# Supplementary material for: Mechanistic investigation of glycolysis and pyroptosis in colon adenocarcinoma tissues, and prognostic analysis of patient clinical outcomes
Source: PLoS One. 2025 Jul 18;20(7):e0328560. doi: 10.1371/journal.pone.0328560 (PMC12273967; doi:10.1371/journal.pone.0328560)
Supplement: S1 File — (ZIP) [file pone.0328560.s003.zip]

Archive with 28 entries (28 files):
- Additional data1/1.Glycolysis-GeneCards-SearchResults.xlsx
- Additional data1/1.List of Glycolytic Genes.xlsx
- Additional data1/2.List of Pyroptosis Genes.xlsx
- Additional data1/2.Pyroptosis-GeneCards-SearchResults.xlsx
- Additional data1/cell_survival_dataú¿TCGA prognostic data extraction OS_DSS_PFI).xlsx
- Additional data1/G&PRDEGs.xlsx
- Additional data1/G&PRGs.xlsx
- Additional data1/Glycolysis-GeneCards-SearchResults.csv
- Additional data1/group_tcga.csv
- Additional data1/GSE20916_DEG-selected.csv
- Additional data1/GSE20916_group.csv
- Additional data1/GSE20916_Matrix_norm.csv
- Additional data1/GSE20916_series_matrix.txt
- Additional data1/GSE44861_DEG-selected.csv
- Additional data1/GSE44861_group.csv
- Additional data1/GSE44861_Matrix_norm.csv
- Additional data1/GSE44861_series_matrix.txt
- Additional data1/List of Glycolytic Genes.xlsx
- Additional data1/List of Pyroptosis Genes.xlsx
- Additional data1/Pyroptosis-GeneCards-SearchResults.csv
- Additional data1/Table1.docx
- Additional data1/Table2.docx
- Additional data1/Table3.docx
- Additional data1/Table4.docx
- Additional data1/Table5.docx
- Additional data1/TCGA-COAD_DEG-selected.csv
- Additional data1/TCGA-COAD-counts.csv
- Additional data1/TCGA-COAD-counts.txt
