# Supplementary material for: Mechanistic investigation of glycolysis and pyroptosis in colon adenocarcinoma tissues, and prognostic analysis of patient clinical outcomes
Source: PLoS One. 2025 Jul 18;20(7):e0328560. doi: 10.1371/journal.pone.0328560 (PMC12273967; doi:10.1371/journal.pone.0328560)
Supplement: S1 File — (ZIP) [file pone.0328560.s003.zip › Additional data1/1.List of Glycolytic Genes.xlsx]

## Sheet: T03
基因列表	Gene Symbol
TPI1	TIGAR
ENO1	PKM
ENO2	HK2
ALDOA	GAPDH
ALDOB	LDHA
HK2	RRAD
PFKP	HIF1A
PGAM1	HK1
PGAM2	PKLR
PGK1	ENO1
PKM	ENO3
GNPDA1	TPI1
GAPDHS	PFKP
PFKFB1	PGK1
PPP2CB	GCK
AKR1A1	PFKL
DLD	PFKM
ALDH9A1	PFKFB3
LDHA	PGAM2
LDHC	SLC2A1
ALDH7A1	PGK2
PGM2	ALDOA
FBP2	GPI
LCT	PGAM1
MPI	ENO2
PYGL	HK3
GNE	PRKAA1
ABCB6	ALDOB
KIF20A	LDHB
CHST4	PFKFB2
SLC25A13	G6PD
B3GNT3	TP53
CITED2	GAPDHS
BPNT1	ALDOC
HAX1	PFKFB4
MERTK	PDHA1
DPYSL4	BPGM
CENPA	FBP1
RBCK1	MTOR
ARPP19	SIRT6
KDELR3	MYC
EGLN3	INS
B4GALT7	FOXK1
ECD	TPP2
B3GALT6	ADPGK
COL5A1	SLC2A4
ADORA2B	PC
CLDN3	G6PC1
NANP	LDHC
VCAN	AKT1
SLC25A10	SLC2A3
CTH	PPARG
CYB5A	FBP2
DCN	PRKAA2
AGL	FOXK2
DSC2	BSG
EFNA3	PCK1
EGFR	SLC16A1
ELF3	PDK1
AK4	ISCU
EXT1	MPC1
EXT2	PFKFB1
GPC4	MDH2
COG2	SDHB
FKBP4	TKT
PAXIP1	STAT3
ZNF292	ENO4
SLC35A3	HKDC1
FUT8	PCK2
G6PD	PRKACA
SLC37A4	PGAM4
PGLS	SLC2A2
GALE	DBNL
GALK1	PPP2CA
GALK2	MDH1
GLCE	EP300
B3GAT3	UCP2
FAM162A	PPP2R1A
GFPT1	YAP1
B4GALT1	TUG1
B3GAT1	GPD1
GPC3	PPP2R5D
GCLC	FOXM1
GLRX	TRAP1
GOT1	DLD
GOT2	PDK3
GPC1	SLC25A1
ANG	SCO2
GUSB	SLC16A4
GMPPB	LDHAL6B
GMPPA	PRXL2C
GYS1	HSPA5
GYS2	EGFR
ERO1A	GOT1
HDLBP	LIN28A
HMMR	MPC2
HSPA5	ACLY
IDH1	PDHX
IDUA	PPBP
IGFBP3	AIFM1
IL13RA1	CS
ISG20	VHL
AGRN	PPP2CB
KIF2A	CBFA2T3
STMN1	CTNNB1
CHST6	ZBTB7A
MDH1	NFE2L2
MDH2	PTBP1
ME1	ERBB2
ME2	TGFB1
MET	PDK4
MIF	EGLN3
MXI1	SIRT3
NASP	PDHB
NDUFV3	NUP133
NT5E	AAAS
P4HA1	SEC13
PAM	SLC2A6
AK3	MLXIPL
NSDHL	PARP1
PC	KRAS
ANGPTL4	PIM2
PDK3	PRKAB1
POLR3K	NUP93
PHKA2	PARP14
PKP2	FLCN
PLOD1	ACACA
PLOD2	NXNL1
PMM2	FZR1
GPR87	NUP98
CHPF2	PHGDH
DDIT4	HSP90B1
PPIA	GCG
CLN6	HNRNPA1
ANKZF1	SLC25A5
CHST12	SOD1
MIOX	HNRNPA2B1
DEPDC1	CAV1
ALG1	HSF1
PRPS1	SMAD5
LHX9	UQCRC2
PSMC4	NPM1
QSOX1	YWHAZ
PYGB	GLO1
RRAGD	GCKR
RARS1	IGF1R
RPE	PTEN
BIK	FASN
SDC1	RANBP2
SDC2	FH
SDHC	PDPR
LHPP	CA9
XYLT2	GLS
SOD1	FOXO3
SOX9	IDH1
SPAG4	EGLN1
STC1	SLC45A2
AURKA	FARP1
TALDO1	VDAC1
TFF3	EZH2
TGFA	RPS6KB1
TGFBI	PRKACG
TPBG	SLC37A4
CAPN5	VEGFA
GFUS	HDAC1
TXN	EPAS1
UGP2	SIRT1
VEGFA	GPD2
VLDLR	RELA
CXCR4	NDUFS2
CHPF	PTK2
SRD5A3	SLC2A5
TKTL1	XBP1
CASP6	FGFR1
TPST1	INSR
PPFIA4	PRKACB
CHST1	PPP2R1B
STC2	TRAF6
IRS2	PPARGC1A
B4GALT4	H6PD
B4GALT2	TKTL1
SAP30	HSP90AA1
IER3	HSPD1
CACNA1H	HSPA8
P4HA2	TGM2
NOL3	TRIM21
HS6ST2	KARS1
ARTN	PDK2
CLDN9	SIRT5
SLC16A3	RB1
COPB2	PGP
NDST3	OGT
CHST2	METTL3
HOMER1	TXNIP
GAL3ST1	GOT2
CD44	FUBP1
HS2ST1	PIK3CA
SDC3	PRKG1
CDK1	IGF1
MED24	NUP214
HK1	NDRG2
GAPDH	CAT
GPI	NFKB1
ENO3	IL6
ALDOC	XDH
GCK	FBXW7
HK3	NOX4
PFKL	OGDH
PFKM	BRCA1
PGK2	NDUFB9
PKLR	SKP2
BPGM	CD44
POM121C	E2F1
NUP50	BRAF
NUP42	IMMT
NUP35	OPA1
GNPDA2	STUB1
NUP205	DLAT
NUP210	PGM2L1
NUP160	PRMT5
NUP188	HSPA9
NUP62	SOD2
GCKR	SLCO2A1
PGM2L1	NECAB3
PGP	GSTP1
NUP43	SFXN1
NUP88	ESR1
NUP98	LIN28B
PFKFB2	MUC1
PFKFB3	VIRMA
PFKFB4	RBM25
NUP54	ANXA5
PPP2CA	HMGB1
PPP2R1A	SRC
PPP2R1B	SHMT2
PPP2R5D	NUP188
PRKACA	FOXO1
PRKACB	SP1
PRKACG	TNF
NDC1	PTPA
NUP133	HIF1AN
NUP107	TSPO
RANBP2	VIM
SEC13	HSP90AB1
TPR	EIF6
NUP37	SLC5A1
NUP85	PRKN
NUP214	TP63
AAAS	PIEZO1
SEH1L	PGD
ADPGK	ECD
RAE1	XRCC5
NUP155	NCL
NUP93	ZEB1
NUP58	CD274
POM121	DNAH8
NUP153	IL1B
PGM1	DNM1L
ADH1A	LONP1
ADH1B	GLUL
ADH1C	SETD2
ADH4	EEF1A1
ADH5	PPARA
ADH6	STAT1
GALM	HYOU1
ADH7	KLF5
LDHAL6A	IGF2BP2
DLAT	MFN2
ALDH2	YWHAQ
ALDH3A1	KLF4
ALDH1B1	SIRT4
ALDH1A3	ALYREF
FBP1	NDUFS4
ALDH3B1	PDHA2
ALDH3B2	MCL1
ALDH3A2	RPS4X
G6PC1	NUP62
LDHB	NUP107
PGAM4	NUP155
PCK1	TPR
PCK2	NUP153
PDHA1	NUP160
PDHA2	NUP85
PDHB	NUP210
ACSS2	NUP205
G6PC2	NUP88
ACSS1	RAE1
LDHAL6B	GPAT3
TREH	NUP50
KHK	NUP37
PYGM	GNPDA1
	GNPDA2
	NUP35
	NUP42
	NUP54
	NDC1
	NUP58
	NUP43
	POM121
	SEH1L
	ASL
	PDIA3
	RPL7A
	MLX
	PLK1
	PPP1CA
	HMGA1
	PTP4A3
	TEAD1
	CD276
	BAD
	PRPF8
	NR1H4
	KEAP1
	TP73
	ANXA2
	LEP
	SNCA
	HAGH
	SERPINA3
	CDKN3
	PDP1
	HDAC2
	ETS1
	STC2
	MLXIP
	MT-ND1
	PCNA
	GGH
	THRAP3
	TUBB
	RPS6
	YBX1
	AGRP
	CD28
	ACMSD
	MACROH2A1
	MTDH
	TEAD4
	PAICS
	HSPA1A
	LTF
	DSG1
	OTUB1
	DSC1
	TIMMDC1
	TARDBP
	DDX5
	NONO
	ARID1A
	STK11
	NDUFV1
	PRKCA
	UGCG
	NR4A1
	LMNB1
	RPS7
	DCD
	RIPK1
	PRDX6
	RPL6
	SLC13A5
	YWHAB
	KDR
	ACTB
	BCL2
	GYS1
	MYCN
	AKT2
	PLEC
	ACTN1
	PLOD2
	CLDN6
	MAP4
	FAM120A
	SLC25A10
	CDK6
	IDO1
	IRF5
	TNKS
	NCOR1
	ATP5F1D
	COX10
	SLC25A27
	PDCD1
	WWTR1
	BIRC5
	PYCR2
	XRCC6
	CCT2
	APP
	MET
	SMARCA4
	HSPA4
	ACTL6A
	MBNL1
	SQSTM1
	CTBP1
	GPHN
	NDUFS1
	ZNF224
	ALK
	MATR3
	ARF4
	CAVIN1
	MARK2
	SND1
	TUBA1C
	TSR1
	SEPTIN2
	GPM6A
	AKR1B1
	PGM1
	NDRG1
	SDHA
	ULK1
	JUN
	PGAM5
	ENTPD5
	SLC25A6
	ESYT2
	TLE5
	SKA2
	DENND4C
	ESRRA
	AMPD3
	USP7
	VCP
	EPRS1
	RACK1
	HDAC4
	JUP
	MRE11
	CTNND1
	KMT5A
	HCAR1
	DDX3X
	PSMD2
	AKT3
	EGLN2
	HSPB1
	IDH2
	HMGB2
	EPO
	GPT
	ALB
	PPIA
	KIF2A
	NACC1
	RPL13
	SDCBP
	DDX24
	H2AC14
	HSPH1
	IPO5
	EGF
	IRS1
	LGALS3
	RAN
	RPL18
	TARS1
	RPL10A
	SRSF6
	XRN2
	RPS8
	EIF3B
	SF3B3
	HRNR
	HSPA4L
	HRAS
	CPT1A
	IRS2
	CUL4B
	IVNS1ABP
	SSRP1
	EFHD2
	NDUFA1
	NLRP3
	SLC25A11
	GIT1
	ADSS1
	KLF10
	MR1
	SLC25A51
	MACIR
	NDUFS3
	CD47
	RPL8
	PIK3R1
	UCP3
	LMNA
	SPHK1
	PPARGC1B
	PIK3CG
	CDH2
	BIN1
	P4HA1
	RPSA
	DPM1
	KPNB1
	SFPQ
	MRPS34
	CHKA
	TRIM35
	NOS2
	KL
	FAS
	MYH9
	PHB2
	PDGFRB
	RPS3
	PKP1
	GTF2I
	RPL12
	RPS2
	PRPF40A
	IGLL5
	SLC25A13
	YWHAE
	ERN1
	CXCL1
	STC1
	HNRNPF
	CDCA3
	POLG
	NDUFB10
	SLC25A3
	KDM1A
	YY1
	MCM7
	KDM2B
	MDM2
	BAX
	PNP
	NF2
	PIM1
	PRDX1
	FOXP3
	RTN4
	SFN
	TCF7L2
	YWHAH
	CCT5
	EIF4A3
	PRL
	UBA2
	RPN2
	UBR5
	BZW1
	LHPP
	ATP6V1E1
	U2AF1
	BCLAF1
	DHX15
	TRA2A
	SLC16A3
	GLDC
	LIPE
	CFL1
	APOE
	HDAC3
	SLC4A1
	LATS2
	MB
	LATS1
	SIK2
	KDM3A
	PTPN14
	TP53BP2
	WDR1
	LAMTOR5
	TRIM59
	GLUD1
	BCS1L
	NDUFAF1
	NDUFB11
	NDUFAF5
	MT-ND2
	BRD4
	TFAP2A
	CXCL8
	KPNA2
	ATM
	WNT5A
	ITGB1
	NEK2
	TUBA1A
	CDC25A
	ADORA1
	BECN1
	CFLAR
	H2AX
	AKR1A1
	IRF4
	ZYX
	KPNA1
	UBC
	AKR1B10
	KISS1
	UBE4B
	HSPB2
	HOXA9
	RRBP1
	KNG1
	FUS
	NME2
	TRPC5
	SMAD3
	CDK2
	PI4KA
	PRKCE
	RIGI
	ARAF
	FTO
	CEBPA
	EZR
	SKP1
	PTTG1
	FABP5
	H2AZ1
	TOP1MT
	H4C1
	MT-CO2
	OTUB2
	H2BC3
	PDPK1
	PARK7
	ATAD3A
	PER1
	GFAP
	SHH
	ARG1
	NFATC1
	ABHD5
	VDAC2
	GPX2
	SENP1
	FOXJ1
	U2AF2
	TRIM31
	MTREX
	MISP
	EEF2
	TSC1
	YWHAG
	AGER
	RALBP1
	TUBB6
	UCHL3
	COPS5
	EIF4B
	RBBP7
	STK25
	RPL9
	PSMC6
	TSLP
	LPAR2
	GPR35
	EDN1
	CAD
	FOXA2
	MYH10
	THBS1
	PSMB4
	CEBPB
	TRIM28
	PRDX2
	RPL15
	SNRPB
	ELAVL1
	STIP1
	CYFIP1
	HMGB3
	PSMC2
	PSMC5
	UPF1
	HAT1
	RPL13A
	RPL19
	KHDRBS3
	ARL5B
	NHERF2
	TRIP6
	IL27
	KDM4D
	RPL24
	ZFR
	KLF9
	PALMD
	SLC11A2
	C5AR1
	PML
	CLOCK
	NDUFA13
	PER2
	BMAL1
	DEK
	MTHFD2
	PSME3
	DDX17
	H3-3B
	LIMA1
	RPL23A
	ZFP36
	H2BC1
	IGF2
	P3H3
	KDM8
	ACAT1
	AXIN2
	TMPO
	ATP5F1A
	CCN2
	CDC20
	IGFBP7
	TK1
	C1QBP
	FOXC1
	NUMA1
	USP15
	H1-4
	HIPK2
	MPDZ
	MVD
	RPL21
	COPA
	DPF2
	HNRNPR
	PSMA5
	ADSS2
	PA2G4
	PDLIM7
	ZBTB18
	RBM10
	SUN2
	LIN7C
	PALS1
	RPL14
	SUPT16H
	TEAD3
	USP28
	AJUBA
	CNN2
	DNAJC10
	HNRNPL
	SV2B
	AHNAK
	AMOTL1
	CKAP4
	CSTF1
	H1-5
	EIF3L
	FLG2
	PATJ
	SEC16A
	TWF1
	AMOTL2
	CIAPIN1
	ISLR
	PDIA6
	PSMD6
	RPL17
	PTPRH
	TP53INP1
	CCDC85C
	WWC3
	H1-10
	JPT2
	SPINDOC
	MECP2
	NDUFS7
	ACAT2
	NDUFS8
	NDUFA6
	NDUFS6
	NDUFV2
	NDUFAF4
	PNPLA8
	FOXRED1
	NDUFAF2
	NDUFB3
	NUBPL
	TWNK
	NDUFAF3
	PITRM1
	TMEM126B
	COX6A2
	NDUFA11
	SLC25A26
	COX16
	LIPT2
	MT-ND3
	NDUFAF8
	FOS
	ABCC1
	CA2
	CDC42
	ACTA2
	HDAC8
	RYR1
	FTL
	GNAI1
	CXCL12
	CLTC
	PBRM1
	KDM4A
	TFE3
	SEC23B
	RARRES1
	MLLT3
	CCAR2
	MRPL40
	ZFP91
	CIRBP
	H4C9
	NTRK2
	ADK
	CDKN1A
	CTLA4
	TNFAIP3
	SLC29A1
	ACTN4
	ALDH3A1
	TNFSF10
	ADCY10
	KIF22
	IRF6
	NOX1
	SAE1
	SMURF2
	CBX3
	KRIT1
	PRKAR2B
	ALDH9A1
	ACTR3
	SNRPA
	SRSF3
	PRDM14
	SETD5
	CCT4
	USP21
	WTAP
	CENPU
	OVOL2
	PPP2R3A
	HACD3
	GNRH2
	FSD1
	SLC25A12
	MAPK14
	CXCR4
	AURKB
	CBL
	TNC
	CASP1
	MTAP
	BIRC2
	NRP1
	SLC4A4
	STS
	EIF4EBP1
	GPT2
	GSTM3
	NME1
	PAX5
	RFC1
	SKI
	SOX9
	RUVBL1
	FBXW11
	FSCN1
	GREM1
	ISL1
	NRIP1
	TRPM7
	AGO2
	BAG3
	FARSB
	GNB4
	SALL4
	SET
	FBXO11
	FOXO4
	MICU1
	MYBL2
	PDCD4
	PTN
	PYGB
	RAB10
	SLC10A1
	ANAPC1
	ARF3
	MBD1
	SSBP1
	B3GALT5
	MFAP2
	NOLC1
	PELI1
	TNRC6B
	CBY1
	CERS6
	SASH1
	BTF3
	TXNDC5
	ZC3HAV1
	LUC7L3
	PAG1
	SNRPF
	CPEB4
	DPPA4
	RMND5A
	FCHO2
	FNDC3B
	PJA2
	ERH
	ZNF131
	MEX3A
	ZBTB10
	IPO9
	GID4
	ZBTB1
	FBXO17
	P4HB
	CARM1
	P2RX7
	CUL2
	SQLE
	LDHAL6A
	ETHE1
	MAP2K1
	SMAD4
	NFKB2
	PRKCD
	DNMT3B
	FLT1
	CD36
	CHUK
	CSNK1A1
	ROCK1
	STAT2
	PLK4
	AHR
	CAMK2D
	SUMO1
	ARF1
	CDK9
	DPYSL2
	DYNC1H1
	FDFT1
	SRPK1
	STAG2
	PLOD1
	PSMA6
	S100B
	ANGPTL4
	LARS1
	LIF
	P2RY2
	PLCE1
	TP53BP1
	UGT8
	USF1
	USP1
	APOD
	DSC3
	FBXO7
	RFC2
	RPS27A
	RUVBL2
	SETD1A
	CBX5
	CST6
	GNB2
	HSPA6
	IGF2BP3
	KRT7
	LPA
	POLR2B
	RCOR1
	SOCS2
	TGM3
	TRIP11
	WDR26
	BAZ1B
	DDX6
	LEMD3
	MAGT1
	ONECUT1
	OTX1
	RANBP9
	RPL22
	RPLP0
	SERPINB7
	ABCF2
	ATP6V0C
	BHLHE40
	CA10
	HNRNPA3
	SERPINA12
	SNRNP70
	TRAF7
	CDK17
	DECR1
	DEPTOR
	LEMD2
	PELP1
	PSME4
	RBM28
	RPL28
	RPS11
	RPS3A
	SLC7A8
	USP53
	CPSF6
	EIF3I
	ILF3
	MAEA
	MKLN1
	PPIH
	RBM14
	RNF7
	RPL18A
	STYK1
	KIF15
	POF1B
	SOX13
	STK38
	CEP97
	CTNNBL1
	RANBP10
	RNF130
	RPS25
	SKA1
	ACOT9
	DDX56
	FOXD1
	GSE1
	HMG20B
	LUC7L2
	QSOX1
	RPL36AL
	UBP1
	UXT
	ARMC8
	FAM83F
	GID8
	HEATR1
	KLF8
	NUDT5
	SF3A3
	SLTM
	TRIM11
	UBAP2L
	UTP14A
	YPEL5
	BARX2
	NOL10
	SEC61G
	TUBG2
	CCDC86
	H2AC1
	HMG20A
	HNRNPUL2
	RCOR3
	SKA3
	U2SURP
	WDCP
	ANP32E
	CPSF7
	UQCC3
	CMSS1
	LAMTOR1
	MCMBP
	SBSN
	NCCRP1
	ZNRD2
	ARL6IP4
	C5orf24
	RGPD3
	GRP
	HPR
	CYCS
	NT5C3A
	PYGM
	JAK2
	TGFBR2
	ATP1A1
	MAPT
	FKBP5
	IFIH1
	MLH1
	KAT2A
	LRP6
	CTNNA1
	CALM1
	DLC1
	EWSR1
	HSD11B2
	PPP1R12A
	SPTBN1
	TIAM1
	P4HA2
	PRKD3
	SF3B1
	TJP1
	BTRC
	FOXC2
	NRP2
	TUBA1B
	ARF6
	ASPH
	GIPC1
	GPC4
	GPR37
	GRPR
	IL22
	IQGAP1
	NEFM
	UBE2T
	COQ9
	ERLIN1
	FLII
	HDAC11
	PPM1B
	SMARCA5
	SVIL
	TRIM37
	ALG3
	PPP1R9B
	RPL3
	H2BC21
	HNRNPD
	PADI3
	REEP5
	SMYD3
	UBE2V2
	USP11
	EIF2S2
	EML4
	PLAAT3
	SPARCL1
	TOM1L2
	HERC5
	IRAK2
	OXA1L
	PES1
	TIMM44
	TMOD3
	UNC45A
	FBXO31
	H1-3
	HSPB7
	LSR
	PDCD6
	SCYL2
	SIPA1L1
	TAF12
	WDR77
	CNPY2
	DCAF7
	DDX39A
	EPSTI1
	HIRIP3
	PHLPP2
	SEC11A
	SUB1
	TMED2
	USP6NL
	ALKBH5
	ARL8B
	FAM111B
	H2AZ2
	HNRNPH3
	PADI1
	RALY
	CAND2
	H4C3
	JAGN1
	MARCHF8
	PCLAF
	PDZD11
	RBM3
	SULT1C4
	ARHGAP25
	ARL15
	CRIP2
	FOXQ1
	NRBF2
	POLDIP2
	VWA8
	H3-5
	RTKN2
	TRIM46
	AIF1L
	LHX9
	RAB20
	SERBP1
	ABHD15
	FOXO6
	N4BP3
	PRMT9
	SLC45A4
	INSL5
	ATOH8
	PID1
	IFNG
	ATP5F1E
	HMGA2
	SREBF1
	CSNK2A1
	ATP5IF1
	HNF4A
	SLC16A7
	JAK1
	HGF
	HSD11B1
	PRKCG
	BUB1B
	STXBP1
	CCND2
	PLD1
	GABRA1
	L1CAM
	STX1A
	GNAI2
	LIG1
	MMP12
	MSTN
	QDPR
	CAMK4
	EPB41
	HMOX2
	LAMB3
	MOG
	RAD21
	RELB
	ROCK2
	VAMP2
	XRCC1
	ABCC3
	MBP
	PXDN
	ATP2B1
	CBR1
	DNAJB1
	GDA
	GMNN
	HLA-C
	KANK1
	NCOR2
	SEC63
	SLC8A1
	TAPBP
	BCAR1
	DAXX
	DIAPH3
	WASF1
	ABI1
	ACKR3
	ANK2
	CARD14
	CRYM
	INF2
	LGALS3BP
	PPFIBP1
	PSMB10
	RECQL4
	RNF8
	SEC23A
	DHX16
	DKK2
	EPB41L1
	PPP1R13L
	S100A2
	SYN3
	TFCP2
	TOR1AIP1
	VPS33A
	ZDHHC9
	CPSF3
	DHRS2
	IFIT3
	MAP1A
	MED13
	NPAS2
	OAS3
	SPAG1
	TOE1
	YBX3
	ARHGEF7
	CSDE1
	ERBIN
	IFIT1
	KAT7
	NELFCD
	OASL
	OXR1
	PBX3
	PCMT1
	PIP
	PITPNA
	SLMAP
	SYNCRIP
	UBA52
	AGTRAP
	BAG6
	CAP1
	CDC5L
	DCTN4
	TWF2
	XAB2
	ANAPC5
	CXCL14
	DDX50
	EDEM3
	GLCE
	IFIT2
	MGME1
	RAI14
	RIOK1
	UBE2O
	BLOC1S3
	FHL5
	FUBP3
	ME3
	RBSN
	TRIM26
	ZNF143
	COPG2
	DUS3L
	GTF3C5
	LARP4
	PODXL2
	RPAP2
	SYT5
	ZGPAT
	LPIN3
	NAPG
	PPP4R1
	PPP6R1
	RAP2B
	RIN1
	SMG5
	IFIT5
	LARP4B
	ANAPC4
	BCDIN3D
	C5orf15
	CNN3
	MFAP1
	NUFIP2
	C7orf50
	DNAJC8
	RETREG3
	RAP1GAP2
	ZFC3H1
	PROSER2
	SLX9
	IGH
	UCP1
	BACH1
	DLST
	IDH3A
	SUCLG2
	SLC9A1
	IKBKB
	UCHL1
	HMOX1
	EIF4A1
	ERO1A
	EEF1G
	CLK1
	DEPDC1
	GSK3B
	BNIP3
	MRPL28
	HSPG2
	FLT3
	ME1
	APBA3
	PSAT1
	NOTCH1
	ADIPOQ
	EIF2AK2
	F11
	KLKB1
	PRCP
	KLK4
	EPB42
	ATF4
	KDM6A
	LRPPRC
	PRPS2
	ASCL1
	EREG
	DCXR
	FAM83A
	USP29
	TXN
	G6PC2
	SCN1A
	LPAR1
	PRKCI
	CDKN2B
	IREB2
	RORC
	LPAR3
	ITGB7
	PTP4A2
	FUT7
	IL4I1
	PRMT2
	GRINA
	ZNF479
	MUC16
	SLC16A8
	RAF1
	FCGR3A
	COL4A5
	DHX9
	EHD1
	OLA1
	HOXA3
	NEK5
	ADA
	HADHA
	NCOA3
	SUCLG1
	SQOR
	NAMPT
	BCR
	CDK1
	TUFM
	ELK1
	GDF15
	MYL9
	NME4
	S100A8
	TECR
	NUS1
	PRMT6
	RRAGD
	YTHDF3
	GALK1
	MAPK10
	GHRL
	PINK1
	COX5A
	CTH
	ACO2
	ACO1
	G6PC3
	HADHB
	GLS2
	AR
	SIX1
	KLF2
	GSR
	MAPK8
	IL10
	TALDO1
	DDB1
	NEDD4L
	FBL
	S100A9
	RBMX
	PCBP1
	RPL7
	PUM1
	GOLPH3
	HSD17B12
	PSMD1
	BRD9
	CAND1
	ATP5F1C
	HNRNPUL1
	KLF7
	CNTNAP4
	RILPL2
	STK35
	IGKC
	ARNT
	WWOX
	CBS
	SDHD
	SHMT1
	POMC
	SLC2A9
	CALCA
	NPY
	IGFBP1
	BAIAP2L1
	SLC16A5
	RPIA
	SHC1
	SNAI1
	MFN1
	SLC25A31
	ABCB1
	BCL2L1
	ACTG1
	CAMKK2
	HBG2
	MT-ATP6
	H2BC8
	DSP
	TOP2A
	AHCY
	TOP1
	ACTA1
	DHCR7
	FECH
	LYZ
	FHL1
	MCM3
	MTHFD1
	SCO1
	CPOX
	BUB3
	DDX1
	EFTUD2
	HNRNPU
	MOGS
	PAK5
	SETX
	SRSF1
	DHX30
	GIGYF2
	HNRNPH1
	PTMA
	RPS16
	SNRNP200
	DKK3
	H1-2
	IRS4
	KCNAB2
	PIGR
	RPL4
	SERPINB3
	SRSF2
	TRA2B
	ZFYVE9
	ATXN2L
	BRSK1
	CSE1L
	EIF5B
	TMSB4X
	TOMM40
	AGPAT1
	AKR7A2
	DHRS4
	ILF2
	MSTO1
	PDCL
	SRSF7
	TIMM50
	ABCF1
	RCN2
	AAR2
	BAG5
	DNAJB4
	EIF4E2
	H2AC20
	MRPS27
	PECR
	RPS18
	TRMT10C
	EIF4ENIF1
	NIPSNAP2
	NIT2
	SEMA4F
	DECR2
	HSPBP1
	IGHG1
	LARP1
	MRPL4
	CHTOP
	CPLANE1
	GTF3C2
	GTF3C3
	RBAK
	ZC3H11A
	ZNF598
	ATG16L2
	FAM98B
	LRRC59
	MAP7D3
	RNF17
	USP46
	ARGLU1
	TRIM66
	HECTD3
	PDZRN3
	PRRC2B
	QPCTL
	CBLN4
	HELZ
	TRIM47
	ELL3
	POM121C
	CC2D2B
	TIMM29
	HNRNPCL1
	AK1
	FLI1
	PDX1
	TFAM
	SLC25A19
	ACSS2
	SYVN1
	MACC1
	NRF1
	ALDH7A1
	HADH
	PSPH
	SDHC
	MAPK1
	SIRT2
	CASP3
	MAX
	ABCC8
	KCNJ11
	USP5
	MT-ND5
	TLR4
	CTSB
	DNMT3A
	TLR3
	SCD
	CDKN1B
	USP9X
	CDC25C
	GATA6
	NQO1
	HUWE1
	CKB
	MPI
	DERA
	PLA2G2A
	ACP1
	AK4
	DBH
	CPT2
	LPL
	MMP1
	SLC25A4
	AQP1
	CD46
	NEDD4
	SORD
	STAT5A
	GNB1
	PPARD
	HNF1B
	PLIN2
	POU2F1
	BBC3
	IL33
	TOMM20
	GTPBP4
	C3
	GAD1
	NRG1
	GPX4
	CANT1
	PPP1R3A
	PYY
	PRG2
	RNASE3
	PSEN1
	MAPK3
	UBA1
	AXIN1
	PGRMC1
	POSTN
	S100A10
	SLC2A12
	TF
	LRRK2
	RAC1
	HMGCR
	RUNX2
	HP
	TWIST1
	IL7
	SLC1A5
	ATP5F1B
	GLRX
	RPTOR
	GTPBP3
	WBP2
	FNDC5
	FABP12
	UBXN7
	SMTNL1
	RNF40
	GLP1R
	APC
	PIK3C3
	GFPT1
	ACADVL
	CYB5R3
	ETFDH
	NSD2
	BTD
	ECHS1
	GATM
	GCDH
	SUCLA2
	SUOX
	AMT
	MOCS2
	IDH3B
	SLC7A2
	MOCS1
	AADAT
	CDO1
	IDH3G
	SLC37A1
	SLC37A2
	MOCS3
	LOC102724560
	FGFR4
	GJA1
	PGR
	TNNI3
	ACADM
	GNB3
	IGFBP3
	CCND3
	GK
	PNPLA2
	KMT2D
	ATN1
	EHHADH
	ATP6V0A4
	BLVRB
	RSAD2
	DUSP19
	PMM1
	RCC2
	CDK5
	CASP8
	CDH1
	PIP5K1C
	UBE2I
	ERG
	PHB1
	PIK3C2A
	AGL
	UBB
	ACACB
	CCDC88A
	E2F2
	IAPP
	RFX1
	CCN3
	NLRX1
	MAGI3
	CDK4
	CALR
	NTRK1
	PTPN1
	CYBB
	DICER1
	NR2F2
	GABBR1
	KAT2B
	NF1
	XPO1
	ANXA1
	ADORA2A
	GARS1
	NEFH
	NR1H2
	ARRB1
	COX4I1
	FOXP1
	EIF2AK4
	TXNRD1
	MCAM
	NDUFA4
	USP24
	MICB
	MPST
	OGA
	USP13
	BNIP3L
	MIP
	MRPL12
	PSMD10
	MICA
	USP10
	H3C1
	CCT3
	CCT6A
	HSPA12A
	SENP2
	KLF12
	MT-CO1
	NTPCR
	DHX33
	TFRC
	DNM2
	ADORA2B
	MIF
	SELP
	SLIT2
	CYC1
	NODAL
	ELOC
	GLUD2
	LASP1
	NNT
	CISD2
	CAPZA1
	PDLIM5
	ELOB
	RET
	ATR
	MAP2K2
	MMP9
	ABL1
	RPS6KA3
	AURKA
	ITGB2
	MMP14
	CREB1
	GAA
	KAT5
	STAT5B
	TNFSF11
	FCGR2B
	PLA2G6
	PNKP
	CCR5
	IRF1
	PPP1CB
	ALDH1A3
	CDK7
	PPP2R2B
	PRODH
	SOX10
	SPP1
	TNFSF13B
	ATG7
	CCL5
	MAP2K7
	PTPRS
	SREBF2
	TTBK2
	DARS2
	PABPC1
	PPP1R1B
	RAPGEF3
	HNRNPC
	KHDRBS1
	MLYCD
	PDCD10
	PNPLA3
	PPP6C
	UBE3C
	ATG12
	CCT7
	HHIP
	PTPRK
	UBE3B
	FGF21
	LSM4
	NPAS3
	PTPN23
	DUSP9
	EIF3E
	LGALS9
	RNF13
	UBR4
	CDK3
	INPP4B
	ZFX
	CIP2A
	MPRIP
	RNF20
	RTCB
	SUMO2
	PPP6R3
	SENP3
	UHRF2
	ANKRD28
	NCBP1
	METTL16
	TNFAIP8
	USP39
	KNDC1
	LRATD2
	H2BC11
	TBC1D8
	STYXL2
	H4C14
	ACSF3
	EMG1
	LPCAT3
	SETD3
	NUDT3
	METTL15
	CHEK2
	ERBB4
	CSF1R
	CTSD
	NGF
	SERPINE1
	GLA
	NOS3
	PTGS2
	RHEB
	RUNX1
	ATP1A2
	FKBP1A
	IKBKG
	ITGB4
	MUSK
	NOS1
	ODC1
	RORA
	SPARC
	ALDH1A1
	GLI1
	KCNJ5
	PIK3CB
	PRKCZ
	WAS
	HSD17B4
	PFN1
	POU5F1
	TPT1
	UBE2N
	USP8
	CD34
	DBI
	GPNMB
	IL3
	TET2
	TIMP1
	ATF3
	NCOA2
	S100A4
	ATF1
	BCAT1
	LEFTY2
	MBTPS1
	MKI67
	NR5A2
	CD63
	CD69
	COQ7
	FABP1
	FABP4
	IL15
	MAP3K4
	GDF11
	H3-3A
	NET1
	NPTX2
	NTS
	PDSS2
	RANGAP1
	UBE2C
	USP4
	ACTN3
	ECT2
	FOXE1
	GPER1
	NUAK2
	SETD7
	TRIM2
	UBE2E3
	CKMT2
	NDUFA5
	NEK3
	PABPC4
	PMAIP1
	TERF2IP
	UHRF1
	AKT1S1
	HDGF
	NAT10
	NFAT5
	EAF2
	METTL14
	FGD5
	STOML2
	TKTL2
	TRPM2
	HNRNPM
	HOXC8
	CCNG2
	CCT8
	CUEDC2
	EIF5A2
	H3C12
[truncated: 1,294 more rows]
