# Supplementary material for: Mechanistic investigation of glycolysis and pyroptosis in colon adenocarcinoma tissues, and prognostic analysis of patient clinical outcomes
Source: PLoS One. 2025 Jul 18;20(7):e0328560. doi: 10.1371/journal.pone.0328560 (PMC12273967; doi:10.1371/journal.pone.0328560)
Supplement: S1 File — (ZIP) [file pone.0328560.s003.zip › Additional data1/2.List of Pyroptosis Genes.xlsx]

## Sheet: T07
基因列表	Gene Symbol
BAK1	GSDMD
BAX	GSDME
CASP1	NLRP3
CASP3	CASP1
CASP4	CASP4
CASP5	GSDMB
CHMP2A	GSDMC
CHMP2B	NLRP1
CHMP3	CASP3
CHMP4A	GSDMA
CHMP4B	AIM2
CHMP4C	CASP8
CHMP6	IL1B
CHMP7	GZMB
CYCS	CASP5
ELANE	GZMA
GSDMD	PYCARD
GSDME	IL18
GZMB	CARD8
HMGB1	DPP9
IL18	ZBP1
IL1A	TRIM21
IL1B	CASP6
IRF1	HMGB1
IRF2	ELANE
TP53	APIP
TP63	NLRC4
AIM2	DPP8
CASP6	IFI27
CASP8	CD274
CASP9	STAT3
GPX4	DDX3X
GSDMA	SIRT1
GSDMB	NAIP
GSDMC	MEFV
IL6	TRIM24
NLRC4	AGER
NLRP1	CASP7
NLRP2	GBP1
NLRP3	MAPK14
NLRP6	NINJ1
NLRP7	MAP3K20
NOD1	DNMT1
NOD2	TNFRSF21
PJVK	DHX9
PLCG1	NLRP9
PRKACA	TP53
PYCARD	H2AX
SCAF11	H2AC20
TIRAP	TUG1
TNF	MTOR
GZMA	TP63
	FOXO3
	ELAVL1
	CTSG
	NFKB1
	TXNIP
	MAPK11
	NEK7
	NFE2L2
	TREM2
	VEGFA
	TNF
	HDAC2
	NLRP6
	METTL3
	PRMT5
	ATG5
	GBP5
	TREM1
	TRAF3
	FOXP3
	SESN2
	FLNA
	BRD4
	NLRP7
	MMP9
	BRCA1
	RELA
	CD55
	COL2A1
	GSTP1
	SERPINC1
	CDKN1B
	CYBB
	GGT1
	GALNS
	PAH
	RPS19
	ADIPOQ
	BCL6
	CA1
	SERPINH1
	ALOX15
	HP
	LCN2
	FMR1
	PLAUR
	TRAF2
	CMA1
	SIRT6
	CUL4B
	FCGRT
	GABRG3
	P4HA1
	RASGRF1
	S100A9
	FKBP10
	S100A8
	SLC4A2
	CLEC3B
	CPA3
	FSTL1
	H1-2
	PRG2
	PVALB
	RPL3
	RPL7A
	ANKLE2
	PPIC
	USP48
	DHX8
	GAR1
	RPL27A
	SSR1
	H1-5
	RBM26
	ACSM3
	H1-1
	PROM2
	SRP14
	HEATR5A
	ZNF329
	GJA1
	HTRA1
	SIRT3
	FUS
	SNIP1
	PRDM1
	TLR4
	PCSK9
	TNFRSF11B
	IL17A
	IFI16
	IRF1
	PKM
	VDR
	PINK1
	IKBKE
	KIF23
	MDH1
	CRTAC1
	SQSTM1
	MLKL
	IRF2
	ETS1
	TRAF6
	TET2
	S100A4
	CEBPB
	INPP5D
	IQGAP1
	TOMM20
	UTS2
	CTSV
	SIGLEC15
	ZNF532
	NR4A1
	UBR2
	NINJ2
	SLC46A2
	CPTP
	PTPN11
	SMAD2
	APOE
	ROCK1
	SDHB
	GATA6
	PAK2
	ANXA1
	P2RX7
	EEF2K
	FPR2
	TRIM25
	ATP6AP1
	NDUFA13
	GABARAP
	GABARAPL1
	SETD7
	SYVN1
	FGF21
	IL37
	PLA2R1
	NLRX1
	DTX3L
	IL1A
	CHMP4B
	FASN
	IKZF1
	SPTAN1
	ACTG1
	KIF11
	MUC1
	MYH9
	NEDD4
	STAT5A
	TPM3
	SPTBN1
	BSG
	PGF
	TFAM
	CXCL8
	USP14
	STING1
	MVP
	USF2
	USP25
	FAT1
	IL32
	SLC16A4
	SLC30A7
	YTHDF2
	OTUD4
	PIF1
	YAF2
	CHRFAM7A
	MALT1
	TLR2
	GSK3B
	ICAM1
	PTGS2
	STK4
	KLF4
	PRF1
	MST1
	CITED2
	VTN
	PTX3
	AMIGO2
	SNRK
	LETMD1
	MPEG1
	HDAC6
	ABL1
	EPHA2
	PPARG
	HSP90AA1
	TLR3
	HSP90AB1
	STAT2
	CDK9
	IRF3
	FGF5
	IRF9
	UCP1
	NLRP2
	GNA15
	TSLP
	TIFA
	ZDHHC1
	EZH2
	BAX
	DNMT3A
	DNMT3B
	CYCS
	POLA1
	BAK1
	CHMP2B
	EED
	RBBP4
	SUZ12
	H3-3A
	PRIM1
	RBBP7
	H2BC21
	H3-3B
	PRIM2
	H3C1
	CHMP3
	POLA2
	CHMP2A
	CHMP6
	H2AZ2
	H3C12
	H4C1
	H4C3
	H3C13
	H3C14
	H3C2
	H3C4
	H4C11
	H4C6
	CHMP7
	H2AC4
	H2AC6
	H2BC14
	H3C11
	H3C3
	H3C6
	H4C16
	H4C5
	H4C9
	CHMP4C
	H2BC11
	H2BC13
	H2BC3
	H2BC9
	H4C8
	H2BC5
	H3C10
	H3C8
	H4C2
	H4C4
	H2AC14
	H2AC18
	H2BC1
	H2BC12
	H2BC15
	H2BC4
	H2BC6
	H3C7
	H4C12
	CHMP4A
	H2AC7
	H2AJ
	H2BC10
	H2BC17
	H2AC8
	H2BC26
	H2BC8
	H4C13
	H4C14
	H2BC7
	H4C15
	H2AB1
	H3C15
	H2AC19
	RNF103-CHMP3
	LOC102724334
	PTEN
	DRD2
	ADORA2B
	ADORA1
	ADORA2A
	ULK1
	ADORA3
	OSM
	ANLN
	FLOT1
	PECAM1
	USP18
	METTL14
	S100A12
	TRIM31
	GATA1
	SOCS1
	SNRPN
	RBMX
	CRYZL2P-SEC16B
	IKBKG
	SMC4
	CAMP
	MRE11
	TFG
	FNDC5
	FNDC4
	APOA1
	MAP3K7
	PARP1
	PRKN
	USP8
	LDLR
	NR1H2
	MKI67
	MELTF
	TCEA3
	USP47
	NFKBIA
	LMNA
	ACTN4
	HSP90B1
	IFNB1
	NOP56
	IL36G
	NOP2
	RRBP1
	RSL1D1
	IL36B
	TRIM64
	PRTN3
	SERPINB1
	DUOX1
	APOL1
	ZEB2
	GBP3
	GBP2
	BNIP3
	IRGM
	CASP9
	ANO6
	CNR1
	VCAM1
	FADD
	VIM
	CAPN1
	JUN
	RIPK3
	CALM1
	MAP2K6
	CALM2
	CALM3
	BHLHE40
	BHLHE41
	BRCC3
	ATOH8
	ALK
	CSNK1A1
	BIRC2
	CDK1
	TFAP2A
	BIRC3
	E2F4
	LY96
	MIB1
	UBE2D2
	GLMN
	SCAF11
	SUGT1
	NLRP13
	TUBB6
	MYD88
	TLR8
	APAF1
	HKDC1
	WFDC12
	USP9X
	XIAP
	NOS2
	NOS1
	DPEP1
	PKN2
	TACR1
	CHMP1A
	TAC1
	ANO10
	PYDC2
	PANX1
	CCL5
	MUC20
	APP
	ACE2
	TRPA1
	IL13
	IL27
	EGFR
	AKT1
	IL6
	ALPL
	GAPDH
	ATF6
	COL1A1
	RUNX2
	PEPD
	SPP1
	DGCR8
	BGLAP
	NCR1
	POP1
	XPNPEP1
	ORMDL3
	BTK
	MDM2
	AXL
	BCL2
	IL1RN
	MAPT
	RIPK1
	STXBP1
	IFIH1
	YWHAE
	ANXA2
	CASP10
	CFH
	HSF1
	BECN1
	CD14
	CSTB
	FTO
	HNRNPA2B1
	IRAK3
	PRDX6
	YWHAZ
	CHI3L1
	CRKL
	HUWE1
	SRPK1
	TLR9
	TNFSF13B
	NFS1
	RAB5A
	STXBP2
	ASIC1
	ATG7
	GSTO1
	UBE2D3
	CDC37
	LRPPRC
	HNRNPC
	IGF2BP3
	USP24
	ATG3
	GPER1
	IL18BP
	MAVS
	MELK
	PDCD6IP
	AHSA1
	BNIP3L
	BST2
	ERP44
	DEPTOR
	IL13RA2
	STXBP3
	EIF3C
	LYST
	VPS4B
	TRPM2
	CGAS
	BTN3A1
	SEC22B
	UFL1
	VPS28
	CLEC5A
	SIGLEC14
