# Supplementary material for: Mechanistic investigation of glycolysis and pyroptosis in colon adenocarcinoma tissues, and prognostic analysis of patient clinical outcomes
Source: PLoS One. 2025 Jul 18;20(7):e0328560. doi: 10.1371/journal.pone.0328560 (PMC12273967; doi:10.1371/journal.pone.0328560)
Supplement: S1 File — (ZIP) [file pone.0328560.s003.zip › Additional data1/G&PRDEGs.xlsx]

## Sheet: Sheet 1
STXBP1
