# Supplementary material for: Mechanistic investigation of glycolysis and pyroptosis in colon adenocarcinoma tissues, and prognostic analysis of patient clinical outcomes
Source: PLoS One. 2025 Jul 18;20(7):e0328560. doi: 10.1371/journal.pone.0328560 (PMC12273967; doi:10.1371/journal.pone.0328560)
Supplement: S1 File — (ZIP) [file pone.0328560.s003.zip › Additional data1/Glycolysis-GeneCards-SearchResults.csv]

Gene Symbol	Description	Category	Uniprot ID	Gifts	GC Id	Relevance score	GeneCards Link
TIGAR	TP53 Induced Glycolysis Regulatory Phosphatase	Protein Coding	Q9NQ88	44	GC12P035900	22.4158477783203	https://www.genecards.org/cgi-bin/carddisp.pl?gene=TIGAR
PKM	Pyruvate Kinase M1/2	Protein Coding	P14618	57	GC15M072199	20.6471252441406	https://www.genecards.org/cgi-bin/carddisp.pl?gene=PKM
HK2	Hexokinase 2	Protein Coding	P52789	55	GC02P074887	19.428108215332	https://www.genecards.org/cgi-bin/carddisp.pl?gene=HK2
GAPDH	Glyceraldehyde-3-Phosphate Dehydrogenase	Protein Coding	P04406	59	GC12P035940	17.1696376800537	https://www.genecards.org/cgi-bin/carddisp.pl?gene=GAPDH
LDHA	Lactate Dehydrogenase A	Protein Coding	P00338	58	GC11P018394	15.8152437210083	https://www.genecards.org/cgi-bin/carddisp.pl?gene=LDHA
RRAD	RRAD, Ras Related Glycolysis Inhibitor And Calcium Channel Regulator	Protein Coding	P55042	45	GC16M067190	15.1047849655151	https://www.genecards.org/cgi-bin/carddisp.pl?gene=RRAD
HIF1A	Hypoxia Inducible Factor 1 Subunit Alpha	Protein Coding	Q16665	57	GC14P061695	15.0625305175781	https://www.genecards.org/cgi-bin/carddisp.pl?gene=HIF1A
HK1	Hexokinase 1	Protein Coding	P19367	58	GC10P069269	14.3976030349731	https://www.genecards.org/cgi-bin/carddisp.pl?gene=HK1
PKLR	Pyruvate Kinase L/R	Protein Coding	P30613	55	GC01M155289	13.3802528381348	https://www.genecards.org/cgi-bin/carddisp.pl?gene=PKLR
ENO1	Enolase 1	Protein Coding	P06733	56	GC01M008861	13.3627328872681	https://www.genecards.org/cgi-bin/carddisp.pl?gene=ENO1
ENO3	Enolase 3	Protein Coding	P13929	56	GC17P004948	13.3373756408691	https://www.genecards.org/cgi-bin/carddisp.pl?gene=ENO3
TPI1	Triosephosphate Isomerase 1	Protein Coding	P60174	56	GC12P006867	13.1866283416748	https://www.genecards.org/cgi-bin/carddisp.pl?gene=TPI1
GLTC1	Glycolysis Associated Regulator Of LDHA Post-Transcriptional Modification 1	RNA Gene		2	GC11U909607	12.9702129364014	https://www.genecards.org/cgi-bin/carddisp.pl?gene=GLTC1
PFKP	Phosphofructokinase, Platelet	Protein Coding	Q01813	52	GC10P003066	12.8375930786133	https://www.genecards.org/cgi-bin/carddisp.pl?gene=PFKP
PGK1	Phosphoglycerate Kinase 1	Protein Coding	P00558	58	GC0XP078118	12.8290119171143	https://www.genecards.org/cgi-bin/carddisp.pl?gene=PGK1
GCK	Glucokinase	Protein Coding	P35557	57	GC07M045266	12.3595533370972	https://www.genecards.org/cgi-bin/carddisp.pl?gene=GCK
PFKL	Phosphofructokinase, Liver Type	Protein Coding	P17858	52	GC21P044300	12.3554763793945	https://www.genecards.org/cgi-bin/carddisp.pl?gene=PFKL
PFKM	Phosphofructokinase, Muscle	Protein Coding	P08237	57	GC12P048105	12.1175699234009	https://www.genecards.org/cgi-bin/carddisp.pl?gene=PFKM
PFKFB3	6-Phosphofructo-2-Kinase/Fructose-2,6-Biphosphatase 3	Protein Coding	Q16875	51	GC10P006144	11.9984159469604	https://www.genecards.org/cgi-bin/carddisp.pl?gene=PFKFB3
PGAM2	Phosphoglycerate Mutase 2	Protein Coding	P15259	51	GC07M044062	10.8574066162109	https://www.genecards.org/cgi-bin/carddisp.pl?gene=PGAM2
SLC2A1	Solute Carrier Family 2 Member 1	Protein Coding	P11166	61	GC01M042925	10.7626152038574	https://www.genecards.org/cgi-bin/carddisp.pl?gene=SLC2A1
PGK2	Phosphoglycerate Kinase 2	Protein Coding	P07205	48	GC06M049785	10.6900491714478	https://www.genecards.org/cgi-bin/carddisp.pl?gene=PGK2
ALDOA	Aldolase, Fructose-Bisphosphate A	Protein Coding	P04075	57	GC16P030064	10.4200792312622	https://www.genecards.org/cgi-bin/carddisp.pl?gene=ALDOA
GPI	Glucose-6-Phosphate Isomerase	Protein Coding	P06744	56	GC19P034359	10.4150009155273	https://www.genecards.org/cgi-bin/carddisp.pl?gene=GPI
PGAM1	Phosphoglycerate Mutase 1	Protein Coding	P18669	50	GC10P097426	10.0563869476318	https://www.genecards.org/cgi-bin/carddisp.pl?gene=PGAM1
ENO2	Enolase 2	Protein Coding	P09104	56	GC12P006913	9.83072376251221	https://www.genecards.org/cgi-bin/carddisp.pl?gene=ENO2
HK3	Hexokinase 3	Protein Coding	P52790	45	GC05M177212	9.7628116607666	https://www.genecards.org/cgi-bin/carddisp.pl?gene=HK3
LINC01672	Long Intergenic Non-Protein Coding RNA 1672	RNA Gene		18	GC01P011469	8.52358818054199	https://www.genecards.org/cgi-bin/carddisp.pl?gene=LINC01672
PRKAA1	Protein Kinase AMP-Activated Catalytic Subunit Alpha 1	Protein Coding	Q13131	55	GC05M040759	7.99957180023193	https://www.genecards.org/cgi-bin/carddisp.pl?gene=PRKAA1
ALDOB	Aldolase, Fructose-Bisphosphate B	Protein Coding	P05062	54	GC09M101420	7.8307523727417	https://www.genecards.org/cgi-bin/carddisp.pl?gene=ALDOB
LDHB	Lactate Dehydrogenase B	Protein Coding	P07195	50	GC12M021635	7.63066434860229	https://www.genecards.org/cgi-bin/carddisp.pl?gene=LDHB
PFKFB2	6-Phosphofructo-2-Kinase/Fructose-2,6-Biphosphatase 2	Protein Coding	O60825	48	GC01P207034	7.46013784408569	https://www.genecards.org/cgi-bin/carddisp.pl?gene=PFKFB2
G6PD	Glucose-6-Phosphate Dehydrogenase	Protein Coding	P11413	59	GC0XM154593	7.44696283340454	https://www.genecards.org/cgi-bin/carddisp.pl?gene=G6PD
TP53	Tumor Protein P53	Protein Coding	P04637	62	GC17M007661	7.40462398529053	https://www.genecards.org/cgi-bin/carddisp.pl?gene=TP53
GAPDHS	Glyceraldehyde-3-Phosphate Dehydrogenase, Spermatogenic	Protein Coding	O14556	49	GC19P102950	7.2866735458374	https://www.genecards.org/cgi-bin/carddisp.pl?gene=GAPDHS
MIR7-3HG	MIR7-3 Host Gene	RNA Gene	Q8N6C7	33	GC19P102033	7.27741432189941	https://www.genecards.org/cgi-bin/carddisp.pl?gene=MIR7-3HG
ALDOC	Aldolase, Fructose-Bisphosphate C	Protein Coding	P09972	43	GC17M071096	6.91001796722412	https://www.genecards.org/cgi-bin/carddisp.pl?gene=ALDOC
PFKFB4	6-Phosphofructo-2-Kinase/Fructose-2,6-Biphosphatase 4	Protein Coding	Q16877	45	GC03M048517	6.57841300964355	https://www.genecards.org/cgi-bin/carddisp.pl?gene=PFKFB4
PDHA1	Pyruvate Dehydrogenase E1 Subunit Alpha 1	Protein Coding	P08559	56	GC0XP019343	6.47982549667358	https://www.genecards.org/cgi-bin/carddisp.pl?gene=PDHA1
BPGM	Bisphosphoglycerate Mutase	Protein Coding	P07738	52	GC07P134646	6.32302808761597	https://www.genecards.org/cgi-bin/carddisp.pl?gene=BPGM
FBP1	Fructose-Bisphosphatase 1	Protein Coding	P09467	57	GC09M094603	6.03352737426758	https://www.genecards.org/cgi-bin/carddisp.pl?gene=FBP1
MTOR	Mechanistic Target Of Rapamycin Kinase	Protein Coding	P42345	64	GC01M011106	6.01769733428955	https://www.genecards.org/cgi-bin/carddisp.pl?gene=MTOR
SIRT6	Sirtuin 6	Protein Coding	Q8N6T7	52	GC19M004174	5.8899974822998	https://www.genecards.org/cgi-bin/carddisp.pl?gene=SIRT6
MYC	MYC Proto-Oncogene, BHLH Transcription Factor	Protein Coding	P01106	61	GC08P127735	5.79751396179199	https://www.genecards.org/cgi-bin/carddisp.pl?gene=MYC
INS	Insulin	Protein Coding	P01308	56	GC11M002159	5.74311876296997	https://www.genecards.org/cgi-bin/carddisp.pl?gene=INS
SCARNA5	Small Cajal Body-Specific RNA 5	RNA Gene		23	GC02P233275	5.71487903594971	https://www.genecards.org/cgi-bin/carddisp.pl?gene=SCARNA5
FOXK1	Forkhead Box K1	Protein Coding	P85037	40	GC07P004682	5.68293046951294	https://www.genecards.org/cgi-bin/carddisp.pl?gene=FOXK1
TPP2	Tripeptidyl Peptidase 2	Protein Coding	P29144	50	GC13P102596	5.65130519866943	https://www.genecards.org/cgi-bin/carddisp.pl?gene=TPP2
ADPGK	ADP Dependent Glucokinase	Protein Coding	Q9BRR6	46	GC15M072751	5.61878299713135	https://www.genecards.org/cgi-bin/carddisp.pl?gene=ADPGK
SOD2-OT1	SOD2 Overlapping Transcript 1	RNA Gene		18	GC06M159772	5.46563005447388	https://www.genecards.org/cgi-bin/carddisp.pl?gene=SOD2-OT1
SLC2A4	Solute Carrier Family 2 Member 4	Protein Coding	P14672	55	GC17P100440	5.4014048576355	https://www.genecards.org/cgi-bin/carddisp.pl?gene=SLC2A4
H19	H19 Imprinted Maternally Expressed Transcript	RNA Gene		34	GC11M001995	5.37183427810669	https://www.genecards.org/cgi-bin/carddisp.pl?gene=H19
PC	Pyruvate Carboxylase	Protein Coding	P11498	55	GC11M066848	5.31441879272461	https://www.genecards.org/cgi-bin/carddisp.pl?gene=PC
G6PC1	Glucose-6-Phosphatase Catalytic Subunit 1	Protein Coding	P35575	52	GC17P102970	5.27329063415527	https://www.genecards.org/cgi-bin/carddisp.pl?gene=G6PC1
LDHC	Lactate Dehydrogenase C	Protein Coding	P07864	47	GC11P019042	5.25308465957642	https://www.genecards.org/cgi-bin/carddisp.pl?gene=LDHC
AKT1	AKT Serine/Threonine Kinase 1	Protein Coding	P31749	62	GC14M104769	5.1705493927002	https://www.genecards.org/cgi-bin/carddisp.pl?gene=AKT1
SLC2A3	Solute Carrier Family 2 Member 3	Protein Coding	P11169	56	GC12M007919	5.0522346496582	https://www.genecards.org/cgi-bin/carddisp.pl?gene=SLC2A3
PPARG	Peroxisome Proliferator Activated Receptor Gamma	Protein Coding	P37231	61	GC03P012287	4.99601602554321	https://www.genecards.org/cgi-bin/carddisp.pl?gene=PPARG
PVT1	Pvt1 Oncogene	RNA Gene		32	GC08P128043	4.98447608947754	https://www.genecards.org/cgi-bin/carddisp.pl?gene=PVT1
FBP2	Fructose-Bisphosphatase 2	Protein Coding	O00757	50	GC09M094558	4.87901830673218	https://www.genecards.org/cgi-bin/carddisp.pl?gene=FBP2
TMX2-CTNND1	TMX2-CTNND1 Readthrough (NMD Candidate)	RNA Gene		23	GC11P057712	4.86500835418701	https://www.genecards.org/cgi-bin/carddisp.pl?gene=TMX2-CTNND1
PRKAA2	Protein Kinase AMP-Activated Catalytic Subunit Alpha 2	Protein Coding	P54646	58	GC01P056645	4.76531982421875	https://www.genecards.org/cgi-bin/carddisp.pl?gene=PRKAA2
FOXK2	Forkhead Box K2	Protein Coding	Q01167	44	GC17P082519	4.47693109512329	https://www.genecards.org/cgi-bin/carddisp.pl?gene=FOXK2
BSG	Basigin (Ok Blood Group)	Protein Coding	P35613	53	GC19P000571	4.36991405487061	https://www.genecards.org/cgi-bin/carddisp.pl?gene=BSG
PCK1	Phosphoenolpyruvate Carboxykinase 1	Protein Coding	P35558	56	GC20P057561	4.33848905563354	https://www.genecards.org/cgi-bin/carddisp.pl?gene=PCK1
SLC16A1	Solute Carrier Family 16 Member 1	Protein Coding	P53985	55	GC01M113088	4.31107044219971	https://www.genecards.org/cgi-bin/carddisp.pl?gene=SLC16A1
PDK1	Pyruvate Dehydrogenase Kinase 1	Protein Coding	Q15118	55	GC02P172555	4.14264965057373	https://www.genecards.org/cgi-bin/carddisp.pl?gene=PDK1
ISCU	Iron-Sulfur Cluster Assembly Enzyme	Protein Coding	Q9H1K1	54	GC12P108561	4.08794736862183	https://www.genecards.org/cgi-bin/carddisp.pl?gene=ISCU
MPC1	Mitochondrial Pyruvate Carrier 1	Protein Coding	Q9Y5U8	47	GC06M166364	4.06406784057617	https://www.genecards.org/cgi-bin/carddisp.pl?gene=MPC1
RAB4B-EGLN2	RAB4B-EGLN2 Readthrough (NMD Candidate)	RNA Gene		19	GC19P040778	3.87690138816833	https://www.genecards.org/cgi-bin/carddisp.pl?gene=RAB4B-EGLN2
PFKFB1	6-Phosphofructo-2-Kinase/Fructose-2,6-Biphosphatase 1	Protein Coding	P16118	48	GC0XM054932	3.87474632263184	https://www.genecards.org/cgi-bin/carddisp.pl?gene=PFKFB1
MDH2	Malate Dehydrogenase 2	Protein Coding	P40926	56	GC07P076048	3.86086201667786	https://www.genecards.org/cgi-bin/carddisp.pl?gene=MDH2
SDHB	Succinate Dehydrogenase Complex Iron Sulfur Subunit B	Protein Coding	P21912	57	GC01M019059	3.8581395149231	https://www.genecards.org/cgi-bin/carddisp.pl?gene=SDHB
TKT	Transketolase	Protein Coding	P29401	54	GC03M053224	3.85318756103516	https://www.genecards.org/cgi-bin/carddisp.pl?gene=TKT
MIR125A	MicroRNA 125a	RNA Gene		28	GC19P103569	3.84967660903931	https://www.genecards.org/cgi-bin/carddisp.pl?gene=MIR125A
STAT3	Signal Transducer And Activator Of Transcription 3	Protein Coding	P40763	62	GC17M042313	3.83175086975098	https://www.genecards.org/cgi-bin/carddisp.pl?gene=STAT3
CERNA3	Competing Endogenous LncRNA 3 For MiR-645	RNA Gene		19	GC08P056101	3.79149556159973	https://www.genecards.org/cgi-bin/carddisp.pl?gene=CERNA3
ENO4	Enolase 4	Protein Coding	A6NNW6	35	GC10P116849	3.71806693077087	https://www.genecards.org/cgi-bin/carddisp.pl?gene=ENO4
CHKB-CPT1B	CHKB-CPT1B Readthrough (NMD Candidate)	RNA Gene		23	GC22M050568	3.69609260559082	https://www.genecards.org/cgi-bin/carddisp.pl?gene=CHKB-CPT1B
HKDC1	Hexokinase Domain Containing 1	Protein Coding	Q2TB90	50	GC10P069220	3.68423342704773	https://www.genecards.org/cgi-bin/carddisp.pl?gene=HKDC1
PCK2	Phosphoenolpyruvate Carboxykinase 2, Mitochondrial	Protein Coding	Q16822	54	GC14P024094	3.67346572875977	https://www.genecards.org/cgi-bin/carddisp.pl?gene=PCK2
PRKACA	Protein Kinase CAMP-Activated Catalytic Subunit Alpha	Protein Coding	P17612	61	GC19M019657	3.63006711006165	https://www.genecards.org/cgi-bin/carddisp.pl?gene=PRKACA
PGAM4	Phosphoglycerate Mutase Family Member 4	Protein Coding	Q8N0Y7	41	GC0XM077967	3.6157500743866	https://www.genecards.org/cgi-bin/carddisp.pl?gene=PGAM4
SLC2A2	Solute Carrier Family 2 Member 2	Protein Coding	P11168	57	GC03M170996	3.60671091079712	https://www.genecards.org/cgi-bin/carddisp.pl?gene=SLC2A2
DBNL	Drebrin Like	Protein Coding	Q9UJU6	45	GC07P044044	3.54330134391785	https://www.genecards.org/cgi-bin/carddisp.pl?gene=DBNL
LOC129998343	ATAC-STARR-Seq Lymphoblastoid Active Region 25926	Functional Element		5	GC07P044285	3.54330134391785	https://www.genecards.org/cgi-bin/carddisp.pl?gene=LOC129998343
PPP2CA	Protein Phosphatase 2 Catalytic Subunit Alpha	Protein Coding	P67775	56	GC05M134194	3.53104066848755	https://www.genecards.org/cgi-bin/carddisp.pl?gene=PPP2CA
MDH1	Malate Dehydrogenase 1	Protein Coding	P40925	51	GC02P063557	3.52468943595886	https://www.genecards.org/cgi-bin/carddisp.pl?gene=MDH1
EP300	E1A Binding Protein P300	Protein Coding	Q09472	61	GC22P065232	3.50864839553833	https://www.genecards.org/cgi-bin/carddisp.pl?gene=EP300
UCP2	Uncoupling Protein 2	Protein Coding	P55851	55	GC11M073974	3.4937801361084	https://www.genecards.org/cgi-bin/carddisp.pl?gene=UCP2
TRC-GCA24-1	TRNA-Cys (GCA) 24-1	RNA Gene		11	GC17M071542	3.47874903678894	https://www.genecards.org/cgi-bin/carddisp.pl?gene=TRC-GCA24-1
LINC02605	Long Intergenic Non-Protein Coding RNA 2605	RNA Gene		19	GC08P078838	3.45266914367676	https://www.genecards.org/cgi-bin/carddisp.pl?gene=LINC02605
MIR21	MicroRNA 21	RNA Gene		31	GC17P102034	3.42630767822266	https://www.genecards.org/cgi-bin/carddisp.pl?gene=MIR21
PPP2R1A	Protein Phosphatase 2 Scaffold Subunit Aalpha	Protein Coding	P30153	57	GC19P103583	3.39937210083008	https://www.genecards.org/cgi-bin/carddisp.pl?gene=PPP2R1A
YAP1	Yes1 Associated Transcriptional Regulator	Protein Coding	P46937	56	GC11P102110	3.39657711982727	https://www.genecards.org/cgi-bin/carddisp.pl?gene=YAP1
TUG1	Taurine Up-Regulated 1	Protein Coding	A0A6I8PU40	32	GC22P030969	3.36189699172974	https://www.genecards.org/cgi-bin/carddisp.pl?gene=TUG1
GPD1	Glycerol-3-Phosphate Dehydrogenase 1	Protein Coding	P21695	53	GC12P051420	3.35900950431824	https://www.genecards.org/cgi-bin/carddisp.pl?gene=GPD1
PPP2R5D	Protein Phosphatase 2 Regulatory Subunit B'Delta	Protein Coding	Q14738	55	GC06P125695	3.35534882545471	https://www.genecards.org/cgi-bin/carddisp.pl?gene=PPP2R5D
FOXM1	Forkhead Box M1	Protein Coding	Q08050	52	GC12M002857	3.35142230987549	https://www.genecards.org/cgi-bin/carddisp.pl?gene=FOXM1
TRAP1	TNF Receptor Associated Protein 1	Protein Coding	Q12931	51	GC16M017468	3.32457852363586	https://www.genecards.org/cgi-bin/carddisp.pl?gene=TRAP1
DLD	Dihydrolipoamide Dehydrogenase	Protein Coding	P09622	57	GC07P107901	3.30443453788757	https://www.genecards.org/cgi-bin/carddisp.pl?gene=DLD
LOC129998342	ATAC-STARR-Seq Lymphoblastoid Active Region 25925	Functional Element		5	GC07P044284	3.27601194381714	https://www.genecards.org/cgi-bin/carddisp.pl?gene=LOC129998342
PDK3	Pyruvate Dehydrogenase Kinase 3	Protein Coding	Q15120	52	GC0XP024465	3.26607394218445	https://www.genecards.org/cgi-bin/carddisp.pl?gene=PDK3
SLC25A1	Solute Carrier Family 25 Member 1	Protein Coding	P53007	54	GC22M019834	3.26136040687561	https://www.genecards.org/cgi-bin/carddisp.pl?gene=SLC25A1
SCO2	Synthesis Of Cytochrome C Oxidase 2	Protein Coding	O43819	53	GC22M050523	3.22176599502563	https://www.genecards.org/cgi-bin/carddisp.pl?gene=SCO2
SLC16A4	Solute Carrier Family 16 Member 4	Protein Coding	O15374	46	GC01M110362	3.20790958404541	https://www.genecards.org/cgi-bin/carddisp.pl?gene=SLC16A4
LDHAL6B	Lactate Dehydrogenase A Like 6B	Protein Coding	Q9BYZ2	42	GC15P059206	3.19484758377075	https://www.genecards.org/cgi-bin/carddisp.pl?gene=LDHAL6B
PRXL2C	Peroxiredoxin Like 2C	Protein Coding	Q7RTV5	35	GC09M107713	3.1805534362793	https://www.genecards.org/cgi-bin/carddisp.pl?gene=PRXL2C
HSPA5	Heat Shock Protein Family A (Hsp70) Member 5	Protein Coding	P11021	57	GC09M125234	3.17604303359985	https://www.genecards.org/cgi-bin/carddisp.pl?gene=HSPA5
EGFR	Epidermal Growth Factor Receptor	Protein Coding	P00533	63	GC07P055019	3.16659665107727	https://www.genecards.org/cgi-bin/carddisp.pl?gene=EGFR
GOT1	Glutamic-Oxaloacetic Transaminase 1	Protein Coding	P17174	52	GC10M099396	3.14538192749023	https://www.genecards.org/cgi-bin/carddisp.pl?gene=GOT1
HULC	Hepatocellular Carcinoma Up-Regulated Long Non-Coding RNA	RNA Gene		28	GC06P008468	3.11655879020691	https://www.genecards.org/cgi-bin/carddisp.pl?gene=HULC
LINC00092	Long Intergenic Non-Protein Coding RNA 92	RNA Gene		25	GC09M107697	3.11543798446655	https://www.genecards.org/cgi-bin/carddisp.pl?gene=LINC00092
LIN28A	Lin-28 Homolog A	Protein Coding	Q9H9Z2	49	GC01P026410	3.09600353240967	https://www.genecards.org/cgi-bin/carddisp.pl?gene=LIN28A
MPC2	Mitochondrial Pyruvate Carrier 2	Protein Coding	O95563	44	GC01M167916	3.08412337303162	https://www.genecards.org/cgi-bin/carddisp.pl?gene=MPC2
XIST	X Inactive Specific Transcript	RNA Gene		30	GC0XM073820	3.08411931991577	https://www.genecards.org/cgi-bin/carddisp.pl?gene=XIST
ACLY	ATP Citrate Lyase	Protein Coding	P53396	53	GC17M041866	3.05861186981201	https://www.genecards.org/cgi-bin/carddisp.pl?gene=ACLY
PDHX	Pyruvate Dehydrogenase Complex Component X	Protein Coding	O00330	53	GC11P034894	3.0529420375824	https://www.genecards.org/cgi-bin/carddisp.pl?gene=PDHX
PPBP	Pro-Platelet Basic Protein	Protein Coding	P02775	51	GC04M073986	3.04713129997253	https://www.genecards.org/cgi-bin/carddisp.pl?gene=PPBP
UCA1	Urothelial Cancer Associated 1	RNA Gene		29	GC19P111735	3.0119194984436	https://www.genecards.org/cgi-bin/carddisp.pl?gene=UCA1
AIFM1	Apoptosis Inducing Factor Mitochondria Associated 1	Protein Coding	O95831	58	GC0XM130129	3.00989460945129	https://www.genecards.org/cgi-bin/carddisp.pl?gene=AIFM1
GAS5	Growth Arrest Specific 5	RNA Gene		30	GC01M173947	2.98093414306641	https://www.genecards.org/cgi-bin/carddisp.pl?gene=GAS5
CS	Citrate Synthase	Protein Coding	O75390	53	GC12M056271	2.97816061973572	https://www.genecards.org/cgi-bin/carddisp.pl?gene=CS
LINC01139	Long Intergenic Non-Protein Coding RNA 1139	RNA Gene		22	GC01M238480	2.95511150360107	https://www.genecards.org/cgi-bin/carddisp.pl?gene=LINC01139
BDNF-AS	BDNF Antisense RNA	RNA Gene		28	GC11P027466	2.9516236782074	https://www.genecards.org/cgi-bin/carddisp.pl?gene=BDNF-AS
VHL	Von Hippel-Lindau Tumor Suppressor	Protein Coding	P40337	56	GC03P020237	2.94758939743042	https://www.genecards.org/cgi-bin/carddisp.pl?gene=VHL
MEG3	Maternally Expressed 3	RNA Gene		34	GC14P115583	2.91127181053162	https://www.genecards.org/cgi-bin/carddisp.pl?gene=MEG3
PPP2CB	Protein Phosphatase 2 Catalytic Subunit Beta	Protein Coding	P62714	48	GC08M030820	2.90622782707214	https://www.genecards.org/cgi-bin/carddisp.pl?gene=PPP2CB
CBFA2T3	CBFA2/RUNX1 Partner Transcriptional Co-Repressor 3	Protein Coding	O75081	48	GC16M088874	2.89924240112305	https://www.genecards.org/cgi-bin/carddisp.pl?gene=CBFA2T3
CTNNB1	Catenin Beta 1	Protein Coding	P35222	62	GC03P041194	2.87180113792419	https://www.genecards.org/cgi-bin/carddisp.pl?gene=CTNNB1
ZBTB7A	Zinc Finger And BTB Domain Containing 7A	Protein Coding	O95365	45	GC19M018897	2.85021901130676	https://www.genecards.org/cgi-bin/carddisp.pl?gene=ZBTB7A
NFE2L2	NFE2 Like BZIP Transcription Factor 2	Protein Coding	Q16236	60	GC02M177227	2.80221223831177	https://www.genecards.org/cgi-bin/carddisp.pl?gene=NFE2L2
PTBP1	Polypyrimidine Tract Binding Protein 1	Protein Coding	P26599	48	GC19P000797	2.77565336227417	https://www.genecards.org/cgi-bin/carddisp.pl?gene=PTBP1
ERBB2	Erb-B2 Receptor Tyrosine Kinase 2	Protein Coding	P04626	63	GC17P039687	2.77039265632629	https://www.genecards.org/cgi-bin/carddisp.pl?gene=ERBB2
TGFB1	Transforming Growth Factor Beta 1	Protein Coding	P01137	61	GC19M041301	2.76057624816895	https://www.genecards.org/cgi-bin/carddisp.pl?gene=TGFB1
LINC01554	Long Intergenic Non-Protein Coding RNA 1554	RNA Gene	Q52M75	27	GC05P095838	2.75680756568909	https://www.genecards.org/cgi-bin/carddisp.pl?gene=LINC01554
PDK4	Pyruvate Dehydrogenase Kinase 4	Protein Coding	Q16654	51	GC07M095583	2.75472903251648	https://www.genecards.org/cgi-bin/carddisp.pl?gene=PDK4
EGLN3	Egl-9 Family Hypoxia Inducible Factor 3	Protein Coding	Q9H6Z9	53	GC14M033924	2.75390291213989	https://www.genecards.org/cgi-bin/carddisp.pl?gene=EGLN3
SIRT3	Sirtuin 3	Protein Coding	Q9NTG7	56	GC11M000215	2.7461838722229	https://www.genecards.org/cgi-bin/carddisp.pl?gene=SIRT3
PDHB	Pyruvate Dehydrogenase E1 Subunit Beta	Protein Coding	P11177	54	GC03M058441	2.73709297180176	https://www.genecards.org/cgi-bin/carddisp.pl?gene=PDHB
MIR133B	MicroRNA 133b	RNA Gene		29	GC06P052148	2.73643708229065	https://www.genecards.org/cgi-bin/carddisp.pl?gene=MIR133B
DANCR	Differentiation Antagonizing Non-Protein Coding RNA	RNA Gene	P0C864	29	GC04P052712	2.73527932167053	https://www.genecards.org/cgi-bin/carddisp.pl?gene=DANCR
MIR143	MicroRNA 143	RNA Gene		30	GC05P150871	2.71199202537537	https://www.genecards.org/cgi-bin/carddisp.pl?gene=MIR143
NUP133	Nucleoporin 133	Protein Coding	Q8WUM0	50	GC01M230139	2.71025252342224	https://www.genecards.org/cgi-bin/carddisp.pl?gene=NUP133
AAAS	Aladin WD Repeat Nucleoporin	Protein Coding	Q9NRG9	49	GC12M053307	2.71025252342224	https://www.genecards.org/cgi-bin/carddisp.pl?gene=AAAS
SEC13	SEC13 Homolog, Nuclear Pore And COPII Coat Complex Component	Protein Coding	P55735	48	GC03M010293	2.71025252342224	https://www.genecards.org/cgi-bin/carddisp.pl?gene=SEC13
SLC2A6	Solute Carrier Family 2 Member 6	Protein Coding	Q9UGQ3	47	GC09M133471	2.70017313957214	https://www.genecards.org/cgi-bin/carddisp.pl?gene=SLC2A6
MLXIPL	MLX Interacting Protein Like	Protein Coding	Q9NP71	51	GC07M073593	2.69637537002563	https://www.genecards.org/cgi-bin/carddisp.pl?gene=MLXIPL
PARP1	Poly(ADP-Ribose) Polymerase 1	Protein Coding	P09874	59	GC01M226360	2.69634008407593	https://www.genecards.org/cgi-bin/carddisp.pl?gene=PARP1
KRAS	KRAS Proto-Oncogene, GTPase	Protein Coding	P01116	61	GC12M028437	2.69612646102905	https://www.genecards.org/cgi-bin/carddisp.pl?gene=KRAS
PIM2	Pim-2 Proto-Oncogene, Serine/Threonine Kinase	Protein Coding	Q9P1W9	49	GC0XM048913	2.69163537025452	https://www.genecards.org/cgi-bin/carddisp.pl?gene=PIM2
PRKAB1	Protein Kinase AMP-Activated Non-Catalytic Subunit Beta 1	Protein Coding	Q9Y478	56	GC12P119667	2.69096422195435	https://www.genecards.org/cgi-bin/carddisp.pl?gene=PRKAB1
MIAT	Myocardial Infarction Associated Transcript	RNA Gene		32	GC22P026646	2.69079351425171	https://www.genecards.org/cgi-bin/carddisp.pl?gene=MIAT
NUP93	Nucleoporin 93	Protein Coding	Q8N1F7	49	GC16P067829	2.67225980758667	https://www.genecards.org/cgi-bin/carddisp.pl?gene=NUP93
LINC-ROR	Long Intergenic Non-Protein Coding RNA, Regulator Of Reprogramming	RNA Gene		23	GC18M057054	2.65739059448242	https://www.genecards.org/cgi-bin/carddisp.pl?gene=LINC-ROR
PARP14	Poly(ADP-Ribose) Polymerase Family Member 14	Protein Coding	Q460N5	45	GC03P122680	2.64728999137878	https://www.genecards.org/cgi-bin/carddisp.pl?gene=PARP14
FLCN	Folliculin	Protein Coding	Q8NFG4	51	GC17M017212	2.64702796936035	https://www.genecards.org/cgi-bin/carddisp.pl?gene=FLCN
ACACA	Acetyl-CoA Carboxylase Alpha	Protein Coding	Q13085	57	GC17M037084	2.64552855491638	https://www.genecards.org/cgi-bin/carddisp.pl?gene=ACACA
NXNL1	Nucleoredoxin Like 1	Protein Coding	Q96CM4	43	GC19M017455	2.63015079498291	https://www.genecards.org/cgi-bin/carddisp.pl?gene=NXNL1
FZR1	Fizzy And Cell Division Cycle 20 Related 1	Protein Coding	Q9UM11	51	GC19P003506	2.62676858901978	https://www.genecards.org/cgi-bin/carddisp.pl?gene=FZR1
NUP98	Nucleoporin 98 And 96 Precursor	Protein Coding	P52948	54	GC11M003671	2.62274646759033	https://www.genecards.org/cgi-bin/carddisp.pl?gene=NUP98
PHGDH	Phosphoglycerate Dehydrogenase	Protein Coding	O43175	59	GC01P119660	2.6194486618042	https://www.genecards.org/cgi-bin/carddisp.pl?gene=PHGDH
HSP90B1	Heat Shock Protein 90 Beta Family Member 1	Protein Coding	P14625	55	GC12P103930	2.61896991729736	https://www.genecards.org/cgi-bin/carddisp.pl?gene=HSP90B1
GCG	Glucagon	Protein Coding	P01275	50	GC02M162142	2.5842456817627	https://www.genecards.org/cgi-bin/carddisp.pl?gene=GCG
HNRNPA1	Heterogeneous Nuclear Ribonucleoprotein A1	Protein Coding	P09651	56	GC12P054280	2.58272242546082	https://www.genecards.org/cgi-bin/carddisp.pl?gene=HNRNPA1
SLC25A5	Solute Carrier Family 25 Member 5	Protein Coding	P05141	50	GC0XP119468	2.58164572715759	https://www.genecards.org/cgi-bin/carddisp.pl?gene=SLC25A5
SOD1	Superoxide Dismutase 1	Protein Coding	P00441	61	GC21P031659	2.5256769657135	https://www.genecards.org/cgi-bin/carddisp.pl?gene=SOD1
CYTOR	Cytoskeleton Regulator RNA	RNA Gene		28	GC02P089050	2.52189421653748	https://www.genecards.org/cgi-bin/carddisp.pl?gene=CYTOR
HNRNPA2B1	Heterogeneous Nuclear Ribonucleoprotein A2/B1	Protein Coding	P22626	55	GC07M026174	2.51446151733398	https://www.genecards.org/cgi-bin/carddisp.pl?gene=HNRNPA2B1
CAV1	Caveolin 1	Protein Coding	Q03135	57	GC07P116524	2.51311469078064	https://www.genecards.org/cgi-bin/carddisp.pl?gene=CAV1
NBR2	Neighbor Of BRCA1 LncRNA 2	RNA Gene		25	GC17P043125	2.49387311935425	https://www.genecards.org/cgi-bin/carddisp.pl?gene=NBR2
HSF1	Heat Shock Transcription Factor 1	Protein Coding	Q00613	56	GC08P144291	2.48734903335571	https://www.genecards.org/cgi-bin/carddisp.pl?gene=HSF1
SMAD5	SMAD Family Member 5	Protein Coding	Q99717	50	GC05P136132	2.4779794216156	https://www.genecards.org/cgi-bin/carddisp.pl?gene=SMAD5
UQCRC2	Ubiquinol-Cytochrome C Reductase Core Protein 2	Protein Coding	P22695	53	GC16P065624	2.47463893890381	https://www.genecards.org/cgi-bin/carddisp.pl?gene=UQCRC2
NPM1	Nucleophosmin 1	Protein Coding	P06748	58	GC05P171387	2.4705662727356	https://www.genecards.org/cgi-bin/carddisp.pl?gene=NPM1
YWHAZ	Tyrosine 3-Monooxygenase/Tryptophan 5-Monooxygenase Activation Protein Zeta	Protein Coding	P63104	55	GC08M100917	2.45717859268188	https://www.genecards.org/cgi-bin/carddisp.pl?gene=YWHAZ
GLO1	Glyoxalase I	Protein Coding	Q04760	54	GC06M090895	2.45368218421936	https://www.genecards.org/cgi-bin/carddisp.pl?gene=GLO1
MALAT1	Metastasis Associated Lung Adenocarcinoma Transcript 1	RNA Gene		31	GC11P084571	2.44972085952759	https://www.genecards.org/cgi-bin/carddisp.pl?gene=MALAT1
GCKR	Glucokinase Regulator	Protein Coding	Q14397	48	GC02P027496	2.44854497909546	https://www.genecards.org/cgi-bin/carddisp.pl?gene=GCKR
IGF1R	Insulin Like Growth Factor 1 Receptor	Protein Coding	P08069	63	GC15P098648	2.44391250610352	https://www.genecards.org/cgi-bin/carddisp.pl?gene=IGF1R
MIR34C	MicroRNA 34c	RNA Gene		28	GC11P112372	2.43774390220642	https://www.genecards.org/cgi-bin/carddisp.pl?gene=MIR34C
PTEN	Phosphatase And Tensin Homolog	Protein Coding	P60484	60	GC10P106636	2.4350438117981	https://www.genecards.org/cgi-bin/carddisp.pl?gene=PTEN
PGR-AS1	PGR Antisense RNA 1	RNA Gene		16	GC11P101131	2.43466544151306	https://www.genecards.org/cgi-bin/carddisp.pl?gene=PGR-AS1
FASN	Fatty Acid Synthase	Protein Coding	P49327	57	GC17M082078	2.43381881713867	https://www.genecards.org/cgi-bin/carddisp.pl?gene=FASN
RANBP2	RAN Binding Protein 2	Protein Coding	P49792	54	GC02P108719	2.42414975166321	https://www.genecards.org/cgi-bin/carddisp.pl?gene=RANBP2
FH	Fumarate Hydratase	Protein Coding	P07954	55	GC01M241499	2.42389369010925	https://www.genecards.org/cgi-bin/carddisp.pl?gene=FH
PDPR	Pyruvate Dehydrogenase Phosphatase Regulatory Subunit	Protein Coding	Q8NCN5	42	GC16P070113	2.42076730728149	https://www.genecards.org/cgi-bin/carddisp.pl?gene=PDPR
CA9	Carbonic Anhydrase 9	Protein Coding	Q16790	55	GC09P035673	2.41784238815308	https://www.genecards.org/cgi-bin/carddisp.pl?gene=CA9
CCAT1	Colon Cancer Associated Transcript 1	RNA Gene		21	GC08M127207	2.41048407554626	https://www.genecards.org/cgi-bin/carddisp.pl?gene=CCAT1
GLS	Glutaminase	Protein Coding	O94925	58	GC02P190880	2.39940857887268	https://www.genecards.org/cgi-bin/carddisp.pl?gene=GLS
FOXO3	Forkhead Box O3	Protein Coding	O43524	56	GC06P108559	2.3890495300293	https://www.genecards.org/cgi-bin/carddisp.pl?gene=FOXO3
MIR320A	MicroRNA 320a	RNA Gene		28	GC08M022301	2.35908365249634	https://www.genecards.org/cgi-bin/carddisp.pl?gene=MIR320A
HOXB-AS3	HOXB Cluster Antisense RNA 3	RNA Gene	C0HLZ6	24	GC17P048549	2.35816168785095	https://www.genecards.org/cgi-bin/carddisp.pl?gene=HOXB-AS3
RMRP	RNA Component Of Mitochondrial RNA Processing Endoribonuclease	RNA Gene		30	GC09M035655	2.35690832138062	https://www.genecards.org/cgi-bin/carddisp.pl?gene=RMRP
IDH1	Isocitrate Dehydrogenase (NADP(+)) 1	Protein Coding	O75874	61	GC02M208236	2.34229922294617	https://www.genecards.org/cgi-bin/carddisp.pl?gene=IDH1
EGLN1	Egl-9 Family Hypoxia Inducible Factor 1	Protein Coding	Q9GZT9	58	GC01M231363	2.33932495117188	https://www.genecards.org/cgi-bin/carddisp.pl?gene=EGLN1
SLC45A2	Solute Carrier Family 45 Member 2	Protein Coding	Q9UMX9	50	GC05M033944	2.33649682998657	https://www.genecards.org/cgi-bin/carddisp.pl?gene=SLC45A2
FARP1	FERM, ARH/RhoGEF And Pleckstrin Domain Protein 1	Protein Coding	Q9Y4F1	44	GC13P098142	2.33077502250671	https://www.genecards.org/cgi-bin/carddisp.pl?gene=FARP1
VDAC1	Voltage Dependent Anion Channel 1	Protein Coding	P21796	54	GC05M133975	2.32758903503418	https://www.genecards.org/cgi-bin/carddisp.pl?gene=VDAC1
EZH2	Enhancer Of Zeste 2 Polycomb Repressive Complex 2 Subunit	Protein Coding	Q15910	61	GC07M148807	2.32143759727478	https://www.genecards.org/cgi-bin/carddisp.pl?gene=EZH2
RPS6KB1	Ribosomal Protein S6 Kinase B1	Protein Coding	P23443	58	GC17P059893	2.31668281555176	https://www.genecards.org/cgi-bin/carddisp.pl?gene=RPS6KB1
MIR1294	MicroRNA 1294	RNA Gene		14	GC05P154347	2.31265926361084	https://www.genecards.org/cgi-bin/carddisp.pl?gene=MIR1294
MIR98	MicroRNA 98	RNA Gene		25	GC0XM053716	2.3105320930481	https://www.genecards.org/cgi-bin/carddisp.pl?gene=MIR98
EPB41L4A-AS1	EPB41L4A Antisense RNA 1	RNA Gene		20	GC05P112160	2.30504488945007	https://www.genecards.org/cgi-bin/carddisp.pl?gene=EPB41L4A-AS1
PRKACG	Protein Kinase CAMP-Activated Catalytic Subunit Gamma	Protein Coding	P22612	54	GC09M070606	2.30415844917297	https://www.genecards.org/cgi-bin/carddisp.pl?gene=PRKACG
SLC37A4	Solute Carrier Family 37 Member 4	Protein Coding	O43826	51	GC11M122297	2.29332971572876	https://www.genecards.org/cgi-bin/carddisp.pl?gene=SLC37A4
SNHG14	Small Nucleolar RNA Host Gene 14	RNA Gene		24	GC15P147532	2.27752661705017	https://www.genecards.org/cgi-bin/carddisp.pl?gene=SNHG14
VEGFA	Vascular Endothelial Growth Factor A	Protein Coding	P15692	57	GC06P043770	2.27320599555969	https://www.genecards.org/cgi-bin/carddisp.pl?gene=VEGFA
ODC1-DT	ODC1 Divergent Transcript	RNA Gene		14	GC02P010453	2.26848554611206	https://www.genecards.org/cgi-bin/carddisp.pl?gene=ODC1-DT
HDAC1	Histone Deacetylase 1	Protein Coding	Q13547	58	GC01P032292	2.25758028030396	https://www.genecards.org/cgi-bin/carddisp.pl?gene=HDAC1
EPAS1	Endothelial PAS Domain Protein 1	Protein Coding	Q99814	59	GC02P046293	2.25270366668701	https://www.genecards.org/cgi-bin/carddisp.pl?gene=EPAS1
SIRT1	Sirtuin 1	Protein Coding	Q96EB6	57	GC10P067884	2.25270366668701	https://www.genecards.org/cgi-bin/carddisp.pl?gene=SIRT1
MIR1291	MicroRNA 1291	RNA Gene		14	GC12M048654	2.24550461769104	https://www.genecards.org/cgi-bin/carddisp.pl?gene=MIR1291
GPD2	Glycerol-3-Phosphate Dehydrogenase 2	Protein Coding	P43304	55	GC02P156408	2.24007320404053	https://www.genecards.org/cgi-bin/carddisp.pl?gene=GPD2
SMAD5-AS1	SMAD5 Antisense RNA 1	RNA Gene	Q9Y6J3	28	GC05M136129	2.23742580413818	https://www.genecards.org/cgi-bin/carddisp.pl?gene=SMAD5-AS1
RELA	RELA Proto-Oncogene, NF-KB Subunit	Protein Coding	Q04206	59	GC11M065653	2.23208808898926	https://www.genecards.org/cgi-bin/carddisp.pl?gene=RELA
NDUFS2	NADH:Ubiquinone Oxidoreductase Core Subunit S2	Protein Coding	O75306	52	GC01P161197	2.22899770736694	https://www.genecards.org/cgi-bin/carddisp.pl?gene=NDUFS2
PTK2	Protein Tyrosine Kinase 2	Protein Coding	Q05397	56	GC08M140657	2.22880911827087	https://www.genecards.org/cgi-bin/carddisp.pl?gene=PTK2
MIR186	MicroRNA 186	RNA Gene		27	GC01M071067	2.22463035583496	https://www.genecards.org/cgi-bin/carddisp.pl?gene=MIR186
KCNQ1OT1	KCNQ1 Opposite Strand/Antisense Transcript 1	RNA Gene		34	GC11M010310	2.21895575523376	https://www.genecards.org/cgi-bin/carddisp.pl?gene=KCNQ1OT1
SLC2A5	Solute Carrier Family 2 Member 5	Protein Coding	P22732	50	GC01M013266	2.21794414520264	https://www.genecards.org/cgi-bin/carddisp.pl?gene=SLC2A5
XBP1	X-Box Binding Protein 1	Protein Coding	P17861	55	GC22M028794	2.19427227973938	https://www.genecards.org/cgi-bin/carddisp.pl?gene=XBP1
FGFR1	Fibroblast Growth Factor Receptor 1	Protein Coding	P11362	63	GC08M038400	2.18992161750793	https://www.genecards.org/cgi-bin/carddisp.pl?gene=FGFR1
INSR	Insulin Receptor	Protein Coding	P06213	62	GC19M007112	2.18685054779053	https://www.genecards.org/cgi-bin/carddisp.pl?gene=INSR
PRKACB	Protein Kinase CAMP-Activated Catalytic Subunit Beta	Protein Coding	P22694	57	GC01P084078	2.18462300300598	https://www.genecards.org/cgi-bin/carddisp.pl?gene=PRKACB
PPP2R1B	Protein Phosphatase 2 Scaffold Subunit Abeta	Protein Coding	P30154	54	GC11M122113	2.18462300300598	https://www.genecards.org/cgi-bin/carddisp.pl?gene=PPP2R1B
TRAF6	TNF Receptor Associated Factor 6	Protein Coding	Q9Y4K3	55	GC11M036467	2.1809458732605	https://www.genecards.org/cgi-bin/carddisp.pl?gene=TRAF6
PPARGC1A	PPARG Coactivator 1 Alpha	Protein Coding	Q9UBK2	55	GC04M023755	2.17902684211731	https://www.genecards.org/cgi-bin/carddisp.pl?gene=PPARGC1A
H6PD	Hexose-6-Phosphate Dehydrogenase/Glucose 1-Dehydrogenase	Protein Coding	O95479	52	GC01P009234	2.17638063430786	https://www.genecards.org/cgi-bin/carddisp.pl?gene=H6PD
MIR155	MicroRNA 155	RNA Gene		28	GC21P025573	2.17416334152222	https://www.genecards.org/cgi-bin/carddisp.pl?gene=MIR155
EMSLR	E2F1 MRNA Stabilizing LncRNA	RNA Gene		19	GC07P105158	2.17416334152222	https://www.genecards.org/cgi-bin/carddisp.pl?gene=EMSLR
TKTL1	Transketolase Like 1	Protein Coding	P51854	48	GC0XP154295	2.1738965511322	https://www.genecards.org/cgi-bin/carddisp.pl?gene=TKTL1
LINC00857	Long Intergenic Non-Protein Coding RNA 857	RNA Gene		21	GC10P106524	2.17243814468384	https://www.genecards.org/cgi-bin/carddisp.pl?gene=LINC00857
HSP90AA1	Heat Shock Protein 90 Alpha Family Class A Member 1	Protein Coding	P07900	60	GC14M102080	2.16200304031372	https://www.genecards.org/cgi-bin/carddisp.pl?gene=HSP90AA1
LINC00538	Long Intergenic Non-Protein Coding RNA 538	RNA Gene		16	GC01P213924	2.1581494808197	https://www.genecards.org/cgi-bin/carddisp.pl?gene=LINC00538
MIR4435-2HG	MIR4435-2 Host Gene	RNA Gene		24	GC02M112750	2.15597581863403	https://www.genecards.org/cgi-bin/carddisp.pl?gene=MIR4435-2HG
HSPD1	Heat Shock Protein Family D (Hsp60) Member 1	Protein Coding	P10809	57	GC02M197486	2.15167331695557	https://www.genecards.org/cgi-bin/carddisp.pl?gene=HSPD1
HSPA8	Heat Shock Protein Family A (Hsp70) Member 8	Protein Coding	P11142	58	GC11M123057	2.13804483413696	https://www.genecards.org/cgi-bin/carddisp.pl?gene=HSPA8
TGM2	Transglutaminase 2	Protein Coding	P21980	56	GC20M038127	2.13804483413696	https://www.genecards.org/cgi-bin/carddisp.pl?gene=TGM2
TRIM21	Tripartite Motif Containing 21	Protein Coding	P19474	52	GC11M004384	2.12693786621094	https://www.genecards.org/cgi-bin/carddisp.pl?gene=TRIM21
KARS1	Lysyl-TRNA Synthetase 1	Protein Coding	Q15046	54	GC16M075973	2.12622714042664	https://www.genecards.org/cgi-bin/carddisp.pl?gene=KARS1
PDK2	Pyruvate Dehydrogenase Kinase 2	Protein Coding	Q15119	49	GC17P101891	2.12546896934509	https://www.genecards.org/cgi-bin/carddisp.pl?gene=PDK2
SIRT5	Sirtuin 5	Protein Coding	Q9NXA8	48	GC06P013574	2.12063837051392	https://www.genecards.org/cgi-bin/carddisp.pl?gene=SIRT5
RB1	RB Transcriptional Corepressor 1	Protein Coding	P06400	57	GC13P048303	2.11970353126526	https://www.genecards.org/cgi-bin/carddisp.pl?gene=RB1
PGP	Phosphoglycolate Phosphatase	Protein Coding	A6NDG6	43	GC16M017318	2.11970353126526	https://www.genecards.org/cgi-bin/carddisp.pl?gene=PGP
OGT	O-Linked N-Acetylglucosamine (GlcNAc) Transferase	Protein Coding	O15294	55	GC0XP071674	2.11781001091003	https://www.genecards.org/cgi-bin/carddisp.pl?gene=OGT
METTL3	Methyltransferase 3, N6-Adenosine-Methyltransferase Complex Catalytic Subunit	Protein Coding	Q86U44	50	GC14M021498	2.1095232963562	https://www.genecards.org/cgi-bin/carddisp.pl?gene=METTL3
TXNIP	Thioredoxin Interacting Protein	Protein Coding	Q9H3M7	47	GC01M145992	2.10060358047485	https://www.genecards.org/cgi-bin/carddisp.pl?gene=TXNIP
GOT2	Glutamic-Oxaloacetic Transaminase 2	Protein Coding	P00505	56	GC16M058707	2.09473299980164	https://www.genecards.org/cgi-bin/carddisp.pl?gene=GOT2
FUBP1	Far Upstream Element Binding Protein 1	Protein Coding	Q96AE4	46	GC01M077944	2.09418940544128	https://www.genecards.org/cgi-bin/carddisp.pl?gene=FUBP1
PIK3CA	Phosphatidylinositol-4,5-Bisphosphate 3-Kinase Catalytic Subunit Alpha	Protein Coding	P42336	61	GC03P179148	2.09163427352905	https://www.genecards.org/cgi-bin/carddisp.pl?gene=PIK3CA
MIR193A	MicroRNA 193a	RNA Gene		27	GC17P031559	2.08263158798218	https://www.genecards.org/cgi-bin/carddisp.pl?gene=MIR193A
MIR34A	MicroRNA 34a	RNA Gene		29	GC01M013270	2.07585382461548	https://www.genecards.org/cgi-bin/carddisp.pl?gene=MIR34A
MIR125B1	MicroRNA 125b-1	RNA Gene		28	GC11M124145	2.07398581504822	https://www.genecards.org/cgi-bin/carddisp.pl?gene=MIR125B1
PRKG1	Protein Kinase CGMP-Dependent 1	Protein Coding	Q13976	59	GC10P050991	2.07354235649109	https://www.genecards.org/cgi-bin/carddisp.pl?gene=PRKG1
IGF1	Insulin Like Growth Factor 1	Protein Coding	P05019	57	GC12M102395	2.07199764251709	https://www.genecards.org/cgi-bin/carddisp.pl?gene=IGF1
NUP214	Nucleoporin 214	Protein Coding	P35658	51	GC09P131125	2.0701904296875	https://www.genecards.org/cgi-bin/carddisp.pl?gene=NUP214
NDRG2	NDRG Family Member 2	Protein Coding	Q9UN36	45	GC14M021016	2.06429100036621	https://www.genecards.org/cgi-bin/carddisp.pl?gene=NDRG2
CAT	Catalase	Protein Coding	P04040	60	GC11P034460	2.06075310707092	https://www.genecards.org/cgi-bin/carddisp.pl?gene=CAT
NFKB1	Nuclear Factor Kappa B Subunit 1	Protein Coding	P19838	61	GC04P102501	2.05765533447266	https://www.genecards.org/cgi-bin/carddisp.pl?gene=NFKB1
IL6	Interleukin 6	Protein Coding	P05231	60	GC07P022725	2.05765533447266	https://www.genecards.org/cgi-bin/carddisp.pl?gene=IL6
MIR494	MicroRNA 494	RNA Gene		24	GC14P115619	2.04642486572266	https://www.genecards.org/cgi-bin/carddisp.pl?gene=MIR494
XDH	Xanthine Dehydrogenase	Protein Coding	P47989	56	GC02M031334	2.04250693321228	https://www.genecards.org/cgi-bin/carddisp.pl?gene=XDH
FBXW7	F-Box And WD Repeat Domain Containing 7	Protein Coding	Q969H0	54	GC04M152321	2.03887701034546	https://www.genecards.org/cgi-bin/carddisp.pl?gene=FBXW7
NOX4	NADPH Oxidase 4	Protein Coding	Q9NPH5	51	GC11M089324	2.03887701034546	https://www.genecards.org/cgi-bin/carddisp.pl?gene=NOX4
HOTAIRM1	HOXA Transcript Antisense RNA, Myeloid-Specific 1	RNA Gene		27	GC07P027095	2.03232336044312	https://www.genecards.org/cgi-bin/carddisp.pl?gene=HOTAIRM1
SLC2A1-DT	SLC2A1 Divergent Transcript	RNA Gene		20	GC01P043677	2.03232336044312	https://www.genecards.org/cgi-bin/carddisp.pl?gene=SLC2A1-DT
OGDH	Oxoglutarate Dehydrogenase	Protein Coding	Q02218	55	GC07P044606	2.02405691146851	https://www.genecards.org/cgi-bin/carddisp.pl?gene=OGDH
BRCA1	BRCA1 DNA Repair Associated	Protein Coding	P38398	59	GC17M043044	2.0120587348938	https://www.genecards.org/cgi-bin/carddisp.pl?gene=BRCA1
NDUFB9	NADH:Ubiquinone Oxidoreductase Subunit B9	Protein Coding	Q9Y6M9	52	GC08P124539	2.00669193267822	https://www.genecards.org/cgi-bin/carddisp.pl?gene=NDUFB9
CASC9	Cancer Susceptibility 9	RNA Gene		22	GC08M075132	1.99778640270233	https://www.genecards.org/cgi-bin/carddisp.pl?gene=CASC9
MT-TP	Mitochondrially Encoded TRNA-Pro (CCN)	RNA Gene		15	GCMTM015957	1.99679291248322	https://www.genecards.org/cgi-bin/carddisp.pl?gene=MT-TP
SKP2	S-Phase Kinase Associated Protein 2	Protein Coding	Q13309	53	GC05P036151	1.98998785018921	https://www.genecards.org/cgi-bin/carddisp.pl?gene=SKP2
MIR122	MicroRNA 122	RNA Gene		28	GC18P058451	1.98564970493317	https://www.genecards.org/cgi-bin/carddisp.pl?gene=MIR122
MSC-AS1	MSC Antisense RNA 1	RNA Gene		19	GC08P071828	1.97652041912079	https://www.genecards.org/cgi-bin/carddisp.pl?gene=MSC-AS1
CD44	CD44 Molecule (Indian Blood Group)	Protein Coding	P16070	57	GC11P035139	1.97605037689209	https://www.genecards.org/cgi-bin/carddisp.pl?gene=CD44
E2F1	E2F Transcription Factor 1	Protein Coding	Q01094	52	GC20M033675	1.97477674484253	https://www.genecards.org/cgi-bin/carddisp.pl?gene=E2F1
BRAF	B-Raf Proto-Oncogene, Serine/Threonine Kinase	Protein Coding	P15056	62	GC07M140762	1.97302269935608	https://www.genecards.org/cgi-bin/carddisp.pl?gene=BRAF
MIR33B	MicroRNA 33b	RNA Gene		25	GC17M017813	1.96584248542786	https://www.genecards.org/cgi-bin/carddisp.pl?gene=MIR33B
IMMT	Inner Membrane Mitochondrial Protein	Protein Coding	Q16891	49	GC02M086144	1.95910668373108	https://www.genecards.org/cgi-bin/carddisp.pl?gene=IMMT
MIR543	MicroRNA 543	RNA Gene		18	GC14P114638	1.94893431663513	https://www.genecards.org/cgi-bin/carddisp.pl?gene=MIR543
SNORD15A	Small Nucleolar RNA, C/D Box 15A	RNA Gene		23	GC11P075400	1.94613254070282	https://www.genecards.org/cgi-bin/carddisp.pl?gene=SNORD15A
OPA1	OPA1 Mitochondrial Dynamin Like GTPase	Protein Coding	O60313	53	GC03P193594	1.94501543045044	https://www.genecards.org/cgi-bin/carddisp.pl?gene=OPA1
STUB1	STIP1 Homology And U-Box Containing Protein 1	Protein Coding	Q9UNE7	54	GC16P064961	1.94283723831177	https://www.genecards.org/cgi-bin/carddisp.pl?gene=STUB1
DLAT	Dihydrolipoamide S-Acetyltransferase	Protein Coding	P10515	54	GC11P112392	1.94161581993103	https://www.genecards.org/cgi-bin/carddisp.pl?gene=DLAT
PGM2L1	Phosphoglucomutase 2 Like 1	Protein Coding	Q6PCE3	43	GC11M074330	1.94161581993103	https://www.genecards.org/cgi-bin/carddisp.pl?gene=PGM2L1
WAC-AS1	WAC Antisense RNA 1 (Head To Head)	RNA Gene		18	GC10M028519	1.9390823841095	https://www.genecards.org/cgi-bin/carddisp.pl?gene=WAC-AS1
DLX6-AS1	DLX6 Antisense RNA 1	RNA Gene		27	GC07M097003	1.93882393836975	https://www.genecards.org/cgi-bin/carddisp.pl?gene=DLX6-AS1
PRMT5	Protein Arginine Methyltransferase 5	Protein Coding	O14744	53	GC14M022920	1.9314169883728	https://www.genecards.org/cgi-bin/carddisp.pl?gene=PRMT5
HSPA9	Heat Shock Protein Family A (Hsp70) Member 9	Protein Coding	P38646	56	GC05M138554	1.93130552768707	https://www.genecards.org/cgi-bin/carddisp.pl?gene=HSPA9
SOD2	Superoxide Dismutase 2	Protein Coding	P04179	56	GC06M159669	1.9307267665863	https://www.genecards.org/cgi-bin/carddisp.pl?gene=SOD2
SLCO2A1	Solute Carrier Organic Anion Transporter Family Member 2A1	Protein Coding	Q92959	51	GC03M133932	1.91874051094055	https://www.genecards.org/cgi-bin/carddisp.pl?gene=SLCO2A1
NECAB3	N-Terminal EF-Hand Calcium Binding Protein 3	Protein Coding	Q96P71	37	GC20M033659	1.91874051094055	https://www.genecards.org/cgi-bin/carddisp.pl?gene=NECAB3
GSTP1	Glutathione S-Transferase Pi 1	Protein Coding	P09211	58	GC11P067583	1.90830028057098	https://www.genecards.org/cgi-bin/carddisp.pl?gene=GSTP1
SFXN1	Sideroflexin 1	Protein Coding	Q9H9B4	45	GC05P175477	1.90634548664093	https://www.genecards.org/cgi-bin/carddisp.pl?gene=SFXN1
ESR1	Estrogen Receptor 1	Protein Coding	P03372	62	GC06P151656	1.90053594112396	https://www.genecards.org/cgi-bin/carddisp.pl?gene=ESR1
LIN28B	Lin-28 Homolog B	Protein Coding	Q6ZN17	49	GC06P126428	1.90053594112396	https://www.genecards.org/cgi-bin/carddisp.pl?gene=LIN28B
MUC1	Mucin 1, Cell Surface Associated	Protein Coding	P15941	56	GC01M155185	1.89632105827332	https://www.genecards.org/cgi-bin/carddisp.pl?gene=MUC1
VIRMA	Vir Like M6A Methyltransferase Associated	Protein Coding	Q69YN4	41	GC08M094496	1.8941330909729	https://www.genecards.org/cgi-bin/carddisp.pl?gene=VIRMA
RBM25	RNA Binding Motif Protein 25	Protein Coding	P49756	41	GC14P073058	1.89345765113831	https://www.genecards.org/cgi-bin/carddisp.pl?gene=RBM25
CASC8	Cancer Susceptibility 8	RNA Gene		21	GC08M135374	1.89345765113831	https://www.genecards.org/cgi-bin/carddisp.pl?gene=CASC8
ANXA5	Annexin A5	Protein Coding	P08758	56	GC04M121667	1.8865373134613	https://www.genecards.org/cgi-bin/carddisp.pl?gene=ANXA5
HMGB1	High Mobility Group Box 1	Protein Coding	P09429	57	GC13M030456	1.88426637649536	https://www.genecards.org/cgi-bin/carddisp.pl?gene=HMGB1
SRC	SRC Proto-Oncogene, Non-Receptor Tyrosine Kinase	Protein Coding	P12931	60	GC20P037344	1.88203239440918	https://www.genecards.org/cgi-bin/carddisp.pl?gene=SRC
SHMT2	Serine Hydroxymethyltransferase 2	Protein Coding	P34897	55	GC12P057229	1.87960731983185	https://www.genecards.org/cgi-bin/carddisp.pl?gene=SHMT2
NUP188	Nucleoporin 188	Protein Coding	Q5SRE5	46	GC09P128947	1.87159359455109	https://www.genecards.org/cgi-bin/carddisp.pl?gene=NUP188
FOXO1	Forkhead Box O1	Protein Coding	Q12778	60	GC13M040555	1.8708016872406	https://www.genecards.org/cgi-bin/carddisp.pl?gene=FOXO1
SP1	Sp1 Transcription Factor	Protein Coding	P08047	55	GC12P053380	1.8708016872406	https://www.genecards.org/cgi-bin/carddisp.pl?gene=SP1
TNF	Tumor Necrosis Factor	Protein Coding	P01375	61	GC06P125492	1.86886072158813	https://www.genecards.org/cgi-bin/carddisp.pl?gene=TNF
PTPA	Protein Phosphatase 2 Phosphatase Activator	Protein Coding	Q15257	52	GC09P139365	1.86735820770264	https://www.genecards.org/cgi-bin/carddisp.pl?gene=PTPA
HIF1AN	Hypoxia Inducible Factor 1 Subunit Alpha Inhibitor	Protein Coding	Q9NWT6	49	GC10P100529	1.86383044719696	https://www.genecards.org/cgi-bin/carddisp.pl?gene=HIF1AN
TSPO	Translocator Protein	Protein Coding	B1AH88	53	GC22P043151	1.86174249649048	https://www.genecards.org/cgi-bin/carddisp.pl?gene=TSPO
VIM	Vimentin	Protein Coding	P08670	60	GC10P017227	1.85213387012482	https://www.genecards.org/cgi-bin/carddisp.pl?gene=VIM
MT-TL1	Mitochondrially Encoded TRNA-Leu (UUA/G) 1	RNA Gene		23	GCMTP003232	1.85145354270935	https://www.genecards.org/cgi-bin/carddisp.pl?gene=MT-TL1
HSP90AB1	Heat Shock Protein 90 Alpha Family Class B Member 1	Protein Coding	P08238	57	GC06P044246	1.84972953796387	https://www.genecards.org/cgi-bin/carddisp.pl?gene=HSP90AB1
EIF6	Eukaryotic Translation Initiation Factor 6	Protein Coding	P56537	49	GC20M035278	1.84871828556061	https://www.genecards.org/cgi-bin/carddisp.pl?gene=EIF6
SLC5A1	Solute Carrier Family 5 Member 1	Protein Coding	P13866	55	GC22P032043	1.84868943691254	https://www.genecards.org/cgi-bin/carddisp.pl?gene=SLC5A1
PRKN	Parkin RBR E3 Ubiquitin Protein Ligase	Protein Coding	O60260	57	GC06M161348	1.83643579483032	https://www.genecards.org/cgi-bin/carddisp.pl?gene=PRKN
HOTAIR	HOX Transcript Antisense RNA	RNA Gene		31	GC12M053962	1.8340550661087	https://www.genecards.org/cgi-bin/carddisp.pl?gene=HOTAIR
TP63	Tumor Protein P63	Protein Coding	Q9H3D4	55	GC03P189598	1.83208751678467	https://www.genecards.org/cgi-bin/carddisp.pl?gene=TP63
PIEZO1	Piezo Type Mechanosensitive Ion Channel Component 1 (Er Blood Group)	Protein Coding	Q92508	49	GC16M088715	1.83067071437836	https://www.genecards.org/cgi-bin/carddisp.pl?gene=PIEZO1
PGD	Phosphogluconate Dehydrogenase	Protein Coding	P52209	56	GC01P010398	1.83000576496124	https://www.genecards.org/cgi-bin/carddisp.pl?gene=PGD
ECD	Ecdysoneless Cell Cycle Regulator	Protein Coding	O95905	44	GC10M073130	1.82053399085999	https://www.genecards.org/cgi-bin/carddisp.pl?gene=ECD
XRCC5	X-Ray Repair Cross Complementing 5	Protein Coding	P13010	53	GC02P216107	1.8177855014801	https://www.genecards.org/cgi-bin/carddisp.pl?gene=XRCC5
NCL	Nucleolin	Protein Coding	P19338	52	GC02M231453	1.8177855014801	https://www.genecards.org/cgi-bin/carddisp.pl?gene=NCL
ZEB1	Zinc Finger E-Box Binding Homeobox 1	Protein Coding	P37275	57	GC10P031318	1.81436479091644	https://www.genecards.org/cgi-bin/carddisp.pl?gene=ZEB1
CD274	CD274 Molecule	Protein Coding	Q9NZQ7	54	GC09P005450	1.81436479091644	https://www.genecards.org/cgi-bin/carddisp.pl?gene=CD274
DNAH8	Dynein Axonemal Heavy Chain 8	Protein Coding	Q96JB1	47	GC06P125656	1.80911791324615	https://www.genecards.org/cgi-bin/carddisp.pl?gene=DNAH8
SNHG16	Small Nucleolar RNA Host Gene 16	RNA Gene		26	GC17P102459	1.80048298835754	https://www.genecards.org/cgi-bin/carddisp.pl?gene=SNHG16
IL1B	Interleukin 1 Beta	Protein Coding	P01584	56	GC02M112829	1.7991818189621	https://www.genecards.org/cgi-bin/carddisp.pl?gene=IL1B
DNM1L	Dynamin 1 Like	Protein Coding	O00429	57	GC12P032679	1.78562927246094	https://www.genecards.org/cgi-bin/carddisp.pl?gene=DNM1L
LONP1	Lon Peptidase 1, Mitochondrial	Protein Coding	P36776	54	GC19M005691	1.78351855278015	https://www.genecards.org/cgi-bin/carddisp.pl?gene=LONP1
GLUL	Glutamate-Ammonia Ligase	Protein Coding	P15104	57	GC01M182378	1.7834837436676	https://www.genecards.org/cgi-bin/carddisp.pl?gene=GLUL
MIR23A	MicroRNA 23a	RNA Gene		28	GC19M019649	1.7834837436676	https://www.genecards.org/cgi-bin/carddisp.pl?gene=MIR23A
SNHG5	Small Nucleolar RNA Host Gene 5	RNA Gene		28	GC06M085650	1.78324866294861	https://www.genecards.org/cgi-bin/carddisp.pl?gene=SNHG5
SNHG1	Small Nucleolar RNA Host Gene 1	RNA Gene		27	GC11M121080	1.78324866294861	https://www.genecards.org/cgi-bin/carddisp.pl?gene=SNHG1
SETD2	SET Domain Containing 2, Histone Lysine Methyltransferase	Protein Coding	Q9BYW2	56	GC03M047033	1.77899169921875	https://www.genecards.org/cgi-bin/carddisp.pl?gene=SETD2
FEZF1-AS1	FEZF1 Antisense RNA 1	RNA Gene		23	GC07P122303	1.77843725681305	https://www.genecards.org/cgi-bin/carddisp.pl?gene=FEZF1-AS1
TRE-TTC3-1	TRNA-Glu (Anticodon TTC) 3-1	RNA Gene		15	GC01P019713	1.77050948143005	https://www.genecards.org/cgi-bin/carddisp.pl?gene=TRE-TTC3-1
MIR145	MicroRNA 145	RNA Gene		30	GC05P149430	1.76717936992645	https://www.genecards.org/cgi-bin/carddisp.pl?gene=MIR145
EEF1A1	Eukaryotic Translation Elongation Factor 1 Alpha 1	Protein Coding	P68104	52	GC06M091272	1.76479864120483	https://www.genecards.org/cgi-bin/carddisp.pl?gene=EEF1A1
NORAD	Non-Coding RNA Activated By DNA Damage	RNA Gene		25	GC20M036440	1.76479864120483	https://www.genecards.org/cgi-bin/carddisp.pl?gene=NORAD
PPARA	Peroxisome Proliferator Activated Receptor Alpha	Protein Coding	Q07869	53	GC22P046150	1.76146280765533	https://www.genecards.org/cgi-bin/carddisp.pl?gene=PPARA
STAT1	Signal Transducer And Activator Of Transcription 1	Protein Coding	P42224	61	GC02M190908	1.75895166397095	https://www.genecards.org/cgi-bin/carddisp.pl?gene=STAT1
HYOU1	Hypoxia Up-Regulated 1	Protein Coding	Q9Y4L1	53	GC11M122303	1.75737249851227	https://www.genecards.org/cgi-bin/carddisp.pl?gene=HYOU1
KLF5	KLF Transcription Factor 5	Protein Coding	Q13887	54	GC13P073054	1.74540078639984	https://www.genecards.org/cgi-bin/carddisp.pl?gene=KLF5
IGF2BP2	Insulin Like Growth Factor 2 MRNA Binding Protein 2	Protein Coding	Q9Y6M1	53	GC03M185643	1.74540078639984	https://www.genecards.org/cgi-bin/carddisp.pl?gene=IGF2BP2
MFN2	Mitofusin 2	Protein Coding	O95140	57	GC01P011980	1.74061107635498	https://www.genecards.org/cgi-bin/carddisp.pl?gene=MFN2
NEAT1	Nuclear Paraspeckle Assembly Transcript 1	RNA Gene		32	GC11P084565	1.74061107635498	https://www.genecards.org/cgi-bin/carddisp.pl?gene=NEAT1
YWHAQ	Tyrosine 3-Monooxygenase/Tryptophan 5-Monooxygenase Activation Protein Theta	Protein Coding	P27348	55	GC02M009583	1.7389270067215	https://www.genecards.org/cgi-bin/carddisp.pl?gene=YWHAQ
DLEU2	Deleted In Lymphocytic Leukemia 2	RNA Gene		30	GC13M049913	1.73357057571411	https://www.genecards.org/cgi-bin/carddisp.pl?gene=DLEU2
KLF4	KLF Transcription Factor 4	Protein Coding	O43474	55	GC09M107484	1.73267722129822	https://www.genecards.org/cgi-bin/carddisp.pl?gene=KLF4
SIRT4	Sirtuin 4	Protein Coding	Q9Y6E7	46	GC12P120291	1.73267722129822	https://www.genecards.org/cgi-bin/carddisp.pl?gene=SIRT4
MIRLET7A1	MicroRNA Let-7a-1	RNA Gene		29	GC09P094175	1.73267722129822	https://www.genecards.org/cgi-bin/carddisp.pl?gene=MIRLET7A1
LINC00504	Long Intergenic Non-Protein Coding RNA 504	RNA Gene		22	GC04M014536	1.72620832920074	https://www.genecards.org/cgi-bin/carddisp.pl?gene=LINC00504
ALYREF	Aly/REF Export Factor	Protein Coding	Q86V81	47	GC17M081887	1.72489166259766	https://www.genecards.org/cgi-bin/carddisp.pl?gene=ALYREF
NDUFS4	NADH:Ubiquinone Oxidoreductase Subunit S4	Protein Coding	O43181	51	GC05P053560	1.72327065467834	https://www.genecards.org/cgi-bin/carddisp.pl?gene=NDUFS4
COPG2IT1	COPG2 Imprinted Transcript 1	RNA Gene		18	GC07P135055	1.71613907814026	https://www.genecards.org/cgi-bin/carddisp.pl?gene=COPG2IT1
PDHA2	Pyruvate Dehydrogenase E1 Subunit Alpha 2	Protein Coding	P29803	51	GC04P095840	1.70943176746368	https://www.genecards.org/cgi-bin/carddisp.pl?gene=PDHA2
MCL1	MCL1 Apoptosis Regulator, BCL2 Family Member	Protein Coding	Q07820	56	GC01M159611	1.70864343643188	https://www.genecards.org/cgi-bin/carddisp.pl?gene=MCL1
RPS4X	Ribosomal Protein S4 X-Linked	Protein Coding	P62701	46	GC0XM072255	1.70439004898071	https://www.genecards.org/cgi-bin/carddisp.pl?gene=RPS4X
MIR139	MicroRNA 139	RNA Gene		27	GC11M072615	1.70439004898071	https://www.genecards.org/cgi-bin/carddisp.pl?gene=MIR139
SNHG7	Small Nucleolar RNA Host Gene 7	RNA Gene		28	GC09M138601	1.70402860641479	https://www.genecards.org/cgi-bin/carddisp.pl?gene=SNHG7
MIR93	MicroRNA 93	RNA Gene		28	GC07M104746	1.70305550098419	https://www.genecards.org/cgi-bin/carddisp.pl?gene=MIR93
NUP62	Nucleoporin 62	Protein Coding	P37198	53	GC19M049906	1.70254492759705	https://www.genecards.org/cgi-bin/carddisp.pl?gene=NUP62
NUP107	Nucleoporin 107	Protein Coding	P57740	52	GC12P068686	1.70254492759705	https://www.genecards.org/cgi-bin/carddisp.pl?gene=NUP107
NUP155	Nucleoporin 155	Protein Coding	O75694	52	GC05M037288	1.70254492759705	https://www.genecards.org/cgi-bin/carddisp.pl?gene=NUP155
TPR	Translocated Promoter Region, Nuclear Basket Protein	Protein Coding	P12270	50	GC01M186323	1.70254492759705	https://www.genecards.org/cgi-bin/carddisp.pl?gene=TPR
NUP153	Nucleoporin 153	Protein Coding	P49790	49	GC06M017615	1.70254492759705	https://www.genecards.org/cgi-bin/carddisp.pl?gene=NUP153
NUP160	Nucleoporin 160	Protein Coding	Q12769	49	GC11M120855	1.70254492759705	https://www.genecards.org/cgi-bin/carddisp.pl?gene=NUP160
NUP85	Nucleoporin 85	Protein Coding	Q9BW27	49	GC17P075205	1.70254492759705	https://www.genecards.org/cgi-bin/carddisp.pl?gene=NUP85
NUP210	Nucleoporin 210	Protein Coding	Q8TEM1	48	GC03M025527	1.70254492759705	https://www.genecards.org/cgi-bin/carddisp.pl?gene=NUP210
NUP205	Nucleoporin 205	Protein Coding	Q92621	47	GC07P135557	1.70254492759705	https://www.genecards.org/cgi-bin/carddisp.pl?gene=NUP205
NUP88	Nucleoporin 88	Protein Coding	Q99567	47	GC17M016517	1.70254492759705	https://www.genecards.org/cgi-bin/carddisp.pl?gene=NUP88
RAE1	Ribonucleic Acid Export 1	Protein Coding	P78406	47	GC20P057351	1.70254492759705	https://www.genecards.org/cgi-bin/carddisp.pl?gene=RAE1
GPAT3	Glycerol-3-Phosphate Acyltransferase 3	Protein Coding	Q53EU6	46	GC04P083561	1.70254492759705	https://www.genecards.org/cgi-bin/carddisp.pl?gene=GPAT3
NUP50	Nucleoporin 50	Protein Coding	Q9UKX7	46	GC22P045163	1.70254492759705	https://www.genecards.org/cgi-bin/carddisp.pl?gene=NUP50
NUP37	Nucleoporin 37	Protein Coding	Q8NFH4	45	GC12M102073	1.70254492759705	https://www.genecards.org/cgi-bin/carddisp.pl?gene=NUP37
GNPDA1	Glucosamine-6-Phosphate Deaminase 1	Protein Coding	P46926	44	GC05M141991	1.70254492759705	https://www.genecards.org/cgi-bin/carddisp.pl?gene=GNPDA1
GNPDA2	Glucosamine-6-Phosphate Deaminase 2	Protein Coding	Q8TDQ7	43	GC04M044684	1.70254492759705	https://www.genecards.org/cgi-bin/carddisp.pl?gene=GNPDA2
NUP35	Nucleoporin 35	Protein Coding	Q8NFH5	43	GC02P183117	1.70254492759705	https://www.genecards.org/cgi-bin/carddisp.pl?gene=NUP35
NUP42	Nucleoporin 42	Protein Coding	O15504	43	GC07P023919	1.70254492759705	https://www.genecards.org/cgi-bin/carddisp.pl?gene=NUP42
NUP54	Nucleoporin 54	Protein Coding	Q7Z3B4	43	GC04M076114	1.70254492759705	https://www.genecards.org/cgi-bin/carddisp.pl?gene=NUP54
NDC1	NDC1 Transmembrane Nucleoporin	Protein Coding	Q9BTX1	42	GC01M053765	1.70254492759705	https://www.genecards.org/cgi-bin/carddisp.pl?gene=NDC1
NUP58	Nucleoporin 58	Protein Coding	Q9BVL2	42	GC13P026416	1.70254492759705	https://www.genecards.org/cgi-bin/carddisp.pl?gene=NUP58
NUP43	Nucleoporin 43	Protein Coding	Q8NFH3	41	GC06M149724	1.70254492759705	https://www.genecards.org/cgi-bin/carddisp.pl?gene=NUP43
POM121	POM121 Transmembrane Nucleoporin	Protein Coding	Q96HA1	41	GC07P072879	1.70254492759705	https://www.genecards.org/cgi-bin/carddisp.pl?gene=POM121
SEH1L	SEH1 Like Nucleoporin	Protein Coding	Q96EE3	40	GC18P012947	1.70254492759705	https://www.genecards.org/cgi-bin/carddisp.pl?gene=SEH1L
HCCAT5	Hepatocellular Carcinoma Associated Transcript 5	RNA Gene		20	GC16P073092	1.70185041427612	https://www.genecards.org/cgi-bin/carddisp.pl?gene=HCCAT5
ASL	Argininosuccinate Lyase	Protein Coding	P04424	54	GC07P066075	1.69482934474945	https://www.genecards.org/cgi-bin/carddisp.pl?gene=ASL
PDIA3	Protein Disulfide Isomerase Family A Member 3	Protein Coding	P30101	52	GC15P043746	1.69173514842987	https://www.genecards.org/cgi-bin/carddisp.pl?gene=PDIA3
MIRLET7C	MicroRNA Let-7c	RNA Gene		28	GC21P017033	1.69173514842987	https://www.genecards.org/cgi-bin/carddisp.pl?gene=MIRLET7C
RPL7A	Ribosomal Protein L7a	Protein Coding	P62424	49	GC09P133348	1.68594002723694	https://www.genecards.org/cgi-bin/carddisp.pl?gene=RPL7A
MIR488	MicroRNA 488	RNA Gene		22	GC01M177029	1.68594002723694	https://www.genecards.org/cgi-bin/carddisp.pl?gene=MIR488
LINC00511	Long Intergenic Non-Protein Coding RNA 511	RNA Gene		23	GC17M072390	1.68330717086792	https://www.genecards.org/cgi-bin/carddisp.pl?gene=LINC00511
MLX	MAX Dimerization Protein MLX	Protein Coding	Q9UH92	50	GC17P042567	1.67432034015656	https://www.genecards.org/cgi-bin/carddisp.pl?gene=MLX
PLK1	Polo Like Kinase 1	Protein Coding	P53350	60	GC16P065669	1.6741064786911	https://www.genecards.org/cgi-bin/carddisp.pl?gene=PLK1
PPP1CA	Protein Phosphatase 1 Catalytic Subunit Alpha	Protein Coding	P62136	55	GC11M121309	1.6741064786911	https://www.genecards.org/cgi-bin/carddisp.pl?gene=PPP1CA
MIR361	MicroRNA 361	RNA Gene		24	GC0XM085903	1.6741064786911	https://www.genecards.org/cgi-bin/carddisp.pl?gene=MIR361
BICDL3P	BICD Family Like 3, Pseudogene	RNA Gene		23	GC07P084592	1.66812407970428	https://www.genecards.org/cgi-bin/carddisp.pl?gene=BICDL3P
HMGA1	High Mobility Group AT-Hook 1	Protein Coding	P17096	55	GC06P125599	1.65843200683594	https://www.genecards.org/cgi-bin/carddisp.pl?gene=HMGA1
PTP4A3	Protein Tyrosine Phosphatase 4A3	Protein Coding	O75365	47	GC08P141391	1.65843200683594	https://www.genecards.org/cgi-bin/carddisp.pl?gene=PTP4A3
TEAD1	TEA Domain Transcription Factor 1	Protein Coding	P28347	54	GC11P012674	1.65565657615662	https://www.genecards.org/cgi-bin/carddisp.pl?gene=TEAD1
CD276	CD276 Molecule	Protein Coding	Q5ZPR3	50	GC15P073683	1.65565657615662	https://www.genecards.org/cgi-bin/carddisp.pl?gene=CD276
BAD	BCL2 Associated Agonist Of Cell Death	Protein Coding	Q92934	52	GC11M121136	1.65408372879028	https://www.genecards.org/cgi-bin/carddisp.pl?gene=BAD
SNHG12	Small Nucleolar RNA Host Gene 12	RNA Gene	Q9BXW3	29	GC01M030655	1.65242600440979	https://www.genecards.org/cgi-bin/carddisp.pl?gene=SNHG12
PRPF8	Pre-MRNA Processing Factor 8	Protein Coding	Q6P2Q9	50	GC17M001650	1.64603304862976	https://www.genecards.org/cgi-bin/carddisp.pl?gene=PRPF8
NR1H4	Nuclear Receptor Subfamily 1 Group H Member 4	Protein Coding	Q96RI1	56	GC12P100473	1.63998436927795	https://www.genecards.org/cgi-bin/carddisp.pl?gene=NR1H4
LOC654780	Splicing Factor Proline/Glutamine-Rich	RNA Gene		18	GC16M084193	1.63625860214233	https://www.genecards.org/cgi-bin/carddisp.pl?gene=LOC654780
KEAP1	Kelch Like ECH Associated Protein 1	Protein Coding	Q14145	56	GC19M010486	1.62902390956879	https://www.genecards.org/cgi-bin/carddisp.pl?gene=KEAP1
TP73	Tumor Protein P73	Protein Coding	O15350	54	GC01P003652	1.62902390956879	https://www.genecards.org/cgi-bin/carddisp.pl?gene=TP73
ANXA2	Annexin A2	Protein Coding	P07355	56	GC15M060347	1.6252543926239	https://www.genecards.org/cgi-bin/carddisp.pl?gene=ANXA2
MIR142	MicroRNA 142	RNA Gene		28	GC17M058331	1.6252543926239	https://www.genecards.org/cgi-bin/carddisp.pl?gene=MIR142
LEP	Leptin	Protein Coding	P41159	55	GC07P128241	1.62325751781464	https://www.genecards.org/cgi-bin/carddisp.pl?gene=LEP
SNCA	Synuclein Alpha	Protein Coding	P37840	60	GC04M089724	1.61574959754944	https://www.genecards.org/cgi-bin/carddisp.pl?gene=SNCA
HAGH	Hydroxyacylglutathione Hydrolase	Protein Coding	Q16775	52	GC16M001795	1.61574959754944	https://www.genecards.org/cgi-bin/carddisp.pl?gene=HAGH
SERPINA3	Serpin Family A Member 3	Protein Coding	P01011	52	GC14P094612	1.61574959754944	https://www.genecards.org/cgi-bin/carddisp.pl?gene=SERPINA3
CDKN3	Cyclin Dependent Kinase Inhibitor 3	Protein Coding	Q16667	50	GC14P054398	1.61574959754944	https://www.genecards.org/cgi-bin/carddisp.pl?gene=CDKN3
LINC01191	Long Intergenic Non-Protein Coding RNA 1191	RNA Gene		21	GC02P141248	1.61574959754944	https://www.genecards.org/cgi-bin/carddisp.pl?gene=LINC01191
PDP1	Pyruvate Dehydrogenase Phosphatase Catalytic Subunit 1	Protein Coding	Q9P0J1	56	GC08P093857	1.61564803123474	https://www.genecards.org/cgi-bin/carddisp.pl?gene=PDP1
HDAC2	Histone Deacetylase 2	Protein Coding	Q92769	61	GC06M113933	1.60762560367584	https://www.genecards.org/cgi-bin/carddisp.pl?gene=HDAC2
ETS1	ETS Proto-Oncogene 1, Transcription Factor	Protein Coding	P14921	56	GC11M128458	1.60762560367584	https://www.genecards.org/cgi-bin/carddisp.pl?gene=ETS1
STC2	Stanniocalcin 2	Protein Coding	O76061	49	GC05M173314	1.60762560367584	https://www.genecards.org/cgi-bin/carddisp.pl?gene=STC2
MLXIP	MLX Interacting Protein	Protein Coding	Q9HAP2	37	GC12P122078	1.60762560367584	https://www.genecards.org/cgi-bin/carddisp.pl?gene=MLXIP
BCYRN1	Brain Cytoplasmic RNA 1	RNA Gene		26	GC02P047253	1.60762560367584	https://www.genecards.org/cgi-bin/carddisp.pl?gene=BCYRN1
MT-ND1	Mitochondrially Encoded NADH:Ubiquinone Oxidoreductase Core Subunit 1	Protein Coding	P03886	40	GCMTP003309	1.60188949108124	https://www.genecards.org/cgi-bin/carddisp.pl?gene=MT-ND1
PCNA	Proliferating Cell Nuclear Antigen	Protein Coding	P12004	59	GC20M005114	1.60073661804199	https://www.genecards.org/cgi-bin/carddisp.pl?gene=PCNA
GGH	Gamma-Glutamyl Hydrolase	Protein Coding	Q92820	52	GC08M063014	1.60073661804199	https://www.genecards.org/cgi-bin/carddisp.pl?gene=GGH
THRAP3	Thyroid Hormone Receptor Associated Protein 3	Protein Coding	Q9Y2W1	42	GC01P039022	1.60073661804199	https://www.genecards.org/cgi-bin/carddisp.pl?gene=THRAP3
TUBB	Tubulin Beta Class I	Protein Coding	P07437	58	GC06P125470	1.59527158737183	https://www.genecards.org/cgi-bin/carddisp.pl?gene=TUBB
RPS6	Ribosomal Protein S6	Protein Coding	P62753	52	GC09M019375	1.59527158737183	https://www.genecards.org/cgi-bin/carddisp.pl?gene=RPS6
YBX1	Y-Box Binding Protein 1	Protein Coding	P67809	49	GC01P042682	1.59527158737183	https://www.genecards.org/cgi-bin/carddisp.pl?gene=YBX1
AGRP	Agouti Related Neuropeptide	Protein Coding	O00253	49	GC16M067482	1.59435415267944	https://www.genecards.org/cgi-bin/carddisp.pl?gene=AGRP
CD28	CD28 Molecule	Protein Coding	P10747	56	GC02P203706	1.59391331672668	https://www.genecards.org/cgi-bin/carddisp.pl?gene=CD28
ACMSD	Aminocarboxymuconate Semialdehyde Decarboxylase	Protein Coding	Q8TDX5	45	GC02P134838	1.59383583068848	https://www.genecards.org/cgi-bin/carddisp.pl?gene=ACMSD
LINC00920	Long Intergenic Non-Protein Coding RNA 920	RNA Gene		16	GC16P066408	1.59383583068848	https://www.genecards.org/cgi-bin/carddisp.pl?gene=LINC00920
MACROH2A1	MacroH2A.1 Histone	Protein Coding	O75367	49	GC05M135334	1.58917570114136	https://www.genecards.org/cgi-bin/carddisp.pl?gene=MACROH2A1
MTDH	Metadherin	Protein Coding	Q86UE4	49	GC08P097644	1.58917570114136	https://www.genecards.org/cgi-bin/carddisp.pl?gene=MTDH
TEAD4	TEA Domain Transcription Factor 4	Protein Coding	Q15561	48	GC12P002959	1.58917570114136	https://www.genecards.org/cgi-bin/carddisp.pl?gene=TEAD4
MIR214	MicroRNA 214	RNA Gene		29	GC01M172234	1.58917570114136	https://www.genecards.org/cgi-bin/carddisp.pl?gene=MIR214
SNHG6	Small Nucleolar RNA Host Gene 6	RNA Gene		25	GC08M066921	1.58316957950592	https://www.genecards.org/cgi-bin/carddisp.pl?gene=SNHG6
PAICS	Phosphoribosylaminoimidazole Carboxylase And Phosphoribosylaminoimidazolesuccinocarboxamide Synthase	Protein Coding	P22234	49	GC04P056435	1.57957351207733	https://www.genecards.org/cgi-bin/carddisp.pl?gene=PAICS
HSPA1A	Heat Shock Protein Family A (Hsp70) Member 1A	Protein Coding	P0DMV8	55	GC06P125509	1.57522523403168	https://www.genecards.org/cgi-bin/carddisp.pl?gene=HSPA1A
LTF	Lactotransferrin	Protein Coding	P02788	54	GC03M046435	1.57522523403168	https://www.genecards.org/cgi-bin/carddisp.pl?gene=LTF
DSG1	Desmoglein 1	Protein Coding	Q02413	50	GC18P031318	1.57522523403168	https://www.genecards.org/cgi-bin/carddisp.pl?gene=DSG1
OTUB1	OTU Deubiquitinase, Ubiquitin Aldehyde Binding 1	Protein Coding	Q96FW1	48	GC11P063985	1.57522523403168	https://www.genecards.org/cgi-bin/carddisp.pl?gene=OTUB1
DSC1	Desmocollin 1	Protein Coding	Q08554	47	GC18M031129	1.57522523403168	https://www.genecards.org/cgi-bin/carddisp.pl?gene=DSC1
TIMMDC1	Translocase Of Inner Mitochondrial Membrane Domain Containing 1	Protein Coding	Q9NPL8	47	GC03P119498	1.57367098331451	https://www.genecards.org/cgi-bin/carddisp.pl?gene=TIMMDC1
MT-TK	Mitochondrially Encoded TRNA-Lys (AAA/G)	RNA Gene		20	GCMTP008297	1.57367098331451	https://www.genecards.org/cgi-bin/carddisp.pl?gene=MT-TK
TARDBP	TAR DNA Binding Protein	Protein Coding	Q13148	56	GC01P012787	1.57045316696167	https://www.genecards.org/cgi-bin/carddisp.pl?gene=TARDBP
DDX5	DEAD-Box Helicase 5	Protein Coding	P17844	53	GC17M064498	1.57045316696167	https://www.genecards.org/cgi-bin/carddisp.pl?gene=DDX5
NONO	Non-POU Domain Containing Octamer Binding	Protein Coding	Q15233	53	GC0XP071256	1.57045316696167	https://www.genecards.org/cgi-bin/carddisp.pl?gene=NONO
MIR338	MicroRNA 338	RNA Gene		24	GC17M081402	1.57045316696167	https://www.genecards.org/cgi-bin/carddisp.pl?gene=MIR338
MIR206	MicroRNA 206	RNA Gene		27	GC06P052144	1.56977772712708	https://www.genecards.org/cgi-bin/carddisp.pl?gene=MIR206
HCG18	HLA Complex Group 18	RNA Gene		18	GC06M090642	1.56977772712708	https://www.genecards.org/cgi-bin/carddisp.pl?gene=HCG18
ARID1A	AT-Rich Interaction Domain 1A	Protein Coding	O14497	54	GC01P026693	1.56330394744873	https://www.genecards.org/cgi-bin/carddisp.pl?gene=ARID1A
IDH1-AS1	IDH1 Antisense RNA 1	RNA Gene		15	GC02P208271	1.56330394744873	https://www.genecards.org/cgi-bin/carddisp.pl?gene=IDH1-AS1
STK11	Serine/Threonine Kinase 11	Protein Coding	Q15831	59	GC19P001177	1.56100809574127	https://www.genecards.org/cgi-bin/carddisp.pl?gene=STK11
NDUFV1	NADH:Ubiquinone Oxidoreductase Core Subunit V1	Protein Coding	P49821	54	GC11P084723	1.55690610408783	https://www.genecards.org/cgi-bin/carddisp.pl?gene=NDUFV1
PRKCA	Protein Kinase C Alpha	Protein Coding	P17252	59	GC17P066302	1.55636131763458	https://www.genecards.org/cgi-bin/carddisp.pl?gene=PRKCA
UGCG	UDP-Glucose Ceramide Glucosyltransferase	Protein Coding	Q16739	52	GC09P111896	1.55584311485291	https://www.genecards.org/cgi-bin/carddisp.pl?gene=UGCG
NR4A1	Nuclear Receptor Subfamily 4 Group A Member 1	Protein Coding	P22736	56	GC12P052022	1.54926872253418	https://www.genecards.org/cgi-bin/carddisp.pl?gene=NR4A1
LMNB1	Lamin B1	Protein Coding	P20700	55	GC05P126776	1.54926872253418	https://www.genecards.org/cgi-bin/carddisp.pl?gene=LMNB1
RPS7	Ribosomal Protein S7	Protein Coding	P62081	50	GC02P003575	1.54926872253418	https://www.genecards.org/cgi-bin/carddisp.pl?gene=RPS7
MIR4458	MicroRNA 4458	RNA Gene		11	GC05P008460	1.54926872253418	https://www.genecards.org/cgi-bin/carddisp.pl?gene=MIR4458
DCD	Dermcidin	Protein Coding	P81605	43	GC12M054644	1.54700672626495	https://www.genecards.org/cgi-bin/carddisp.pl?gene=DCD
RIPK1	Receptor Interacting Serine/Threonine Kinase 1	Protein Coding	Q13546	58	GC06P005992	1.54639577865601	https://www.genecards.org/cgi-bin/carddisp.pl?gene=RIPK1
PRDX6	Peroxiredoxin 6	Protein Coding	P30041	55	GC01P173477	1.54639577865601	https://www.genecards.org/cgi-bin/carddisp.pl?gene=PRDX6
RPL6	Ribosomal Protein L6	Protein Coding	Q02878	47	GC12M112320	1.54639577865601	https://www.genecards.org/cgi-bin/carddisp.pl?gene=RPL6
ADAMTS9-AS2	ADAMTS9 Antisense RNA 2	RNA Gene		25	GC03P064671	1.54639577865601	https://www.genecards.org/cgi-bin/carddisp.pl?gene=ADAMTS9-AS2
MIR124-1	MicroRNA 124-1	RNA Gene		25	GC08M009903	1.54639577865601	https://www.genecards.org/cgi-bin/carddisp.pl?gene=MIR124-1
SLC13A5	Solute Carrier Family 13 Member 5	Protein Coding	Q86YT5	52	GC17M006684	1.53583073616028	https://www.genecards.org/cgi-bin/carddisp.pl?gene=SLC13A5
YWHAB	Tyrosine 3-Monooxygenase/Tryptophan 5-Monooxygenase Activation Protein Beta	Protein Coding	P31946	55	GC20P044885	1.52876710891724	https://www.genecards.org/cgi-bin/carddisp.pl?gene=YWHAB
SNHG9	Small Nucleolar RNA Host Gene 9	RNA Gene		18	GC16P065013	1.52876710891724	https://www.genecards.org/cgi-bin/carddisp.pl?gene=SNHG9
KDR	Kinase Insert Domain Receptor	Protein Coding	P35968	62	GC04M055078	1.52743244171143	https://www.genecards.org/cgi-bin/carddisp.pl?gene=KDR
ACTB	Actin Beta	Protein Coding	P60709	58	GC07M005527	1.52743244171143	https://www.genecards.org/cgi-bin/carddisp.pl?gene=ACTB
BCL2	BCL2 Apoptosis Regulator	Protein Coding	P10415	59	GC18M063123	1.52691769599915	https://www.genecards.org/cgi-bin/carddisp.pl?gene=BCL2
GYS1	Glycogen Synthase 1	Protein Coding	P13807	57	GC19M089180	1.52525424957275	https://www.genecards.org/cgi-bin/carddisp.pl?gene=GYS1
MYCN	MYCN Proto-Oncogene, BHLH Transcription Factor	Protein Coding	P04198	56	GC02P015964	1.52525424957275	https://www.genecards.org/cgi-bin/carddisp.pl?gene=MYCN
TRA-TGC7-1	TRNA-Ala (Anticodon TGC) 7-1	RNA Gene		14	GC06M090560	1.52456092834473	https://www.genecards.org/cgi-bin/carddisp.pl?gene=TRA-TGC7-1
AKT2	AKT Serine/Threonine Kinase 2	Protein Coding	P31751	62	GC19M040230	1.5214296579361	https://www.genecards.org/cgi-bin/carddisp.pl?gene=AKT2
PLEC	Plectin	Protein Coding	Q15149	52	GC08M146461	1.51672315597534	https://www.genecards.org/cgi-bin/carddisp.pl?gene=PLEC
BCAR4	Breast Cancer Anti-Estrogen Resistance 4	RNA Gene		24	GC16M017967	1.5117347240448	https://www.genecards.org/cgi-bin/carddisp.pl?gene=BCAR4
ACTN1	Actinin Alpha 1	Protein Coding	P12814	56	GC14M068874	1.51031708717346	https://www.genecards.org/cgi-bin/carddisp.pl?gene=ACTN1
PLOD2	Procollagen-Lysine,2-Oxoglutarate 5-Dioxygenase 2	Protein Coding	O00469	53	GC03M146035	1.51031708717346	https://www.genecards.org/cgi-bin/carddisp.pl?gene=PLOD2
CLDN6	Claudin 6	Protein Coding	P56747	47	GC16M003014	1.51031708717346	https://www.genecards.org/cgi-bin/carddisp.pl?gene=CLDN6
MAP4	Microtubule Associated Protein 4	Protein Coding	P27816	43	GC03M047850	1.51031708717346	https://www.genecards.org/cgi-bin/carddisp.pl?gene=MAP4
FAM120A	Family With Sequence Similarity 120 Member A	Protein Coding	Q9NZB2	42	GC09P098492	1.51031708717346	https://www.genecards.org/cgi-bin/carddisp.pl?gene=FAM120A
MIR375	MicroRNA 375	RNA Gene		27	GC02M219001	1.51031708717346	https://www.genecards.org/cgi-bin/carddisp.pl?gene=MIR375
MIR485	MicroRNA 485	RNA Gene		24	GC14P115614	1.51031708717346	https://www.genecards.org/cgi-bin/carddisp.pl?gene=MIR485
SLC25A10	Solute Carrier Family 25 Member 10	Protein Coding	Q9UBX3	50	GC17P081712	1.508420586586	https://www.genecards.org/cgi-bin/carddisp.pl?gene=SLC25A10
NR2F1-AS1	NR2F1 Antisense RNA 1	RNA Gene		23	GC05M093265	1.50483560562134	https://www.genecards.org/cgi-bin/carddisp.pl?gene=NR2F1-AS1
CDK6	Cyclin Dependent Kinase 6	Protein Coding	Q00534	59	GC07M092604	1.50397229194641	https://www.genecards.org/cgi-bin/carddisp.pl?gene=CDK6
IDO1	Indoleamine 2,3-Dioxygenase 1	Protein Coding	P14902	55	GC08P039891	1.50397229194641	https://www.genecards.org/cgi-bin/carddisp.pl?gene=IDO1
IRF5	Interferon Regulatory Factor 5	Protein Coding	Q13568	55	GC07P128937	1.50397229194641	https://www.genecards.org/cgi-bin/carddisp.pl?gene=IRF5
TNKS	Tankyrase	Protein Coding	O95271	54	GC08P009555	1.50397229194641	https://www.genecards.org/cgi-bin/carddisp.pl?gene=TNKS
NCOR1	Nuclear Receptor Corepressor 1	Protein Coding	O75376	52	GC17M016029	1.50397229194641	https://www.genecards.org/cgi-bin/carddisp.pl?gene=NCOR1
ATP5F1D	ATP Synthase F1 Subunit Delta	Protein Coding	P30049	48	GC19P101867	1.50397229194641	https://www.genecards.org/cgi-bin/carddisp.pl?gene=ATP5F1D
COX10	Cytochrome C Oxidase Assembly Factor Heme A:Farnesyltransferase COX10	Protein Coding	Q12887	52	GC17P014069	1.50364875793457	https://www.genecards.org/cgi-bin/carddisp.pl?gene=COX10
SLC25A27	Solute Carrier Family 25 Member 27	Protein Coding	O95847	45	GC06P046652	1.49783802032471	https://www.genecards.org/cgi-bin/carddisp.pl?gene=SLC25A27
PDCD1	Programmed Cell Death 1	Protein Coding	Q15116	56	GC02M241849	1.49603664875031	https://www.genecards.org/cgi-bin/carddisp.pl?gene=PDCD1
WWTR1	WW Domain Containing Transcription Regulator 1	Protein Coding	Q9GZV5	47	GC03M149517	1.49603664875031	https://www.genecards.org/cgi-bin/carddisp.pl?gene=WWTR1
MIR216A	MicroRNA 216a	RNA Gene		27	GC02M055988	1.49250113964081	https://www.genecards.org/cgi-bin/carddisp.pl?gene=MIR216A
BIRC5	Baculoviral IAP Repeat Containing 5	Protein Coding	O15392	54	GC17P078214	1.49091911315918	https://www.genecards.org/cgi-bin/carddisp.pl?gene=BIRC5
PYCR2	Pyrroline-5-Carboxylate Reductase 2	Protein Coding	Q96C36	54	GC01M225919	1.49091911315918	https://www.genecards.org/cgi-bin/carddisp.pl?gene=PYCR2
XRCC6	X-Ray Repair Cross Complementing 6	Protein Coding	P12956	54	GC22P065264	1.49091911315918	https://www.genecards.org/cgi-bin/carddisp.pl?gene=XRCC6
CCT2	Chaperonin Containing TCP1 Subunit 2	Protein Coding	P78371	49	GC12P069585	1.49091911315918	https://www.genecards.org/cgi-bin/carddisp.pl?gene=CCT2
APP	Amyloid Beta Precursor Protein	Protein Coding	P05067	59	GC21M025880	1.48944103717804	https://www.genecards.org/cgi-bin/carddisp.pl?gene=APP
BANCR	BRAF-Activated Non-Protein Coding RNA	RNA Gene		21	GC09M069296	1.47245478630066	https://www.genecards.org/cgi-bin/carddisp.pl?gene=BANCR
MET	MET Proto-Oncogene, Receptor Tyrosine Kinase	Protein Coding	P08581	63	GC07P116672	1.47041010856628	https://www.genecards.org/cgi-bin/carddisp.pl?gene=MET
SMARCA4	SWI/SNF Related, Matrix Associated, Actin Dependent Regulator Of Chromatin, Subfamily A, Member 4	Protein Coding	P51532	60	GC19P102331	1.47041010856628	https://www.genecards.org/cgi-bin/carddisp.pl?gene=SMARCA4
HSPA4	Heat Shock Protein Family A (Hsp70) Member 4	Protein Coding	P34932	51	GC05P133062	1.47041010856628	https://www.genecards.org/cgi-bin/carddisp.pl?gene=HSPA4
ACTL6A	Actin Like 6A	Protein Coding	O96019	49	GC03P179562	1.47041010856628	https://www.genecards.org/cgi-bin/carddisp.pl?gene=ACTL6A
MBNL1	Muscleblind Like Splicing Regulator 1	Protein Coding	Q9NR56	48	GC03P152243	1.47041010856628	https://www.genecards.org/cgi-bin/carddisp.pl?gene=MBNL1
MIR409	MicroRNA 409	RNA Gene		25	GC14P115610	1.47041010856628	https://www.genecards.org/cgi-bin/carddisp.pl?gene=MIR409
ST7-OT3	ST7 Overlapping Transcript 3	RNA Gene		21	GC07P117150	1.47041010856628	https://www.genecards.org/cgi-bin/carddisp.pl?gene=ST7-OT3
COL4A2-AS1	COL4A2 Antisense RNA 1	RNA Gene		20	GC13M110502	1.47041010856628	https://www.genecards.org/cgi-bin/carddisp.pl?gene=COL4A2-AS1
LNCARSR	LncRNA Regulator Of Akt Signaling Associated With HCC And RCC	RNA Gene		20	GC09M079507	1.47041010856628	https://www.genecards.org/cgi-bin/carddisp.pl?gene=LNCARSR
LINC01123	Long Intergenic Non-Protein Coding RNA 1123	RNA Gene		17	GC02P109986	1.47041010856628	https://www.genecards.org/cgi-bin/carddisp.pl?gene=LINC01123
HISLA	HIF1A Stabilizing Long Noncoding RNA	RNA Gene		15	GC14P087753	1.47041010856628	https://www.genecards.org/cgi-bin/carddisp.pl?gene=HISLA
SQSTM1	Sequestosome 1	Protein Coding	Q13501	58	GC05P179806	1.46285891532898	https://www.genecards.org/cgi-bin/carddisp.pl?gene=SQSTM1
CTBP1	C-Terminal Binding Protein 1	Protein Coding	Q13363	56	GC04M001211	1.46285891532898	https://www.genecards.org/cgi-bin/carddisp.pl?gene=CTBP1
ZFAS1	ZNFX1 Antisense RNA 1	RNA Gene		27	GC20P049276	1.46053349971771	https://www.genecards.org/cgi-bin/carddisp.pl?gene=ZFAS1
MIR183	MicroRNA 183	RNA Gene		25	GC07M129877	1.46053349971771	https://www.genecards.org/cgi-bin/carddisp.pl?gene=MIR183
GPHN	Gephyrin	Protein Coding	Q9NQX3	57	GC14P066507	1.45890736579895	https://www.genecards.org/cgi-bin/carddisp.pl?gene=GPHN
NDUFS1	NADH:Ubiquinone Oxidoreductase Core Subunit S1	Protein Coding	P28331	53	GC02M206114	1.45413565635681	https://www.genecards.org/cgi-bin/carddisp.pl?gene=NDUFS1
ZNF224	Zinc Finger Protein 224	Protein Coding	Q9NZL3	43	GC19P044094	1.45105254650116	https://www.genecards.org/cgi-bin/carddisp.pl?gene=ZNF224
ALK	ALK Receptor Tyrosine Kinase	Protein Coding	Q9UM73	59	GC02M029190	1.44857382774353	https://www.genecards.org/cgi-bin/carddisp.pl?gene=ALK
MATR3	Matrin 3	Protein Coding	P43243	51	GC05P139274	1.44857382774353	https://www.genecards.org/cgi-bin/carddisp.pl?gene=MATR3
ARF4	ADP Ribosylation Factor 4	Protein Coding	P18085	50	GC03M057572	1.44857382774353	https://www.genecards.org/cgi-bin/carddisp.pl?gene=ARF4
CAVIN1	Caveolae Associated Protein 1	Protein Coding	Q6NZI2	50	GC17M071699	1.44857382774353	https://www.genecards.org/cgi-bin/carddisp.pl?gene=CAVIN1
MARK2	Microtubule Affinity Regulating Kinase 2	Protein Coding	Q7KZI7	49	GC11P063838	1.44857382774353	https://www.genecards.org/cgi-bin/carddisp.pl?gene=MARK2
SND1	Staphylococcal Nuclease And Tudor Domain Containing 1	Protein Coding	Q7KZF4	49	GC07P127652	1.44857382774353	https://www.genecards.org/cgi-bin/carddisp.pl?gene=SND1
TUBA1C	Tubulin Alpha 1c	Protein Coding	Q9BQE3	48	GC12P049188	1.44857382774353	https://www.genecards.org/cgi-bin/carddisp.pl?gene=TUBA1C
TSR1	TSR1 Ribosome Maturation Factor	Protein Coding	Q2NL82	47	GC17M002322	1.44857382774353	https://www.genecards.org/cgi-bin/carddisp.pl?gene=TSR1
SEPTIN2	Septin 2	Protein Coding	Q15019	46	GC02P241320	1.44857382774353	https://www.genecards.org/cgi-bin/carddisp.pl?gene=SEPTIN2
GPM6A	Glycoprotein M6A	Protein Coding	P51674	44	GC04M175632	1.44857382774353	https://www.genecards.org/cgi-bin/carddisp.pl?gene=GPM6A
CDKN2B-AS1	CDKN2B Antisense RNA 1	RNA Gene		30	GC09P021994	1.44857382774353	https://www.genecards.org/cgi-bin/carddisp.pl?gene=CDKN2B-AS1
MIR323A	MicroRNA 323a	RNA Gene		24	GC14P115594	1.44857382774353	https://www.genecards.org/cgi-bin/carddisp.pl?gene=MIR323A
LINC00174	Long Intergenic Non-Protein Coding RNA 174	RNA Gene		23	GC07M069669	1.44857382774353	https://www.genecards.org/cgi-bin/carddisp.pl?gene=LINC00174
MIR532	MicroRNA 532	RNA Gene		23	GC0XP056752	1.44857382774353	https://www.genecards.org/cgi-bin/carddisp.pl?gene=MIR532
AKR1B1	Aldo-Keto Reductase Family 1 Member B	Protein Coding	P15121	55	GC07M134442	1.44544398784637	https://www.genecards.org/cgi-bin/carddisp.pl?gene=AKR1B1
PGM1	Phosphoglucomutase 1	Protein Coding	P36871	55	GC01P063593	1.44525384902954	https://www.genecards.org/cgi-bin/carddisp.pl?gene=PGM1
NDRG1	N-Myc Downstream Regulated 1	Protein Coding	Q92597	54	GC08M133237	1.44525384902954	https://www.genecards.org/cgi-bin/carddisp.pl?gene=NDRG1
MIR31HG	MIR31 Host Gene	RNA Gene		25	GC09M022093	1.44362533092499	https://www.genecards.org/cgi-bin/carddisp.pl?gene=MIR31HG
SDHA	Succinate Dehydrogenase Complex Flavoprotein Subunit A	Protein Coding	P31040	57	GC05P000223	1.43159365653992	https://www.genecards.org/cgi-bin/carddisp.pl?gene=SDHA
ULK1	Unc-51 Like Autophagy Activating Kinase 1	Protein Coding	O75385	54	GC12P131894	1.42678022384644	https://www.genecards.org/cgi-bin/carddisp.pl?gene=ULK1
JUN	Jun Proto-Oncogene, AP-1 Transcription Factor Subunit	Protein Coding	P05412	58	GC01M058780	1.42599654197693	https://www.genecards.org/cgi-bin/carddisp.pl?gene=JUN
PGAM5	PGAM Family Member 5, Mitochondrial Serine/Threonine Protein Phosphatase	Protein Coding	Q96HS1	43	GC12P132710	1.42599654197693	https://www.genecards.org/cgi-bin/carddisp.pl?gene=PGAM5
MCM3AP-AS1	MCM3AP Antisense RNA 1	RNA Gene		24	GC21P047726	1.42599654197693	https://www.genecards.org/cgi-bin/carddisp.pl?gene=MCM3AP-AS1
LINC00968	Long Intergenic Non-Protein Coding RNA 968	RNA Gene		19	GC08M056618	1.42599654197693	https://www.genecards.org/cgi-bin/carddisp.pl?gene=LINC00968
ENTPD5	Ectonucleoside Triphosphate Diphosphohydrolase 5 (Inactive)	Protein Coding	O75356	51	GC14M074040	1.42535197734833	https://www.genecards.org/cgi-bin/carddisp.pl?gene=ENTPD5
SLC25A6	Solute Carrier Family 25 Member 6	Protein Coding	P12236	49	GC0XM001386	1.42511367797852	https://www.genecards.org/cgi-bin/carddisp.pl?gene=SLC25A6
ESYT2	Extended Synaptotagmin 2	Protein Coding	A0FGR8	44	GC07M158730	1.42511367797852	https://www.genecards.org/cgi-bin/carddisp.pl?gene=ESYT2
TLE5	TLE Family Member 5, Transcriptional Modulator	Protein Coding	Q08117	44	GC19M018848	1.42511367797852	https://www.genecards.org/cgi-bin/carddisp.pl?gene=TLE5
SKA2	Spindle And Kinetochore Associated Complex Subunit 2	Protein Coding	Q8WVK7	42	GC17M059109	1.42511367797852	https://www.genecards.org/cgi-bin/carddisp.pl?gene=SKA2
DENND4C	DENN Domain Containing 4C	Protein Coding	Q5VZ89	39	GC09P019230	1.42511367797852	https://www.genecards.org/cgi-bin/carddisp.pl?gene=DENND4C
LINC01093	Long Intergenic Non-Protein Coding RNA 1093	RNA Gene		15	GC04M184893	1.42511367797852	https://www.genecards.org/cgi-bin/carddisp.pl?gene=LINC01093
NR4A1AS	NR4A1 Antisense RNA	RNA Gene		14	GC12M052059	1.42511367797852	https://www.genecards.org/cgi-bin/carddisp.pl?gene=NR4A1AS
LINC02474	Long Intergenic Non-Protein Coding RNA 2474	RNA Gene		13	GC01P221968	1.42511367797852	https://www.genecards.org/cgi-bin/carddisp.pl?gene=LINC02474
ESRRA	Estrogen Related Receptor Alpha	Protein Coding	P11474	54	GC11P064305	1.42360782623291	https://www.genecards.org/cgi-bin/carddisp.pl?gene=ESRRA
AMPD3	Adenosine Monophosphate Deaminase 3	Protein Coding	Q01432	51	GC11P010535	1.42360782623291	https://www.genecards.org/cgi-bin/carddisp.pl?gene=AMPD3
USP7	Ubiquitin Specific Peptidase 7	Protein Coding	Q93009	57	GC16M008892	1.41328620910645	https://www.genecards.org/cgi-bin/carddisp.pl?gene=USP7
MIR3662	MicroRNA 3662	RNA Gene		13	GC06M134979	1.41328620910645	https://www.genecards.org/cgi-bin/carddisp.pl?gene=MIR3662
VCP	Valosin Containing Protein	Protein Coding	P55072	58	GC09M035056	1.40754663944244	https://www.genecards.org/cgi-bin/carddisp.pl?gene=VCP
EPRS1	Glutamyl-Prolyl-TRNA Synthetase 1	Protein Coding	P07814	53	GC01M219969	1.40754663944244	https://www.genecards.org/cgi-bin/carddisp.pl?gene=EPRS1
RACK1	Receptor For Activated C Kinase 1	Protein Coding	P63244	52	GC05M182515	1.40754663944244	https://www.genecards.org/cgi-bin/carddisp.pl?gene=RACK1
HDAC4	Histone Deacetylase 4	Protein Coding	P56524	61	GC02M239048	1.40738224983215	https://www.genecards.org/cgi-bin/carddisp.pl?gene=HDAC4
JUP	Junction Plakoglobin	Protein Coding	P14923	57	GC17M041754	1.39960217475891	https://www.genecards.org/cgi-bin/carddisp.pl?gene=JUP
MRE11	MRE11 Homolog, Double Strand Break Repair Nuclease	Protein Coding	P49959	56	GC11M121846	1.39960217475891	https://www.genecards.org/cgi-bin/carddisp.pl?gene=MRE11
CTNND1	Catenin Delta 1	Protein Coding	O60716	53	GC11P058548	1.39960217475891	https://www.genecards.org/cgi-bin/carddisp.pl?gene=CTNND1
KMT5A	Lysine Methyltransferase 5A	Protein Coding	Q9NQR1	50	GC12P131095	1.39960217475891	https://www.genecards.org/cgi-bin/carddisp.pl?gene=KMT5A
JPX	JPX Transcript, XIST Activator	RNA Gene		24	GC0XP074111	1.39960217475891	https://www.genecards.org/cgi-bin/carddisp.pl?gene=JPX
HCAR1	Hydroxycarboxylic Acid Receptor 1	Protein Coding	Q9BXC0	43	GC12M122726	1.39637804031372	https://www.genecards.org/cgi-bin/carddisp.pl?gene=HCAR1
DDX3X	DEAD-Box Helicase 3 X-Linked	Protein Coding	O00571	57	GC0XP041333	1.38814866542816	https://www.genecards.org/cgi-bin/carddisp.pl?gene=DDX3X
PSMD2	Proteasome 26S Subunit Ubiquitin Receptor, Non-ATPase 2	Protein Coding	Q13200	50	GC03P184330	1.38814866542816	https://www.genecards.org/cgi-bin/carddisp.pl?gene=PSMD2
MIR211	MicroRNA 211	RNA Gene		28	GC15M031065	1.38814866542816	https://www.genecards.org/cgi-bin/carddisp.pl?gene=MIR211
MIR365A	MicroRNA 365a	RNA Gene		24	GC16P014309	1.38814866542816	https://www.genecards.org/cgi-bin/carddisp.pl?gene=MIR365A
PCAT1	Prostate Cancer Associated Transcript 1	RNA Gene		24	GC08P126553	1.38814866542816	https://www.genecards.org/cgi-bin/carddisp.pl?gene=PCAT1
NR2F2-AS1	NR2F2 Antisense RNA 1	RNA Gene		17	GC15M145035	1.38814866542816	https://www.genecards.org/cgi-bin/carddisp.pl?gene=NR2F2-AS1
MILIP	MYC Inducible LncRNA Inactivating P53	RNA Gene		14	GC17P102668	1.38814866542816	https://www.genecards.org/cgi-bin/carddisp.pl?gene=MILIP
AKT3	AKT Serine/Threonine Kinase 3	Protein Coding	Q9Y243	63	GC01M243488	1.38687324523926	https://www.genecards.org/cgi-bin/carddisp.pl?gene=AKT3
EGLN2	Egl-9 Family Hypoxia Inducible Factor 2	Protein Coding	Q96KS0	52	GC19P103110	1.38687324523926	https://www.genecards.org/cgi-bin/carddisp.pl?gene=EGLN2
HSPB1	Heat Shock Protein Family B (Small) Member 1	Protein Coding	P04792	60	GC07P076302	1.37874937057495	https://www.genecards.org/cgi-bin/carddisp.pl?gene=HSPB1
IDH2	Isocitrate Dehydrogenase (NADP(+)) 2	Protein Coding	P48735	60	GC15M090083	1.37874937057495	https://www.genecards.org/cgi-bin/carddisp.pl?gene=IDH2
HMGB2	High Mobility Group Box 2	Protein Coding	P26583	49	GC04M173331	1.37874937057495	https://www.genecards.org/cgi-bin/carddisp.pl?gene=HMGB2
HOTTIP	HOXA Distal Transcript Antisense RNA	RNA Gene		28	GC07P027198	1.37874937057495	https://www.genecards.org/cgi-bin/carddisp.pl?gene=HOTTIP
EPO	Erythropoietin	Protein Coding	P01588	51	GC07P100720	1.37463617324829	https://www.genecards.org/cgi-bin/carddisp.pl?gene=EPO
GPT	Glutamic--Pyruvic Transaminase	Protein Coding	P24298	50	GC08P144502	1.3730229139328	https://www.genecards.org/cgi-bin/carddisp.pl?gene=GPT
ALB	Albumin	Protein Coding	P02768	57	GC04P073397	1.37138366699219	https://www.genecards.org/cgi-bin/carddisp.pl?gene=ALB
PPIA	Peptidylprolyl Isomerase A	Protein Coding	P62937	54	GC07P044811	1.37138366699219	https://www.genecards.org/cgi-bin/carddisp.pl?gene=PPIA
KIF2A	Kinesin Family Member 2A	Protein Coding	O00139	51	GC05P062306	1.37138366699219	https://www.genecards.org/cgi-bin/carddisp.pl?gene=KIF2A
NACC1	Nucleus Accumbens Associated 1	Protein Coding	Q96RE7	49	GC19P102484	1.37138366699219	https://www.genecards.org/cgi-bin/carddisp.pl?gene=NACC1
RPL13	Ribosomal Protein L13	Protein Coding	P26373	49	GC16P092721	1.37138366699219	https://www.genecards.org/cgi-bin/carddisp.pl?gene=RPL13
SDCBP	Syndecan Binding Protein	Protein Coding	O00560	49	GC08P058539	1.37138366699219	https://www.genecards.org/cgi-bin/carddisp.pl?gene=SDCBP
DDX24	DEAD-Box Helicase 24	Protein Coding	Q9GZR7	43	GC14M094048	1.37138366699219	https://www.genecards.org/cgi-bin/carddisp.pl?gene=DDX24
H2AC14	H2A Clustered Histone 14	Protein Coding	Q99878	37	GC06M090491	1.37138366699219	https://www.genecards.org/cgi-bin/carddisp.pl?gene=H2AC14
MIR125B2	MicroRNA 125b-2	RNA Gene		27	GC21P016590	1.37138366699219	https://www.genecards.org/cgi-bin/carddisp.pl?gene=MIR125B2
MIR33A	MicroRNA 33a	RNA Gene		25	GC22P041900	1.37138366699219	https://www.genecards.org/cgi-bin/carddisp.pl?gene=MIR33A
LINC00689	Long Intergenic Non-Protein Coding RNA 689	RNA Gene		20	GC07P159006	1.37138366699219	https://www.genecards.org/cgi-bin/carddisp.pl?gene=LINC00689
HIF1A-AS3	HIF1A Antisense RNA 3	RNA Gene		18	GC14M061709	1.37138366699219	https://www.genecards.org/cgi-bin/carddisp.pl?gene=HIF1A-AS3
DDX11-AS1	DDX11 Antisense RNA 1	RNA Gene		18	GC12M031020	1.37113833427429	https://www.genecards.org/cgi-bin/carddisp.pl?gene=DDX11-AS1
HSPH1	Heat Shock Protein Family H (Hsp110) Member 1	Protein Coding	Q92598	50	GC13M031134	1.36763966083527	https://www.genecards.org/cgi-bin/carddisp.pl?gene=HSPH1
IPO5	Importin 5	Protein Coding	O00410	42	GC13P097953	1.36763966083527	https://www.genecards.org/cgi-bin/carddisp.pl?gene=IPO5
TTN-AS1	TTN Antisense RNA 1	RNA Gene		24	GC02P178521	1.36763966083527	https://www.genecards.org/cgi-bin/carddisp.pl?gene=TTN-AS1
MIR519D	MicroRNA 519d	RNA Gene		23	GC19P053713	1.36763966083527	https://www.genecards.org/cgi-bin/carddisp.pl?gene=MIR519D
MIR7-1	MicroRNA 7-1	RNA Gene		23	GC09M106944	1.36639523506165	https://www.genecards.org/cgi-bin/carddisp.pl?gene=MIR7-1
EGF	Epidermal Growth Factor	Protein Coding	P01133	60	GC04P109912	1.3650369644165	https://www.genecards.org/cgi-bin/carddisp.pl?gene=EGF
MIR182	MicroRNA 182	RNA Gene		28	GC07M129770	1.3650369644165	https://www.genecards.org/cgi-bin/carddisp.pl?gene=MIR182
MIR7-3	MicroRNA 7-3	RNA Gene		23	GC19P004770	1.35069715976715	https://www.genecards.org/cgi-bin/carddisp.pl?gene=MIR7-3
MIR7-2	MicroRNA 7-2	RNA Gene		20	GC15P088611	1.35069715976715	https://www.genecards.org/cgi-bin/carddisp.pl?gene=MIR7-2
IRS1	Insulin Receptor Substrate 1	Protein Coding	P35568	56	GC02M226731	1.35015571117401	https://www.genecards.org/cgi-bin/carddisp.pl?gene=IRS1
LGALS3	Galectin 3	Protein Coding	P17931	53	GC14P055124	1.34580338001251	https://www.genecards.org/cgi-bin/carddisp.pl?gene=LGALS3
RAN	RAN, Member RAS Oncogene Family	Protein Coding	P62826	52	GC12P131329	1.34580338001251	https://www.genecards.org/cgi-bin/carddisp.pl?gene=RAN
RPL18	Ribosomal Protein L18	Protein Coding	Q07020	51	GC19M048615	1.34580338001251	https://www.genecards.org/cgi-bin/carddisp.pl?gene=RPL18
TARS1	Threonyl-TRNA Synthetase 1	Protein Coding	P26639	51	GC05P033459	1.34580338001251	https://www.genecards.org/cgi-bin/carddisp.pl?gene=TARS1
RPL10A	Ribosomal Protein L10a	Protein Coding	P62906	49	GC06P125617	1.34580338001251	https://www.genecards.org/cgi-bin/carddisp.pl?gene=RPL10A
SRSF6	Serine And Arginine Rich Splicing Factor 6	Protein Coding	Q13247	49	GC20P043457	1.34580338001251	https://www.genecards.org/cgi-bin/carddisp.pl?gene=SRSF6
XRN2	5'-3' Exoribonuclease 2	Protein Coding	Q9H0D6	48	GC20P021303	1.34580338001251	https://www.genecards.org/cgi-bin/carddisp.pl?gene=XRN2
RPS8	Ribosomal Protein S8	Protein Coding	P62241	46	GC01P044775	1.34580338001251	https://www.genecards.org/cgi-bin/carddisp.pl?gene=RPS8
EIF3B	Eukaryotic Translation Initiation Factor 3 Subunit B	Protein Coding	P55884	44	GC07P002354	1.34580338001251	https://www.genecards.org/cgi-bin/carddisp.pl?gene=EIF3B
SF3B3	Splicing Factor 3b Subunit 3	Protein Coding	Q15393	43	GC16P070523	1.34580338001251	https://www.genecards.org/cgi-bin/carddisp.pl?gene=SF3B3
HRNR	Hornerin	Protein Coding	Q86YZ3	42	GC01M152212	1.34580338001251	https://www.genecards.org/cgi-bin/carddisp.pl?gene=HRNR
HSPA4L	Heat Shock Protein Family A (Hsp70) Member 4 Like	Protein Coding	O95757	41	GC04P127781	1.34580338001251	https://www.genecards.org/cgi-bin/carddisp.pl?gene=HSPA4L
MIR152	MicroRNA 152	RNA Gene		27	GC17M048037	1.34580338001251	https://www.genecards.org/cgi-bin/carddisp.pl?gene=MIR152
LINC01234	Long Intergenic Non-Protein Coding RNA 1234	RNA Gene		23	GC12M113584	1.34580338001251	https://www.genecards.org/cgi-bin/carddisp.pl?gene=LINC01234
FAM225A	Family With Sequence Similarity 225 Member A	RNA Gene		20	GC09P113112	1.34580338001251	https://www.genecards.org/cgi-bin/carddisp.pl?gene=FAM225A
HRAS	HRas Proto-Oncogene, GTPase	Protein Coding	P01112	61	GC11M010201	1.34157681465149	https://www.genecards.org/cgi-bin/carddisp.pl?gene=HRAS
CPT1A	Carnitine Palmitoyltransferase 1A	Protein Coding	P50416	57	GC11M068754	1.34090149402618	https://www.genecards.org/cgi-bin/carddisp.pl?gene=CPT1A
IRS2	Insulin Receptor Substrate 2	Protein Coding	Q9Y4H2	53	GC13M109752	1.34090149402618	https://www.genecards.org/cgi-bin/carddisp.pl?gene=IRS2
CUL4B	Cullin 4B	Protein Coding	Q13620	51	GC0XM120524	1.3393542766571	https://www.genecards.org/cgi-bin/carddisp.pl?gene=CUL4B
IVNS1ABP	Influenza Virus NS1A Binding Protein	Protein Coding	Q9Y6Y0	50	GC01M185296	1.3393542766571	https://www.genecards.org/cgi-bin/carddisp.pl?gene=IVNS1ABP
SSRP1	Structure Specific Recognition Protein 1	Protein Coding	Q08945	48	GC11M120904	1.3393542766571	https://www.genecards.org/cgi-bin/carddisp.pl?gene=SSRP1
EFHD2	EF-Hand Domain Family Member D2	Protein Coding	Q96C19	44	GC01P015409	1.3393542766571	https://www.genecards.org/cgi-bin/carddisp.pl?gene=EFHD2
NDUFA1	NADH:Ubiquinone Oxidoreductase Subunit A1	Protein Coding	O15239	51	GC0XP119871	1.33460021018982	https://www.genecards.org/cgi-bin/carddisp.pl?gene=NDUFA1
NLRP3	NLR Family Pyrin Domain Containing 3	Protein Coding	Q96P20	57	GC01P247416	1.33442771434784	https://www.genecards.org/cgi-bin/carddisp.pl?gene=NLRP3
SLC25A11	Solute Carrier Family 25 Member 11	Protein Coding	Q02978	50	GC17M004937	1.33033299446106	https://www.genecards.org/cgi-bin/carddisp.pl?gene=SLC25A11
GIT1	GIT ArfGAP 1	Protein Coding	Q9Y2X7	50	GC17M029573	1.32878935337067	https://www.genecards.org/cgi-bin/carddisp.pl?gene=GIT1
ADSS1	Adenylosuccinate Synthase 1	Protein Coding	Q8N142	49	GC14P114681	1.32878935337067	https://www.genecards.org/cgi-bin/carddisp.pl?gene=ADSS1
KLF10	KLF Transcription Factor 10	Protein Coding	Q13118	49	GC08M102648	1.32878935337067	https://www.genecards.org/cgi-bin/carddisp.pl?gene=KLF10
MR1	Major Histocompatibility Complex, Class I-Related	Protein Coding	Q95460	49	GC01P181033	1.32878935337067	https://www.genecards.org/cgi-bin/carddisp.pl?gene=MR1
SLC25A51	Solute Carrier Family 25 Member 51	Protein Coding	Q9H1U9	40	GC09M042354	1.32878935337067	https://www.genecards.org/cgi-bin/carddisp.pl?gene=SLC25A51
MACIR	Macrophage Immunometabolism Regulator	Protein Coding	Q96GV9	37	GC05P103259	1.32878935337067	https://www.genecards.org/cgi-bin/carddisp.pl?gene=MACIR
NDUFS3	NADH:Ubiquinone Oxidoreductase Core Subunit S3	Protein Coding	O75489	54	GC11P047594	1.32556116580963	https://www.genecards.org/cgi-bin/carddisp.pl?gene=NDUFS3
CD47	CD47 Molecule	Protein Coding	Q08722	53	GC03M108043	1.3223432302475	https://www.genecards.org/cgi-bin/carddisp.pl?gene=CD47
RPL8	Ribosomal Protein L8	Protein Coding	P62917	49	GC08M146514	1.3223432302475	https://www.genecards.org/cgi-bin/carddisp.pl?gene=RPL8
LINC00941	Long Intergenic Non-Protein Coding RNA 941	RNA Gene		21	GC12P036462	1.3223432302475	https://www.genecards.org/cgi-bin/carddisp.pl?gene=LINC00941
PIK3R1	Phosphoinositide-3-Kinase Regulatory Subunit 1	Protein Coding	P27986	60	GC05P068215	1.32193720340729	https://www.genecards.org/cgi-bin/carddisp.pl?gene=PIK3R1
UCP3	Uncoupling Protein 3	Protein Coding	P55916	50	GC11M074000	1.32193720340729	https://www.genecards.org/cgi-bin/carddisp.pl?gene=UCP3
LMNA	Lamin A/C	Protein Coding	P02545	58	GC01P156082	1.320392370224	https://www.genecards.org/cgi-bin/carddisp.pl?gene=LMNA
SPHK1	Sphingosine Kinase 1	Protein Coding	Q9NYA1	54	GC17P076376	1.320392370224	https://www.genecards.org/cgi-bin/carddisp.pl?gene=SPHK1
PPARGC1B	PPARG Coactivator 1 Beta	Protein Coding	Q86YN6	44	GC05P149730	1.31606531143188	https://www.genecards.org/cgi-bin/carddisp.pl?gene=PPARGC1B
PIK3CG	Phosphatidylinositol-4,5-Bisphosphate 3-Kinase Catalytic Subunit Gamma	Protein Coding	P48736	57	GC07P106865	1.30918633937836	https://www.genecards.org/cgi-bin/carddisp.pl?gene=PIK3CG
CDH2	Cadherin 2	Protein Coding	P19022	60	GC18M033085	1.30136144161224	https://www.genecards.org/cgi-bin/carddisp.pl?gene=CDH2
BIN1	Bridging Integrator 1	Protein Coding	O00499	55	GC02M127048	1.30136144161224	https://www.genecards.org/cgi-bin/carddisp.pl?gene=BIN1
MIR135B	MicroRNA 135b	RNA Gene		28	GC01M205448	1.30136144161224	https://www.genecards.org/cgi-bin/carddisp.pl?gene=MIR135B
LINC00671	Long Intergenic Non-Protein Coding RNA 671	RNA Gene		19	GC17M071717	1.30136144161224	https://www.genecards.org/cgi-bin/carddisp.pl?gene=LINC00671
P4HA1	Prolyl 4-Hydroxylase Subunit Alpha 1	Protein Coding	P13674	51	GC10M073007	1.29989075660706	https://www.genecards.org/cgi-bin/carddisp.pl?gene=P4HA1
RPSA	Ribosomal Protein SA	Protein Coding	P08865	55	GC03P039406	1.29683172702789	https://www.genecards.org/cgi-bin/carddisp.pl?gene=RPSA
DPM1	Dolichyl-Phosphate Mannosyltransferase Subunit 1, Catalytic	Protein Coding	O60762	52	GC20M050934	1.29683172702789	https://www.genecards.org/cgi-bin/carddisp.pl?gene=DPM1
KPNB1	Karyopherin Subunit Beta 1	Protein Coding	Q14974	52	GC17P047649	1.29683172702789	https://www.genecards.org/cgi-bin/carddisp.pl?gene=KPNB1
SFPQ	Splicing Factor Proline And Glutamine Rich	Protein Coding	P23246	52	GC01M035176	1.29683172702789	https://www.genecards.org/cgi-bin/carddisp.pl?gene=SFPQ
MRPS34	Mitochondrial Ribosomal Protein S34	Protein Coding	P82930	45	GC16M001771	1.29683172702789	https://www.genecards.org/cgi-bin/carddisp.pl?gene=MRPS34
CHKA	Choline Kinase Alpha	Protein Coding	P35790	52	GC11M068052	1.28784680366516	https://www.genecards.org/cgi-bin/carddisp.pl?gene=CHKA
TRIM35	Tripartite Motif Containing 35	Protein Coding	Q9UPQ4	42	GC08M027284	1.28784680366516	https://www.genecards.org/cgi-bin/carddisp.pl?gene=TRIM35
NOS2	Nitric Oxide Synthase 2	Protein Coding	P35228	58	GC17M027756	1.28144073486328	https://www.genecards.org/cgi-bin/carddisp.pl?gene=NOS2
KL	Klotho	Protein Coding	Q9UEF7	56	GC13P033016	1.28144073486328	https://www.genecards.org/cgi-bin/carddisp.pl?gene=KL
MIR378A	MicroRNA 378a	RNA Gene		27	GC05P149732	1.28144073486328	https://www.genecards.org/cgi-bin/carddisp.pl?gene=MIR378A
FAS	Fas Cell Surface Death Receptor	Protein Coding	P25445	58	GC10P106652	1.27509593963623	https://www.genecards.org/cgi-bin/carddisp.pl?gene=FAS
MYH9	Myosin Heavy Chain 9	Protein Coding	P35579	56	GC22M036281	1.27509593963623	https://www.genecards.org/cgi-bin/carddisp.pl?gene=MYH9
PHB2	Prohibitin 2	Protein Coding	Q99623	49	GC12M006965	1.27509593963623	https://www.genecards.org/cgi-bin/carddisp.pl?gene=PHB2
PDGFRB	Platelet Derived Growth Factor Receptor Beta	Protein Coding	P09619	62	GC05M150113	1.26861321926117	https://www.genecards.org/cgi-bin/carddisp.pl?gene=PDGFRB
RPS3	Ribosomal Protein S3	Protein Coding	P23396	52	GC11P085009	1.26861321926117	https://www.genecards.org/cgi-bin/carddisp.pl?gene=RPS3
PKP1	Plakophilin 1	Protein Coding	Q13835	49	GC01P201283	1.26861321926117	https://www.genecards.org/cgi-bin/carddisp.pl?gene=PKP1
GTF2I	General Transcription Factor IIi	Protein Coding	P78347	48	GC07P084357	1.26861321926117	https://www.genecards.org/cgi-bin/carddisp.pl?gene=GTF2I
RPL12	Ribosomal Protein L12	Protein Coding	P30050	48	GC09M127447	1.26861321926117	https://www.genecards.org/cgi-bin/carddisp.pl?gene=RPL12
RPS2	Ribosomal Protein S2	Protein Coding	P15880	48	GC16M017298	1.26861321926117	https://www.genecards.org/cgi-bin/carddisp.pl?gene=RPS2
PRPF40A	Pre-MRNA Processing Factor 40 Homolog A	Protein Coding	O75400	45	GC02M152651	1.26861321926117	https://www.genecards.org/cgi-bin/carddisp.pl?gene=PRPF40A
IGLL5	Immunoglobulin Lambda Like Polypeptide 5	Protein Coding	B9A064	40	GC22P064646	1.26861321926117	https://www.genecards.org/cgi-bin/carddisp.pl?gene=IGLL5
DLGAP1-AS2	DLGAP1 Antisense RNA 2	RNA Gene		21	GC18P003632	1.26861321926117	https://www.genecards.org/cgi-bin/carddisp.pl?gene=DLGAP1-AS2
MIR578	MicroRNA 578	RNA Gene		16	GC04P165386	1.26861321926117	https://www.genecards.org/cgi-bin/carddisp.pl?gene=MIR578
SLC25A13	Solute Carrier Family 25 Member 13	Protein Coding	Q9UJS0	54	GC07M096120	1.26759052276611	https://www.genecards.org/cgi-bin/carddisp.pl?gene=SLC25A13
YWHAE	Tyrosine 3-Monooxygenase/Tryptophan 5-Monooxygenase Activation Protein Epsilon	Protein Coding	P62258	57	GC17M016100	1.26204288005829	https://www.genecards.org/cgi-bin/carddisp.pl?gene=YWHAE
ERN1	Endoplasmic Reticulum To Nucleus Signaling 1	Protein Coding	O75460	56	GC17M064039	1.26204288005829	https://www.genecards.org/cgi-bin/carddisp.pl?gene=ERN1
CXCL1	C-X-C Motif Chemokine Ligand 1	Protein Coding	P09341	51	GC04P073869	1.26204288005829	https://www.genecards.org/cgi-bin/carddisp.pl?gene=CXCL1
STC1	Stanniocalcin 1	Protein Coding	P52823	49	GC08M023841	1.26204288005829	https://www.genecards.org/cgi-bin/carddisp.pl?gene=STC1
HNRNPF	Heterogeneous Nuclear Ribonucleoprotein F	Protein Coding	P52597	45	GC10M043385	1.26204288005829	https://www.genecards.org/cgi-bin/carddisp.pl?gene=HNRNPF
CDCA3	Cell Division Cycle Associated 3	Protein Coding	Q99618	45	GC12M006844	1.25581741333008	https://www.genecards.org/cgi-bin/carddisp.pl?gene=CDCA3
POLG	DNA Polymerase Gamma, Catalytic Subunit	Protein Coding	P54098	56	GC15M144938	1.25553894042969	https://www.genecards.org/cgi-bin/carddisp.pl?gene=POLG
NDUFB10	NADH:Ubiquinone Oxidoreductase Subunit B10	Protein Coding	O96000	51	GC16P065012	1.25553894042969	https://www.genecards.org/cgi-bin/carddisp.pl?gene=NDUFB10
SLC25A3	Solute Carrier Family 25 Member 3	Protein Coding	Q00325	51	GC12P098593	1.25184834003448	https://www.genecards.org/cgi-bin/carddisp.pl?gene=SLC25A3
KDM1A	Lysine Demethylase 1A	Protein Coding	O60341	57	GC01P023019	1.24958443641663	https://www.genecards.org/cgi-bin/carddisp.pl?gene=KDM1A
YY1	YY1 Transcription Factor	Protein Coding	P25490	57	GC14P100238	1.24958443641663	https://www.genecards.org/cgi-bin/carddisp.pl?gene=YY1
MCM7	Minichromosome Maintenance Complex Component 7	Protein Coding	P33993	55	GC07M100092	1.24958443641663	https://www.genecards.org/cgi-bin/carddisp.pl?gene=MCM7
KDM2B	Lysine Demethylase 2B	Protein Coding	Q8NHM5	51	GC12M123411	1.24958443641663	https://www.genecards.org/cgi-bin/carddisp.pl?gene=KDM2B
MDM2	MDM2 Proto-Oncogene	Protein Coding	Q00987	62	GC12P068808	1.2415337562561	https://www.genecards.org/cgi-bin/carddisp.pl?gene=MDM2
BAX	BCL2 Associated X, Apoptosis Regulator	Protein Coding	Q07812	60	GC19P048954	1.2415337562561	https://www.genecards.org/cgi-bin/carddisp.pl?gene=BAX
PNP	Purine Nucleoside Phosphorylase	Protein Coding	P00491	58	GC14P043115	1.2415337562561	https://www.genecards.org/cgi-bin/carddisp.pl?gene=PNP
NF2	NF2, Moesin-Ezrin-Radixin Like (MERLIN) Tumor Suppressor	Protein Coding	P35240	57	GC22P029603	1.2415337562561	https://www.genecards.org/cgi-bin/carddisp.pl?gene=NF2
PIM1	Pim-1 Proto-Oncogene, Serine/Threonine Kinase	Protein Coding	P11309	57	GC06P125643	1.2415337562561	https://www.genecards.org/cgi-bin/carddisp.pl?gene=PIM1
PRDX1	Peroxiredoxin 1	Protein Coding	Q06830	57	GC01M045717	1.2415337562561	https://www.genecards.org/cgi-bin/carddisp.pl?gene=PRDX1
FOXP3	Forkhead Box P3	Protein Coding	Q9BZS1	56	GC0XM049250	1.2415337562561	https://www.genecards.org/cgi-bin/carddisp.pl?gene=FOXP3
RTN4	Reticulon 4	Protein Coding	Q9NQC3	54	GC02M054934	1.2415337562561	https://www.genecards.org/cgi-bin/carddisp.pl?gene=RTN4
SFN	Stratifin	Protein Coding	P31947	54	GC01P034686	1.2415337562561	https://www.genecards.org/cgi-bin/carddisp.pl?gene=SFN
TCF7L2	Transcription Factor 7 Like 2	Protein Coding	Q9NQB0	54	GC10P112950	1.2415337562561	https://www.genecards.org/cgi-bin/carddisp.pl?gene=TCF7L2
YWHAH	Tyrosine 3-Monooxygenase/Tryptophan 5-Monooxygenase Activation Protein Eta	Protein Coding	Q04917	54	GC22P031944	1.2415337562561	https://www.genecards.org/cgi-bin/carddisp.pl?gene=YWHAH
CCT5	Chaperonin Containing TCP1 Subunit 5	Protein Coding	P48643	52	GC05P010249	1.2415337562561	https://www.genecards.org/cgi-bin/carddisp.pl?gene=CCT5
EIF4A3	Eukaryotic Translation Initiation Factor 4A3	Protein Coding	P38919	52	GC17M080135	1.2415337562561	https://www.genecards.org/cgi-bin/carddisp.pl?gene=EIF4A3
PRL	Prolactin	Protein Coding	P01236	52	GC06M022287	1.2415337562561	https://www.genecards.org/cgi-bin/carddisp.pl?gene=PRL
UBA2	Ubiquitin Like Modifier Activating Enzyme 2	Protein Coding	Q9UBT2	51	GC19P034428	1.2415337562561	https://www.genecards.org/cgi-bin/carddisp.pl?gene=UBA2
RPN2	Ribophorin II	Protein Coding	P04844	48	GC20P037178	1.2415337562561	https://www.genecards.org/cgi-bin/carddisp.pl?gene=RPN2
UBR5	Ubiquitin Protein Ligase E3 Component N-Recognin 5	Protein Coding	O95071	48	GC08M102252	1.2415337562561	https://www.genecards.org/cgi-bin/carddisp.pl?gene=UBR5
BZW1	Basic Leucine Zipper And W2 Domains 1	Protein Coding	Q7L1Q6	44	GC02P200810	1.2415337562561	https://www.genecards.org/cgi-bin/carddisp.pl?gene=BZW1
LHPP	Phospholysine Phosphohistidine Inorganic Pyrophosphate Phosphatase	Protein Coding	Q9H008	41	GC10P124461	1.2415337562561	https://www.genecards.org/cgi-bin/carddisp.pl?gene=LHPP
MIR432	MicroRNA 432	RNA Gene		25	GC14P114596	1.2415337562561	https://www.genecards.org/cgi-bin/carddisp.pl?gene=MIR432
VTRNA1-1	Vault RNA 1-1	RNA Gene		17	GC05P152115	1.2415337562561	https://www.genecards.org/cgi-bin/carddisp.pl?gene=VTRNA1-1
MIR1244-1	MicroRNA 1244-1	RNA Gene		14	GC02P231713	1.2415337562561	https://www.genecards.org/cgi-bin/carddisp.pl?gene=MIR1244-1
ATP6V1E1	ATPase H+ Transporting V1 Subunit E1	Protein Coding	P36543	54	GC22M017592	1.23658382892609	https://www.genecards.org/cgi-bin/carddisp.pl?gene=ATP6V1E1
U2AF1	U2 Small Nuclear RNA Auxiliary Factor 1	Protein Coding	Q01081	51	GC21M043092	1.23658382892609	https://www.genecards.org/cgi-bin/carddisp.pl?gene=U2AF1
BCLAF1	BCL2 Associated Transcription Factor 1	Protein Coding	Q9NYF8	47	GC06M136256	1.23658382892609	https://www.genecards.org/cgi-bin/carddisp.pl?gene=BCLAF1
DHX15	DEAH-Box Helicase 15	Protein Coding	O43143	46	GC04M024519	1.23658382892609	https://www.genecards.org/cgi-bin/carddisp.pl?gene=DHX15
TRA2A	Transformer 2 Alpha Homolog	Protein Coding	Q13595	43	GC07M023504	1.23658382892609	https://www.genecards.org/cgi-bin/carddisp.pl?gene=TRA2A
MIR365B	MicroRNA 365b	RNA Gene		15	GC17P101142	1.23658382892609	https://www.genecards.org/cgi-bin/carddisp.pl?gene=MIR365B
SLC16A3	Solute Carrier Family 16 Member 3	Protein Coding	O15427	50	GC17P082217	1.23121058940887	https://www.genecards.org/cgi-bin/carddisp.pl?gene=SLC16A3
GLDC	Glycine Decarboxylase	Protein Coding	P23378	56	GC09M006522	1.22768354415894	https://www.genecards.org/cgi-bin/carddisp.pl?gene=GLDC
LIPE	Lipase E, Hormone Sensitive Type	Protein Coding	Q05469	56	GC19M042401	1.22342693805695	https://www.genecards.org/cgi-bin/carddisp.pl?gene=LIPE
CFL1	Cofilin 1	Protein Coding	P23528	54	GC11M065823	1.22136604785919	https://www.genecards.org/cgi-bin/carddisp.pl?gene=CFL1
APOE	Apolipoprotein E	Protein Coding	P02649	58	GC19P103269	1.21969759464264	https://www.genecards.org/cgi-bin/carddisp.pl?gene=APOE
HDAC3	Histone Deacetylase 3	Protein Coding	O15379	57	GC05M141620	1.21969759464264	https://www.genecards.org/cgi-bin/carddisp.pl?gene=HDAC3
SLC4A1	Solute Carrier Family 4 Member 1 (Diego Blood Group)	Protein Coding	P02730	56	GC17M071817	1.21969759464264	https://www.genecards.org/cgi-bin/carddisp.pl?gene=SLC4A1
LATS2	Large Tumor Suppressor Kinase 2	Protein Coding	Q9NRM7	54	GC13M020973	1.21969759464264	https://www.genecards.org/cgi-bin/carddisp.pl?gene=LATS2
MB	Myoglobin	Protein Coding	P02144	54	GC22M035606	1.21969759464264	https://www.genecards.org/cgi-bin/carddisp.pl?gene=MB
LATS1	Large Tumor Suppressor Kinase 1	Protein Coding	O95835	52	GC06M149658	1.21969759464264	https://www.genecards.org/cgi-bin/carddisp.pl?gene=LATS1
SIK2	Salt Inducible Kinase 2	Protein Coding	Q9H0K1	52	GC11P112374	1.21969759464264	https://www.genecards.org/cgi-bin/carddisp.pl?gene=SIK2
KDM3A	Lysine Demethylase 3A	Protein Coding	Q9Y4C1	49	GC02P086442	1.21969759464264	https://www.genecards.org/cgi-bin/carddisp.pl?gene=KDM3A
PTPN14	Protein Tyrosine Phosphatase Non-Receptor Type 14	Protein Coding	Q15678	49	GC01M214348	1.21969759464264	https://www.genecards.org/cgi-bin/carddisp.pl?gene=PTPN14
TP53BP2	Tumor Protein P53 Binding Protein 2	Protein Coding	Q13625	48	GC01M223779	1.21969759464264	https://www.genecards.org/cgi-bin/carddisp.pl?gene=TP53BP2
WDR1	WD Repeat Domain 1	Protein Coding	O75083	47	GC04M010073	1.21969759464264	https://www.genecards.org/cgi-bin/carddisp.pl?gene=WDR1
LAMTOR5	Late Endosomal/Lysosomal Adaptor, MAPK And MTOR Activator 5	Protein Coding	O43504	42	GC01M110401	1.21969759464264	https://www.genecards.org/cgi-bin/carddisp.pl?gene=LAMTOR5
TRIM59	Tripartite Motif Containing 59	Protein Coding	Q8IWR1	38	GC03M160432	1.21969759464264	https://www.genecards.org/cgi-bin/carddisp.pl?gene=TRIM59
MIR17HG	MiR-17-92a-1 Cluster Host Gene	RNA Gene	Q75NE6	32	GC13P091347	1.21969759464264	https://www.genecards.org/cgi-bin/carddisp.pl?gene=MIR17HG
LINC00473	Long Intergenic Non-Protein Coding RNA 473	RNA Gene	A8K010	27	GC06M165328	1.21969759464264	https://www.genecards.org/cgi-bin/carddisp.pl?gene=LINC00473
MIR199A1	MicroRNA 199a-1	RNA Gene		26	GC19M010817	1.21969759464264	https://www.genecards.org/cgi-bin/carddisp.pl?gene=MIR199A1
MIR495	MicroRNA 495	RNA Gene		23	GC14P115620	1.21969759464264	https://www.genecards.org/cgi-bin/carddisp.pl?gene=MIR495
LINC00342	Long Intergenic Non-Protein Coding RNA 342	RNA Gene		22	GC02M095807	1.21242356300354	https://www.genecards.org/cgi-bin/carddisp.pl?gene=LINC00342
GLUD1	Glutamate Dehydrogenase 1	Protein Coding	P00367	58	GC10M087050	1.20890665054321	https://www.genecards.org/cgi-bin/carddisp.pl?gene=GLUD1
BCS1L	BCS1 Homolog, Ubiquinol-Cytochrome C Reductase Complex Chaperone	Protein Coding	Q9Y276	54	GC02P218658	1.20602571964264	https://www.genecards.org/cgi-bin/carddisp.pl?gene=BCS1L
NDUFAF1	NADH:Ubiquinone Oxidoreductase Complex Assembly Factor 1	Protein Coding	Q9Y375	50	GC15M041387	1.20602571964264	https://www.genecards.org/cgi-bin/carddisp.pl?gene=NDUFAF1
NDUFB11	NADH:Ubiquinone Oxidoreductase Subunit B11	Protein Coding	Q9NX14	49	GC0XM047142	1.20602571964264	https://www.genecards.org/cgi-bin/carddisp.pl?gene=NDUFB11
NDUFAF5	NADH:Ubiquinone Oxidoreductase Complex Assembly Factor 5	Protein Coding	Q5TEU4	44	GC20P013990	1.20602571964264	https://www.genecards.org/cgi-bin/carddisp.pl?gene=NDUFAF5
MT-ND2	Mitochondrially Encoded NADH:Ubiquinone Oxidoreductase Core Subunit 2	Protein Coding	P03891	42	GCMTP004472	1.20602571964264	https://www.genecards.org/cgi-bin/carddisp.pl?gene=MT-ND2
BRD4	Bromodomain Containing 4	Protein Coding	O60885	56	GC19M019718	1.19859099388123	https://www.genecards.org/cgi-bin/carddisp.pl?gene=BRD4
TFAP2A	Transcription Factor AP-2 Alpha	Protein Coding	P05549	56	GC06M010393	1.19712030887604	https://www.genecards.org/cgi-bin/carddisp.pl?gene=TFAP2A
CXCL8	C-X-C Motif Chemokine Ligand 8	Protein Coding	P10145	52	GC04P073740	1.19712030887604	https://www.genecards.org/cgi-bin/carddisp.pl?gene=CXCL8
KPNA2	Karyopherin Subunit Alpha 2	Protein Coding	P52292	51	GC17P068035	1.19712030887604	https://www.genecards.org/cgi-bin/carddisp.pl?gene=KPNA2
MIR138-1	MicroRNA 138-1	RNA Gene		26	GC03P044115	1.19712030887604	https://www.genecards.org/cgi-bin/carddisp.pl?gene=MIR138-1
MIR199B	MicroRNA 199b	RNA Gene		26	GC09M128244	1.19712030887604	https://www.genecards.org/cgi-bin/carddisp.pl?gene=MIR199B
MIR30A	MicroRNA 30a	RNA Gene		26	GC06M071403	1.19712030887604	https://www.genecards.org/cgi-bin/carddisp.pl?gene=MIR30A
LINC00963	Long Intergenic Non-Protein Coding RNA 963	RNA Gene		22	GC09P139391	1.19712030887604	https://www.genecards.org/cgi-bin/carddisp.pl?gene=LINC00963
ATM	ATM Serine/Threonine Kinase	Protein Coding	Q13315	61	GC11P108223	1.19623732566833	https://www.genecards.org/cgi-bin/carddisp.pl?gene=ATM
WNT5A	Wnt Family Member 5A	Protein Coding	P41221	60	GC03M055465	1.19623732566833	https://www.genecards.org/cgi-bin/carddisp.pl?gene=WNT5A
ITGB1	Integrin Subunit Beta 1	Protein Coding	P05556	58	GC10M035364	1.19623732566833	https://www.genecards.org/cgi-bin/carddisp.pl?gene=ITGB1
NEK2	NIMA Related Kinase 2	Protein Coding	P51955	58	GC01M211658	1.19623732566833	https://www.genecards.org/cgi-bin/carddisp.pl?gene=NEK2
TUBA1A	Tubulin Alpha 1a	Protein Coding	Q71U36	57	GC12M049184	1.19623732566833	https://www.genecards.org/cgi-bin/carddisp.pl?gene=TUBA1A
CDC25A	Cell Division Cycle 25A	Protein Coding	P30304	56	GC03M048283	1.19623732566833	https://www.genecards.org/cgi-bin/carddisp.pl?gene=CDC25A
ADORA1	Adenosine A1 Receptor	Protein Coding	P30542	55	GC01P203090	1.19623732566833	https://www.genecards.org/cgi-bin/carddisp.pl?gene=ADORA1
BECN1	Beclin 1	Protein Coding	Q14457	55	GC17M042810	1.19623732566833	https://www.genecards.org/cgi-bin/carddisp.pl?gene=BECN1
CFLAR	CASP8 And FADD Like Apoptosis Regulator	Protein Coding	O15519	53	GC02P201446	1.19623732566833	https://www.genecards.org/cgi-bin/carddisp.pl?gene=CFLAR
H2AX	H2A.X Variant Histone	Protein Coding	P16104	53	GC11M122310	1.19623732566833	https://www.genecards.org/cgi-bin/carddisp.pl?gene=H2AX
AKR1A1	Aldo-Keto Reductase Family 1 Member A1	Protein Coding	P14550	52	GC01P045550	1.19623732566833	https://www.genecards.org/cgi-bin/carddisp.pl?gene=AKR1A1
IRF4	Interferon Regulatory Factor 4	Protein Coding	Q15306	52	GC06P000391	1.19623732566833	https://www.genecards.org/cgi-bin/carddisp.pl?gene=IRF4
ZYX	Zyxin	Protein Coding	Q15942	52	GC07P143381	1.19623732566833	https://www.genecards.org/cgi-bin/carddisp.pl?gene=ZYX
KPNA1	Karyopherin Subunit Alpha 1	Protein Coding	P52294	51	GC03M122421	1.19623732566833	https://www.genecards.org/cgi-bin/carddisp.pl?gene=KPNA1
UBC	Ubiquitin C	Protein Coding	P0CG48	51	GC12M124911	1.19623732566833	https://www.genecards.org/cgi-bin/carddisp.pl?gene=UBC
AKR1B10	Aldo-Keto Reductase Family 1 Member B10	Protein Coding	O60218	50	GC07P134527	1.19623732566833	https://www.genecards.org/cgi-bin/carddisp.pl?gene=AKR1B10
KISS1	KiSS-1 Metastasis Suppressor	Protein Coding	Q15726	49	GC01M204190	1.19623732566833	https://www.genecards.org/cgi-bin/carddisp.pl?gene=KISS1
UBE4B	Ubiquitination Factor E4B	Protein Coding	O95155	49	GC01P010032	1.19623732566833	https://www.genecards.org/cgi-bin/carddisp.pl?gene=UBE4B
HSPB2	Heat Shock Protein Family B (Small) Member 2	Protein Coding	Q16082	48	GC11P112389	1.19623732566833	https://www.genecards.org/cgi-bin/carddisp.pl?gene=HSPB2
HOXA9	Homeobox A9	Protein Coding	P31269	46	GC07M027162	1.19623732566833	https://www.genecards.org/cgi-bin/carddisp.pl?gene=HOXA9
RRBP1	Ribosome Binding Protein 1	Protein Coding	Q9P2E9	45	GC20M017613	1.19623732566833	https://www.genecards.org/cgi-bin/carddisp.pl?gene=RRBP1
MIR3187	MicroRNA 3187	RNA Gene		17	GC19P000813	1.19623732566833	https://www.genecards.org/cgi-bin/carddisp.pl?gene=MIR3187
OIP5-AS1	OIP5 Antisense RNA 1	RNA Gene		24	GC15P148101	1.19551539421082	https://www.genecards.org/cgi-bin/carddisp.pl?gene=OIP5-AS1
TMPO-AS1	TMPO Antisense RNA 1	RNA Gene		16	GC12M098512	1.19551539421082	https://www.genecards.org/cgi-bin/carddisp.pl?gene=TMPO-AS1
KNG1	Kininogen 1	Protein Coding	P01042	57	GC03P186717	1.19060850143433	https://www.genecards.org/cgi-bin/carddisp.pl?gene=KNG1
FUS	FUS RNA Binding Protein	Protein Coding	P35637	53	GC16P031180	1.18933653831482	https://www.genecards.org/cgi-bin/carddisp.pl?gene=FUS
NME2	NME/NM23 Nucleoside Diphosphate Kinase 2	Protein Coding	P22392	51	GC17P051165	1.18933653831482	https://www.genecards.org/cgi-bin/carddisp.pl?gene=NME2
TRPC5	Transient Receptor Potential Cation Channel Subfamily C Member 5	Protein Coding	Q9UL62	49	GC0XM111774	1.17867028713226	https://www.genecards.org/cgi-bin/carddisp.pl?gene=TRPC5
DGCR5	DiGeorge Syndrome Critical Region Gene 5	RNA Gene		27	GC22P064446	1.17867028713226	https://www.genecards.org/cgi-bin/carddisp.pl?gene=DGCR5
PWAR1	Prader Willi/Angelman Region RNA 1	RNA Gene		21	GC15P025135	1.17867028713226	https://www.genecards.org/cgi-bin/carddisp.pl?gene=PWAR1
FILNC1	FOXO Induced Long Non-Coding RNA 1	RNA Gene		15	GC06P139677	1.17867028713226	https://www.genecards.org/cgi-bin/carddisp.pl?gene=FILNC1
NRAD1	Non-Coding RNA In The Aldehyde Dehydrogenase 1A Pathway	RNA Gene		16	GC13P043910	1.17788672447205	https://www.genecards.org/cgi-bin/carddisp.pl?gene=NRAD1
SMAD3	SMAD Family Member 3	Protein Coding	P84022	61	GC15P067063	1.17072594165802	https://www.genecards.org/cgi-bin/carddisp.pl?gene=SMAD3
CDK2	Cyclin Dependent Kinase 2	Protein Coding	P24941	60	GC12P055966	1.17072594165802	https://www.genecards.org/cgi-bin/carddisp.pl?gene=CDK2
PI4KA	Phosphatidylinositol 4-Kinase Alpha	Protein Coding	P42356	57	GC22M020707	1.17072594165802	https://www.genecards.org/cgi-bin/carddisp.pl?gene=PI4KA
PRKCE	Protein Kinase C Epsilon	Protein Coding	Q02156	56	GC02P045651	1.17072594165802	https://www.genecards.org/cgi-bin/carddisp.pl?gene=PRKCE
RIGI	RNA Sensor RIG-I	Protein Coding	O95786	56	GC09M032517	1.17072594165802	https://www.genecards.org/cgi-bin/carddisp.pl?gene=RIGI
ARAF	A-Raf Proto-Oncogene, Serine/Threonine Kinase	Protein Coding	P10398	55	GC0XP056575	1.17072594165802	https://www.genecards.org/cgi-bin/carddisp.pl?gene=ARAF
FTO	FTO Alpha-Ketoglutarate Dependent Dioxygenase	Protein Coding	Q9C0B1	55	GC16P067676	1.17072594165802	https://www.genecards.org/cgi-bin/carddisp.pl?gene=FTO
CEBPA	CCAAT Enhancer Binding Protein Alpha	Protein Coding	P49715	54	GC19M033299	1.17072594165802	https://www.genecards.org/cgi-bin/carddisp.pl?gene=CEBPA
EZR	Ezrin	Protein Coding	P15311	54	GC06M158765	1.17072594165802	https://www.genecards.org/cgi-bin/carddisp.pl?gene=EZR
SKP1	S-Phase Kinase Associated Protein 1	Protein Coding	P63208	52	GC05M134148	1.17072594165802	https://www.genecards.org/cgi-bin/carddisp.pl?gene=SKP1
PTTG1	PTTG1 Regulator Of Sister Chromatid Separation, Securin	Protein Coding	O95997	50	GC05P160425	1.17072594165802	https://www.genecards.org/cgi-bin/carddisp.pl?gene=PTTG1
FABP5	Fatty Acid Binding Protein 5	Protein Coding	Q01469	49	GC08P081282	1.17072594165802	https://www.genecards.org/cgi-bin/carddisp.pl?gene=FABP5
H2AZ1	H2A.Z Variant Histone 1	Protein Coding	P0C0S5	48	GC04M099949	1.17072594165802	https://www.genecards.org/cgi-bin/carddisp.pl?gene=H2AZ1
TOP1MT	DNA Topoisomerase I Mitochondrial	Protein Coding	Q969P6	48	GC08M143304	1.17072594165802	https://www.genecards.org/cgi-bin/carddisp.pl?gene=TOP1MT
H4C1	H4 Clustered Histone 1	Protein Coding	P62805	42	GC06P125261	1.17072594165802	https://www.genecards.org/cgi-bin/carddisp.pl?gene=H4C1
MT-CO2	Mitochondrially Encoded Cytochrome C Oxidase II	Protein Coding	P00403	42	GCMTP007587	1.17072594165802	https://www.genecards.org/cgi-bin/carddisp.pl?gene=MT-CO2
OTUB2	OTU Deubiquitinase, Ubiquitin Aldehyde Binding 2	Protein Coding	Q96DC9	41	GC14P094023	1.17072594165802	https://www.genecards.org/cgi-bin/carddisp.pl?gene=OTUB2
H2BC3	H2B Clustered Histone 3	Protein Coding	P33778	39	GC06M090356	1.17072594165802	https://www.genecards.org/cgi-bin/carddisp.pl?gene=H2BC3
MIR200B	MicroRNA 200b	RNA Gene		28	GC01P001167	1.17072594165802	https://www.genecards.org/cgi-bin/carddisp.pl?gene=MIR200B
MIR20B	MicroRNA 20b	RNA Gene		21	GC0XM134434	1.17072594165802	https://www.genecards.org/cgi-bin/carddisp.pl?gene=MIR20B
PCAT19	Prostate Cancer Associated Transcript 19	RNA Gene		17	GC19M090494	1.17072594165802	https://www.genecards.org/cgi-bin/carddisp.pl?gene=PCAT19
PDPK1	3-Phosphoinositide Dependent Protein Kinase 1	Protein Coding	O15530	57	GC16P002537	1.15927243232727	https://www.genecards.org/cgi-bin/carddisp.pl?gene=PDPK1
PARK7	Parkinsonism Associated Deglycase	Protein Coding	Q99497	56	GC01P011539	1.15927243232727	https://www.genecards.org/cgi-bin/carddisp.pl?gene=PARK7
ATAD3A	ATPase Family AAA Domain Containing 3A	Protein Coding	Q9NVI7	50	GC01P011098	1.15927243232727	https://www.genecards.org/cgi-bin/carddisp.pl?gene=ATAD3A
PER1	Period Circadian Regulator 1	Protein Coding	O15534	48	GC17M017006	1.15927243232727	https://www.genecards.org/cgi-bin/carddisp.pl?gene=PER1
MIR330	MicroRNA 330	RNA Gene		27	GC19M089054	1.15927243232727	https://www.genecards.org/cgi-bin/carddisp.pl?gene=MIR330
MIR9-1	MicroRNA 9-1	RNA Gene		27	GC01M156420	1.15927243232727	https://www.genecards.org/cgi-bin/carddisp.pl?gene=MIR9-1
MIR19A	MicroRNA 19a	RNA Gene		26	GC13P091658	1.15927243232727	https://www.genecards.org/cgi-bin/carddisp.pl?gene=MIR19A
MIR144	MicroRNA 144	RNA Gene		25	GC17M071103	1.15927243232727	https://www.genecards.org/cgi-bin/carddisp.pl?gene=MIR144
EEF1A1P5	Eukaryotic Translation Elongation Factor 1 Alpha 1 Pseudogene 5	Pseudogene	Q5VTE0	18	GC09P133019	1.15927243232727	https://www.genecards.org/cgi-bin/carddisp.pl?gene=EEF1A1P5
GFAP	Glial Fibrillary Acidic Protein	Protein Coding	P14136	57	GC17M071851	1.15134382247925	https://www.genecards.org/cgi-bin/carddisp.pl?gene=GFAP
RNU6-1	RNA, U6 Small Nuclear 1	RNA Gene		21	GC15M067839	1.15134382247925	https://www.genecards.org/cgi-bin/carddisp.pl?gene=RNU6-1
SHH	Sonic Hedgehog Signaling Molecule	Protein Coding	Q15465	59	GC07M155799	1.1425074338913	https://www.genecards.org/cgi-bin/carddisp.pl?gene=SHH
ARG1	Arginase 1	Protein Coding	P05089	58	GC06P133532	1.1425074338913	https://www.genecards.org/cgi-bin/carddisp.pl?gene=ARG1
NFATC1	Nuclear Factor Of Activated T Cells 1	Protein Coding	O95644	56	GC18P079395	1.1425074338913	https://www.genecards.org/cgi-bin/carddisp.pl?gene=NFATC1
ABHD5	Abhydrolase Domain Containing 5, Lysophosphatidic Acid Acyltransferase	Protein Coding	Q8WTS1	53	GC03P043761	1.1425074338913	https://www.genecards.org/cgi-bin/carddisp.pl?gene=ABHD5
VDAC2	Voltage Dependent Anion Channel 2	Protein Coding	P45880	50	GC10P075210	1.1425074338913	https://www.genecards.org/cgi-bin/carddisp.pl?gene=VDAC2
GPX2	Glutathione Peroxidase 2	Protein Coding	P18283	49	GC14M064939	1.1425074338913	https://www.genecards.org/cgi-bin/carddisp.pl?gene=GPX2
SENP1	SUMO Specific Peptidase 1	Protein Coding	Q9P0U3	49	GC12M048042	1.1425074338913	https://www.genecards.org/cgi-bin/carddisp.pl?gene=SENP1
FOXJ1	Forkhead Box J1	Protein Coding	Q92949	47	GC17M076136	1.1425074338913	https://www.genecards.org/cgi-bin/carddisp.pl?gene=FOXJ1
U2AF2	U2 Small Nuclear RNA Auxiliary Factor 2	Protein Coding	P26368	47	GC19P055654	1.1425074338913	https://www.genecards.org/cgi-bin/carddisp.pl?gene=U2AF2
TRIM31	Tripartite Motif Containing 31	Protein Coding	Q9BZY9	46	GC06M090639	1.1425074338913	https://www.genecards.org/cgi-bin/carddisp.pl?gene=TRIM31
MTREX	Mtr4 Exosome RNA Helicase	Protein Coding	P42285	45	GC05P055310	1.1425074338913	https://www.genecards.org/cgi-bin/carddisp.pl?gene=MTREX
MISP	Mitotic Spindle Positioning	Protein Coding	Q8IVT2	37	GC19P101819	1.1425074338913	https://www.genecards.org/cgi-bin/carddisp.pl?gene=MISP
MIR26B	MicroRNA 26b	RNA Gene		29	GC02P218402	1.1425074338913	https://www.genecards.org/cgi-bin/carddisp.pl?gene=MIR26B
MIR28	MicroRNA 28	RNA Gene		25	GC03P188688	1.1425074338913	https://www.genecards.org/cgi-bin/carddisp.pl?gene=MIR28
MIR542	MicroRNA 542	RNA Gene		24	GC0XM134638	1.1425074338913	https://www.genecards.org/cgi-bin/carddisp.pl?gene=MIR542
EEF2	Eukaryotic Translation Elongation Factor 2	Protein Coding	P13639	57	GC19M003976	1.13876330852509	https://www.genecards.org/cgi-bin/carddisp.pl?gene=EEF2
TSC1	TSC Complex Subunit 1	Protein Coding	Q92574	56	GC09M132891	1.13876330852509	https://www.genecards.org/cgi-bin/carddisp.pl?gene=TSC1
YWHAG	Tyrosine 3-Monooxygenase/Tryptophan 5-Monooxygenase Activation Protein Gamma	Protein Coding	P61981	56	GC07M078427	1.13876330852509	https://www.genecards.org/cgi-bin/carddisp.pl?gene=YWHAG
AGER	Advanced Glycosylation End-Product Specific Receptor	Protein Coding	Q15109	55	GC06M032180	1.13876330852509	https://www.genecards.org/cgi-bin/carddisp.pl?gene=AGER
RALBP1	RalA Binding Protein 1	Protein Coding	Q15311	51	GC18P009465	1.13876330852509	https://www.genecards.org/cgi-bin/carddisp.pl?gene=RALBP1
TUBB6	Tubulin Beta 6 Class V	Protein Coding	Q9BUF5	51	GC18P012307	1.13876330852509	https://www.genecards.org/cgi-bin/carddisp.pl?gene=TUBB6
UCHL3	Ubiquitin C-Terminal Hydrolase L3	Protein Coding	P15374	51	GC13P075564	1.13876330852509	https://www.genecards.org/cgi-bin/carddisp.pl?gene=UCHL3
COPS5	COP9 Signalosome Subunit 5	Protein Coding	Q92905	50	GC08M067043	1.13876330852509	https://www.genecards.org/cgi-bin/carddisp.pl?gene=COPS5
EIF4B	Eukaryotic Translation Initiation Factor 4B	Protein Coding	P23588	50	GC12P053006	1.13876330852509	https://www.genecards.org/cgi-bin/carddisp.pl?gene=EIF4B
RBBP7	RB Binding Protein 7, Chromatin Remodeling Factor	Protein Coding	Q16576	49	GC0XM016839	1.13876330852509	https://www.genecards.org/cgi-bin/carddisp.pl?gene=RBBP7
STK25	Serine/Threonine Kinase 25	Protein Coding	O00506	49	GC02M241492	1.13876330852509	https://www.genecards.org/cgi-bin/carddisp.pl?gene=STK25
RPL9	Ribosomal Protein L9	Protein Coding	P32969	48	GC04M039452	1.13876330852509	https://www.genecards.org/cgi-bin/carddisp.pl?gene=RPL9
PSMC6	Proteasome 26S Subunit, ATPase 6	Protein Coding	P62333	47	GC14P052707	1.13876330852509	https://www.genecards.org/cgi-bin/carddisp.pl?gene=PSMC6
TSLP	Thymic Stromal Lymphopoietin	Protein Coding	Q969D9	47	GC05P111070	1.13876330852509	https://www.genecards.org/cgi-bin/carddisp.pl?gene=TSLP
MIR148B	MicroRNA 148b	RNA Gene		28	GC12P054337	1.13876330852509	https://www.genecards.org/cgi-bin/carddisp.pl?gene=MIR148B
LINC00243	Long Intergenic Non-Protein Coding RNA 243	RNA Gene		23	GC06M090661	1.13876330852509	https://www.genecards.org/cgi-bin/carddisp.pl?gene=LINC00243
LPAR2	Lysophosphatidic Acid Receptor 2	Protein Coding	Q9HBW0	51	GC19M019671	1.13231289386749	https://www.genecards.org/cgi-bin/carddisp.pl?gene=LPAR2
GPR35	G Protein-Coupled Receptor 35	Protein Coding	Q9HC97	50	GC02P240605	1.13231289386749	https://www.genecards.org/cgi-bin/carddisp.pl?gene=GPR35
USP2-AS1	USP2 Antisense RNA 1	RNA Gene		16	GC11P121679	1.13231289386749	https://www.genecards.org/cgi-bin/carddisp.pl?gene=USP2-AS1
EDN1	Endothelin 1	Protein Coding	P05305	57	GC06P012236	1.11692714691162	https://www.genecards.org/cgi-bin/carddisp.pl?gene=EDN1
CAD	Carbamoyl-Phosphate Synthetase 2, Aspartate Transcarbamylase, And Dihydroorotase	Protein Coding	P27708	56	GC02P027217	1.11692714691162	https://www.genecards.org/cgi-bin/carddisp.pl?gene=CAD
FOXA2	Forkhead Box A2	Protein Coding	Q9Y261	54	GC20M022581	1.11692714691162	https://www.genecards.org/cgi-bin/carddisp.pl?gene=FOXA2
MYH10	Myosin Heavy Chain 10	Protein Coding	P35580	54	GC17M008474	1.11692714691162	https://www.genecards.org/cgi-bin/carddisp.pl?gene=MYH10
THBS1	Thrombospondin 1	Protein Coding	P07996	54	GC15P039581	1.11692714691162	https://www.genecards.org/cgi-bin/carddisp.pl?gene=THBS1
PSMB4	Proteasome 20S Subunit Beta 4	Protein Coding	P28070	53	GC01P151399	1.11692714691162	https://www.genecards.org/cgi-bin/carddisp.pl?gene=PSMB4
CEBPB	CCAAT Enhancer Binding Protein Beta	Protein Coding	P17676	52	GC20P050190	1.11692714691162	https://www.genecards.org/cgi-bin/carddisp.pl?gene=CEBPB
TRIM28	Tripartite Motif Containing 28	Protein Coding	Q13263	52	GC19P058544	1.11692714691162	https://www.genecards.org/cgi-bin/carddisp.pl?gene=TRIM28
PRDX2	Peroxiredoxin 2	Protein Coding	P32119	51	GC19M012796	1.11692714691162	https://www.genecards.org/cgi-bin/carddisp.pl?gene=PRDX2
RPL15	Ribosomal Protein L15	Protein Coding	P61313	51	GC03P023916	1.11692714691162	https://www.genecards.org/cgi-bin/carddisp.pl?gene=RPL15
SNRPB	Small Nuclear Ribonucleoprotein Polypeptides B And B1	Protein Coding	P14678	51	GC20M002461	1.11692714691162	https://www.genecards.org/cgi-bin/carddisp.pl?gene=SNRPB
ELAVL1	ELAV Like RNA Binding Protein 1	Protein Coding	Q15717	50	GC19M007958	1.11692714691162	https://www.genecards.org/cgi-bin/carddisp.pl?gene=ELAVL1
STIP1	Stress Induced Phosphoprotein 1	Protein Coding	P31948	50	GC11P084445	1.11692714691162	https://www.genecards.org/cgi-bin/carddisp.pl?gene=STIP1
CYFIP1	Cytoplasmic FMR1 Interacting Protein 1	Protein Coding	Q7L576	49	GC15M022867	1.11692714691162	https://www.genecards.org/cgi-bin/carddisp.pl?gene=CYFIP1
HMGB3	High Mobility Group Box 3	Protein Coding	O15347	49	GC0XP150980	1.11692714691162	https://www.genecards.org/cgi-bin/carddisp.pl?gene=HMGB3
PSMC2	Proteasome 26S Subunit, ATPase 2	Protein Coding	P35998	49	GC07P103328	1.11692714691162	https://www.genecards.org/cgi-bin/carddisp.pl?gene=PSMC2
PSMC5	Proteasome 26S Subunit, ATPase 5	Protein Coding	P62195	49	GC17P063827	1.11692714691162	https://www.genecards.org/cgi-bin/carddisp.pl?gene=PSMC5
UPF1	UPF1 RNA Helicase And ATPase	Protein Coding	Q92900	49	GC19P018831	1.11692714691162	https://www.genecards.org/cgi-bin/carddisp.pl?gene=UPF1
HAT1	Histone Acetyltransferase 1	Protein Coding	O14929	48	GC02P171922	1.11692714691162	https://www.genecards.org/cgi-bin/carddisp.pl?gene=HAT1
RPL13A	Ribosomal Protein L13a	Protein Coding	P40429	48	GC19P049487	1.11692714691162	https://www.genecards.org/cgi-bin/carddisp.pl?gene=RPL13A
RPL19	Ribosomal Protein L19	Protein Coding	P84098	48	GC17P039200	1.11692714691162	https://www.genecards.org/cgi-bin/carddisp.pl?gene=RPL19
KHDRBS3	KH RNA Binding Domain Containing, Signal Transduction Associated 3	Protein Coding	O75525	46	GC08P135457	1.11692714691162	https://www.genecards.org/cgi-bin/carddisp.pl?gene=KHDRBS3
ARL5B	ADP Ribosylation Factor Like GTPase 5B	Protein Coding	Q96KC2	45	GC10P018659	1.11692714691162	https://www.genecards.org/cgi-bin/carddisp.pl?gene=ARL5B
NHERF2	NHERF Family PDZ Scaffold Protein 2	Protein Coding	Q15599	45	GC16P079420	1.11692714691162	https://www.genecards.org/cgi-bin/carddisp.pl?gene=NHERF2
TRIP6	Thyroid Hormone Receptor Interactor 6	Protein Coding	Q15654	45	GC07P100867	1.11692714691162	https://www.genecards.org/cgi-bin/carddisp.pl?gene=TRIP6
IL27	Interleukin 27	Protein Coding	Q8NEV9	44	GC16M043045	1.11692714691162	https://www.genecards.org/cgi-bin/carddisp.pl?gene=IL27
KDM4D	Lysine Demethylase 4D	Protein Coding	Q6B0I6	44	GC11P094973	1.11692714691162	https://www.genecards.org/cgi-bin/carddisp.pl?gene=KDM4D
RPL24	Ribosomal Protein L24	Protein Coding	P83731	44	GC03M101681	1.11692714691162	https://www.genecards.org/cgi-bin/carddisp.pl?gene=RPL24
ZFR	Zinc Finger RNA Binding Protein	Protein Coding	Q96KR1	44	GC05M032354	1.11692714691162	https://www.genecards.org/cgi-bin/carddisp.pl?gene=ZFR
KLF9	KLF Transcription Factor 9	Protein Coding	Q13886	42	GC09M070384	1.11692714691162	https://www.genecards.org/cgi-bin/carddisp.pl?gene=KLF9
PALMD	Palmdelphin	Protein Coding	Q9NP74	41	GC01P099646	1.11692714691162	https://www.genecards.org/cgi-bin/carddisp.pl?gene=PALMD
MIR132	MicroRNA 132	RNA Gene		29	GC17M002049	1.11692714691162	https://www.genecards.org/cgi-bin/carddisp.pl?gene=MIR132
MIR223	MicroRNA 223	RNA Gene		28	GC0XP066018	1.11692714691162	https://www.genecards.org/cgi-bin/carddisp.pl?gene=MIR223
MIR215	MicroRNA 215	RNA Gene		25	GC01M220117	1.11692714691162	https://www.genecards.org/cgi-bin/carddisp.pl?gene=MIR215
MIR302A	MicroRNA 302a	RNA Gene		25	GC04M112909	1.11692714691162	https://www.genecards.org/cgi-bin/carddisp.pl?gene=MIR302A
MIR377	MicroRNA 377	RNA Gene		25	GC14P115604	1.11692714691162	https://www.genecards.org/cgi-bin/carddisp.pl?gene=MIR377
MIR497	MicroRNA 497	RNA Gene		25	GC17M016820	1.11692714691162	https://www.genecards.org/cgi-bin/carddisp.pl?gene=MIR497
MT-RNR2	Mitochondrially Encoded 16S RRNA	RNA Gene	Q8IVG9	25	GCMTP000953	1.11692714691162	https://www.genecards.org/cgi-bin/carddisp.pl?gene=MT-RNR2
NBAT1	Neuroblastoma Associated Transcript 1	RNA Gene		23	GC06M022344	1.11692714691162	https://www.genecards.org/cgi-bin/carddisp.pl?gene=NBAT1
MIR498	MicroRNA 498	RNA Gene		22	GC19P103663	1.11692714691162	https://www.genecards.org/cgi-bin/carddisp.pl?gene=MIR498
LINC00184	Long Intergenic Non-Protein Coding RNA 184	RNA Gene		20	GC01P234616	1.11692714691162	https://www.genecards.org/cgi-bin/carddisp.pl?gene=LINC00184
MIR194-1	MicroRNA 194-1	RNA Gene		17	GC01M220118	1.11692714691162	https://www.genecards.org/cgi-bin/carddisp.pl?gene=MIR194-1
IGFL2-AS1	IGFL2 Antisense RNA 1	RNA Gene		14	GC19M089074	1.11692714691162	https://www.genecards.org/cgi-bin/carddisp.pl?gene=IGFL2-AS1
FTO-IT1	FTO Intronic Transcript 1	RNA Gene		12	GC16P054039	1.11692714691162	https://www.genecards.org/cgi-bin/carddisp.pl?gene=FTO-IT1
SLC11A2	Solute Carrier Family 11 Member 2	Protein Coding	P49281	56	GC12M050952	1.11047804355621	https://www.genecards.org/cgi-bin/carddisp.pl?gene=SLC11A2
C5AR1	Complement C5a Receptor 1	Protein Coding	P21730	54	GC19P047290	1.11047804355621	https://www.genecards.org/cgi-bin/carddisp.pl?gene=C5AR1
PML	PML Nuclear Body Scaffold	Protein Coding	P29590	54	GC15P073994	1.11047804355621	https://www.genecards.org/cgi-bin/carddisp.pl?gene=PML
CLOCK	Clock Circadian Regulator	Protein Coding	O15516	52	GC04M055427	1.11047804355621	https://www.genecards.org/cgi-bin/carddisp.pl?gene=CLOCK
NDUFA13	NADH:Ubiquinone Oxidoreductase Subunit A13	Protein Coding	Q9P0J0	52	GC19P019515	1.11047804355621	https://www.genecards.org/cgi-bin/carddisp.pl?gene=NDUFA13
PER2	Period Circadian Regulator 2	Protein Coding	O15055	52	GC02M238244	1.11047804355621	https://www.genecards.org/cgi-bin/carddisp.pl?gene=PER2
BMAL1	Basic Helix-Loop-Helix ARNT Like 1	Protein Coding	O00327	50	GC11P013277	1.11047804355621	https://www.genecards.org/cgi-bin/carddisp.pl?gene=BMAL1
DEK	DEK Proto-Oncogene	Protein Coding	P35659	49	GC06M018224	1.11047804355621	https://www.genecards.org/cgi-bin/carddisp.pl?gene=DEK
MTHFD2	Methylenetetrahydrofolate Dehydrogenase (NADP+ Dependent) 2, Methenyltetrahydrofolate Cyclohydrolase	Protein Coding	P13995	49	GC02P074186	1.11047804355621	https://www.genecards.org/cgi-bin/carddisp.pl?gene=MTHFD2
PSME3	Proteasome Activator Subunit 3	Protein Coding	P61289	49	GC17P042824	1.11047804355621	https://www.genecards.org/cgi-bin/carddisp.pl?gene=PSME3
DDX17	DEAD-Box Helicase 17	Protein Coding	Q92841	48	GC22M038483	1.11047804355621	https://www.genecards.org/cgi-bin/carddisp.pl?gene=DDX17
H3-3B	H3.3 Histone B	Protein Coding	P84243	48	GC17M075839	1.11047804355621	https://www.genecards.org/cgi-bin/carddisp.pl?gene=H3-3B
LIMA1	LIM Domain And Actin Binding 1	Protein Coding	Q9UHB6	48	GC12M050175	1.11047804355621	https://www.genecards.org/cgi-bin/carddisp.pl?gene=LIMA1
RPL23A	Ribosomal Protein L23a	Protein Coding	P62750	48	GC17P028719	1.11047804355621	https://www.genecards.org/cgi-bin/carddisp.pl?gene=RPL23A
ZFP36	ZFP36 Ring Finger Protein	Protein Coding	P26651	45	GC19P039406	1.11047804355621	https://www.genecards.org/cgi-bin/carddisp.pl?gene=ZFP36
H2BC1	H2B Clustered Histone 1	Protein Coding	Q96A08	37	GC06P127125	1.11047804355621	https://www.genecards.org/cgi-bin/carddisp.pl?gene=H2BC1
MIR500A	MicroRNA 500a	RNA Gene		22	GC0XP050008	1.11047804355621	https://www.genecards.org/cgi-bin/carddisp.pl?gene=MIR500A
ZFPM2-AS1	ZFPM2 Antisense RNA 1	RNA Gene		21	GC08M105466	1.11047804355621	https://www.genecards.org/cgi-bin/carddisp.pl?gene=ZFPM2-AS1
IGF2	Insulin Like Growth Factor 2	Protein Coding	P01344	57	GC11M010286	1.10204577445984	https://www.genecards.org/cgi-bin/carddisp.pl?gene=IGF2
P3H3	Prolyl 3-Hydroxylase 3	Protein Coding	Q8IVL6	44	GC12P035947	1.1018306016922	https://www.genecards.org/cgi-bin/carddisp.pl?gene=P3H3
KDM8	Lysine Demethylase 8	Protein Coding	Q8N371	40	GC16P065735	1.1018306016922	https://www.genecards.org/cgi-bin/carddisp.pl?gene=KDM8
ACAT1	Acetyl-CoA Acetyltransferase 1	Protein Coding	P24752	57	GC11P108121	1.09662771224976	https://www.genecards.org/cgi-bin/carddisp.pl?gene=ACAT1
AXIN2	Axin 2	Protein Coding	Q9Y2T1	58	GC17M065528	1.09346687793732	https://www.genecards.org/cgi-bin/carddisp.pl?gene=AXIN2
TMPO	Thymopoietin	Protein Coding	P42166	55	GC12P098515	1.09346687793732	https://www.genecards.org/cgi-bin/carddisp.pl?gene=TMPO
ATP5F1A	ATP Synthase F1 Subunit Alpha	Protein Coding	P25705	54	GC18M046081	1.09346687793732	https://www.genecards.org/cgi-bin/carddisp.pl?gene=ATP5F1A
CCN2	Cellular Communication Network Factor 2	Protein Coding	P29279	54	GC06M131948	1.09346687793732	https://www.genecards.org/cgi-bin/carddisp.pl?gene=CCN2
CDC20	Cell Division Cycle 20	Protein Coding	Q12834	54	GC01P043358	1.09346687793732	https://www.genecards.org/cgi-bin/carddisp.pl?gene=CDC20
IGFBP7	Insulin Like Growth Factor Binding Protein 7	Protein Coding	Q16270	54	GC04M057030	1.09346687793732	https://www.genecards.org/cgi-bin/carddisp.pl?gene=IGFBP7
TK1	Thymidine Kinase 1	Protein Coding	P04183	54	GC17M078175	1.09346687793732	https://www.genecards.org/cgi-bin/carddisp.pl?gene=TK1
C1QBP	Complement C1q Binding Protein	Protein Coding	Q07021	53	GC17M005432	1.09346687793732	https://www.genecards.org/cgi-bin/carddisp.pl?gene=C1QBP
FOXC1	Forkhead Box C1	Protein Coding	Q12948	52	GC06P001621	1.09346687793732	https://www.genecards.org/cgi-bin/carddisp.pl?gene=FOXC1
NUMA1	Nuclear Mitotic Apparatus Protein 1	Protein Coding	Q14980	52	GC11M072002	1.09346687793732	https://www.genecards.org/cgi-bin/carddisp.pl?gene=NUMA1
USP15	Ubiquitin Specific Peptidase 15	Protein Coding	Q9Y4E8	52	GC12P062260	1.09346687793732	https://www.genecards.org/cgi-bin/carddisp.pl?gene=USP15
H1-4	H1.4 Linker Histone, Cluster Member	Protein Coding	P10412	51	GC06P127117	1.09346687793732	https://www.genecards.org/cgi-bin/carddisp.pl?gene=H1-4
HIPK2	Homeodomain Interacting Protein Kinase 2	Protein Coding	Q9H2X6	51	GC07M139561	1.09346687793732	https://www.genecards.org/cgi-bin/carddisp.pl?gene=HIPK2
MPDZ	Multiple PDZ Domain Crumbs Cell Polarity Complex Component	Protein Coding	O75970	51	GC09M013105	1.09346687793732	https://www.genecards.org/cgi-bin/carddisp.pl?gene=MPDZ
MVD	Mevalonate Diphosphate Decarboxylase	Protein Coding	P53602	51	GC16M088651	1.09346687793732	https://www.genecards.org/cgi-bin/carddisp.pl?gene=MVD
RPL21	Ribosomal Protein L21	Protein Coding	P46778	51	GC13P027251	1.09346687793732	https://www.genecards.org/cgi-bin/carddisp.pl?gene=RPL21
COPA	COPI Coat Complex Subunit Alpha	Protein Coding	P53621	50	GC01M160288	1.09346687793732	https://www.genecards.org/cgi-bin/carddisp.pl?gene=COPA
DPF2	Double PHD Fingers 2	Protein Coding	Q92785	50	GC11P084564	1.09346687793732	https://www.genecards.org/cgi-bin/carddisp.pl?gene=DPF2
HNRNPR	Heterogeneous Nuclear Ribonucleoprotein R	Protein Coding	O43390	50	GC01M023303	1.09346687793732	https://www.genecards.org/cgi-bin/carddisp.pl?gene=HNRNPR
PSMA5	Proteasome 20S Subunit Alpha 5	Protein Coding	P28066	50	GC01M109399	1.09346687793732	https://www.genecards.org/cgi-bin/carddisp.pl?gene=PSMA5
ADSS2	Adenylosuccinate Synthase 2	Protein Coding	P30520	49	GC01M244416	1.09346687793732	https://www.genecards.org/cgi-bin/carddisp.pl?gene=ADSS2
PA2G4	Proliferation-Associated 2G4	Protein Coding	Q9UQ80	49	GC12P059620	1.09346687793732	https://www.genecards.org/cgi-bin/carddisp.pl?gene=PA2G4
PDLIM7	PDZ And LIM Domain 7	Protein Coding	Q9NR12	49	GC05M177483	1.09346687793732	https://www.genecards.org/cgi-bin/carddisp.pl?gene=PDLIM7
ZBTB18	Zinc Finger And BTB Domain Containing 18	Protein Coding	Q99592	49	GC01P244048	1.09346687793732	https://www.genecards.org/cgi-bin/carddisp.pl?gene=ZBTB18
RBM10	RNA Binding Motif Protein 10	Protein Coding	P0DW28	48	GC0XP056552	1.09346687793732	https://www.genecards.org/cgi-bin/carddisp.pl?gene=RBM10
SUN2	Sad1 And UNC84 Domain Containing 2	Protein Coding	Q9UH99	48	GC22M074884	1.09346687793732	https://www.genecards.org/cgi-bin/carddisp.pl?gene=SUN2
LIN7C	Lin-7 Homolog C, Crumbs Cell Polarity Complex Component	Protein Coding	Q9NUP9	47	GC11M027494	1.09346687793732	https://www.genecards.org/cgi-bin/carddisp.pl?gene=LIN7C
PALS1	Protein Associated With LIN7 1, MAGUK P55 Family Member	Protein Coding	Q8N3R9	47	GC14P067240	1.09346687793732	https://www.genecards.org/cgi-bin/carddisp.pl?gene=PALS1
RPL14	Ribosomal Protein L14	Protein Coding	P50914	47	GC03P040701	1.09346687793732	https://www.genecards.org/cgi-bin/carddisp.pl?gene=RPL14
SUPT16H	SPT16 Homolog, Facilitates Chromatin Remodeling Subunit	Protein Coding	Q9Y5B9	47	GC14M021351	1.09346687793732	https://www.genecards.org/cgi-bin/carddisp.pl?gene=SUPT16H
TEAD3	TEA Domain Transcription Factor 3	Protein Coding	Q99594	47	GC06M090876	1.09346687793732	https://www.genecards.org/cgi-bin/carddisp.pl?gene=TEAD3
USP28	Ubiquitin Specific Peptidase 28	Protein Coding	Q96RU2	47	GC11M113797	1.09346687793732	https://www.genecards.org/cgi-bin/carddisp.pl?gene=USP28
AJUBA	Ajuba LIM Protein	Protein Coding	Q96IF1	46	GC14M022971	1.09346687793732	https://www.genecards.org/cgi-bin/carddisp.pl?gene=AJUBA
CNN2	Calponin 2	Protein Coding	Q99439	46	GC19P001026	1.09346687793732	https://www.genecards.org/cgi-bin/carddisp.pl?gene=CNN2
DNAJC10	DnaJ Heat Shock Protein Family (Hsp40) Member C10	Protein Coding	Q8IXB1	46	GC02P182716	1.09346687793732	https://www.genecards.org/cgi-bin/carddisp.pl?gene=DNAJC10
HNRNPL	Heterogeneous Nuclear Ribonucleoprotein L	Protein Coding	P14866	46	GC19M038836	1.09346687793732	https://www.genecards.org/cgi-bin/carddisp.pl?gene=HNRNPL
SV2B	Synaptic Vesicle Glycoprotein 2B	Protein Coding	Q7L1I2	46	GC15P091099	1.09346687793732	https://www.genecards.org/cgi-bin/carddisp.pl?gene=SV2B
AHNAK	AHNAK Nucleoprotein	Protein Coding	Q09666	45	GC11M121053	1.09346687793732	https://www.genecards.org/cgi-bin/carddisp.pl?gene=AHNAK
AMOTL1	Angiomotin Like 1	Protein Coding	Q8IY63	45	GC11P094686	1.09346687793732	https://www.genecards.org/cgi-bin/carddisp.pl?gene=AMOTL1
CKAP4	Cytoskeleton Associated Protein 4	Protein Coding	Q07065	45	GC12M106237	1.09346687793732	https://www.genecards.org/cgi-bin/carddisp.pl?gene=CKAP4
CSTF1	Cleavage Stimulation Factor Subunit 1	Protein Coding	Q05048	45	GC20P056392	1.09346687793732	https://www.genecards.org/cgi-bin/carddisp.pl?gene=CSTF1
H1-5	H1.5 Linker Histone, Cluster Member	Protein Coding	P16401	45	GC06M091690	1.09346687793732	https://www.genecards.org/cgi-bin/carddisp.pl?gene=H1-5
EIF3L	Eukaryotic Translation Initiation Factor 3 Subunit L	Protein Coding	Q9Y262	44	GC22P037848	1.09346687793732	https://www.genecards.org/cgi-bin/carddisp.pl?gene=EIF3L
FLG2	Filaggrin 2	Protein Coding	Q5D862	44	GC01M159707	1.09346687793732	https://www.genecards.org/cgi-bin/carddisp.pl?gene=FLG2
PATJ	PATJ Crumbs Cell Polarity Complex Component	Protein Coding	Q8NI35	44	GC01P061743	1.09346687793732	https://www.genecards.org/cgi-bin/carddisp.pl?gene=PATJ
SEC16A	SEC16 Homolog A, Endoplasmic Reticulum Export Factor	Protein Coding	O15027	44	GC09M136440	1.09346687793732	https://www.genecards.org/cgi-bin/carddisp.pl?gene=SEC16A
TWF1	Twinfilin Actin Binding Protein 1	Protein Coding	Q12792	44	GC12M043793	1.09346687793732	https://www.genecards.org/cgi-bin/carddisp.pl?gene=TWF1
AMOTL2	Angiomotin Like 2	Protein Coding	Q9Y2J4	43	GC03M134355	1.09346687793732	https://www.genecards.org/cgi-bin/carddisp.pl?gene=AMOTL2
CIAPIN1	Cytokine Induced Apoptosis Inhibitor 1	Protein Coding	Q6FI81	43	GC16M057428	1.09346687793732	https://www.genecards.org/cgi-bin/carddisp.pl?gene=CIAPIN1
ISLR	Immunoglobulin Superfamily Containing Leucine Rich Repeat	Protein Coding	O14498	43	GC15P074173	1.09346687793732	https://www.genecards.org/cgi-bin/carddisp.pl?gene=ISLR
PDIA6	Protein Disulfide Isomerase Family A Member 6	Protein Coding	Q15084	43	GC02M010784	1.09346687793732	https://www.genecards.org/cgi-bin/carddisp.pl?gene=PDIA6
PSMD6	Proteasome 26S Subunit, Non-ATPase 6	Protein Coding	Q15008	43	GC03M063973	1.09346687793732	https://www.genecards.org/cgi-bin/carddisp.pl?gene=PSMD6
RPL17	Ribosomal Protein L17	Protein Coding	P18621	43	GC18M049488	1.09346687793732	https://www.genecards.org/cgi-bin/carddisp.pl?gene=RPL17
PTPRH	Protein Tyrosine Phosphatase Receptor Type H	Protein Coding	Q9HD43	42	GC19M055181	1.09346687793732	https://www.genecards.org/cgi-bin/carddisp.pl?gene=PTPRH
TP53INP1	Tumor Protein P53 Inducible Nuclear Protein 1	Protein Coding	Q96A56	41	GC08M094925	1.09346687793732	https://www.genecards.org/cgi-bin/carddisp.pl?gene=TP53INP1
CCDC85C	Coiled-Coil Domain Containing 85C	Protein Coding	A6NKD9	40	GC14M099500	1.09346687793732	https://www.genecards.org/cgi-bin/carddisp.pl?gene=CCDC85C
WWC3	WWC Family Member 3	Protein Coding	Q9ULE0	38	GC0XP010015	1.09346687793732	https://www.genecards.org/cgi-bin/carddisp.pl?gene=WWC3
H1-10	H1.10 Linker Histone	Protein Coding	Q92522	37	GC03M131626	1.09346687793732	https://www.genecards.org/cgi-bin/carddisp.pl?gene=H1-10
JPT2	Jupiter Microtubule Associated Homolog 2	Protein Coding	Q9H910	36	GC16P064998	1.09346687793732	https://www.genecards.org/cgi-bin/carddisp.pl?gene=JPT2
SPINDOC	Spindlin Interactor And Repressor Of Chromatin Binding	Protein Coding	Q9BUA3	36	GC11P084397	1.09346687793732	https://www.genecards.org/cgi-bin/carddisp.pl?gene=SPINDOC
LINC00472	Long Intergenic Non-Protein Coding RNA 472	RNA Gene	Q9H8W2	33	GC06M092134	1.09346687793732	https://www.genecards.org/cgi-bin/carddisp.pl?gene=LINC00472
SNHG15	Small Nucleolar RNA Host Gene 15	RNA Gene		28	GC07M045289	1.09346687793732	https://www.genecards.org/cgi-bin/carddisp.pl?gene=SNHG15
ATP1A1-AS1	ATP1A1 Antisense RNA 1	RNA Gene	Q5TC04	27	GC01M116379	1.09346687793732	https://www.genecards.org/cgi-bin/carddisp.pl?gene=ATP1A1-AS1
SNHG8	Small Nucleolar RNA Host Gene 8	RNA Gene		27	GC04P118278	1.09346687793732	https://www.genecards.org/cgi-bin/carddisp.pl?gene=SNHG8
MIR373	MicroRNA 373	RNA Gene		26	GC19P103679	1.09346687793732	https://www.genecards.org/cgi-bin/carddisp.pl?gene=MIR373
MIR615	MicroRNA 615	RNA Gene		26	GC12P054033	1.09346687793732	https://www.genecards.org/cgi-bin/carddisp.pl?gene=MIR615
MIR202	MicroRNA 202	RNA Gene		25	GC10M133247	1.09346687793732	https://www.genecards.org/cgi-bin/carddisp.pl?gene=MIR202
MIR29C	MicroRNA 29c	RNA Gene		25	GC01M207829	1.09346687793732	https://www.genecards.org/cgi-bin/carddisp.pl?gene=MIR29C
LINC00926	Long Intergenic Non-Protein Coding RNA 926	RNA Gene		21	GC15P148505	1.09346687793732	https://www.genecards.org/cgi-bin/carddisp.pl?gene=LINC00926
MIR210HG	MIR210 Host Gene	RNA Gene		21	GC11M000563	1.09346687793732	https://www.genecards.org/cgi-bin/carddisp.pl?gene=MIR210HG
LINC00662	Long Intergenic Non-Protein Coding RNA 662	RNA Gene		20	GC19M027663	1.09346687793732	https://www.genecards.org/cgi-bin/carddisp.pl?gene=LINC00662
ZFP91-CNTF	ZFP91-CNTF Readthrough (NMD Candidate)	RNA Gene		17	GC11P058579	1.09346687793732	https://www.genecards.org/cgi-bin/carddisp.pl?gene=ZFP91-CNTF
GAS1RR	GAS1 Adjacent Regulatory RNA	RNA Gene		15	GC09P086950	1.09346687793732	https://www.genecards.org/cgi-bin/carddisp.pl?gene=GAS1RR
PSMA3-AS1	PSMA3 Antisense RNA 1	RNA Gene		15	GC14M058140	1.09346687793732	https://www.genecards.org/cgi-bin/carddisp.pl?gene=PSMA3-AS1
MIR507	MicroRNA 507	RNA Gene		14	GC0XM147246	1.09346687793732	https://www.genecards.org/cgi-bin/carddisp.pl?gene=MIR507
MECP2	Methyl-CpG Binding Protein 2	Protein Coding	P51608	55	GC0XM154021	1.08649027347565	https://www.genecards.org/cgi-bin/carddisp.pl?gene=MECP2
NDUFS7	NADH:Ubiquinone Oxidoreductase Core Subunit S7	Protein Coding	O75251	54	GC19P101884	1.08649027347565	https://www.genecards.org/cgi-bin/carddisp.pl?gene=NDUFS7
ACAT2	Acetyl-CoA Acetyltransferase 2	Protein Coding	Q9BWD1	52	GC06P162103	1.08649027347565	https://www.genecards.org/cgi-bin/carddisp.pl?gene=ACAT2
NDUFS8	NADH:Ubiquinone Oxidoreductase Core Subunit S8	Protein Coding	O00217	52	GC11P068030	1.08649027347565	https://www.genecards.org/cgi-bin/carddisp.pl?gene=NDUFS8
NDUFA6	NADH:Ubiquinone Oxidoreductase Subunit A6	Protein Coding	P56556	51	GC22M042085	1.08649027347565	https://www.genecards.org/cgi-bin/carddisp.pl?gene=NDUFA6
NDUFS6	NADH:Ubiquinone Oxidoreductase Subunit S6	Protein Coding	O75380	51	GC05P001801	1.08649027347565	https://www.genecards.org/cgi-bin/carddisp.pl?gene=NDUFS6
NDUFV2	NADH:Ubiquinone Oxidoreductase Core Subunit V2	Protein Coding	P19404	51	GC18P009104	1.08649027347565	https://www.genecards.org/cgi-bin/carddisp.pl?gene=NDUFV2
NDUFAF4	NADH:Ubiquinone Oxidoreductase Complex Assembly Factor 4	Protein Coding	Q9P032	50	GC06M096889	1.08649027347565	https://www.genecards.org/cgi-bin/carddisp.pl?gene=NDUFAF4
PNPLA8	Patatin Like Phospholipase Domain Containing 8	Protein Coding	Q9NP80	50	GC07M108470	1.08649027347565	https://www.genecards.org/cgi-bin/carddisp.pl?gene=PNPLA8
FOXRED1	FAD Dependent Oxidoreductase Domain Containing 1	Protein Coding	Q96CU9	49	GC11P126269	1.08649027347565	https://www.genecards.org/cgi-bin/carddisp.pl?gene=FOXRED1
NDUFAF2	NADH:Ubiquinone Oxidoreductase Complex Assembly Factor 2	Protein Coding	Q8N183	49	GC05P060945	1.08649027347565	https://www.genecards.org/cgi-bin/carddisp.pl?gene=NDUFAF2
NDUFB3	NADH:Ubiquinone Oxidoreductase Subunit B3	Protein Coding	O43676	49	GC02P201071	1.08649027347565	https://www.genecards.org/cgi-bin/carddisp.pl?gene=NDUFB3
NUBPL	NUBP Iron-Sulfur Cluster Assembly Factor, Mitochondrial	Protein Coding	Q8TB37	49	GC14P031489	1.08649027347565	https://www.genecards.org/cgi-bin/carddisp.pl?gene=NUBPL
TWNK	Twinkle MtDNA Helicase	Protein Coding	Q96RR1	49	GC10P106938	1.08649027347565	https://www.genecards.org/cgi-bin/carddisp.pl?gene=TWNK
NDUFAF3	NADH:Ubiquinone Oxidoreductase Complex Assembly Factor 3	Protein Coding	Q9BU61	48	GC03P049020	1.08649027347565	https://www.genecards.org/cgi-bin/carddisp.pl?gene=NDUFAF3
PITRM1	Pitrilysin Metallopeptidase 1	Protein Coding	Q5JRX3	47	GC10M003138	1.08649027347565	https://www.genecards.org/cgi-bin/carddisp.pl?gene=PITRM1
TMEM126B	Transmembrane Protein 126B	Protein Coding	Q8IUX1	46	GC11P085628	1.08649027347565	https://www.genecards.org/cgi-bin/carddisp.pl?gene=TMEM126B
COX6A2	Cytochrome C Oxidase Subunit 6A2	Protein Coding	Q02221	45	GC16M043354	1.08649027347565	https://www.genecards.org/cgi-bin/carddisp.pl?gene=COX6A2
NDUFA11	NADH:Ubiquinone Oxidoreductase Subunit A11	Protein Coding	Q86Y39	45	GC19M005891	1.08649027347565	https://www.genecards.org/cgi-bin/carddisp.pl?gene=NDUFA11
SLC25A26	Solute Carrier Family 25 Member 26	Protein Coding	Q70HW3	44	GC03P066120	1.08649027347565	https://www.genecards.org/cgi-bin/carddisp.pl?gene=SLC25A26
COX16	Cytochrome C Oxidase Assembly Factor COX16	Protein Coding	Q9P0S2	42	GC14M070326	1.08649027347565	https://www.genecards.org/cgi-bin/carddisp.pl?gene=COX16
LIPT2	Lipoyl(Octanoyl) Transferase 2	Protein Coding	A6NK58	41	GC11M121555	1.08649027347565	https://www.genecards.org/cgi-bin/carddisp.pl?gene=LIPT2
MT-ND3	Mitochondrially Encoded NADH:Ubiquinone Oxidoreductase Core Subunit 3	Protein Coding	P03897	41	GCMTP010061	1.08649027347565	https://www.genecards.org/cgi-bin/carddisp.pl?gene=MT-ND3
NDUFAF8	NADH:Ubiquinone Oxidoreductase Complex Assembly Factor 8	Protein Coding	A1L188	38	GC17P102635	1.08649027347565	https://www.genecards.org/cgi-bin/carddisp.pl?gene=NDUFAF8
MT-TF	Mitochondrially Encoded TRNA-Phe (UUU/C)	RNA Gene		20	GCMTP000580	1.08649027347565	https://www.genecards.org/cgi-bin/carddisp.pl?gene=MT-TF
MT-TI	Mitochondrially Encoded TRNA-Ile (AUU/C)	RNA Gene		20	GCMTP004265	1.08649027347565	https://www.genecards.org/cgi-bin/carddisp.pl?gene=MT-TI
MIR134	MicroRNA 134	RNA Gene		25	GC14P115589	1.07423329353333	https://www.genecards.org/cgi-bin/carddisp.pl?gene=MIR134
FOS	Fos Proto-Oncogene, AP-1 Transcription Factor Subunit	Protein Coding	P01100	59	GC14P075278	1.07382726669312	https://www.genecards.org/cgi-bin/carddisp.pl?gene=FOS
ABCC1	ATP Binding Cassette Subfamily C Member 1 (ABCC1 Blood Group)	Protein Coding	P33527	56	GC16P015949	1.07382726669312	https://www.genecards.org/cgi-bin/carddisp.pl?gene=ABCC1
CA2	Carbonic Anhydrase 2	Protein Coding	P00918	59	GC08P085463	1.07248520851135	https://www.genecards.org/cgi-bin/carddisp.pl?gene=CA2
CDC42	Cell Division Cycle 42	Protein Coding	P60953	59	GC01P022052	1.07248520851135	https://www.genecards.org/cgi-bin/carddisp.pl?gene=CDC42
ACTA2	Actin Alpha 2, Smooth Muscle	Protein Coding	P62736	56	GC10M088935	1.07248520851135	https://www.genecards.org/cgi-bin/carddisp.pl?gene=ACTA2
HDAC8	Histone Deacetylase 8	Protein Coding	Q9BY41	56	GC0XM072329	1.07248520851135	https://www.genecards.org/cgi-bin/carddisp.pl?gene=HDAC8
RYR1	Ryanodine Receptor 1	Protein Coding	P21817	56	GC19P103024	1.07248520851135	https://www.genecards.org/cgi-bin/carddisp.pl?gene=RYR1
FTL	Ferritin Light Chain	Protein Coding	P02792	55	GC19P048965	1.07248520851135	https://www.genecards.org/cgi-bin/carddisp.pl?gene=FTL
GNAI1	G Protein Subunit Alpha I1	Protein Coding	P63096	55	GC07P084531	1.07248520851135	https://www.genecards.org/cgi-bin/carddisp.pl?gene=GNAI1
CXCL12	C-X-C Motif Chemokine Ligand 12	Protein Coding	P48061	54	GC10M044370	1.07248520851135	https://www.genecards.org/cgi-bin/carddisp.pl?gene=CXCL12
CLTC	Clathrin Heavy Chain	Protein Coding	Q00610	52	GC17P059619	1.07248520851135	https://www.genecards.org/cgi-bin/carddisp.pl?gene=CLTC
PBRM1	Polybromo 1	Protein Coding	Q86U86	52	GC03M052545	1.07248520851135	https://www.genecards.org/cgi-bin/carddisp.pl?gene=PBRM1
KDM4A	Lysine Demethylase 4A	Protein Coding	O75164	51	GC01P043650	1.07248520851135	https://www.genecards.org/cgi-bin/carddisp.pl?gene=KDM4A
TFE3	Transcription Factor Binding To IGHM Enhancer 3	Protein Coding	P19532	51	GC0XM049028	1.07248520851135	https://www.genecards.org/cgi-bin/carddisp.pl?gene=TFE3
SEC23B	SEC23 Homolog B, COPII Coat Complex Component	Protein Coding	Q15437	50	GC20P018507	1.07248520851135	https://www.genecards.org/cgi-bin/carddisp.pl?gene=SEC23B
RARRES1	Retinoic Acid Receptor Responder 1	Protein Coding	P49788	48	GC03M158696	1.07248520851135	https://www.genecards.org/cgi-bin/carddisp.pl?gene=RARRES1
MLLT3	MLLT3 Super Elongation Complex Subunit	Protein Coding	P42568	47	GC09M020341	1.07248520851135	https://www.genecards.org/cgi-bin/carddisp.pl?gene=MLLT3
CCAR2	Cell Cycle And Apoptosis Regulator 2	Protein Coding	Q8N163	45	GC08P022604	1.07248520851135	https://www.genecards.org/cgi-bin/carddisp.pl?gene=CCAR2
MRPL40	Mitochondrial Ribosomal Protein L40	Protein Coding	Q9NQ50	44	GC22P064455	1.07248520851135	https://www.genecards.org/cgi-bin/carddisp.pl?gene=MRPL40
ZFP91	ZFP91 Zinc Finger Protein, Atypical E3 Ubiquitin Ligase	Protein Coding	Q96JP5	43	GC11P058648	1.07248520851135	https://www.genecards.org/cgi-bin/carddisp.pl?gene=ZFP91
CIRBP	Cold Inducible RNA Binding Protein	Protein Coding	Q14011	42	GC19P001259	1.07248520851135	https://www.genecards.org/cgi-bin/carddisp.pl?gene=CIRBP
H4C9	H4 Clustered Histone 9	Protein Coding	P62805	40	GC06P127136	1.07248520851135	https://www.genecards.org/cgi-bin/carddisp.pl?gene=H4C9
MIR208B	MicroRNA 208b	RNA Gene		27	GC14M023417	1.07248520851135	https://www.genecards.org/cgi-bin/carddisp.pl?gene=MIR208B
MIR524	MicroRNA 524	RNA Gene		16	GC19P053711	1.07248520851135	https://www.genecards.org/cgi-bin/carddisp.pl?gene=MIR524
NTRK2	Neurotrophic Receptor Tyrosine Kinase 2	Protein Coding	Q16620	62	GC09P084668	1.067955493927	https://www.genecards.org/cgi-bin/carddisp.pl?gene=NTRK2
ADK	Adenosine Kinase	Protein Coding	P55263	58	GC10P074573	1.067955493927	https://www.genecards.org/cgi-bin/carddisp.pl?gene=ADK
CDKN1A	Cyclin Dependent Kinase Inhibitor 1A	Protein Coding	P38936	58	GC06P125635	1.067955493927	https://www.genecards.org/cgi-bin/carddisp.pl?gene=CDKN1A
CTLA4	Cytotoxic T-Lymphocyte Associated Protein 4	Protein Coding	P16410	57	GC02P203854	1.067955493927	https://www.genecards.org/cgi-bin/carddisp.pl?gene=CTLA4
TNFAIP3	TNF Alpha Induced Protein 3	Protein Coding	P21580	57	GC06P137866	1.067955493927	https://www.genecards.org/cgi-bin/carddisp.pl?gene=TNFAIP3
SLC29A1	Solute Carrier Family 29 Member 1 (Augustine Blood Group)	Protein Coding	Q99808	56	GC06P044219	1.067955493927	https://www.genecards.org/cgi-bin/carddisp.pl?gene=SLC29A1
ACTN4	Actinin Alpha 4	Protein Coding	O43707	55	GC19P038647	1.067955493927	https://www.genecards.org/cgi-bin/carddisp.pl?gene=ACTN4
ALDH3A1	Aldehyde Dehydrogenase 3 Family Member A1	Protein Coding	P30838	54	GC17M019737	1.067955493927	https://www.genecards.org/cgi-bin/carddisp.pl?gene=ALDH3A1
TNFSF10	TNF Superfamily Member 10	Protein Coding	P50591	53	GC03M172505	1.067955493927	https://www.genecards.org/cgi-bin/carddisp.pl?gene=TNFSF10
ADCY10	Adenylate Cyclase 10	Protein Coding	Q96PN6	52	GC01M167809	1.067955493927	https://www.genecards.org/cgi-bin/carddisp.pl?gene=ADCY10
KIF22	Kinesin Family Member 22	Protein Coding	Q14807	52	GC16P065984	1.067955493927	https://www.genecards.org/cgi-bin/carddisp.pl?gene=KIF22
IRF6	Interferon Regulatory Factor 6	Protein Coding	O14896	51	GC01M209785	1.067955493927	https://www.genecards.org/cgi-bin/carddisp.pl?gene=IRF6
NOX1	NADPH Oxidase 1	Protein Coding	Q9Y5S8	51	GC0XM100843	1.067955493927	https://www.genecards.org/cgi-bin/carddisp.pl?gene=NOX1
SAE1	SUMO1 Activating Enzyme Subunit 1	Protein Coding	Q9UBE0	51	GC19P103340	1.067955493927	https://www.genecards.org/cgi-bin/carddisp.pl?gene=SAE1
SMURF2	SMAD Specific E3 Ubiquitin Protein Ligase 2	Protein Coding	Q9HAU4	51	GC17M064542	1.067955493927	https://www.genecards.org/cgi-bin/carddisp.pl?gene=SMURF2
CBX3	Chromobox 3	Protein Coding	Q13185	50	GC07P026201	1.067955493927	https://www.genecards.org/cgi-bin/carddisp.pl?gene=CBX3
KRIT1	KRIT1 Ankyrin Repeat Containing	Protein Coding	O00522	50	GC07M092198	1.067955493927	https://www.genecards.org/cgi-bin/carddisp.pl?gene=KRIT1
PRKAR2B	Protein Kinase CAMP-Dependent Type II Regulatory Subunit Beta	Protein Coding	P31323	50	GC07P107044	1.067955493927	https://www.genecards.org/cgi-bin/carddisp.pl?gene=PRKAR2B
ALDH9A1	Aldehyde Dehydrogenase 9 Family Member A1	Protein Coding	P49189	49	GC01M165687	1.067955493927	https://www.genecards.org/cgi-bin/carddisp.pl?gene=ALDH9A1
ACTR3	Actin Related Protein 3	Protein Coding	P61158	48	GC02P113889	1.067955493927	https://www.genecards.org/cgi-bin/carddisp.pl?gene=ACTR3
SNRPA	Small Nuclear Ribonucleoprotein Polypeptide A	Protein Coding	P09012	48	GC19P040750	1.067955493927	https://www.genecards.org/cgi-bin/carddisp.pl?gene=SNRPA
SRSF3	Serine And Arginine Rich Splicing Factor 3	Protein Coding	P84103	48	GC06P125632	1.067955493927	https://www.genecards.org/cgi-bin/carddisp.pl?gene=SRSF3
PRDM14	PR/SET Domain 14	Protein Coding	Q9GZV8	47	GC08M070051	1.067955493927	https://www.genecards.org/cgi-bin/carddisp.pl?gene=PRDM14
SETD5	SET Domain Containing 5	Protein Coding	Q9C0A6	47	GC03P009526	1.067955493927	https://www.genecards.org/cgi-bin/carddisp.pl?gene=SETD5
CCT4	Chaperonin Containing TCP1 Subunit 4	Protein Coding	P50991	46	GC02M061868	1.067955493927	https://www.genecards.org/cgi-bin/carddisp.pl?gene=CCT4
USP21	Ubiquitin Specific Peptidase 21	Protein Coding	Q9UK80	46	GC01P161159	1.067955493927	https://www.genecards.org/cgi-bin/carddisp.pl?gene=USP21
WTAP	WT1 Associated Protein	Protein Coding	Q15007	45	GC06P159725	1.067955493927	https://www.genecards.org/cgi-bin/carddisp.pl?gene=WTAP
CENPU	Centromere Protein U	Protein Coding	Q71F23	44	GC04M184694	1.067955493927	https://www.genecards.org/cgi-bin/carddisp.pl?gene=CENPU
OVOL2	Ovo Like Zinc Finger 2	Protein Coding	Q9BRP0	43	GC20M017956	1.067955493927	https://www.genecards.org/cgi-bin/carddisp.pl?gene=OVOL2
PPP2R3A	Protein Phosphatase 2 Regulatory Subunit B''Alpha	Protein Coding	Q06190	43	GC03P135965	1.067955493927	https://www.genecards.org/cgi-bin/carddisp.pl?gene=PPP2R3A
HACD3	3-Hydroxyacyl-CoA Dehydratase 3	Protein Coding	Q9P035	42	GC15P065530	1.067955493927	https://www.genecards.org/cgi-bin/carddisp.pl?gene=HACD3
GNRH2	Gonadotropin Releasing Hormone 2	Protein Coding	O43555	41	GC20P003043	1.067955493927	https://www.genecards.org/cgi-bin/carddisp.pl?gene=GNRH2
FSD1	Fibronectin Type III And SPRY Domain Containing 1	Protein Coding	Q9BTV5	40	GC19P004304	1.067955493927	https://www.genecards.org/cgi-bin/carddisp.pl?gene=FSD1
DLEU1	Deleted In Lymphocytic Leukemia 1	RNA Gene	O43261	35	GC13P050551	1.067955493927	https://www.genecards.org/cgi-bin/carddisp.pl?gene=DLEU1
TMEM105	TMEM105 Long Non-Coding RNA	RNA Gene	Q8N8V8	30	GC17M081311	1.067955493927	https://www.genecards.org/cgi-bin/carddisp.pl?gene=TMEM105
MIR128-2	MicroRNA 128-2	RNA Gene		27	GC03P035754	1.067955493927	https://www.genecards.org/cgi-bin/carddisp.pl?gene=MIR128-2
MIRLET7B	MicroRNA Let-7b	RNA Gene		27	GC22P065374	1.067955493927	https://www.genecards.org/cgi-bin/carddisp.pl?gene=MIRLET7B
MIR137	MicroRNA 137	RNA Gene		25	GC01M098046	1.067955493927	https://www.genecards.org/cgi-bin/carddisp.pl?gene=MIR137
MIR675	MicroRNA 675	RNA Gene		25	GC11M010283	1.067955493927	https://www.genecards.org/cgi-bin/carddisp.pl?gene=MIR675
LINC00518	Long Intergenic Non-Protein Coding RNA 518	RNA Gene	Q8N0U6	24	GC06M010591	1.067955493927	https://www.genecards.org/cgi-bin/carddisp.pl?gene=LINC00518
MIR194-2	MicroRNA 194-2	RNA Gene		24	GC11M121156	1.067955493927	https://www.genecards.org/cgi-bin/carddisp.pl?gene=MIR194-2
SBF2-AS1	SBF2 Antisense RNA 1	RNA Gene		24	GC11P009758	1.067955493927	https://www.genecards.org/cgi-bin/carddisp.pl?gene=SBF2-AS1
MIR489	MicroRNA 489	RNA Gene		23	GC07M093483	1.067955493927	https://www.genecards.org/cgi-bin/carddisp.pl?gene=MIR489
PTTG3P	Pituitary Tumor-Transforming 3, Pseudogene	Pseudogene	Q9NZH4	23	GC08M066767	1.067955493927	https://www.genecards.org/cgi-bin/carddisp.pl?gene=PTTG3P
PTCSC3	Papillary Thyroid Carcinoma Susceptibility Candidate 3	RNA Gene		22	GC14M036408	1.067955493927	https://www.genecards.org/cgi-bin/carddisp.pl?gene=PTCSC3
LINC02446	Long Intergenic Non-Protein Coding RNA 2446	RNA Gene		19	GC12P036086	1.067955493927	https://www.genecards.org/cgi-bin/carddisp.pl?gene=LINC02446
LINC02899	Long Intergenic Non-Protein Coding RNA 2899	RNA Gene		17	GC05P023953	1.067955493927	https://www.genecards.org/cgi-bin/carddisp.pl?gene=LINC02899
MIR101-2	MicroRNA 101-2	RNA Gene		17	GC09P004867	1.067955493927	https://www.genecards.org/cgi-bin/carddisp.pl?gene=MIR101-2
HNF4A-AS1	HNF4A Antisense RNA 1	RNA Gene		15	GC20M044356	1.067955493927	https://www.genecards.org/cgi-bin/carddisp.pl?gene=HNF4A-AS1
MIR1287	MicroRNA 1287	RNA Gene		15	GC10M098395	1.067955493927	https://www.genecards.org/cgi-bin/carddisp.pl?gene=MIR1287
LINC01614	Long Intergenic Non-Protein Coding RNA 1614	RNA Gene		14	GC02P215717	1.067955493927	https://www.genecards.org/cgi-bin/carddisp.pl?gene=LINC01614
LINC02273	Long Intergenic Non-Protein Coding RNA 2273	RNA Gene		14	GC04P152101	1.067955493927	https://www.genecards.org/cgi-bin/carddisp.pl?gene=LINC02273
SLC25A12	Solute Carrier Family 25 Member 12	Protein Coding	O75746	55	GC02M171783	1.0586348772049	https://www.genecards.org/cgi-bin/carddisp.pl?gene=SLC25A12
MAPK14	Mitogen-Activated Protein Kinase 14	Protein Coding	Q16539	59	GC06P125627	1.05500316619873	https://www.genecards.org/cgi-bin/carddisp.pl?gene=MAPK14
CXCR4	C-X-C Motif Chemokine Receptor 4	Protein Coding	P61073	61	GC02M136114	1.03973698616028	https://www.genecards.org/cgi-bin/carddisp.pl?gene=CXCR4
AURKB	Aurora Kinase B	Protein Coding	Q96GD4	60	GC17M017018	1.03973698616028	https://www.genecards.org/cgi-bin/carddisp.pl?gene=AURKB
CBL	Cbl Proto-Oncogene	Protein Coding	P22681	60	GC11P119206	1.03973698616028	https://www.genecards.org/cgi-bin/carddisp.pl?gene=CBL
TNC	Tenascin C	Protein Coding	P24821	58	GC09M115019	1.03973698616028	https://www.genecards.org/cgi-bin/carddisp.pl?gene=TNC
CASP1	Caspase 1	Protein Coding	P29466	57	GC11M105025	1.03973698616028	https://www.genecards.org/cgi-bin/carddisp.pl?gene=CASP1
MTAP	Methylthioadenosine Phosphorylase	Protein Coding	Q13126	57	GC09P021806	1.03973698616028	https://www.genecards.org/cgi-bin/carddisp.pl?gene=MTAP
BIRC2	Baculoviral IAP Repeat Containing 2	Protein Coding	Q13490	56	GC11P102347	1.03973698616028	https://www.genecards.org/cgi-bin/carddisp.pl?gene=BIRC2
NRP1	Neuropilin 1	Protein Coding	O14786	56	GC10M033177	1.03973698616028	https://www.genecards.org/cgi-bin/carddisp.pl?gene=NRP1
SLC4A4	Solute Carrier Family 4 Member 4	Protein Coding	Q9Y6R1	55	GC04P071063	1.03973698616028	https://www.genecards.org/cgi-bin/carddisp.pl?gene=SLC4A4
STS	Steroid Sulfatase	Protein Coding	P08842	55	GC0XP007146	1.03973698616028	https://www.genecards.org/cgi-bin/carddisp.pl?gene=STS
EIF4EBP1	Eukaryotic Translation Initiation Factor 4E Binding Protein 1	Protein Coding	Q13541	54	GC08P039471	1.03973698616028	https://www.genecards.org/cgi-bin/carddisp.pl?gene=EIF4EBP1
GPT2	Glutamic--Pyruvic Transaminase 2	Protein Coding	Q8TD30	54	GC16P066446	1.03973698616028	https://www.genecards.org/cgi-bin/carddisp.pl?gene=GPT2
GSTM3	Glutathione S-Transferase Mu 3	Protein Coding	P21266	54	GC01M109733	1.03973698616028	https://www.genecards.org/cgi-bin/carddisp.pl?gene=GSTM3
NME1	NME/NM23 Nucleoside Diphosphate Kinase 1	Protein Coding	P15531	54	GC17P101926	1.03973698616028	https://www.genecards.org/cgi-bin/carddisp.pl?gene=NME1
PAX5	Paired Box 5	Protein Coding	Q02548	54	GC09M037014	1.03973698616028	https://www.genecards.org/cgi-bin/carddisp.pl?gene=PAX5
RFC1	Replication Factor C Subunit 1	Protein Coding	P35251	54	GC04M039291	1.03973698616028	https://www.genecards.org/cgi-bin/carddisp.pl?gene=RFC1
SKI	SKI Proto-Oncogene	Protein Coding	P12755	54	GC01P011132	1.03973698616028	https://www.genecards.org/cgi-bin/carddisp.pl?gene=SKI
SOX9	SRY-Box Transcription Factor 9	Protein Coding	P48436	54	GC17P072121	1.03973698616028	https://www.genecards.org/cgi-bin/carddisp.pl?gene=SOX9
RUVBL1	RuvB Like AAA ATPase 1	Protein Coding	Q9Y265	53	GC03M128064	1.03973698616028	https://www.genecards.org/cgi-bin/carddisp.pl?gene=RUVBL1
FBXW11	F-Box And WD Repeat Domain Containing 11	Protein Coding	Q9UKB1	52	GC05M171861	1.03973698616028	https://www.genecards.org/cgi-bin/carddisp.pl?gene=FBXW11
FSCN1	Fascin Actin-Bundling Protein 1	Protein Coding	Q16658	52	GC07P005592	1.03973698616028	https://www.genecards.org/cgi-bin/carddisp.pl?gene=FSCN1
GREM1	Gremlin 1, DAN Family BMP Antagonist	Protein Coding	O60565	52	GC15P147892	1.03973698616028	https://www.genecards.org/cgi-bin/carddisp.pl?gene=GREM1
ISL1	ISL LIM Homeobox 1	Protein Coding	P61371	52	GC05P051383	1.03973698616028	https://www.genecards.org/cgi-bin/carddisp.pl?gene=ISL1
NRIP1	Nuclear Receptor Interacting Protein 1	Protein Coding	P48552	52	GC21M014961	1.03973698616028	https://www.genecards.org/cgi-bin/carddisp.pl?gene=NRIP1
TRPM7	Transient Receptor Potential Cation Channel Subfamily M Member 7	Protein Coding	Q96QT4	52	GC15M050552	1.03973698616028	https://www.genecards.org/cgi-bin/carddisp.pl?gene=TRPM7
AGO2	Argonaute RISC Catalytic Component 2	Protein Coding	Q9UKV8	51	GC08M140524	1.03973698616028	https://www.genecards.org/cgi-bin/carddisp.pl?gene=AGO2
BAG3	BAG Cochaperone 3	Protein Coding	O95817	51	GC10P119651	1.03973698616028	https://www.genecards.org/cgi-bin/carddisp.pl?gene=BAG3
FARSB	Phenylalanyl-TRNA Synthetase Subunit Beta	Protein Coding	Q9NSD9	51	GC02M222570	1.03973698616028	https://www.genecards.org/cgi-bin/carddisp.pl?gene=FARSB
GNB4	G Protein Subunit Beta 4	Protein Coding	Q9HAV0	51	GC03M179397	1.03973698616028	https://www.genecards.org/cgi-bin/carddisp.pl?gene=GNB4
SALL4	Spalt Like Transcription Factor 4	Protein Coding	Q9UJQ4	51	GC20M051784	1.03973698616028	https://www.genecards.org/cgi-bin/carddisp.pl?gene=SALL4
SET	SET Nuclear Proto-Oncogene	Protein Coding	Q01105	51	GC09P139349	1.03973698616028	https://www.genecards.org/cgi-bin/carddisp.pl?gene=SET
FBXO11	F-Box Protein 11	Protein Coding	Q86XK2	50	GC02M047789	1.03973698616028	https://www.genecards.org/cgi-bin/carddisp.pl?gene=FBXO11
FOXO4	Forkhead Box O4	Protein Coding	P98177	50	GC0XP071095	1.03973698616028	https://www.genecards.org/cgi-bin/carddisp.pl?gene=FOXO4
MICU1	Mitochondrial Calcium Uptake 1	Protein Coding	Q9BPX6	50	GC10M072367	1.03973698616028	https://www.genecards.org/cgi-bin/carddisp.pl?gene=MICU1
MYBL2	MYB Proto-Oncogene Like 2	Protein Coding	P10244	50	GC20P043667	1.03973698616028	https://www.genecards.org/cgi-bin/carddisp.pl?gene=MYBL2
PDCD4	Programmed Cell Death 4	Protein Coding	Q53EL6	50	GC10P110871	1.03973698616028	https://www.genecards.org/cgi-bin/carddisp.pl?gene=PDCD4
PTN	Pleiotrophin	Protein Coding	P21246	50	GC07M137227	1.03973698616028	https://www.genecards.org/cgi-bin/carddisp.pl?gene=PTN
PYGB	Glycogen Phosphorylase B	Protein Coding	P11216	50	GC20P025248	1.03973698616028	https://www.genecards.org/cgi-bin/carddisp.pl?gene=PYGB
RAB10	RAB10, Member RAS Oncogene Family	Protein Coding	P61026	50	GC02P026033	1.03973698616028	https://www.genecards.org/cgi-bin/carddisp.pl?gene=RAB10
SLC10A1	Solute Carrier Family 10 Member 1	Protein Coding	Q14973	50	GC14M069775	1.03973698616028	https://www.genecards.org/cgi-bin/carddisp.pl?gene=SLC10A1
ANAPC1	Anaphase Promoting Complex Subunit 1	Protein Coding	Q9H1A4	49	GC02M111611	1.03973698616028	https://www.genecards.org/cgi-bin/carddisp.pl?gene=ANAPC1
ARF3	ADP Ribosylation Factor 3	Protein Coding	P61204	49	GC12M050983	1.03973698616028	https://www.genecards.org/cgi-bin/carddisp.pl?gene=ARF3
MBD1	Methyl-CpG Binding Domain Protein 1	Protein Coding	Q9UIS9	49	GC18M050266	1.03973698616028	https://www.genecards.org/cgi-bin/carddisp.pl?gene=MBD1
SSBP1	Single Stranded DNA Binding Protein 1	Protein Coding	Q04837	49	GC07P157688	1.03973698616028	https://www.genecards.org/cgi-bin/carddisp.pl?gene=SSBP1
B3GALT5	Beta-1,3-Galactosyltransferase 5	Protein Coding	Q9Y2C3	48	GC21P039556	1.03973698616028	https://www.genecards.org/cgi-bin/carddisp.pl?gene=B3GALT5
MFAP2	Microfibril Associated Protein 2	Protein Coding	P55001	48	GC01M016974	1.03973698616028	https://www.genecards.org/cgi-bin/carddisp.pl?gene=MFAP2
NOLC1	Nucleolar And Coiled-Body Phosphoprotein 1	Protein Coding	Q14978	48	GC10P102152	1.03973698616028	https://www.genecards.org/cgi-bin/carddisp.pl?gene=NOLC1
PELI1	Pellino E3 Ubiquitin Protein Ligase 1	Protein Coding	Q96FA3	48	GC02M064092	1.03973698616028	https://www.genecards.org/cgi-bin/carddisp.pl?gene=PELI1
TNRC6B	Trinucleotide Repeat Containing Adaptor 6B	Protein Coding	Q9UPQ9	48	GC22P040044	1.03973698616028	https://www.genecards.org/cgi-bin/carddisp.pl?gene=TNRC6B
CBY1	Chibby 1, Beta Catenin Antagonist	Protein Coding	Q9Y3M2	47	GC22P038656	1.03973698616028	https://www.genecards.org/cgi-bin/carddisp.pl?gene=CBY1
CERS6	Ceramide Synthase 6	Protein Coding	Q6ZMG9	47	GC02P168459	1.03973698616028	https://www.genecards.org/cgi-bin/carddisp.pl?gene=CERS6
SASH1	SAM And SH3 Domain Containing 1	Protein Coding	O94885	47	GC06P148193	1.03973698616028	https://www.genecards.org/cgi-bin/carddisp.pl?gene=SASH1
BTF3	Basic Transcription Factor 3	Protein Coding	P20290	46	GC05P073498	1.03973698616028	https://www.genecards.org/cgi-bin/carddisp.pl?gene=BTF3
TXNDC5	Thioredoxin Domain Containing 5	Protein Coding	Q8NBS9	46	GC06M007893	1.03973698616028	https://www.genecards.org/cgi-bin/carddisp.pl?gene=TXNDC5
ZC3HAV1	Zinc Finger CCCH-Type Containing, Antiviral 1	Protein Coding	Q7Z2W4	46	GC07M139108	1.03973698616028	https://www.genecards.org/cgi-bin/carddisp.pl?gene=ZC3HAV1
LUC7L3	LUC7 Like 3 Pre-MRNA Splicing Factor	Protein Coding	O95232	45	GC17P050719	1.03973698616028	https://www.genecards.org/cgi-bin/carddisp.pl?gene=LUC7L3
PAG1	Phosphoprotein Membrane Anchor With Glycosphingolipid Microdomains 1	Protein Coding	Q9NWQ8	45	GC08M080967	1.03973698616028	https://www.genecards.org/cgi-bin/carddisp.pl?gene=PAG1
SNRPF	Small Nuclear Ribonucleoprotein Polypeptide F	Protein Coding	P62306	45	GC12P095858	1.03973698616028	https://www.genecards.org/cgi-bin/carddisp.pl?gene=SNRPF
CPEB4	Cytoplasmic Polyadenylation Element Binding Protein 4	Protein Coding	Q17RY0	44	GC05P173888	1.03973698616028	https://www.genecards.org/cgi-bin/carddisp.pl?gene=CPEB4
DPPA4	Developmental Pluripotency Associated 4	Protein Coding	Q7L190	44	GC03M109326	1.03973698616028	https://www.genecards.org/cgi-bin/carddisp.pl?gene=DPPA4
RMND5A	Required For Meiotic Nuclear Division 5 Homolog A	Protein Coding	Q9H871	44	GC02P086721	1.03973698616028	https://www.genecards.org/cgi-bin/carddisp.pl?gene=RMND5A
FCHO2	FCH And Mu Domain Containing Endocytic Adaptor 2	Protein Coding	Q0JRZ9	43	GC05P076658	1.03973698616028	https://www.genecards.org/cgi-bin/carddisp.pl?gene=FCHO2
FNDC3B	Fibronectin Type III Domain Containing 3B	Protein Coding	Q53EP0	43	GC03P172039	1.03973698616028	https://www.genecards.org/cgi-bin/carddisp.pl?gene=FNDC3B
PJA2	Praja Ring Finger Ubiquitin Ligase 2	Protein Coding	O43164	43	GC05M109334	1.03973698616028	https://www.genecards.org/cgi-bin/carddisp.pl?gene=PJA2
ERH	ERH MRNA Splicing And Mitosis Factor	Protein Coding	P84090	42	GC14M069380	1.03973698616028	https://www.genecards.org/cgi-bin/carddisp.pl?gene=ERH
ZNF131	Zinc Finger Protein 131	Protein Coding	P52739	42	GC05P045505	1.03973698616028	https://www.genecards.org/cgi-bin/carddisp.pl?gene=ZNF131
MEX3A	Mex-3 RNA Binding Family Member A	Protein Coding	A1L020	40	GC01M156072	1.03973698616028	https://www.genecards.org/cgi-bin/carddisp.pl?gene=MEX3A
ZBTB10	Zinc Finger And BTB Domain Containing 10	Protein Coding	Q96DT7	40	GC08P080485	1.03973698616028	https://www.genecards.org/cgi-bin/carddisp.pl?gene=ZBTB10
IPO9	Importin 9	Protein Coding	Q96P70	39	GC01P201829	1.03973698616028	https://www.genecards.org/cgi-bin/carddisp.pl?gene=IPO9
GID4	GID Complex Subunit 4 Homolog	Protein Coding	Q8IVV7	38	GC17P018039	1.03973698616028	https://www.genecards.org/cgi-bin/carddisp.pl?gene=GID4
ZBTB1	Zinc Finger And BTB Domain Containing 1	Protein Coding	Q9Y2K1	37	GC14P064503	1.03973698616028	https://www.genecards.org/cgi-bin/carddisp.pl?gene=ZBTB1
FBXO17	F-Box Protein 17	Protein Coding	Q96EF6	36	GC19M038941	1.03973698616028	https://www.genecards.org/cgi-bin/carddisp.pl?gene=FBXO17
MIR146A	MicroRNA 146a	RNA Gene		29	GC05P160485	1.03973698616028	https://www.genecards.org/cgi-bin/carddisp.pl?gene=MIR146A
CRNDE	Colorectal Neoplasia Differentially Expressed	RNA Gene		28	GC16M054956	1.03973698616028	https://www.genecards.org/cgi-bin/carddisp.pl?gene=CRNDE
MIR212	MicroRNA 212	RNA Gene		27	GC17M002050	1.03973698616028	https://www.genecards.org/cgi-bin/carddisp.pl?gene=MIR212
MIR590	MicroRNA 590	RNA Gene		27	GC07P074191	1.03973698616028	https://www.genecards.org/cgi-bin/carddisp.pl?gene=MIR590
NPSR1-AS1	NPSR1 Antisense RNA 1	RNA Gene		27	GC07M034410	1.03973698616028	https://www.genecards.org/cgi-bin/carddisp.pl?gene=NPSR1-AS1
MIR25	MicroRNA 25	RNA Gene		26	GC07M100093	1.03973698616028	https://www.genecards.org/cgi-bin/carddisp.pl?gene=MIR25
MIR582	MicroRNA 582	RNA Gene		25	GC05M059703	1.03973698616028	https://www.genecards.org/cgi-bin/carddisp.pl?gene=MIR582
HLA-F-AS1	HLA-F Antisense RNA 1	RNA Gene		22	GC06M090616	1.03973698616028	https://www.genecards.org/cgi-bin/carddisp.pl?gene=HLA-F-AS1
LINC01138	Long Intergenic Non-Protein Coding RNA 1138	RNA Gene		22	GC01M159448	1.03973698616028	https://www.genecards.org/cgi-bin/carddisp.pl?gene=LINC01138
B3GALT5-AS1	B3GALT5 Antisense RNA 1	RNA Gene	P59052	21	GC21M039597	1.03973698616028	https://www.genecards.org/cgi-bin/carddisp.pl?gene=B3GALT5-AS1
LINC00659	Long Intergenic Non-Protein Coding RNA 659	RNA Gene		20	GC20M062738	1.03973698616028	https://www.genecards.org/cgi-bin/carddisp.pl?gene=LINC00659
MIR3195	MicroRNA 3195	RNA Gene		17	GC20P062064	1.03973698616028	https://www.genecards.org/cgi-bin/carddisp.pl?gene=MIR3195
LINC01060	Long Intergenic Non-Protein Coding RNA 1060	RNA Gene		15	GC04P188372	1.03973698616028	https://www.genecards.org/cgi-bin/carddisp.pl?gene=LINC01060
MIR522	MicroRNA 522	RNA Gene		15	GC19P053751	1.03973698616028	https://www.genecards.org/cgi-bin/carddisp.pl?gene=MIR522
MIR640	MicroRNA 640	RNA Gene		15	GC19P019435	1.03973698616028	https://www.genecards.org/cgi-bin/carddisp.pl?gene=MIR640
MIR4689	MicroRNA 4689	RNA Gene		11	GC01M005862	1.03973698616028	https://www.genecards.org/cgi-bin/carddisp.pl?gene=MIR4689
P4HB	Prolyl 4-Hydroxylase Subunit Beta	Protein Coding	P07237	58	GC17M081843	1.0229719877243	https://www.genecards.org/cgi-bin/carddisp.pl?gene=P4HB
CARM1	Coactivator Associated Arginine Methyltransferase 1	Protein Coding	Q86X55	55	GC19P010871	1.0229719877243	https://www.genecards.org/cgi-bin/carddisp.pl?gene=CARM1
P2RX7	Purinergic Receptor P2X 7	Protein Coding	Q99572	55	GC12P131053	1.0229719877243	https://www.genecards.org/cgi-bin/carddisp.pl?gene=P2RX7
CUL2	Cullin 2	Protein Coding	Q13617	52	GC10M035399	1.0229719877243	https://www.genecards.org/cgi-bin/carddisp.pl?gene=CUL2
SQLE	Squalene Epoxidase	Protein Coding	Q14534	52	GC08P124998	1.0229719877243	https://www.genecards.org/cgi-bin/carddisp.pl?gene=SQLE
HOXA11-AS	HOXA11 Antisense RNA	RNA Gene		28	GC07P027184	1.01551496982574	https://www.genecards.org/cgi-bin/carddisp.pl?gene=HOXA11-AS
LDHAL6A	Lactate Dehydrogenase A Like 6A	Protein Coding	Q6ZMR3	39	GC11P019045	1.00976860523224	https://www.genecards.org/cgi-bin/carddisp.pl?gene=LDHAL6A
ETHE1	ETHE1 Persulfide Dioxygenase	Protein Coding	O95571	50	GC19M043506	1.00912165641785	https://www.genecards.org/cgi-bin/carddisp.pl?gene=ETHE1
MAP2K1	Mitogen-Activated Protein Kinase Kinase 1	Protein Coding	Q02750	63	GC15P066386	1.0077075958252	https://www.genecards.org/cgi-bin/carddisp.pl?gene=MAP2K1
SMAD4	SMAD Family Member 4	Protein Coding	Q13485	61	GC18P051028	1.0077075958252	https://www.genecards.org/cgi-bin/carddisp.pl?gene=SMAD4
NFKB2	Nuclear Factor Kappa B Subunit 2	Protein Coding	Q00653	60	GC10P102394	1.0077075958252	https://www.genecards.org/cgi-bin/carddisp.pl?gene=NFKB2
PRKCD	Protein Kinase C Delta	Protein Coding	Q05655	60	GC03P053156	1.0077075958252	https://www.genecards.org/cgi-bin/carddisp.pl?gene=PRKCD
DNMT3B	DNA Methyltransferase 3 Beta	Protein Coding	Q9UBC3	59	GC20P032762	1.0077075958252	https://www.genecards.org/cgi-bin/carddisp.pl?gene=DNMT3B
FLT1	Fms Related Receptor Tyrosine Kinase 1	Protein Coding	P17948	59	GC13M028300	1.0077075958252	https://www.genecards.org/cgi-bin/carddisp.pl?gene=FLT1
CD36	CD36 Molecule	Protein Coding	P16671	58	GC07P080369	1.0077075958252	https://www.genecards.org/cgi-bin/carddisp.pl?gene=CD36
CHUK	Component Of Inhibitor Of Nuclear Factor Kappa B Kinase Complex	Protein Coding	O15111	58	GC10M100365	1.0077075958252	https://www.genecards.org/cgi-bin/carddisp.pl?gene=CHUK
CSNK1A1	Casein Kinase 1 Alpha 1	Protein Coding	P48729	57	GC05M149492	1.0077075958252	https://www.genecards.org/cgi-bin/carddisp.pl?gene=CSNK1A1
ROCK1	Rho Associated Coiled-Coil Containing Protein Kinase 1	Protein Coding	Q13464	57	GC18M032996	1.0077075958252	https://www.genecards.org/cgi-bin/carddisp.pl?gene=ROCK1
STAT2	Signal Transducer And Activator Of Transcription 2	Protein Coding	P52630	57	GC12M056341	1.0077075958252	https://www.genecards.org/cgi-bin/carddisp.pl?gene=STAT2
PLK4	Polo Like Kinase 4	Protein Coding	O00444	56	GC04P127880	1.0077075958252	https://www.genecards.org/cgi-bin/carddisp.pl?gene=PLK4
AHR	Aryl Hydrocarbon Receptor	Protein Coding	P35869	55	GC07P016916	1.0077075958252	https://www.genecards.org/cgi-bin/carddisp.pl?gene=AHR
CAMK2D	Calcium/Calmodulin Dependent Protein Kinase II Delta	Protein Coding	Q13557	55	GC04M113418	1.0077075958252	https://www.genecards.org/cgi-bin/carddisp.pl?gene=CAMK2D
SUMO1	Small Ubiquitin Like Modifier 1	Protein Coding	P63165	55	GC02M202206	1.0077075958252	https://www.genecards.org/cgi-bin/carddisp.pl?gene=SUMO1
ARF1	ADP Ribosylation Factor 1	Protein Coding	P84077	54	GC01P228082	1.0077075958252	https://www.genecards.org/cgi-bin/carddisp.pl?gene=ARF1
CDK9	Cyclin Dependent Kinase 9	Protein Coding	P50750	54	GC09P139284	1.0077075958252	https://www.genecards.org/cgi-bin/carddisp.pl?gene=CDK9
DPYSL2	Dihydropyrimidinase Like 2	Protein Coding	Q16555	54	GC08P026514	1.0077075958252	https://www.genecards.org/cgi-bin/carddisp.pl?gene=DPYSL2
DYNC1H1	Dynein Cytoplasmic 1 Heavy Chain 1	Protein Coding	Q14204	54	GC14P114644	1.0077075958252	https://www.genecards.org/cgi-bin/carddisp.pl?gene=DYNC1H1
FDFT1	Farnesyl-Diphosphate Farnesyltransferase 1	Protein Coding	P37268	54	GC08P011795	1.0077075958252	https://www.genecards.org/cgi-bin/carddisp.pl?gene=FDFT1
SRPK1	SRSF Protein Kinase 1	Protein Coding	Q96SB4	54	GC06M090884	1.0077075958252	https://www.genecards.org/cgi-bin/carddisp.pl?gene=SRPK1
STAG2	STAG2 Cohesin Complex Component	Protein Coding	Q8N3U4	54	GC0XP123960	1.0077075958252	https://www.genecards.org/cgi-bin/carddisp.pl?gene=STAG2
PLOD1	Procollagen-Lysine,2-Oxoglutarate 5-Dioxygenase 1	Protein Coding	Q02809	53	GC01P011934	1.0077075958252	https://www.genecards.org/cgi-bin/carddisp.pl?gene=PLOD1
PSMA6	Proteasome 20S Subunit Alpha 6	Protein Coding	P60900	53	GC14P035278	1.0077075958252	https://www.genecards.org/cgi-bin/carddisp.pl?gene=PSMA6
S100B	S100 Calcium Binding Protein B	Protein Coding	P04271	53	GC21M053282	1.0077075958252	https://www.genecards.org/cgi-bin/carddisp.pl?gene=S100B
ANGPTL4	Angiopoietin Like 4	Protein Coding	Q9BY76	52	GC19P008363	1.0077075958252	https://www.genecards.org/cgi-bin/carddisp.pl?gene=ANGPTL4
LARS1	Leucyl-TRNA Synthetase 1	Protein Coding	Q9P2J5	52	GC05M146114	1.0077075958252	https://www.genecards.org/cgi-bin/carddisp.pl?gene=LARS1
LIF	LIF Interleukin 6 Family Cytokine	Protein Coding	P15018	52	GC22M030240	1.0077075958252	https://www.genecards.org/cgi-bin/carddisp.pl?gene=LIF
P2RY2	Purinergic Receptor P2Y2	Protein Coding	P41231	52	GC11P084928	1.0077075958252	https://www.genecards.org/cgi-bin/carddisp.pl?gene=P2RY2
PLCE1	Phospholipase C Epsilon 1	Protein Coding	Q9P212	52	GC10P093993	1.0077075958252	https://www.genecards.org/cgi-bin/carddisp.pl?gene=PLCE1
TP53BP1	Tumor Protein P53 Binding Protein 1	Protein Coding	Q12888	52	GC15M043403	1.0077075958252	https://www.genecards.org/cgi-bin/carddisp.pl?gene=TP53BP1
UGT8	UDP Glycosyltransferase 8	Protein Coding	Q16880	52	GC04P114598	1.0077075958252	https://www.genecards.org/cgi-bin/carddisp.pl?gene=UGT8
USF1	Upstream Transcription Factor 1	Protein Coding	P22415	52	GC01M161039	1.0077075958252	https://www.genecards.org/cgi-bin/carddisp.pl?gene=USF1
USP1	Ubiquitin Specific Peptidase 1	Protein Coding	O94782	52	GC01P062436	1.0077075958252	https://www.genecards.org/cgi-bin/carddisp.pl?gene=USP1
APOD	Apolipoprotein D	Protein Coding	P05090	51	GC03M195568	1.0077075958252	https://www.genecards.org/cgi-bin/carddisp.pl?gene=APOD
DSC3	Desmocollin 3	Protein Coding	Q14574	51	GC18M033105	1.0077075958252	https://www.genecards.org/cgi-bin/carddisp.pl?gene=DSC3
FBXO7	F-Box Protein 7	Protein Coding	Q9Y3I1	51	GC22P032474	1.0077075958252	https://www.genecards.org/cgi-bin/carddisp.pl?gene=FBXO7
RFC2	Replication Factor C Subunit 2	Protein Coding	P35250	51	GC07M074231	1.0077075958252	https://www.genecards.org/cgi-bin/carddisp.pl?gene=RFC2
RPS27A	Ribosomal Protein S27a	Protein Coding	P62979	51	GC02P055231	1.0077075958252	https://www.genecards.org/cgi-bin/carddisp.pl?gene=RPS27A
RUVBL2	RuvB Like AAA ATPase 2	Protein Coding	Q9Y230	51	GC19P048993	1.0077075958252	https://www.genecards.org/cgi-bin/carddisp.pl?gene=RUVBL2
SETD1A	SET Domain Containing 1A, Histone Lysine Methyltransferase	Protein Coding	O15047	51	GC16P066079	1.0077075958252	https://www.genecards.org/cgi-bin/carddisp.pl?gene=SETD1A
CBX5	Chromobox 5	Protein Coding	P45973	50	GC12M054230	1.0077075958252	https://www.genecards.org/cgi-bin/carddisp.pl?gene=CBX5
CST6	Cystatin E/M	Protein Coding	Q15828	50	GC11P084607	1.0077075958252	https://www.genecards.org/cgi-bin/carddisp.pl?gene=CST6
GNB2	G Protein Subunit Beta 2	Protein Coding	P62879	50	GC07P100673	1.0077075958252	https://www.genecards.org/cgi-bin/carddisp.pl?gene=GNB2
HSPA6	Heat Shock Protein Family A (Hsp70) Member 6	Protein Coding	P17066	50	GC01P161524	1.0077075958252	https://www.genecards.org/cgi-bin/carddisp.pl?gene=HSPA6
IGF2BP3	Insulin Like Growth Factor 2 MRNA Binding Protein 3	Protein Coding	O00425	50	GC07M023556	1.0077075958252	https://www.genecards.org/cgi-bin/carddisp.pl?gene=IGF2BP3
KRT7	Keratin 7	Protein Coding	P08729	50	GC12P052232	1.0077075958252	https://www.genecards.org/cgi-bin/carddisp.pl?gene=KRT7
LPA	Lipoprotein(A)	Protein Coding	P08519	50	GC06M160531	1.0077075958252	https://www.genecards.org/cgi-bin/carddisp.pl?gene=LPA
POLR2B	RNA Polymerase II Subunit B	Protein Coding	P30876	50	GC04P056977	1.0077075958252	https://www.genecards.org/cgi-bin/carddisp.pl?gene=POLR2B
RCOR1	REST Corepressor 1	Protein Coding	Q9UKL0	50	GC14P102592	1.0077075958252	https://www.genecards.org/cgi-bin/carddisp.pl?gene=RCOR1
SOCS2	Suppressor Of Cytokine Signaling 2	Protein Coding	O14508	50	GC12P093569	1.0077075958252	https://www.genecards.org/cgi-bin/carddisp.pl?gene=SOCS2
TGM3	Transglutaminase 3	Protein Coding	Q08188	50	GC20P002296	1.0077075958252	https://www.genecards.org/cgi-bin/carddisp.pl?gene=TGM3
TRIP11	Thyroid Hormone Receptor Interactor 11	Protein Coding	Q15643	50	GC14M091965	1.0077075958252	https://www.genecards.org/cgi-bin/carddisp.pl?gene=TRIP11
WDR26	WD Repeat Domain 26	Protein Coding	Q9H7D7	50	GC01M224385	1.0077075958252	https://www.genecards.org/cgi-bin/carddisp.pl?gene=WDR26
BAZ1B	Bromodomain Adjacent To Zinc Finger Domain 1B	Protein Coding	Q9UIG0	49	GC07M073440	1.0077075958252	https://www.genecards.org/cgi-bin/carddisp.pl?gene=BAZ1B
DDX6	DEAD-Box Helicase 6	Protein Coding	P26196	49	GC11M122281	1.0077075958252	https://www.genecards.org/cgi-bin/carddisp.pl?gene=DDX6
LEMD3	LEM Domain Containing 3	Protein Coding	Q9Y2U8	49	GC12P065169	1.0077075958252	https://www.genecards.org/cgi-bin/carddisp.pl?gene=LEMD3
MAGT1	Magnesium Transporter 1	Protein Coding	Q9H0U3	49	GC0XM078192	1.0077075958252	https://www.genecards.org/cgi-bin/carddisp.pl?gene=MAGT1
ONECUT1	One Cut Homeobox 1	Protein Coding	Q9UBC0	49	GC15M144161	1.0077075958252	https://www.genecards.org/cgi-bin/carddisp.pl?gene=ONECUT1
OTX1	Orthodenticle Homeobox 1	Protein Coding	P32242	49	GC02P063050	1.0077075958252	https://www.genecards.org/cgi-bin/carddisp.pl?gene=OTX1
RANBP9	RAN Binding Protein 9	Protein Coding	Q96S59	49	GC06M013621	1.0077075958252	https://www.genecards.org/cgi-bin/carddisp.pl?gene=RANBP9
RPL22	Ribosomal Protein L22	Protein Coding	P35268	49	GC01M013089	1.0077075958252	https://www.genecards.org/cgi-bin/carddisp.pl?gene=RPL22
RPLP0	Ribosomal Protein Lateral Stalk Subunit P0	Protein Coding	P05388	49	GC12M120196	1.0077075958252	https://www.genecards.org/cgi-bin/carddisp.pl?gene=RPLP0
SERPINB7	Serpin Family B Member 7	Protein Coding	O75635	49	GC18P063752	1.0077075958252	https://www.genecards.org/cgi-bin/carddisp.pl?gene=SERPINB7
ABCF2	ATP Binding Cassette Subfamily F Member 2	Protein Coding	Q9UG63	48	GC07M151211	1.0077075958252	https://www.genecards.org/cgi-bin/carddisp.pl?gene=ABCF2
ATP6V0C	ATPase H+ Transporting V0 Subunit C	Protein Coding	P27449	48	GC16P002513	1.0077075958252	https://www.genecards.org/cgi-bin/carddisp.pl?gene=ATP6V0C
BHLHE40	Basic Helix-Loop-Helix Family Member E40	Protein Coding	O14503	48	GC03P004987	1.0077075958252	https://www.genecards.org/cgi-bin/carddisp.pl?gene=BHLHE40
CA10	Carbonic Anhydrase 10	Protein Coding	Q9NS85	48	GC17M051630	1.0077075958252	https://www.genecards.org/cgi-bin/carddisp.pl?gene=CA10
HNRNPA3	Heterogeneous Nuclear Ribonucleoprotein A3	Protein Coding	P51991	48	GC02P177212	1.0077075958252	https://www.genecards.org/cgi-bin/carddisp.pl?gene=HNRNPA3
SERPINA12	Serpin Family A Member 12	Protein Coding	Q8IW75	48	GC14M094487	1.0077075958252	https://www.genecards.org/cgi-bin/carddisp.pl?gene=SERPINA12
SNRNP70	Small Nuclear Ribonucleoprotein U1 Subunit 70	Protein Coding	P08621	48	GC19P049085	1.0077075958252	https://www.genecards.org/cgi-bin/carddisp.pl?gene=SNRNP70
TRAF7	TNF Receptor Associated Factor 7	Protein Coding	Q6Q0C0	48	GC16P065025	1.0077075958252	https://www.genecards.org/cgi-bin/carddisp.pl?gene=TRAF7
CDK17	Cyclin Dependent Kinase 17	Protein Coding	Q00537	47	GC12M096278	1.0077075958252	https://www.genecards.org/cgi-bin/carddisp.pl?gene=CDK17
DECR1	2,4-Dienoyl-CoA Reductase 1	Protein Coding	Q16698	47	GC08P090001	1.0077075958252	https://www.genecards.org/cgi-bin/carddisp.pl?gene=DECR1
DEPTOR	DEP Domain Containing MTOR Interacting Protein	Protein Coding	Q8TB45	47	GC08P119873	1.0077075958252	https://www.genecards.org/cgi-bin/carddisp.pl?gene=DEPTOR
LEMD2	LEM Domain Nuclear Envelope Protein 2	Protein Coding	Q8NC56	47	GC06M090863	1.0077075958252	https://www.genecards.org/cgi-bin/carddisp.pl?gene=LEMD2
PELP1	Proline, Glutamate And Leucine Rich Protein 1	Protein Coding	Q8IZL8	47	GC17M004669	1.0077075958252	https://www.genecards.org/cgi-bin/carddisp.pl?gene=PELP1
PSME4	Proteasome Activator Subunit 4	Protein Coding	Q14997	47	GC02M053864	1.0077075958252	https://www.genecards.org/cgi-bin/carddisp.pl?gene=PSME4
RBM28	RNA Binding Motif Protein 28	Protein Coding	Q9NW13	47	GC07M128972	1.0077075958252	https://www.genecards.org/cgi-bin/carddisp.pl?gene=RBM28
RPL28	Ribosomal Protein L28	Protein Coding	P46779	47	GC19P103732	1.0077075958252	https://www.genecards.org/cgi-bin/carddisp.pl?gene=RPL28
RPS11	Ribosomal Protein S11	Protein Coding	P62280	47	GC19P049496	1.0077075958252	https://www.genecards.org/cgi-bin/carddisp.pl?gene=RPS11
RPS3A	Ribosomal Protein S3A	Protein Coding	P61247	47	GC04P151099	1.0077075958252	https://www.genecards.org/cgi-bin/carddisp.pl?gene=RPS3A
SLC7A8	Solute Carrier Family 7 Member 8	Protein Coding	Q9UHI5	47	GC14M023125	1.0077075958252	https://www.genecards.org/cgi-bin/carddisp.pl?gene=SLC7A8
USP53	Ubiquitin Specific Peptidase 53	Protein Coding	Q70EK8	47	GC04P119212	1.0077075958252	https://www.genecards.org/cgi-bin/carddisp.pl?gene=USP53
CPSF6	Cleavage And Polyadenylation Specific Factor 6	Protein Coding	Q16630	46	GC12P069239	1.0077075958252	https://www.genecards.org/cgi-bin/carddisp.pl?gene=CPSF6
EIF3I	Eukaryotic Translation Initiation Factor 3 Subunit I	Protein Coding	Q13347	46	GC01P032221	1.0077075958252	https://www.genecards.org/cgi-bin/carddisp.pl?gene=EIF3I
ILF3	Interleukin Enhancer Binding Factor 3	Protein Coding	Q12906	46	GC19P102320	1.0077075958252	https://www.genecards.org/cgi-bin/carddisp.pl?gene=ILF3
MAEA	Macrophage Erythroblast Attacher, E3 Ubiquitin Ligase	Protein Coding	Q7L5Y9	46	GC04P001289	1.0077075958252	https://www.genecards.org/cgi-bin/carddisp.pl?gene=MAEA
MKLN1	Muskelin 1	Protein Coding	Q9UL63	46	GC07P131110	1.0077075958252	https://www.genecards.org/cgi-bin/carddisp.pl?gene=MKLN1
PPIH	Peptidylprolyl Isomerase H	Protein Coding	O43447	46	GC01P042657	1.0077075958252	https://www.genecards.org/cgi-bin/carddisp.pl?gene=PPIH
RBM14	RNA Binding Motif Protein 14	Protein Coding	Q96PK6	46	GC11P084665	1.0077075958252	https://www.genecards.org/cgi-bin/carddisp.pl?gene=RBM14
RNF7	Ring Finger Protein 7	Protein Coding	Q9UBF6	46	GC03P141738	1.0077075958252	https://www.genecards.org/cgi-bin/carddisp.pl?gene=RNF7
RPL18A	Ribosomal Protein L18a	Protein Coding	Q02543	46	GC19P102638	1.0077075958252	https://www.genecards.org/cgi-bin/carddisp.pl?gene=RPL18A
STYK1	Serine/Threonine/Tyrosine Kinase 1	Protein Coding	Q6J9G0	46	GC12M028046	1.0077075958252	https://www.genecards.org/cgi-bin/carddisp.pl?gene=STYK1
KIF15	Kinesin Family Member 15	Protein Coding	Q9NS87	45	GC03P055812	1.0077075958252	https://www.genecards.org/cgi-bin/carddisp.pl?gene=KIF15
POF1B	POF1B Actin Binding Protein	Protein Coding	Q8WVV4	45	GC0XM085277	1.0077075958252	https://www.genecards.org/cgi-bin/carddisp.pl?gene=POF1B
SOX13	SRY-Box Transcription Factor 13	Protein Coding	Q9UN79	45	GC01P204074	1.0077075958252	https://www.genecards.org/cgi-bin/carddisp.pl?gene=SOX13
STK38	Serine/Threonine Kinase 38	Protein Coding	Q15208	45	GC06M036493	1.0077075958252	https://www.genecards.org/cgi-bin/carddisp.pl?gene=STK38
CEP97	Centrosomal Protein 97	Protein Coding	Q8IW35	44	GC03P101987	1.0077075958252	https://www.genecards.org/cgi-bin/carddisp.pl?gene=CEP97
CTNNBL1	Catenin Beta Like 1	Protein Coding	Q8WYA6	44	GC20P037693	1.0077075958252	https://www.genecards.org/cgi-bin/carddisp.pl?gene=CTNNBL1
RANBP10	RAN Binding Protein 10	Protein Coding	Q6VN20	44	GC16M067723	1.0077075958252	https://www.genecards.org/cgi-bin/carddisp.pl?gene=RANBP10
RNF130	Ring Finger Protein 130	Protein Coding	Q86XS8	44	GC05M179911	1.0077075958252	https://www.genecards.org/cgi-bin/carddisp.pl?gene=RNF130
RPS25	Ribosomal Protein S25	Protein Coding	P62851	44	GC11M119015	1.0077075958252	https://www.genecards.org/cgi-bin/carddisp.pl?gene=RPS25
SKA1	Spindle And Kinetochore Associated Complex Subunit 1	Protein Coding	Q96BD8	44	GC18P050377	1.0077075958252	https://www.genecards.org/cgi-bin/carddisp.pl?gene=SKA1
ACOT9	Acyl-CoA Thioesterase 9	Protein Coding	Q9Y305	43	GC0XM023701	1.0077075958252	https://www.genecards.org/cgi-bin/carddisp.pl?gene=ACOT9
DDX56	DEAD-Box Helicase 56	Protein Coding	Q9NY93	43	GC07M044565	1.0077075958252	https://www.genecards.org/cgi-bin/carddisp.pl?gene=DDX56
FOXD1	Forkhead Box D1	Protein Coding	Q16676	43	GC05M073444	1.0077075958252	https://www.genecards.org/cgi-bin/carddisp.pl?gene=FOXD1
GSE1	Gse1 Coiled-Coil Protein	Protein Coding	Q14687	43	GC16P085171	1.0077075958252	https://www.genecards.org/cgi-bin/carddisp.pl?gene=GSE1
HMG20B	High Mobility Group 20B	Protein Coding	Q9P0W2	43	GC19P003572	1.0077075958252	https://www.genecards.org/cgi-bin/carddisp.pl?gene=HMG20B
LUC7L2	LUC7 Like 2, Pre-MRNA Splicing Factor	Protein Coding	Q9Y383	43	GC07P139344	1.0077075958252	https://www.genecards.org/cgi-bin/carddisp.pl?gene=LUC7L2
QSOX1	Quiescin Sulfhydryl Oxidase 1	Protein Coding	O00391	43	GC01P180154	1.0077075958252	https://www.genecards.org/cgi-bin/carddisp.pl?gene=QSOX1
RPL36AL	Ribosomal Protein L36a Like	Protein Coding	Q969Q0	43	GC14M049619	1.0077075958252	https://www.genecards.org/cgi-bin/carddisp.pl?gene=RPL36AL
UBP1	Upstream Binding Protein 1	Protein Coding	Q9NZI7	43	GC03M033389	1.0077075958252	https://www.genecards.org/cgi-bin/carddisp.pl?gene=UBP1
UXT	Ubiquitously Expressed Prefoldin Like Chaperone	Protein Coding	Q9UBK9	43	GC0XM047651	1.0077075958252	https://www.genecards.org/cgi-bin/carddisp.pl?gene=UXT
ARMC8	Armadillo Repeat Containing 8	Protein Coding	Q8IUR7	42	GC03P138187	1.0077075958252	https://www.genecards.org/cgi-bin/carddisp.pl?gene=ARMC8
FAM83F	Family With Sequence Similarity 83 Member F	Protein Coding	Q8NEG4	42	GC22P039994	1.0077075958252	https://www.genecards.org/cgi-bin/carddisp.pl?gene=FAM83F
GID8	GID Complex Subunit 8 Homolog	Protein Coding	Q9NWU2	42	GC20P062938	1.0077075958252	https://www.genecards.org/cgi-bin/carddisp.pl?gene=GID8
HEATR1	HEAT Repeat Containing 1	Protein Coding	Q9H583	42	GC01M236549	1.0077075958252	https://www.genecards.org/cgi-bin/carddisp.pl?gene=HEATR1
KLF8	KLF Transcription Factor 8	Protein Coding	O95600	42	GC0XP056983	1.0077075958252	https://www.genecards.org/cgi-bin/carddisp.pl?gene=KLF8
NUDT5	Nudix Hydrolase 5	Protein Coding	Q9UKK9	42	GC10M012165	1.0077075958252	https://www.genecards.org/cgi-bin/carddisp.pl?gene=NUDT5
SF3A3	Splicing Factor 3a Subunit 3	Protein Coding	Q12874	42	GC01M037956	1.0077075958252	https://www.genecards.org/cgi-bin/carddisp.pl?gene=SF3A3
SLTM	SAFB Like Transcription Modulator	Protein Coding	Q9NWH9	42	GC15M058879	1.0077075958252	https://www.genecards.org/cgi-bin/carddisp.pl?gene=SLTM
TRIM11	Tripartite Motif Containing 11	Protein Coding	Q96F44	42	GC01M228393	1.0077075958252	https://www.genecards.org/cgi-bin/carddisp.pl?gene=TRIM11
UBAP2L	Ubiquitin Associated Protein 2 Like	Protein Coding	Q14157	42	GC01P160547	1.0077075958252	https://www.genecards.org/cgi-bin/carddisp.pl?gene=UBAP2L
UTP14A	UTP14A Small Subunit Processome Component	Protein Coding	Q9BVJ6	42	GC0XP129906	1.0077075958252	https://www.genecards.org/cgi-bin/carddisp.pl?gene=UTP14A
YPEL5	Yippee Like 5	Protein Coding	P62699	42	GC02P030149	1.0077075958252	https://www.genecards.org/cgi-bin/carddisp.pl?gene=YPEL5
BARX2	BARX Homeobox 2	Protein Coding	Q9UMQ3	41	GC11P129375	1.0077075958252	https://www.genecards.org/cgi-bin/carddisp.pl?gene=BARX2
NOL10	Nucleolar Protein 10	Protein Coding	Q9BSC4	41	GC02M010562	1.0077075958252	https://www.genecards.org/cgi-bin/carddisp.pl?gene=NOL10
SEC61G	SEC61 Translocon Subunit Gamma	Protein Coding	P60059	41	GC07M054752	1.0077075958252	https://www.genecards.org/cgi-bin/carddisp.pl?gene=SEC61G
TUBG2	Tubulin Gamma 2	Protein Coding	Q9NRH3	41	GC17P042659	1.0077075958252	https://www.genecards.org/cgi-bin/carddisp.pl?gene=TUBG2
CCDC86	Coiled-Coil Domain Containing 86	Protein Coding	Q9H6F5	40	GC11P061832	1.0077075958252	https://www.genecards.org/cgi-bin/carddisp.pl?gene=CCDC86
H2AC1	H2A Clustered Histone 1	Protein Coding	Q96QV6	40	GC06M090330	1.0077075958252	https://www.genecards.org/cgi-bin/carddisp.pl?gene=H2AC1
HMG20A	High Mobility Group 20A	Protein Coding	Q9NP66	40	GC15P077420	1.0077075958252	https://www.genecards.org/cgi-bin/carddisp.pl?gene=HMG20A
HNRNPUL2	Heterogeneous Nuclear Ribonucleoprotein U Like 2	Protein Coding	Q1KMD3	40	GC11M062712	1.0077075958252	https://www.genecards.org/cgi-bin/carddisp.pl?gene=HNRNPUL2
RCOR3	REST Corepressor 3	Protein Coding	Q9P2K3	40	GC01P211258	1.0077075958252	https://www.genecards.org/cgi-bin/carddisp.pl?gene=RCOR3
SKA3	Spindle And Kinetochore Associated Complex Subunit 3	Protein Coding	Q8IX90	40	GC13M021153	1.0077075958252	https://www.genecards.org/cgi-bin/carddisp.pl?gene=SKA3
U2SURP	U2 SnRNP Associated SURP Domain Containing	Protein Coding	O15042	40	GC03P142964	1.0077075958252	https://www.genecards.org/cgi-bin/carddisp.pl?gene=U2SURP
WDCP	WD Repeat And Coiled Coil Containing	Protein Coding	Q9H6R7	40	GC02M024046	1.0077075958252	https://www.genecards.org/cgi-bin/carddisp.pl?gene=WDCP
ANP32E	Acidic Nuclear Phosphoprotein 32 Family Member E	Protein Coding	Q9BTT0	39	GC01M150218	1.0077075958252	https://www.genecards.org/cgi-bin/carddisp.pl?gene=ANP32E
CPSF7	Cleavage And Polyadenylation Specific Factor 7	Protein Coding	Q8N684	39	GC11M061402	1.0077075958252	https://www.genecards.org/cgi-bin/carddisp.pl?gene=CPSF7
UQCC3	Ubiquinol-Cytochrome C Reductase Complex Assembly Factor 3	Protein Coding	Q6UW78	39	GC11P062670	1.0077075958252	https://www.genecards.org/cgi-bin/carddisp.pl?gene=UQCC3
CMSS1	Cms1 Ribosomal Small Subunit Homolog	Protein Coding	Q9BQ75	38	GC03P099817	1.0077075958252	https://www.genecards.org/cgi-bin/carddisp.pl?gene=CMSS1
LAMTOR1	Late Endosomal/Lysosomal Adaptor, MAPK And MTOR Activator 1	Protein Coding	Q6IAA8	38	GC11M072085	1.0077075958252	https://www.genecards.org/cgi-bin/carddisp.pl?gene=LAMTOR1
MCMBP	Minichromosome Maintenance Complex Binding Protein	Protein Coding	Q9BTE3	38	GC10M119829	1.0077075958252	https://www.genecards.org/cgi-bin/carddisp.pl?gene=MCMBP
SBSN	Suprabasin	Protein Coding	Q6UWP8	38	GC19M091543	1.0077075958252	https://www.genecards.org/cgi-bin/carddisp.pl?gene=SBSN
NCCRP1	NCCRP1, F-Box Associated Domain Containing	Protein Coding	Q6ZVX7	37	GC19P039196	1.0077075958252	https://www.genecards.org/cgi-bin/carddisp.pl?gene=NCCRP1
ZNRD2	Zinc Ribbon Domain Containing 2	Protein Coding	O60232	37	GC11P084576	1.0077075958252	https://www.genecards.org/cgi-bin/carddisp.pl?gene=ZNRD2
ARL6IP4	ADP Ribosylation Factor Like GTPase 6 Interacting Protein 4	Protein Coding	Q66PJ3	36	GC12P122980	1.0077075958252	https://www.genecards.org/cgi-bin/carddisp.pl?gene=ARL6IP4
C5orf24	Chromosome 5 Open Reading Frame 24	Protein Coding	Q7Z6I8	35	GC05P134845	1.0077075958252	https://www.genecards.org/cgi-bin/carddisp.pl?gene=C5orf24
RGPD3	RANBP2 Like And GRIP Domain Containing 3	Protein Coding	A6NKT7	33	GC02M106373	1.0077075958252	https://www.genecards.org/cgi-bin/carddisp.pl?gene=RGPD3
MIR140	MicroRNA 140	RNA Gene		30	GC16P076899	1.0077075958252	https://www.genecards.org/cgi-bin/carddisp.pl?gene=MIR140
MIR204	MicroRNA 204	RNA Gene		29	GC09M070809	1.0077075958252	https://www.genecards.org/cgi-bin/carddisp.pl?gene=MIR204
MIR324	MicroRNA 324	RNA Gene		28	GC17M007223	1.0077075958252	https://www.genecards.org/cgi-bin/carddisp.pl?gene=MIR324
MIR301A	MicroRNA 301a	RNA Gene		26	GC17M059151	1.0077075958252	https://www.genecards.org/cgi-bin/carddisp.pl?gene=MIR301A
FTX	FTX Transcript, XIST Regulator	RNA Gene		25	GC0XM073946	1.0077075958252	https://www.genecards.org/cgi-bin/carddisp.pl?gene=FTX
MIR101-1	MicroRNA 101-1	RNA Gene		25	GC01M065058	1.0077075958252	https://www.genecards.org/cgi-bin/carddisp.pl?gene=MIR101-1
MIR424	MicroRNA 424	RNA Gene		25	GC0XM134748	1.0077075958252	https://www.genecards.org/cgi-bin/carddisp.pl?gene=MIR424
MIR493	MicroRNA 493	RNA Gene		25	GC14P115617	1.0077075958252	https://www.genecards.org/cgi-bin/carddisp.pl?gene=MIR493
HAGLR	HOXD Antisense Growth-Associated Long Non-Coding RNA	RNA Gene		24	GC02M176172	1.0077075958252	https://www.genecards.org/cgi-bin/carddisp.pl?gene=HAGLR
LINC00114	Long Intergenic Non-Protein Coding RNA 114	RNA Gene	Q6XXX2	23	GC21M038738	1.0077075958252	https://www.genecards.org/cgi-bin/carddisp.pl?gene=LINC00114
PTPRG-AS1	PTPRG Antisense RNA 1	RNA Gene		23	GC03M062248	1.0077075958252	https://www.genecards.org/cgi-bin/carddisp.pl?gene=PTPRG-AS1
MAFA-AS1	MAFA Antisense RNA 1	RNA Gene		22	GC08P146470	1.0077075958252	https://www.genecards.org/cgi-bin/carddisp.pl?gene=MAFA-AS1
MIR1262	MicroRNA 1262	RNA Gene		22	GC01M068183	1.0077075958252	https://www.genecards.org/cgi-bin/carddisp.pl?gene=MIR1262
MIR511	MicroRNA 511	RNA Gene		22	GC10P017845	1.0077075958252	https://www.genecards.org/cgi-bin/carddisp.pl?gene=MIR511
MIR635	MicroRNA 635	RNA Gene		22	GC17M068424	1.0077075958252	https://www.genecards.org/cgi-bin/carddisp.pl?gene=MIR635
MIR9-3HG	MIR9-3 Host Gene	RNA Gene		22	GC15P149232	1.0077075958252	https://www.genecards.org/cgi-bin/carddisp.pl?gene=MIR9-3HG
MIR1180	MicroRNA 1180	RNA Gene		21	GC17M019344	1.0077075958252	https://www.genecards.org/cgi-bin/carddisp.pl?gene=MIR1180
MIR513A1	MicroRNA 513a-1	RNA Gene		21	GC0XM147213	1.0077075958252	https://www.genecards.org/cgi-bin/carddisp.pl?gene=MIR513A1
MIR625	MicroRNA 625	RNA Gene		21	GC14P065471	1.0077075958252	https://www.genecards.org/cgi-bin/carddisp.pl?gene=MIR625
GHET1	Gastric Carcinoma Proliferation Enhancing Transcript 1	RNA Gene		19	GC07P155973	1.0077075958252	https://www.genecards.org/cgi-bin/carddisp.pl?gene=GHET1
LINC01503	Long Intergenic Non-Protein Coding RNA 1503	RNA Gene		18	GC09P139387	1.0077075958252	https://www.genecards.org/cgi-bin/carddisp.pl?gene=LINC01503
MIR513A2	MicroRNA 513a-2	RNA Gene		18	GC0XM147225	1.0077075958252	https://www.genecards.org/cgi-bin/carddisp.pl?gene=MIR513A2
MIR760	MicroRNA 760	RNA Gene		18	GC01P093846	1.0077075958252	https://www.genecards.org/cgi-bin/carddisp.pl?gene=MIR760
TMEM161B-DT	TMEM161B Divergent Transcript	RNA Gene		17	GC05P088278	1.0077075958252	https://www.genecards.org/cgi-bin/carddisp.pl?gene=TMEM161B-DT
FTH1P3	Ferritin Heavy Chain 1 Pseudogene 3	Pseudogene		16	GC02M027392	1.0077075958252	https://www.genecards.org/cgi-bin/carddisp.pl?gene=FTH1P3
LINC00908	Long Intergenic Non-Protein Coding RNA 908	RNA Gene		16	GC18P076528	1.0077075958252	https://www.genecards.org/cgi-bin/carddisp.pl?gene=LINC00908
MIR4677	MicroRNA 4677	RNA Gene		16	GC01P243346	1.0077075958252	https://www.genecards.org/cgi-bin/carddisp.pl?gene=MIR4677
LINC00960	Long Intergenic Non-Protein Coding RNA 960	RNA Gene		15	GC03P075672	1.0077075958252	https://www.genecards.org/cgi-bin/carddisp.pl?gene=LINC00960
LNCPRESS1	LncRNA P53 Regulated And ESC Associated 1	RNA Gene		15	GC07P105157	1.0077075958252	https://www.genecards.org/cgi-bin/carddisp.pl?gene=LNCPRESS1
ARLNC1	Androgen Receptor Regulated Long Noncoding RNA 1	RNA Gene		14	GC16M080830	1.0077075958252	https://www.genecards.org/cgi-bin/carddisp.pl?gene=ARLNC1
MIA-RAB4B	MIA-RAB4B Readthrough (NMD Candidate)	RNA Gene		14	GC19P103108	1.0077075958252	https://www.genecards.org/cgi-bin/carddisp.pl?gene=MIA-RAB4B
MIR4306	MicroRNA 4306	RNA Gene		14	GC13P099643	1.0077075958252	https://www.genecards.org/cgi-bin/carddisp.pl?gene=MIR4306
MIR4458HG	MIR4458 Host Gene	RNA Gene		14	GC05P008449	1.0077075958252	https://www.genecards.org/cgi-bin/carddisp.pl?gene=MIR4458HG
MIR591	MicroRNA 591	RNA Gene		14	GC07M096219	1.0077075958252	https://www.genecards.org/cgi-bin/carddisp.pl?gene=MIR591
LINC02418	Long Intergenic Non-Protein Coding RNA 2418	RNA Gene		13	GC12M130035	1.0077075958252	https://www.genecards.org/cgi-bin/carddisp.pl?gene=LINC02418
ENSG00000234050	Novel Transcript	RNA Gene		7	GC0XM102937	1.0077075958252	https://www.genecards.org/cgi-bin/carddisp.pl?gene=ENSG00000234050
GRP	Gastrin Releasing Peptide	Protein Coding	P07492	49	GC18P059220	1.00380504131317	https://www.genecards.org/cgi-bin/carddisp.pl?gene=GRP
HPR	Haptoglobin-Related Protein	Protein Coding	P00739	47	GC16P077018	1.00380504131317	https://www.genecards.org/cgi-bin/carddisp.pl?gene=HPR
CYCS	Cytochrome C, Somatic	Protein Coding	P99999	57	GC07M025118	0.994534254074097	https://www.genecards.org/cgi-bin/carddisp.pl?gene=CYCS
NT5C3A	5'-Nucleotidase, Cytosolic IIIA	Protein Coding	Q9H0P0	52	GC07M033014	0.992011785507202	https://www.genecards.org/cgi-bin/carddisp.pl?gene=NT5C3A
PYGM	Glycogen Phosphorylase, Muscle Associated	Protein Coding	P11217	55	GC11M064746	0.98574686050415	https://www.genecards.org/cgi-bin/carddisp.pl?gene=PYGM
JAK2	Janus Kinase 2	Protein Coding	O60674	62	GC09P004985	0.969714760780334	https://www.genecards.org/cgi-bin/carddisp.pl?gene=JAK2
TGFBR2	Transforming Growth Factor Beta Receptor 2	Protein Coding	P37173	61	GC03P030623	0.969714760780334	https://www.genecards.org/cgi-bin/carddisp.pl?gene=TGFBR2
ATP1A1	ATPase Na+/K+ Transporting Subunit Alpha 1	Protein Coding	P05023	58	GC01P116372	0.969714760780334	https://www.genecards.org/cgi-bin/carddisp.pl?gene=ATP1A1
MAPT	Microtubule Associated Protein Tau	Protein Coding	P10636	58	GC17P045894	0.969714760780334	https://www.genecards.org/cgi-bin/carddisp.pl?gene=MAPT
FKBP5	FKBP Prolyl Isomerase 5	Protein Coding	Q13451	57	GC06M090878	0.969714760780334	https://www.genecards.org/cgi-bin/carddisp.pl?gene=FKBP5
IFIH1	Interferon Induced With Helicase C Domain 1	Protein Coding	Q9BYX4	57	GC02M162267	0.969714760780334	https://www.genecards.org/cgi-bin/carddisp.pl?gene=IFIH1
MLH1	MutL Homolog 1	Protein Coding	P40692	57	GC03P036993	0.969714760780334	https://www.genecards.org/cgi-bin/carddisp.pl?gene=MLH1
KAT2A	Lysine Acetyltransferase 2A	Protein Coding	Q92830	56	GC17M042113	0.969714760780334	https://www.genecards.org/cgi-bin/carddisp.pl?gene=KAT2A
LRP6	LDL Receptor Related Protein 6	Protein Coding	O75581	56	GC12M028066	0.969714760780334	https://www.genecards.org/cgi-bin/carddisp.pl?gene=LRP6
CTNNA1	Catenin Alpha 1	Protein Coding	P35221	55	GC05P138671	0.969714760780334	https://www.genecards.org/cgi-bin/carddisp.pl?gene=CTNNA1
CALM1	Calmodulin 1	Protein Coding	P0DP23	54	GC14P090396	0.969714760780334	https://www.genecards.org/cgi-bin/carddisp.pl?gene=CALM1
DLC1	DLC1 Rho GTPase Activating Protein	Protein Coding	Q96QB1	54	GC08M013083	0.969714760780334	https://www.genecards.org/cgi-bin/carddisp.pl?gene=DLC1
EWSR1	EWS RNA Binding Protein 1	Protein Coding	Q01844	54	GC22P064837	0.969714760780334	https://www.genecards.org/cgi-bin/carddisp.pl?gene=EWSR1
HSD11B2	Hydroxysteroid 11-Beta Dehydrogenase 2	Protein Coding	P80365	54	GC16P075819	0.969714760780334	https://www.genecards.org/cgi-bin/carddisp.pl?gene=HSD11B2
PPP1R12A	Protein Phosphatase 1 Regulatory Subunit 12A	Protein Coding	O14974	54	GC12M079773	0.969714760780334	https://www.genecards.org/cgi-bin/carddisp.pl?gene=PPP1R12A
SPTBN1	Spectrin Beta, Non-Erythrocytic 1	Protein Coding	Q01082	54	GC02P054456	0.969714760780334	https://www.genecards.org/cgi-bin/carddisp.pl?gene=SPTBN1
TIAM1	TIAM Rac1 Associated GEF 1	Protein Coding	Q13009	54	GC21M031118	0.969714760780334	https://www.genecards.org/cgi-bin/carddisp.pl?gene=TIAM1
P4HA2	Prolyl 4-Hydroxylase Subunit Alpha 2	Protein Coding	O15460	53	GC05M132193	0.969714760780334	https://www.genecards.org/cgi-bin/carddisp.pl?gene=P4HA2
PRKD3	Protein Kinase D3	Protein Coding	O94806	53	GC02M037251	0.969714760780334	https://www.genecards.org/cgi-bin/carddisp.pl?gene=PRKD3
SF3B1	Splicing Factor 3b Subunit 1	Protein Coding	O75533	53	GC02M197453	0.969714760780334	https://www.genecards.org/cgi-bin/carddisp.pl?gene=SF3B1
TJP1	Tight Junction Protein 1	Protein Coding	Q07157	53	GC15M029699	0.969714760780334	https://www.genecards.org/cgi-bin/carddisp.pl?gene=TJP1
BTRC	Beta-Transducin Repeat Containing E3 Ubiquitin Protein Ligase	Protein Coding	Q9Y297	52	GC10P101354	0.969714760780334	https://www.genecards.org/cgi-bin/carddisp.pl?gene=BTRC
FOXC2	Forkhead Box C2	Protein Coding	Q99958	52	GC16P086657	0.969714760780334	https://www.genecards.org/cgi-bin/carddisp.pl?gene=FOXC2
NRP2	Neuropilin 2	Protein Coding	O60462	52	GC02P205681	0.969714760780334	https://www.genecards.org/cgi-bin/carddisp.pl?gene=NRP2
TUBA1B	Tubulin Alpha 1b	Protein Coding	P68363	52	GC12M049127	0.969714760780334	https://www.genecards.org/cgi-bin/carddisp.pl?gene=TUBA1B
ARF6	ADP Ribosylation Factor 6	Protein Coding	P62330	51	GC14P049982	0.969714760780334	https://www.genecards.org/cgi-bin/carddisp.pl?gene=ARF6
ASPH	Aspartate Beta-Hydroxylase	Protein Coding	Q12797	51	GC08M061500	0.969714760780334	https://www.genecards.org/cgi-bin/carddisp.pl?gene=ASPH
GIPC1	GIPC PDZ Domain Containing Family Member 1	Protein Coding	O14908	51	GC19M019675	0.969714760780334	https://www.genecards.org/cgi-bin/carddisp.pl?gene=GIPC1
GPC4	Glypican 4	Protein Coding	O75487	51	GC0XM133300	0.969714760780334	https://www.genecards.org/cgi-bin/carddisp.pl?gene=GPC4
GPR37	G Protein-Coupled Receptor 37	Protein Coding	O15354	51	GC07M124745	0.969714760780334	https://www.genecards.org/cgi-bin/carddisp.pl?gene=GPR37
GRPR	Gastrin Releasing Peptide Receptor	Protein Coding	P30550	51	GC0XP016124	0.969714760780334	https://www.genecards.org/cgi-bin/carddisp.pl?gene=GRPR
IL22	Interleukin 22	Protein Coding	Q9GZX6	51	GC12M068248	0.969714760780334	https://www.genecards.org/cgi-bin/carddisp.pl?gene=IL22
IQGAP1	IQ Motif Containing GTPase Activating Protein 1	Protein Coding	P46940	51	GC15P090388	0.969714760780334	https://www.genecards.org/cgi-bin/carddisp.pl?gene=IQGAP1
NEFM	Neurofilament Medium Chain	Protein Coding	P07197	51	GC08P024913	0.969714760780334	https://www.genecards.org/cgi-bin/carddisp.pl?gene=NEFM
UBE2T	Ubiquitin Conjugating Enzyme E2 T	Protein Coding	Q9NPD8	51	GC01M202332	0.969714760780334	https://www.genecards.org/cgi-bin/carddisp.pl?gene=UBE2T
COQ9	Coenzyme Q9	Protein Coding	O75208	50	GC16P057447	0.969714760780334	https://www.genecards.org/cgi-bin/carddisp.pl?gene=COQ9
ERLIN1	ER Lipid Raft Associated 1	Protein Coding	O75477	50	GC10M100150	0.969714760780334	https://www.genecards.org/cgi-bin/carddisp.pl?gene=ERLIN1
FLII	FLII Actin Remodeling Protein	Protein Coding	Q13045	50	GC17M018244	0.969714760780334	https://www.genecards.org/cgi-bin/carddisp.pl?gene=FLII
HDAC11	Histone Deacetylase 11	Protein Coding	Q96DB2	50	GC03P020307	0.969714760780334	https://www.genecards.org/cgi-bin/carddisp.pl?gene=HDAC11
PPM1B	Protein Phosphatase, Mg2+/Mn2+ Dependent 1B	Protein Coding	O75688	50	GC02P044167	0.969714760780334	https://www.genecards.org/cgi-bin/carddisp.pl?gene=PPM1B
SMARCA5	SWI/SNF Related, Matrix Associated, Actin Dependent Regulator Of Chromatin, Subfamily A, Member 5	Protein Coding	O60264	50	GC04P143513	0.969714760780334	https://www.genecards.org/cgi-bin/carddisp.pl?gene=SMARCA5
SVIL	Supervillin	Protein Coding	O95425	50	GC10M035287	0.969714760780334	https://www.genecards.org/cgi-bin/carddisp.pl?gene=SVIL
TRIM37	Tripartite Motif Containing 37	Protein Coding	O94972	50	GC17M072386	0.969714760780334	https://www.genecards.org/cgi-bin/carddisp.pl?gene=TRIM37
ALG3	ALG3 Alpha-1,3- Mannosyltransferase	Protein Coding	Q92685	49	GC03M184244	0.969714760780334	https://www.genecards.org/cgi-bin/carddisp.pl?gene=ALG3
PPP1R9B	Protein Phosphatase 1 Regulatory Subunit 9B	Protein Coding	Q96SB3	49	GC17M050133	0.969714760780334	https://www.genecards.org/cgi-bin/carddisp.pl?gene=PPP1R9B
RPL3	Ribosomal Protein L3	Protein Coding	P39023	49	GC22M074888	0.969714760780334	https://www.genecards.org/cgi-bin/carddisp.pl?gene=RPL3
H2BC21	H2B Clustered Histone 21	Protein Coding	Q16778	48	GC01M159583	0.969714760780334	https://www.genecards.org/cgi-bin/carddisp.pl?gene=H2BC21
HNRNPD	Heterogeneous Nuclear Ribonucleoprotein D	Protein Coding	Q14103	48	GC04M082352	0.969714760780334	https://www.genecards.org/cgi-bin/carddisp.pl?gene=HNRNPD
PADI3	Peptidyl Arginine Deiminase 3	Protein Coding	Q9ULW8	48	GC01P017249	0.969714760780334	https://www.genecards.org/cgi-bin/carddisp.pl?gene=PADI3
REEP5	Receptor Accessory Protein 5	Protein Coding	Q00765	48	GC05M112876	0.969714760780334	https://www.genecards.org/cgi-bin/carddisp.pl?gene=REEP5
SMYD3	SET And MYND Domain Containing 3	Protein Coding	Q9H7B4	48	GC01M245749	0.969714760780334	https://www.genecards.org/cgi-bin/carddisp.pl?gene=SMYD3
UBE2V2	Ubiquitin Conjugating Enzyme E2 V2	Protein Coding	Q15819	48	GC08P047998	0.969714760780334	https://www.genecards.org/cgi-bin/carddisp.pl?gene=UBE2V2
USP11	Ubiquitin Specific Peptidase 11	Protein Coding	P51784	48	GC0XP047232	0.969714760780334	https://www.genecards.org/cgi-bin/carddisp.pl?gene=USP11
EIF2S2	Eukaryotic Translation Initiation Factor 2 Subunit Beta	Protein Coding	P20042	47	GC20M034088	0.969714760780334	https://www.genecards.org/cgi-bin/carddisp.pl?gene=EIF2S2
EML4	EMAP Like 4	Protein Coding	Q9HC35	47	GC02P042169	0.969714760780334	https://www.genecards.org/cgi-bin/carddisp.pl?gene=EML4
PLAAT3	Phospholipase A And Acyltransferase 3	Protein Coding	P53816	47	GC11M121104	0.969714760780334	https://www.genecards.org/cgi-bin/carddisp.pl?gene=PLAAT3
SPARCL1	SPARC Like 1	Protein Coding	Q14515	47	GC04M087473	0.969714760780334	https://www.genecards.org/cgi-bin/carddisp.pl?gene=SPARCL1
TOM1L2	Target Of Myb1 Like 2 Membrane Trafficking Protein	Protein Coding	Q6ZVM7	47	GC17M017843	0.969714760780334	https://www.genecards.org/cgi-bin/carddisp.pl?gene=TOM1L2
HERC5	HECT And RLD Domain Containing E3 Ubiquitin Protein Ligase 5	Protein Coding	Q9UII4	46	GC04P088457	0.969714760780334	https://www.genecards.org/cgi-bin/carddisp.pl?gene=HERC5
IRAK2	Interleukin 1 Receptor Associated Kinase 2	Protein Coding	O43187	46	GC03P020232	0.969714760780334	https://www.genecards.org/cgi-bin/carddisp.pl?gene=IRAK2
OXA1L	OXA1L Mitochondrial Inner Membrane Protein	Protein Coding	Q15070	46	GC14P022766	0.969714760780334	https://www.genecards.org/cgi-bin/carddisp.pl?gene=OXA1L
PES1	Pescadillo Ribosomal Biogenesis Factor 1	Protein Coding	O00541	46	GC22M030576	0.969714760780334	https://www.genecards.org/cgi-bin/carddisp.pl?gene=PES1
TIMM44	Translocase Of Inner Mitochondrial Membrane 44	Protein Coding	O43615	46	GC19M007926	0.969714760780334	https://www.genecards.org/cgi-bin/carddisp.pl?gene=TIMM44
TMOD3	Tropomodulin 3	Protein Coding	Q9NYL9	46	GC15P051829	0.969714760780334	https://www.genecards.org/cgi-bin/carddisp.pl?gene=TMOD3
UNC45A	Unc-45 Myosin Chaperone A	Protein Coding	Q9H3U1	46	GC15P149292	0.969714760780334	https://www.genecards.org/cgi-bin/carddisp.pl?gene=UNC45A
FBXO31	F-Box Protein 31	Protein Coding	Q5XUX0	45	GC16M087326	0.969714760780334	https://www.genecards.org/cgi-bin/carddisp.pl?gene=FBXO31
H1-3	H1.3 Linker Histone, Cluster Member	Protein Coding	P16402	45	GC06M091689	0.969714760780334	https://www.genecards.org/cgi-bin/carddisp.pl?gene=H1-3
HSPB7	Heat Shock Protein Family B (Small) Member 7	Protein Coding	Q9UBY9	45	GC01M016014	0.969714760780334	https://www.genecards.org/cgi-bin/carddisp.pl?gene=HSPB7
LSR	Lipolysis Stimulated Lipoprotein Receptor	Protein Coding	Q86X29	45	GC19P102945	0.969714760780334	https://www.genecards.org/cgi-bin/carddisp.pl?gene=LSR
PDCD6	Programmed Cell Death 6	Protein Coding	O75340	45	GC05P000597	0.969714760780334	https://www.genecards.org/cgi-bin/carddisp.pl?gene=PDCD6
SCYL2	SCY1 Like Pseudokinase 2	Protein Coding	Q6P3W7	45	GC12P100267	0.969714760780334	https://www.genecards.org/cgi-bin/carddisp.pl?gene=SCYL2
SIPA1L1	Signal Induced Proliferation Associated 1 Like 1	Protein Coding	O43166	45	GC14P071320	0.969714760780334	https://www.genecards.org/cgi-bin/carddisp.pl?gene=SIPA1L1
TAF12	TATA-Box Binding Protein Associated Factor 12	Protein Coding	Q16514	45	GC01M030659	0.969714760780334	https://www.genecards.org/cgi-bin/carddisp.pl?gene=TAF12
WDR77	WD Repeat Domain 77	Protein Coding	Q9BQA1	45	GC01M111439	0.969714760780334	https://www.genecards.org/cgi-bin/carddisp.pl?gene=WDR77
CNPY2	Canopy FGF Signaling Regulator 2	Protein Coding	Q9Y2B0	44	GC12M056309	0.969714760780334	https://www.genecards.org/cgi-bin/carddisp.pl?gene=CNPY2
DCAF7	DDB1 And CUL4 Associated Factor 7	Protein Coding	P61962	44	GC17P063550	0.969714760780334	https://www.genecards.org/cgi-bin/carddisp.pl?gene=DCAF7
DDX39A	DExD-Box Helicase 39A	Protein Coding	O00148	44	GC19M014408	0.969714760780334	https://www.genecards.org/cgi-bin/carddisp.pl?gene=DDX39A
EPSTI1	Epithelial Stromal Interaction 1	Protein Coding	Q96J88	44	GC13M042886	0.969714760780334	https://www.genecards.org/cgi-bin/carddisp.pl?gene=EPSTI1
HIRIP3	HIRA Interacting Protein 3	Protein Coding	Q9BW71	44	GC16M029992	0.969714760780334	https://www.genecards.org/cgi-bin/carddisp.pl?gene=HIRIP3
PHLPP2	PH Domain And Leucine Rich Repeat Protein Phosphatase 2	Protein Coding	Q6ZVD8	44	GC16M071637	0.969714760780334	https://www.genecards.org/cgi-bin/carddisp.pl?gene=PHLPP2
SEC11A	SEC11 Homolog A, Signal Peptidase Complex Subunit	Protein Coding	P67812	44	GC15M084669	0.969714760780334	https://www.genecards.org/cgi-bin/carddisp.pl?gene=SEC11A
SUB1	SUB1 Regulator Of Transcription	Protein Coding	P53999	44	GC05P033131	0.969714760780334	https://www.genecards.org/cgi-bin/carddisp.pl?gene=SUB1
TMED2	Transmembrane P24 Trafficking Protein 2	Protein Coding	Q15363	44	GC12P123584	0.969714760780334	https://www.genecards.org/cgi-bin/carddisp.pl?gene=TMED2
USP6NL	USP6 N-Terminal Like	Protein Coding	Q92738	44	GC10M011453	0.969714760780334	https://www.genecards.org/cgi-bin/carddisp.pl?gene=USP6NL
ALKBH5	AlkB Homolog 5, RNA Demethylase	Protein Coding	Q6P6C2	43	GC17P018183	0.969714760780334	https://www.genecards.org/cgi-bin/carddisp.pl?gene=ALKBH5
ARL8B	ADP Ribosylation Factor Like GTPase 8B	Protein Coding	Q9NVJ2	43	GC03P005122	0.969714760780334	https://www.genecards.org/cgi-bin/carddisp.pl?gene=ARL8B
FAM111B	FAM111 Trypsin Like Peptidase B	Protein Coding	Q6SJ93	43	GC11P059107	0.969714760780334	https://www.genecards.org/cgi-bin/carddisp.pl?gene=FAM111B
H2AZ2	H2A.Z Variant Histone 2	Protein Coding	Q71UI9	43	GC07M045284	0.969714760780334	https://www.genecards.org/cgi-bin/carddisp.pl?gene=H2AZ2
HNRNPH3	Heterogeneous Nuclear Ribonucleoprotein H3	Protein Coding	P31942	43	GC10P068331	0.969714760780334	https://www.genecards.org/cgi-bin/carddisp.pl?gene=HNRNPH3
PADI1	Peptidyl Arginine Deiminase 1	Protein Coding	Q9ULC6	43	GC01P017205	0.969714760780334	https://www.genecards.org/cgi-bin/carddisp.pl?gene=PADI1
RALY	RALY Heterogeneous Nuclear Ribonucleoprotein	Protein Coding	Q9UKM9	43	GC20P033993	0.969714760780334	https://www.genecards.org/cgi-bin/carddisp.pl?gene=RALY
CAND2	Cullin Associated And Neddylation Dissociated 2 (Putative)	Protein Coding	O75155	42	GC03P020291	0.969714760780334	https://www.genecards.org/cgi-bin/carddisp.pl?gene=CAND2
H4C3	H4 Clustered Histone 3	Protein Coding	P62805	42	GC06P125274	0.969714760780334	https://www.genecards.org/cgi-bin/carddisp.pl?gene=H4C3
JAGN1	Jagunal Homolog 1	Protein Coding	Q8N5M9	42	GC03P009890	0.969714760780334	https://www.genecards.org/cgi-bin/carddisp.pl?gene=JAGN1
MARCHF8	Membrane Associated Ring-CH-Type Finger 8	Protein Coding	Q5T0T0	42	GC10M047448	0.969714760780334	https://www.genecards.org/cgi-bin/carddisp.pl?gene=MARCHF8
PCLAF	PCNA Clamp Associated Factor	Protein Coding	Q15004	42	GC15M144237	0.969714760780334	https://www.genecards.org/cgi-bin/carddisp.pl?gene=PCLAF
PDZD11	PDZ Domain Containing 11	Protein Coding	Q5EBL8	42	GC0XM070286	0.969714760780334	https://www.genecards.org/cgi-bin/carddisp.pl?gene=PDZD11
RBM3	RNA Binding Motif Protein 3	Protein Coding	P98179	42	GC0XP048574	0.969714760780334	https://www.genecards.org/cgi-bin/carddisp.pl?gene=RBM3
SULT1C4	Sulfotransferase Family 1C Member 4	Protein Coding	O75897	42	GC02P108377	0.969714760780334	https://www.genecards.org/cgi-bin/carddisp.pl?gene=SULT1C4
ARHGAP25	Rho GTPase Activating Protein 25	Protein Coding	P42331	41	GC02P068679	0.969714760780334	https://www.genecards.org/cgi-bin/carddisp.pl?gene=ARHGAP25
ARL15	ADP Ribosylation Factor Like GTPase 15	Protein Coding	Q9NXU5	41	GC05M053883	0.969714760780334	https://www.genecards.org/cgi-bin/carddisp.pl?gene=ARL15
CRIP2	Cysteine Rich Protein 2	Protein Coding	P52943	41	GC14P105472	0.969714760780334	https://www.genecards.org/cgi-bin/carddisp.pl?gene=CRIP2
FOXQ1	Forkhead Box Q1	Protein Coding	Q9C009	41	GC06P001312	0.969714760780334	https://www.genecards.org/cgi-bin/carddisp.pl?gene=FOXQ1
NRBF2	Nuclear Receptor Binding Factor 2	Protein Coding	Q96F24	41	GC10P063133	0.969714760780334	https://www.genecards.org/cgi-bin/carddisp.pl?gene=NRBF2
POLDIP2	DNA Polymerase Delta Interacting Protein 2	Protein Coding	Q9Y2S7	41	GC17M028346	0.969714760780334	https://www.genecards.org/cgi-bin/carddisp.pl?gene=POLDIP2
VWA8	Von Willebrand Factor A Domain Containing 8	Protein Coding	A3KMH1	41	GC13M041569	0.969714760780334	https://www.genecards.org/cgi-bin/carddisp.pl?gene=VWA8
H3-5	H3.5 Histone	Protein Coding	Q6NXT2	40	GC12M031997	0.969714760780334	https://www.genecards.org/cgi-bin/carddisp.pl?gene=H3-5
RTKN2	Rhotekin 2	Protein Coding	Q8IZC4	40	GC10M062183	0.969714760780334	https://www.genecards.org/cgi-bin/carddisp.pl?gene=RTKN2
TRIM46	Tripartite Motif Containing 46	Protein Coding	Q7Z4K8	40	GC01P155173	0.969714760780334	https://www.genecards.org/cgi-bin/carddisp.pl?gene=TRIM46
AIF1L	Allograft Inflammatory Factor 1 Like	Protein Coding	Q9BQI0	39	GC09P139502	0.969714760780334	https://www.genecards.org/cgi-bin/carddisp.pl?gene=AIF1L
LHX9	LIM Homeobox 9	Protein Coding	Q9NQ69	39	GC01P197911	0.969714760780334	https://www.genecards.org/cgi-bin/carddisp.pl?gene=LHX9
RAB20	RAB20, Member RAS Oncogene Family	Protein Coding	Q9NX57	39	GC13M110523	0.969714760780334	https://www.genecards.org/cgi-bin/carddisp.pl?gene=RAB20
SERBP1	SERPINE1 MRNA Binding Protein 1	Protein Coding	Q8NC51	39	GC01M067407	0.969714760780334	https://www.genecards.org/cgi-bin/carddisp.pl?gene=SERBP1
ABHD15	Abhydrolase Domain Containing 15	Protein Coding	Q6UXT9	38	GC17M029560	0.969714760780334	https://www.genecards.org/cgi-bin/carddisp.pl?gene=ABHD15
FOXO6	Forkhead Box O6	Protein Coding	A8MYZ6	38	GC01P041361	0.969714760780334	https://www.genecards.org/cgi-bin/carddisp.pl?gene=FOXO6
N4BP3	NEDD4 Binding Protein 3	Protein Coding	O15049	38	GC05P178113	0.969714760780334	https://www.genecards.org/cgi-bin/carddisp.pl?gene=N4BP3
PRMT9	Protein Arginine Methyltransferase 9	Protein Coding	Q6P2P2	38	GC04M147637	0.969714760780334	https://www.genecards.org/cgi-bin/carddisp.pl?gene=PRMT9
SLC45A4	Solute Carrier Family 45 Member 4	Protein Coding	Q5BKX6	38	GC08M141207	0.969714760780334	https://www.genecards.org/cgi-bin/carddisp.pl?gene=SLC45A4
INSL5	Insulin Like 5	Protein Coding	Q9Y5Q6	37	GC01M066797	0.969714760780334	https://www.genecards.org/cgi-bin/carddisp.pl?gene=INSL5
ATOH8	Atonal BHLH Transcription Factor 8	Protein Coding	Q96SQ7	36	GC02P085751	0.969714760780334	https://www.genecards.org/cgi-bin/carddisp.pl?gene=ATOH8
PID1	Phosphotyrosine Interaction Domain Containing 1	Protein Coding	Q7Z2X4	36	GC02M228850	0.969714760780334	https://www.genecards.org/cgi-bin/carddisp.pl?gene=PID1
MIR32	MicroRNA 32	RNA Gene		29	GC09M109046	0.969714760780334	https://www.genecards.org/cgi-bin/carddisp.pl?gene=MIR32
MIR106B	MicroRNA 106b	RNA Gene		28	GC07M104831	0.969714760780334	https://www.genecards.org/cgi-bin/carddisp.pl?gene=MIR106B
MIR499A	MicroRNA 499a	RNA Gene		28	GC20P034990	0.969714760780334	https://www.genecards.org/cgi-bin/carddisp.pl?gene=MIR499A
MIR30C1	MicroRNA 30c-1	RNA Gene		27	GC01P040757	0.969714760780334	https://www.genecards.org/cgi-bin/carddisp.pl?gene=MIR30C1
HNF1A-AS1	HNF1A Antisense RNA 1	RNA Gene		26	GC12M123272	0.969714760780334	https://www.genecards.org/cgi-bin/carddisp.pl?gene=HNF1A-AS1
MIR503	MicroRNA 503	RNA Gene		26	GC0XM134747	0.969714760780334	https://www.genecards.org/cgi-bin/carddisp.pl?gene=MIR503
PICSAR	P38 Inhibited Cutaneous Squamous Cell Carcinoma Associated LincRNA	RNA Gene		25	GC21M053271	0.969714760780334	https://www.genecards.org/cgi-bin/carddisp.pl?gene=PICSAR
LINC00958	Long Intergenic Non-Protein Coding RNA 958	RNA Gene		23	GC11M012877	0.969714760780334	https://www.genecards.org/cgi-bin/carddisp.pl?gene=LINC00958
MIR561	MicroRNA 561	RNA Gene		23	GC02P188297	0.969714760780334	https://www.genecards.org/cgi-bin/carddisp.pl?gene=MIR561
PINK1-AS	PINK1 Antisense RNA	RNA Gene		22	GC01M020642	0.969714760780334	https://www.genecards.org/cgi-bin/carddisp.pl?gene=PINK1-AS
HIF1A-AS1	HIF1A Antisense RNA 1	RNA Gene		21	GC14M061681	0.969714760780334	https://www.genecards.org/cgi-bin/carddisp.pl?gene=HIF1A-AS1
MIR198	MicroRNA 198	RNA Gene		21	GC03M120395	0.969714760780334	https://www.genecards.org/cgi-bin/carddisp.pl?gene=MIR198
MIR383	MicroRNA 383	RNA Gene		21	GC08M014853	0.969714760780334	https://www.genecards.org/cgi-bin/carddisp.pl?gene=MIR383
FAM83A-AS1	FAM83A Antisense RNA 1	RNA Gene		20	GC08M123201	0.969714760780334	https://www.genecards.org/cgi-bin/carddisp.pl?gene=FAM83A-AS1
MIR510	MicroRNA 510	RNA Gene		20	GC0XM147272	0.969714760780334	https://www.genecards.org/cgi-bin/carddisp.pl?gene=MIR510
WFDC21P	WAP Four-Disulfide Core Domain 21, Pseudogene	Pseudogene		19	GC17M072428	0.969714760780334	https://www.genecards.org/cgi-bin/carddisp.pl?gene=WFDC21P
FGF13-AS1	FGF13 Antisense RNA 1	RNA Gene		18	GC0XP138711	0.969714760780334	https://www.genecards.org/cgi-bin/carddisp.pl?gene=FGF13-AS1
NMRAL2P	NmrA Like Redox Sensor 2, Pseudogene	Pseudogene		18	GC03P185961	0.969714760780334	https://www.genecards.org/cgi-bin/carddisp.pl?gene=NMRAL2P
LINC01605	Long Intergenic Non-Protein Coding RNA 1605	RNA Gene		16	GC08M037407	0.969714760780334	https://www.genecards.org/cgi-bin/carddisp.pl?gene=LINC01605
MIR4709	MicroRNA 4709	RNA Gene		16	GC14M074481	0.969714760780334	https://www.genecards.org/cgi-bin/carddisp.pl?gene=MIR4709
LNCAROD	LncRNA Activating Regulator Of DKK1	RNA Gene		15	GC10M052455	0.969714760780334	https://www.genecards.org/cgi-bin/carddisp.pl?gene=LNCAROD
MIR1290	MicroRNA 1290	RNA Gene		15	GC01M018897	0.969714760780334	https://www.genecards.org/cgi-bin/carddisp.pl?gene=MIR1290
USP17L9P	Ubiquitin Specific Peptidase 17 Like Family Member 9, Pseudogene	Pseudogene		14	GC04P009362	0.969714760780334	https://www.genecards.org/cgi-bin/carddisp.pl?gene=USP17L9P
MIR302E	MicroRNA 302e	RNA Gene		12	GC11P007234	0.969714760780334	https://www.genecards.org/cgi-bin/carddisp.pl?gene=MIR302E
MIR3186	MicroRNA 3186	RNA Gene		11	GC17M081451	0.969714760780334	https://www.genecards.org/cgi-bin/carddisp.pl?gene=MIR3186
MIR5683	MicroRNA 5683	RNA Gene		9	GC06P006403	0.969714760780334	https://www.genecards.org/cgi-bin/carddisp.pl?gene=MIR5683
PKMP2	Pyruvate Kinase M1/2 Pseudogene 2	Pseudogene		7	GC0XP066497	0.969714760780334	https://www.genecards.org/cgi-bin/carddisp.pl?gene=PKMP2
IFNG	Interferon Gamma	Protein Coding	P01579	59	GC12M068154	0.96887344121933	https://www.genecards.org/cgi-bin/carddisp.pl?gene=IFNG
ATP5F1E	ATP Synthase F1 Subunit Epsilon	Protein Coding	P56381	49	GC20M059026	0.96887344121933	https://www.genecards.org/cgi-bin/carddisp.pl?gene=ATP5F1E
HMGA2	High Mobility Group AT-Hook 2	Protein Coding	P52926	51	GC12P065824	0.96663910150528	https://www.genecards.org/cgi-bin/carddisp.pl?gene=HMGA2
SREBF1	Sterol Regulatory Element Binding Transcription Factor 1	Protein Coding	P36956	57	GC17M017810	0.966348886489868	https://www.genecards.org/cgi-bin/carddisp.pl?gene=SREBF1
CSNK2A1	Casein Kinase 2 Alpha 1	Protein Coding	P68400	59	GC20M000472	0.951244711875916	https://www.genecards.org/cgi-bin/carddisp.pl?gene=CSNK2A1
ATP5IF1	ATP Synthase Inhibitory Factor Subunit 1	Protein Coding	Q9UII2	43	GC01P034770	0.951244711875916	https://www.genecards.org/cgi-bin/carddisp.pl?gene=ATP5IF1
SNHG10	Small Nucleolar RNA Host Gene 10	RNA Gene		19	GC14M118664	0.950481116771698	https://www.genecards.org/cgi-bin/carddisp.pl?gene=SNHG10
ZNF667-AS1	ZNF667 Antisense RNA 1 (Head To Head)	RNA Gene		22	GC19P056477	0.949010372161865	https://www.genecards.org/cgi-bin/carddisp.pl?gene=ZNF667-AS1
HNF4A	Hepatocyte Nuclear Factor 4 Alpha	Protein Coding	P41235	57	GC20P044355	0.943480372428894	https://www.genecards.org/cgi-bin/carddisp.pl?gene=HNF4A
SLC16A7	Solute Carrier Family 16 Member 7	Protein Coding	O60669	48	GC12P059596	0.92474377155304	https://www.genecards.org/cgi-bin/carddisp.pl?gene=SLC16A7
JAK1	Janus Kinase 1	Protein Coding	P23458	62	GC01M064833	0.920201539993286	https://www.genecards.org/cgi-bin/carddisp.pl?gene=JAK1
HGF	Hepatocyte Growth Factor	Protein Coding	P14210	60	GC07M081699	0.920201539993286	https://www.genecards.org/cgi-bin/carddisp.pl?gene=HGF
HSD11B1	Hydroxysteroid 11-Beta Dehydrogenase 1	Protein Coding	P28845	59	GC01P209686	0.920201539993286	https://www.genecards.org/cgi-bin/carddisp.pl?gene=HSD11B1
PRKCG	Protein Kinase C Gamma	Protein Coding	P05129	59	GC19P053879	0.920201539993286	https://www.genecards.org/cgi-bin/carddisp.pl?gene=PRKCG
BUB1B	BUB1 Mitotic Checkpoint Serine/Threonine Kinase B	Protein Coding	O60566	58	GC15P040161	0.920201539993286	https://www.genecards.org/cgi-bin/carddisp.pl?gene=BUB1B
STXBP1	Syntaxin Binding Protein 1	Protein Coding	P61764	58	GC09P127678	0.920201539993286	https://www.genecards.org/cgi-bin/carddisp.pl?gene=STXBP1
CCND2	Cyclin D2	Protein Coding	P30279	57	GC12P035899	0.920201539993286	https://www.genecards.org/cgi-bin/carddisp.pl?gene=CCND2
PLD1	Phospholipase D1	Protein Coding	Q13393	57	GC03M171600	0.920201539993286	https://www.genecards.org/cgi-bin/carddisp.pl?gene=PLD1
GABRA1	Gamma-Aminobutyric Acid Type A Receptor Subunit Alpha1	Protein Coding	P14867	56	GC05P161847	0.920201539993286	https://www.genecards.org/cgi-bin/carddisp.pl?gene=GABRA1
L1CAM	L1 Cell Adhesion Molecule	Protein Coding	P32004	56	GC0XM153864	0.920201539993286	https://www.genecards.org/cgi-bin/carddisp.pl?gene=L1CAM
STX1A	Syntaxin 1A	Protein Coding	Q16623	56	GC07M074393	0.920201539993286	https://www.genecards.org/cgi-bin/carddisp.pl?gene=STX1A
GNAI2	G Protein Subunit Alpha I2	Protein Coding	P04899	55	GC03P050226	0.920201539993286	https://www.genecards.org/cgi-bin/carddisp.pl?gene=GNAI2
LIG1	DNA Ligase 1	Protein Coding	P18858	55	GC19M048115	0.920201539993286	https://www.genecards.org/cgi-bin/carddisp.pl?gene=LIG1
MMP12	Matrix Metallopeptidase 12	Protein Coding	P39900	55	GC11M102862	0.920201539993286	https://www.genecards.org/cgi-bin/carddisp.pl?gene=MMP12
MSTN	Myostatin	Protein Coding	O14793	55	GC02M190055	0.920201539993286	https://www.genecards.org/cgi-bin/carddisp.pl?gene=MSTN
QDPR	Quinoid Dihydropteridine Reductase	Protein Coding	P09417	55	GC04M017460	0.920201539993286	https://www.genecards.org/cgi-bin/carddisp.pl?gene=QDPR
CAMK4	Calcium/Calmodulin Dependent Protein Kinase IV	Protein Coding	Q16566	54	GC05P111223	0.920201539993286	https://www.genecards.org/cgi-bin/carddisp.pl?gene=CAMK4
EPB41	Erythrocyte Membrane Protein Band 4.1	Protein Coding	P11171	54	GC01P028887	0.920201539993286	https://www.genecards.org/cgi-bin/carddisp.pl?gene=EPB41
HMOX2	Heme Oxygenase 2	Protein Coding	P30519	54	GC16P004474	0.920201539993286	https://www.genecards.org/cgi-bin/carddisp.pl?gene=HMOX2
LAMB3	Laminin Subunit Beta 3	Protein Coding	Q13751	54	GC01M209614	0.920201539993286	https://www.genecards.org/cgi-bin/carddisp.pl?gene=LAMB3
MOG	Myelin Oligodendrocyte Glycoprotein	Protein Coding	Q16653	54	GC06P125431	0.920201539993286	https://www.genecards.org/cgi-bin/carddisp.pl?gene=MOG
RAD21	RAD21 Cohesin Complex Component	Protein Coding	O60216	54	GC08M116846	0.920201539993286	https://www.genecards.org/cgi-bin/carddisp.pl?gene=RAD21
RELB	RELB Proto-Oncogene, NF-KB Subunit	Protein Coding	Q01201	54	GC19P103273	0.920201539993286	https://www.genecards.org/cgi-bin/carddisp.pl?gene=RELB
ROCK2	Rho Associated Coiled-Coil Containing Protein Kinase 2	Protein Coding	O75116	54	GC02M011437	0.920201539993286	https://www.genecards.org/cgi-bin/carddisp.pl?gene=ROCK2
VAMP2	Vesicle Associated Membrane Protein 2	Protein Coding	P63027	54	GC17M017007	0.920201539993286	https://www.genecards.org/cgi-bin/carddisp.pl?gene=VAMP2
XRCC1	X-Ray Repair Cross Complementing 1	Protein Coding	P18887	54	GC19M043543	0.920201539993286	https://www.genecards.org/cgi-bin/carddisp.pl?gene=XRCC1
ABCC3	ATP Binding Cassette Subfamily C Member 3	Protein Coding	O15438	53	GC17P050634	0.920201539993286	https://www.genecards.org/cgi-bin/carddisp.pl?gene=ABCC3
MBP	Myelin Basic Protein	Protein Coding	P02686	53	GC18M076978	0.920201539993286	https://www.genecards.org/cgi-bin/carddisp.pl?gene=MBP
PXDN	Peroxidasin	Protein Coding	Q92626	53	GC02M001635	0.920201539993286	https://www.genecards.org/cgi-bin/carddisp.pl?gene=PXDN
ATP2B1	ATPase Plasma Membrane Ca2+ Transporting 1	Protein Coding	P20020	52	GC12M089588	0.920201539993286	https://www.genecards.org/cgi-bin/carddisp.pl?gene=ATP2B1
CBR1	Carbonyl Reductase 1	Protein Coding	P16152	52	GC21P036069	0.920201539993286	https://www.genecards.org/cgi-bin/carddisp.pl?gene=CBR1
DNAJB1	DnaJ Heat Shock Protein Family (Hsp40) Member B1	Protein Coding	P25685	52	GC19M014514	0.920201539993286	https://www.genecards.org/cgi-bin/carddisp.pl?gene=DNAJB1
GDA	Guanine Deaminase	Protein Coding	Q9Y2T3	52	GC09P072114	0.920201539993286	https://www.genecards.org/cgi-bin/carddisp.pl?gene=GDA
GMNN	Geminin DNA Replication Inhibitor	Protein Coding	O75496	52	GC06P024779	0.920201539993286	https://www.genecards.org/cgi-bin/carddisp.pl?gene=GMNN
HLA-C	Major Histocompatibility Complex, Class I, C	Protein Coding	P10321	52	GC06M090697	0.920201539993286	https://www.genecards.org/cgi-bin/carddisp.pl?gene=HLA-C
KANK1	KN Motif And Ankyrin Repeat Domains 1	Protein Coding	Q14678	52	GC09P000474	0.920201539993286	https://www.genecards.org/cgi-bin/carddisp.pl?gene=KANK1
NCOR2	Nuclear Receptor Corepressor 2	Protein Coding	Q9Y618	52	GC12M124324	0.920201539993286	https://www.genecards.org/cgi-bin/carddisp.pl?gene=NCOR2
SEC63	SEC63 Homolog, Protein Translocation Regulator	Protein Coding	Q9UGP8	52	GC06M107867	0.920201539993286	https://www.genecards.org/cgi-bin/carddisp.pl?gene=SEC63
SLC8A1	Solute Carrier Family 8 Member A1	Protein Coding	P32418	52	GC02M040078	0.920201539993286	https://www.genecards.org/cgi-bin/carddisp.pl?gene=SLC8A1
TAPBP	TAP Binding Protein	Protein Coding	O15533	52	GC06M033299	0.920201539993286	https://www.genecards.org/cgi-bin/carddisp.pl?gene=TAPBP
BCAR1	BCAR1 Scaffold Protein, Cas Family Member	Protein Coding	P56945	51	GC16M075228	0.920201539993286	https://www.genecards.org/cgi-bin/carddisp.pl?gene=BCAR1
DAXX	Death Domain Associated Protein	Protein Coding	Q9UER7	51	GC06M033318	0.920201539993286	https://www.genecards.org/cgi-bin/carddisp.pl?gene=DAXX
DIAPH3	Diaphanous Related Formin 3	Protein Coding	Q9NSV4	51	GC13M059665	0.920201539993286	https://www.genecards.org/cgi-bin/carddisp.pl?gene=DIAPH3
WASF1	WASP Family Member 1	Protein Coding	Q92558	51	GC06M110099	0.920201539993286	https://www.genecards.org/cgi-bin/carddisp.pl?gene=WASF1
ABI1	Abl Interactor 1	Protein Coding	Q8IZP0	50	GC10M026746	0.920201539993286	https://www.genecards.org/cgi-bin/carddisp.pl?gene=ABI1
ACKR3	Atypical Chemokine Receptor 3	Protein Coding	P25106	50	GC02P236537	0.920201539993286	https://www.genecards.org/cgi-bin/carddisp.pl?gene=ACKR3
ANK2	Ankyrin 2	Protein Coding	Q01484	50	GC04P112732	0.920201539993286	https://www.genecards.org/cgi-bin/carddisp.pl?gene=ANK2
CARD14	Caspase Recruitment Domain Family Member 14	Protein Coding	Q9BXL6	50	GC17P102600	0.920201539993286	https://www.genecards.org/cgi-bin/carddisp.pl?gene=CARD14
CRYM	Crystallin Mu	Protein Coding	Q14894	50	GC16M021238	0.920201539993286	https://www.genecards.org/cgi-bin/carddisp.pl?gene=CRYM
INF2	Inverted Formin 2	Protein Coding	Q27J81	50	GC14P114674	0.920201539993286	https://www.genecards.org/cgi-bin/carddisp.pl?gene=INF2
LGALS3BP	Galectin 3 Binding Protein	Protein Coding	Q08380	50	GC17M078971	0.920201539993286	https://www.genecards.org/cgi-bin/carddisp.pl?gene=LGALS3BP
PPFIBP1	PPFIA Binding Protein 1	Protein Coding	Q86W92	50	GC12P027523	0.920201539993286	https://www.genecards.org/cgi-bin/carddisp.pl?gene=PPFIBP1
PSMB10	Proteasome 20S Subunit Beta 10	Protein Coding	P40306	50	GC16M067937	0.920201539993286	https://www.genecards.org/cgi-bin/carddisp.pl?gene=PSMB10
RECQL4	RecQ Like Helicase 4	Protein Coding	O94761	50	GC08M146489	0.920201539993286	https://www.genecards.org/cgi-bin/carddisp.pl?gene=RECQL4
RNF8	Ring Finger Protein 8	Protein Coding	O76064	50	GC06P125648	0.920201539993286	https://www.genecards.org/cgi-bin/carddisp.pl?gene=RNF8
SEC23A	SEC23 Homolog A, COPII Coat Complex Component	Protein Coding	Q15436	50	GC14M039031	0.920201539993286	https://www.genecards.org/cgi-bin/carddisp.pl?gene=SEC23A
DHX16	DEAH-Box Helicase 16	Protein Coding	O60231	49	GC06M030653	0.920201539993286	https://www.genecards.org/cgi-bin/carddisp.pl?gene=DHX16
DKK2	Dickkopf WNT Signaling Pathway Inhibitor 2	Protein Coding	Q9UBU2	49	GC04M106921	0.920201539993286	https://www.genecards.org/cgi-bin/carddisp.pl?gene=DKK2
EPB41L1	Erythrocyte Membrane Protein Band 4.1 Like 1	Protein Coding	Q9H4G0	49	GC20P036091	0.920201539993286	https://www.genecards.org/cgi-bin/carddisp.pl?gene=EPB41L1
PPP1R13L	Protein Phosphatase 1 Regulatory Subunit 13 Like	Protein Coding	Q8WUF5	49	GC19M045379	0.920201539993286	https://www.genecards.org/cgi-bin/carddisp.pl?gene=PPP1R13L
S100A2	S100 Calcium Binding Protein A2	Protein Coding	P29034	49	GC01M153561	0.920201539993286	https://www.genecards.org/cgi-bin/carddisp.pl?gene=S100A2
SYN3	Synapsin III	Protein Coding	O14994	49	GC22M074779	0.920201539993286	https://www.genecards.org/cgi-bin/carddisp.pl?gene=SYN3
TFCP2	Transcription Factor CP2	Protein Coding	Q12800	49	GC12M051093	0.920201539993286	https://www.genecards.org/cgi-bin/carddisp.pl?gene=TFCP2
TOR1AIP1	Torsin 1A Interacting Protein 1	Protein Coding	Q5JTV8	49	GC01P179882	0.920201539993286	https://www.genecards.org/cgi-bin/carddisp.pl?gene=TOR1AIP1
VPS33A	VPS33A Core Subunit Of CORVET And HOPS Complexes	Protein Coding	Q96AX1	49	GC12M122229	0.920201539993286	https://www.genecards.org/cgi-bin/carddisp.pl?gene=VPS33A
ZDHHC9	Zinc Finger DHHC-Type Palmitoyltransferase 9	Protein Coding	Q9Y397	49	GC0XM129803	0.920201539993286	https://www.genecards.org/cgi-bin/carddisp.pl?gene=ZDHHC9
CPSF3	Cleavage And Polyadenylation Specific Factor 3	Protein Coding	Q9UKF6	48	GC02P009423	0.920201539993286	https://www.genecards.org/cgi-bin/carddisp.pl?gene=CPSF3
DHRS2	Dehydrogenase/Reductase 2	Protein Coding	Q13268	48	GC14P043353	0.920201539993286	https://www.genecards.org/cgi-bin/carddisp.pl?gene=DHRS2
IFIT3	Interferon Induced Protein With Tetratricopeptide Repeats 3	Protein Coding	O14879	48	GC10P089327	0.920201539993286	https://www.genecards.org/cgi-bin/carddisp.pl?gene=IFIT3
MAP1A	Microtubule Associated Protein 1A	Protein Coding	P78559	48	GC15P148183	0.920201539993286	https://www.genecards.org/cgi-bin/carddisp.pl?gene=MAP1A
MED13	Mediator Complex Subunit 13	Protein Coding	Q9UHV7	48	GC17M061942	0.920201539993286	https://www.genecards.org/cgi-bin/carddisp.pl?gene=MED13
NPAS2	Neuronal PAS Domain Protein 2	Protein Coding	Q99743	48	GC02P100820	0.920201539993286	https://www.genecards.org/cgi-bin/carddisp.pl?gene=NPAS2
OAS3	2'-5'-Oligoadenylate Synthetase 3	Protein Coding	Q9Y6K5	48	GC12P112938	0.920201539993286	https://www.genecards.org/cgi-bin/carddisp.pl?gene=OAS3
SPAG1	Sperm Associated Antigen 1	Protein Coding	Q07617	48	GC08P100157	0.920201539993286	https://www.genecards.org/cgi-bin/carddisp.pl?gene=SPAG1
TOE1	Target Of EGR1, Exonuclease	Protein Coding	Q96GM8	48	GC01P045989	0.920201539993286	https://www.genecards.org/cgi-bin/carddisp.pl?gene=TOE1
YBX3	Y-Box Binding Protein 3	Protein Coding	P16989	48	GC12M028047	0.920201539993286	https://www.genecards.org/cgi-bin/carddisp.pl?gene=YBX3
ARHGEF7	Rho Guanine Nucleotide Exchange Factor 7	Protein Coding	Q14155	47	GC13P111114	0.920201539993286	https://www.genecards.org/cgi-bin/carddisp.pl?gene=ARHGEF7
CSDE1	Cold Shock Domain Containing E1	Protein Coding	O75534	47	GC01M114716	0.920201539993286	https://www.genecards.org/cgi-bin/carddisp.pl?gene=CSDE1
ERBIN	Erbb2 Interacting Protein	Protein Coding	Q96RT1	47	GC05P065884	0.920201539993286	https://www.genecards.org/cgi-bin/carddisp.pl?gene=ERBIN
IFIT1	Interferon Induced Protein With Tetratricopeptide Repeats 1	Protein Coding	P09914	47	GC10P106660	0.920201539993286	https://www.genecards.org/cgi-bin/carddisp.pl?gene=IFIT1
KAT7	Lysine Acetyltransferase 7	Protein Coding	O95251	47	GC17P049788	0.920201539993286	https://www.genecards.org/cgi-bin/carddisp.pl?gene=KAT7
NELFCD	Negative Elongation Factor Complex Member C/D	Protein Coding	Q8IXH7	47	GC20P058981	0.920201539993286	https://www.genecards.org/cgi-bin/carddisp.pl?gene=NELFCD
OASL	2'-5'-Oligoadenylate Synthetase Like	Protein Coding	Q15646	47	GC12M123277	0.920201539993286	https://www.genecards.org/cgi-bin/carddisp.pl?gene=OASL
OXR1	Oxidation Resistance 1	Protein Coding	Q8N573	47	GC08P106277	0.920201539993286	https://www.genecards.org/cgi-bin/carddisp.pl?gene=OXR1
PBX3	PBX Homeobox 3	Protein Coding	P40426	47	GC09P125747	0.920201539993286	https://www.genecards.org/cgi-bin/carddisp.pl?gene=PBX3
PCMT1	Protein-L-Isoaspartate (D-Aspartate) O-Methyltransferase	Protein Coding	P22061	47	GC06P149749	0.920201539993286	https://www.genecards.org/cgi-bin/carddisp.pl?gene=PCMT1
PIP	Prolactin Induced Protein	Protein Coding	P12273	47	GC07P143132	0.920201539993286	https://www.genecards.org/cgi-bin/carddisp.pl?gene=PIP
PITPNA	Phosphatidylinositol Transfer Protein Alpha	Protein Coding	Q00169	47	GC17M016114	0.920201539993286	https://www.genecards.org/cgi-bin/carddisp.pl?gene=PITPNA
SLMAP	Sarcolemma Associated Protein	Protein Coding	Q14BN4	47	GC03P058033	0.920201539993286	https://www.genecards.org/cgi-bin/carddisp.pl?gene=SLMAP
SYNCRIP	Synaptotagmin Binding Cytoplasmic RNA Interacting Protein	Protein Coding	O60506	47	GC06M085607	0.920201539993286	https://www.genecards.org/cgi-bin/carddisp.pl?gene=SYNCRIP
UBA52	Ubiquitin A-52 Residue Ribosomal Protein Fusion Product 1	Protein Coding	P62987	47	GC19P018563	0.920201539993286	https://www.genecards.org/cgi-bin/carddisp.pl?gene=UBA52
AGTRAP	Angiotensin II Receptor Associated Protein	Protein Coding	Q6RW13	46	GC01P011736	0.920201539993286	https://www.genecards.org/cgi-bin/carddisp.pl?gene=AGTRAP
BAG6	BAG Cochaperone 6	Protein Coding	P46379	46	GC06M031639	0.920201539993286	https://www.genecards.org/cgi-bin/carddisp.pl?gene=BAG6
CAP1	Cyclase Associated Actin Cytoskeleton Regulatory Protein 1	Protein Coding	Q01518	46	GC01P040324	0.920201539993286	https://www.genecards.org/cgi-bin/carddisp.pl?gene=CAP1
CDC5L	Cell Division Cycle 5 Like	Protein Coding	Q99459	46	GC06P044387	0.920201539993286	https://www.genecards.org/cgi-bin/carddisp.pl?gene=CDC5L
DCTN4	Dynactin Subunit 4	Protein Coding	Q9UJW0	46	GC05M150708	0.920201539993286	https://www.genecards.org/cgi-bin/carddisp.pl?gene=DCTN4
TWF2	Twinfilin Actin Binding Protein 2	Protein Coding	Q6IBS0	46	GC03M052228	0.920201539993286	https://www.genecards.org/cgi-bin/carddisp.pl?gene=TWF2
XAB2	XPA Binding Protein 2	Protein Coding	Q9HCS7	46	GC19M007619	0.920201539993286	https://www.genecards.org/cgi-bin/carddisp.pl?gene=XAB2
ANAPC5	Anaphase Promoting Complex Subunit 5	Protein Coding	Q9UJX4	45	GC12M121308	0.920201539993286	https://www.genecards.org/cgi-bin/carddisp.pl?gene=ANAPC5
CXCL14	C-X-C Motif Chemokine Ligand 14	Protein Coding	O95715	45	GC05M135617	0.920201539993286	https://www.genecards.org/cgi-bin/carddisp.pl?gene=CXCL14
DDX50	DExD-Box Helicase 50	Protein Coding	Q9BQ39	45	GC10P068901	0.920201539993286	https://www.genecards.org/cgi-bin/carddisp.pl?gene=DDX50
EDEM3	ER Degradation Enhancing Alpha-Mannosidase Like Protein 3	Protein Coding	Q9BZQ6	45	GC01M184690	0.920201539993286	https://www.genecards.org/cgi-bin/carddisp.pl?gene=EDEM3
GLCE	Glucuronic Acid Epimerase	Protein Coding	O94923	45	GC15P148669	0.920201539993286	https://www.genecards.org/cgi-bin/carddisp.pl?gene=GLCE
IFIT2	Interferon Induced Protein With Tetratricopeptide Repeats 2	Protein Coding	P09913	45	GC10P106659	0.920201539993286	https://www.genecards.org/cgi-bin/carddisp.pl?gene=IFIT2
MGME1	Mitochondrial Genome Maintenance Exonuclease 1	Protein Coding	Q9BQP7	45	GC20P017968	0.920201539993286	https://www.genecards.org/cgi-bin/carddisp.pl?gene=MGME1
RAI14	Retinoic Acid Induced 14	Protein Coding	Q9P0K7	45	GC05P034656	0.920201539993286	https://www.genecards.org/cgi-bin/carddisp.pl?gene=RAI14
RIOK1	RIO Kinase 1	Protein Coding	Q9BRS2	45	GC06P007389	0.920201539993286	https://www.genecards.org/cgi-bin/carddisp.pl?gene=RIOK1
UBE2O	Ubiquitin Conjugating Enzyme E2 O	Protein Coding	Q9C0C9	45	GC17M076389	0.920201539993286	https://www.genecards.org/cgi-bin/carddisp.pl?gene=UBE2O
BLOC1S3	Biogenesis Of Lysosomal Organelles Complex 1 Subunit 3	Protein Coding	Q6QNY0	44	GC19P045178	0.920201539993286	https://www.genecards.org/cgi-bin/carddisp.pl?gene=BLOC1S3
FHL5	Four And A Half LIM Domains 5	Protein Coding	Q5TD97	44	GC06P096562	0.920201539993286	https://www.genecards.org/cgi-bin/carddisp.pl?gene=FHL5
FUBP3	Far Upstream Element Binding Protein 3	Protein Coding	Q96I24	44	GC09P139457	0.920201539993286	https://www.genecards.org/cgi-bin/carddisp.pl?gene=FUBP3
ME3	Malic Enzyme 3	Protein Coding	Q16798	44	GC11M121756	0.920201539993286	https://www.genecards.org/cgi-bin/carddisp.pl?gene=ME3
RBSN	Rabenosyn, RAB Effector	Protein Coding	Q9H1K0	44	GC03M015070	0.920201539993286	https://www.genecards.org/cgi-bin/carddisp.pl?gene=RBSN
TRIM26	Tripartite Motif Containing 26	Protein Coding	Q12899	44	GC06M030184	0.920201539993286	https://www.genecards.org/cgi-bin/carddisp.pl?gene=TRIM26
ZNF143	Zinc Finger Protein 143	Protein Coding	P52747	44	GC11P010210	0.920201539993286	https://www.genecards.org/cgi-bin/carddisp.pl?gene=ZNF143
COPG2	COPI Coat Complex Subunit Gamma 2	Protein Coding	Q9UBF2	43	GC07M130506	0.920201539993286	https://www.genecards.org/cgi-bin/carddisp.pl?gene=COPG2
DUS3L	Dihydrouridine Synthase 3 Like	Protein Coding	Q96G46	43	GC19M018985	0.920201539993286	https://www.genecards.org/cgi-bin/carddisp.pl?gene=DUS3L
GTF3C5	General Transcription Factor IIIC Subunit 5	Protein Coding	Q9Y5Q8	43	GC09P133030	0.920201539993286	https://www.genecards.org/cgi-bin/carddisp.pl?gene=GTF3C5
LARP4	La Ribonucleoprotein 4	Protein Coding	Q71RC2	43	GC12P050392	0.920201539993286	https://www.genecards.org/cgi-bin/carddisp.pl?gene=LARP4
PODXL2	Podocalyxin Like 2	Protein Coding	Q9NZ53	43	GC03P127629	0.920201539993286	https://www.genecards.org/cgi-bin/carddisp.pl?gene=PODXL2
RPAP2	RNA Polymerase II Associated Protein 2	Protein Coding	Q8IXW5	43	GC01P092298	0.920201539993286	https://www.genecards.org/cgi-bin/carddisp.pl?gene=RPAP2
SYT5	Synaptotagmin 5	Protein Coding	O00445	43	GC19M089483	0.920201539993286	https://www.genecards.org/cgi-bin/carddisp.pl?gene=SYT5
ZGPAT	Zinc Finger CCCH-Type And G-Patch Domain Containing	Protein Coding	Q8N5A5	43	GC20P063707	0.920201539993286	https://www.genecards.org/cgi-bin/carddisp.pl?gene=ZGPAT
LPIN3	Lipin 3	Protein Coding	Q9BQK8	42	GC20P041340	0.920201539993286	https://www.genecards.org/cgi-bin/carddisp.pl?gene=LPIN3
NAPG	NSF Attachment Protein Gamma	Protein Coding	Q99747	42	GC18P010516	0.920201539993286	https://www.genecards.org/cgi-bin/carddisp.pl?gene=NAPG
PPP4R1	Protein Phosphatase 4 Regulatory Subunit 1	Protein Coding	Q8TF05	42	GC18M009546	0.920201539993286	https://www.genecards.org/cgi-bin/carddisp.pl?gene=PPP4R1
PPP6R1	Protein Phosphatase 6 Regulatory Subunit 1	Protein Coding	Q9UPN7	42	GC19M089486	0.920201539993286	https://www.genecards.org/cgi-bin/carddisp.pl?gene=PPP6R1
RAP2B	RAP2B, Member Of RAS Oncogene Family	Protein Coding	P61225	42	GC03P153162	0.920201539993286	https://www.genecards.org/cgi-bin/carddisp.pl?gene=RAP2B
RIN1	Ras And Rab Interactor 1	Protein Coding	Q13671	42	GC11M121254	0.920201539993286	https://www.genecards.org/cgi-bin/carddisp.pl?gene=RIN1
SMG5	SMG5 Nonsense Mediated MRNA Decay Factor	Protein Coding	Q9UPR3	42	GC01M159971	0.920201539993286	https://www.genecards.org/cgi-bin/carddisp.pl?gene=SMG5
IFIT5	Interferon Induced Protein With Tetratricopeptide Repeats 5	Protein Coding	Q13325	41	GC10P089414	0.920201539993286	https://www.genecards.org/cgi-bin/carddisp.pl?gene=IFIT5
LARP4B	La Ribonucleoprotein 4B	Protein Coding	Q92615	41	GC10M000806	0.920201539993286	https://www.genecards.org/cgi-bin/carddisp.pl?gene=LARP4B
ANAPC4	Anaphase Promoting Complex Subunit 4	Protein Coding	Q9UJX5	40	GC04P025379	0.920201539993286	https://www.genecards.org/cgi-bin/carddisp.pl?gene=ANAPC4
BCDIN3D	BCDIN3 Domain Containing RNA Methyltransferase	Protein Coding	Q7Z5W3	40	GC12M051022	0.920201539993286	https://www.genecards.org/cgi-bin/carddisp.pl?gene=BCDIN3D
C5orf15	Chromosome 5 Open Reading Frame 15	Protein Coding	Q8NC54	40	GC05M133955	0.920201539993286	https://www.genecards.org/cgi-bin/carddisp.pl?gene=C5orf15
CNN3	Calponin 3	Protein Coding	Q15417	40	GC01M094896	0.920201539993286	https://www.genecards.org/cgi-bin/carddisp.pl?gene=CNN3
MFAP1	Microfibril Associated Protein 1	Protein Coding	P55081	40	GC15M043804	0.920201539993286	https://www.genecards.org/cgi-bin/carddisp.pl?gene=MFAP1
NUFIP2	Nuclear FMR1 Interacting Protein 2	Protein Coding	Q7Z417	40	GC17M071108	0.920201539993286	https://www.genecards.org/cgi-bin/carddisp.pl?gene=NUFIP2
C7orf50	Chromosome 7 Open Reading Frame 50	Protein Coding	Q9BRJ6	39	GC07M002178	0.920201539993286	https://www.genecards.org/cgi-bin/carddisp.pl?gene=C7orf50
DNAJC8	DnaJ Heat Shock Protein Family (Hsp40) Member C8	Protein Coding	O75937	39	GC01M028199	0.920201539993286	https://www.genecards.org/cgi-bin/carddisp.pl?gene=DNAJC8
RETREG3	Reticulophagy Regulator Family Member 3	Protein Coding	Q86VR2	39	GC17M071707	0.920201539993286	https://www.genecards.org/cgi-bin/carddisp.pl?gene=RETREG3
RAP1GAP2	RAP1 GTPase Activating Protein 2	Protein Coding	Q684P5	37	GC17P100222	0.920201539993286	https://www.genecards.org/cgi-bin/carddisp.pl?gene=RAP1GAP2
ZFC3H1	Zinc Finger C3H1-Type Containing	Protein Coding	O60293	36	GC12M071609	0.920201539993286	https://www.genecards.org/cgi-bin/carddisp.pl?gene=ZFC3H1
PROSER2	Proline And Serine Rich 2	Protein Coding	Q86WR7	35	GC10P011866	0.920201539993286	https://www.genecards.org/cgi-bin/carddisp.pl?gene=PROSER2
SLX9	SLX9 Ribosome Biogenesis Factor	Protein Coding	Q9NSI2	33	GC21P044939	0.920201539993286	https://www.genecards.org/cgi-bin/carddisp.pl?gene=SLX9
LINC00261	Long Intergenic Non-Protein Coding RNA 261	RNA Gene		27	GC20M022529	0.920201539993286	https://www.genecards.org/cgi-bin/carddisp.pl?gene=LINC00261
MIR135A1	MicroRNA 135a-1	RNA Gene		27	GC03M053620	0.920201539993286	https://www.genecards.org/cgi-bin/carddisp.pl?gene=MIR135A1
MIR181A2	MicroRNA 181a-2	RNA Gene		27	GC09P124692	0.920201539993286	https://www.genecards.org/cgi-bin/carddisp.pl?gene=MIR181A2
MIR181A1	MicroRNA 181a-1	RNA Gene		25	GC01M198860	0.920201539993286	https://www.genecards.org/cgi-bin/carddisp.pl?gene=MIR181A1
IGH	Immunoglobulin Heavy Locus	Protein Coding		23	GC14M118870	0.920201539993286	https://www.genecards.org/cgi-bin/carddisp.pl?gene=IGH
DLEU7-AS1	DLEU7 Antisense RNA 1	RNA Gene		22	GC13P050552	0.920201539993286	https://www.genecards.org/cgi-bin/carddisp.pl?gene=DLEU7-AS1
SNORD22	Small Nucleolar RNA, C/D Box 22	RNA Gene		22	GC11M121085	0.920201539993286	https://www.genecards.org/cgi-bin/carddisp.pl?gene=SNORD22
HEIH	Hepatocellular Carcinoma Up-Regulated EZH2-Associated Long Non-Coding RNA	RNA Gene		21	GC05M182482	0.920201539993286	https://www.genecards.org/cgi-bin/carddisp.pl?gene=HEIH
MROCKI	MARCKS Cis Regulating LncRNA Promoter Of Cytokines And Inflammation	RNA Gene		20	GC06M113869	0.920201539993286	https://www.genecards.org/cgi-bin/carddisp.pl?gene=MROCKI
MIR449C	MicroRNA 449c	RNA Gene		18	GC05M055173	0.920201539993286	https://www.genecards.org/cgi-bin/carddisp.pl?gene=MIR449C
MIR135A2	MicroRNA 135a-2	RNA Gene		17	GC12P097563	0.920201539993286	https://www.genecards.org/cgi-bin/carddisp.pl?gene=MIR135A2
RAD51-AS1	RAD51 Antisense RNA 1	RNA Gene		17	GC15M040829	0.920201539993286	https://www.genecards.org/cgi-bin/carddisp.pl?gene=RAD51-AS1
LINC00298	Long Intergenic Non-Protein Coding RNA 298	RNA Gene		16	GC02M007922	0.920201539993286	https://www.genecards.org/cgi-bin/carddisp.pl?gene=LINC00298
LYPLA2P1	LYPLA2 Pseudogene 1	Pseudogene		12	GC06M033364	0.920201539993286	https://www.genecards.org/cgi-bin/carddisp.pl?gene=LYPLA2P1
MIR4524A	MicroRNA 4524a	RNA Gene		12	GC17M069099	0.920201539993286	https://www.genecards.org/cgi-bin/carddisp.pl?gene=MIR4524A
UCP1	Uncoupling Protein 1	Protein Coding	P25874	51	GC04M140559	0.913396835327148	https://www.genecards.org/cgi-bin/carddisp.pl?gene=UCP1
BACH1	BTB Domain And CNC Homolog 1	Protein Coding	O14867	49	GC21P029194	0.907880663871765	https://www.genecards.org/cgi-bin/carddisp.pl?gene=BACH1
DLST	Dihydrolipoamide S-Succinyltransferase	Protein Coding	P36957	55	GC14P074881	0.906351208686829	https://www.genecards.org/cgi-bin/carddisp.pl?gene=DLST
IDH3A	Isocitrate Dehydrogenase (NAD(+)) 3 Catalytic Subunit Alpha	Protein Coding	P50213	52	GC15P078131	0.906351208686829	https://www.genecards.org/cgi-bin/carddisp.pl?gene=IDH3A
SUCLG2	Succinate-CoA Ligase GDP-Forming Subunit Beta	Protein Coding	Q96I99	49	GC03M067358	0.906351208686829	https://www.genecards.org/cgi-bin/carddisp.pl?gene=SUCLG2
SLC9A1	Solute Carrier Family 9 Member A1	Protein Coding	P19634	58	GC01M030573	0.892673969268799	https://www.genecards.org/cgi-bin/carddisp.pl?gene=SLC9A1
CASC2	Cancer Susceptibility 2	RNA Gene	Q8IU53	31	GC10P118053	0.890653491020203	https://www.genecards.org/cgi-bin/carddisp.pl?gene=CASC2
LINC00665	Long Intergenic Non-Protein Coding RNA 665	RNA Gene		21	GC19M090181	0.890653491020203	https://www.genecards.org/cgi-bin/carddisp.pl?gene=LINC00665
IKBKB	Inhibitor Of Nuclear Factor Kappa B Kinase Subunit Beta	Protein Coding	O14920	62	GC08P042271	0.874224007129669	https://www.genecards.org/cgi-bin/carddisp.pl?gene=IKBKB
UCHL1	Ubiquitin C-Terminal Hydrolase L1	Protein Coding	P09936	61	GC04P041256	0.868817210197449	https://www.genecards.org/cgi-bin/carddisp.pl?gene=UCHL1
ANXA2P2	Annexin A2 Pseudogene 2	Pseudogene	A6NMY6	28	GC09P055589	0.868817210197449	https://www.genecards.org/cgi-bin/carddisp.pl?gene=ANXA2P2
DNM3OS	DNM3 Opposite Strand/Antisense RNA	RNA Gene		25	GC01M172226	0.868817210197449	https://www.genecards.org/cgi-bin/carddisp.pl?gene=DNM3OS
MIR381	MicroRNA 381	RNA Gene		25	GC14P115607	0.868817210197449	https://www.genecards.org/cgi-bin/carddisp.pl?gene=MIR381
UNC5B-AS1	UNC5B Antisense RNA 1	RNA Gene		18	GC10M071214	0.868817210197449	https://www.genecards.org/cgi-bin/carddisp.pl?gene=UNC5B-AS1
MIR378E	MicroRNA 378e	RNA Gene		14	GC05P170028	0.868817210197449	https://www.genecards.org/cgi-bin/carddisp.pl?gene=MIR378E
DELEC1	Deleted In Esophageal Cancer 1	RNA Gene	Q9P2X7	31	GC09P123203	0.854826092720032	https://www.genecards.org/cgi-bin/carddisp.pl?gene=DELEC1
HMOX1	Heme Oxygenase 1	Protein Coding	P09601	61	GC22P035380	0.853935897350311	https://www.genecards.org/cgi-bin/carddisp.pl?gene=HMOX1
EIF4A1	Eukaryotic Translation Initiation Factor 4A1	Protein Coding	P60842	54	GC17P007572	0.845357060432434	https://www.genecards.org/cgi-bin/carddisp.pl?gene=EIF4A1
ERO1A	Endoplasmic Reticulum Oxidoreductase 1 Alpha	Protein Coding	Q96HE7	50	GC14M052640	0.845357060432434	https://www.genecards.org/cgi-bin/carddisp.pl?gene=ERO1A
EEF1G	Eukaryotic Translation Elongation Factor 1 Gamma	Protein Coding	P26641	46	GC11M121059	0.845357060432434	https://www.genecards.org/cgi-bin/carddisp.pl?gene=EEF1G
CLK1	CDC Like Kinase 1	Protein Coding	P49759	45	GC02M200853	0.845357060432434	https://www.genecards.org/cgi-bin/carddisp.pl?gene=CLK1
DEPDC1	DEP Domain Containing 1	Protein Coding	Q5TB30	42	GC01M068474	0.845357060432434	https://www.genecards.org/cgi-bin/carddisp.pl?gene=DEPDC1
LUCAT1	Lung Cancer Associated Transcript 1	RNA Gene		23	GC05M091054	0.845357060432434	https://www.genecards.org/cgi-bin/carddisp.pl?gene=LUCAT1
ILF3-DT	ILF3 Divergent Transcript	RNA Gene		21	GC19M019438	0.845357060432434	https://www.genecards.org/cgi-bin/carddisp.pl?gene=ILF3-DT
LINC00668	Long Intergenic Non-Protein Coding RNA 668	RNA Gene		21	GC18M006922	0.845357060432434	https://www.genecards.org/cgi-bin/carddisp.pl?gene=LINC00668
LINC00844	Long Intergenic Non-Protein Coding RNA 844	RNA Gene		15	GC10P058999	0.845357060432434	https://www.genecards.org/cgi-bin/carddisp.pl?gene=LINC00844
LINC01391	Long Intergenic Non-Protein Coding RNA 1391	RNA Gene		14	GC03M138935	0.845357060432434	https://www.genecards.org/cgi-bin/carddisp.pl?gene=LINC01391
GSK3B	Glycogen Synthase Kinase 3 Beta	Protein Coding	P49841	59	GC03M119821	0.843821823596954	https://www.genecards.org/cgi-bin/carddisp.pl?gene=GSK3B
BNIP3	BCL2 Interacting Protein 3	Protein Coding	Q12983	49	GC10M131966	0.843821823596954	https://www.genecards.org/cgi-bin/carddisp.pl?gene=BNIP3
MRPL28	Mitochondrial Ribosomal Protein L28	Protein Coding	Q13084	42	GC16M000366	0.843821823596954	https://www.genecards.org/cgi-bin/carddisp.pl?gene=MRPL28
HSPG2	Heparan Sulfate Proteoglycan 2	Protein Coding	P98160	56	GC01M021822	0.834756433963776	https://www.genecards.org/cgi-bin/carddisp.pl?gene=HSPG2
FLT3	Fms Related Receptor Tyrosine Kinase 3	Protein Coding	P36888	61	GC13M028003	0.834317028522491	https://www.genecards.org/cgi-bin/carddisp.pl?gene=FLT3
ME1	Malic Enzyme 1	Protein Coding	P48163	48	GC06M083210	0.834317028522491	https://www.genecards.org/cgi-bin/carddisp.pl?gene=ME1
APBA3	Amyloid Beta Precursor Protein Binding Family A Member 3	Protein Coding	O96018	45	GC19M003750	0.834317028522491	https://www.genecards.org/cgi-bin/carddisp.pl?gene=APBA3
PSAT1	Phosphoserine Aminotransferase 1	Protein Coding	Q9Y617	55	GC09P078297	0.831506729125977	https://www.genecards.org/cgi-bin/carddisp.pl?gene=PSAT1
NOTCH1	Notch Receptor 1	Protein Coding	P46531	61	GC09M138590	0.82619309425354	https://www.genecards.org/cgi-bin/carddisp.pl?gene=NOTCH1
ADIPOQ	Adiponectin, C1Q And Collagen Domain Containing	Protein Coding	Q15848	55	GC03P186842	0.825717449188232	https://www.genecards.org/cgi-bin/carddisp.pl?gene=ADIPOQ
EIF2AK2	Eukaryotic Translation Initiation Factor 2 Alpha Kinase 2	Protein Coding	P19525	58	GC02M037099	0.822963178157806	https://www.genecards.org/cgi-bin/carddisp.pl?gene=EIF2AK2
F11	Coagulation Factor XI	Protein Coding	P03951	55	GC04P186333	0.822963178157806	https://www.genecards.org/cgi-bin/carddisp.pl?gene=F11
KLKB1	Kallikrein B1	Protein Coding	P03952	54	GC04P186320	0.822963178157806	https://www.genecards.org/cgi-bin/carddisp.pl?gene=KLKB1
PRCP	Prolylcarboxypeptidase	Protein Coding	P42785	54	GC11M121706	0.822963178157806	https://www.genecards.org/cgi-bin/carddisp.pl?gene=PRCP
KLK4	Kallikrein Related Peptidase 4	Protein Coding	Q9Y5K2	53	GC19M089294	0.822963178157806	https://www.genecards.org/cgi-bin/carddisp.pl?gene=KLK4
EPB42	Erythrocyte Membrane Protein Band 4.2	Protein Coding	P16452	47	GC15M044678	0.822963178157806	https://www.genecards.org/cgi-bin/carddisp.pl?gene=EPB42
ATF4	Activating Transcription Factor 4	Protein Coding	P18848	55	GC22P039519	0.82207989692688	https://www.genecards.org/cgi-bin/carddisp.pl?gene=ATF4
KDM6A	Lysine Demethylase 6A	Protein Coding	O15550	56	GC0XP044873	0.81984555721283	https://www.genecards.org/cgi-bin/carddisp.pl?gene=KDM6A
LRPPRC	Leucine Rich Pentatricopeptide Repeat Containing	Protein Coding	P42704	51	GC02M043886	0.81984555721283	https://www.genecards.org/cgi-bin/carddisp.pl?gene=LRPPRC
PRPS2	Phosphoribosyl Pyrophosphate Synthetase 2	Protein Coding	P11908	51	GC0XP012791	0.81984555721283	https://www.genecards.org/cgi-bin/carddisp.pl?gene=PRPS2
ASCL1	Achaete-Scute Family BHLH Transcription Factor 1	Protein Coding	P50553	50	GC12P102957	0.81984555721283	https://www.genecards.org/cgi-bin/carddisp.pl?gene=ASCL1
EREG	Epiregulin	Protein Coding	O14944	50	GC04P074366	0.81984555721283	https://www.genecards.org/cgi-bin/carddisp.pl?gene=EREG
DCXR	Dicarbonyl And L-Xylulose Reductase	Protein Coding	Q7Z4W1	49	GC17M082036	0.81984555721283	https://www.genecards.org/cgi-bin/carddisp.pl?gene=DCXR
FAM83A	Family With Sequence Similarity 83 Member A	Protein Coding	Q86UY5	40	GC08P123178	0.81984555721283	https://www.genecards.org/cgi-bin/carddisp.pl?gene=FAM83A
USP29	Ubiquitin Specific Peptidase 29	Protein Coding	Q9HBJ7	40	GC19P057119	0.81984555721283	https://www.genecards.org/cgi-bin/carddisp.pl?gene=USP29
SOX2-OT	SOX2 Overlapping Transcript	RNA Gene		32	GC03P180989	0.81984555721283	https://www.genecards.org/cgi-bin/carddisp.pl?gene=SOX2-OT
MIR379	MicroRNA 379	RNA Gene		22	GC14P115605	0.81984555721283	https://www.genecards.org/cgi-bin/carddisp.pl?gene=MIR379
MVP-DT	MVP Divergent Transcript	RNA Gene		21	GC16M043782	0.81984555721283	https://www.genecards.org/cgi-bin/carddisp.pl?gene=MVP-DT
PELATON	Plaque Enriched LncRNA In Atherosclerotic And Inflammatory Bowel Macrophage Regulation	RNA Gene		21	GC20P050417	0.81984555721283	https://www.genecards.org/cgi-bin/carddisp.pl?gene=PELATON
LINC00842	Long Intergenic Non-Protein Coding RNA 842	RNA Gene		18	GC10P046398	0.81984555721283	https://www.genecards.org/cgi-bin/carddisp.pl?gene=LINC00842
FAM99A	Family With Sequence Similarity 99 Member A	RNA Gene		17	GC11P007426	0.81984555721283	https://www.genecards.org/cgi-bin/carddisp.pl?gene=FAM99A
BOLA3-DT	BOLA3 Divergent Transcript	RNA Gene		16	GC02P074146	0.81984555721283	https://www.genecards.org/cgi-bin/carddisp.pl?gene=BOLA3-DT
RAB11B-AS1	RAB11B Antisense RNA 1	RNA Gene		16	GC19M019138	0.81984555721283	https://www.genecards.org/cgi-bin/carddisp.pl?gene=RAB11B-AS1
LINC02432	Long Intergenic Non-Protein Coding RNA 2432	RNA Gene		15	GC04M141295	0.81984555721283	https://www.genecards.org/cgi-bin/carddisp.pl?gene=LINC02432
IER3-AS1	IER3 Antisense RNA 1	RNA Gene		14	GC06P127837	0.81984555721283	https://www.genecards.org/cgi-bin/carddisp.pl?gene=IER3-AS1
LINC01833	Long Intergenic Non-Protein Coding RNA 1833	RNA Gene		13	GC02M044921	0.81984555721283	https://www.genecards.org/cgi-bin/carddisp.pl?gene=LINC01833
LINC01871	Long Intergenic Non-Protein Coding RNA 1871	RNA Gene		11	GC02P007723	0.81984555721283	https://www.genecards.org/cgi-bin/carddisp.pl?gene=LINC01871
LINC02390	Long Intergenic Non-Protein Coding RNA 2390	RNA Gene		11	GC12P036052	0.81984555721283	https://www.genecards.org/cgi-bin/carddisp.pl?gene=LINC02390
TXN	Thioredoxin	Protein Coding	P10599	54	GC09M110243	0.807743191719055	https://www.genecards.org/cgi-bin/carddisp.pl?gene=TXN
G6PC2	Glucose-6-Phosphatase Catalytic Subunit 2	Protein Coding	Q9NQR9	46	GC02P168901	0.805995225906372	https://www.genecards.org/cgi-bin/carddisp.pl?gene=G6PC2
SCN1A	Sodium Voltage-Gated Channel Alpha Subunit 1	Protein Coding	P35498	56	GC02M165989	0.800666093826294	https://www.genecards.org/cgi-bin/carddisp.pl?gene=SCN1A
LPAR1	Lysophosphatidic Acid Receptor 1	Protein Coding	Q92633	55	GC09M110873	0.800666093826294	https://www.genecards.org/cgi-bin/carddisp.pl?gene=LPAR1
PRKCI	Protein Kinase C Iota	Protein Coding	P41743	55	GC03P170222	0.800666093826294	https://www.genecards.org/cgi-bin/carddisp.pl?gene=PRKCI
CDKN2B	Cyclin Dependent Kinase Inhibitor 2B	Protein Coding	P42772	54	GC09M022002	0.800666093826294	https://www.genecards.org/cgi-bin/carddisp.pl?gene=CDKN2B
IREB2	Iron Responsive Element Binding Protein 2	Protein Coding	P48200	54	GC15P078437	0.800666093826294	https://www.genecards.org/cgi-bin/carddisp.pl?gene=IREB2
RORC	RAR Related Orphan Receptor C	Protein Coding	P51449	52	GC01M151806	0.800666093826294	https://www.genecards.org/cgi-bin/carddisp.pl?gene=RORC
LPAR3	Lysophosphatidic Acid Receptor 3	Protein Coding	Q9UBY5	51	GC01M084811	0.800666093826294	https://www.genecards.org/cgi-bin/carddisp.pl?gene=LPAR3
ITGB7	Integrin Subunit Beta 7	Protein Coding	P26010	50	GC12M053191	0.800666093826294	https://www.genecards.org/cgi-bin/carddisp.pl?gene=ITGB7
PTP4A2	Protein Tyrosine Phosphatase 4A2	Protein Coding	Q12974	48	GC01M031910	0.800666093826294	https://www.genecards.org/cgi-bin/carddisp.pl?gene=PTP4A2
FUT7	Fucosyltransferase 7	Protein Coding	Q11130	47	GC09M137030	0.800666093826294	https://www.genecards.org/cgi-bin/carddisp.pl?gene=FUT7
IL4I1	Interleukin 4 Induced 1	Protein Coding	Q96RQ9	45	GC19M089223	0.800666093826294	https://www.genecards.org/cgi-bin/carddisp.pl?gene=IL4I1
PRMT2	Protein Arginine Methyltransferase 2	Protein Coding	P55345	44	GC21P046635	0.800666093826294	https://www.genecards.org/cgi-bin/carddisp.pl?gene=PRMT2
GRINA	Glutamate Ionotropic Receptor NMDA Type Subunit Associated Protein 1	Protein Coding	Q7Z429	37	GC08P143990	0.800666093826294	https://www.genecards.org/cgi-bin/carddisp.pl?gene=GRINA
ZNF479	Zinc Finger Protein 479	Protein Coding	Q96JC4	34	GC07M069262	0.800666093826294	https://www.genecards.org/cgi-bin/carddisp.pl?gene=ZNF479
NPTN-IT1	NPTN Intronic Transcript 1	RNA Gene		18	GC15M073566	0.800666093826294	https://www.genecards.org/cgi-bin/carddisp.pl?gene=NPTN-IT1
MUC16	Mucin 16, Cell Surface Associated	Protein Coding	Q8WXI7	45	GC19M008848	0.798141002655029	https://www.genecards.org/cgi-bin/carddisp.pl?gene=MUC16
SLC16A8	Solute Carrier Family 16 Member 8	Protein Coding	O95907	44	GC22M076593	0.793687999248505	https://www.genecards.org/cgi-bin/carddisp.pl?gene=SLC16A8
RAF1	Raf-1 Proto-Oncogene, Serine/Threonine Kinase	Protein Coding	P04049	62	GC03M012583	0.791627049446106	https://www.genecards.org/cgi-bin/carddisp.pl?gene=RAF1
FCGR3A	Fc Gamma Receptor IIIa	Protein Coding	P08637	55	GC01M161541	0.791627049446106	https://www.genecards.org/cgi-bin/carddisp.pl?gene=FCGR3A
COL4A5	Collagen Type IV Alpha 5 Chain	Protein Coding	P29400	52	GC0XP108439	0.791627049446106	https://www.genecards.org/cgi-bin/carddisp.pl?gene=COL4A5
DHX9	DExH-Box Helicase 9	Protein Coding	Q08211	51	GC01P182839	0.791627049446106	https://www.genecards.org/cgi-bin/carddisp.pl?gene=DHX9
EHD1	EH Domain Containing 1	Protein Coding	Q9H4M9	48	GC11M121151	0.791627049446106	https://www.genecards.org/cgi-bin/carddisp.pl?gene=EHD1
OLA1	Obg Like ATPase 1	Protein Coding	Q9NTK5	47	GC02M174072	0.791627049446106	https://www.genecards.org/cgi-bin/carddisp.pl?gene=OLA1
HOXA3	Homeobox A3	Protein Coding	O43365	45	GC07M027951	0.791627049446106	https://www.genecards.org/cgi-bin/carddisp.pl?gene=HOXA3
NEK5	NIMA Related Kinase 5	Protein Coding	Q6P3R8	40	GC13M052033	0.791627049446106	https://www.genecards.org/cgi-bin/carddisp.pl?gene=NEK5
LEF1-AS1	LEF1 Antisense RNA 1	RNA Gene		25	GC04P108167	0.791627049446106	https://www.genecards.org/cgi-bin/carddisp.pl?gene=LEF1-AS1
MIR874	MicroRNA 874	RNA Gene		23	GC05M137647	0.791627049446106	https://www.genecards.org/cgi-bin/carddisp.pl?gene=MIR874
HOXC-AS3	HOXC Cluster Antisense RNA 3	RNA Gene		21	GC12M053981	0.791627049446106	https://www.genecards.org/cgi-bin/carddisp.pl?gene=HOXC-AS3
KTN1-AS1	KTN1 Antisense RNA 1	RNA Gene	Q86SY8	21	GC14M055687	0.791627049446106	https://www.genecards.org/cgi-bin/carddisp.pl?gene=KTN1-AS1
MIR889	MicroRNA 889	RNA Gene		20	GC14P115632	0.791627049446106	https://www.genecards.org/cgi-bin/carddisp.pl?gene=MIR889
FIRRE	Firre Intergenic Repeating RNA Element	RNA Gene		18	GC0XM131691	0.791627049446106	https://www.genecards.org/cgi-bin/carddisp.pl?gene=FIRRE
MIR487A	MicroRNA 487a	RNA Gene		17	GC14P115615	0.791627049446106	https://www.genecards.org/cgi-bin/carddisp.pl?gene=MIR487A
MIR1248	MicroRNA 1248	RNA Gene		16	GC03P187510	0.791627049446106	https://www.genecards.org/cgi-bin/carddisp.pl?gene=MIR1248
DDN-AS1	DDN And PRKAG1 Antisense RNA 1	RNA Gene		15	GC12P051345	0.791627049446106	https://www.genecards.org/cgi-bin/carddisp.pl?gene=DDN-AS1
FAM238C	Family With Sequence Similarity 238 Member C	RNA Gene		15	GC10M026962	0.791627049446106	https://www.genecards.org/cgi-bin/carddisp.pl?gene=FAM238C
MIR2467	MicroRNA 2467	RNA Gene		14	GC02M239353	0.791627049446106	https://www.genecards.org/cgi-bin/carddisp.pl?gene=MIR2467
CTSLP8	Cathepsin L Pseudogene 8	Pseudogene		10	GC09P087844	0.791627049446106	https://www.genecards.org/cgi-bin/carddisp.pl?gene=CTSLP8
ADA	Adenosine Deaminase	Protein Coding	P00813	60	GC20M044620	0.789020597934723	https://www.genecards.org/cgi-bin/carddisp.pl?gene=ADA
HADHA	Hydroxyacyl-CoA Dehydrogenase Trifunctional Multienzyme Complex Subunit Alpha	Protein Coding	P40939	55	GC02M026190	0.789020597934723	https://www.genecards.org/cgi-bin/carddisp.pl?gene=HADHA
NCOA3	Nuclear Receptor Coactivator 3	Protein Coding	Q9Y6Q9	56	GC20P047501	0.788345217704773	https://www.genecards.org/cgi-bin/carddisp.pl?gene=NCOA3
SUCLG1	Succinate-CoA Ligase GDP/ADP-Forming Subunit Alpha	Protein Coding	P53597	53	GC02M084423	0.786815762519836	https://www.genecards.org/cgi-bin/carddisp.pl?gene=SUCLG1
SQOR	Sulfide Quinone Oxidoreductase	Protein Coding	Q9Y6N5	48	GC15P148241	0.786815762519836	https://www.genecards.org/cgi-bin/carddisp.pl?gene=SQOR
NAMPT	Nicotinamide Phosphoribosyltransferase	Protein Coding	P43490	56	GC07M106248	0.781871438026428	https://www.genecards.org/cgi-bin/carddisp.pl?gene=NAMPT
BCR	BCR Activator Of RhoGEF And GTPase	Protein Coding	P11274	59	GC22P023179	0.767836213111877	https://www.genecards.org/cgi-bin/carddisp.pl?gene=BCR
CDK1	Cyclin Dependent Kinase 1	Protein Coding	P06493	56	GC10P060772	0.767836213111877	https://www.genecards.org/cgi-bin/carddisp.pl?gene=CDK1
MIR340	MicroRNA 340	RNA Gene		25	GC05M180015	0.764963269233704	https://www.genecards.org/cgi-bin/carddisp.pl?gene=MIR340
TUFM	Tu Translation Elongation Factor, Mitochondrial	Protein Coding	P49411	54	GC16M043103	0.759597659111023	https://www.genecards.org/cgi-bin/carddisp.pl?gene=TUFM
ELK1	ETS Transcription Factor ELK1	Protein Coding	P19419	52	GC0XM047635	0.759597659111023	https://www.genecards.org/cgi-bin/carddisp.pl?gene=ELK1
GDF15	Growth Differentiation Factor 15	Protein Coding	Q99988	51	GC19P102651	0.759597659111023	https://www.genecards.org/cgi-bin/carddisp.pl?gene=GDF15
MYL9	Myosin Light Chain 9	Protein Coding	P24844	51	GC20P036541	0.759597659111023	https://www.genecards.org/cgi-bin/carddisp.pl?gene=MYL9
NME4	NME/NM23 Nucleoside Diphosphate Kinase 4	Protein Coding	O00746	51	GC16P000396	0.759597659111023	https://www.genecards.org/cgi-bin/carddisp.pl?gene=NME4
S100A8	S100 Calcium Binding Protein A8	Protein Coding	P05109	50	GC01M159750	0.759597659111023	https://www.genecards.org/cgi-bin/carddisp.pl?gene=S100A8
TECR	Trans-2,3-Enoyl-CoA Reductase	Protein Coding	Q9NZ01	49	GC19P014517	0.759597659111023	https://www.genecards.org/cgi-bin/carddisp.pl?gene=TECR
NUS1	NUS1 Dehydrodolichyl Diphosphate Synthase Subunit	Protein Coding	Q96E22	47	GC06P117675	0.759597659111023	https://www.genecards.org/cgi-bin/carddisp.pl?gene=NUS1
PRMT6	Protein Arginine Methyltransferase 6	Protein Coding	Q96LA8	47	GC01P107056	0.759597659111023	https://www.genecards.org/cgi-bin/carddisp.pl?gene=PRMT6
RRAGD	Ras Related GTP Binding D	Protein Coding	Q9NQL2	46	GC06M089364	0.759597659111023	https://www.genecards.org/cgi-bin/carddisp.pl?gene=RRAGD
YTHDF3	YTH N6-Methyladenosine RNA Binding Protein F3	Protein Coding	Q7Z739	43	GC08P063168	0.759597659111023	https://www.genecards.org/cgi-bin/carddisp.pl?gene=YTHDF3
MIR185	MicroRNA 185	RNA Gene		29	GC22P064478	0.759597659111023	https://www.genecards.org/cgi-bin/carddisp.pl?gene=MIR185
SNHG17	Small Nucleolar RNA Host Gene 17	RNA Gene		24	GC20M038860	0.759597659111023	https://www.genecards.org/cgi-bin/carddisp.pl?gene=SNHG17
SILC1	Sciatic Injury Induced LincRNA Upregulator Of SOX11	RNA Gene		21	GC02P005933	0.759597659111023	https://www.genecards.org/cgi-bin/carddisp.pl?gene=SILC1
AOC4P	Amine Oxidase Copper Containing 4, Pseudogene	Pseudogene		16	GC17P101614	0.759597659111023	https://www.genecards.org/cgi-bin/carddisp.pl?gene=AOC4P
BBOX1-AS1	BBOX1 Antisense RNA 1	RNA Gene		16	GC11M027047	0.759597659111023	https://www.genecards.org/cgi-bin/carddisp.pl?gene=BBOX1-AS1
LMCD1-AS1	LMCD1 Antisense RNA 1	RNA Gene		16	GC03M007928	0.759597659111023	https://www.genecards.org/cgi-bin/carddisp.pl?gene=LMCD1-AS1
ARAP1-AS1	ARAP1 Antisense RNA 1	RNA Gene		13	GC11P072685	0.759597659111023	https://www.genecards.org/cgi-bin/carddisp.pl?gene=ARAP1-AS1
GALK1	Galactokinase 1	Protein Coding	P51570	56	GC17M075751	0.755695164203644	https://www.genecards.org/cgi-bin/carddisp.pl?gene=GALK1
MAPK10	Mitogen-Activated Protein Kinase 10	Protein Coding	P53779	55	GC04M085990	0.755695164203644	https://www.genecards.org/cgi-bin/carddisp.pl?gene=MAPK10
GHRL	Ghrelin And Obestatin Prepropeptide	Protein Coding	Q9UBU3	50	GC03M010285	0.755695164203644	https://www.genecards.org/cgi-bin/carddisp.pl?gene=GHRL
PINK1	PTEN Induced Kinase 1	Protein Coding	Q9BXM7	55	GC01P020634	0.745999932289124	https://www.genecards.org/cgi-bin/carddisp.pl?gene=PINK1
COX5A	Cytochrome C Oxidase Subunit 5A	Protein Coding	P20674	52	GC15M074919	0.745999932289124	https://www.genecards.org/cgi-bin/carddisp.pl?gene=COX5A
MIR195	MicroRNA 195	RNA Gene		26	GC17M016815	0.745999932289124	https://www.genecards.org/cgi-bin/carddisp.pl?gene=MIR195
MIR106A	MicroRNA 106a	RNA Gene		25	GC0XM134436	0.745999932289124	https://www.genecards.org/cgi-bin/carddisp.pl?gene=MIR106A
TRP-AGG2-6	TRNA-Pro (Anticodon AGG) 2-6	RNA Gene		14	GC14M026462	0.745999932289124	https://www.genecards.org/cgi-bin/carddisp.pl?gene=TRP-AGG2-6
CTH	Cystathionine Gamma-Lyase	Protein Coding	P32929	57	GC01P070411	0.745747327804565	https://www.genecards.org/cgi-bin/carddisp.pl?gene=CTH
ACO2	Aconitase 2	Protein Coding	Q99798	55	GC22P065256	0.745747327804565	https://www.genecards.org/cgi-bin/carddisp.pl?gene=ACO2
ACO1	Aconitase 1	Protein Coding	P21399	52	GC09P032374	0.745747327804565	https://www.genecards.org/cgi-bin/carddisp.pl?gene=ACO1
G6PC3	Glucose-6-Phosphatase Catalytic Subunit 3	Protein Coding	Q9BUM1	48	GC17P044070	0.745747327804565	https://www.genecards.org/cgi-bin/carddisp.pl?gene=G6PC3
MIR210	MicroRNA 210	RNA Gene		28	GC11M010207	0.740967094898224	https://www.genecards.org/cgi-bin/carddisp.pl?gene=MIR210
HADHB	Hydroxyacyl-CoA Dehydrogenase Trifunctional Multienzyme Complex Subunit Beta	Protein Coding	P55084	55	GC02P026243	0.73529064655304	https://www.genecards.org/cgi-bin/carddisp.pl?gene=HADHB
GLS2	Glutaminase 2	Protein Coding	Q9UI32	47	GC12M056470	0.73529064655304	https://www.genecards.org/cgi-bin/carddisp.pl?gene=GLS2
SLX1A-SULT1A3	SLX1A-SULT1A3 Readthrough (NMD Candidate)	RNA Gene		18	GC16P066021	0.73529064655304	https://www.genecards.org/cgi-bin/carddisp.pl?gene=SLX1A-SULT1A3
AR	Androgen Receptor	Protein Coding	P10275	60	GC0XP067544	0.72888457775116	https://www.genecards.org/cgi-bin/carddisp.pl?gene=AR
SIX1	SIX Homeobox 1	Protein Coding	Q15475	51	GC14M060643	0.72888457775116	https://www.genecards.org/cgi-bin/carddisp.pl?gene=SIX1
KLF2	KLF Transcription Factor 2	Protein Coding	Q9Y5W3	48	GC19P102608	0.72888457775116	https://www.genecards.org/cgi-bin/carddisp.pl?gene=KLF2
GSR	Glutathione-Disulfide Reductase	Protein Coding	P00390	58	GC08M030678	0.722539782524109	https://www.genecards.org/cgi-bin/carddisp.pl?gene=GSR
MAPK8	Mitogen-Activated Protein Kinase 8	Protein Coding	P45983	58	GC10P048306	0.722539782524109	https://www.genecards.org/cgi-bin/carddisp.pl?gene=MAPK8
IL10	Interleukin 10	Protein Coding	P22301	56	GC01M206767	0.722539782524109	https://www.genecards.org/cgi-bin/carddisp.pl?gene=IL10
TALDO1	Transaldolase 1	Protein Coding	P37837	55	GC11P007397	0.722539782524109	https://www.genecards.org/cgi-bin/carddisp.pl?gene=TALDO1
TP53COR1	Tumor Protein P53 Pathway Corepressor 1	RNA Gene		14	GC06U903133	0.722539782524109	https://www.genecards.org/cgi-bin/carddisp.pl?gene=TP53COR1
DDB1	Damage Specific DNA Binding Protein 1	Protein Coding	Q16531	54	GC11M121015	0.721604824066162	https://www.genecards.org/cgi-bin/carddisp.pl?gene=DDB1
NEDD4L	NEDD4 Like E3 Ubiquitin Protein Ligase	Protein Coding	Q96PU5	54	GC18P058044	0.721604824066162	https://www.genecards.org/cgi-bin/carddisp.pl?gene=NEDD4L
FBL	Fibrillarin	Protein Coding	P22087	51	GC19M039834	0.721604824066162	https://www.genecards.org/cgi-bin/carddisp.pl?gene=FBL
S100A9	S100 Calcium Binding Protein A9	Protein Coding	P06702	51	GC01P153357	0.721604824066162	https://www.genecards.org/cgi-bin/carddisp.pl?gene=S100A9
RBMX	RNA Binding Motif Protein X-Linked	Protein Coding	P38159	50	GC0XM136848	0.721604824066162	https://www.genecards.org/cgi-bin/carddisp.pl?gene=RBMX
PCBP1	Poly(RC) Binding Protein 1	Protein Coding	Q15365	49	GC02P070087	0.721604824066162	https://www.genecards.org/cgi-bin/carddisp.pl?gene=PCBP1
RPL7	Ribosomal Protein L7	Protein Coding	P18124	49	GC08M073290	0.721604824066162	https://www.genecards.org/cgi-bin/carddisp.pl?gene=RPL7
PUM1	Pumilio RNA Binding Family Member 1	Protein Coding	Q14671	48	GC01M030931	0.721604824066162	https://www.genecards.org/cgi-bin/carddisp.pl?gene=PUM1
GOLPH3	Golgi Phosphoprotein 3	Protein Coding	Q9H4A6	47	GC05M032124	0.721604824066162	https://www.genecards.org/cgi-bin/carddisp.pl?gene=GOLPH3
HSD17B12	Hydroxysteroid 17-Beta Dehydrogenase 12	Protein Coding	Q53GQ0	47	GC11P043556	0.721604824066162	https://www.genecards.org/cgi-bin/carddisp.pl?gene=HSD17B12
PSMD1	Proteasome 26S Subunit, Non-ATPase 1	Protein Coding	Q99460	47	GC02P231056	0.721604824066162	https://www.genecards.org/cgi-bin/carddisp.pl?gene=PSMD1
BRD9	Bromodomain Containing 9	Protein Coding	Q9H8M2	46	GC05M002064	0.721604824066162	https://www.genecards.org/cgi-bin/carddisp.pl?gene=BRD9
CAND1	Cullin Associated And Neddylation Dissociated 1	Protein Coding	Q86VP6	46	GC12P067274	0.721604824066162	https://www.genecards.org/cgi-bin/carddisp.pl?gene=CAND1
ATP5F1C	ATP Synthase F1 Subunit Gamma	Protein Coding	P36542	44	GC10P007789	0.721604824066162	https://www.genecards.org/cgi-bin/carddisp.pl?gene=ATP5F1C
HNRNPUL1	Heterogeneous Nuclear Ribonucleoprotein U Like 1	Protein Coding	Q9BUJ2	43	GC19P041262	0.721604824066162	https://www.genecards.org/cgi-bin/carddisp.pl?gene=HNRNPUL1
KLF7	KLF Transcription Factor 7	Protein Coding	O75840	43	GC02M207074	0.721604824066162	https://www.genecards.org/cgi-bin/carddisp.pl?gene=KLF7
CNTNAP4	Contactin Associated Protein Family Member 4	Protein Coding	Q9C0A0	40	GC16P078874	0.721604824066162	https://www.genecards.org/cgi-bin/carddisp.pl?gene=CNTNAP4
RILPL2	Rab Interacting Lysosomal Protein Like 2	Protein Coding	Q969X0	40	GC12M123537	0.721604824066162	https://www.genecards.org/cgi-bin/carddisp.pl?gene=RILPL2
STK35	Serine/Threonine Kinase 35	Protein Coding	Q8TDR2	39	GC20P002101	0.721604824066162	https://www.genecards.org/cgi-bin/carddisp.pl?gene=STK35
IGKC	Immunoglobulin Kappa Constant	Protein Coding	P01834	38	GC02M092235	0.721604824066162	https://www.genecards.org/cgi-bin/carddisp.pl?gene=IGKC
MIR181B1	MicroRNA 181b-1	RNA Gene		27	GC01M198858	0.721604824066162	https://www.genecards.org/cgi-bin/carddisp.pl?gene=MIR181B1
MIR483	MicroRNA 483	RNA Gene		27	GC11M010289	0.721604824066162	https://www.genecards.org/cgi-bin/carddisp.pl?gene=MIR483
MIR557	MicroRNA 557	RNA Gene		21	GC01P168375	0.721604824066162	https://www.genecards.org/cgi-bin/carddisp.pl?gene=MIR557
MIR4516	MicroRNA 4516	RNA Gene		19	GC16P065024	0.721604824066162	https://www.genecards.org/cgi-bin/carddisp.pl?gene=MIR4516
LINC00494	Long Intergenic Non-Protein Coding RNA 494	RNA Gene		16	GC20P048391	0.721604824066162	https://www.genecards.org/cgi-bin/carddisp.pl?gene=LINC00494
LINC01572	Long Intergenic Non-Protein Coding RNA 1572	RNA Gene		16	GC16M072989	0.721604824066162	https://www.genecards.org/cgi-bin/carddisp.pl?gene=LINC01572
MCF2L-AS1	MCF2L Antisense RNA 1	RNA Gene		16	GC13M112967	0.721604824066162	https://www.genecards.org/cgi-bin/carddisp.pl?gene=MCF2L-AS1
TM4SF1-AS1	TM4SF1 Antisense RNA 1	RNA Gene		15	GC03P149378	0.721604824066162	https://www.genecards.org/cgi-bin/carddisp.pl?gene=TM4SF1-AS1
ZBED3-AS1	ZBED3 Antisense RNA 1	RNA Gene		15	GC05P077484	0.721604824066162	https://www.genecards.org/cgi-bin/carddisp.pl?gene=ZBED3-AS1
MIR3679	MicroRNA 3679	RNA Gene		14	GC02P134127	0.721604824066162	https://www.genecards.org/cgi-bin/carddisp.pl?gene=MIR3679
MIR630	MicroRNA 630	RNA Gene		13	GC15P072587	0.721604824066162	https://www.genecards.org/cgi-bin/carddisp.pl?gene=MIR630
UC.134	Long Non-Coding RNA Uc.134	RNA Gene		7	GC03P158527	0.721604824066162	https://www.genecards.org/cgi-bin/carddisp.pl?gene=UC.134
ARNT	Aryl Hydrocarbon Receptor Nuclear Translocator	Protein Coding	P27540	54	GC01M150809	0.709486663341522	https://www.genecards.org/cgi-bin/carddisp.pl?gene=ARNT
WWOX	WW Domain Containing Oxidoreductase	Protein Coding	Q9NZC7	54	GC16P078099	0.709486663341522	https://www.genecards.org/cgi-bin/carddisp.pl?gene=WWOX
CBS	Cystathionine Beta-Synthase	Protein Coding	P35520	60	GC21M043053	0.707754492759705	https://www.genecards.org/cgi-bin/carddisp.pl?gene=CBS
SDHD	Succinate Dehydrogenase Complex Subunit D	Protein Coding	O14521	53	GC11P112400	0.707754492759705	https://www.genecards.org/cgi-bin/carddisp.pl?gene=SDHD
SHMT1	Serine Hydroxymethyltransferase 1	Protein Coding	P34896	53	GC17M070861	0.707754492759705	https://www.genecards.org/cgi-bin/carddisp.pl?gene=SHMT1
POMC	Proopiomelanocortin	Protein Coding	P01189	56	GC02M025160	0.70618200302124	https://www.genecards.org/cgi-bin/carddisp.pl?gene=POMC
SLC2A9	Solute Carrier Family 2 Member 9	Protein Coding	Q9NRM0	54	GC04M009772	0.70618200302124	https://www.genecards.org/cgi-bin/carddisp.pl?gene=SLC2A9
CALCA	Calcitonin Related Polypeptide Alpha	Protein Coding	P06881	52	GC11M014966	0.70618200302124	https://www.genecards.org/cgi-bin/carddisp.pl?gene=CALCA
NPY	Neuropeptide Y	Protein Coding	P01303	52	GC07P024290	0.70618200302124	https://www.genecards.org/cgi-bin/carddisp.pl?gene=NPY
IGFBP1	Insulin Like Growth Factor Binding Protein 1	Protein Coding	P08833	51	GC07P049304	0.70618200302124	https://www.genecards.org/cgi-bin/carddisp.pl?gene=IGFBP1
BAIAP2L1	BAR/IMD Domain Containing Adaptor Protein 2 Like 1	Protein Coding	Q9UHR4	47	GC07M098294	0.70618200302124	https://www.genecards.org/cgi-bin/carddisp.pl?gene=BAIAP2L1
SLC16A5	Solute Carrier Family 16 Member 5	Protein Coding	O15375	41	GC17P102394	0.70618200302124	https://www.genecards.org/cgi-bin/carddisp.pl?gene=SLC16A5
RPIA	Ribose 5-Phosphate Isomerase A	Protein Coding	P49247	50	GC02P088691	0.703261256217957	https://www.genecards.org/cgi-bin/carddisp.pl?gene=RPIA
SHC1	SHC Adaptor Protein 1	Protein Coding	P29353	52	GC01M154962	0.697028279304504	https://www.genecards.org/cgi-bin/carddisp.pl?gene=SHC1
SNAI1	Snail Family Transcriptional Repressor 1	Protein Coding	O95863	52	GC20P049982	0.697028279304504	https://www.genecards.org/cgi-bin/carddisp.pl?gene=SNAI1
MFN1	Mitofusin 1	Protein Coding	Q8IWA4	51	GC03P179347	0.697028279304504	https://www.genecards.org/cgi-bin/carddisp.pl?gene=MFN1
SLC25A31	Solute Carrier Family 25 Member 31	Protein Coding	Q9H0C2	45	GC04P127730	0.697028279304504	https://www.genecards.org/cgi-bin/carddisp.pl?gene=SLC25A31
ABCB1	ATP Binding Cassette Subfamily B Member 1	Protein Coding	P08183	60	GC07M087504	0.688977599143982	https://www.genecards.org/cgi-bin/carddisp.pl?gene=ABCB1
BCL2L1	BCL2 Like 1	Protein Coding	Q07817	57	GC20M031664	0.688977599143982	https://www.genecards.org/cgi-bin/carddisp.pl?gene=BCL2L1
ACTG1	Actin Gamma 1	Protein Coding	P63261	56	GC17M081509	0.688977599143982	https://www.genecards.org/cgi-bin/carddisp.pl?gene=ACTG1
CAMKK2	Calcium/Calmodulin Dependent Protein Kinase Kinase 2	Protein Coding	Q96RR4	54	GC12M123406	0.688977599143982	https://www.genecards.org/cgi-bin/carddisp.pl?gene=CAMKK2
HBG2	Hemoglobin Subunit Gamma 2	Protein Coding	P69892	50	GC11M010425	0.688977599143982	https://www.genecards.org/cgi-bin/carddisp.pl?gene=HBG2
MT-ATP6	Mitochondrially Encoded ATP Synthase Membrane Subunit 6	Protein Coding	P00846	41	GCMTP008531	0.688977599143982	https://www.genecards.org/cgi-bin/carddisp.pl?gene=MT-ATP6
H2BC8	H2B Clustered Histone 8	Protein Coding	P62807	35	GC06M091698	0.688977599143982	https://www.genecards.org/cgi-bin/carddisp.pl?gene=H2BC8
LOC107303340	3p25 Von Hippel-Lindau Tumor Suppressor, E3 Ubiquitin Protein Ligase Alu-Mediated Recombination Region	Functional Element		9	GC03P020240	0.688977599143982	https://www.genecards.org/cgi-bin/carddisp.pl?gene=LOC107303340
DSP	Desmoplakin	Protein Coding	P15924	58	GC06P007541	0.672091662883759	https://www.genecards.org/cgi-bin/carddisp.pl?gene=DSP
TOP2A	DNA Topoisomerase II Alpha	Protein Coding	P11388	58	GC17M040388	0.672091662883759	https://www.genecards.org/cgi-bin/carddisp.pl?gene=TOP2A
AHCY	Adenosylhomocysteinase	Protein Coding	P23526	57	GC20M035675	0.672091662883759	https://www.genecards.org/cgi-bin/carddisp.pl?gene=AHCY
TOP1	DNA Topoisomerase I	Protein Coding	P11387	57	GC20P041028	0.672091662883759	https://www.genecards.org/cgi-bin/carddisp.pl?gene=TOP1
ACTA1	Actin Alpha 1, Skeletal Muscle	Protein Coding	P68133	56	GC01M230136	0.672091662883759	https://www.genecards.org/cgi-bin/carddisp.pl?gene=ACTA1
DHCR7	7-Dehydrocholesterol Reductase	Protein Coding	Q9UBM7	56	GC11M071428	0.672091662883759	https://www.genecards.org/cgi-bin/carddisp.pl?gene=DHCR7
FECH	Ferrochelatase	Protein Coding	P22830	55	GC18M057544	0.672091662883759	https://www.genecards.org/cgi-bin/carddisp.pl?gene=FECH
LYZ	Lysozyme	Protein Coding	P61626	55	GC12P069348	0.672091662883759	https://www.genecards.org/cgi-bin/carddisp.pl?gene=LYZ
FHL1	Four And A Half LIM Domains 1	Protein Coding	Q13642	54	GC0XP136146	0.672091662883759	https://www.genecards.org/cgi-bin/carddisp.pl?gene=FHL1
MCM3	Minichromosome Maintenance Complex Component 3	Protein Coding	P25205	54	GC06M052264	0.672091662883759	https://www.genecards.org/cgi-bin/carddisp.pl?gene=MCM3
MTHFD1	Methylenetetrahydrofolate Dehydrogenase, Cyclohydrolase And Formyltetrahydrofolate Synthetase 1	Protein Coding	P11586	54	GC14P064388	0.672091662883759	https://www.genecards.org/cgi-bin/carddisp.pl?gene=MTHFD1
SCO1	Synthesis Of Cytochrome C Oxidase 1	Protein Coding	O75880	54	GC17M010672	0.672091662883759	https://www.genecards.org/cgi-bin/carddisp.pl?gene=SCO1
CPOX	Coproporphyrinogen Oxidase	Protein Coding	P36551	53	GC03M098576	0.672091662883759	https://www.genecards.org/cgi-bin/carddisp.pl?gene=CPOX
BUB3	BUB3 Mitotic Checkpoint Protein	Protein Coding	O43684	52	GC10P123154	0.672091662883759	https://www.genecards.org/cgi-bin/carddisp.pl?gene=BUB3
DDX1	DEAD-Box Helicase 1	Protein Coding	Q92499	52	GC02P015591	0.672091662883759	https://www.genecards.org/cgi-bin/carddisp.pl?gene=DDX1
EFTUD2	Elongation Factor Tu GTP Binding Domain Containing 2	Protein Coding	Q15029	51	GC17M071846	0.672091662883759	https://www.genecards.org/cgi-bin/carddisp.pl?gene=EFTUD2
HNRNPU	Heterogeneous Nuclear Ribonucleoprotein U	Protein Coding	Q00839	51	GC01M244844	0.672091662883759	https://www.genecards.org/cgi-bin/carddisp.pl?gene=HNRNPU
MOGS	Mannosyl-Oligosaccharide Glucosidase	Protein Coding	Q13724	51	GC02M074461	0.672091662883759	https://www.genecards.org/cgi-bin/carddisp.pl?gene=MOGS
PAK5	P21 (RAC1) Activated Kinase 5	Protein Coding	Q9P286	51	GC20M009611	0.672091662883759	https://www.genecards.org/cgi-bin/carddisp.pl?gene=PAK5
SETX	Senataxin	Protein Coding	Q7Z333	51	GC09M132261	0.672091662883759	https://www.genecards.org/cgi-bin/carddisp.pl?gene=SETX
SRSF1	Serine And Arginine Rich Splicing Factor 1	Protein Coding	Q07955	51	GC17M072332	0.672091662883759	https://www.genecards.org/cgi-bin/carddisp.pl?gene=SRSF1
DHX30	DExH-Box Helicase 30	Protein Coding	Q7L2E3	50	GC03P047802	0.672091662883759	https://www.genecards.org/cgi-bin/carddisp.pl?gene=DHX30
GIGYF2	GRB10 Interacting GYF Protein 2	Protein Coding	Q6Y7W6	50	GC02P232712	0.672091662883759	https://www.genecards.org/cgi-bin/carddisp.pl?gene=GIGYF2
HNRNPH1	Heterogeneous Nuclear Ribonucleoprotein H1	Protein Coding	P31943	50	GC05M179614	0.672091662883759	https://www.genecards.org/cgi-bin/carddisp.pl?gene=HNRNPH1
PTMA	Prothymosin Alpha	Protein Coding	P06454	50	GC02P232416	0.672091662883759	https://www.genecards.org/cgi-bin/carddisp.pl?gene=PTMA
RPS16	Ribosomal Protein S16	Protein Coding	P62249	50	GC19M039433	0.672091662883759	https://www.genecards.org/cgi-bin/carddisp.pl?gene=RPS16
SNRNP200	Small Nuclear Ribonucleoprotein U5 Subunit 200	Protein Coding	O75643	50	GC02M100510	0.672091662883759	https://www.genecards.org/cgi-bin/carddisp.pl?gene=SNRNP200
DKK3	Dickkopf WNT Signaling Pathway Inhibitor 3	Protein Coding	Q9UBP4	49	GC11M011962	0.672091662883759	https://www.genecards.org/cgi-bin/carddisp.pl?gene=DKK3
H1-2	H1.2 Linker Histone, Cluster Member	Protein Coding	P16403	49	GC06M090360	0.672091662883759	https://www.genecards.org/cgi-bin/carddisp.pl?gene=H1-2
IRS4	Insulin Receptor Substrate 4	Protein Coding	O14654	49	GC0XM108720	0.672091662883759	https://www.genecards.org/cgi-bin/carddisp.pl?gene=IRS4
KCNAB2	Potassium Voltage-Gated Channel Subfamily A Regulatory Beta Subunit 2	Protein Coding	Q13303	49	GC01P011263	0.672091662883759	https://www.genecards.org/cgi-bin/carddisp.pl?gene=KCNAB2
PIGR	Polymeric Immunoglobulin Receptor	Protein Coding	P01833	49	GC01M206928	0.672091662883759	https://www.genecards.org/cgi-bin/carddisp.pl?gene=PIGR
RPL4	Ribosomal Protein L4	Protein Coding	P36578	49	GC15M066498	0.672091662883759	https://www.genecards.org/cgi-bin/carddisp.pl?gene=RPL4
SERPINB3	Serpin Family B Member 3	Protein Coding	P29508	49	GC18M063655	0.672091662883759	https://www.genecards.org/cgi-bin/carddisp.pl?gene=SERPINB3
SRSF2	Serine And Arginine Rich Splicing Factor 2	Protein Coding	Q01130	49	GC17M076734	0.672091662883759	https://www.genecards.org/cgi-bin/carddisp.pl?gene=SRSF2
TRA2B	Transformer 2 Beta Homolog	Protein Coding	P62995	49	GC03M185914	0.672091662883759	https://www.genecards.org/cgi-bin/carddisp.pl?gene=TRA2B
ZFYVE9	Zinc Finger FYVE-Type Containing 9	Protein Coding	O95405	49	GC01P052142	0.672091662883759	https://www.genecards.org/cgi-bin/carddisp.pl?gene=ZFYVE9
ATXN2L	Ataxin 2 Like	Protein Coding	Q8WWM7	48	GC16P065886	0.672091662883759	https://www.genecards.org/cgi-bin/carddisp.pl?gene=ATXN2L
BRSK1	BR Serine/Threonine Kinase 1	Protein Coding	Q8TDC3	48	GC19P103730	0.672091662883759	https://www.genecards.org/cgi-bin/carddisp.pl?gene=BRSK1
CSE1L	Chromosome Segregation 1 Like	Protein Coding	P55060	48	GC20P049046	0.672091662883759	https://www.genecards.org/cgi-bin/carddisp.pl?gene=CSE1L
EIF5B	Eukaryotic Translation Initiation Factor 5B	Protein Coding	O60841	48	GC02P099337	0.672091662883759	https://www.genecards.org/cgi-bin/carddisp.pl?gene=EIF5B
TMSB4X	Thymosin Beta 4 X-Linked	Protein Coding	P62328	48	GC0XP012975	0.672091662883759	https://www.genecards.org/cgi-bin/carddisp.pl?gene=TMSB4X
TOMM40	Translocase Of Outer Mitochondrial Membrane 40	Protein Coding	O96008	48	GC19P044890	0.672091662883759	https://www.genecards.org/cgi-bin/carddisp.pl?gene=TOMM40
AGPAT1	1-Acylglycerol-3-Phosphate O-Acyltransferase 1	Protein Coding	Q99943	47	GC06M032168	0.672091662883759	https://www.genecards.org/cgi-bin/carddisp.pl?gene=AGPAT1
AKR7A2	Aldo-Keto Reductase Family 7 Member A2	Protein Coding	O43488	47	GC01M019302	0.672091662883759	https://www.genecards.org/cgi-bin/carddisp.pl?gene=AKR7A2
DHRS4	Dehydrogenase/Reductase 4	Protein Coding	Q9BTZ2	47	GC14P023953	0.672091662883759	https://www.genecards.org/cgi-bin/carddisp.pl?gene=DHRS4
ILF2	Interleukin Enhancer Binding Factor 2	Protein Coding	Q12905	47	GC01M153661	0.672091662883759	https://www.genecards.org/cgi-bin/carddisp.pl?gene=ILF2
MSTO1	Misato Mitochondrial Distribution And Morphology Regulator 1	Protein Coding	Q9BUK6	47	GC01P160660	0.672091662883759	https://www.genecards.org/cgi-bin/carddisp.pl?gene=MSTO1
PDCL	Phosducin Like	Protein Coding	Q13371	47	GC09M122798	0.672091662883759	https://www.genecards.org/cgi-bin/carddisp.pl?gene=PDCL
SRSF7	Serine And Arginine Rich Splicing Factor 7	Protein Coding	Q16629	47	GC02M038743	0.672091662883759	https://www.genecards.org/cgi-bin/carddisp.pl?gene=SRSF7
TIMM50	Translocase Of Inner Mitochondrial Membrane 50	Protein Coding	Q3ZCQ8	47	GC19P039480	0.672091662883759	https://www.genecards.org/cgi-bin/carddisp.pl?gene=TIMM50
ABCF1	ATP Binding Cassette Subfamily F Member 1	Protein Coding	Q8NE71	46	GC06P030571	0.672091662883759	https://www.genecards.org/cgi-bin/carddisp.pl?gene=ABCF1
RCN2	Reticulocalbin 2	Protein Coding	Q14257	46	GC15P076931	0.672091662883759	https://www.genecards.org/cgi-bin/carddisp.pl?gene=RCN2
AAR2	AAR2 Splicing Factor	Protein Coding	Q9Y312	45	GC20P036236	0.672091662883759	https://www.genecards.org/cgi-bin/carddisp.pl?gene=AAR2
BAG5	BAG Cochaperone 5	Protein Coding	Q9UL15	45	GC14M103556	0.672091662883759	https://www.genecards.org/cgi-bin/carddisp.pl?gene=BAG5
DNAJB4	DnaJ Heat Shock Protein Family (Hsp40) Member B4	Protein Coding	Q9UDY4	45	GC01P077979	0.672091662883759	https://www.genecards.org/cgi-bin/carddisp.pl?gene=DNAJB4
EIF4E2	Eukaryotic Translation Initiation Factor 4E Family Member 2	Protein Coding	O60573	45	GC02P232550	0.672091662883759	https://www.genecards.org/cgi-bin/carddisp.pl?gene=EIF4E2
H2AC20	H2A Clustered Histone 20	Protein Coding	Q16777	45	GC01P160289	0.672091662883759	https://www.genecards.org/cgi-bin/carddisp.pl?gene=H2AC20
MRPS27	Mitochondrial Ribosomal Protein S27	Protein Coding	Q92552	45	GC05M077798	0.672091662883759	https://www.genecards.org/cgi-bin/carddisp.pl?gene=MRPS27
PECR	Peroxisomal Trans-2-Enoyl-CoA Reductase	Protein Coding	Q9BY49	45	GC02M215996	0.672091662883759	https://www.genecards.org/cgi-bin/carddisp.pl?gene=PECR
RPS18	Ribosomal Protein S18	Protein Coding	P62269	45	GC06P125555	0.672091662883759	https://www.genecards.org/cgi-bin/carddisp.pl?gene=RPS18
TRMT10C	TRNA Methyltransferase 10C, Mitochondrial RNase P Subunit	Protein Coding	Q7L0Y3	45	GC03P101561	0.672091662883759	https://www.genecards.org/cgi-bin/carddisp.pl?gene=TRMT10C
EIF4ENIF1	Eukaryotic Translation Initiation Factor 4E Nuclear Import Factor 1	Protein Coding	Q9NRA8	44	GC22M031436	0.672091662883759	https://www.genecards.org/cgi-bin/carddisp.pl?gene=EIF4ENIF1
NIPSNAP2	Nipsnap Homolog 2	Protein Coding	O75323	44	GC07P060365	0.672091662883759	https://www.genecards.org/cgi-bin/carddisp.pl?gene=NIPSNAP2
NIT2	Nitrilase Family Member 2	Protein Coding	Q9NQR4	44	GC03P100334	0.672091662883759	https://www.genecards.org/cgi-bin/carddisp.pl?gene=NIT2
SEMA4F	Ssemaphorin 4F	Protein Coding	O95754	44	GC02P074654	0.672091662883759	https://www.genecards.org/cgi-bin/carddisp.pl?gene=SEMA4F
DECR2	2,4-Dienoyl-CoA Reductase 2	Protein Coding	Q9NUI1	43	GC16P064947	0.672091662883759	https://www.genecards.org/cgi-bin/carddisp.pl?gene=DECR2
HSPBP1	HSPA (Hsp70) Binding Protein 1	Protein Coding	Q9NZL4	43	GC19M055262	0.672091662883759	https://www.genecards.org/cgi-bin/carddisp.pl?gene=HSPBP1
IGHG1	Immunoglobulin Heavy Constant Gamma 1 (G1m Marker)	Protein Coding	P01857	43	GC14M105736	0.672091662883759	https://www.genecards.org/cgi-bin/carddisp.pl?gene=IGHG1
LARP1	La Ribonucleoprotein 1, Translational Regulator	Protein Coding	Q6PKG0	43	GC05P154682	0.672091662883759	https://www.genecards.org/cgi-bin/carddisp.pl?gene=LARP1
MRPL4	Mitochondrial Ribosomal Protein L4	Protein Coding	Q9BYD3	43	GC19P010251	0.672091662883759	https://www.genecards.org/cgi-bin/carddisp.pl?gene=MRPL4
CHTOP	Chromatin Target Of PRMT1	Protein Coding	Q9Y3Y2	42	GC01P153633	0.672091662883759	https://www.genecards.org/cgi-bin/carddisp.pl?gene=CHTOP
CPLANE1	Ciliogenesis And Planar Polarity Effector Complex Subunit 1	Protein Coding	Q9H799	42	GC05M038296	0.672091662883759	https://www.genecards.org/cgi-bin/carddisp.pl?gene=CPLANE1
GTF3C2	General Transcription Factor IIIC Subunit 2	Protein Coding	Q8WUA4	42	GC02M027325	0.672091662883759	https://www.genecards.org/cgi-bin/carddisp.pl?gene=GTF3C2
GTF3C3	General Transcription Factor IIIC Subunit 3	Protein Coding	Q9Y5Q9	42	GC02M196763	0.672091662883759	https://www.genecards.org/cgi-bin/carddisp.pl?gene=GTF3C3
RBAK	RB Associated KRAB Zinc Finger	Protein Coding	Q9NYW8	42	GC07P005045	0.672091662883759	https://www.genecards.org/cgi-bin/carddisp.pl?gene=RBAK
ZC3H11A	Zinc Finger CCCH-Type Containing 11A	Protein Coding	O75152	42	GC01P203795	0.672091662883759	https://www.genecards.org/cgi-bin/carddisp.pl?gene=ZC3H11A
ZNF598	Zinc Finger Protein 598, E3 Ubiquitin Ligase	Protein Coding	Q86UK7	42	GC16M017304	0.672091662883759	https://www.genecards.org/cgi-bin/carddisp.pl?gene=ZNF598
ATG16L2	Autophagy Related 16 Like 2	Protein Coding	Q8NAA4	41	GC11P072814	0.672091662883759	https://www.genecards.org/cgi-bin/carddisp.pl?gene=ATG16L2
[truncated: 2,069 more rows]
