# Supplementary material for: Mechanistic investigation of glycolysis and pyroptosis in colon adenocarcinoma tissues, and prognostic analysis of patient clinical outcomes
Source: PLoS One. 2025 Jul 18;20(7):e0328560. doi: 10.1371/journal.pone.0328560 (PMC12273967; doi:10.1371/journal.pone.0328560)
Supplement: S1 File — (ZIP) [file pone.0328560.s003.zip › Additional data1/GSE20916_DEG-selected.csv]

	logFC	AveExpr	t	P.Value	adj.P.Val	B	gene_symbol	group
C4BPA	5.21811908859971	5.21262855493387	21.6098660705759	1.82904508346538e-31	2.18881825138302e-27	61.0262801267572	C4BPA	up
HMGCS2	-6.64234667749065	7.01580141557017	-21.172567374994	5.89948349102987e-31	3.52995594685772e-27	59.8943068628821	HMGCS2	down
NR1H3	-3.32674168710353	6.04673859203618	-20.1883712811127	8.80629305443308e-30	3.51283029941335e-26	57.2748642399928	NR1H3	down
GRHL1	3.48261933472961	4.88578901949856	18.2391430551524	2.4964236845494e-27	7.46867555825066e-24	51.7762473766418	GRHL1	up
ERP27	4.88877802695947	5.44140574326531	18.0739417558766	4.10570563404327e-27	9.82659586451915e-24	51.2902672122742	ERP27	up
DMBT1	5.54623085978904	10.5586166743045	17.4822657527946	2.50181790299737e-26	4.98987580752825e-23	49.523039340104	DMBT1	up
LRMP	-3.82506190806023	5.8650584557853	-17.0864179189267	8.57299488758252e-26	1.46561471171e-22	48.3170507061834	LRMP	down
TM9SF4	1.7170320444473	8.31600666772824	16.2886103110298	1.08540027039464e-24	1.62362312947659e-21	45.8274188468879	TM9SF4	up
PARP14	2.22287743782105	7.2571678611029	16.1192250199382	1.879054350209e-24	2.4985159343279e-21	45.28851045344	PARP14	up
NPC1	1.79804168338513	8.72924645977221	15.7999976051551	5.33679977600892e-24	6.38654829194987e-21	44.2628989773457	NPC1	up
LPIN1	2.29838548174936	7.3088832406884	15.6088001570962	1.00326656950371e-23	1.09146282156826e-20	43.6423394195465	LPIN1	up
MRPL1	-1.42066125566455	9.2987393869002	-15.5530278898092	1.20712563558191e-23	1.20380604008405e-20	43.4604309884121	MRPL1	down
TAF11	-1.219962679657	8.38486946227127	-15.4984018300129	1.4474395687025e-23	1.33242379374329e-20	43.2818697959563	TAF11	down
TMCC1	1.64149933449227	7.54493452565263	15.4576116924648	1.6579931246194e-23	1.41722883730859e-20	43.1482825107935	TMCC1	up
BACE2	2.60615307288648	9.39456000470273	15.4120120301686	1.9303063688312e-23	1.53999842105353e-20	42.9986878749636	BACE2	up
C2CD4A	6.37871561131812	6.79920237304487	15.3420327539145	2.43892782750478e-23	1.82416558198436e-20	42.7685865790807	C2CD4A	up
STXBP1	3.18965574259255	8.23818571530995	14.7105110962535	2.0697868046368e-22	1.45700815829933e-19	40.6630546391941	STXBP1	up
PARP9	1.53344141933021	6.71962550136673	14.6263855395474	2.76245602372954e-22	1.83657284644286e-19	40.3786141475389	PARP9	up
PHF13	1.4855037815715	8.1841899456268	14.5279604348496	3.87678178175245e-22	2.44176039906482e-19	40.0446378937855	PHF13	up
EPHA2	2.67945744755309	6.60106228063135	14.3661162460991	6.78646360906379e-22	4.06068050048332e-19	39.4926815938613	EPHA2	up
STAT1	2.29816533827976	10.3889904689313	14.263019479429	9.71189472574317e-22	5.53439258014136e-19	39.1392697581899	STAT1	up
NDUFB1	-1.31241004324694	12.3350077691335	-14.1504106316022	1.43879909733687e-21	7.82641308992286e-19	38.7516409145407	NDUFB1	down
STAU1	1.55255804374757	11.9424246373802	14.1255837958858	1.5693804418499e-21	8.13714854065948e-19	38.665954266685	STAU1	up
ME2	-1.4413587182605	9.00771183749695	-14.1144241130183	1.63191748120521e-21	8.13714854065948e-19	38.6274114151083	ME2	down
SLC38A10	1.25322092277376	7.23430697195525	14.0728225659032	1.88808058215381e-21	9.03786413065386e-19	38.483584133056	SLC38A10	up
FAR1	-1.2080231109179	8.48863592154651	-14.0486023332577	2.05556306160663e-21	9.28920783121621e-19	38.3997427986403	FAR1	down
RELA	1.47217615335263	9.4295642695705	14.0430760287672	2.09583530912374e-21	9.28920783121621e-19	38.380601907333	RELA	up
ALG9	2.27806096487926	7.62500505682948	14.0094588778445	2.35858854129605e-21	1.00804389548892e-18	38.2640783598782	ALG9	up
ALKBH7	-2.73524922554943	9.00867190028037	-13.9101109213496	3.34665129832487e-21	1.31514949351345e-18	37.9188428687643	ALKBH7	down
IRS1	2.96407295741187	7.77066409271321	13.901971803872	3.44416565960198e-21	1.31514949351345e-18	37.8905012944882	IRS1	up
RARRES2	-3.71160755899378	8.73606245012117	-13.8972744354168	3.50174599599335e-21	1.31514949351345e-18	37.8741403843625	RARRES2	down
TMEM256	-3.47903444099918	7.22045507345209	-13.8960643326344	3.51673634097354e-21	1.31514949351345e-18	37.8699251284439	TMEM256	down
IRS2	2.20731796110803	8.84358994173364	13.8859629683294	3.64442532253986e-21	1.32160114651014e-18	37.8347305917783	IRS2	up
BICD1	1.84220184176332	4.17525628943723	13.8332124443824	4.3914502797423e-21	1.54566133816694e-18	37.6507206436841	BICD1	up
STK3	1.34316348085142	8.98249483786239	13.7791405073335	5.31834027339733e-21	1.81841651576417e-18	37.4617181498197	STK3	up
PLAGL2	2.32859311736499	6.74289066482108	13.7202242630852	6.55511807281213e-21	2.16052845285286e-18	37.2553415538258	PLAGL2	up
MNT	1.70035078919596	7.43510786143615	13.7149127065917	6.67999939463157e-21	2.16052845285286e-18	37.2367131889635	MNT	up
C18orf21	-1.36336342828474	8.28150879375533	-13.6878919926738	7.3535080078176e-21	2.31577448235666e-18	37.1418898983502	C18orf21	down
CRIP1	-4.45791121702077	8.24480141307552	-13.6361832817408	8.83980255284357e-21	2.68430451112858e-18	36.9601597198946	CRIP1	down
PDGFA	2.42836056555418	7.04453025231486	13.6320067535257	8.97235568188711e-21	2.68430451112858e-18	36.9454658553884	PDGFA	up
TFAP2C	1.58778975997616	3.29286885838037	13.6176726078193	9.4427499811154e-21	2.75613143960995e-18	36.8950178789236	TFAP2C	up
CXCL16	2.28053518187832	8.66030743847014	13.6042857977557	9.90453669475767e-21	2.8132524069576e-18	36.8478794029663	CXCL16	up
DUSP2	4.24382231163958	6.04889366819396	13.5985692891202	1.01086198294624e-20	2.8132524069576e-18	36.8277428419315	DUSP2	up
ACVR1	1.41602112385221	9.26235971071437	13.5668419728804	1.13210369031227e-20	3.07906474135611e-18	36.7159038245235	ACVR1	up
PIAS3	1.87818397565154	5.51976050736483	13.550519349468	1.20009833160656e-20	3.19146149651904e-18	36.6583145374182	PIAS3	up
C14orf142	-2.03102429362534	8.53361107226643	-13.5205499214028	1.33586980763847e-20	3.47529434521947e-18	36.5524849346293	C14orf142	down
TRIB1	1.76361227093565	12.4393681844274	13.4958801107306	1.45920988917343e-20	3.7153967539869e-18	36.465280426978	TRIB1	up
KIF2A	1.94656340711344	7.80132011979075	13.4888999763733	1.49615218952463e-20	3.73009442750859e-18	36.4405919638671	KIF2A	up
ERLIN1	1.21889718943131	12.0878736686716	13.433019404837	1.82809564983943e-20	4.46465727380173e-18	36.2427122745299	ERLIN1	up
F13A1	-5.36523272148156	5.80442863660852	-13.4047484889957	2.02344540259435e-20	4.84291422656932e-18	36.1424443722011	F13A1	down
PHC3	1.38126807118502	7.32544265909478	13.3459746558194	2.4997690195624e-20	5.86563448178495e-18	35.9336544291849	PHC3	up
NUP153	1.96293071389948	10.5355442923309	13.2667271203254	3.32654295664865e-20	7.65552683888738e-18	35.6514112017109	NUP153	up
NDUFB9	-1.16421666885176	12.6050294881143	-13.2193266592031	3.94806040198585e-20	8.91442242086125e-18	35.48219681046	NDUFB9	down
AQP8	-7.47744138527463	7.78076507108001	-13.2013890644054	4.21276936842222e-20	9.23021522751405e-18	35.4180843879584	AQP8	down
NDUFV2	-1.98970546022368	10.4541863076792	-13.1994666821134	4.24218131121645e-20	9.23021522751405e-18	35.4112109093698	NDUFV2	down
NAA38	-1.73973864706061	9.40085015301842	-13.1796515839983	4.55770209614517e-20	9.73964660438737e-18	35.340333668002	NAA38	down
WBP5	-0.820464709350283	10.9683625028171	-13.0985482462301	6.11641944205413e-20	1.28412616601863e-17	35.0496942863547	WBP5	down
PRADC1	-2.24465427748473	7.57324971471155	-13.0397519185169	7.5742377332664e-20	1.56277418886205e-17	34.8384532594327	PRADC1	down
UQCR11	-1.16239565331636	9.35722153952888	-13.0017005065186	8.70012410558957e-20	1.76465059612865e-17	34.7015019803779	UQCR11	down
RAPH1	1.69128264329178	9.06584657449498	12.9575860274307	1.02188520563473e-19	2.0160821445372e-17	34.5424915773533	RAPH1	up
MED6	-1.21792106141179	5.24204717321121	-12.9560401114402	1.02766784337569e-19	2.0160821445372e-17	34.5369147105925	MED6	down
TP53TG1	-1.95019108732844	7.47621793239587	-12.9473809865869	1.06067428417671e-19	2.04727244495849e-17	34.5056712768915	TP53TG1	down
SLC19A2	1.99095772494283	8.72743875648145	12.8812247737192	1.350861864347e-19	2.56599427470486e-17	34.2666460422295	SLC19A2	up
GPRC5A	2.20818963165624	11.5410620177521	12.869492204025	1.41014127349249e-19	2.63674384685698e-17	34.2241960698915	GPRC5A	up
RPN2	1.2379465186042	12.5279264804801	12.8409759450598	1.56540793387203e-19	2.88203642225333e-17	34.1209456223823	RPN2	up
COX7C	-1.52785539978637	9.37803999920237	-12.8154933732365	1.71871621919969e-19	3.11634499926708e-17	34.0285896962922	COX7C	down
ATP5O	-1.08620875167156	11.0020481567233	-12.7962907430943	1.84418582170717e-19	3.29393607886115e-17	33.9589381206034	ATP5O	down
COX6C	-2.00821466740267	12.61117117101	-12.7871695101308	1.90698374845213e-19	3.35601095848921e-17	33.9258368600601	COX6C	down
DCTN2	-1.65571019867391	9.58717044518898	-12.7538125588229	2.15559967868018e-19	3.73855961663272e-17	33.8046911715467	DCTN2	down
RALGAPB	1.58707577124421	6.85278481148214	12.7300728761166	2.35224228578434e-19	4.01720861142373e-17	33.7183853314675	RALGAPB	up
ADAR	1.2761752924338	11.8686885734202	12.7264958831893	2.38340278608745e-19	4.01720861142373e-17	33.7053747921297	ADAR	up
ETFB	-1.61149988163681	9.63440555983983	-12.7093868085795	2.53830826386194e-19	4.21887986022719e-17	33.6431212480441	ETFB	down
IER5L	3.1551169775385	5.10153762152699	12.6788070710587	2.84094340708475e-19	4.6572013359703e-17	33.5317583575317	IER5L	up
ACOT13	-2.31796533894543	8.93954827890669	-12.6595162211615	3.05034094290176e-19	4.93289595455478e-17	33.4614440820003	ACOT13	down
RP11-44F14.8	2.7682757261335	4.85036276592162	12.6391591324175	3.28823906888834e-19	5.24671425831824e-17	33.3871911359097	RP11-44F14.8	up
AMOTL2	2.44179358222413	8.18687579051796	12.577064407022	4.13607176751958e-19	6.5126803739351e-17	33.1603680474027	AMOTL2	up
TOMM40L	-1.56551535134723	6.68769983274889	-12.5666035619655	4.2992445933394e-19	6.68169611019384e-17	33.1221070578809	TOMM40L	down
HINT1	-0.947850567236193	11.6998334104341	-12.542120339341	4.7070069143073e-19	7.22163483891224e-17	33.032503432036	HINT1	down
SSBP2	-2.64958688556011	5.86597525393254	-12.5116660784146	5.26914993770086e-19	7.98176168410964e-17	32.920939196701	SSBP2	down
HPGDS	-3.58508308148828	6.03798007268273	-12.5059957602218	5.38107086295235e-19	8.04940937711884e-17	32.9001537189524	HPGDS	down
SLC2A12	3.99208971601169	6.49073957113762	12.4957749813004	5.58890436853441e-19	8.25708871336435e-17	32.8626773339284	SLC2A12	up
RGS13	-2.49782300982862	4.50031054257857	-12.484954500365	5.81776945624883e-19	8.44586003342238e-17	32.8229873874861	RGS13	down
PRDM2	1.23574402876999	8.71360634614738	12.4831047966148	5.85782888588667e-19	8.44586003342238e-17	32.8162010952253	PRDM2	up
ZNF280B	3.04866825767124	4.65953530066534	12.459915090865	6.38432311328792e-19	9.09538032103769e-17	32.7310841507299	ZNF280B	up
HBEGF	3.429500399675	7.79810540172044	12.4008695286162	7.95094789370536e-19	1.11939992287026e-16	32.5140480658583	HBEGF	up
NDUFB10	-1.73924186597811	10.0023600834076	-12.3614159346122	9.20884913467574e-19	1.28142206505424e-16	32.3687780940407	NDUFB10	down
APMAP	1.86298551343776	10.3798949708128	12.3509242389145	9.57595174585614e-19	1.31718867290414e-16	32.3301136890173	APMAP	up
IRAK2	3.43366105771738	6.23103583221915	12.3440477870052	9.82453379064476e-19	1.32787427631365e-16	32.3047646951265	IRAK2	up
TAP2	1.54853783691208	5.69568898577314	12.3426580320941	9.87555866899934e-19	1.32787427631365e-16	32.2996408417801	TAP2	up
SMDT1	-1.26211169916261	10.6942652047005	-12.3053817210194	1.13486228488901e-18	1.50898855147409e-16	32.1621157988566	SMDT1	down
ZNFX1	1.53356187953787	8.74159409989881	12.2875697952729	1.21289172715563e-18	1.59501926361224e-16	32.096339005723	ZNFX1	up
PLEKHF2	-1.59756748739692	8.63458149577727	-12.2617792283229	1.33557156107907e-18	1.73672136454279e-16	32.001026739471	PLEKHF2	down
ANKS1A	2.47747775074878	9.43591825170934	12.2589696847013	1.34967065181315e-18	1.73672136454279e-16	31.9906386123871	ANKS1A	up
TRIM33	1.91011546485488	8.69232952487619	12.2081733075317	1.63213909126242e-18	2.07785196863163e-16	31.8026491046953	TRIM33	up
SLC38A2	1.207344543571	11.894785432948	12.197354636579	1.69962173174052e-18	2.14098665934092e-16	31.7625686338034	SLC38A2	up
SLC5A1	2.63591462871054	7.35461600553451	12.1678072958001	1.89862429533851e-18	2.36675384815791e-16	31.6530276688013	SLC5A1	up
COX7B	-1.24967054989668	9.87642490243323	-12.1546272608816	1.99482106979837e-18	2.46103337549248e-16	31.604129689475	COX7B	down
NDUFB7	-2.12385457480983	9.58442607434329	-12.1503274220792	2.02725624387092e-18	2.47552810922482e-16	31.5881725262623	NDUFB7	down
ATP5G3	-0.922124330885548	11.5959228282687	-12.1472441510561	2.050841479977e-18	2.47903232231159e-16	31.5767287401158	ATP5G3	down
PRKCA	1.49618942286945	8.12236455963642	12.1435722720488	2.0792906344408e-18	2.4882871022353e-16	31.5630987274641	PRKCA	up
SLC7A5	3.97291748879349	5.44232348904685	12.1207998510296	2.26484031019005e-18	2.6834994051529e-16	31.4785295459016	SLC7A5	up
NPEPL1	1.41239725775675	6.33018516285375	12.1128158149806	2.33377670469404e-18	2.73806919853663e-16	31.4488640260869	NPEPL1	up
UBQLN1	0.958141214829345	10.0004481903069	12.0986356264934	2.46147336376624e-18	2.859849683902e-16	31.3961562727481	UBQLN1	up
CAMSAP1	2.39216264247515	5.97195489926937	12.0719748468112	2.72096450843064e-18	3.10986283922118e-16	31.296989708441	CAMSAP1	up
TOMM22	-1.34999780715457	7.22196243331478	-12.0711692417221	2.72922121488157e-18	3.10986283922118e-16	31.2939918161824	TOMM22	down
GTPBP1	1.75644989424822	8.11541785757134	12.0687063432054	2.75462071494481e-18	3.10986283922118e-16	31.2848261448301	GTPBP1	up
NCOA7	2.5879571746447	12.8101125804413	12.0639219911722	2.80464454739395e-18	3.13674591576293e-16	31.2670190132325	NCOA7	up
DCP1A	1.39349486006727	8.22848379132032	12.0453488487351	3.00768004381076e-18	3.33267658187809e-16	31.1978634458136	DCP1A	up
C4orf3	-1.72000277041053	9.68406022272029	-12.017807512067	3.3363822979824e-18	3.66298045504178e-16	31.0952359752047	C4orf3	down
USP9X	1.82323622123186	10.4809302398442	12.0056385559685	3.49293991517587e-18	3.80000108771906e-16	31.0498604773263	USP9X	up
CD163L1	-3.88937581614264	5.64671105062426	-11.9929118304611	3.664609114077e-18	3.95084479893329e-16	31.0023853749623	CD163L1	down
RGS10	-2.48077189124725	8.73709233334237	-11.9722199942882	3.96207991030523e-18	4.23341163273417e-16	30.9251544832067	RGS10	down
SEC23B	1.06124422211969	9.87465339266473	11.9608061367258	4.13647238898326e-18	4.3806340777843e-16	30.8825301760195	SEC23B	up
TMEM184B	1.10778814123581	8.73483296662776	11.9438944901188	4.40920591913904e-18	4.589839575555e-16	30.819344901521	TMEM184B	up
EP400	1.42091683843973	6.29815122476518	11.9436266773898	4.41366777117032e-18	4.589839575555e-16	30.8183440135888	EP400	up
TTC17	1.4824025296774	8.49922309593308	11.9415107767705	4.44907989274154e-18	4.589839575555e-16	30.8104360122605	TTC17	up
MED14	1.78577710581837	8.06372238685868	11.9362900528106	4.53768566476014e-18	4.64123797864826e-16	30.7909216117157	MED14	up
PLCL2	-2.45252819074696	7.08928890876222	-11.9212740409626	4.80258509987153e-18	4.87055388899684e-16	30.7347747863858	PLCL2	down
RPS23	-2.86171708516332	5.70836524823564	-11.9123210319334	4.96789325526445e-18	4.99586374670165e-16	30.701284990403	RPS23	down
GPR157	2.62775497636581	7.62621270720822	11.9039913079917	5.12684349356692e-18	5.11274467395961e-16	30.6701177325517	GPR157	up
PLBD1	1.11850843299834	12.1288255719079	11.8817027876407	5.57785038002059e-18	5.51654012377738e-16	30.5866786563731	PLBD1	up
DNAJC6	2.00793869744524	5.51561500092459	11.8770040647163	5.67792326665006e-18	5.56948424032797e-16	30.5690807113653	DNAJC6	up
ADAMDEC1	-5.71740216727695	10.5869034805269	-11.8730452198796	5.7636425833028e-18	5.6076025036085e-16	30.5542516819762	ADAMDEC1	down
UQCR10	-1.9343428269496	9.99578303067263	-11.8680835399066	5.87292130810647e-18	5.66784268500888e-16	30.5356634974683	UQCR10	down
PCDHB14	3.19525969493868	5.92270601029011	11.8609549610881	6.03359327119586e-18	5.77632085411207e-16	30.5089520240994	PCDHB14	up
PFKFB3	2.11673350428022	8.33358835194963	11.8553106570884	6.16395009209671e-18	5.85428498032709e-16	30.4877978157325	PFKFB3	up
FAM160B1	1.62266057865463	8.82210152196628	11.8481304007089	6.33389367447757e-18	5.96832327578528e-16	30.460881344213	FAM160B1	up
NUB1	1.87764820182453	9.69283758432329	11.8304337440977	6.77319619587734e-18	6.33240928719251e-16	30.3945150969553	NUB1	up
RAB32	-1.1157645217799	9.57152606193606	-11.8266272628896	6.87163403000857e-18	6.37463910365213e-16	30.380234929894	RAB32	down
DLG5	1.78708205160643	9.51710711355872	11.811346879374	7.28153234196235e-18	6.70293057971258e-16	30.322891987244	DLG5	up
LOC100131262	2.15497847068864	6.90366299965422	11.775211544656	8.35173652393015e-18	7.62940694518108e-16	30.1871720298612	LOC100131262	up
BEX4	-4.2301235918019	6.63737605079519	-11.76674465587	8.62463620323514e-18	7.79652567307372e-16	30.1553482232419	BEX4	down
ARHGAP26	1.57789834628144	7.10969858692297	11.7655159946816	8.66497797709371e-18	7.79652567307372e-16	30.150729423622	ARHGAP26	up
TJAP1	1.11357177301488	7.22892152609092	11.7574694495796	8.93392283563189e-18	7.92922113435376e-16	30.1204761678449	TJAP1	up
RIPK4	1.52366443910957	8.68919879012721	11.7571441024733	8.94497245038654e-18	7.92922113435376e-16	30.1192527666989	RIPK4	up
NDUFC1	-2.1234949015101	8.68055741986382	-11.7256092008274	1.0084086800791e-17	8.87325490772546e-16	30.000610722311	NDUFC1	down
PMEPA1	1.9274775266856	7.84607870673278	11.7006281375459	1.10894973786539e-17	9.68671643287239e-16	29.9065395419446	PMEPA1	up
NDUFS4	-2.37993033974818	8.97919161513768	-11.687574889679	1.1654460087478e-17	1.00996212922661e-15	29.8573546519992	NDUFS4	down
N4BP1	1.09119814478276	7.79993934472416	11.6845507523799	1.17894373487315e-17	1.00996212922661e-15	29.8459566826378	N4BP1	up
ARL5B	1.4385779236942	8.48889678745064	11.6839734291643	1.18153838131299e-17	1.00996212922661e-15	29.8437806256363	ARL5B	up
NDRG2	-2.55468187703213	8.64367381427904	-11.6636481409195	1.27665053035228e-17	1.08352318416494e-15	29.76714433805	NDRG2	down
KAZN	1.50906313844235	6.81800652519341	11.6600114307273	1.29446558846852e-17	1.08470779328135e-15	29.7534268625521	KAZN	up
TCF21	-3.04940288688679	4.82774083119498	-11.659665214664	1.29617460047825e-17	1.08470779328135e-15	29.7521208703918	TCF21	down
PIAS4	2.44960299393513	5.28671804365681	11.6486566462786	1.35171839188728e-17	1.12333430525799e-15	29.7105868885145	PIAS4	up
ZNF605	2.91527640922184	4.90505781954126	11.6432891024654	1.37966454936147e-17	1.13865142497991e-15	29.6903304680078	ZNF605	up
MOGS	1.16350291816054	6.3369848262558	11.6399603730868	1.39728751794671e-17	1.14529724159372e-15	29.6777665155149	MOGS	up
BRAF	2.23143126897627	5.87969245890612	11.6280919885635	1.46198905672878e-17	1.19017843822267e-15	29.6329595662585	BRAF	up
MED26	1.10373465966484	8.96390427723811	11.6077466230537	1.58001179586446e-17	1.27756764602095e-15	29.5561096228358	MED26	up
GPAA1	-1.45088778433771	8.19903827038968	-11.599176061827	1.63256242362379e-17	1.31110599303173e-15	29.5237213131466	GPAA1	down
QRICH1	1.29682803209767	8.88289454418158	11.5974428770937	1.64340184636717e-17	1.31110599303173e-15	29.5171704972534	QRICH1	up
CHD6	2.42312008960101	6.48829122039393	11.5837392770062	1.73169970772364e-17	1.37240068889595e-15	29.465363042655	CHD6	up
HDGFRP3	-1.52810762144924	5.05481344954502	-11.5791221552102	1.76251460783569e-17	1.38763238894538e-15	29.4479025766857	HDGFRP3	down
HECTD4	2.17551096278598	7.92312161250464	11.5673429129654	1.84365777824752e-17	1.44202958380968e-15	29.403345642993	HECTD4	up
MAN2A2	1.47103426668	6.06307755764253	11.5643048976102	1.86518981482028e-17	1.44939782558145e-15	29.3918511363843	MAN2A2	up
FCER1A	-3.86836842849658	4.75411357279749	-11.5579210979271	1.91126491560295e-17	1.47561982225938e-15	29.3676940422318	FCER1A	down
DUOXA2	3.90447774858881	6.56084987746642	11.5515873947576	1.95811250405748e-17	1.49844554200069e-15	29.3437216751957	DUOXA2	up
TRRAP	2.92730490441585	7.94374923172178	11.5505530387416	1.96587239988392e-17	1.49844554200069e-15	29.3398062937649	TRRAP	up
SCOC	-2.10996766582323	9.2531857423792	-11.5367196689384	2.07268227178519e-17	1.56986004724389e-15	29.2874300348449	SCOC	down
FCGRT	-2.05147958688443	9.57857564637281	-11.5308159049873	2.12002970555961e-17	1.59562235763723e-15	29.2650700579113	FCGRT	down
CERS5	1.84584382882898	8.07544825889257	11.5025317631499	2.36244281768921e-17	1.76695957495543e-15	29.1578884546728	CERS5	up
PREP	1.72411730781369	9.32796021573315	11.4846757853674	2.52968238004086e-17	1.88029248707758e-15	29.0901746686428	PREP	up
LAMTOR4	-1.9501448842485	9.37155699135459	-11.4684722719078	2.6917564311628e-17	1.98841044516822e-15	29.0286944475967	LAMTOR4	down
NCOA6	1.83414428963532	10.1671881530353	11.4663563111249	2.71368000246154e-17	1.99230727542682e-15	29.0206636473219	NCOA6	up
CXCL12	-4.22981545672334	6.32523650776136	-11.4640344114077	2.73794449862679e-17	1.99786474482115e-15	29.0118506240053	CXCL12	down
COX6A1	-1.46613573557168	13.4826124960091	-11.4560268418858	2.82331603608555e-17	2.03689936287538e-15	28.9814520964981	COX6A1	down
GZF1	2.16076729956558	8.21858345036182	11.4558269760792	2.82548085766954e-17	2.03689936287538e-15	28.9806932634919	GZF1	up
GOT2	1.48607888514869	11.3535924849671	11.4534332984688	2.85153806122263e-17	2.04337460950007e-15	28.9716047884148	GOT2	up
TAF4	2.11845539349268	9.50505420234305	11.4378814724939	3.02683462464767e-17	2.15607916387849e-15	28.9125399824294	TAF4	up
SNHG19	-1.80507863911159	7.9862093022081	-11.4052829305398	3.43034686753958e-17	2.42058023155559e-15	28.7886397213983	SNHG19	down
EPRS	1.15468429259207	11.1128074333654	11.4032372429072	3.45740668632039e-17	2.42058023155559e-15	28.7808602909231	EPRS	up
TFAP2A	2.23477520170491	3.85871342538802	11.4031294393568	3.45883863621631e-17	2.42058023155559e-15	28.780450317128	TFAP2A	up
GPBP1L1	-2.13596983549051	7.09725046065963	-11.3907389989896	3.62746723707514e-17	2.52383142012082e-15	28.7333206728274	GPBP1L1	down
XPNPEP3	2.74661100223146	7.28616606238695	11.3707234493538	3.91755776362626e-17	2.70793931893135e-15	28.6571490171634	XPNPEP3	up
GLTSCR1	2.17058147735237	6.67855892133862	11.3694134539454	3.93733969661615e-17	2.70793931893135e-15	28.6521620195157	GLTSCR1	up
ADIRF	-3.90928613511222	7.33904186070149	-11.3669981958884	3.97407624901301e-17	2.71758688411078e-15	28.6429668874399	ADIRF	down
MBTPS2	2.55841423312703	9.94786980177544	11.3494355961727	4.25180489301826e-17	2.89098574742895e-15	28.5760836330065	MBTPS2	up
EXOG	2.1401777876404	4.47562051612353	11.341759000287	4.3792670891944e-17	2.96082990149092e-15	28.5468376296059	EXOG	up
STAB1	-3.40732905117598	3.77171098873082	-11.3351114314728	4.49275109282016e-17	3.0204917038078e-15	28.5215063809874	STAB1	down
ZNF585B	2.06812384377563	5.82767863914062	11.3123606395466	4.90405604497975e-17	3.27430732977143e-15	28.4347729036086	ZNF585B	up
TNFRSF10B	2.34373851445369	10.5338982080332	11.3104860395779	4.93959362245299e-17	3.27430732977143e-15	28.4276236096025	TNFRSF10B	up
BST1	-2.39102466609386	3.95099313493776	-11.3089180745154	4.96951744621353e-17	3.27430732977143e-15	28.4216434348571	BST1	down
CRNKL1	1.57997906348051	9.7278028648493	11.3083852830943	4.97972703282694e-17	3.27430732977143e-15	28.4196113178382	CRNKL1	up
HNMT	-1.02453928559193	8.17058500851791	-11.3067385201184	5.01141686940937e-17	3.27506995540228e-15	28.4133301976593	HNMT	down
NUFIP2	1.11585058323591	8.88492047926199	11.3054877592712	5.03562189181934e-17	3.27506995540228e-15	28.4085593056638	NUFIP2	up
STMN2	-3.9813341166075	6.32399020737779	-11.2937716837054	5.26815403402687e-17	3.40778374730809e-15	28.3638607209518	STMN2	down
MRPS7	-1.44999988969527	8.57903849314655	-11.290313268626	5.3388410537478e-17	3.43494144570968e-15	28.350663282974	MRPS7	down
LINC01082	-3.88132555260574	5.09251189709723	-11.2879855080297	5.38695589941405e-17	3.447363703117e-15	28.3417796773892	LINC01082	down
NUP205	1.5733149081833	6.89815433300773	11.2789511662975	5.57787182938586e-17	3.53071920843541e-15	28.3072952592026	NUP205	up
RBBP9	1.31625526411512	8.37811328724803	11.2780391763019	5.59751920215825e-17	3.53071920843541e-15	28.3038136305103	RBBP9	up
PAGR1	-1.23930834623309	6.30659669031123	-11.2770512004947	5.61888227671398e-17	3.53071920843541e-15	28.3000418076596	PAGR1	down
PHLDA2	2.29188631054362	10.9398417716443	11.2762979551578	5.63522494201691e-17	3.53071920843541e-15	28.2971660454433	PHLDA2	up
CDK12	1.10073604685287	7.57981609968412	11.2673007389162	5.8341749869557e-17	3.63633187858849e-15	28.262811097703	CDK12	up
SLC45A4	1.64461163253791	6.33178017079564	11.263881646663	5.91162224057899e-17	3.66551209082947e-15	28.2497531726543	SLC45A4	up
SLC15A4	1.58961262560898	8.55212852996965	11.2526267152126	6.17395699809044e-17	3.80844038124476e-15	28.2067596272352	SLC15A4	up
USP54	1.64525833912908	9.12065049388274	11.2095768561283	7.29036060490722e-17	4.4740382235346e-15	28.0421746267087	USP54	up
FAM219A	2.47069772576094	5.24730056148846	11.2066148862568	7.37426907011441e-17	4.50244275316628e-15	28.0308427559298	FAM219A	up
ZBTB8OS	-1.37139629807569	8.61508910340095	-11.2032810071384	7.46987794260997e-17	4.53766646391947e-15	28.0180868265159	ZBTB8OS	down
BLOC1S2	-1.29376730872131	9.22692166313876	-11.1988462738009	7.59899586167151e-17	4.59278704427389e-15	28.0011168719893	BLOC1S2	down
GPS2	-3.31063054136306	7.44645737938048	-11.1822997320138	8.10092174481067e-17	4.87154424724368e-15	27.937779837105	GPS2	down
YTHDF1	2.30881106332424	11.2573305665823	11.1669344225384	8.59689696223128e-17	5.14395329735109e-15	27.8789361005101	YTHDF1	up
PSME4	1.70587746908201	7.98123167993088	11.1626224217732	8.74150414573838e-17	5.2044567219926e-15	27.8624177744718	PSME4	up
RHPN2	1.71725273762779	11.244147011208	11.1470542075142	9.28430530552698e-17	5.50026146491294e-15	27.8027616056182	RHPN2	up
ERO1L	1.59050872886897	9.51798061095793	11.1402926596797	9.53051304649727e-17	5.61279850989944e-15	27.7768432313067	ERO1L	up
HPGD	-3.83673268066908	8.450282393809	-11.1392767475534	9.56806965838962e-17	5.61279850989944e-15	27.7729485830417	HPGD	down
H2AFV	-0.735740567096833	9.49440432830466	-11.1329611967659	9.80491358862774e-17	5.72367809341991e-15	27.7487343418407	H2AFV	down
KPNA1	0.890294889115932	7.46543543921938	11.130047540427	9.91616332469136e-17	5.76052070420299e-15	27.7375616514969	KPNA1	up
ABHD15	-1.38526191476635	6.07621667557536	-11.1273537676459	1.00201486359129e-16	5.79280766792122e-15	27.7272312617243	ABHD15	down
LOC101929340	-3.62694723055944	5.44134444375277	-11.1165497222676	1.04483666463552e-16	6.0035270423577e-15	27.6857903333668	LOC101929340	down
RBM26	1.88807739014319	7.7731722598577	11.1156468388876	1.04849766178053e-16	6.0035270423577e-15	27.6823265524712	RBM26	up
LY75	1.64280604657399	11.0539210258979	11.1034087019768	1.09941469148352e-16	6.26509314903967e-15	27.6353675460175	LY75	up
SP140L	1.19246399009463	7.1627654772663	11.1005769583954	1.11154685930285e-16	6.2776795299733e-15	27.6244994187434	SP140L	up
RAB11FIP5	1.22309598473766	6.96035563475311	11.1004451065312	1.11211503330353e-16	6.2776795299733e-15	27.623993353904	RAB11FIP5	up
POLE4	-1.49387297486008	7.15593758500957	-11.0939047420436	1.1406690126104e-16	6.4086319595815e-15	27.5988880884411	POLE4	down
CRK	-1.40939758049373	8.62296082861456	-11.0759738454965	1.22279850701786e-16	6.83795781938445e-15	27.5300351823608	CRK	down
CEBPA	-2.28928468558857	8.01461889688224	-11.069181462999	1.25544364457963e-16	6.98233409227802e-15	27.503943556784	CEBPA	down
ZNF343	3.28100903091699	5.44017073048052	11.0681891247523	1.26028592289801e-16	6.98233409227802e-15	27.5001312429805	ZNF343	up
BAD	-1.58117573820858	5.40601362069191	-11.0586613947711	1.30774650339906e-16	7.21189050975878e-15	27.463522422916	BAD	down
ITPRIP	1.61764708037094	5.4911918979345	11.0542896054896	1.33012246195899e-16	7.30164013865287e-15	27.4467210621783	ITPRIP	up
UBE4A	1.55928227042798	11.8352620489105	11.0490256010876	1.35757748727421e-16	7.40927896765737e-15	27.4264879321513	UBE4A	up
MRPL54	-1.66729046621255	8.3748810973314	-11.0472093647159	1.36718216903667e-16	7.40927896765737e-15	27.4195061800495	MRPL54	down
EPB41L1	2.15676994787061	4.13640870807586	11.0469978689449	1.36830504876099e-16	7.40927896765737e-15	27.4186931498245	EPB41L1	up
OSBPL1A	-3.37084806701008	7.82166884124369	-11.0345347532658	1.43614182266285e-16	7.74158071702987e-15	27.3707736261496	OSBPL1A	down
BBIP1	-1.26918608325713	9.1222115748	-11.0320079226006	1.45030320266348e-16	7.78286028084029e-15	27.3610560590091	BBIP1	down
LARP4	1.22704795438994	8.84518421692145	11.0229834299869	1.50203845751993e-16	8.01792688479135e-15	27.3263442113249	LARP4	up
MAP3K3	1.89756572210057	5.63526728127528	11.0203590312939	1.51742959421658e-16	8.01792688479135e-15	27.3162479906682	MAP3K3	up
CMTM8	1.76495254940117	8.2481871007117	11.0189488472648	1.52576532722251e-16	8.01792688479135e-15	27.3108226070476	CMTM8	up
CITED2	-3.37624963115552	7.55245796624074	-11.0180231308335	1.53126239050868e-16	8.01792688479135e-15	27.3072609879408	CITED2	down
SMURF1	1.8033574910126	7.1388066959516	11.0170966285461	1.53678409732679e-16	8.01792688479135e-15	27.3036962487496	SMURF1	up
LGALS4	-1.65401897287703	13.781149554231	-11.0164704891549	1.54052707525424e-16	8.01792688479135e-15	27.3012871081184	LGALS4	down
JADE2	1.76166788012351	9.17841796088116	11.0157340432992	1.54494120534385e-16	8.01792688479135e-15	27.2984534946993	JADE2	up
C2CD3	2.09798872379912	7.11114262777247	11.0148818131671	1.55006523272955e-16	8.01792688479135e-15	27.2951743034218	C2CD3	up
C10orf88	2.06403825112819	5.78374151036529	11.0141618820834	1.55440715072415e-16	8.01792688479135e-15	27.2924041056835	C10orf88	up
ATR	1.77595309006167	8.65913836738505	11.0121095046613	1.5668524466839e-16	8.04743486243184e-15	27.2845065141272	ATR	up
BTAF1	1.71700689247379	8.72171257926948	11.0090940412036	1.58532006927794e-16	8.10748943121757e-15	27.2729020880823	BTAF1	up
ELF1	1.00046799860535	10.4377973560964	11.0024143416838	1.62701327417574e-16	8.28530546896216e-15	27.2471929218352	ELF1	up
SUPT4H1	-1.342845086995	8.01706070017163	-10.9969923313977	1.66166726029298e-16	8.3972381606537e-15	27.2263207297759	SUPT4H1	down
CD55	1.41061775968604	9.93160717975079	10.9967817803248	1.66302786335333e-16	8.3972381606537e-15	27.2255101405306	CD55	up
NATD1	2.64589255604693	6.16961640992548	10.9890738786998	1.71361736012357e-16	8.61632728932723e-15	27.1958324825354	NATD1	up
RPL36AL	-1.57705842681736	12.7822041487183	-10.9858783268886	1.73504278645663e-16	8.68755524080604e-15	27.1835267281661	RPL36AL	down
FAT1	2.0901022543913	12.5350470395381	10.9791858855512	1.7807925200691e-16	8.87947670319456e-15	27.1577510924961	FAT1	up
DBI	-1.68798260192283	11.8144081929342	-10.9767126447205	1.79800553392447e-16	8.92810465745817e-15	27.1482242486469	DBI	down
DDAH2	-2.49104345514185	6.82247742231581	-10.9729430820446	1.82456351793534e-16	9.02254199137697e-15	27.1337026989824	DDAH2	down
CCT2	-2.26594958162002	9.48271254757072	-10.9711864554174	1.83707424439716e-16	9.04702365543242e-15	27.1269350740916	CCT2	down
ABCB6	2.85651810657764	5.03346231255469	10.9618713899526	1.90487491221663e-16	9.34247462069523e-15	27.0910418531323	ABCB6	up
PARD6B	2.85789438379147	9.82869100715468	10.9548370689683	1.9577407441381e-16	9.56256468779618e-15	27.0639304798285	PARD6B	up
CBLB	1.25097688383569	7.63935196380331	10.9515627624	1.98285017175752e-16	9.64584065261065e-15	27.0513089085921	CBLB	up
TBCC	-1.25058189927008	8.84397408858713	-10.9383955482892	2.08714328980396e-16	1.01120824895077e-14	27.0005407858772	TBCC	down
IMP3	-2.32848953872149	8.08135984620516	-10.9293503221396	2.16197275979052e-16	1.04323903291989e-14	26.9656544199426	IMP3	down
ANKEF1	2.02266839571338	7.81680528953192	10.9190239042387	2.25071130056116e-16	1.07964196882174e-14	26.9258155453236	ANKEF1	up
TXN2	-1.69245136587663	7.86289393763067	-10.9184833089713	2.25545660738226e-16	1.07964196882174e-14	26.9237296263627	TXN2	down
MED19	-1.42839548936086	7.80448000524559	-10.910739333072	2.3245493792423e-16	1.10444481686792e-14	26.893845481313	MED19	down
C12orf57	-1.64683396183149	10.9769823679616	-10.9106090461438	2.3257298725722e-16	1.10444481686792e-14	26.8933426448622	C12orf57	down
NUDT22	-1.35193363956389	8.57144414689768	-10.9091277829175	2.33919371705519e-16	1.10644787399207e-14	26.8876256449579	NUDT22	down
S100A14	-3.13282926178103	8.73670076400353	-10.9071652800292	2.35715274692205e-16	1.11055302844158e-14	26.8800509056724	S100A14	down
MET	2.46652918905236	11.4685248367143	10.9052899099109	2.37444417232439e-16	1.11397633057287e-14	26.8728120775731	MET	up
ATP6V1E2	1.79939912830626	4.10094669833393	10.9043631581364	2.38303618807265e-16	1.11397633057287e-14	26.8692347218032	ATP6V1E2	up
NDUFA2	-1.32973708870501	11.5528828443585	-10.9016094776079	2.40875106701644e-16	1.1216157205831e-14	26.858604675588	NDUFA2	down
SMC6	1.06614910370356	7.86304018492529	10.8981016857348	2.44191332199651e-16	1.13265026063303e-14	26.8450623158893	SMC6	up
SURF1	-1.44133244368986	10.5248804090017	-10.8831090837871	2.58891468143933e-16	1.19619853253994e-14	26.7871658032453	SURF1	down
MGAT5	1.87454814655683	10.658703966318	10.8806771686412	2.61358597243739e-16	1.20295320508301e-14	26.7777722078803	MGAT5	up
TMEM101	-1.43761279196663	6.69393663195584	-10.8791353439738	2.62934999196301e-16	1.20557208252189e-14	26.771816367774	TMEM101	down
NDUFA1	-1.27788633189389	11.9042313483817	-10.8778683420156	2.6423758103058e-16	1.20692027946296e-14	26.7669219310806	NDUFA1	down
FOXO1	1.77138386069683	8.76589251820792	10.8758152876073	2.66362102379007e-16	1.21199820500744e-14	26.758990593485	FOXO1	up
AHCTF1	1.67155308782648	8.46924324656761	10.8738101613535	2.68453633407954e-16	1.21587151591752e-14	26.7512439635853	AHCTF1	up
HCK	-2.63026234274931	6.20384943114551	-10.8730552214259	2.69245384572695e-16	1.21587151591752e-14	26.7483272045608	HCK	down
OTULIN	1.42687767265516	5.60665457063293	10.8655396345115	2.77256837794083e-16	1.24573831011502e-14	26.7192868325005	OTULIN	up
ALG2	1.58653883600383	11.6526869507561	10.8649078840416	2.77941112058753e-16	1.24573831011502e-14	26.7168454536623	ALG2	up
FKBP2	-2.71557986840117	8.25693123796506	-10.8562413847847	2.87501694288333e-16	1.28378088639869e-14	26.6833496283576	FKBP2	down
SPIB	-2.84387286467045	5.41852286711954	-10.8531922918759	2.90943545318501e-16	1.29432022558606e-14	26.671562992409	SPIB	down
NICN1	1.2500581151735	6.81102479215634	10.8479270469842	2.96985012565636e-16	1.31630357236036e-14	26.6512071540221	NICN1	up
COLEC12	-3.28098476374051	4.68018446446558	-10.8462919509662	2.98886751465614e-16	1.31984418995904e-14	26.6448851298826	COLEC12	down
AK2	-1.34729690478604	8.48017495131043	-10.836582249808	3.10435250182667e-16	1.36580097019705e-14	26.6073369833995	AK2	down
IRF1	1.46294828027762	8.66709819957828	10.8263161554185	3.23134761221193e-16	1.41646655221026e-14	26.5676260099121	IRF1	up
INPP5F	1.15452047087426	7.23908023273437	10.8228217294905	3.27575805931699e-16	1.43069331006739e-14	26.5541063592433	INPP5F	up
FAM98A	1.02155584509591	10.4138433347419	10.8176964379339	3.342009546065e-16	1.4502983471305e-14	26.5342746119577	FAM98A	up
RNF24	1.73519972966296	3.97216157349025	10.816900739744	3.35241538139801e-16	1.4502983471305e-14	26.5311954892158	RNF24	up
IER3	1.72363576068951	11.9369087733518	10.816550670799	3.35700377835004e-16	1.4502983471305e-14	26.5298408014009	IER3	up
CRYZL1	-1.27726481760583	7.47767140642881	-10.8149808892403	3.37765699325986e-16	1.45397198699068e-14	26.5237659368207	CRYZL1	down
SEMA4F	2.32742624001907	4.55520414077208	10.8084477646122	3.46499526151514e-16	1.48182351988951e-14	26.4984806524549	SEMA4F	up
MDFIC	-1.89692149107797	6.20769305232253	-10.8082906962441	3.46712280077767e-16	1.48182351988951e-14	26.4978726903718	MDFIC	down
FAM98C	-2.78988427984982	6.53510663997635	-10.7978316424716	3.61179509911581e-16	1.53816199114302e-14	26.4573829558131	FAM98C	down
ANAPC13	0.854731812981298	11.8132485441634	10.7958072379481	3.64049176228299e-16	1.54488528082413e-14	26.4495445827566	ANAPC13	up
C9orf91	2.22345751547176	6.01603513046655	10.7941846253	3.66365857748862e-16	1.54681076529924e-14	26.4432616024582	C9orf91	up
NOP14	2.09829630266269	8.03577954078228	10.7936809181565	3.67088039897204e-16	1.54681076529924e-14	26.4413111206823	NOP14	up
CCDC6	1.5223397499702	9.39798750828744	10.7893865579847	3.73303515834446e-16	1.56748181543537e-14	26.4246811511538	CCDC6	up
CAT	-2.01855455110131	9.8307491411145	-10.7845921718156	3.80368015738804e-16	1.59156085466653e-14	26.4061124607422	CAT	down
ALDH1A1	-4.46675021573005	7.86480179036876	-10.7769140672575	3.91963223140192e-16	1.63436372519814e-14	26.3763699206337	ALDH1A1	down
TNFSF15	1.89763431899926	5.20573144423247	10.7754546934134	3.94207053753091e-16	1.63773945764489e-14	26.3707160476351	TNFSF15	up
SAT2	-1.84405614568352	8.2227823346122	-10.7746111606784	3.95509904954771e-16	1.63773945764489e-14	26.3674479471698	SAT2	down
ZDHHC9	1.40932398956298	8.06485407882099	10.7724851500718	3.98812835453531e-16	1.64109017272378e-14	26.3592107987753	ZDHHC9	up
EXOC8	1.64938041391636	9.2904393443298	10.7723256258267	3.99061786799216e-16	1.64109017272378e-14	26.3585927083501	EXOC8	up
PIM3	1.16432431033359	10.5054099648113	10.7678600939815	4.0609450219183e-16	1.66429209168823e-14	26.3412895041487	PIM3	up
CD300LF	-2.20202102609393	3.84201321744386	-10.7609063080788	4.17295293867911e-16	1.70435931116631e-14	26.3143404333737	CD300LF	down
SEC16B	2.49930667983398	5.80363035195472	10.760001552758	4.18775319136404e-16	1.70458647758685e-14	26.3108337127828	SEC16B	up
TIAM2	2.15726042400567	6.7243347199771	10.7507135339658	4.34278025789964e-16	1.76169665580627e-14	26.2748293863412	TIAM2	up
R3HCC1	-1.62596851322676	7.05649484451506	-10.7491975145411	4.36862737288287e-16	1.76619472200302e-14	26.2689517650889	R3HCC1	down
USP37	1.6753787562632	6.83801140244899	10.7468627656207	4.40873660713798e-16	1.77640912382559e-14	26.2598994379237	USP37	up
ZXDB	1.61205561749299	8.32449592073265	10.7445651502865	4.44856994083079e-16	1.78644417724571e-14	26.2509905127944	ZXDB	up
WNT11	1.90093233488211	4.02674421928937	10.7425785192202	4.48330384516664e-16	1.7929889616853e-14	26.2432869605968	WNT11	up
PEX19	-1.02566976911604	7.86996032574262	-10.741922514167	4.49483319550087e-16	1.7929889616853e-14	26.2407430788914	PEX19	down
BEND7	1.44980073638461	8.63989360997403	10.7407289146629	4.51588745580593e-16	1.79540283002091e-14	26.236114373955	BEND7	up
GFER	-1.97694095001875	7.0018764095434	-10.7377758598312	4.56840506851045e-16	1.81026832632002e-14	26.2246619519051	GFER	down
IRAK4	-1.43327693946094	5.80067381379564	-10.7321514451466	4.67013792727639e-16	1.84447328632728e-14	26.202846974097	IRAK4	down
CASP8	1.27000428525997	10.1934314449017	10.7310865184863	4.68965536943655e-16	1.84608900677787e-14	26.1987161437185	CASP8	up
CERS2	0.913970456734274	10.2310653090296	10.7284086896539	4.73909699850064e-16	1.8594352059363e-14	26.1883283584103	CERS2	up
LRRC8B	2.27747485205091	7.76157740236903	10.7265162607188	4.77435375825791e-16	1.86714677859714e-14	26.1809868181925	LRRC8B	up
EP300	1.37225459813233	8.72136029221367	10.7249638837615	4.80347231766708e-16	1.87241541451211e-14	26.1749641980529	EP300	up
BCL2L2	-1.32875721709297	7.15503967093136	-10.7226937695893	4.84637604255033e-16	1.88300591237662e-14	26.1661565708381	BCL2L2	down
GSTM4	-2.68348982709637	5.03760754542989	-10.716866559272	4.95828162424377e-16	1.92025100962217e-14	26.143545533844	GSTM4	down
AK9	2.65457339520575	4.75026681666528	10.7069631834418	5.15446773749232e-16	1.98979081982486e-14	26.1051096146963	AK9	up
RASA1	1.41842858505036	9.83712160947261	10.7029542575498	5.23609028738977e-16	2.01480040093869e-14	26.0895476203842	RASA1	up
TAB3	1.96548179932788	10.1692906401542	10.7018574086389	5.25864825648842e-16	2.01699498991657e-14	26.085289533297	TAB3	up
CBR1	-1.78721734335934	8.20712292321435	-10.6966458794192	5.3671737935035e-16	2.05204373120947e-14	26.0650560537998	CBR1	down
ATP2C1	1.02943366829256	8.26821578732675	10.6931232416166	5.44180429876748e-16	2.0739513389602e-14	26.0513779624512	ATP2C1	up
LATS1	2.30357091206764	9.83256124146255	10.6914961336494	5.47662809278421e-16	2.08059709163012e-14	26.0450595993077	LATS1	up
ABCA8	-4.65060790595406	7.32348122272413	-10.6739951537277	5.86567899128178e-16	2.22134748381864e-14	25.9770822164788	ABCA8	down
RFWD2	-2.10009759297794	7.48870689244791	-10.6657408102815	6.05871788896944e-16	2.28721378477279e-14	25.9450093623464	RFWD2	down
RPL11	-2.91932673435456	11.9495409053279	-10.6648068772543	6.08095814823183e-16	2.28839075974498e-14	25.9413800421428	RPL11	down
OSBPL10	1.45957310737679	8.87140919386335	10.6604417899901	6.18600128422448e-16	2.32062311499418e-14	25.9244158231125	OSBPL10	up
USPL1	1.93003950009025	8.12667571436669	10.6535986824984	6.35436609959292e-16	2.37633434730714e-14	25.8978171094096	USPL1	up
TTPAL	1.68087937414096	7.33114578452761	10.6469981376988	6.52113371898155e-16	2.42483368031346e-14	25.8721565267103	TTPAL	up
TBC1D9B	1.00206098321615	8.70050950306818	10.6468635499048	6.52457963617393e-16	2.42483368031346e-14	25.8716332490753	TBC1D9B	up
PIK3R4	1.31816259990469	8.94697431286648	10.643359919489	6.6149327647393e-16	2.45080186983391e-14	25.8580104530924	PIK3R4	up
AMBRA1	1.04024049341059	8.01954705552895	10.6401531721677	6.69873357006026e-16	2.47418964916392e-14	25.8455408601226	AMBRA1	up
ZFP64	1.49708790482041	10.6384316216212	10.6380936991799	6.75311590521131e-16	2.48660117038965e-14	25.8375319268988	ZFP64	up
PER2	1.71298510898276	9.48877375582652	10.6293903407241	6.98788865726677e-16	2.56515532397274e-14	25.8036811369408	PER2	up
MAGED1	1.40986643117074	11.1052556389861	10.6155683428509	7.37774454347297e-16	2.69998375999208e-14	25.7499055533512	MAGED1	up
SLC25A5	-0.81028823808189	13.8088776327289	-10.6114883821711	7.49695479072134e-16	2.73524567013909e-14	25.7340283034945	SLC25A5	down
IDE	1.46764337924667	8.0100922720625	10.6082880568894	7.59181915976053e-16	2.75676758279336e-14	25.721572950086	IDE	up
GLIPR2	-2.48925731974541	7.44632231568587	-10.6079464442119	7.60201639777563e-16	2.75676758279336e-14	25.7202433634532	GLIPR2	down
PTPN2	-1.24084469607575	8.77056521518287	-10.6058413076801	7.66516036544384e-16	2.77126809949445e-14	25.7120497166019	PTPN2	down
USP18	1.5977682345273	5.52246094594942	10.6004023569313	7.83075824805261e-16	2.8226109624833e-14	25.6908779934787	USP18	up
C22orf39	-0.935145536996927	6.92993394479438	-10.5873249646226	8.24381576433014e-16	2.96257487242459e-14	25.6399601128751	C22orf39	down
ERRFI1	1.60465664407507	9.72803518051772	10.5835717662316	8.36636491754996e-16	2.99761344216528e-14	25.625343432036	ERRFI1	up
FIS1	-2.40057212711682	9.14909953818669	-10.5793855415594	8.50521830484787e-16	3.03826708818252e-14	25.6090386135711	FIS1	down
ACVR1B	1.42216282538098	11.683001826704	10.5772725348115	8.57618359128737e-16	3.05449967371833e-14	25.6008080241065	ACVR1B	up
ABCD3	-1.77557198792926	9.12641140663535	-10.5687555523899	8.86832210855146e-16	3.14917539089126e-14	25.5676279358939	ABCD3	down
SLC26A3	-3.60092371631208	9.41163271746281	-10.5670233620757	8.92895260765739e-16	3.1613247294626e-14	25.560878820541	SLC26A3	down
CABLES2	3.43224021567731	6.38508685373581	10.5625631654509	9.08699702881733e-16	3.20779036707543e-14	25.5434991662026	CABLES2	up
RRP1B	1.81172137832415	10.4655918128056	10.5459259991653	9.70178095714146e-16	3.41474155041505e-14	25.4786523687682	RRP1B	up
PHKA1	2.47473323989212	4.28853430191288	10.5451677542105	9.73077695622783e-16	3.41490345557708e-14	25.4756962685209	PHKA1	up
TIPARP	1.36931491092993	10.0708409603927	10.540633244112	9.90601094122879e-16	3.4662348811019e-14	25.4580167466765	TIPARP	up
BSG	-2.70962301437802	9.62826695148176	-10.5342023510997	1.01599914517422e-15	3.54474104090377e-14	25.4329398041721	BSG	down
MYEOV	2.65402419069277	5.36615109571595	10.5135415699946	1.10211887653949e-15	3.83402808010118e-14	25.3523452505628	MYEOV	up
ETV7	1.3837411280326	4.31580195091939	10.5119624576892	1.1089957993003e-15	3.84676890731207e-14	25.3461835660476	ETV7	up
DLST	-2.1672999963682	6.84873923150621	-10.5087392156847	1.12316715491059e-15	3.88466512798121e-14	25.3336057039795	DLST	down
STK39	1.63694106329887	11.0127779298915	10.5066036587368	1.13265663632358e-15	3.90619653224332e-14	25.3252716614873	STK39	up
NPHP3	-2.08738899277578	4.85473454960402	-10.5032152872218	1.14787897379894e-15	3.94731829869308e-14	25.3120475306528	NPHP3	down
EAF1	1.36004857842097	9.12342410654205	10.5018647942922	1.15400333896294e-15	3.95700801070759e-14	25.3067765006144	EAF1	up
IQSEC1	1.3700000061829	5.47281547111821	10.4973333259547	1.17479451531821e-15	4.01679027566086e-14	25.289088624396	IQSEC1	up
ARF6	-2.43066611997199	8.92604729059125	-10.4931587961788	1.19428154816032e-15	4.0717855518047e-14	25.2727921393656	ARF6	down
SEMA3C	1.57450782889168	11.2330217493323	10.4913766279994	1.20269964716516e-15	4.08883712432542e-14	25.2658343865125	SEMA3C	up
ANAPC4	-1.53673864200589	7.70434326222307	-10.4897932680958	1.21022876550594e-15	4.10277836736816e-14	25.2596525272021	ANAPC4	down
CTNNBL1	1.43467738165625	8.17376405480755	10.4890179468266	1.21393282245096e-15	4.10371019386178e-14	25.2566253726366	CTNNBL1	up
CLDN1	3.55278290274058	6.10471157739158	10.472911898527	1.29351288594184e-15	4.34901281206034e-14	25.1937272280385	CLDN1	up
NEK11	2.99416757434145	5.57792247563279	10.4728624773677	1.29376498796146e-15	4.34901281206034e-14	25.1935341853101	NEK11	up
DDX52	1.50650866828517	7.30307267535209	10.4705590109739	1.30557022466367e-15	4.36396449510947e-14	25.1845363978156	DDX52	up
SCGN	-2.68312643523919	4.12951011619061	-10.4704728235035	1.30601403261821e-15	4.36396449510947e-14	25.1841997223075	SCGN	down
NUP50	0.93854563225079	7.73368172493862	10.4698640994671	1.30915288187875e-15	4.36396449510947e-14	25.1818218322184	NUP50	up
KIAA0196	1.19608042719792	9.92331099046512	10.4585691389763	1.36879210936748e-15	4.55009310355572e-14	25.1376929018724	KIAA0196	up
SEC16A	1.55478978193614	10.3288512061637	10.4556166137476	1.38482788070131e-15	4.59064688320016e-14	25.126155372456	SEC16A	up
BLOC1S1	-2.30832019454615	9.78334235540253	-10.4495843246928	1.4181807652551e-15	4.68822354083086e-14	25.1025803539697	BLOC1S1	down
TMEM14C	-0.703431033853629	11.9071957903639	-10.445210400101	1.44286907205597e-15	4.75669812267045e-14	25.0854841442051	TMEM14C	down
FOLR2	-3.41705680495587	5.43611076186757	-10.4442597116722	1.44829214015461e-15	4.76145935198633e-14	25.0817679642618	FOLR2	down
CWC25	1.78545860070032	5.46970430887015	10.4380884166543	1.48399775041374e-15	4.85746287792636e-14	25.0576425433793	CWC25	up
NR4A1	2.2349821115532	6.60393251352017	10.4378130218222	1.4856116096942e-15	4.85746287792636e-14	25.0565658535319	NR4A1	up
SFMBT1	1.93500650383625	5.83429078808837	10.4300761545805	1.53168008489685e-15	4.99444566102468e-14	25.026314489147	SFMBT1	up
ZNF189	1.00841114988854	9.39303275873063	10.4272320092244	1.54897443117634e-15	5.03711332007805e-14	25.0151922822646	ZNF189	up
ASPH	1.09283973485194	9.01069350768904	10.4215840195415	1.58390296421763e-15	5.13673896281636e-14	24.9931030484667	ASPH	up
TINF2	-1.93132031361761	7.70416463848977	-10.416302054769	1.61728498007974e-15	5.23082415043628e-14	24.9724424251361	TINF2	down
TRNAU1AP	-1.22324641353113	5.40242900573519	-10.4063340449107	1.68222430169784e-15	5.42619358987008e-14	24.9334444942402	TRNAU1AP	down
COX5B	-0.858080242585498	11.3376905939277	-10.4047744454842	1.69261955568855e-15	5.44504790938841e-14	24.9273419565075	COX5B	down
PI4KB	-1.2656724872246	5.99294260969009	-10.401687798885	1.71338408120807e-15	5.49706898118418e-14	24.9152635344898	PI4KB	down
ANKRD40	0.817027253519591	6.87855070986533	10.3978662871168	1.73944776921706e-15	5.56576776850817e-14	24.9003081717689	ANKRD40	up
CXADR	1.84495379441735	11.8016194615674	10.397123323351	1.74456111577816e-15	5.56724343267128e-14	24.8974004370832	CXADR	up
LSM6	-1.20749387917746	8.68520564651388	-10.3962281482172	1.75074213506031e-15	5.57210934315606e-14	24.8938969198147	LSM6	down
EDIL3	-3.05283664505738	11.125042791057	-10.3949333499483	1.75972149514292e-15	5.58583213060354e-14	24.8888292240123	EDIL3	down
AURKAIP1	-1.05345503200776	10.9933007594754	-10.3926649107698	1.77556488851171e-15	5.6212129684708e-14	24.8799504016134	AURKAIP1	down
JADE3	2.74182403010585	7.88733098514906	10.3860344367554	1.82270183368324e-15	5.75521710915233e-14	24.8539953308163	JADE3	up
RHBDF1	1.59436232014078	7.23449911789223	10.3833523893375	1.84212479174994e-15	5.80123878496619e-14	24.843495174915	RHBDF1	up
OCIAD1	-1.19687965148139	8.84853749544305	-10.3823157538218	1.84968763479204e-15	5.80976690959486e-14	24.8394365773728	OCIAD1	down
MBP	-1.76966816568767	7.53874917136949	-10.3806015340094	1.86226246322318e-15	5.82550157703401e-14	24.8327248910329	MBP	down
POMGNT2	1.7811020790014	7.14956679165505	10.3803068073777	1.86443311105877e-15	5.82550157703401e-14	24.8315709180315	POMGNT2	up
KIAA0556	1.8686159685547	5.81570734582021	10.3726214660188	1.92194311910514e-15	5.98955554852375e-14	24.8014766637895	KIAA0556	up
DUSP14	3.34408149260284	5.52697435345977	10.3617654566966	2.00623508622219e-15	6.23600396800544e-14	24.7589566832564	DUSP14	up
SLC1A4	1.8317396586202	8.58985499480861	10.358584401831	2.03163227892646e-15	6.29858639427797e-14	24.7464951522054	SLC1A4	up
HADH	-1.07904453039686	10.6005791561683	-10.356651899964	2.04721889464189e-15	6.3305086594779e-14	24.7389242380561	HADH	down
SULT1A2	-3.74073717985243	8.12583849172381	-10.3550854549815	2.05994134203512e-15	6.35343248457068e-14	24.7327871437194	SULT1A2	down
ZRANB1	1.18748118996264	6.99720150675086	10.3526969019561	2.0794941717195e-15	6.39725109330779e-14	24.723428685791	ZRANB1	up
USP42	1.65311695305135	7.45418234103222	10.3433100897765	2.1581615951682e-15	6.62223584855841e-14	24.6866452559994	USP42	up
GDE1	-1.74879900459257	9.6101184528386	-10.3385985125892	2.19876965097392e-15	6.72470135210461e-14	24.6681790473311	GDE1	down
MID1	1.74809741074707	10.2949747093112	10.3378643931232	2.20516574346972e-15	6.72470135210461e-14	24.6653015959062	MID1	up
BCL7C	-2.27789889486028	7.65165265576163	-10.3374925245724	2.20841282809151e-15	6.72470135210461e-14	24.6638440012485	BCL7C	down
LCN2	3.45949310598804	12.5631508183682	10.3344658413287	2.23502083319428e-15	6.78845033269949e-14	24.6519799533699	LCN2	up
URB2	3.89265308928431	5.82731568224142	10.3299898830877	2.27496212759431e-15	6.89227133694206e-14	24.6344333531878	URB2	up
MGST3	-1.50020554627395	12.5565780201502	-10.3286539947528	2.28702156269611e-15	6.91130985878393e-14	24.6291960360278	MGST3	down
ME3	-2.2957609684241	5.59948240290713	-10.3269882130421	2.30214919982661e-15	6.93950112703402e-14	24.6226651335264	ME3	down
TXNL1	-0.80264258966022	6.62293087069885	-10.3254079367273	2.31659339441119e-15	6.95094662863503e-14	24.6164692126504	TXNL1	down
COMMD1	-2.03810595069416	8.42645341892887	-10.3253022060994	2.31756305241529e-15	6.95094662863503e-14	24.6160546569943	COMMD1	down
ZNF112	2.3353370519167	7.60666543199536	10.3219467943867	2.34854868753389e-15	7.02627053592951e-14	24.6028979642861	ZNF112	up
SLCO4A1	4.22736472125313	6.38805363865821	10.3185483066588	2.38035711591589e-15	7.10367421600136e-14	24.5895712390932	SLCO4A1	up
SMIM14	-2.71196878940755	9.67339772692504	-10.3137506289396	2.4260008155629e-15	7.22139086790889e-14	24.5707558395313	SMIM14	down
OSBPL2	1.82417431121234	8.77679150840438	10.3131401643519	2.43187141285809e-15	7.22139086790889e-14	24.5683615741814	OSBPL2	up
JPH1	2.45650269640223	8.63213395871294	10.3078301926223	2.483542092221e-15	7.35657134099226e-14	24.5475341193916	JPH1	up
ZNF431	1.8898023997848	5.42893614159173	10.3041970619623	2.51953082088546e-15	7.42676128939944e-14	24.5332821924944	ZNF431	up
FARP1	1.61394096322371	7.38724025930653	10.3041851235484	2.51964994024916e-15	7.42676128939944e-14	24.5332353587389	FARP1	up
TMEM98	-1.4318977614385	10.0378258846774	-10.3017979452688	2.54358300140802e-15	7.47888397490166e-14	24.5238703061434	TMEM98	down
MAF	-2.99273971040205	6.9269074904745	-10.2988732776215	2.57321680658683e-15	7.54747194226093e-14	24.5123958875913	MAF	down
EMC1	1.19552545751373	6.28656635686518	10.2935700444869	2.62784011005699e-15	7.68884171077066e-14	24.4915874508938	EMC1	up
RIOK3	-2.15483675827599	9.14593391512407	-10.2884777607219	2.68138854450102e-15	7.82638456391311e-14	24.4716041342275	RIOK3	down
POLR3A	2.10980291363452	7.25095204204159	10.2862877035023	2.70475469750335e-15	7.87537699878895e-14	24.463009056912	POLR3A	up
ACADS	-1.88716497275911	7.05917273752707	-10.2754966629018	2.82291328504703e-15	8.19946681605772e-14	24.4206518139603	ACADS	down
FOXN2	2.01789685954105	10.932243007421	10.274750096892	2.83127752173872e-15	8.2038494195272e-14	24.4177209562571	FOXN2	up
C6orf203	-1.13890032481611	9.654734180626	-10.265362695756	2.93860335210695e-15	8.49426722576421e-14	24.3808634122219	C6orf203	down
BRCC3	-1.11245696472579	8.86190154630377	-10.2645486599338	2.94810091043572e-15	8.50118640847813e-14	24.3776668781704	BRCC3	down
CACNA1D	2.38262500591146	4.7641463562724	10.2588319211396	3.01567536488841e-15	8.67514112779317e-14	24.3552167306283	CACNA1D	up
HERC2	2.18029412262279	8.52689145549711	10.2566237613954	3.04219216806757e-15	8.73043493411621e-14	24.3465442405166	HERC2	up
RNF6	1.38470327717064	11.6719267182358	10.2552589568188	3.05869868230153e-15	8.75680553375654e-14	24.3411837697916	RNF6	up
YWHAG	1.26803833858214	12.7817763869603	10.253158106178	3.08428354418039e-15	8.808978800288e-14	24.332932017457	YWHAG	up
TRAPPC5	-1.49189549331164	7.89443321968945	-10.2519390010471	3.09922883476617e-15	8.8305884442016e-14	24.3281434023919	TRAPPC5	down
CHUK	1.82805312573819	9.80755774201158	10.2467082602235	3.16418522187197e-15	8.99425286226649e-14	24.307595549479	CHUK	up
NDUFS3	-1.08471818507328	10.3437999402054	-10.2451823220738	3.18339147144229e-15	9.02740420349523e-14	24.3016007278183	NDUFS3	down
NOL4L	1.72246546486871	7.84411561306142	10.2419697598182	3.2242107552852e-15	9.12154376087422e-14	24.2889790765542	NOL4L	up
MOSPD2	1.29182275827107	6.25873858808865	10.2403180551179	3.24540212916715e-15	9.1598413395621e-14	24.2824894012138	MOSPD2	up
ZNF621	1.60721869960034	5.61475050600167	10.2386688786356	3.26670088904062e-15	9.19826106803509e-14	24.2760093969336	ZNF621	up
UQCRQ	-0.804779306525768	12.7814340567284	-10.2357281985312	3.3050287287432e-15	9.28433774574409e-14	24.2644541190932	UQCRQ	down
SEC11C	-2.72594058691435	8.84871793070182	-10.2325159512647	3.34741337645913e-15	9.38138076723335e-14	24.2518307776798	SEC11C	down
BCAS3	1.55398117606673	4.90418021971824	10.2309749817338	3.36793969621741e-15	9.41685381883966e-14	24.245774794032	BCAS3	up
PLCD3	-2.28216412807565	7.29195719489398	-10.225923443136	3.43612043198952e-15	9.58509398825608e-14	24.2259207330903	PLCD3	down
ZBTB5	1.47364537607121	8.30354766575735	10.2224373435435	3.48398066570861e-15	9.69599921547323e-14	24.2122178866787	ZBTB5	up
MED17	1.81544984352121	8.03309414532303	10.2175928178428	3.55160635460019e-15	9.84978244379856e-14	24.1931735244328	MED17	up
NSRP1	1.30041021743448	9.24751751000848	10.2173025564737	3.55569985436699e-15	9.84978244379856e-14	24.1920324036608	NSRP1	up
DHX29	1.17791741325292	9.94849160826859	10.2122722057012	3.62740071640879e-15	1.00076531628543e-13	24.1722550217034	DHX29	up
SLC6A20	3.14724601370938	4.15621193342263	10.2121323061359	3.62941545306154e-15	1.00076531628543e-13	24.1717049564089	SLC6A20	up
OXR1	-0.971194949971581	7.20548855238753	-10.2102003602993	3.65735340255368e-15	1.00615053260597e-13	24.164108627192	OXR1	down
PPM1H	2.32655808656729	7.2287693009138	10.2017968586675	3.78141637907386e-15	1.03789472037562e-13	24.1310622618572	PPM1H	up
UBE2D3	-1.2548395758771	7.84985098922571	-10.1972788583871	3.84985804847612e-15	1.05420541316318e-13	24.1132926557753	UBE2D3	down
CTH	-1.6951527948036	7.86747574657367	-10.1967167132774	3.85846052448797e-15	1.05420541316318e-13	24.1110815641655	CTH	down
APOL1	1.51882859280922	6.04717275182731	10.1941792237919	3.89753289986426e-15	1.06245503901311e-13	24.1011004536981	APOL1	up
MRPS28	-1.82516351304676	9.08653202080141	-10.1884065713352	3.98790987596026e-15	1.08462085194583e-13	24.0783916782962	MRPS28	down
ZNF655	-1.46971341419941	7.21820802062441	-10.1787364838069	4.14405506101002e-15	1.12453303662374e-13	24.0403438599387	ZNF655	down
FBXO46	1.19956116328243	7.71809615213151	10.174238020201	4.21877490401519e-15	1.14221898815271e-13	24.0226412303607	FBXO46	up
C14orf2	-0.899251324524707	11.7837401436636	-10.1733361147696	4.23391796969643e-15	1.14373129443244e-13	24.0190917660099	C14orf2	down
ZNF688	-1.52851777851931	5.77764122894586	-10.1721502937105	4.2539112494639e-15	1.14654405230483e-13	24.0144248295554	ZNF688	down
HEATR5B	1.1643197818003	8.68934183615234	10.1704089395955	4.28344325753957e-15	1.15190933624665e-13	24.0075712869061	HEATR5B	up
NDUFA13	-2.70250273562287	10.384823004	-10.1682100685173	4.32102925366981e-15	1.15941159369208e-13	23.9989166596665	NDUFA13	down
IREB2	-1.03988693463504	6.91093381921102	-10.1626461665773	4.41762354125979e-15	1.18267787289163e-13	23.9770154264948	IREB2	down
TVP23B	1.29873810755698	11.0667875038311	10.15515764096	4.55106980318662e-15	1.21568420390032e-13	23.9475336657485	TVP23B	up
C4BPB	2.19968005782958	5.81515572375149	10.1505563569718	4.63506909027188e-15	1.23536462813549e-13	23.9294161350646	C4BPB	up
PLEKHM3	1.71583706018703	6.45838820889074	10.1479004928017	4.68426169194501e-15	1.24382685030048e-13	23.9189577769262	PLEKHM3	up
MGST1	-1.06029366121311	10.0181858750935	-10.1477209119128	4.68760683116502e-15	1.24382685030048e-13	23.9182505928406	MGST1	down
KRCC1	-1.42135611162722	10.33748236622	-10.1422966469933	4.78978777637785e-15	1.26812810442287e-13	23.8968885733729	KRCC1	down
BAK1	-1.64904879395378	7.05405887858815	-10.1413462250432	4.80792092983977e-15	1.27011897941264e-13	23.8931453055736	BAK1	down
PTRHD1	-1.23174045301563	10.3397891353403	-10.1361490393082	4.90830667120938e-15	1.29251541130269e-13	23.8726745208439	PTRHD1	down
TSPAN31	-1.5471693818727	8.34529291790434	-10.1358420443141	4.91430193150101e-15	1.29251541130269e-13	23.8714652432347	TSPAN31	down
IMPA2	-1.5557278347608	10.1804955572763	-10.1343895809257	4.94276690685366e-15	1.29592897080695e-13	23.8657437550645	IMPA2	down
ACAA2	-1.90683578487855	7.12326716745493	-10.1336548945908	4.95722819376868e-15	1.29592897080695e-13	23.8628496314816	ACAA2	down
ICAM3	-1.51309134588323	8.54761835971034	-10.1333058566658	4.96411343002983e-15	1.29592897080695e-13	23.8614746611548	ICAM3	down
MRPL34	-1.8664196273849	9.07550420810396	-10.1329776025257	4.97059745634152e-15	1.29592897080695e-13	23.8601815542887	MRPL34	down
CD99	-2.18754625061663	10.0375661501728	-10.1307556345212	5.01471273819459e-15	1.30458842039075e-13	23.8514281865749	CD99	down
YIPF4	1.15203835718476	7.03258013953212	10.1293443362873	5.04293718281116e-15	1.309085233551e-13	23.8458681849266	YIPF4	up
MITD1	-1.62471512844283	8.59045891476016	-10.1267196043321	5.09585467155189e-15	1.31995871979354e-13	23.8355272001992	MITD1	down
MFSD10	1.10247288863152	7.65578442960138	10.1254220872853	5.12222001062529e-15	1.32392239453894e-13	23.8304149720402	MFSD10	up
GUCA2A	-6.60322125994631	9.18138298748783	-10.1150802713258	5.33732998048108e-15	1.37654801457795e-13	23.7896625081785	GUCA2A	down
SST	-5.34079643097929	6.818709243478	-10.1141577293993	5.35695486664747e-15	1.37863825568108e-13	23.7860266989987	SST	down
ZKSCAN8	2.41247927336098	6.59041521362228	10.1115689736892	5.41241299524218e-15	1.38992159472239e-13	23.7758237888236	ZKSCAN8	up
MTMR12	1.36592484244664	10.1753398054534	10.1070137845295	5.51140343909352e-15	1.41231188341825e-13	23.7578691757594	MTMR12	up
ZBTB2	1.02211373324048	7.77976602598171	10.1053704066744	5.54756160831546e-15	1.41853995228015e-13	23.7513912073327	ZBTB2	up
COX7A1	-3.40090181974517	5.35442822506768	-10.1035138159763	5.58869812412372e-15	1.42601173670338e-13	23.7440724813662	COX7A1	down
PCSK9	3.01044380131302	5.91884020724174	10.1004187097457	5.6579597708506e-15	1.44061286335679e-13	23.7318707850831	PCSK9	up
CYP2B6	3.3868778456323	6.09359469556349	10.0987037790784	5.69670721872529e-15	1.44739905066848e-13	23.7251097091917	CYP2B6	up
PPP1R26	1.81419295545494	7.08523244920258	10.0956988055839	5.76524689325347e-15	1.46170994855009e-13	23.7132620104549	PPP1R26	up
GPCPD1	2.18360907560855	7.62019161814834	10.093088558917	5.82545624634765e-15	1.47385274630111e-13	23.7029699205518	GPCPD1	up
ANXA3	2.24619486402829	10.5215065166301	10.0821550374439	6.08460613796824e-15	1.53617049900983e-13	23.6598526656729	ANXA3	up
PDXK	0.942013556869318	8.19764923861916	10.07208103403	6.33363878193979e-15	1.59567695375734e-13	23.6201152223032	PDXK	up
SKAP2	-2.30940761589334	8.23898426619224	-10.063618952997	6.55073154952674e-15	1.64690345489888e-13	23.5867288725329	SKAP2	down
FLJ31306	-1.48052792659388	6.97148498060154	-10.0607890929697	6.62498863098163e-15	1.66208048106829e-13	23.575562456496	FLJ31306	down
IFT81	1.77652967103862	7.24786339846113	10.053426741207	6.82217215030906e-15	1.70751295149468e-13	23.5465077265763	IFT81	up
DDX21	2.04948383481159	11.1723121340002	10.0529692606611	6.83461773014081e-15	1.70751295149468e-13	23.5447021649249	DDX21	up
POP5	-1.94027533219515	8.86465441738945	-10.0522332073621	6.85468972040858e-15	1.70895983091936e-13	23.5417971058709	POP5	down
ATP5H	-3.29613378353238	10.8950191774513	-10.0512110030031	6.88266336481661e-15	1.71236657976633e-13	23.5377625820716	ATP5H	down
ZBTB18	1.72779825815401	11.4954174704811	10.0496705797084	6.92503564010579e-15	1.71933405612336e-13	23.5316825268036	ZBTB18	up
MORC3	1.69917783276311	10.043456098121	10.0489750083415	6.9442545461577e-15	1.72053611084615e-13	23.5289370334662	MORC3	up
COG5	0.9955933589992	8.84427720674142	10.0439444932001	7.08485601593253e-15	1.75174528807158e-13	23.5090797450992	COG5	up
GATM	-3.09995642308042	6.33320118336843	-10.0429118588836	7.11407019676129e-15	1.75534181535345e-13	23.5050032728412	GATM	down
MRPS21	-1.33721744668181	9.50322091066788	-10.0335782501157	7.38368552458014e-15	1.81811861466359e-13	23.4681531011925	MRPS21	down
CIPC	-1.23612477233409	8.94619331826831	-10.0273214966969	7.57015234814976e-15	1.8602056088359e-13	23.4434462726521	CIPC	down
CCBL2	1.24204832082381	11.1110455006663	10.0263297264364	7.60014142739468e-15	1.86374779634492e-13	23.4395296181724	CCBL2	up
KIAA0895	1.8176918611636	5.89578100781112	10.0200940007817	7.79145376881907e-15	1.90675515851652e-13	23.4149017262557	KIAA0895	up
ELMO2	1.34287274061045	7.49462138880445	9.99779414495174	8.51612713961348e-15	2.07984680570928e-13	23.3268000430541	ELMO2	up
ZFYVE21	-2.28656647869718	7.5302473998369	-9.99157514840083	8.73005599406851e-15	2.12775112181299e-13	23.3022222015323	ZFYVE21	down
ADH1B	-4.06544885514457	6.2883122053581	-9.98975417163941	8.79371328108915e-15	2.13890989501613e-13	23.2950249360842	ADH1B	down
ETV3	0.897360181056509	10.1790363312996	9.9875428893105	8.8716427660658e-15	2.15348780895557e-13	23.2862846188294	ETV3	up
KLHL3	3.30741037513621	5.08988725604374	9.98300966478298	9.03357990005328e-15	2.18835730088943e-13	23.2683652190313	KLHL3	up
ATP5I	-1.06484211578105	12.4502650834064	-9.98157016316503	9.08562152110559e-15	2.19651783319335e-13	23.2626746226362	ATP5I	down
C1QC	-5.5965796339182	6.67733930150585	-9.98064959404462	9.11906037965236e-15	2.20015716861492e-13	23.2590353580008	C1QC	down
DNMT3B	3.31013837801354	5.01737791595777	9.97954611518045	9.15930641603428e-15	2.20542092315256e-13	23.2546729005473	DNMT3B	up
TMEM251	-1.27458905247305	9.90828602273969	-9.97493479928019	9.32943232451768e-15	2.24187382786151e-13	23.2364414957234	TMEM251	down
LAMC2	2.09543765700521	7.53459461558257	9.97358027374146	9.38000626695356e-15	2.24950971937141e-13	23.2310858512215	LAMC2	up
C5orf51	1.1095704949291	9.27342786239436	9.97097435675975	9.47808021779406e-15	2.26848371932683e-13	23.2207818822715	C5orf51	up
PSMD12	0.981036744827145	9.47865659892483	9.96900321405954	9.55294886344777e-15	2.28183910277205e-13	23.2129874504719	PSMD12	up
AUP1	-1.21223282111888	10.2303501520104	-9.9637625403099	9.75490759172575e-15	2.32346097954999e-13	23.1922627233037	AUP1	down
PHF21A	1.52803754611164	7.17027654631585	9.96347708755594	9.76603052321925e-15	2.32346097954999e-13	23.191133803836	PHF21A	up
HIVEP2	1.44798718830588	5.522375178086	9.96213104945034	9.81865226701698e-15	2.33134546982921e-13	23.1858103431294	HIVEP2	up
SNRNP25	-1.31592981664599	8.84317825915006	-9.95863910232265	9.95649901524101e-15	2.35939452901761e-13	23.1719992521267	SNRNP25	down
SNF8	-1.9536014662103	8.10712968123444	-9.95683117676917	1.00286309642439e-14	2.37179104247246e-13	23.1648482528166	SNF8	down
CEP41	2.05510158646367	6.70277328783572	9.95469269272433	1.01146301811413e-14	2.3839702114829e-13	23.1563894003403	CEP41	up
IFI6	2.84057026742344	7.55421175432207	9.9545605027386	1.01199704807664e-14	2.3839702114829e-13	23.1558665046537	IFI6	up
IGFBP6	-3.38024549753655	4.56025758261378	-9.95403359100923	1.01412852053928e-14	2.3842978399398e-13	23.1537822173585	IGFBP6	down
GLA	1.51201401480428	9.48887255119872	9.95314767074774	1.01772244213809e-14	2.38805577746403e-13	23.1502777563531	GLA	up
CARD10	1.50805902939825	9.889986183338	9.95131267296247	1.0252072885391e-14	2.40091108061594e-13	23.1430187798282	CARD10	up
MAPKAPK5-AS1	-1.9164408941458	7.01069027326802	-9.95027439726802	1.02946685026138e-14	2.40617769474179e-13	23.1389113843491	MAPKAPK5-AS1	down
TMX1	-1.72561909217793	9.03732708987402	-9.9494497757797	1.03286256564445e-14	2.40940863997411e-13	23.1356491320586	TMX1	down
HINT2	-1.09970382819739	9.35874460661721	-9.9486729001258	1.03607197208524e-14	2.41219324707084e-13	23.1325757100405	HINT2	down
CCDC115	-0.907210394443121	9.16898971172587	-9.94295553927878	1.06000192274166e-14	2.46311514746592e-13	23.109955436562	CCDC115	down
IGFBP2	-3.61228401514687	6.97053509660531	-9.93869536690564	1.07819353459212e-14	2.49411142730235e-13	23.0930985312166	IGFBP2	down
SMAD6	1.52221421704803	8.48101120299766	9.93861314068502	1.07854772483192e-14	2.49411142730235e-13	23.0927731578074	SMAD6	up
LOC389765	1.58407199077401	4.59280307261806	9.93821063047162	1.08028323044733e-14	2.49411142730235e-13	23.091180395454	LOC389765	up
RP1-228H13.5	1.68332498467167	4.12063296475365	9.93788766192642	1.08167780627553e-14	2.49411142730235e-13	23.0899023749558	RP1-228H13.5	up
PLEKHG1	1.87655364360056	6.14327149642602	9.93609410423517	1.08945538389814e-14	2.50721395752098e-13	23.0828049110199	PLEKHG1	up
CCDC23	-1.47551627868572	7.61821479114156	-9.93433156478314	1.09715323998549e-14	2.52008307541389e-13	23.0758299159202	CCDC23	down
PCNT	1.56820364278729	7.39780716527358	9.93303957203658	1.10283071381563e-14	2.52827110196009e-13	23.0707168673877	PCNT	up
ZNF175	1.3537665864868	6.76629095658212	9.93090137823248	1.11229167636293e-14	2.54508498872565e-13	23.0622546633353	ZNF175	up
TTLL5	1.57060876440968	7.82354881959036	9.92827804339787	1.12401083886016e-14	2.56518816902351e-13	23.0518718950581	TTLL5	up
SIK1	3.75318198469918	8.00381071329862	9.92797678291524	1.12536457653325e-14	2.56518816902351e-13	23.0506795121926	SIK1	up
STUB1	-1.10675179293861	9.70993479450094	-9.92329410390678	1.14661861383791e-14	2.60866634064606e-13	23.0321445375891	STUB1	down
ZCCHC17	-1.14401543048796	7.50840195244573	-9.92232825286755	1.15105244778872e-14	2.60886642403978e-13	23.0283212673773	ZCCHC17	down
STAM	1.5530428993728	9.9778576627992	9.9223251629711	1.15106665989221e-14	2.60886642403978e-13	23.0283090360543	STAM	up
COPS7B	2.26930063204366	5.49041440221718	9.92129303985625	1.15582383924045e-14	2.61290301382587e-13	23.0242233405032	COPS7B	up
NDUFV1	-1.50212276705864	10.5227878288894	-9.92099212635978	1.15721450432666e-14	2.61290301382587e-13	23.0230321462628	NDUFV1	down
GPX3	-4.69768767609173	6.52555962795598	-9.92003369468287	1.16165509918194e-14	2.61798993821287e-13	23.019238051787	GPX3	down
RP11-384L8.1	2.03456861401964	5.41977708049598	9.91804124038001	1.17094143025812e-14	2.63395791276295e-13	23.0113503668469	RP11-384L8.1	up
NKIRAS2	0.975279534441481	8.03294045321379	9.91682860989899	1.17662970210133e-14	2.64178755066541e-13	23.0065496611175	NKIRAS2	up
FRZB	-3.24484555699296	7.56197628236774	-9.91494873680039	1.18550288945261e-14	2.65672529552048e-13	22.9991071411728	FRZB	down
CNTN4	-2.79431066644763	4.91941950846191	-9.91272878592515	1.19606796734007e-14	2.675391657039e-13	22.9903178361168	CNTN4	down
CLDN12	1.03857936105969	10.7597670713453	9.91158488518864	1.20154887232529e-14	2.6784987205532e-13	22.9857886969352	CLDN12	up
MPC1	-1.29446321891627	10.5972268520894	-9.91150480914004	1.20193349455759e-14	2.6784987205532e-13	22.985471641037	MPC1	down
CTPS2	1.87273850807386	8.01761035090014	9.90973527670893	1.2104646022446e-14	2.69249626302252e-13	22.9784651494621	CTPS2	up
FAM189B	1.04619395628549	8.14461895437458	9.90834919318789	1.21718956755786e-14	2.7024318283794e-13	22.9729767386177	FAM189B	up
HEATR2	1.43196048865623	9.29366111630344	9.90707372457127	1.22341104187983e-14	2.71121480336591e-13	22.9679261761153	HEATR2	up
CDIPT	1.25588995545663	12.8249124924	9.9061414385652	1.22797876142471e-14	2.7141605027079e-13	22.9642344479268	CDIPT	up
KLHDC3	-2.30548137825908	7.03578476352688	-9.90587723522784	1.2292763369831e-14	2.7141605027079e-13	22.9631882241558	KLHDC3	down
COG6	1.4465902135672	10.5822872352227	9.90529045471151	1.23216311168807e-14	2.71552411741641e-13	22.9608645991324	COG6	up
RCAN2	-2.93072547081023	7.85006896494354	-9.90088904046753	1.25403513910872e-14	2.75864678487391e-13	22.9434342341742	RCAN2	down
PAFAH2	-2.62107548920985	6.30564831602622	-9.8969551341456	1.27391419388546e-14	2.79723507490408e-13	22.9278538520891	PAFAH2	down
PMVK	-1.99953304030432	7.00712084189744	-9.89448541919579	1.28655591059018e-14	2.8198195205188e-13	22.9180717655885	PMVK	down
AMPD3	1.51705747930162	7.34810893107394	9.89315301449125	1.29342839038957e-14	2.82801729899229e-13	22.9127941352887	AMPD3	up
METTL6	1.58072444360862	5.31427342003909	9.89284496430883	1.2950225452058e-14	2.82801729899229e-13	22.9115739322575	METTL6	up
LAMTOR2	-2.50421564627654	7.23916202730445	-9.89148101729913	1.30210472274339e-14	2.83830368252643e-13	22.9061711670182	LAMTOR2	down
ENPP5	3.02756407497554	6.99478423563081	9.88963582211668	1.31174776224823e-14	2.85412463105902e-13	22.8988618600496	ENPP5	up
SCAMP3	1.09198913703596	9.78285532208592	9.88900098366583	1.31508202121526e-14	2.85618630633086e-13	22.8963470283659	SCAMP3	up
RAP1GAP2	1.99568174688455	8.7268301909594	9.88009122726203	1.36278650378006e-14	2.9544322628145e-13	22.8610484736768	RAP1GAP2	up
PRRG1	2.03717769081026	8.86604267692891	9.87702377036608	1.37960977676458e-14	2.98549551510699e-13	22.8488942720901	PRRG1	up
SEC11A	-0.759785897211893	11.6570759555559	-9.87259967818691	1.40424190303834e-14	3.03331459452344e-13	22.8313632338729	SEC11A	down
LFNG	-1.95546718110233	6.96125454717952	-9.87029072701208	1.41727264054345e-14	3.05594625033937e-13	22.8222130443715	LFNG	down
ATP13A3	1.25715309294054	10.9729515289804	9.85737421519	1.49244298519354e-14	3.2122419431315e-13	22.771017462897	ATP13A3	up
RFXANK	-1.19274911869111	7.6240624672705	-9.85256087198617	1.52146954074984e-14	3.25303188070019e-13	22.7519357404381	RFXANK	down
CCDC107	-2.29704367434012	6.25535808834577	-9.85252605826068	1.52168153711447e-14	3.25303188070019e-13	22.7517977197996	CCDC107	down
DEFB1	-3.25717908816126	6.05678456523746	-9.852191008362	1.52372332494979e-14	3.25303188070019e-13	22.7504693935358	DEFB1	down
PARN	1.23607257747151	9.01894386411279	9.85198630611538	1.52497213196659e-14	3.25303188070019e-13	22.7496578339482	PARN	up
ALKBH6	1.77597911564135	7.79761477314682	9.8517191373431	1.52660357057128e-14	3.25303188070019e-13	22.7485986150654	ALKBH6	up
TMEM62	1.71414906834177	7.91421911711789	9.85153901630779	1.52770445136919e-14	3.25303188070019e-13	22.7478845026979	TMEM62	up
ALS2	1.91414696303484	5.88786690049278	9.84882239123251	1.54440531366911e-14	3.28275282214532e-13	22.7371137656829	ALS2	up
KIAA2026	1.2833109638522	8.76566162937323	9.83822772387566	1.61131048512554e-14	3.41889230062009e-13	22.6951025334797	KIAA2026	up
E2F3	1.31033384794415	7.43682454306477	9.83755663540825	1.61564524621812e-14	3.42202241796323e-13	22.6924411309377	E2F3	up
KIF3A	1.31657096157988	4.86757780252693	9.8355486938109	1.62868529096657e-14	3.44354715141288e-13	22.6844778070544	KIF3A	up
PECR	-0.999827796291494	7.19436204230355	-9.83376508612219	1.64035717952246e-14	3.46210835402916e-13	22.6774038839413	PECR	down
PGM3	0.907978429910122	8.4722471394056	9.8304064688714	1.66256467124045e-14	3.50280130646733e-13	22.6640826181795	PGM3	up
MECOM	1.4865120608716	11.1321661922759	9.82545903025263	1.69582940799612e-14	3.56660641924246e-13	22.6444578707435	MECOM	up
DHCR7	2.00040643715312	7.08973234551946	9.82106122591314	1.72596002181549e-14	3.62360764580105e-13	22.6270115835405	DHCR7	up
TRAF3IP1	2.36234194301551	8.46765928178889	9.8158010924762	1.76270646935926e-14	3.69427466179023e-13	22.6061422442966	TRAF3IP1	up
RP1-151F17.2	3.04921763984973	5.57945871906289	9.81234325928197	1.78728981169004e-14	3.73924775812844e-13	22.5924221729529	RP1-151F17.2	up
SCLY	2.32885503915724	6.38008047658315	9.81136505377652	1.79430667209085e-14	3.74737660469655e-13	22.5885406428255	SCLY	up
LSM1	-0.901566880821136	9.8843131696664	-9.80575097584781	1.83511653217031e-14	3.82593023353346e-13	22.5662623574552	LSM1	down
FHL2	1.21313141962888	11.4564726753052	9.80380678560772	1.8494657217907e-14	3.84914022481206e-13	22.558546628243	FHL2	up
VAPB	1.62899389409828	9.61982014593365	9.80231145010708	1.86057881669015e-14	3.86554630196719e-13	22.5526120108782	VAPB	up
BCL2L1	1.89184034048432	7.86948573462287	9.7963754210104	1.9053606604452e-14	3.95172461413305e-13	22.5290515204622	BCL2L1	up
MRPL27	-1.70538545091761	9.25185314430369	-9.7942950331379	1.92131038619796e-14	3.97791027536868e-13	22.5207936228648	MRPL27	down
MS4A4A	-3.64379246297134	5.45833510731442	-9.79261828792997	1.93426314084425e-14	3.99781122737187e-13	22.5141376810887	MS4A4A	down
GIGYF2	0.845674542028274	6.56890804963095	9.78269711613541	2.01272027763093e-14	4.15279716593265e-13	22.4747501645386	GIGYF2	up
SETD2	1.12847195076512	7.84950527299251	9.78169012910758	2.02086030611155e-14	4.16226187470653e-13	22.4707519182984	SETD2	up
PTPRG	1.39303936036317	6.97018109346762	9.78127030595024	2.02426373450255e-14	4.16226187470653e-13	22.4690849836458	PTPRG	up
TMEM63A	1.11444595893316	5.11215968348595	9.78027870851324	2.03232532693289e-14	4.17167018651903e-13	22.4651477242288	TMEM63A	up
AMICA1	-2.5140076201501	5.96285996613563	-9.77752007406743	2.0549229648451e-14	4.210832726079e-13	22.4541937952849	AMICA1	down
LINC01128	1.57277013890619	7.42975974803084	9.77222216016276	2.09903222697772e-14	4.29386643764826e-13	22.4331551671684	LINC01128	up
ARHGAP39	1.79245630870443	5.14559341732752	9.76770107006662	2.13742582063785e-14	4.36494450436402e-13	22.4151995472195	ARHGAP39	up
MRPL38	-2.94385830229777	6.77452017361328	-9.76590769497253	2.15285021387943e-14	4.38895374948809e-13	22.4080766431919	MRPL38	down
TRIM37	1.50733532504427	9.68359700375086	9.76396142264901	2.169716281575e-14	4.41581543224627e-13	22.4003461615412	TRIM37	up
E2F7	3.91083631661245	5.79614476574972	9.75841054592162	2.21855249636935e-14	4.50754120951648e-13	22.378296671744	E2F7	up
CBLL1	1.0087536024537	7.73900084672916	9.75770621376884	2.22482765149243e-14	4.51262923820507e-13	22.3754987032135	CBLL1	up
EXOC2	1.28593811433591	6.90966055214049	9.75197252924994	2.27657953619234e-14	4.60978465475698e-13	22.3527200398764	EXOC2	up
U2SURP	1.11825295378037	8.76099711912694	9.74730966100102	2.31955733158064e-14	4.68244156206501e-13	22.3341934895748	U2SURP	up
PPP1R13L	2.18328294238985	5.82566993747357	9.74722677736198	2.32032860515697e-14	4.68244156206501e-13	22.3338641593142	PPP1R13L	up
APOPT1	-1.31804817188815	7.54087889946903	-9.74681114901396	2.32420012356197e-14	4.68244156206501e-13	22.3322126910374	APOPT1	down
MPDU1	-4.92581603101253	5.69794854318621	-9.74475943762908	2.3434068768447e-14	4.71320169667237e-13	22.3240601599497	MPDU1	down
FKBP9	1.42436563194497	10.7504943347208	9.74011643899641	2.38746269966024e-14	4.77815998230294e-13	22.3056097977671	FKBP9	up
ATF7IP	1.36153991390664	8.48720527441083	9.73994216277789	2.38913246253374e-14	4.77815998230294e-13	22.3049172238386	ATF7IP	up
SLC16A4	2.54556049685264	7.04721749163307	9.73980941964682	2.39040507911041e-14	4.77815998230294e-13	22.3043897007794	SLC16A4	up
CHMP1B	-2.86177628271934	7.46503019300874	-9.73967699740703	2.39167529823637e-14	4.77815998230294e-13	22.3038634515023	CHMP1B	down
C2orf42	1.45880636494214	6.53040644528813	9.73817200881711	2.40615919599406e-14	4.79908451641015e-13	22.2978824880404	C2orf42	up
CCDC113	2.79262347906844	5.97468285984024	9.73021324436577	2.48423270175598e-14	4.94655786055138e-13	22.2662505303766	CCDC113	up
PHF11	1.29395602435057	10.5816226589896	9.72314204257344	2.55573353214831e-14	5.07524859602112e-13	22.2381418175609	PHF11	up
MS4A7	-4.21069992348248	6.23993164352637	-9.7229849632266	2.5573451185767e-14	5.07524859602112e-13	22.2375173654805	MS4A7	down
SLC25A10	-1.44642106234742	6.58391964226649	-9.722472667306	2.56260822107465e-14	5.07727360622521e-13	22.2354807740317	SLC25A10	down
ZCCHC10	-1.04317115735893	8.13076927132902	-9.71815112004861	2.60744144838382e-14	5.14917359608233e-13	22.2182999555452	ZCCHC10	down
MIPEP	2.14155971509949	9.09203730329302	9.71814520980224	2.60750330009684e-14	5.14917359608233e-13	22.218276457623	MIPEP	up
SUGT1	1.5928179814766	9.13946181971342	9.71118409166603	2.68138605235481e-14	5.28635039349754e-13	22.1905985094161	SUGT1	up
ZNF318	1.4789335475428	6.18824483066322	9.70941611785823	2.7004834545031e-14	5.31524432566424e-13	22.1835682795844	ZNF318	up
TMEM19	-1.40639337920395	7.55271766461334	-9.70837931178036	2.71174642324144e-14	5.32864851345326e-13	22.1794453712063	TMEM19	down
CKB	-3.21602559799405	11.3311480090636	-9.70687315367886	2.72819220046215e-14	5.3521764037591e-13	22.1734559067056	CKB	down
SENP5	1.46113380209396	6.65229299888889	9.7014405490721	2.78834834730554e-14	5.46123808055735e-13	22.1518508064688	SENP5	up
NR4A2	3.02835867569059	7.15251545869408	9.70091509671396	2.79423702239996e-14	5.46382915801639e-13	22.1497609911242	NR4A2	up
BAIAP2	1.55512658387133	4.92861373003176	9.69972879376093	2.80757777230209e-14	5.4809597391744e-13	22.1450427758595	BAIAP2	up
LAMTOR1	-1.90777536185925	9.72590793848031	-9.68917833029827	2.92907728697484e-14	5.7088384190925e-13	22.1030760097457	LAMTOR1	down
RAI1	1.51842237859704	9.20793097444159	9.68813986441296	2.94131837335508e-14	5.72337511771386e-13	22.0989447996543	RAI1	up
TUSC2	-1.51590713280758	6.53516024724162	-9.68769069087357	2.94662899774392e-14	5.72440084675349e-13	22.0971578769881	TUSC2	down
SNAPIN	-0.985616424087905	9.25762738797555	-9.68722287774676	2.95217024591102e-14	5.72587055637232e-13	22.0952967841781	SNAPIN	down
MRPL40	-0.997694327785826	9.59016369639325	-9.68395143604364	2.99121432138236e-14	5.78101776115156e-13	22.0822815719953	MRPL40	down
ADAMTS9	2.19300251878884	5.25751999427885	9.68370808310333	2.99413935196353e-14	5.78101776115156e-13	22.0813133741562	ADAMTS9	up
LRRC8E	1.37538557851178	3.72997421417594	9.68362857077121	2.99509568974176e-14	5.78101776115156e-13	22.0809970273744	LRRC8E	up
REV1	1.36250628687056	7.74640597429157	9.68118888980702	3.024588758856e-14	5.82854326525438e-13	22.0712902956641	REV1	up
MRPS18C	-1.21452416826987	9.0472446853472	-9.67799706254443	3.0636156885353e-14	5.89425867278167e-13	22.0585902854251	MRPS18C	down
ZNF818P	1.68015501481735	4.3572526171405	9.67611464243253	3.08686917688946e-14	5.92946443657081e-13	22.0510999118219	ZNF818P	up
PMF1	-1.32159177904281	8.04612613443611	-9.67104624414535	3.1503646666905e-14	6.03507213869653e-13	22.0309307395873	PMF1	down
ARCN1	0.846754457575715	12.0014815070045	9.67092223529078	3.15193455894153e-14	6.03507213869653e-13	22.0304372332529	ARCN1	up
PHPT1	-1.03017186466017	8.09263280315573	-9.66897329622589	3.17671072587013e-14	6.07279508889581e-13	22.0226810627413	PHPT1	down
NUP133	1.56995918012955	10.0433869357777	9.66830287240636	3.18527875709705e-14	6.07946266127278e-13	22.0200129144918	NUP133	up
KLHL18	2.41326401036387	6.67031274425343	9.66390087583079	3.24211622605633e-14	6.17808994860128e-13	22.0024929855901	KLHL18	up
OAF	-2.1082322964254	8.92780161545492	-9.66329846925479	3.24997323906786e-14	6.18321617677663e-13	22.0000952894343	OAF	down
CLCA4	-6.76238873178745	9.51970634065478	-9.66270754860874	3.25769903779694e-14	6.18807688655809e-13	21.9977432813944	CLCA4	down
TMEM186	-1.59576289507535	6.77802328916467	-9.66115818974596	3.27804338474692e-14	6.21685343665077e-13	21.9915763236492	TMEM186	down
C11orf31	-0.900413559633449	8.86886402315619	-9.65913975490385	3.3047387452228e-14	6.25756464621538e-13	21.98354200221	C11orf31	down
WWP2	1.97457393292307	10.1733655590024	9.65508655696325	3.35900718915526e-14	6.3502747286921e-13	21.9674073852553	WWP2	up
TLDC1	2.04082579872381	5.93641785673159	9.65417274591232	3.37136545793209e-14	6.36358524212512e-13	21.9637695853408	TLDC1	up
EFTUD2	1.09144718943054	10.4577077533042	9.65376190433402	3.37693651025552e-14	6.36406286901226e-13	21.9621340401964	EFTUD2	up
NDUFB11	-1.31492303540925	10.9649148521214	-9.64624549235713	3.48050870838036e-14	6.54893831968361e-13	21.9322091161734	NDUFB11	down
NAA25	2.29125010305265	6.56385734822175	9.64429065224975	3.50796464164192e-14	6.59023749867016e-13	21.9244256206105	NAA25	up
POC5	1.79426938106634	7.2919146959322	9.63963786939829	3.57419231945644e-14	6.70413158102433e-13	21.9058986358904	POC5	up
GPT2	3.1003339373602	5.88159011310278	9.63842083278232	3.59172199784573e-14	6.72646903728011e-13	21.901052217454	GPT2	up
TSR3	-1.66435389570928	6.83668598104983	-9.63729239817097	3.60805268198865e-14	6.74649475708722e-13	21.8965585206918	TSR3	down
PHGDH	2.21386143367235	5.15582211242469	9.633917517127	3.65734059648514e-14	6.82798672669855e-13	21.8831183367899	PHGDH	up
MAN1A2	1.02713622960297	7.89585658234214	9.63271125473942	3.67512094414044e-14	6.84969178197691e-13	21.8783142789963	MAN1A2	up
RASSF3	-1.00342388300528	10.7903504766815	-9.63235327197844	3.68041431922048e-14	6.84969178197691e-13	21.8768885556196	RASSF3	down
LOC646214	1.83928337831531	6.90389605785609	9.63132701809774	3.69563171036147e-14	6.86733302451797e-13	21.8728012800983	LOC646214	up
QSOX2	2.00865478949979	5.53021085985135	9.63087009094659	3.70242739943647e-14	6.86929437039631e-13	21.8709814433322	QSOX2	up
FANCA	1.43171698150899	4.72201763298116	9.63041030929542	3.7092782190479e-14	6.87135177203503e-13	21.8691502211524	FANCA	up
SH3BP4	1.34555737775443	10.8406095078554	9.62892276219615	3.73153031430335e-14	6.89969014977154e-13	21.8632254922263	SH3BP4	up
POLD4	-3.33165606196036	6.87330425063125	-9.62861791907703	3.73610697505804e-14	6.89969014977154e-13	21.8620113156677	POLD4	down
SMIM22	-1.8499448248896	8.52397561446301	-9.62330916734313	3.81671884678701e-14	7.02301184777782e-13	21.8408656230155	SMIM22	down
DNAL1	1.45492928327064	5.11559068611321	9.62318693338614	3.8185953789956e-14	7.02301184777782e-13	21.8403787175824	DNAL1	up
RDH11	1.24716560928653	9.67893590730866	9.62293518801788	3.82246308849134e-14	7.02301184777782e-13	21.8393759140893	RDH11	up
ECT2	2.55425219384699	10.5607361516914	9.62268187059372	3.82635892433454e-14	7.02301184777782e-13	21.8383668434435	ECT2	up
C12orf5	1.22361662616388	8.91990763205884	9.62191458749593	3.83818353980517e-14	7.0339268638359e-13	21.835310399008	C12orf5	up
VAMP8	-1.8010695544778	11.7916961173501	-9.61817891629773	3.89628081810434e-14	7.12947898321937e-13	21.8204288287363	VAMP8	down
UBAP2	1.62707641326306	9.5972038329484	9.61295464867748	3.97901409212829e-14	7.26974986877852e-13	21.7996153936317	UBAP2	up
DOCK7	0.801828793445853	6.62426055946094	9.61202347206675	3.99394484468797e-14	7.28590517627759e-13	21.7959053703768	DOCK7	up
RBMS2	1.2771823802543	6.65505433404523	9.6063045290769	4.08688685644638e-14	7.44410578555462e-13	21.773118293173	RBMS2	up
LINC00094	2.0232458864436	6.56895141629074	9.60258345331433	4.14852447829429e-14	7.54489246683098e-13	21.7582903314884	LINC00094	up
CTC-338M12.4	2.49226709949897	7.03951709311728	9.60209882564575	4.15662053626069e-14	7.54814536531588e-13	21.7563590793377	CTC-338M12.4	up
HAUS5	1.5500557557697	5.22217619042131	9.60135119539289	4.16914139633455e-14	7.55941137726297e-13	21.7533797201613	HAUS5	up
KLHL29	3.49709596872541	5.02367327927054	9.59967528925606	4.19734634443008e-14	7.59903838181463e-13	21.7467009584164	KLHL29	up
PHLDA1	2.00172776563608	6.06364762597712	9.59838870821104	4.21912912329897e-14	7.61631013053242e-13	21.7415735731923	PHLDA1	up
RP11-884K10.7	2.48882353195189	4.89691772567723	9.59836006945666	4.21961528916436e-14	7.61631013053242e-13	21.7414594382857	RP11-884K10.7	up
APOBEC3C	-1.93704839838066	7.28992588174078	-9.59264643236948	4.31774358854781e-14	7.7816923982156e-13	21.7186874326177	APOBEC3C	down
BLVRB	-1.32895822782442	9.44331795059958	-9.59046538393067	4.35580373111745e-14	7.8384816917718e-13	21.7099940805861	BLVRB	down
SUSD1	1.60444351178618	7.80438033939693	9.58055289421839	4.53307365573383e-14	8.14523910482985e-13	21.6704796602573	SUSD1	up
CYBA	-3.39444078306741	9.99045331210007	-9.57452238934336	4.64444897792237e-14	8.33285171196357e-13	21.6464363939913	CYBA	down
ITGB8	1.56803542083651	9.38023671925199	9.57273523670998	4.67798050920112e-14	8.38044801700745e-13	21.6393105851638	ITGB8	up
FOXJ3	1.27279533759148	10.496122758778	9.5705897286392	4.71855719520788e-14	8.44050432810951e-13	21.6307556029165	FOXJ3	up
EGLN1	-0.913836258751582	8.02888847144291	-9.56453591172975	4.83496645078828e-14	8.63582739053483e-13	21.606614758187	EGLN1	down
SHB	1.18946218882519	7.20867906857364	9.56214219885189	4.88178758507672e-14	8.70646080933132e-13	21.5970685602561	SHB	up
ATP7B	2.0586434219251	7.65963032552356	9.56153678195698	4.89370158438486e-14	8.71472125897821e-13	21.5946540703533	ATP7B	up
LRRC37A3	1.58391346699131	5.75868010351012	9.56001958489646	4.92368702082206e-14	8.75509102201748e-13	21.5886031466711	LRRC37A3	up
HMOX1	-2.32217272567823	7.22229403412108	-9.55859088498152	4.95209219309982e-14	8.79253520398006e-13	21.5829050089274	HMOX1	down
ZNF697	2.11873793701341	5.85036680757267	9.55732441915162	4.9774095077542e-14	8.82439401174733e-13	21.577853785326	ZNF697	up
GUCA2B	-4.42353472453994	5.57204663354596	-9.55623369374115	4.99931789789915e-14	8.85012385860342e-13	21.5735033939324	GUCA2B	down
ZBTB33	1.39984989016167	10.4553770885276	9.55282217683829	5.06846936492789e-14	8.95928698524255e-13	21.559895870325	ZBTB33	up
SDHAF1	-0.821098548850868	7.87040409495085	-9.55061954071291	5.11362661539329e-14	9.02577724283356e-13	21.5511097411978	SDHAF1	down
PIN1	-1.81733922103495	6.74200521356479	-9.54914481331167	5.14408640755578e-14	9.05472671043519e-13	21.5452269722827	PIN1	down
FAHD1	-1.24951070918897	9.01358801320159	-9.54909294693342	5.14516099531707e-14	9.05472671043519e-13	21.5450200714328	FAHD1	down
NUP43	1.26806831374993	10.7142917609557	9.54834554064046	5.16067111737559e-14	9.05698978124381e-13	21.5420385605021	NUP43	up
PAFAH1B2	1.59519062268496	11.6477355936675	9.54830164253406	5.16158354709474e-14	9.05698978124381e-13	21.541863443339	PAFAH1B2	up
CCS	-1.75600731329791	6.22303286385253	-9.54343914456764	5.26366140892283e-14	9.22258214942599e-13	21.5224651903301	CCS	down
TBC1D10A	-1.65164675596382	7.45644515785001	-9.5389288457973	5.36015828334803e-14	9.37792604924355e-13	21.504470385359	TBC1D10A	down
XRN1	1.2856685165977	8.06798556523308	9.53789057395783	5.38262241607372e-14	9.4034806500955e-13	21.5003277591564	XRN1	up
SLC2A1	2.03543853149433	6.9475286853929	9.53505421437308	5.44447350004552e-14	9.49766973397154e-13	21.4890104836223	SLC2A1	up
CHD7	1.60392308383183	7.87928141611254	9.5332833635656	5.48345117357966e-14	9.55174093074641e-13	21.4819443556679	CHD7	up
NQO2	-2.29998670195352	6.33103817369854	-9.53097666128278	5.53464411893597e-14	9.62690205978296e-13	21.4727396946825	NQO2	down
USP19	1.23331608061006	7.78698069751032	9.52955543754053	5.56642433369377e-14	9.66812772152588e-13	21.4670682462567	USP19	up
TPGS2	-1.15795715104171	7.97894009314933	-9.5262373589452	5.64133603122838e-14	9.78403888198696e-13	21.4538267333979	TPGS2	down
UBR4	1.3099463723937	9.70499196221135	9.52547005985159	5.65880292971479e-14	9.80012947321228e-13	21.4507645419799	UBR4	up
IFFO2	1.52736411739899	4.39982779052724	9.524140077704	5.68920764454068e-14	9.83854738182345e-13	21.4454566505227	IFFO2	up
TFDP2	0.922075352094438	7.21002356071884	9.52314557874806	5.71205009260893e-14	9.86379559282121e-13	21.441487568726	TFDP2	up
EMP3	-4.26863885818142	4.77560731343483	-9.51844118653388	5.82135964963354e-14	1.00380707387845e-12	21.4227111615503	EMP3	down
ZBTB14	-1.02001678291053	5.63372249392106	-9.51556363758199	5.88925483960087e-14	1.01267802817106e-12	21.4112253261705	ZBTB14	down
KXD1	-1.39205463558538	7.23545471029471	-9.51554364559232	5.88972931901948e-14	1.01267802817106e-12	21.411145525291	KXD1	down
LLPH	-1.03043299702477	7.23145072671049	-9.51172326589677	5.98110882714945e-14	1.02522219257556e-12	21.3958953863604	LLPH	down
CRTC3	0.990468181672641	9.33661353116257	9.51154694004611	5.98536058073749e-14	1.02522219257556e-12	21.3951915049478	CRTC3	up
SLC9A9	-1.89574358980915	5.44241574608463	-9.51142149312615	5.98838733692917e-14	1.02522219257556e-12	21.3946907275292	SLC9A9	down
LOC441528	3.63275649522703	5.63739620733708	9.51078299360324	6.00381676594487e-14	1.02639536054375e-12	21.392141853263	LOC441528	up
GNPDA1	1.80520298343875	9.90558155935591	9.5095308742303	6.03419047047419e-14	1.02995819045963e-12	21.3871433354661	GNPDA1	up
SRI	-1.16822085988279	11.8453065589175	-9.50921527488869	6.04187055822395e-14	1.02995819045963e-12	21.3858834300129	SRI	down
CBX4	1.62906040608634	9.81275657238915	9.50849887288276	6.05934062091962e-14	1.03146698734772e-12	21.3830234510069	CBX4	up
ARPC5	-3.63432399049307	8.02458835734496	-9.50777328298271	6.07708647395412e-14	1.03301837832115e-12	21.3801267536275	ARPC5	down
PLXNA1	1.24505247126622	6.39410274908942	9.50253532027877	6.20675068706043e-14	1.05356291449719e-12	21.3592146150383	PLXNA1	up
IL6R	-3.5154332138895	7.07535679601255	-9.49711665450401	6.34381432109852e-14	1.07530348414428e-12	21.3375788885051	IL6R	down
SLC9A8	2.42544231795901	5.39388359725311	9.49640023734053	6.36216207532536e-14	1.07688816910069e-12	21.3347182047392	SLC9A8	up
MAFG	2.20262216540024	6.89948513707855	9.49501991143712	6.39766327935031e-14	1.08136774666646e-12	21.3292063983234	MAFG	up
SPAG7	-1.48875349793699	9.07755665502178	-9.48913078110001	6.55137824809555e-14	1.10578763744654e-12	21.3056888125806	SPAG7	down
RP11-1L12.3	3.34051403798977	3.68803825205219	9.48872037206737	6.5622278206917e-14	1.10605887789039e-12	21.304049794302	RP11-1L12.3	up
B3GALT6	1.92345386793728	7.29978170142195	9.48835260873282	6.5719653467171e-14	1.1061421843061e-12	21.3025810762297	B3GALT6	up
AES	-2.78207428310892	8.06187024377326	-9.48652696444967	6.62051953512954e-14	1.11274939995639e-12	21.2952899440242	AES	down
LAMP1	1.08912605979653	11.0409317614104	9.48503547968671	6.66045391392391e-14	1.11728202839527e-12	21.2893331726106	LAMP1	up
ITGA2	1.88257464650936	8.54949846878912	9.48449877143219	6.67488336947277e-14	1.11728202839527e-12	21.2871895984335	ITGA2	up
CUL4A	1.34383301582494	9.63579536565127	9.48447599659131	6.67549636753253e-14	1.11728202839527e-12	21.2870986368872	CUL4A	up
MAFF	1.53765212380429	8.71841411977712	9.4795196363097	6.81025421762912e-14	1.13824458411128e-12	21.2673022797349	MAFF	up
TSPAN4	-2.50557144533067	5.48516679768625	-9.47403157594683	6.96265958501886e-14	1.16209410395984e-12	21.2453801359237	TSPAN4	down
INTS2	2.03981403360639	8.47039567557777	9.47314678203724	6.98754940143218e-14	1.16462400678188e-12	21.2418456058482	INTS2	up
RP11-226L15.5	1.46251511593374	7.49905768291143	9.47079631813478	7.05410446656754e-14	1.17408161545777e-12	21.2324558126893	RP11-226L15.5	up
HSD17B2	-4.79873920128694	8.51551670791587	-9.4688800447682	7.10883612984924e-14	1.18154780508203e-12	21.2248002542028	HSD17B2	down
EIF2S2	1.82517040403703	9.12333330745835	9.46417813891021	7.24494425959835e-14	1.20249997163125e-12	21.2060148893073	EIF2S2	up
BAZ2B	1.21998190446802	9.53025175051687	9.46250393099054	7.29403781971274e-14	1.2089716147992e-12	21.1993255936527	BAZ2B	up
ABHD3	-1.85053461633567	10.9209758786911	-9.46161022466468	7.32038105600561e-14	1.21165975238201e-12	21.1957547074895	ABHD3	down
TOP3A	1.58841124990769	4.79427852358644	9.45885354158298	7.40224178020292e-14	1.22351695281338e-12	21.184739759161	TOP3A	up
PRDM15	1.68745303724633	5.42065969868306	9.45723420508146	7.45075671757985e-14	1.22983731916246e-12	21.1782690774864	PRDM15	up
SRSF3	-0.805915734031716	9.29427389354467	-9.45319241485375	7.57324611822392e-14	1.24833383328906e-12	21.1621177190193	SRSF3	down
TOX3	1.50806719540609	12.5385203120539	9.45117638509798	7.63509753808175e-14	1.2567979675134e-12	21.1540610389875	TOX3	up
RSF1	1.46797678018564	8.04576412897306	9.44937315309763	7.69085020872828e-14	1.26423632483312e-12	21.1468545151622	RSF1	up
PAQR5	-1.50252369812145	6.89874495825576	-9.44790367061349	7.73658627059817e-14	1.27000998491424e-12	21.1409816299426	PAQR5	down
BTG1	-1.78098860780071	11.9170239694549	-9.44745116338621	7.75072502142341e-14	1.27058803193663e-12	21.1391731230115	BTG1	down
DNPH1	-1.92077850944897	7.50406141254643	-9.44693040243389	7.76702851369744e-14	1.2715188813053e-12	21.1370918124127	DNPH1	down
ZNF587B	2.22387340663718	8.14232803815067	9.44142244250418	7.94159011760689e-14	1.29667500644667e-12	21.1150771045285	ZNF587B	up
ANPEP	-5.02919722045152	7.57427760424383	-9.44139827507294	7.94236466721325e-14	1.29667500644667e-12	21.1149805051471	ANPEP	down
UBAC1	-1.33475555704248	8.62464724452473	-9.43984604980874	7.99227172061375e-14	1.30304517276001e-12	21.1087760338881	UBAC1	down
TCEB2	-1.70205654487372	8.61815770371334	-9.43648272801029	8.10149257950852e-14	1.31905526121059e-12	21.0953317494647	TCEB2	down
EDRF1	0.997116270618597	8.3669312091086	9.43411230730748	8.17936949236912e-14	1.32992547167366e-12	21.0858559226331	EDRF1	up
ATG9A	1.33069677977564	7.83790303002674	9.43015750291182	8.31097683671002e-14	1.34949063507339e-12	21.0700455765356	ATG9A	up
OSBPL3	1.80459799624938	5.98639605184711	9.42942864226332	8.33546289422883e-14	1.35163258069426e-12	21.0671316464483	OSBPL3	up
ARL6IP4	-1.17873164067326	8.6160755427002	-9.42671573320199	8.42724162811938e-14	1.36466577217462e-12	21.0562853053369	ARL6IP4	down
SNRNP35	-1.26937376787028	6.89369440708498	-9.42272819996194	8.56398729400265e-14	1.38493562090986e-12	21.0403419991085	SNRNP35	down
RCAN3	1.740096645755	7.81698199073531	9.42168296737254	8.60019903754266e-14	1.38891473525335e-12	21.0361626701857	RCAN3	up
PET100	-1.76522256638823	9.85598200084898	-9.42100545361598	8.62375340516604e-14	1.39084173853938e-12	21.0334536115223	PET100	down
CHSY1	1.34722435094314	10.4991056613293	9.42030998598225	8.64799936076284e-14	1.39287494414871e-12	21.0306727296711	CHSY1	up
LOC100129550	3.79723277157128	6.74624704118774	9.4166598396569	8.77638111844973e-14	1.41080624131832e-12	21.0160767677658	LOC100129550	up
PGAM1	1.08363356450752	13.573408184702	9.41647569145611	8.78290841298697e-14	1.41080624131832e-12	21.0153403830497	PGAM1	up
KCTD6	1.04334352526714	9.53879135382115	9.41090060112353	8.98284808104551e-14	1.44098851187495e-12	20.9930451792208	KCTD6	up
LINC01003	1.48575597816816	9.65509139286351	9.41046450239903	8.99867939023948e-14	1.4415956661713e-12	20.9913010945902	LINC01003	up
TMEM185B	1.09049158451682	6.35558136518295	9.4092624886709	9.04246028001416e-14	1.44667275629585e-12	20.9864938249721	TMEM185B	up
CD300A	-3.58980126178493	5.01042052029152	-9.40857179359403	9.06771416816466e-14	1.448776174238e-12	20.9837314495224	CD300A	down
FABP5	-1.45449571735253	11.7404006080136	-9.4054084014275	9.18428566856961e-14	1.46544462127697e-12	20.9710793029011	FABP5	down
SPICE1	1.65949183663918	7.73929431091592	9.40255323486276	9.29079103583603e-14	1.48046466479161e-12	20.9596593116607	SPICE1	up
RALY-AS1	1.28425733173334	4.4831242963364	9.4000181786382	9.38639483278724e-14	1.49370993303145e-12	20.9495192029708	RALY-AS1	up
TACSTD2	3.90074742953851	4.56071726264696	9.39957867669307	9.40306986689046e-14	1.49437632267036e-12	20.9477611691617	TACSTD2	up
ABHD17B	1.42017510891167	11.1253350695791	9.39773840578282	9.47321489735044e-14	1.50352735645348e-12	20.9403998284748	ABHD17B	up
UCA1	5.46996807884051	7.09392676106753	9.39293510568941	9.65878726787326e-14	1.53094976469721e-12	20.9211848324034	UCA1	up
TMBIM4	-1.05924205450774	12.1632833762765	-9.38386589365024	1.00191854930712e-13	1.58597344967703e-12	20.8849001713876	TMBIM4	down
TMPRSS3	1.67814711553869	4.28131628167653	9.37777351069447	1.02688436776883e-13	1.62334547279915e-12	20.8605221557197	TMPRSS3	up
NUCKS1	-0.918872040678629	9.7813522039879	-9.37599375278854	1.03429484599401e-13	1.6329032219011e-12	20.8534001564529	NUCKS1	down
PFDN5	-2.02232939218626	11.3455641692539	-9.37103576096954	1.05522320089658e-13	1.66374914955591e-12	20.8335587580924	PFDN5	down
RHBDL2	-3.33036885128765	6.05031662194668	-9.3692182902712	1.06300108489639e-13	1.6738071030204e-12	20.8262849897139	RHBDL2	down
VTI1B	-1.05552025415589	8.4126313197708	-9.36847821288867	1.0661847279322e-13	1.67661401303084e-12	20.8233230322076	VTI1B	down
TMEM219	-1.61691217059632	8.93006783998568	-9.36234219931737	1.09295204862207e-13	1.71645107163521e-12	20.7987638509499	TMEM219	down
WDR3	2.11794919226161	9.61488096950493	9.36014249478122	1.10271138427192e-13	1.72950814358874e-12	20.7899589749291	WDR3	up
PPA1	1.12877376114864	13.8412293834265	9.35810523263402	1.11182807612302e-13	1.74152442237751e-12	20.7818040174556	PPA1	up
RBM19	1.29538034956756	4.65732845971702	9.35625384877303	1.12017861227037e-13	1.7523107781751e-12	20.7743928636707	RBM19	up
KATNB1	0.834643557290738	7.08537218803539	9.35482769689728	1.12665409862586e-13	1.76013963423704e-12	20.7686837670297	KATNB1	up
MTMR14	-1.23156167791354	7.42757791448618	-9.35087235105315	1.14481088980672e-13	1.78617365297484e-12	20.752849200029	MTMR14	down
FBXO38	0.840743255897085	9.56555128141585	9.3480798943574	1.15780622233185e-13	1.80409727378194e-12	20.7416694175117	FBXO38	up
SLC12A8	1.70746636258684	7.35663095113486	9.34240878720093	1.18465581891242e-13	1.84353396422951e-12	20.7189631228559	SLC12A8	up
CCDC134	1.87257382076393	4.00628680639233	9.34148695149745	1.18907892018052e-13	1.84801395296107e-12	20.7152720175082	CCDC134	up
GDF15	3.025345701024	9.91983664202044	9.34051163668721	1.19377668130241e-13	1.85290863101764e-12	20.7113667141508	GDF15	up
PAPD7	1.35388635238228	7.56978103008277	9.33325518486443	1.22931886951492e-13	1.90467713311285e-12	20.6823087779969	PAPD7	up
RAB22A	1.38738977185236	9.17665964765601	9.33305528518827	1.23031288033444e-13	1.90467713311285e-12	20.6815082433821	RAB22A	up
ARMCX6	1.36223610880602	10.5417765595131	9.33197606071939	1.23569333649955e-13	1.91053516251811e-12	20.6771862456851	ARMCX6	up
PPCS	-0.851181037737781	10.2586838737237	-9.33161401806148	1.23750358292811e-13	1.91086520992266e-12	20.6757363464784	PPCS	down
INTS6	0.86060646308811	7.39013236574918	9.32586079875172	1.26663029937443e-13	1.95332020523374e-12	20.652694804558	INTS6	up
TMEM242	-1.33033761526781	5.35383836875721	-9.32293154644891	1.28172370128826e-13	1.97307864518966e-12	20.640962337675	TMEM242	down
STX8	-1.02242509972603	9.34906732551634	-9.32273551820422	1.28274019048847e-13	1.97307864518966e-12	20.6401771695	STX8	down
CBFB	1.93773056798464	10.1158244952112	9.32190197740676	1.28707149992248e-13	1.97621571814363e-12	20.6368384904092	CBFB	up
ALOX5	-1.95640429525906	7.27399789557148	-9.3217078314337	1.28808244351302e-13	1.97621571814363e-12	20.6360608479334	ALOX5	down
CCDC77	1.876798232191	4.73988816560269	9.3167217534894	1.31432063621933e-13	2.01388925142595e-12	20.6160884763186	CCDC77	up
CHERP	1.27045784948043	10.8891172713484	9.31033419778771	1.34871967729711e-13	2.06395503557731e-12	20.5904998560201	CHERP	up
IL15RA	1.69429001952985	6.93851792261572	9.3092128136324	1.35485133440823e-13	2.07069041109365e-12	20.5860072950582	IL15RA	up
LRFN3	1.29654634897548	4.10417000698479	9.30582213869584	1.37356216011361e-13	2.09660948597953e-12	20.572422842373	LRFN3	up
DOLK	1.46795303431021	7.60414445041701	9.30387153966949	1.38444355168056e-13	2.11052687681035e-12	20.5646075827059	DOLK	up
RAB11B-AS1	-1.9026131574069	5.35193806121469	-9.2984648542793	1.41505937112157e-13	2.15445489748242e-12	20.542943854343	RAB11B-AS1	down
IGF1	-2.92742754393593	4.64011112710941	-9.2960999563202	1.42866368768617e-13	2.17240385648544e-12	20.5334674703439	IGF1	down
MASTL	2.17050048070294	7.52653857300044	9.29338800829702	1.44442620468583e-13	2.19358482125321e-12	20.5225999627654	MASTL	up
TMEM9B	-1.41681055162666	9.90138382697203	-9.29280993792048	1.44780861059578e-13	2.1959348089987e-12	20.5202834154243	TMEM9B	down
IL1RAP	1.32715359374528	5.3447365788595	9.29219387462899	1.45142207684778e-13	2.1986288599541e-12	20.5178145915736	IL1RAP	up
TADA3	-2.13731281588712	7.45216026754216	-9.29142956673671	1.45591764993831e-13	2.20265063423663e-12	20.5147516543672	TADA3	down
FAM122B	1.38526785361388	8.68542578234375	9.28883376620158	1.47129051321063e-13	2.22309767318076e-12	20.5043487843605	FAM122B	up
ADO	1.23012383617593	9.38417722400242	9.28690922625704	1.48279317175978e-13	2.23765269690407e-12	20.496635753825	ADO	up
MARCKS	-1.62479871208247	10.950272439021	-9.28601947569179	1.48814154988404e-13	2.24289545685924e-12	20.4930697934696	MARCKS	down
LPCAT2	1.48183262713261	7.42388000353876	9.28117850336372	1.51758239878571e-13	2.28439101462499e-12	20.4736671274858	LPCAT2	up
NDUFB6	-0.627705736335789	12.0677533658912	-9.27525023129758	1.55443374207615e-13	2.33692318987755e-12	20.4499044432554	NDUFB6	down
HERPUD2	-1.5229606674017	8.11918253081578	-9.27119904528626	1.58013233817387e-13	2.37257762746884e-12	20.4336644747416	HERPUD2	down
DMAP1	-1.84370776365227	5.97904635020264	-9.26092180754766	1.6472562799983e-13	2.47026515071926e-12	20.3924613316696	DMAP1	down
LNX2	1.66236334862989	11.3301394636628	9.26030258093702	1.65139092088279e-13	2.4733661014023e-12	20.3899785291458	LNX2	up
VAMP5	-2.67560374419603	4.94508651090227	-9.25977087041413	1.65494952296255e-13	2.4755976176616e-12	20.3878466042939	VAMP5	down
GGTA1P	-3.14280654872636	6.80187357841138	-9.25864326670781	1.66252178758111e-13	2.4838200039929e-12	20.3833253493502	GGTA1P	down
VIMP	-1.61446518747398	11.0877284898103	-9.25344203317251	1.69790282369517e-13	2.53351659490774e-12	20.3624693408658	VIMP	down
MTCL1	2.21170084163421	5.25743678769656	9.25245274540428	1.70471748559929e-13	2.54051732878788e-12	20.3585022760377	MTCL1	up
CFD	-3.25233170642866	8.88464818239849	-9.2513206214511	1.71254977438526e-13	2.54901531717269e-12	20.3539623570559	CFD	down
ACTR3B	2.19752552205297	5.91508846537008	9.25001111040372	1.72165435007023e-13	2.55938355370068e-12	20.3487109960371	ACTR3B	up
ITM2A	-3.36221458446298	7.66611201043699	-9.24885853906802	1.72970798677455e-13	2.56816569202618e-12	20.3440888977598	ITM2A	down
NGDN	-1.34198208780648	8.40647176446111	-9.24487462780668	1.75783822500104e-13	2.60669765038258e-12	20.3281117577129	NGDN	down
CBX7	-1.27081781584985	6.77508126792557	-9.24227830090999	1.77641757588188e-13	2.63098875378446e-12	20.3176988549703	CBX7	down
KSR1	1.49708075055994	5.77920355382184	9.24089985222666	1.78636178055002e-13	2.64244640640817e-12	20.3121702323668	KSR1	up
SMIM12	-1.15283046583905	9.40017121254467	-9.23929003511741	1.79804587107342e-13	2.65644628878217e-12	20.3057134920379	SMIM12	down
LOC100130987	2.08526239676055	5.61269388996519	9.23682608089262	1.81607809909477e-13	2.6797788670613e-12	20.2958306095136	LOC100130987	up
HYI	-1.059345017663	6.09418952117914	-9.23543087594452	1.82636919071587e-13	2.69164533316463e-12	20.2902342905789	HYI	down
ELP6	-0.876826281873827	7.68853324355037	-9.23151001412578	1.85560422703059e-13	2.73136725521218e-12	20.2745066170563	ELP6	down
ZNF281	1.62231583449621	8.31317306380744	9.23005499673738	1.86657239104825e-13	2.74413658521798e-12	20.2686698842511	ZNF281	up
NBR2	2.91069403677759	7.16353881981288	9.22778799791705	1.88379127936064e-13	2.7660527901974e-12	20.2595756562959	NBR2	up
MYO10	1.3319541202514	6.61886299729807	9.2243726905567	1.91003371565102e-13	2.79967459538789e-12	20.2458742855002	MYO10	up
DHRS11	-2.86070184724032	9.78027522503353	-9.22420029550872	1.91136804916178e-13	2.79967459538789e-12	20.2451826593195	DHRS11	down
LMO4	-1.23710552524717	5.08979496924366	-9.22271259034246	1.9229218107365e-13	2.81315468326206e-12	20.2392141036849	LMO4	down
UBE2G1	0.632243226122098	10.3010036515166	9.2205076234141	1.94017506349685e-13	2.83492979058203e-12	20.2303676907721	UBE2G1	up
DAPK1	-2.05743048937111	6.41892240354397	-9.21806751181713	1.95944950676e-13	2.85960149358499e-12	20.2205775072145	DAPK1	down
ZNF506	1.36130627280934	6.76196158839767	9.21746082904671	1.96427146441781e-13	2.86314696890231e-12	20.2181433237822	ZNF506	up
RNF144A	-1.78925447770114	6.8117176693151	-9.21707372642695	1.96735440820912e-13	2.86415209282707e-12	20.2165901459903	RNF144A	down
FAM57A	1.59211865992068	7.73496532556381	9.2165191689634	1.97177945524328e-13	2.86710628686468e-12	20.2143650699533	FAM57A	up
NUP62	1.1734714412381	9.19221857143905	9.2109495394345	2.01677988531577e-13	2.92898117567644e-12	20.192016710155	NUP62	up
DAG1	1.3037456010245	10.2078891546688	9.20897983027563	2.03294000182383e-13	2.94887187900918e-12	20.1841127032293	DAG1	up
PHF20	1.44631594662741	7.98881186390244	9.2078782012177	2.04203474120905e-13	2.95847817772987e-12	20.1796920025895	PHF20	up
BCAN	1.47615549043295	4.66451762178023	9.20334782889422	2.07986768828335e-13	3.00964650854738e-12	20.1615113750192	BCAN	up
ALDH1A3	2.62270937356152	6.95733330335286	9.19922494786869	2.11490906252612e-13	3.05665661246982e-12	20.1449649074189	ALDH1A3	up
BRD1	1.05338532675321	8.10102883789906	9.19750814760833	2.12967481105077e-13	3.07428449503553e-12	20.1380745121652	BRD1	up
MYO1A	-3.41002992668553	7.90750999997215	-9.19163117650942	2.18100920840549e-13	3.14459484301066e-12	20.1144858290094	MYO1A	down
ECI1	-1.85945033534236	8.97404084931207	-9.18779782527344	2.21516056360556e-13	3.18999115098288e-12	20.0990985568625	ECI1	down
LYRM2	-0.778672617645999	6.44205552078257	-9.18640871708717	2.22766823746129e-13	3.20414733145423e-12	20.0935223775384	LYRM2	down
AIFM3	-2.38803309853785	5.74176301218758	-9.18423195498221	2.24741079797932e-13	3.22866326763727e-12	20.0847841438663	AIFM3	down
ZXDA	3.21633286269048	6.36241067706354	9.17936178809336	2.29222025866697e-13	3.28908870928869e-12	20.0652326363687	ZXDA	up
OSGEP	-1.81952192183185	6.30073369998747	-9.17761107002594	2.30854654069761e-13	3.3085480781471e-12	20.0582039387451	OSGEP	down
NEBL	2.0519693017486	7.34447077814479	9.17692760099245	2.314951855808e-13	3.31375943282946e-12	20.0554599289786	NEBL	up
DOPEY1	1.21934239169318	6.63502656353741	9.17512239197407	2.33195579512577e-13	3.33411170851495e-12	20.0482121883418	DOPEY1	up
ALG8	1.20289773925189	9.27408273815823	9.17024083370545	2.37856769806552e-13	3.39669685474344e-12	20.0286121917985	ALG8	up
PFKFB4	1.611791899605	4.54410760671795	9.1682323771951	2.39801614263668e-13	3.42038845994435e-12	20.0205475895571	PFKFB4	up
FEM1A	1.0107255283276	8.1614712357557	9.16734232757263	2.40668571634357e-13	3.42866761517661e-12	20.0169736730687	FEM1A	up
LINC00675	-1.86601024471135	10.3590338358036	-9.16684913395343	2.41150323611503e-13	3.43144580577747e-12	20.0149932761797	LINC00675	down
NEK4	1.31795446452523	9.14278322139407	9.16648623856151	2.41505418327942e-13	3.43241726975117e-12	20.0135360764245	NEK4	up
GHITM	-1.10476950981406	11.6331112949198	-9.1644572397168	2.43500497235145e-13	3.45666720096438e-12	20.0053885196973	GHITM	down
OR7E12P	2.84431558651571	5.81691131326968	9.16226580630907	2.45673886455217e-13	3.48338791375542e-12	19.9965884138328	OR7E12P	up
VPS33B	1.33150515592289	8.28468637431818	9.16102858297623	2.4690951310338e-13	3.49333391664184e-12	19.9916199846896	VPS33B	up
SEMA3F	1.16019385055019	5.91593184716949	9.16097898307267	2.46959178865129e-13	3.49333391664184e-12	19.9914207999334	SEMA3F	up
DGKE	1.45279087825076	4.69899725121769	9.15219842631503	2.55911336867331e-13	3.61569181616453e-12	19.9561572086359	DGKE	up
AQP11	-2.06003457242772	4.2586366546817	-9.14953658183598	2.58689025310346e-13	3.65062684656712e-12	19.9454660462823	AQP11	down
DTD1	1.31915940847898	9.93632303736612	9.1481476623967	2.60150387379079e-13	3.66692542492985e-12	19.9398873511019	DTD1	up
NLRC5	1.34553216923744	7.57665339189726	9.14766328790526	2.60661972410588e-13	3.66981391039706e-12	19.93794179841	NLRC5	up
ASCC3	1.07783555810446	7.2968961415776	9.14424650859263	2.64299499767261e-13	3.71665348262611e-12	19.9242174583572	ASCC3	up
SDHB	-1.4454313710543	10.3766094432175	-9.14394186189704	2.64626292829292e-13	3.71688127498608e-12	19.9229937350865	SDHB	down
FAM53C	1.84382584037001	8.29941396871774	9.1435454117295	2.65052170532672e-13	3.7184986222327e-12	19.9214012416539	FAM53C	up
MEF2D	1.48522903448964	7.00668722595203	9.14200356363313	2.66715018133855e-13	3.73744569321762e-12	19.9152077296855	MEF2D	up
EIF5A2	1.75486039343808	3.99953524052967	9.1396557161849	2.69267255805609e-13	3.76879678388973e-12	19.90577628996	EIF5A2	up
CA2	-7.06348528167081	10.9929501368754	-9.13698542130544	2.72199825483367e-13	3.80539171911151e-12	19.8950491552465	CA2	down
DIP2B	1.74975796358894	9.87996177189367	9.1366941702423	2.72521616109886e-13	3.80544478411552e-12	19.8938791125939	DIP2B	up
SLC22A18AS	-2.86053692680325	7.05795897316431	-9.13553943214767	2.73801199035267e-13	3.81097782363051e-12	19.8892401338653	SLC22A18AS	down
DHX37	1.12669265713663	4.74742083988533	9.13551762172494	2.73825425445267e-13	3.81097782363051e-12	19.8891525131479	DHX37	up
PTPN14	1.92568210177015	7.52302485750071	9.13547459131303	2.7387322873922e-13	3.81097782363051e-12	19.8889796436239	PTPN14	up
ZNF813	1.63728551953579	6.94492278030476	9.13320070769698	2.76411283642549e-13	3.84182791097606e-12	19.8798444299791	ZNF813	up
SFT2D2	1.8336549425298	8.73841161817782	9.12935671279379	2.80755673765155e-13	3.89055929769526e-12	19.8644006655284	SFT2D2	up
TRIM8	0.763184447394249	7.71567276062953	9.12923667522422	2.80892435458631e-13	3.89055929769526e-12	19.8639183842226	TRIM8	up
PTBP1	0.945641816317758	11.6627467563705	9.1292364216556	2.80892724426231e-13	3.89055929769526e-12	19.8639173654457	PTBP1	up
PBDC1	-1.81453653102705	7.17037526840897	-9.12584866951946	2.84780176939079e-13	3.93984321090169e-12	19.8503058577919	PBDC1	down
PIGM	1.34000882000859	6.79489843694717	9.12278977098417	2.88336649925084e-13	3.98269607115547e-12	19.8380150469498	PIGM	up
MTMR1	1.10722187662349	9.82030337280744	9.12261321146067	2.88543285175215e-13	3.98269607115547e-12	19.837305604675	MTMR1	up
AQP1	-4.10194801703934	7.4109172777495	-9.12196541019489	2.89302709133395e-13	3.98857778824809e-12	19.8347026274459	AQP1	down
SLC30A7	1.032887107677	8.51482881111723	9.11872455376455	2.93132233055964e-13	4.03672431873501e-12	19.8216799312798	SLC30A7	up
CEP164	1.51672038521596	5.88632395999711	9.11719717828931	2.94954642225752e-13	4.05715195806388e-12	19.8155422789439	CEP164	up
PAN3	1.5821356494675	10.6127981409888	9.11307654085857	2.99928172723645e-13	4.12082714464278e-12	19.7989830913889	PAN3	up
UNC5CL	2.186990424647	4.96467582799934	9.10793366228476	3.06253803714303e-13	4.20291200579022e-12	19.7783145140215	UNC5CL	up
RAB5A	0.773575741864379	12.2806717080728	9.10750478460877	3.06787325342905e-13	4.20541113674518e-12	19.7765908382671	RAB5A	up
WBSCR16	-1.32999872253515	6.23081496909786	-9.10678981848557	3.07678814464674e-13	4.21280591841962e-12	19.7737173379551	WBSCR16	down
LOC101928100	2.36455301490526	5.47844588570823	9.10603288867097	3.08625462049191e-13	4.22093817639162e-12	19.7706751496404	LOC101928100	up
NDUFAB1	-1.09155702610827	12.4544288552842	-9.10520841224696	3.09659913235652e-13	4.23025134896238e-12	19.7673614452154	NDUFAB1	down
RBBP4	-1.00596096673216	6.99509533453988	-9.10423118392173	3.1089052710845e-13	4.24221999761325e-12	19.7634337541898	RBBP4	down
HSPBAP1	1.22218673609016	6.22476724362786	9.10260926880699	3.12943833724192e-13	4.26537455373282e-12	19.7569148038967	HSPBAP1	up
CTNS	1.36274057694347	5.99008479699197	9.10195753514337	3.13772742365496e-13	4.27180706244356e-12	19.7542952524105	CTNS	up
KLHDC8B	-2.12683081437357	4.88765063831811	-9.09959415930968	3.16797136352103e-13	4.30808105764274e-12	19.7447957871127	KLHDC8B	down
GNG4	3.01252115636645	4.39993291413094	9.09867651304112	3.17979312715734e-13	4.31924907522041e-12	19.7411072675269	GNG4	up
REST	1.59529879007716	9.05952265435925	9.09807335084239	3.18758759497355e-13	4.32338789465161e-12	19.7386828035693	REST	up
BCL10	1.32380644295082	12.5600963844376	9.09778157860845	3.1913649519027e-13	4.32338789465161e-12	19.73750999153	BCL10	up
ADTRP	-3.92233243478732	7.81555709882366	-9.09760305610663	3.19367836456257e-13	4.32338789465161e-12	19.7367923973452	ADTRP	down
ZMIZ2	0.919692463910933	5.62083679078367	9.09562068827864	3.21948060605877e-13	4.35339258900625e-12	19.728823888944	ZMIZ2	up
AGK	1.34599341484737	7.86624259138894	9.08923003300863	3.3040938035877e-13	4.46276417015056e-12	19.7031338558614	AGK	up
ZNF518B	1.91643252269305	7.53651963583584	9.08650656406392	3.34082792377644e-13	4.50729287078158e-12	19.6921849570167	ZNF518B	up
OXA1L	-1.62099261295797	9.44582112956328	-9.08475928548264	3.36461078692633e-13	4.53426771251659e-12	19.685160314448	OXA1L	down
PANX1	1.38930930978965	7.28423691949595	9.07978231482041	3.4332897915258e-13	4.62161742803029e-12	19.6651502605031	PANX1	up
TMED2	-3.71475657484008	7.31164033447789	-9.07927665779582	3.44034580510154e-13	4.62591216288204e-12	19.6631171714723	TMED2	down
ZNF251	1.78899695290374	4.3666942770807	9.07543788982491	3.49438940912527e-13	4.69330617946151e-12	19.6476822013933	ZNF251	up
TTC14	-1.26374959621678	6.83029070384216	-9.07408386153384	3.51365453844858e-13	4.71389056744554e-12	19.6422377030111	TTC14	down
CCL20	2.88148387297078	12.4051073005573	9.0723647782416	3.53826735030214e-13	4.74159522744296e-12	19.6353251794008	CCL20	up
TMEM120A	-1.52439467547986	7.88012033396934	-9.07076157026259	3.56137705714055e-13	4.76722586608512e-12	19.628878443015	TMEM120A	down
TANC1	1.88889000912321	10.8610371415059	9.0696497664954	3.57749224084306e-13	4.78344688784011e-12	19.6244076287675	TANC1	up
KIAA1549	2.23831490972534	4.17110043309444	9.06380170492133	3.66347058778725e-13	4.8929411299163e-12	19.6008900824478	KIAA1549	up
PTGFRN	0.924066528054555	9.74504054252026	9.0622460672986	3.68668882431665e-13	4.91846211377898e-12	19.5946338709391	PTGFRN	up
VCL	1.26353735476846	10.8918210184707	9.06132449236407	3.70051314158934e-13	4.93140765761688e-12	19.590927564795	VCL	up
ERCC4	1.75409853943852	6.31890787168257	9.06071568295733	3.70967426837577e-13	4.93811701553424e-12	19.5884790839414	ERCC4	up
TRAPPC3	-1.52390546860796	8.16017190199502	-9.05637335431128	3.77567951793644e-13	5.02039519901615e-12	19.5710146986447	TRAPPC3	down
MYPOP	1.19048742010834	4.63758501920108	9.05525524850931	3.79286521017385e-13	5.03764905329084e-12	19.5665176217334	MYPOP	up
SCUBE2	-2.86119349256964	4.9271322573097	-9.05426807939687	3.80810360656669e-13	5.05228113744829e-12	19.5625471195536	SCUBE2	down
COX14	-1.86243104120211	8.62276302644664	-9.05232970310345	3.83820429805345e-13	5.08657705811801e-12	19.5547505968677	COX14	down
CMAHP	-2.37293514687214	4.21509759836237	-9.05048583118263	3.86705904871447e-13	5.11471531972615e-12	19.5473339910205	CMAHP	down
PLA2G4A	-3.22869261904701	6.75765014937689	-9.05042690527219	3.86798476172154e-13	5.11471531972615e-12	19.5470969701573	PLA2G4A	down
ETHE1	-2.03659074270739	12.0241741451877	-9.04910792544261	3.88876395063002e-13	5.13651635730568e-12	19.5417915150582	ETHE1	down
MRPL21	-2.13273475898825	8.05439672214981	-9.04770398360064	3.91100474197381e-13	5.1601977670563e-12	19.5361442011285	MRPL21	down
VCPIP1	2.4237170470898	6.13461206124787	9.04629189916341	3.93350330969821e-13	5.17493784526922e-12	19.5304640213855	VCPIP1	up
SLC7A11	2.41561470825888	6.30125907940154	9.0462386088123	3.93435491729355e-13	5.17493784526922e-12	19.5302496560958	SLC7A11	up
CXorf40A	-0.945119498411721	8.72455995501325	-9.04618889559897	3.93514952719562e-13	5.17493784526922e-12	19.5300496800239	CXorf40A	down
TRIM25	-1.98370228463421	8.42744951003242	-9.04501058131588	3.95403078476853e-13	5.19277623308021e-12	19.525309759233	TRIM25	down
PTPRJ	1.60955772424483	9.25858471604318	9.0446082463036	3.96049858583425e-13	5.19277623308021e-12	19.523691296933	PTPRJ	up
SGPP1	-1.63264218950911	7.80836655831137	-9.04453159475952	3.96173201370622e-13	5.19277623308021e-12	19.5233829517794	SGPP1	down
GALM	-1.31617544977421	9.08707703192369	-9.04380729790586	3.97340598790251e-13	5.20237959050649e-12	19.5204693160299	GALM	down
OAZ2	-1.1363066615337	6.45925190313366	-9.04235969623137	3.9968415082101e-13	5.22734451680331e-12	19.5146459465459	OAZ2	down
PTN	-2.75369520402313	5.93804063520393	-9.03853852191024	4.05937188341706e-13	5.30333005773493e-12	19.4992736719829	PTN	down
ABCG2	-4.52589594301668	6.85742806558756	-9.03634959277548	4.09563326584415e-13	5.3448684070182e-12	19.4904674178508	ABCG2	down
TBC1D31	2.10625402564671	6.04421626103984	9.03558233985537	4.10842023021465e-13	5.35101603730787e-12	19.4873806283561	TBC1D31	up
C1QA	-5.26015717536201	7.23245085586385	-9.03553041879181	4.10928698778803e-13	5.35101603730787e-12	19.4871717398605	C1QA	down
PAXBP1	1.09898294037125	7.30098061293005	9.03169928292843	4.17375204106758e-13	5.42905333428867e-12	19.4717579217521	PAXBP1	up
CD99P1	1.55482056133741	4.09308924081444	9.03039682129669	4.19589846164392e-13	5.45193451579726e-12	19.4665175378155	CD99P1	up
FBXO11	1.01476111260112	7.7131655309636	9.02299381039164	4.32403468706889e-13	5.61233439264136e-12	19.4367301278856	FBXO11	up
DNASE1L1	-1.36905428919488	7.49383062236535	-9.02115091461774	4.35653867980078e-13	5.6483963576572e-12	19.4293144158017	DNASE1L1	down
AIF1	-3.54903082405946	6.98396929966856	-9.01813952283055	4.41018055091288e-13	5.71175656415308e-12	19.4171963345372	AIF1	down
ZBTB39	2.02284137780429	4.74073090051454	9.0168649180349	4.43308425819671e-13	5.73521289922595e-12	19.4120670718628	ZBTB39	up
TRIM68	1.12183384069778	8.35061308902284	9.01327924710717	4.49815842337215e-13	5.81311683072295e-12	19.3976371393795	TRIM68	up
SPATA5	2.08043882877532	6.56686743250956	9.01178126133742	4.52562757083661e-13	5.84230691911561e-12	19.391608536546	SPATA5	up
BMPR1A	1.52512027701869	9.23751662684282	9.00926816667926	4.57208981934572e-13	5.89592660216706e-12	19.381494378505	BMPR1A	up
ADCY6	-3.28701883472064	4.90922920691717	-9.00778421267959	4.59974973706523e-13	5.92521045247143e-12	19.3755219195898	ADCY6	down
MOCS2	-1.03917682696596	5.95146514803426	-9.00503333238923	4.65146929149663e-13	5.98539064638066e-12	19.3644501522904	MOCS2	down
PPM1D	1.05923182970712	7.31261143295321	9.00274508002606	4.69493530895133e-13	6.02961878044989e-12	19.3552400584438	PPM1D	up
RHOA	-5.27091030604132	8.17434889620038	-9.00269360880245	4.69591769313888e-13	6.02961878044989e-12	19.3550328862203	RHOA	down
ETFA	-0.89946528018895	12.5979833372899	-9.00199218088521	4.70932578533904e-13	6.04035387707957e-12	19.3522096169598	ETFA	down
LOC283357	1.37444774209588	6.74642284061234	8.99985693755194	4.75037882409231e-13	6.086486444102e-12	19.3436150306458	LOC283357	up
FH	-1.17001753386206	10.4387592316374	-8.99667961114073	4.81213316730173e-13	6.1590157874973e-12	19.3308254869846	FH	down
ATP11A	1.5145633720863	5.64855557128432	8.99598380166668	4.82576405587145e-13	6.16986308297154e-12	19.3280246043053	ATP11A	up
TEAD3	1.28217490863156	5.58807544833332	8.99558146141676	4.83366356373355e-13	6.17336732840975e-12	19.3264050285017	TEAD3	up
ARHGEF10	2.53365555264377	6.65831864964088	8.99276631548709	4.88930010637311e-13	6.23776699072143e-12	19.3150727267505	ARHGEF10	up
TXNIP	-3.03301038748243	10.9516891027933	-8.99012134103818	4.94215894111663e-13	6.29848946201733e-12	19.3044250549124	TXNIP	down
PLP1	-3.8193055899477	4.93255778558436	-8.98701081539759	5.00505590904933e-13	6.37186213442483e-12	19.2919027652652	PLP1	down
UIMC1	1.971028084805	7.01040192715678	8.98621311424218	5.02131498861196e-13	6.38576795629323e-12	19.2886913123721	UIMC1	up
ANXA4	0.939146727230536	13.2389456133339	8.98111557773308	5.12647408531716e-13	6.51258125042362e-12	19.2681684091937	ANXA4	up
UHRF2	1.51411515106793	10.397404241783	8.98079890336248	5.13307932652371e-13	6.51405729591827e-12	19.2668934183674	UHRF2	up
PROSER2	2.31577044389108	6.97378135318734	8.97656859304406	5.22213922440242e-13	6.62005721381607e-12	19.249860874572	PROSER2	up
CTD-2528L19.6	2.35485506608055	5.34667967044099	8.97174196947346	5.32564871683534e-13	6.73983352025349e-12	19.230426219866	CTD-2528L19.6	up
TCTN2	2.67475596687207	6.77339622191617	8.97163863646703	5.32788711469859e-13	6.73983352025349e-12	19.2300101304761	TCTN2	up
TBC1D30	2.22243308048727	4.66009924982195	8.97066109748016	5.34910931371089e-13	6.7595344410959e-12	19.2260738615051	TBC1D30	up
EPT1	1.46708407058468	8.41168549473455	8.97033954713684	5.356108639122e-13	6.76047524866519e-12	19.2247790594346	EPT1	up
IKBKAP	1.35141324479306	8.99732349113101	8.97010809963013	5.3611523447675e-13	6.76047524866519e-12	19.2238470753403	IKBKAP	up
PSMC3	-3.04303044637194	7.42186161197005	-8.96788221188764	5.40990289573976e-13	6.81476925824397e-12	19.2148838091304	PSMC3	down
KCTD10	1.25024150902237	9.66974099968256	8.96722607902171	5.424357980156e-13	6.82579305452438e-12	19.2122416249806	KCTD10	up
CA7	-4.08541157712359	5.53839969460512	-8.96613920617999	5.44838790484038e-13	6.84882962785975e-12	19.2078648419942	CA7	down
TMEM141	-1.26285817450245	9.60594503116767	-8.95582283337553	5.68186170431862e-13	7.13482046333483e-12	19.1663182109954	TMEM141	down
MSH3	-0.978481995119577	7.67886023562874	-8.95472371560525	5.70732066685207e-13	7.15927740253865e-12	19.16189145646	MSH3	down
RHOD	1.85803316005768	4.84573305753995	8.95421224007628	5.71920701680766e-13	7.16667543142799e-12	19.1598314402822	RHOD	up
GABPB2	1.86463529125599	6.17457541767825	8.95130474886651	5.78724866215541e-13	7.24435196025249e-12	19.1481209831812	GABPB2	up
NEDD4	1.46186009011104	7.17505287412477	8.95071908956424	5.80105234806977e-13	7.254043202649e-12	19.1457620787438	NEDD4	up
EDF1	-1.23893992363313	11.2035559211457	-8.94967421297625	5.82576164902735e-13	7.2773371246253e-12	19.1415535054167	EDF1	down
LINC00963	1.55198096133773	3.90649602877115	8.94871287993523	5.84858857782926e-13	7.29812380504902e-12	19.1376813799313	LINC00963	up
RP4-595K12.1	-2.12878184428524	11.179861866531	-8.94846037516486	5.85459919181671e-13	7.29812380504902e-12	19.1366643152814	RP4-595K12.1	down
PNRC2	-1.37361633264351	9.88482808313163	-8.94755992140046	5.87608406703786e-13	7.31728387411469e-12	19.1330373480189	PNRC2	down
DNAH14	2.67746049497577	5.47590466419267	8.94612491607215	5.91048699430941e-13	7.35247379011442e-12	19.1272571555519	DNAH14	up
RNASE1	-3.07699822158752	9.69880180347561	-8.94518690262278	5.93308416160714e-13	7.37110330221551e-12	19.1234787852491	RNASE1	down
KCNAB2	1.45965542996899	5.06056505247151	8.94499234915312	5.93778188630045e-13	7.37110330221551e-12	19.1226951073232	KCNAB2	up
RBBP6	1.08350548853573	7.15777126958565	8.93979323624731	6.06471267915891e-13	7.5208721897922e-12	19.1017519093313	RBBP6	up
LMAN2L	1.26988183610446	9.02942343843594	8.93812579312695	6.10599539260227e-13	7.5642284537548e-12	19.0950347757991	LMAN2L	up
RIPK2	1.8515596451606	6.56192215166097	8.93755284951661	6.12024537627274e-13	7.57404099460764e-12	19.092726694585	RIPK2	up
MICA	2.71401673242079	7.94325987234975	8.93410795349796	6.20663146758771e-13	7.67301226989898e-12	19.078848706279	MICA	up
LPCAT1	1.68695636356807	6.6324588121889	8.93292366682205	6.23661102090026e-13	7.70211806884556e-12	19.0740775886942	LPCAT1	up
CMAS	-1.23078836588647	7.10527025078416	-8.9271989786435	6.38358980314652e-13	7.87550713136644e-12	19.0510136076213	CMAS	down
ISY1	-1.46538834271239	6.86920014530254	-8.92365355821581	6.47635456467367e-13	7.9817234887178e-12	19.0367287535396	ISY1	down
NBL1	-1.81664946186176	9.4440470517035	-8.91839003578533	6.61657343786737e-13	8.14614550730029e-12	19.0155203102487	NBL1	down
IER5	-1.36561648459423	10.1634829608936	-8.9164095974762	6.67011696740393e-13	8.20362690122537e-12	19.007540115153	IER5	down
LMBR1	1.42465286286202	6.04686618194073	8.91534202987551	6.69916005733563e-13	8.23088792670795e-12	19.0032382586697	LMBR1	up
ITSN1	1.36712885360295	7.38456817860847	8.91478642640728	6.71432537037354e-13	8.24105966228309e-12	19.0009993833017	ITSN1	up
AKR7A3	-1.24733205983607	8.83821517832716	-8.91385249215464	6.73989495503146e-13	8.2639675129981e-12	18.9972359402979	AKR7A3	down
BPTF	1.1335442841238	8.31078869855739	8.90918137615164	6.86925627430523e-13	8.41396006495503e-12	18.9784122410242	BPTF	up
SZRD1	-1.35132661233537	6.80272336474637	-8.9042571332274	7.00832602596352e-13	8.57552531213757e-12	18.9585672972138	SZRD1	down
PRDM4	0.857427973042386	8.7281245185125	8.90055581201308	7.11471482294814e-13	8.69681228664151e-12	18.9436499866899	PRDM4	up
LIPG	2.04258933849036	6.41971656778378	8.89971103375138	7.13922291607304e-13	8.71786537108633e-12	18.9402452090478	LIPG	up
EXT2	0.879644354439211	8.65958162415932	8.89651914063624	7.23259088428566e-13	8.82287615823103e-12	18.9273803440116	EXT2	up
RPS19BP1	-1.44132457627125	8.31890217847006	-8.89580875869	7.25353679979096e-13	8.83941699420554e-12	18.9245170937925	RPS19BP1	down
MED11	-1.10960100029118	8.49779491386339	-8.89181051393313	7.37256709472848e-13	8.96758637090829e-12	18.9084013856702	MED11	down
GARS	1.20301061125518	10.9131215153863	8.89177282155976	7.37369849500606e-13	8.96758637090829e-12	18.9082494553999	GARS	up
DIEXF	1.84635650379177	6.74642709670873	8.89124939118337	7.38942815993358e-13	8.9775925675051e-12	18.9061396070067	DIEXF	up
SLC11A2	1.17324141673071	7.43929255929222	8.88472110348855	7.58846206939001e-13	9.2100533047049e-12	18.8798241794715	SLC11A2	up
FHL1	-3.55028362640111	7.19316228616048	-8.88432451252854	7.60072515893223e-13	9.2155904738543e-12	18.8782254595296	FHL1	down
ZFX	1.70959653310149	7.49773783675705	8.8835301820993	7.62534667353362e-13	9.23608538888429e-12	18.8750233665051	ZFX	up
SSRP1	-2.30745264826413	7.33819726748303	-8.88298183163215	7.6423903245564e-13	9.24736956662957e-12	18.8728128461081	SSRP1	down
CXCL1	4.00884321390179	9.41611780310049	8.88020335377407	7.72933930928812e-13	9.34313166810615e-12	18.8616119680652	CXCL1	up
GGPS1	1.54544579349355	8.65342081189763	8.87899962585229	7.76731592993618e-13	9.37150206449255e-12	18.8567592617932	GGPS1	up
HDDC3	-1.3742120759518	6.80682469014988	-8.8789630855095	7.76847167040746e-13	9.37150206449255e-12	18.8566119520181	HDDC3	down
RNF43	2.34293211736079	9.32865865992186	8.87827732706852	7.79019366571464e-13	9.38824245695942e-12	18.8538473538244	RNF43	up
CDCP1	1.7304835522044	9.43027749591437	8.87770486233657	7.80837364338231e-13	9.40068484812435e-12	18.8515394754527	CDCP1	up
GPBP1	1.26277978175264	9.78454103939797	8.87413320288815	7.92276533618598e-13	9.52881736463695e-12	18.8371400503656	GPBP1	up
LGALS9	-2.01181686662227	8.77040388707509	-8.873596832269	7.94008860252149e-13	9.54006428778863e-12	18.8349775763008	LGALS9	down
SCARB1	1.58657794572961	7.43281720122412	8.87021141727061	8.05030826903226e-13	9.6627922823981e-12	18.8213283465723	SCARB1	up
ID2	-1.30532505902981	11.0173359223472	-8.85668823272168	8.50611255028841e-13	1.01996642173649e-11	18.766800370923	ID2	down
C20orf194	-2.0914576526952	3.95770848235461	-8.85613291255603	8.52537352365686e-13	1.02125270227829e-11	18.7645610289818	C20orf194	down
DEXI	-1.19951278949088	5.78015308877417	-8.85537192957053	8.55183887743265e-13	1.02339855846237e-11	18.7614923227232	DEXI	down
HABP4	1.74026330333834	5.18783281373199	8.85365001873231	8.61202787446371e-13	1.02957180393314e-11	18.7545485188758	HABP4	up
CRYBG3	1.36759833054386	8.67401518837171	8.85336997698232	8.62185676784602e-13	1.02971816308197e-11	18.7534192048219	CRYBG3	up
TAF1A	2.04600514368236	5.42720803410085	8.8516498071501	8.68247856160572e-13	1.03592443615888e-11	18.7464822569431	TAF1A	up
ARFIP2	-1.40126110373132	8.42307606446597	-8.84821470454542	8.80482014219924e-13	1.04947492671014e-11	18.732629057718	ARFIP2	down
AJUBA	2.87262681036456	5.69666236303564	8.84632680209731	8.87279285805603e-13	1.05652449882942e-11	18.7250152206801	AJUBA	up
GAPVD1	0.689408447366726	7.76834046305437	8.840494781749	9.08611384063597e-13	1.08085014245418e-11	18.7014938406732	GAPVD1	up
GPR125	-1.36098847915214	9.02807428511617	-8.84011401451555	9.10021896583765e-13	1.08145303241489e-11	18.6999580954264	GPR125	down
TMEM106C	-1.07260869345332	11.1777279980181	-8.83856004251316	9.15801235123187e-13	1.08724140681738e-11	18.6936904023339	TMEM106C	down
AP1S1	-1.9539556924195	6.66305140067949	-8.83812797213173	9.17414669071621e-13	1.08807743754015e-11	18.6919476965346	AP1S1	down
LSM14A	0.792542868982117	10.1284527785845	8.83316985060653	9.36134616562752e-13	1.10918049073331e-11	18.6719490587209	LSM14A	up
SLC12A6	1.54663741040457	8.37452063542761	8.83210691246148	9.40197475259266e-13	1.11289250113033e-11	18.6676615356024	SLC12A6	up
ATP5D	-1.24216192225844	8.64960230587998	-8.83172360791641	9.41666911966874e-13	1.11353042840984e-11	18.6661154052624	ATP5D	down
SMU1	1.14541070704357	6.94227755982651	8.83073361509707	9.45472817224195e-13	1.1169272659153e-11	18.6621220528115	SMU1	up
FBXO45	1.74136953895802	7.7263683426763	8.8286081143096	9.53696251177808e-13	1.12553087158233e-11	18.6535482257737	FBXO45	up
NBR1	-1.18010312281222	7.43283590346894	-8.82437798718151	9.70276461572964e-13	1.14397028725553e-11	18.6364841472214	NBR1	down
UGP2	-1.46074892197231	8.28236344120848	-8.82301140142721	9.75694422723162e-13	1.14922590125276e-11	18.6309712443453	UGP2	down
GLE1	-1.65926051725697	6.57424679398514	-8.81432240504084	1.01085984841011e-12	1.18947490717048e-11	18.5959171982267	GLE1	down
CYFIP1	1.16986950040718	12.3693086873224	8.81326100087059	1.01524171366624e-12	1.19345752332455e-11	18.5916349330494	CYFIP1	up
FLRT3	1.83492525343011	6.4103587307308	8.81286929218761	1.01686363937848e-12	1.19419108659885e-11	18.5900545601825	FLRT3	up
TICRR	1.57479314026815	3.33723823278865	8.80786393685055	1.03781927774994e-12	1.21760620557191e-11	18.5698595249249	TICRR	up
CPNE5	-2.75672955682516	5.0251690858011	-8.80063051965671	1.06887072935856e-12	1.25266796305137e-11	18.5406729372003	CPNE5	down
ECHDC1	-0.929351514636153	9.64672005104664	-8.80041788416611	1.06979749163408e-12	1.25266796305137e-11	18.5398149243336	ECHDC1	down
KCNS3	-1.54146002609875	6.65907066759641	-8.79943929450054	1.07407303186964e-12	1.2562980882031e-11	18.5358661566744	KCNS3	down
ZNF426	-1.35137198687235	6.17886505938517	-8.79900695073568	1.07596743278118e-12	1.2562980882031e-11	18.5341215657867	ZNF426	down
SPATA13	2.02279770944448	10.3404625663543	8.79898879026905	1.07604707980963e-12	1.2562980882031e-11	18.5340482845985	SPATA13	up
ZFP1	1.73833984575561	7.19909770898808	8.7984102537353	1.07858748613488e-12	1.25803669069942e-11	18.5317137638243	ZFP1	up
MYRIP	2.02322776828798	8.83530248323015	8.79207549075118	1.10680068047665e-12	1.28968682991861e-11	18.5061506271962	MYRIP	up
PHYKPL	-1.63939545263041	6.83394435758708	-8.78879930552256	1.12168106274769e-12	1.30575459901767e-11	18.4929292859867	PHYKPL	down
STK11IP	1.38514989899206	6.05353214982034	8.78835467434068	1.12371597568217e-12	1.3064338206758e-11	18.4911348995908	STK11IP	up
METRNL	-1.4123776148579	8.99109316916301	-8.78819493927168	1.12444792788173e-12	1.3064338206758e-11	18.4904902587999	METRNL	down
BAX	-2.18687766252568	5.5158355568492	-8.78710786786951	1.12944191988122e-12	1.31096328372634e-11	18.4861031481807	BAX	down
MARCH7	-1.33828600230918	8.27071673970186	-8.78665879895366	1.13151142419812e-12	1.31209275323439e-11	18.4842908184743	MARCH7	down
NANP	2.56700755870906	7.59232028384703	8.78577043843182	1.13561658544439e-12	1.31557828441559e-11	18.4807055912641	NANP	up
ACAA1	-1.46270047278398	9.1234206301467	-8.77836410262073	1.17042830357166e-12	1.35459531033289e-11	18.4508138831434	ACAA1	down
E2F6	1.73495992983881	7.29652207051307	8.77781566400825	1.1730482758418e-12	1.35631581806752e-11	18.4486003074356	E2F6	up
ZNF606	1.6059273277742	7.68985925718928	8.77138672572167	1.2042024253124e-12	1.39099328414223e-11	18.4226512126451	ZNF606	up
SMARCD1	1.2108611563856	6.88688340439662	8.77108369640952	1.20569119180046e-12	1.39136996068236e-11	18.4214280518065	SMARCD1	up
CLASP2	1.47684697724277	7.86636813436395	8.77028848152451	1.20960682352471e-12	1.39451391471242e-11	18.4182181922766	CLASP2	up
SKA3	4.29327613169819	5.475873017925	8.7700575769809	1.21074618315886e-12	1.39451391471242e-11	18.4172861482402	SKA3	up
VDAC3	-1.75557946852729	9.7887368235213	-8.76966579275983	1.21268183955782e-12	1.39495767873627e-11	18.4157047095269	VDAC3	down
SULT1A1	-3.06549422803162	10.0561276945974	-8.76950789911307	1.21346280902854e-12	1.39495767873627e-11	18.4150673692285	SULT1A1	down
KDM5C	1.13841679107775	6.10995613226937	8.76583360810611	1.2317796279831e-12	1.41465516392262e-11	18.4002357244617	KDM5C	up
RHBDD1	0.733253903970974	6.5339182506074	8.76301047327867	1.24604149411223e-12	1.42966237392531e-11	18.3888394558575	RHBDD1	up
AIP	-1.88690312746367	6.72187546918218	-8.76119164933567	1.25531739906223e-12	1.4389256048446e-11	18.3814971476496	AIP	down
BLOC1S3	1.04907411914104	5.89610434899496	8.75845247745641	1.26941788278771e-12	1.45369605773402e-11	18.3704392670141	BLOC1S3	up
NFE2L3	2.92992203620032	7.63977408518307	8.75640485212826	1.28006213916719e-12	1.4644840936342e-11	18.3621729077047	NFE2L3	up
EPPK1	1.68592330293148	8.84206454743118	8.75606597656478	1.28183234314972e-12	1.46510865811583e-11	18.3608048336777	EPPK1	up
C19orf33	-1.86031751291841	10.9844533548762	-8.7545530863892	1.28976531114017e-12	1.47276922503955e-11	18.35469708645	C19orf33	down
CHIC2	-1.85171582614865	7.82982761193829	-8.74979446251411	1.31503999756912e-12	1.50019863211722e-11	18.3354852188989	CHIC2	down
ZSWIM3	1.60606835990824	6.44717022975833	8.74842679733996	1.32239561239271e-12	1.50715317080986e-11	18.3299633998962	ZSWIM3	up
SERINC5	1.47499725944777	13.7054613159327	8.74633160153184	1.33374415773646e-12	1.51864094535036e-11	18.3215040890854	SERINC5	up
S100A13	-1.83002465287148	8.39533452679656	-8.74371507823219	1.34805370320591e-12	1.53347515839022e-11	18.3109396653082	S100A13	down
SIMC1	1.17126324613105	8.96859337177832	8.73941966651418	1.37187957662955e-12	1.55909619121803e-11	18.2935959612098	SIMC1	up
ARL2	-1.74062482331431	7.10178697613241	-8.73830222136141	1.37814676773804e-12	1.56473267263009e-11	18.2890838930856	ARL2	down
HEATR1	1.62295667208726	8.40013145400651	8.73759981348578	1.38210091059158e-12	1.56773474853549e-11	18.2862476532332	HEATR1	up
HSPA9	0.963689646848616	9.95056274358066	8.73702173564403	1.3853636820947e-12	1.5699476499647e-11	18.2839134276578	HSPA9	up
NDUFB8	-0.633235094642401	11.9179440899603	-8.73627580858337	1.38958524081235e-12	1.57324187103135e-11	18.2809014213458	NDUFB8	down
CD48	-4.20528269183856	6.7824417653521	-8.73197796928836	1.41416130550237e-12	1.59955277343544e-11	18.263546560094	CD48	down
ST20	-1.16008185666024	6.98202498513032	-8.73103184187605	1.41962976074102e-12	1.60422184577789e-11	18.2597259520569	ST20	down
CSE1L	2.31722885443593	10.8933020009315	8.729066150736	1.43105901314747e-12	1.61561162361658e-11	18.2517880685543	CSE1L	up
TPRN	-1.81602318944771	6.88143625332915	-8.72744117457572	1.44057686299186e-12	1.62482406403615e-11	18.2452259429965	TPRN	down
AXIN1	1.58502330513991	4.59617913283597	8.72710450489945	1.4425567376257e-12	1.62552509220026e-11	18.2438663592555	AXIN1	up
PUS1	2.3919565057452	6.13314132790425	8.72634433448641	1.44703716212328e-12	1.62903986068949e-11	18.2407965217246	PUS1	up
CHCHD5	-1.91741138344591	5.8374814443685	-8.7246139936142	1.45728785083997e-12	1.63903794276334e-11	18.2338087019786	CHCHD5	down
PTER	-1.31722629998778	9.05355621502727	-8.72273414905483	1.46850676002781e-12	1.65010520161998e-11	18.2262169839684	PTER	down
LST1	-3.20830072964078	4.63666229449027	-8.72121075456408	1.47766188038831e-12	1.65883487078864e-11	18.2200646751055	LST1	down
SORD	1.39853390681291	7.22612558013066	8.72025588690245	1.48342949309613e-12	1.6624169953393e-11	18.2162083425828	SORD	up
ROMO1	-1.18882952132261	9.8110626590101	-8.72022257499858	1.48363111140835e-12	1.6624169953393e-11	18.2160738083052	ROMO1	down
HSCB	-0.895490533975687	8.26206268884057	-8.71839857539026	1.49471280923317e-12	1.67326737026131e-11	18.2087072881648	HSCB	down
MRPS36	-0.74666229434353	10.6861703075354	-8.71780122721987	1.49836000723678e-12	1.67578263613108e-11	18.2062947701004	MRPS36	down
MAP7D1	-1.91938599628672	6.79195131315803	-8.71752017899495	1.50007907479704e-12	1.67613877573261e-11	18.2051596917555	MAP7D1	down
GTF2B	0.860556376583466	10.4921295106574	8.71580131349207	1.51063585860618e-12	1.68636001118844e-11	18.1982175842522	GTF2B	up
HSBP1	-0.971089043855054	10.8553696266698	-8.71384307135383	1.52275364361376e-12	1.69830315499775e-11	18.1903085401818	HSBP1	down
C10orf2	2.77569514010127	5.36543475720838	8.71072985762312	1.54221948965182e-12	1.71841160453103e-11	18.1777344152479	C10orf2	up
CCL5	-2.87839844316331	7.70878934136025	-8.7074324857318	1.56310899902319e-12	1.74006747826145e-11	18.1644160502475	CCL5	down
FCGR2B	-2.59978681005477	4.09388871599585	-8.70706099635622	1.5654801717177e-12	1.74108747350797e-11	18.1629155452238	FCGR2B	down
MST4	1.85898065076698	11.1902541558837	8.70682983870882	1.5669574437537e-12	1.74111232399262e-11	18.1619818596554	MST4	up
FNDC3A	1.24505535424404	11.0397298107853	8.70483842185426	1.57974213774026e-12	1.75368962544877e-11	18.1539380934793	FNDC3A	up
SIVA1	-1.68917053864342	7.24514872329734	-8.70239738106484	1.59555615103403e-12	1.76960337900131e-11	18.1440779778768	SIVA1	down
GEN1	1.86033467938046	7.37751714483361	8.70078538175837	1.60608624241465e-12	1.7796327836089e-11	18.1375664833641	GEN1	up
FYCO1	1.10602807087399	9.08457394531696	8.69369688551875	1.65322376212734e-12	1.83016917311544e-11	18.1089320317526	FYCO1	up
LRP11	1.71189474453376	11.2724805799431	8.69166687214502	1.66697684616387e-12	1.84368871700952e-11	18.1007312848941	LRP11	up
PTDSS2	1.25778084621776	5.20778886272056	8.68996267870347	1.67861108498771e-12	1.85484199945041e-11	18.0938466415175	PTDSS2	up
SPIN3	1.52624107485551	3.84646547879341	8.68962399802646	1.68093288066967e-12	1.85569407592011e-11	18.0924784169762	SPIN3	up
TCHP	2.07537054410504	6.54773179405817	8.68819866667453	1.69073946012965e-12	1.86479991883609e-11	18.0867202190797	TCHP	up
FOSB	3.71773984944581	7.26614523612015	8.68624565289174	1.70426983064117e-12	1.87799236310155e-11	18.0788301045525	FOSB	up
CP	-1.5914497291917	3.82904991689802	-8.68547402473526	1.70964550213889e-12	1.88218286330231e-11	18.0757127090616	CP	down
NAP1L4	-1.12654740418796	7.37697210420417	-8.68457362780161	1.71593976078625e-12	1.88737602181334e-11	18.0720750547917	NAP1L4	down
SF3B3	1.12473666244161	7.4158780878662	8.68242067403	1.7310844321399e-12	1.9022853442992e-11	18.0633768698177	SF3B3	up
TSEN34	1.07839591355464	10.4067942555245	8.68157152163579	1.73709447406784e-12	1.90690778525324e-11	18.0599461442907	TSEN34	up
HMG20B	-2.40186770980761	6.95619697566878	-8.68137648883703	1.73847780873342e-12	1.90690778525324e-11	18.0591581733311	HMG20B	down
C12orf76	1.80566066086993	6.46648358837902	8.67764080149251	1.76518864967938e-12	1.93443338559644e-11	18.0440649696381	C12orf76	up
TSG101	0.786390543571693	11.6403721129427	8.6755242569895	1.7805045493494e-12	1.94943256560514e-11	18.0355133038234	TSG101	up
IMP4	-1.13201080661482	8.07984867917324	-8.67231379976068	1.80399103529475e-12	1.97194734494941e-11	18.0225414677257	IMP4	down
FAM127B	-2.55018099457889	5.21491352944439	-8.67226316289099	1.80436395313747e-12	1.97194734494941e-11	18.0223368664749	FAM127B	down
BRWD1	1.42322910728624	6.06360616818722	8.67047944185628	1.81754969319283e-12	1.98454536299622e-11	18.0151295727151	BRWD1	up
SHC3	3.17396342531181	4.82693643967242	8.66972929942813	1.82312376447126e-12	1.98881696348474e-11	18.0120985140634	SHC3	up
NHLRC3	0.976453534551244	6.32494841635401	8.66847612993026	1.83247393212995e-12	1.99719631564655e-11	18.0070348530359	NHLRC3	up
MORN2	-2.67111581523178	5.09933391385204	-8.66681685114929	1.84492818934949e-12	2.00894045877574e-11	18.000330138916	MORN2	down
LSM3	-1.74963129175806	10.0317144484583	-8.66451651891615	1.86233459436777e-12	2.02605073552719e-11	17.9910349175046	LSM3	down
GSTZ1	-1.90174997221176	7.13245820884022	-8.66059899745187	1.89235796588691e-12	2.05546540753625e-11	17.9752044588099	GSTZ1	down
NAPRT	-1.88610840761633	8.70746333024079	-8.66054080031481	1.8928076202097e-12	2.05546540753625e-11	17.9749692833586	NAPRT	down
SDHAF2	-1.90528220234858	7.22914503827419	-8.65712777657081	1.91936623195648e-12	2.08241665438107e-11	17.9611769782378	SDHAF2	down
NR4A3	2.54273681395938	3.96371529938895	8.65036159287864	1.97312733577394e-12	2.13880569087018e-11	17.9338329625653	NR4A3	up
NEDD1	1.89649268875907	8.81035935625682	8.64853072221703	1.98793242708368e-12	2.15215311328286e-11	17.9264336088793	NEDD1	up
USP27X	1.89528558881015	6.04165508868074	8.64839459502822	1.98903763958456e-12	2.15215311328286e-11	17.9258834539466	USP27X	up
CENPO	2.6794876600583	4.55445973527773	8.64698900292543	2.00048568352658e-12	2.16258465896681e-11	17.9202027443936	CENPO	up
SUMO3	-3.05574389798209	6.46916125594671	-8.64568835777042	2.01113781164131e-12	2.17213774295231e-11	17.9149461119521	SUMO3	down
FAM89B	-1.20773882289286	7.3409148810192	-8.64380363950398	2.02667441799241e-12	2.18694434266142e-11	17.907328800874	FAM89B	down
TCTN1	1.36206308458221	4.9005117445432	8.64332359642978	2.03065082728563e-12	2.18926112163307e-11	17.9053886287756	TCTN1	up
THAP7	-1.30399622597642	6.95258484862094	-8.64218332348661	2.04012759880161e-12	2.19663045109408e-11	17.9007799955602	THAP7	down
NCKAP1	1.11182069145386	12.2397916375313	8.64203465155591	2.0413664695783e-12	2.19663045109408e-11	17.900179105646	NCKAP1	up
MTHFD2	1.47095874826891	11.30111361768	8.64183959853787	2.04299297406845e-12	2.19663045109408e-11	17.8993907552276	MTHFD2	up
MPND	-1.75341438226421	7.58088545906463	-8.64116770421832	2.04860570697468e-12	2.20061137595765e-11	17.8966751330368	MPND	down
THADA	0.945262246168215	7.24475326412502	8.64095649400034	2.0503732633014e-12	2.20061137595765e-11	17.8958214727315	THADA	up
PPP1R12A	-1.26548809558733	8.38240872794364	-8.64069092565836	2.05259789689572e-12	2.20102500288093e-11	17.8947481077382	PPP1R12A	down
RNF220	0.995324827754679	8.92007444292987	8.63982011020454	2.05990960329807e-12	2.20688793398998e-11	17.891228457203	RNF220	up
ST6GALNAC4	-1.5670291600941	6.80058213196978	-8.63688916585737	2.08471135047518e-12	2.23146160385836e-11	17.879381995812	ST6GALNAC4	down
YIF1A	0.923576766114239	10.8928840577247	8.63649085489086	2.08810489931826e-12	2.23309663361408e-11	17.8777720545731	YIF1A	up
LINC00483	-3.11843757674364	8.19000604798565	-8.63570472445877	2.0948188718945e-12	2.23827655713942e-11	17.874594560526	LINC00483	down
MRPS12	-2.86458203324158	7.65169764024906	-8.63319448609039	2.11640288310367e-12	2.25932143640514e-11	17.8644481670383	MRPS12	down
PTPRCAP	-2.80823927170136	4.65692299315125	-8.63289155131173	2.11902266670078e-12	2.2601019832806e-11	17.8632236876003	PTPRCAP	down
PNPT1	1.5481222435859	8.98960796021513	8.63245349022363	2.1228167753009e-12	2.262132533395e-11	17.8614530139783	PNPT1	up
PRKAG2	-0.971731120846753	6.21606609675799	-8.63053191511193	2.13954043440236e-12	2.27792530057768e-11	17.85368578856	PRKAG2	down
CLCN4	2.9181466610409	5.38303417953572	8.62876579609423	2.15502761125828e-12	2.29237470434914e-11	17.846546813756	CLCN4	up
CAMK2N1	-1.80847779354079	8.56761308939413	-8.62703463849492	2.17031728212432e-12	2.30658853598417e-11	17.8395490475251	CAMK2N1	down
SHQ1	1.80450545380152	9.82578572995195	8.62643779382629	2.17561381649435e-12	2.31016597533167e-11	17.8371364284645	SHQ1	up
CSF1R	-3.61159829541143	5.53206683704563	-8.6232692324879	2.2039501249743e-12	2.33818006609641e-11	17.8243279661384	CSF1R	down
SLC7A6	1.76633946036368	5.79814993997886	8.62297674196743	2.20658443633499e-12	2.33890132414711e-11	17.8231455958768	SLC7A6	up
STT3B	1.16320007322739	12.5308012874183	8.61972890425746	2.23604903406646e-12	2.36803529121003e-11	17.8100162531994	STT3B	up
LOC100507507	1.2952709108954	6.95128642055293	8.61867616795337	2.24568392104873e-12	2.37613611699294e-11	17.8057604973859	LOC100507507	up
DNAJC24	1.27723478337619	7.97089275807482	8.61770568365706	2.25460288441266e-12	2.38346578778854e-11	17.8018372149591	DNAJC24	up
UXT	-0.770310460512036	11.4585551110124	-8.61712592576492	2.25994792145414e-12	2.38700765896219e-11	17.7994934677916	UXT	down
ETV6	0.916728677776315	8.26007110902165	8.61649948939807	2.26573758728517e-12	2.39101249621179e-11	17.7969610030457	ETV6	up
SAMD3	1.74722227733393	4.57089757986623	8.61458906528375	2.28348613989549e-12	2.4076192630951e-11	17.7892377336462	SAMD3	up
RNF181	-2.32370747940552	9.07878038345474	-8.61373347311356	2.29148003539473e-12	2.41212431530773e-11	17.7857787892655	RNF181	down
EBAG9	-0.697979391791362	10.0969797138322	-8.61370033504838	2.29179021183663e-12	2.41212431530773e-11	17.785644819853	EBAG9	down
TRAK2	-1.29826983338396	9.24856567610091	-8.61153219258383	2.31217603239124e-12	2.43144205444868e-11	17.7768794429779	TRAK2	down
MRPS18B	-1.87545214847687	8.87315111369569	-8.6098807958179	2.32782506268929e-12	2.44574912424958e-11	17.7702030543429	MRPS18B	down
RP11-477N3.1	2.07359768046262	5.11465694354505	8.60694481667665	2.35590976203799e-12	2.47308527388672e-11	17.7583330191746	RP11-477N3.1	up
OVGP1	1.83069031907045	6.46653319254576	8.60660999878141	2.35913403105964e-12	2.47429946973626e-11	17.7569793454335	OVGP1	up
IQGAP3	3.26004795589439	6.48370912788896	8.60390880285254	2.38530865936966e-12	2.49956118447257e-11	17.7460582233386	IQGAP3	up
PTGR1	-1.19317698654112	7.18404382611536	-8.6036778718921	2.38755984699235e-12	2.49973129387204e-11	17.7451245413895	PTGR1	down
CCNI	-1.0321376784043	9.70957857502328	-8.60228602020164	2.40117323056414e-12	2.51178671767142e-11	17.7394970755324	CCNI	down
KIAA1958	2.00034074111165	5.59559443904198	8.60202848580193	2.40370063347242e-12	2.51223453980476e-11	17.7384558176321	KIAA1958	up
GLO1	1.5321577675256	12.4725853420586	8.59779383209166	2.44564341178884e-12	2.5538407250329e-11	17.7213340132363	GLO1	up
ATP10B	2.42470304450598	9.69489675693474	8.59747617920087	2.44881907793326e-12	2.55492745471903e-11	17.7200496345104	ATP10B	up
NBPF4	1.43437912229006	4.08064935207863	8.59520743704399	2.4716208548535e-12	2.57433222471709e-11	17.7108762343784	NBPF4	up
RPGR	1.03370004490583	6.65489002444276	8.59519758485123	2.47172033609086e-12	2.57433222471709e-11	17.7108363977649	RPGR	up
B3GALTL	1.8783749465913	4.83763317605248	8.59452191636075	2.47855239655503e-12	2.57814954548796e-11	17.7081043739883	B3GALTL	up
GSTM2	-3.06293608331098	6.44877253075131	-8.59440917142859	2.47969426494246e-12	2.57814954548796e-11	17.7076484952596	GSTM2	down
SLC4A4	-4.02166424019835	7.21090744933519	-8.59020926439657	2.52260828942128e-12	2.62049074648476e-11	17.6906660544689	SLC4A4	down
GYPC	-2.55920576266548	5.92372600648788	-8.58944909245657	2.53045481193536e-12	2.62636190237905e-11	17.6875922120665	GYPC	down
ZNF136	-1.51642872113933	6.63515087659869	-8.58909298985873	2.53413892637122e-12	2.62790645856883e-11	17.6861522634365	ZNF136	down
UBR3	1.4189576145552	10.4771118825395	8.58879927948273	2.53718159835081e-12	2.62878373917439e-11	17.6849646027944	UBR3	up
SREBF1	1.51425236145649	6.38634908223148	8.58377859445925	2.58976306312046e-12	2.68094243740161e-11	17.6646622678852	SREBF1	up
NIPAL2	-1.16708207024741	7.61456146823916	-8.58192437878735	2.60945722387208e-12	2.69899521158835e-11	17.6571640843582	NIPAL2	down
PFKL	-1.54751860761867	8.18388017852127	-8.58104805454067	2.61881709082102e-12	2.70633714385623e-11	17.6536203128352	PFKL	down
SLC12A2	2.07190107102142	11.5693352518422	8.57696729548059	2.66284816818874e-12	2.74946540368547e-11	17.6371177647606	SLC12A2	up
ZC3H4	1.05476112077722	9.94024633349369	8.57613547179815	2.67191413166353e-12	2.75644796669117e-11	17.6337538080971	ZC3H4	up
EPS15L1	1.42221639214236	4.42847713126457	8.5723848343253	2.713177766382e-12	2.79660622999943e-11	17.6185856581766	EPS15L1	up
C15orf41	1.48638543077785	5.82188772605131	8.57062923457553	2.73271134854117e-12	2.81431641204752e-11	17.6114855803327	C15orf41	up
H2AFY	-1.60806940018459	8.38202725745624	-8.57021257984086	2.73736789437421e-12	2.8166880130676e-11	17.6098005105751	H2AFY	down
HEIH	-0.900808963085611	8.874967636486	-8.56669664896599	2.77698013235283e-12	2.85355329490465e-11	17.5955808560717	HEIH	down
CISD3	-0.932413286772276	7.78442571717631	-8.56660995821322	2.77796405829692e-12	2.85355329490465e-11	17.5952302430593	CISD3	down
KLHL42	1.86280173741885	7.70432889983054	8.56518783669836	2.79415488330296e-12	2.86772311222011e-11	17.5894785633388	KLHL42	up
PLS3	1.33498420365102	11.5604848073501	8.56424651673292	2.80492378434943e-12	2.87630873413108e-11	17.5856714173409	PLS3	up
TOPBP1	1.3470222153327	9.17467753802207	8.56376566929091	2.8104408251779e-12	2.87949874613903e-11	17.5837266299087	TOPBP1	up
UBFD1	1.17857238358044	7.10707528952373	8.55919449034092	2.86343486834488e-12	2.93128529251353e-11	17.5652381099825	UBFD1	up
AEBP2	1.67508161236439	10.1713459334061	8.55746705993742	2.88372087280208e-12	2.94863058203087e-11	17.5582511898561	AEBP2	up
FAS	-1.58705145131745	8.58601375960957	-8.55733254269043	2.88530660278946e-12	2.94863058203087e-11	17.5577071051502	FAS	down
LRP8	2.3131379338624	4.35582751824259	8.55652340423784	2.89486342911869e-12	2.95587292288937e-11	17.5544343533335	LRP8	up
SLC4A11	2.89465262615832	4.27523284495163	8.55466476165485	2.91693639132926e-12	2.97587193478578e-11	17.5469165515658	SLC4A11	up
RP11-111M22.3	-1.78837784725369	4.96633563272515	-8.55437713143044	2.92036728602969e-12	2.97683435365565e-11	17.5457531401353	RP11-111M22.3	down
UBXN8	-1.16028950870411	6.86311664433184	-8.55257782272486	2.94192168421829e-12	2.99625334425875e-11	17.5384752047824	UBXN8	down
ARID4B	0.872874918974075	7.86784872775243	8.55151075302593	2.95477964557396e-12	3.0067897974986e-11	17.5341590164968	ARID4B	up
NFYC	-1.49972361820731	5.92026225988823	-8.54787635416318	2.99899751012486e-12	3.04919313540053e-11	17.5194579619768	NFYC	down
PKIB	-4.06000838866156	9.08198314917651	-8.54758631912216	3.00255466417755e-12	3.05021830782791e-11	17.518284758649	PKIB	down
JARID2	1.09299258209951	8.02419886911155	8.54689783911716	3.01101551636421e-12	3.05128059573936e-11	17.5154998184953	JARID2	up
FAM173A	-1.23949404557058	7.592539625903	-8.54678122823418	3.01245093276452e-12	3.05128059573936e-11	17.515028119411	FAM173A	down
NT5C	-2.47266482705865	5.00733150091657	-8.54671130413057	3.01331198928774e-12	3.05128059573936e-11	17.5147452713639	NT5C	down
HLA-DRB6	-1.96321656832254	5.29712389997709	-8.54667173696194	3.01379933497445e-12	3.05128059573936e-11	17.5145852192395	HLA-DRB6	down
MPHOSPH8	0.971415523697718	9.10545191103816	8.54631605009953	3.01818385060018e-12	3.05313661370519e-11	17.5131464372683	MPHOSPH8	up
DNAJA1	0.944265342623348	11.50723373686	8.54513971244509	3.03273003301212e-12	3.06526016090000e-11	17.5083880273908	DNAJA1	up
FERMT3	-1.97171519884926	4.79148707064528	-8.54260762525945	3.06427980060056e-12	3.0945347150875e-11	17.4981453146314	FERMT3	down
ATF7	-0.945792434633079	5.89305403904606	-8.53905913653855	3.10904825252704e-12	3.13709784468727e-11	17.4837907387434	ATF7	down
RAPGEFL1	-2.74956526452316	7.31406505997399	-8.53845998141943	3.11667174526918e-12	3.14214075616144e-11	17.481366957538	RAPGEFL1	down
COPE	-2.96292759224497	8.58250717660625	-8.53634258841881	3.1437633133356e-12	3.16678582244841e-11	17.4728013077535	COPE	down
FAAH2	1.44152952850308	6.22314785565997	8.53532845381819	3.15682240943687e-12	3.17726608694121e-11	17.4686987013868	FAAH2	up
ENKD1	1.42685340096271	5.69676964266745	8.53257649086752	3.19253427671127e-12	3.21050904952973e-11	17.4575656730232	ENKD1	up
ARL2BP	-1.65630547718822	7.1565815617223	-8.53173542678231	3.20352923308528e-12	3.21886098508241e-11	17.4541631114666	ARL2BP	down
SNX1	-1.42117678248579	8.00339926370845	-8.5284161990036	3.24729210980392e-12	3.26009603003553e-11	17.440734810217	SNX1	down
DCP1B	1.47709835652243	8.79721625380976	8.52625310761186	3.27613370143615e-12	3.28629438433247e-11	17.431983597646	DCP1B	up
MB	-2.63383003427122	6.3517660943979	-8.52092277143284	3.34830641242314e-12	3.35587795958691e-11	17.410418041594	MB	down
SEC63	0.788563447523124	8.2215709957313	8.52055847619226	3.35329674953748e-12	3.35806712985063e-11	17.4089441377107	SEC63	up
CDKN2AIP	-1.16942508418195	7.98428130986871	-8.51990128821963	3.36231816988087e-12	3.36428608185320e-11	17.4062852071888	CDKN2AIP	down
MID2	1.60358245940788	4.67533837032424	8.51896625036217	3.37519566167492e-12	3.37390883744869e-11	17.4025020947391	MID2	up
C3orf67	1.73685863242465	4.8196078487493	8.51861771036531	3.38000844727391e-12	3.37390883744869e-11	17.401091913829	C3orf67	up
PSMD5	1.29179617839047	9.83876857395443	8.51858985891103	3.38039332840393e-12	3.37390883744869e-11	17.4009792276336	PSMD5	up
SLC25A22	1.34334140248053	5.11289122635799	8.51717380736651	3.40001983933561e-12	3.39066978477743e-11	17.3952498912932	SLC25A22	up
NIT1	-1.66727208767676	8.46769398860395	-8.51685480997371	3.40445688939980e-12	3.39226774316798e-11	17.3939592210679	NIT1	down
PGRMC1	-1.04464991190695	11.0112598887028	-8.51604241618545	3.41578299492413e-12	3.40072172215117e-11	17.3906722442497	PGRMC1	down
COX10-AS1	2.48816507846452	5.13283133953336	8.51540589071993	3.42468358668879e-12	3.40674883473855e-11	17.3880968231616	COX10-AS1	up
CEACAM7	-5.42756645807763	9.84689970620843	-8.51436243971519	3.43932456590949e-12	3.41847151829227e-11	17.3838749291689	CEACAM7	down
HS6ST2	4.57531058708284	7.39470519623792	8.51400615204568	3.44433810012382e-12	3.42061361362504e-11	17.3824333503774	HS6ST2	up
TCF25	-1.29627385264093	9.17629795871495	-8.513168794314	3.45614991013609e-12	3.429498007844e-11	17.3790452941425	TCF25	down
APOBEC1	3.12801868379835	5.53380571543271	8.51200838840765	3.47258579444318e-12	3.44295229512026e-11	17.3743501079279	APOBEC1	up
MARCH6	0.777534348926229	10.6472879006961	8.50955765313362	3.50755566631988e-12	3.4745214607734e-11	17.3644339081032	MARCH6	up
TNKS	1.72845591603266	8.98897039990115	8.50937099653745	3.51023351389241e-12	3.4745214607734e-11	17.3636786479613	TNKS	up
SLC38A7	1.01201572892836	4.90580087893105	8.50819976631885	3.52708326185449e-12	3.48831449542253e-11	17.3589395276881	SLC38A7	up
PRMT7	-1.6708314974562	5.75076370075217	-8.5054294767054	3.56726098770558e-12	3.52513726175662e-11	17.3477300051287	PRMT7	down
SMG8	1.07433871639905	7.61486189220239	8.50392953935463	3.58920577080659e-12	3.54389649003651e-11	17.3416606568501	SMG8	up
TRAPPC6A	-1.96442653205125	7.07174875805359	-8.50260070655445	3.60876021292721e-12	3.56026656785655e-11	17.3362836090215	TRAPPC6A	down
PPP1R8	-0.877328924241631	9.54240561833527	-8.50156460064696	3.62408108160815e-12	3.57243643357535e-11	17.3320910270347	PPP1R8	down
FAM210B	1.39991492465865	9.6933766025282	8.50132958446789	3.62756531920187e-12	3.5729279156287e-11	17.3311400342023	FAM210B	up
SERPINA10	2.05154598345639	4.51277584125334	8.50002621741427	3.64694944104839e-12	3.58906611521596e-11	17.3258659298219	SERPINA10	up
VPS37C	1.1876229976817	10.3070675879882	8.49968029327493	3.65211155238813e-12	3.59119301129242e-11	17.3244661313093	VPS37C	up
SEC23A	-1.78321124631006	8.12367415190844	-8.49629573943248	3.70300605657747e-12	3.63824905411023e-11	17.3107701825619	SEC23A	down
MRPS11	-0.941609599124636	8.47662974068754	-8.49258817973383	3.7595738485428e-12	3.69079739503787e-11	17.2957667623809	MRPS11	down
DACH1	1.7429529590918	7.55037184594752	8.49174685076822	3.77253044238949e-12	3.70048129541599e-11	17.2923620905802	DACH1	up
CLK4	1.02123021629442	7.8699794694222	8.48948991163116	3.80750910959212e-12	3.73173312976977e-11	17.2832286542203	CLK4	up
SNCA	-1.64456043317091	4.35595843392569	-8.48544422337108	3.87102580325512e-12	3.79088099734485e-11	17.2668560865337	SNCA	down
RNF167	-1.17762840457149	7.99790073278629	-8.48446088680011	3.88662378146709e-12	3.80304389148133e-11	17.2628765313607	RNF167	down
PPAP2A	-1.0955806376154	10.5296539921685	-8.48386735380397	3.89606904480624e-12	3.80917142640493e-11	17.2604744943551	PPAP2A	down
TPH1	-3.93569855280619	6.30407526311855	-8.48339229003583	3.90364560420648e-12	3.81346342412563e-11	17.2585518966534	TPH1	down
TTC12	2.0328292438349	5.69146431363577	8.47879568816976	3.97772147353639e-12	3.8826584725783e-11	17.2399489662877	TTC12	up
TTF2	2.40701755492863	8.37710339285526	8.4768652044357	4.00925041612268e-12	3.91024447675143e-11	17.232135912389	TTF2	up
PDAP1	-3.06746344697631	5.42887014731911	-8.47371641337266	4.06121521959496e-12	3.95770053199453e-11	17.219391893416	PDAP1	down
GPATCH2	1.65302365580844	5.39143890747426	8.47309050888485	4.07162472141435e-12	3.96461619537555e-11	17.2168586526135	GPATCH2	up
UBL5	-1.04481050622726	10.9799234479341	-8.47225301399227	4.08559504674789e-12	3.97498503450666e-11	17.2134690183953	UBL5	down
MOCOS	1.20343163005043	5.83153504364333	8.47117190198355	4.10370022033063e-12	3.98935666423206e-11	17.2090933508637	MOCOS	up
AAR2	1.05102483051594	8.39461602790846	8.47069820844957	4.11165838480928e-12	3.99364702829406e-11	17.2071761241387	AAR2	up
SNX21	1.35031937354483	7.34330539641636	8.47042985996899	4.11617356358418e-12	3.99364702829406e-11	17.2060900079204	SNX21	up
LOC102724870	3.71676631595287	6.92582720849569	8.47031396027823	4.11812520507636e-12	3.99364702829406e-11	17.2056209137609	LOC102724870	up
CLEC10A	-2.56492969874272	4.41579940956421	-8.46564658552056	4.19749479147757e-12	4.06627428228219e-11	17.1867297920318	CLEC10A	down
FAM20B	-1.53486911826083	7.27382774373283	-8.46551165348347	4.19981199373342e-12	4.06627428228219e-11	17.1861836476362	FAM20B	down
FAM46C	-2.15462050243773	8.23003531839414	-8.46437722204779	4.21934446731391e-12	4.08082371415941e-11	17.1815919573441	FAM46C	down
CSTB	-0.996307923698112	8.3863014533545	-8.46424312365612	4.22165936168576e-12	4.08082371415941e-11	17.1810491823499	CSTB	down
SLC50A1	-2.64183355443339	6.89329669728867	-8.46382586437794	4.22887050911292e-12	4.08449502684054e-11	17.1793602855938	SLC50A1	down
KIAA1107	2.09858943906023	5.84071244887162	8.45879479858742	4.31679606674085e-12	4.16605633311998e-11	17.1589961802325	KIAA1107	up
TRIM52-AS1	-1.64700670940141	6.00946418897303	-8.44830146000982	4.50612284057337e-12	4.34526769001947e-11	17.1165203123562	TRIM52-AS1	down
MS4A12	-6.55820501070641	10.2312689944424	-8.44787926565928	4.51391204219372e-12	4.34927418751467e-11	17.1148112529436	MS4A12	down
AP2S1	-1.75660577939197	9.49459244875039	-8.44764235807573	4.51828873547993e-12	4.34998884131041e-11	17.1138522395449	AP2S1	down
SEPT10	-0.948583631603327	9.44909491633533	-8.44660731117323	4.53746039219623e-12	4.36493476795919e-11	17.1096623014167	SEPT10	down
AGTPBP1	1.50264924196985	8.01202874345555	8.44615663456607	4.54583350225087e-12	4.36947706999487e-11	17.1078379236312	AGTPBP1	up
TOX	-2.42512760558763	7.26502478097104	-8.44455469074404	4.57572149976407e-12	4.39220467325328e-11	17.1013530719737	TOX	down
XAF1	1.33471815987198	7.34361283645693	8.44449606954098	4.57681894171207e-12	4.39220467325328e-11	17.1011157653182	XAF1	up
PERP	1.02801423972204	10.4877672259143	8.43397760077586	4.77806522845522e-12	4.58165918180478e-11	17.0585340601956	PERP	up
C16orf46	1.30700805530093	5.21923211120937	8.43341769440834	4.78902290537687e-12	4.5884897605e-11	17.0562673193351	C16orf46	up
PPP1R14A	-3.39573216409144	4.70988554017093	-8.43282989342789	4.80055358852352e-12	4.59416555420317e-11	17.0538876401538	PPP1R14A	down
TMEM171	-2.28549697713875	6.95919523442483	-8.43272445850061	4.80262480848012e-12	4.59416555420317e-11	17.0534607918141	TMEM171	down
JAG2	2.25610274102639	5.61307826950345	8.4319454448048	4.81795594296599e-12	4.60515006145959e-11	17.0503069823881	JAG2	up
ERN2	-2.04171644143717	7.1616080316571	-8.42346480834529	4.98806287964068e-12	4.76393842622985e-11	17.0159723891121	ERN2	down
NEDD8	-2.35556723468324	9.59674012255807	-8.42281801299085	5.00128082192508e-12	4.77275339680841e-11	17.0133537045821	NEDD8	down
RP9	-1.319624770276	7.13836164725351	-8.42224401220053	5.01304052015898e-12	4.78016381711095e-11	17.011029734754	RP9	down
BAG1	-0.775176792088434	8.86956963400568	-8.42168955618506	5.02442610482384e-12	4.78720598697666e-11	17.0087848881595	BAG1	down
HNRNPF	-1.63674864904394	8.82983810695876	-8.42085960661542	5.04151730124252e-12	4.79966885791323e-11	17.0054246256996	HNRNPF	down
AKR1B10	-4.04954192677882	9.47559671648632	-8.41809104482735	5.09895281965988e-12	4.84968202743195e-11	16.9942152684087	AKR1B10	down
GDA	1.85924238093528	10.4152473408513	8.41793757981069	5.10215565516573e-12	4.84968202743195e-11	16.9935939132214	GDA	up
PFDN1	1.33203378244354	8.91255501973878	8.41241492033052	5.2187656667302e-12	4.95658482013971e-11	16.9712331504063	PFDN1	up
NFATC3	0.680151162547756	6.68974246638323	8.40998973203403	5.27081330862541e-12	5.00204780843143e-11	16.9614135302989	NFATC3	up
ENAH	1.07880179068285	7.29721111897252	8.40914469821114	5.28907073023788e-12	5.01539694364157e-11	16.9579919419335	ENAH	up
HAUS8	1.24998274214407	5.26816247057771	8.40770499983909	5.32032226048571e-12	5.04103693517281e-11	16.9521624825982	HAUS8	up
KDELR3	1.41432338042174	7.98153486483988	8.40707643526394	5.33402446570299e-12	5.05002142255282e-11	16.9496173555831	KDELR3	up
FYTTD1	-1.10027806887721	8.69489361898786	-8.40666430426467	5.34302777725114e-12	5.05454651465331e-11	16.9479485864969	FYTTD1	down
RPGRIP1L	1.87844388466266	5.62315918543381	8.4062210755297	5.35272743509423e-12	5.05972268686987e-11	16.9461538940912	RPGRIP1L	up
ID3	-3.1586165726589	9.28635350167229	-8.40566607400329	5.36489801900492e-12	5.06722451408302e-11	16.9439066117542	ID3	down
EIF1AD	0.74751762096247	6.84097696500675	8.40464473814444	5.38736731242877e-12	5.08443411891444e-11	16.9397710533327	EIF1AD	up
USP28	1.46403093337425	7.35498106279265	8.40310850333836	5.42134202491149e-12	5.112466510017e-11	16.9335505344691	USP28	up
TWF1	-1.39331382698458	9.99017978414962	-8.40234093379829	5.43839760220504e-12	5.12451213429825e-11	16.9304424713819	TWF1	down
SPR	-1.20677045067468	8.90733710768655	-8.40166458311473	5.45347082403319e-12	5.13467233290364e-11	16.9277037619688	SPR	down
TMEM69	1.35361634391936	11.0049026520124	8.3955285278978	5.59214634525954e-12	5.26110183283969e-11	16.9028568555676	TMEM69	up
SLC25A17	1.26584476078809	7.10274220458868	8.3919052828195	5.67568541413778e-12	5.33481632085038e-11	16.8881847099061	SLC25A17	up
ZNF26	1.98327987402533	5.76148119141541	8.39174476991412	5.67941505202923e-12	5.33481632085038e-11	16.8875347137014	ZNF26	up
RPL35	-1.56344586136168	12.9901764312646	-8.39067833123547	5.70425698204627e-12	5.35394849444296e-11	16.8832161597349	RPL35	down
FBXO28	1.162641837562	9.3946393448826	8.39026625540414	5.71388512806302e-12	5.35878239243966e-11	16.8815474471951	FBXO28	up
AOC3	-2.87955646001122	6.73575055436253	-8.38820341855949	5.76232858866492e-12	5.39998325924457e-11	16.8731938702699	AOC3	down
POF1B	-2.28326020739852	7.62529961551364	-8.38766718566301	5.77498867277658e-12	5.40761263279478e-11	16.8710223473716	POF1B	down
CXCL2	3.65260466869681	8.7085138444598	8.38625587123826	5.80844216287019e-12	5.43468548577541e-11	16.8653070707805	CXCL2	up
ACAD8	-1.73723938419227	6.9121876580904	-8.38474123803979	5.84456071589373e-12	5.46011345472286e-11	16.8591733400181	ACAD8	down
LOC389906	1.57368229734507	5.15460466053753	8.3847335692882	5.84474415935488e-12	5.46011345472286e-11	16.8591422841365	LOC389906	up
SMARCB1	-1.72843123374716	7.12687548406787	-8.38307833771713	5.88447408414312e-12	5.49294082409834e-11	16.852439116478	SMARCB1	down
FRAT2	-0.851400752455291	8.63161102291665	-8.38247274941827	5.89907730615812e-12	5.50228044604787e-11	16.8499866578722	FRAT2	down
SNRNP40	-1.92734211308216	4.83584593012598	-8.38165096845205	5.91895190030674e-12	5.51651848839336e-11	16.8466586671351	SNRNP40	down
DPY19L1	1.0376663150852	7.61425398413038	8.37348584607817	6.12010500034504e-12	5.69955615090499e-11	16.8135912631028	DPY19L1	up
HOXB7	-1.21013346890239	8.89592349126842	-8.37273764472267	6.13887649131917e-12	5.71259214398262e-11	16.8105610924556	HOXB7	down
HADHA	-1.75711234116926	9.86598029793236	-8.37208944195568	6.1551857597754e-12	5.72331841392636e-11	16.8079358995805	HADHA	down
FBXO31	0.902405576115935	7.06643026768465	8.36906085235256	6.23196442275686e-12	5.79021104403193e-11	16.7956701151256	FBXO31	up
REEP4	-1.11921273884787	6.5683168510429	-8.36715652596912	6.28073211097284e-12	5.8309946603578e-11	16.7879574871577	REEP4	down
EXOC4	0.982817769492641	9.24263349342683	8.36479359353975	6.34177602360526e-12	5.88310338561893e-11	16.7783873636176	EXOC4	up
MPZL2	1.33475584492883	8.6309829656875	8.36397968891381	6.36293973536633e-12	5.89816419931285e-11	16.7750909352327	MPZL2	up
GLS2	2.17939784728396	3.46905772992393	8.36350001483007	6.37544567403788e-12	5.90518253724546e-11	16.7731481805662	GLS2	up
C10orf54	-1.35763206447847	5.56883445931263	-8.3618888225058	6.41763279966608e-12	5.93966061203434e-11	16.766622562755	C10orf54	down
ZNF140	-1.01808641460159	7.60695205175076	-8.36138081147158	6.43099235543584e-12	5.94742546503096e-11	16.7645650147855	ZNF140	down
KIAA0100	-1.68992739147813	7.64876697015351	-8.3608172621967	6.44584503983046e-12	5.95655811518541e-11	16.7622825188273	KIAA0100	down
SHOC2	-1.13802382629296	9.76910569491042	-8.35718415921617	6.54242601922768e-12	6.03681488116671e-11	16.7475674975521	SHOC2	down
SAMD8	1.13307246414278	7.01019959645874	8.35717081538668	6.54278340509168e-12	6.03681488116671e-11	16.7475134509924	SAMD8	up
CUL1	1.19060604987673	7.45465902020842	8.35523273355516	6.59489901380622e-12	6.08021236503999e-11	16.7396635890848	CUL1	up
COA3	-0.894242728658794	11.6533854907546	-8.35031396653805	6.72904077687876e-12	6.19910939006221e-11	16.7197406082371	COA3	down
TMEM41A	0.983603221676523	7.73216228645282	8.34971778368852	6.74548415109039e-12	6.20947760277682e-11	16.7173257921298	TMEM41A	up
MAZ	-1.20712809666308	8.54208049103121	-8.3487551142745	6.77212063826994e-12	6.22894436142468e-11	16.7134265195841	MAZ	down
ZNF551	-1.75379907943086	5.85562751009675	-8.34857768467135	6.77704149626049e-12	6.22894436142468e-11	16.7127078424324	ZNF551	down
ASMTL	-0.9659470269614	7.77796170093541	-8.34638462564921	6.83816066400591e-12	6.28029690454019e-11	16.7038248181022	ASMTL	down
EXOC6	1.47484691877409	9.38447579078948	8.34167144273949	6.97138903828287e-12	6.39774636665115e-11	16.6847336342417	EXOC6	up
SMIM13	1.22541047857318	7.02240387182976	8.34132599209254	6.98125561479458e-12	6.40189164308404e-11	16.6833343355634	SMIM13	up
CFB	1.8667939771431	8.36870440430321	8.34047392707416	7.00565168118248e-12	6.41934407876805e-11	16.6798829098816	CFB	up
TSPYL4	1.40062048939772	8.80457493743973	8.33516768821826	7.15951189647885e-12	6.5542751210634e-11	16.658388791968	TSPYL4	up
PIKFYVE	1.29314017379281	8.38662270874195	8.33501938136411	7.16386049832952e-12	6.5542751210634e-11	16.6577880330098	PIKFYVE	up
CTSZ	-4.02167367322831	6.65598585917924	-8.33177333900013	7.25970531146316e-12	6.63689025685864e-11	16.6446389022274	CTSZ	down
SLCO3A1	2.40119581585706	5.65734474204563	8.33119999438044	7.27676725121388e-12	6.6474102057463e-11	16.6423163638683	SLCO3A1	up
IL16	-2.70670807123054	5.15359305765722	-8.32770483358228	7.3816506283599e-12	6.73807880012074e-11	16.628157811317	IL16	down
TANK	-1.01373121219435	8.08343087842253	-8.32604714973546	7.4319227531042e-12	6.77668193897814e-11	16.621442608646	TANK	down
AREG	1.6504338015457	7.01987719631801	8.32593729195527	7.43526647102723e-12	6.77668193897814e-11	16.6209975777201	AREG	up
ANKRD22	1.39694670992004	8.67740177251459	8.32300487786451	7.52507882546566e-12	6.85331950565811e-11	16.6091183551916	ANKRD22	up
SIN3A	1.57838189055886	7.05858588725147	8.32115911546021	7.58216623352604e-12	6.90005956780274e-11	16.6016410733696	SIN3A	up
COLCA1	-1.37314950821184	9.31664972220396	-8.32073817773329	7.59524600262593e-12	6.90671040375566e-11	16.5999358225135	COLCA1	down
PAK6	2.32353215182733	5.16143183020183	8.31955727931873	7.63206073994159e-12	6.93491806187404e-11	16.5951518937439	PAK6	up
GMPS	0.977310950217641	7.06055148245417	8.31875770786592	7.65708896185064e-12	6.95238115375316e-11	16.591912739776	GMPS	up
RLIM	1.33920786187687	7.68028312276422	8.31767115562269	7.69123208599606e-12	6.97808751881083e-11	16.5875109736567	RLIM	up
MYO9A	1.48698594409974	7.45591643689402	8.31611762025583	7.74031444289437e-12	7.0172987074331e-11	16.581217356235	MYO9A	up
MSTO1	1.60423442081307	5.67698786662824	8.31538677303256	7.763513202135e-12	7.03300245949656e-11	16.5782565618454	MSTO1	up
CHP2	-3.90247958233592	9.65170939929736	-8.31459453420183	7.78873934032639e-12	7.0505176766782e-11	16.5750470468903	CHP2	down
PUM2	0.987386742447018	11.2154346500768	8.3118721866662	7.87605062587475e-12	7.11946981785529e-11	16.5640181876776	PUM2	up
CPNE8	-2.85542733564669	6.91054229074366	-8.31184865501646	7.87680959207855e-12	7.11946981785529e-11	16.563922854884	CPNE8	down
TLCD1	1.88146191529588	6.82579555163786	8.31114574814524	7.89951425064942e-12	7.13460279528465e-11	16.5610751924745	TLCD1	up
HIST1H1C	-2.41501284213854	8.4991019188672	-8.31090636825623	7.90726143565502e-12	7.13621399701988e-11	16.5601053987445	HIST1H1C	down
MDC1	1.94771483683359	7.0832044857455	8.30970488616602	7.94626077425688e-12	7.16600623101221e-11	16.555237847487	MDC1	up
XPA	1.89157772487645	8.91061785938124	8.30661867251362	8.04732258874946e-12	7.24697178579703e-11	16.5427345740883	XPA	up
ELMO3	-2.22667041082629	6.42106857805232	-8.30659345414567	8.0481536753775e-12	7.24697178579703e-11	16.5426324053633	ELMO3	down
RBAK	1.67372348843632	9.12563318940216	8.30387067519833	8.13839207903928e-12	7.32271714359873e-11	16.531601370922	RBAK	up
TGIF2	2.19025447832636	5.42920283507616	8.30046388116976	8.25272870838049e-12	7.42001536087073e-11	16.5177989243585	TGIF2	up
CDR2L	0.975753781956858	4.48439313261937	8.30010212918446	8.26496369107877e-12	7.42543697380928e-11	16.5163332921742	CDR2L	up
WDR45B	0.635467838901974	10.7078401938906	8.29947225099932	8.28631046622424e-12	7.43903055883762e-11	16.513781345165	WDR45B	up
SCARB2	-1.53733837375569	9.33425266897325	-8.29530685376272	8.42887391949876e-12	7.55644901268207e-11	16.4969050780835	SCARB2	down
FAM127A	-3.09533262073351	7.6309456368805	-8.29528201735419	8.42973128764984e-12	7.55644901268207e-11	16.4968044514359	FAM127A	down
BCHE	-3.21257828652402	4.48430377387331	-8.29419699705401	8.46727223933522e-12	7.58441967725484e-11	16.4924083956914	BCHE	down
RB1	1.87103236208762	12.2978046480246	8.29355466227883	8.48957543552156e-12	7.59819328959173e-11	16.4898059091102	RB1	up
NOTCH1	1.44730750517832	8.77324685738454	8.29338869496679	8.49534772413616e-12	7.59819328959173e-11	16.489133473916	NOTCH1	up
MRPL3	1.26963597443532	13.1605561034251	8.29290711159268	8.51211929629143e-12	7.60547461549206e-11	16.4871822819035	MRPL3	up
LCLAT1	1.70321883956195	11.1286155326999	8.29279009423034	8.51619953602353e-12	7.60547461549206e-11	16.4867081715621	LCLAT1	up
MFNG	-1.59495933118146	5.49460963047386	-8.28975892175406	8.62257777840635e-12	7.69473439777695e-11	16.4744269119099	MFNG	down
PIK3CB	0.919348513753899	10.5553336788354	8.28874869248602	8.65832639049403e-12	7.72087868219389e-11	16.4703337754312	PIK3CB	up
WDR19	2.10059827827468	5.43772993508322	8.2883593489883	8.6721435402985e-12	7.72744167883485e-11	16.4687562709958	WDR19	up
TYW1	0.764385330846279	8.65595634747296	8.28729038570933	8.71019291382285e-12	7.75557132438378e-11	16.4644251343313	TYW1	up
PSMD2	1.2262502872042	11.164748341528	8.28359807770197	8.84291012027823e-12	7.86788887802005e-11	16.4494647864287	PSMD2	up
GIPC1	-1.39275313190016	10.1283485410776	-8.28320901699401	8.85701202583594e-12	7.87458119711580e-11	16.4478883911518	GIPC1	down
HIRIP3	-1.60223165338136	5.48966121542702	-8.28280777908948	8.87157889762835e-12	7.88167666428497e-11	16.446262653466	HIRIP3	down
VWA8	1.29653597224721	7.27243765192538	8.28246874846688	8.88390604559478e-12	7.88677326762854e-11	16.4448889652763	VWA8	up
DUSP19	-1.07980793174705	4.29032573519976	-8.28135615895545	8.92448042954475e-12	7.91692048186523e-11	16.4403809476711	DUSP19	down
CDC14B	1.37183896944787	8.41343130768517	8.28071845553274	8.9478200853275e-12	7.93174540452697e-11	16.4377970751707	CDC14B	up
TBC1D8	0.945321216367016	5.32512153065531	8.28005592389994	8.97213319135259e-12	7.94741065143719e-11	16.4351125949856	TBC1D8	up
CDC42	-0.694599052982678	11.411167833836	-8.27794955140335	9.04987174988463e-12	8.01034136322998e-11	16.4265778329624	CDC42	down
SGMS1	1.41849853289902	9.64570309974729	8.27677841380989	9.09338560779231e-12	8.04290802427573e-11	16.4218324934099	SGMS1	up
DEK	1.3110489164673	12.9409549986718	8.27651513097461	9.10319674763115e-12	8.04563925250384e-11	16.4207656927319	DEK	up
TEX261	0.794425448268754	10.3089024078448	8.27552118449886	9.14033145649778e-12	8.07249789962428e-11	16.416738291225	TEX261	up
TMEM123	1.69495200221023	13.1538044244646	8.27454102919888	9.17709947829025e-12	8.09899332276544e-11	16.4127667535046	TMEM123	up
DDX20	1.68501144437307	7.47327621630497	8.27383795660233	9.20356464747597e-12	8.11636390098342e-11	16.4099179299015	DDX20	up
DCAF6	-1.0190046348372	7.98548324272349	-8.27306337657923	9.23281000913345e-12	8.13142890367712e-11	16.4067793508542	DCAF6	down
CREBBP	1.74342791886705	7.89993026607897	8.27286024877613	9.24049477723735e-12	8.13142890367712e-11	16.4059562802916	CREBBP	up
BNIP1	-1.08452070072292	5.44627496728115	-8.27284604800543	9.24103226289035e-12	8.13142890367712e-11	16.4058987389721	BNIP1	down
HCFC1R1	-2.06257509940956	5.98021351302873	-8.27205073328572	9.27118420043107e-12	8.15196629879196e-11	16.4026761294857	HCFC1R1	down
CD274	2.00201562568699	4.68581522326773	8.27084673672254	9.31701764819804e-12	8.17381251049612e-11	16.3977975231191	CD274	up
SOX12	1.40047777455694	4.38935015488392	8.27068912294056	9.32303442433892e-12	8.17381251049612e-11	16.3971588685967	SOX12	up
LIAS	-1.59021541570623	6.66165377006758	-8.27068363219357	9.32324409920226e-12	8.17381251049612e-11	16.397136619961	LIAS	down
FMO5	-1.5628495067196	7.02560998503446	-8.27060251747459	9.32634217292545e-12	8.17381251049612e-11	16.3968079411538	FMO5	down
GOLGA7	-1.15271188098978	9.14314015791904	-8.27050203928172	9.33018123952344e-12	8.17381251049612e-11	16.3964008009226	GOLGA7	down
AP3S1	0.835688855059447	12.5384391717737	8.26842583466293	9.40986395389635e-12	8.23758902240509e-11	16.3879879270436	AP3S1	up
HMOX2	-1.16049162554766	6.41124638902623	-8.26644934620888	9.48635277666258e-12	8.29847833905856e-11	16.3799790384184	HMOX2	down
COTL1	-1.07967952339884	9.25711464324918	-8.26510753676111	9.53863446669943e-12	8.33811823688766e-11	16.3745418814969	COTL1	down
GDPD3	-3.95703386691263	6.64634275491577	-8.26331572659051	9.60890001374211e-12	8.39340923098188e-11	16.367281225143	GDPD3	down
USP48	1.07629807484559	7.74578881105983	8.2613701019733	9.68578450596459e-12	8.45439702282117e-11	16.359397230293	USP48	up
ABCA11P	1.43154416072085	5.13423032152617	8.25911030365103	9.77585773808991e-12	8.52679953000889e-11	16.3502400713081	ABCA11P	up
ARF5	-1.32310735932749	8.25581607218401	-8.25606338758347	9.89863410959349e-12	8.62760046536819e-11	16.3378932173956	ARF5	down
MEF2BNB	-1.08022473419469	7.12190636135217	-8.25562932108037	9.91625015876504e-12	8.63666416666239e-11	16.3361342605544	MEF2BNB	down
LOC101926907	1.95449179656482	3.8704976341559	8.25476130664785	9.95157166383422e-12	8.66112422553485e-11	16.3326168180453	LOC101926907	up
NACC1	-1.72448470356501	6.79246813590106	-8.25222300176993	1.00555857106115e-11	8.74529027608194e-11	16.3223308104074	NACC1	down
DIS3L	-1.14749692988534	7.63824109309128	-8.25178948174267	1.00734589251705e-11	8.75447225544778e-11	16.320574040734	DIS3L	down
ZC3H12C	2.15203082339862	10.2612372727331	8.25028899692018	1.01355670604305e-11	8.80205595153643e-11	16.3144935455096	ZC3H12C	up
WDR35	1.52944294250538	4.64159440181564	8.24877987900096	1.01984193257767e-11	8.85021639387746e-11	16.3083780291668	WDR35	up
TSR2	-1.10637689171196	7.57451586227128	-8.24852220444011	1.02091899889161e-11	8.85314323169265e-11	16.3073338307606	TSR2	down
DPYSL3	-3.03737240919454	4.78412781332804	-8.24824735107426	1.02206912728186e-11	8.85669894727152e-11	16.3062200159204	DPYSL3	down
CCDC69	-2.66048165520875	5.00312379169144	-8.24604387136668	1.03133664485041e-11	8.93053952888923e-11	16.2972905985223	CCDC69	down
PARD3B	1.67972900304403	6.03474140246942	8.24548999878479	1.03367935758137e-11	8.9443534867507e-11	16.2950460639709	PARD3B	up
WFDC1	-2.66778036056003	6.53219921665874	-8.24431319849184	1.03867456952388e-11	8.98090571811346e-11	16.2902771370251	WFDC1	down
TPM1	-1.66011843451965	9.86102744917271	-8.24414169700138	1.03940456418377e-11	8.98090571811346e-11	16.2895821335985	TPM1	down
CA4	-5.78731349364816	9.16490201346577	-8.24258065778426	1.04607278010324e-11	9.03200069227664e-11	16.2832560587321	CA4	down
CLIC2	-2.97497411253805	5.63196207508933	-8.24146357589701	1.0508708450915e-11	9.06688637578228e-11	16.278729087003	CLIC2	down
CTR9	0.852050915668752	10.9238080106123	8.24003765499825	1.05702746117786e-11	9.11343489042902e-11	16.2729505175134	CTR9	up
RNF44	1.51418287486509	8.83003283153771	8.23708345943033	1.06989779179391e-11	9.21775872886801e-11	16.260978487473	RNF44	up
CUL3	1.13039047121943	10.7602975408858	8.23677759085687	1.0712392796561e-11	9.22267658967235e-11	16.2597389315825	CUL3	up
PRR13	-1.99667820970798	11.2721288287957	-8.23545023415273	1.07708038346061e-11	9.26629830975783e-11	16.2543596999157	PRR13	down
BAG3	1.06757834190064	9.32233588488228	8.23444777151314	1.08151290292796e-11	9.29774777969752e-11	16.2502971125958	BAG3	up
AGAP3	0.874430540222508	5.70099271348421	8.23365070450301	1.0850502706392e-11	9.32146201632396e-11	16.2470669021452	AGAP3	up
ITCH	1.03609556813744	7.2067004397733	8.23125326049225	1.09576006416782e-11	9.40671498414366e-11	16.2373509122676	ITCH	up
PROM1	1.79154574970991	11.9706764639499	8.23088599001551	1.09741004830726e-11	9.4141261993498e-11	16.2358624876796	PROM1	up
ALAD	-1.01788854674134	6.70192655894925	-8.22993431318633	1.10169709699524e-11	9.43665620078116e-11	16.232005649884	ALAD	down
RNF128	1.7714985603373	12.0107787263553	8.22985668982854	1.102047508201e-11	9.43665620078116e-11	16.2316910669697	RNF128	up
NUTM2A-AS1	1.53608503852267	4.10805345445939	8.22969515467733	1.10277707599656e-11	9.43665620078116e-11	16.2310364158115	NUTM2A-AS1	up
PRLR	1.59610201280661	6.0334720489003	8.2296036408409	1.10319060958409e-11	9.43665620078116e-11	16.2306655388441	PRLR	up
PGM5	-2.84862961289363	6.05327330682198	-8.22314369184297	1.1327776815504e-11	9.68282179650974e-11	16.2044850713101	PGM5	down
UBOX5	0.759874482580169	5.3449844263475	8.22153562697341	1.14026543820407e-11	9.7397115323819e-11	16.1979679138161	UBOX5	up
ZFP91	-1.57916958310646	8.35257175259241	-8.22136541986745	1.14106088145729e-11	9.7397115323819e-11	16.1972780970877	ZFP91	down
ATAD1	1.39674653744701	8.5068962715134	8.22041401141071	1.14551742299798e-11	9.77078189666201e-11	16.1934222135266	ATAD1	up
ZMYM3	1.23720280621452	6.49247253654958	8.21976289591659	1.14857738768466e-11	9.78990427238056e-11	16.1907833546113	ZMYM3	up
NKX2-3	-2.95412014688763	5.79401068957079	-8.21837248268923	1.15513916363394e-11	9.83882588698031e-11	16.1851482289759	NKX2-3	down
AKR1B1	-2.24425818690014	8.06611354000908	-8.21749937240145	1.15927880466205e-11	9.86706220155813e-11	16.1816096364765	AKR1B1	down
KIAA0355	2.18082660481658	7.70307226902923	8.21648279843699	1.1641173636933e-11	9.90120290783061e-11	16.1774895923119	KIAA0355	up
SNX16	1.58849978128343	7.82136646555555	8.21602730507317	1.16629191790109e-11	9.91265296983124e-11	16.17564353125	SNX16	up
PEX5	1.11187738078828	8.41974803967187	8.21244872899085	1.18351837607518e-11	1.00450172074877e-10	16.1611398813273	PEX5	up
CD86	-1.63315339300547	4.24289242320881	-8.21244338949612	1.18354426861851e-11	1.00450172074877e-10	16.161118240697	CD86	down
RABGEF1	1.65063928490893	5.08198028957644	8.21147093309838	1.18826942342388e-11	1.00779732034823e-10	16.157176930554	RABGEF1	up
CBX3	1.62718055229834	12.2746684520282	8.21016665352886	1.19463657298121e-11	1.01247987739845e-10	16.1518907394805	CBX3	up
EPHB4	1.12032924191396	7.2009159517409	8.20977277286867	1.19656610216419e-11	1.01339749077133e-10	16.1502943528566	EPHB4	up
TRADD	-0.704526776745973	7.39301549317494	-8.2090083992882	1.20031949762792e-11	1.01585738529797e-10	16.1471963633281	TRADD	down
ZNF215	2.07487479611775	5.92037057931141	8.20724607839172	1.20901821715935e-11	1.02249618408098e-10	16.1400536844592	ZNF215	up
PPME1	0.79746876301069	8.54377341133404	8.20670827635821	1.21168532756851e-11	1.02402812959127e-10	16.1378739667305	PPME1	up
USP21	1.13516752469921	7.1244891627618	8.2061449323868	1.21448542521474e-11	1.02543381431945e-10	16.1355907230218	USP21	up
PAPOLG	1.75266651623286	7.82197199856639	8.2060290182731	1.21506237879584e-11	1.02543381431945e-10	16.1351209204052	PAPOLG	up
UCKL1	1.77573245525879	8.26946060168194	8.20579449813729	1.21623052416321e-11	1.02569631308394e-10	16.1341704042472	UCKL1	up
RP5-1085F17.3	1.9268532723045	7.76455172668312	8.20529420562365	1.21872624170215e-11	1.02707724890491e-10	16.1321427033005	RP5-1085F17.3	up
MRPL14	-1.1791635741139	10.1976978149891	-8.204732045947	1.2215367031486e-11	1.02872130377054e-10	16.1298642488046	MRPL14	down
SLC27A5	1.57574071590076	3.73054394796275	8.20421734351438	1.22411559707382e-11	1.03016816808596e-10	16.127778136584	SLC27A5	up
ATF1	-0.771130018652494	8.52365025029709	-8.20357408656991	1.22734627278779e-11	1.03216112764943e-10	16.12517098211	ATF1	down
SMPDL3A	-1.79482449776664	11.2105141960796	-8.20265493289564	1.23197742476866e-11	1.03532821925608e-10	16.1214455939504	SMPDL3A	down
VPS13A	1.53520846486635	7.70923535183063	8.2010261941736	1.24022683120265e-11	1.04152943782471e-10	16.1148441848949	VPS13A	up
TNFSF11	2.07622969118678	6.41378762929806	8.20015657330533	1.24465400279892e-11	1.04451433741197e-10	16.1113195271484	TNFSF11	up
CHTF8	-0.93011950543077	8.79735572793905	-8.19938667185104	1.24858671429975e-11	1.0470803931342e-10	16.1081990335273	CHTF8	down
SNRPF	-1.3188032032349	9.04772651784177	-8.19322648122157	1.28050476001251e-11	1.07309527052309e-10	16.0832308380657	SNRPF	down
RMND1	-1.19956366957528	8.04341250962849	-8.19131047506012	1.29059783463301e-11	1.0807966610954e-10	16.0754648722593	RMND1	down
RBX1	-1.32708986270213	10.5638774675857	-8.18978396787013	1.29869609795457e-11	1.08681791637918e-10	16.0692775923304	RBX1	down
TLE2	-2.07147968167478	6.12802444549463	-8.18939818394304	1.30075075873039e-11	1.08777668272024e-10	16.0677139179108	TLE2	down
CNOT8	-0.867238028215183	8.82592558148555	-8.18869086875663	1.30452633209425e-11	1.09017224973267e-10	16.0648469956328	CNOT8	down
CEACAM6	1.45653097289143	13.5490927777648	8.18789056594296	1.30881149591684e-11	1.09279550408305e-10	16.061603164102	CEACAM6	up
SACS	2.74432264940032	6.24927675983071	8.18776376592398	1.30949172963575e-11	1.09279550408305e-10	16.0610892105339	SACS	up
DGKH	1.21712843064522	5.43038272957887	8.18748012733896	1.31101462414475e-11	1.09330397262301e-10	16.0599395486025	DGKH	up
FLYWCH1	1.48382882897604	5.49764116822335	8.18418047777043	1.32886173518714e-11	1.10699023504856e-10	16.0465651261761	FLYWCH1	up
CEP72	2.46225324831239	3.99285962637296	8.18410435662269	1.32927631634059e-11	1.10699023504856e-10	16.0462565838352	CEP72	up
VSIG2	-4.33599763937859	7.84758680166394	-8.18386637215866	1.33057329456141e-11	1.10720394525239e-10	16.0452919594093	VSIG2	down
STAMBP	1.13456790599255	6.80739625363389	8.18371784826783	1.33138336861217e-11	1.10720394525239e-10	16.044689945925	STAMBP	up
ESPL1	2.38311635562613	6.76020714539872	8.18313680326202	1.33455723206082e-11	1.10907266639388e-10	16.0423347873661	ESPL1	up
ZNF469	1.27688029383955	5.4487525613402	8.18209794595102	1.34025071139976e-11	1.11303124658716e-10	16.0381239609899	ZNF469	up
XKRX	2.66394457199104	4.32046133343322	8.18188155971682	1.34143967743906e-11	1.11324609014655e-10	16.0372468755959	XKRX	up
BANP	1.32707799425466	8.15085715875705	8.18132468725868	1.34450435318441e-11	1.11501618811904e-10	16.0349896836606	BANP	up
CTB-12A17.3	-1.34534324366601	8.23684095450258	-8.18087908781347	1.34696170023256e-11	1.11591675536502e-10	16.0331835160891	CTB-12A17.3	down
DHRS7	-1.21390320408661	10.3350641187153	-8.18078968674818	1.34745526155465e-11	1.11591675536502e-10	16.0328211425828	DHRS7	down
TCOF1	0.988642913585199	5.17072883461445	8.1799975273344	1.35183649686425e-11	1.11877090995674e-10	16.0296102416991	TCOF1	up
MAMDC2	-3.19897723187159	5.68746734061383	-8.17837568639295	1.36085103508047e-11	1.12545296038756e-10	16.0230363261667	MAMDC2	down
METTL23	0.824447931525523	10.5914171807174	8.17763961365961	1.36496211555183e-11	1.12807331745917e-10	16.0200527433698	METTL23	up
C2orf43	1.06582553079241	8.52849210390446	8.17733803885395	1.36665004622584e-11	1.12868882699686e-10	16.0188303441061	C2orf43	up
PCBP4	1.50840931850859	5.43704650228632	8.17423056320692	1.38416493243214e-11	1.14236563768383e-10	16.0062344817489	PCBP4	up
PRR14L	1.42122857687719	9.89292272344641	8.17366785617134	1.38736050628724e-11	1.14421386483386e-10	16.003953589256	PRR14L	up
EGF	2.74920274106217	5.93309987065414	8.17325578552365	1.38970531048289e-11	1.14535836436286e-10	16.002283288195	EGF	up
CHPF2	0.931651782792771	7.71848679922432	8.17018452014115	1.40730716351742e-11	1.15906709055836e-10	15.9898340558654	CHPF2	up
LOC254057	3.57500564387858	4.86645438016057	8.16987958089987	1.40906694765938e-11	1.15971830554606e-10	15.9885979928467	LOC254057	up
ECSIT	-0.944073539835382	7.5596473970112	-8.16578099335841	1.43293453568512e-11	1.17855172429855e-10	15.9719843764649	ECSIT	down
GPANK1	-0.612725644839095	9.64514931872088	-8.16443822216878	1.44084167763069e-11	1.18424123325594e-10	15.9665414152969	GPANK1	down
XPOT	1.23973563750249	9.29983655547063	8.16227990536995	1.45364293862084e-11	1.19394269364966e-10	15.9577925751733	XPOT	up
STAT5B	1.363754629625	8.47741621532655	8.16186027117265	1.45614503368805e-11	1.19517747723902e-10	15.9560915620118	STAT5B	up
PTPDC1	1.78379489936303	4.87773877746413	8.16124065802986	1.45984740098815e-11	1.19691032097601e-10	15.9535799183283	PTPDC1	up
MEIS1	-2.33872715471074	5.65460223494914	-8.16117227335494	1.46025659616025e-11	1.19691032097601e-10	15.9533027161787	MEIS1	down
ZNF367	2.86758889921567	7.2609515961974	8.16055726557869	1.46394179802166e-11	1.19910961649043e-10	15.9508097360856	ZNF367	up
GADD45G	1.05208974211176	2.8327155942415	8.15989123007995	1.46794326628709e-11	1.20156477890955e-10	15.9481099066873	GADD45G	up
FABP6	2.94881891809049	3.78724202012085	8.1591579672106	1.47236129347763e-11	1.20435732050901e-10	15.9451375601187	FABP6	up
RCBTB1	1.81213786856286	8.15253810324104	8.15804401264526	1.47909853482918e-11	1.20904181463804e-10	15.9406220347182	RCBTB1	up
SIRT7	-1.50347588437301	8.05088336473408	-8.15773479055814	1.48097418881357e-11	1.20974867696464e-10	15.9393685699475	SIRT7	down
LZTFL1	1.50148518598039	8.41226200893892	8.15562625189757	1.49382762206817e-11	1.21941576761868e-10	15.9308213561766	LZTFL1	up
ARAP1	-1.28919699621152	5.42079466674611	-8.15543813746007	1.49497976007674e-11	1.21952438915054e-10	15.9300588095166	ARAP1	down
PSMA5	1.42939952337745	9.33215384875344	8.15472444582059	1.49935897812604e-11	1.2222635484492e-10	15.9271657630401	PSMA5	up
MAP2K1	0.703338919485761	9.02322573626948	8.15402056322859	1.50369058598242e-11	1.22496019349568e-10	15.9243124736629	MAP2K1	up
CDH3	3.81327808364092	5.75870410190419	8.14947547706147	1.53196369811076e-11	1.24714350852323e-10	15.9058881896328	CDH3	up
PXYLP1	1.90007121881197	9.22792614215404	8.14683514638783	1.54863184585308e-11	1.25985569675892e-10	15.895185061278	PXYLP1	up
NDUFAF3	-1.79659377885326	7.65681925071735	-8.14650852749805	1.55070633694783e-11	1.26068632705535e-10	15.8938610389703	NDUFAF3	down
SLC45A3	-1.88381192038995	5.29904138695059	-8.14304946227824	1.57284775490502e-11	1.27781867501346e-10	15.8798388841195	SLC45A3	down
THTPA	-1.13444751120961	6.36037792934449	-8.13867817470394	1.6012815330434e-11	1.30003637082296e-10	15.8621186497342	THTPA	down
SNRPD1	-0.894019810666281	8.90833585621094	-8.1381225258943	1.604932512973e-11	1.30211711069477e-10	15.8598661591158	SNRPD1	down
DHTKD1	1.22004781713176	7.8079682184161	8.13585295636544	1.61993181748388e-11	1.31339593901285e-10	15.850665742013	DHTKD1	up
STK40	1.63296232254679	8.64925312851045	8.13404062588213	1.632009988829e-11	1.32229272419206e-10	15.8433188534293	STK40	up
PYY	-4.99419721958419	5.39094550620534	-8.13376695595935	1.63384166369908e-11	1.32288113595987e-10	15.8422094381126	PYY	down
ZCCHC8	1.14411822061847	7.62721530590252	8.13326585689042	1.63720085889989e-11	1.32470471118695e-10	15.8401780586203	ZCCHC8	up
POLR3G	2.12034950558142	4.60838796975238	8.13187662410109	1.64654999235008e-11	1.33136917286847e-10	15.8345463079932	POLR3G	up
CDA	-3.25764631426006	5.73431607912401	-8.13110936077018	1.65173634069873e-11	1.33466095807844e-10	15.8314359249161	CDA	down
B4GALT6	1.64753538241036	6.02147244717743	8.12887540734893	1.66693014790782e-11	1.34550000052977e-10	15.822379746016	B4GALT6	up
RNF183	2.97651143078289	4.3620970092744	8.12867253059817	1.66831688570144e-11	1.34550000052977e-10	15.8215573058304	RNF183	up
CD4	-3.31172130511576	5.36400758422114	-8.12864232657748	1.66852344011546e-11	1.34550000052977e-10	15.8214348619988	CD4	down
CYP39A1	2.05494733299467	6.35735878012067	8.12717196862023	1.67860970512508e-11	1.3527220431806e-10	15.8154741802143	CYP39A1	up
SCRIB	1.40284915930633	7.92580910064844	8.1268234984581	1.68100905041635e-11	1.35374396408698e-10	15.8140615147957	SCRIB	up
KCTD12	-2.89370402313232	10.7513956415462	-8.12607311339045	1.68618738960115e-11	1.35700097453645e-10	15.8110195203734	KCTD12	down
ZNF197	0.752677162255225	4.18561199306324	8.12540533228641	1.69080911258581e-11	1.35980595768242e-10	15.8083123909681	ZNF197	up
ZNF420	1.54362287078246	7.38395728159858	8.12346889940854	1.70428301686489e-11	1.3697216160391e-10	15.8004622303827	ZNF420	up
LDHD	-2.79371914531789	4.68576573536505	-8.12063116646521	1.72422265988854e-11	1.38481695106619e-10	15.7889582060584	LDHD	down
CCDC12	-0.970712229917469	9.12711957940272	-8.11960759762613	1.73147204220999e-11	1.38970663508565e-10	15.7848086937157	CCDC12	down
SPNS2	1.47288809050034	4.64275135093888	8.11660897213043	1.75288576492849e-11	1.40535420727177e-10	15.7726523208883	SPNS2	up
ARNTL2	1.78617304418814	4.45266184729353	8.11654903475856	1.75331647986693e-11	1.40535420727177e-10	15.7724093351324	ARNTL2	up
EVI5	1.38699244367055	8.82673584731197	8.11627284949734	1.75530253924319e-11	1.40600438334158e-10	15.7712896813187	EVI5	up
NUDT5	1.26262182569076	10.1523063538223	8.11442269759094	1.76866525104192e-11	1.41576033840928e-10	15.7637891579301	NUDT5	up
KCNC4	1.35839746551862	3.82119234007694	8.11300644989619	1.77896285550853e-11	1.42305136977744e-10	15.7580476655372	KCNC4	up
PSMD3	-1.58137635226178	7.76902956121362	-8.11100391856132	1.79362585754791e-11	1.43382235385944e-10	15.7499293422998	PSMD3	down
LOC100506922	-1.85678419784809	4.61789113081887	-8.11010655949155	1.80023572155424e-11	1.43814558610411e-10	15.7462914110826	LOC100506922	down
MFSD11	-1.13417529586093	7.14391376442184	-8.10895062322106	1.80878618615789e-11	1.44401229417955e-10	15.7416051879422	MFSD11	down
CLTB	-2.21839248291241	8.30118869901189	-8.10740018267694	1.82031866123238e-11	1.45225022793119e-10	15.7353196088652	CLTB	down
TASP1	1.90063277845863	8.33673336515971	8.10357902911695	1.84905632557301e-11	1.47419434031527e-10	15.7198283460392	TASP1	up
RP11-350F4.2	2.3148155254199	6.32795828363986	8.10212227690751	1.86013126209604e-11	1.48203667200422e-10	15.7139225275832	RP11-350F4.2	up
CEMIP	4.42913930641073	5.15226121016496	8.10189563274098	1.8618602792773e-11	1.48242727625492e-10	15.7130036881938	CEMIP	up
C2orf88	-4.33842997626143	8.15213894444273	-8.09961336619188	1.87936108453421e-11	1.49536662889767e-10	15.7037511180896	C2orf88	down
DPF2	1.10578787148464	9.21506945900116	8.09753960863121	1.89540574040889e-11	1.5062490041808e-10	15.6953438354685	DPF2	up
LRBA	1.35769401604309	9.97038434838329	8.09752036387839	1.89555527725936e-11	1.5062490041808e-10	15.6952658145997	LRBA	up
ZNF43	-1.13456643291844	6.19834816091787	-8.09659776562006	1.9027379805149e-11	1.51006734001016e-10	15.6915254716584	ZNF43	down
TRIM4	1.05780577686049	8.68917089024013	8.09657901750897	1.90288422222388e-11	1.51006734001016e-10	15.6914494641217	TRIM4	up
ZNF445	2.34547219442833	5.72025903207714	8.09639813558753	1.90429574135898e-11	1.5101860262984e-10	15.6907161426935	ZNF445	up
PDZD11	-0.988947485006744	10.2520775193269	-8.09476036258096	1.91712396343581e-11	1.51935248148585e-10	15.6840763642859	PDZD11	down
RAB15	1.76713770880104	7.76564635613396	8.09168480870928	1.94144810623485e-11	1.53761148162226e-10	15.6716075570669	RAB15	up
WDR4	2.6209140787717	7.37824577530223	8.09076122746884	1.94881271623554e-11	1.54242339783007e-10	15.6678631928368	WDR4	up
FOXRED1	-1.15001986181984	6.19220987977359	-8.09015284485213	1.95367921051579e-11	1.54525308078272e-10	15.6653966974099	FOXRED1	down
HAGH	-1.1354748774394	7.66678329501094	-8.08798777624741	1.97109661474613e-11	1.5579995501101e-10	15.6566190903607	HAGH	down
ZNF239	2.797253449888	5.19515431488132	8.08751577148733	1.97491435443655e-11	1.55998680393018e-10	15.6547054877783	ZNF239	up
LRRC49	1.38535400775484	6.48455863343057	8.08695592559903	1.97945217994951e-11	1.56253985735196e-10	15.652435757713	LRRC49	up
TLR4	-1.62800812548849	4.88907216023178	-8.082054391716	2.01962981799993e-11	1.59300569308094e-10	15.632563851449	TLR4	down
ANK2	-2.77154817519845	4.34140890221636	-8.08192406676798	2.02070915191515e-11	1.59300569308094e-10	15.632035483201	ANK2	down
ATP6V0D1	-2.30837810217374	10.2570457866081	-8.08097972587711	2.02854732428044e-11	1.59813204935247e-10	15.6282068982574	ATP6V0D1	down
DCTN3	-0.938589199183101	9.96390463229834	-8.07989879684333	2.03755655512024e-11	1.6041736378371e-10	15.62382454572	DCTN3	down
GCG	-6.63490689166008	8.86687461262907	-8.07867720809848	2.04778635422215e-11	1.61116760690181e-10	15.6188719158987	GCG	down
APTR	-0.8885645142716	5.65466241322238	-8.07831980330296	2.05078903291175e-11	1.61246993146221e-10	15.6174229048143	APTR	down
ADPRH	1.4973445964083	4.09812177072666	8.07754720031172	2.05729499916104e-11	1.61652326033882e-10	15.6142905708272	ADPRH	up
GPR107	0.978281188146706	6.20366276752615	8.07485449198451	2.08013174475625e-11	1.63339478933714e-10	15.6033736028885	GPR107	up
PEX26	-1.93912935784013	6.3126870525163	-8.07459531396397	2.08234316302057e-11	1.63405905782735e-10	15.6023228229636	PEX26	down
PDE4A	1.34260405674354	7.01900958983119	8.07155551072579	2.1084563723161e-11	1.6524986247278e-10	15.5899985863028	PDE4A	up
LRCH3	1.28897697834945	6.86637212999244	8.07153853023652	2.10860315865243e-11	1.6524986247278e-10	15.5899297423763	LRCH3	up
CSTF1	1.65471534681403	7.68193009870883	8.07104114455012	2.11290730538827e-11	1.65478807091501e-10	15.5879131929988	CSTF1	up
KLF9	-2.21428971773103	7.42439911036967	-8.0700843875748	2.12121137933378e-11	1.660205139077e-10	15.5840342122587	KLF9	down
ACSL6	3.09102386467192	4.35928433597504	8.06947978674523	2.12647578378286e-11	1.66323762774702e-10	15.5815829760691	ACSL6	up
POLR1B	1.11434159447654	6.69580165140422	8.06895496801865	2.13105610641985e-11	1.66573144516828e-10	15.5794551993328	POLR1B	up
CEP120	0.990948450332307	7.71288829263097	8.06794252877859	2.13992002132994e-11	1.67156807410283e-10	15.5753504548925	CEP120	up
SELM	-3.88036794592117	6.15701407042223	-8.06602742136869	2.15678783803939e-11	1.6836451440194e-10	15.567585998036	SELM	down
NCOR2	1.55464049964882	9.24769753026162	8.06173892244549	2.19504411291325e-11	1.71239197517815e-10	15.550198989227	NCOR2	up
CDKN1B	1.02342200597248	12.4122160134296	8.0587364447653	2.22223167415205e-11	1.73247208107997e-10	15.5380258892277	CDKN1B	up
DROSHA	1.36063531029166	10.0690429007292	8.05195211145925	2.28491160816247e-11	1.78017820409377e-10	15.510519671064	DROSHA	up
TAOK3	-1.47803849484854	9.40718155517838	-8.05156020565058	2.28858597728117e-11	1.78188083214858e-10	15.5089307328311	TAOK3	down
SRA1	-1.84317337464438	7.42172256779161	-8.0499659385974	2.30359431064696e-11	1.79240007253005e-10	15.502466949192	SRA1	down
POMT1	1.91245679352902	5.746884031559	8.0476051796462	2.32599945291061e-11	1.80865727439774e-10	15.4928954886786	POMT1	up
POLR2L	-2.06125991981673	10.2201965016376	-8.04678192761571	2.33386382730697e-11	1.81359405333653e-10	15.4895576908628	POLR2L	down
ZFAND2B	-1.23062745829732	7.65006520440064	-8.04541567114865	2.34697419004809e-11	1.8225983213696e-10	15.4840183271594	ZFAND2B	down
FZD3	2.03263092209983	5.72207916918338	8.04284363805152	2.37185527403894e-11	1.84072581481349e-10	15.4735902325236	FZD3	up
RIOK1	1.35502665324286	8.04503496324886	8.04134681622858	2.38645641057042e-11	1.84992218634445e-10	15.4675214820939	RIOK1	up
TXNL4B	1.52562554481035	5.97933727424999	8.04131202025322	2.38679690458413e-11	1.84992218634445e-10	15.4673804043631	TXNL4B	up
ITM2C	-2.28396430945392	12.029164466621	-8.04067556119847	2.3930335221313e-11	1.85355547956927e-10	15.4647999270749	ITM2C	down
LOC730101	2.22785167498442	6.19532451380205	8.03985479543834	2.40110022883591e-11	1.85860067519271e-10	15.4614721895668	LOC730101	up
LINC00116	-2.93624142953663	6.01345220251045	-8.03737499036291	2.42563810006981e-11	1.8763808108297e-10	15.451417979641	LINC00116	down
CHRAC1	1.19153857856956	8.08629011891412	8.03575660504659	2.44178731667993e-11	1.88765302446439e-10	15.4448563302301	CHRAC1	up
PTDSS1	1.36320770676415	11.212981064889	8.03542515579464	2.44510796593209e-11	1.88899980815425e-10	15.4435124874762	PTDSS1	up
SENP3	-0.88393080732255	6.42091034613455	-8.03219394921072	2.47771775288689e-11	1.91295795798693e-10	15.4304117212991	SENP3	down
PNPLA2	-1.49816013207526	5.93814361003277	-8.03105325798294	2.48933340686732e-11	1.92068683945721e-10	15.4257868384604	PNPLA2	down
BRD3	0.942531142061771	8.70151084825806	8.02984480940396	2.50169848131167e-11	1.92898361635675e-10	15.4208872325443	BRD3	up
TAF2	0.702549690333727	9.71291254081094	8.0204300930468	2.60016009449254e-11	2.00361338382436e-10	15.3827155224872	TAF2	up
ZC3H13	1.39766258637213	9.06458549420662	8.01813950482654	2.62469644681723e-11	2.02121894331157e-10	15.3734283658646	ZC3H13	up
MMP28	-2.75165884934639	6.18499560287436	-8.01769047772563	2.62953343252558e-11	2.02364158115972e-10	15.3716077908301	MMP28	down
GDI2	-2.58852027630926	8.90537798842479	-8.017139181931	2.63548427124759e-11	2.02691775539974e-10	15.369372568083	GDI2	down
C12orf45	-2.38509741812791	5.65168492008328	-8.01317840174827	2.67863606659974e-11	2.05878213288369e-10	15.3533136126814	C12orf45	down
L3MBTL4	1.62031299855692	4.14852544551159	8.01266450690022	2.6842864030443e-11	2.06180073075938e-10	15.3512300277459	L3MBTL4	up
PUS7	1.91410453050128	8.85717351697207	8.01122089072885	2.70022302737164e-11	2.0727112872711e-10	15.3453768886875	PUS7	up
CHRM3	1.44913951058614	5.53539515459595	8.010884060822	2.70395502093894e-11	2.07424549587028e-10	15.3440112120227	CHRM3	up
LAMP2	1.01520191440669	10.7395373932957	8.0063326190969	2.75489286727725e-11	2.11196687653471e-10	15.3255573793644	LAMP2	up
ADORA3	-2.1387023730727	3.45521882024409	-8.00615625249117	2.75688589690718e-11	2.11214171115802e-10	15.3248422999806	ADORA3	down
B3GNT2	-1.15012145340448	8.55432044635984	-8.00536143552401	2.765885636797e-11	2.11768096068776e-10	15.3216197097418	B3GNT2	down
PEX14	-1.14237106594333	7.78288721675785	-8.00391422601821	2.78234799866314e-11	2.12892317774947e-10	15.3157519882754	PEX14	down
NFXL1	1.17305936262391	7.79252434245385	8.00164353901589	2.80837542836634e-11	2.14710744495323e-10	15.3065454672915	NFXL1	up
PINK1	-1.6634393786262	8.28311460770709	-8.00152837982959	2.80970189587763e-11	2.14710744495323e-10	15.3060785532099	PINK1	down
ADNP	1.03316383517069	10.0120467083125	8.00120779429807	2.81339788076466e-11	2.14855982381051e-10	15.3047787358842	ADNP	up
CDK2AP1	1.31816412071067	12.4979094919129	7.99942832562439	2.83400173726599e-11	2.16291446363917e-10	15.297563860469	CDK2AP1	up
ZNF691	1.90981712029815	5.14598288088771	7.99917977678038	2.83689159031337e-11	2.16374006764054e-10	15.2965561162528	ZNF691	up
HSPA2	-2.58693963833953	8.09131060561497	-7.99764731218631	2.85477465234801e-11	2.17599288309864e-10	15.2903427196343	HSPA2	down
NT5DC3	2.48697956840725	5.06452992329656	7.99622521369302	2.87147068410078e-11	2.18732588648212e-10	15.2845768025435	NT5DC3	up
KRR1	-0.782246213544851	6.34467010927516	-7.99549289486286	2.88010648705482e-11	2.19138061452282e-10	15.281607605807	KRR1	down
ECI2	-1.02457390400144	9.87876725614399	-7.9954633015221	2.88045600956329e-11	2.19138061452282e-10	15.2814876191963	ECI2	down
NDUFB3	-0.652025552481282	10.6154862886632	-7.99271630975671	2.91308581528841e-11	2.21479656617258e-10	15.2703499015751	NDUFB3	down
SERAC1	1.49252835482582	7.46056687175877	7.99204176842402	2.92115466820903e-11	2.21952113742587e-10	15.2676149637061	SERAC1	up
RP1-30M3.5	1.6626079798148	4.38697165114021	7.99168955244085	2.92537675283562e-11	2.22131875642029e-10	15.2661868987246	RP1-30M3.5	up
CDC42EP5	-1.7849773332758	11.1949690137482	-7.98996735370685	2.94610917802653e-11	2.23564290002812e-10	15.2592042178864	CDC42EP5	down
GEMIN2	-1.73728426113035	5.81126079700471	-7.98946544920037	2.95217889676332e-11	2.23882920516899e-10	15.2571692384152	GEMIN2	down
RPS6KC1	0.963646468547322	7.30737205617411	7.98674225039434	2.98533032508477e-11	2.26253628880871e-10	15.2461279874151	RPS6KC1	up
TOP2B	0.933113243128282	11.3490007983601	7.98550497068668	3.00051541524264e-11	2.27260556798789e-10	15.2411114182842	TOP2B	up
EMC4	-0.889248654607995	10.6083543786105	-7.98391201538996	3.02017954909821e-11	2.28605241391893e-10	15.2346527576655	EMC4	down
GDPD1	1.63453018113692	7.54247380318028	7.9826670304289	3.0356379063461e-11	2.29630081069809e-10	15.2296049484427	GDPD1	up
NUDCD3	0.705049846251288	8.4440325089779	7.97533622926911	3.12827963275531e-11	2.36488454612652e-10	15.1998821279322	NUDCD3	up
TMEM54	-2.04907528206674	10.6043212488565	-7.9726944691426	3.16235328792312e-11	2.38913395180404e-10	15.1891710904108	TMEM54	down
TBCD	0.899878142837112	5.75349843749187	7.97228465073795	3.16767232859316e-11	2.39164257137378e-10	15.1875094790498	TBCD	up
PTPN3	1.40142586855064	6.89653426112503	7.96968408291368	3.2016343807244e-11	2.41448061720444e-10	15.1769654644965	PTPN3	up
SHROOM2	2.7233343853554	6.1629575383573	7.96965958814385	3.20195599523978e-11	2.41448061720444e-10	15.1768661503748	SHROOM2	up
TULP3	0.892722153255811	6.43206067316221	7.96660603197849	3.24230317429127e-11	2.44336537070174e-10	15.1644855034811	TULP3	up
RILP	-1.28947357949464	7.71761955450486	-7.96478228244344	3.26664289920447e-11	2.46015831181749e-10	15.1570911153126	RILP	down
MTMR11	-1.55166195053849	7.55760394917638	-7.96460562034521	3.26901031722581e-11	2.46039285951203e-10	15.1563748395263	MTMR11	down
BAHD1	-2.21318941365869	5.29608622440631	-7.96297949937105	3.29088245563291e-11	2.47529794761528e-10	15.1497817407723	BAHD1	down
SLTM	1.14157620910284	10.2992031652895	7.96187854250797	3.30577393039558e-11	2.48493697393492e-10	15.1453179196139	SLTM	up
F2RL2	2.51782282941594	4.79115301342258	7.95949897093492	3.33819058498626e-11	2.50772923606595e-10	15.1356699723563	F2RL2	up
STXBP3	1.36164276451195	11.4965739344729	7.95779378465841	3.36161557106723e-11	2.52349298114899e-10	15.128756319654	STXBP3	up
CAMKMT	1.83946008824855	6.33651261786769	7.95766495154797	3.36339208233696e-11	2.52349298114899e-10	15.1282339679372	CAMKMT	up
ZNF267	1.91157958875287	8.91377413538015	7.95571150220855	3.39044404556682e-11	2.54219573266279e-10	15.1203137441199	ZNF267	up
GPALPP1	1.68299011191242	6.47992965344987	7.9521415590483	3.44044532980461e-11	2.57807196379285e-10	15.1058394981096	GPALPP1	up
PIGU	1.32795868851544	8.86683690324428	7.95051554733594	3.46346341717041e-11	2.59369628994232e-10	15.0992468839389	PIGU	up
C10orf35	2.09362032119891	5.19051433802114	7.94819222288559	3.49662036065464e-11	2.61688904665128e-10	15.0898270484604	C10orf35	up
ITGA4	-1.84992921606033	4.44267266566976	-7.94802489349374	3.49902059689499e-11	2.61704871769015e-10	15.0891486180015	ITGA4	down
GSTM1	-2.42481787805862	5.52069609262911	-7.94693963928661	3.51462795620608e-11	2.62708012191869e-10	15.0847484992025	GSTM1	down
LOC101927027	-1.61470464949139	3.64848283220185	-7.94594711997626	3.52896262972296e-11	2.63614830149155e-10	15.0807243730845	LOC101927027	down
SUZ12	1.18474653254307	11.0505181238926	7.94343495633017	3.5655069985973e-11	2.66178554287048e-10	15.0705389280431	SUZ12	up
ALG13	-0.802378539501903	7.37222795297277	-7.94190455404496	3.58795502486654e-11	2.67687392659463e-10	15.0643339957403	ALG13	down
DDB2	-1.02463041574238	5.95061470906494	-7.94156456689058	3.59296113701317e-11	2.67893868701786e-10	15.0629555374033	DDB2	down
LINC01116	-1.44057433269393	3.20794327632065	-7.9411215668414	3.599494538806e-11	2.68213892564704e-10	15.0611594197562	LINC01116	down
HUNK	1.89418101897912	7.09448910578621	7.94044386411961	3.60951235937947e-11	2.68792995673267e-10	15.0584117151182	HUNK	up
REG1A	5.63753666843234	6.32775005026977	7.93978720560257	3.6192457077571e-11	2.69350207616475e-10	15.0557493343269	REG1A	up
TRAF5	1.94715941253779	8.08541527131774	7.93957814120434	3.62235008044386e-11	2.69413694298768e-10	15.0549016961214	TRAF5	up
RAB5C	-1.99407109668739	7.2731445686657	-7.93706222252599	3.65991822495526e-11	2.72038766447451e-10	15.044701076336	RAB5C	down
RAB1A	-0.995915483834102	10.1805412781556	-7.93628658066148	3.67157866160368e-11	2.72736075998828e-10	15.0415562938722	RAB1A	down
TOX4	-0.971320398513074	7.12707434718657	-7.93475851159405	3.69465937648421e-11	2.74280327285276e-10	15.0353608571813	TOX4	down
NEGR1	-2.10989111375697	4.69979855149637	-7.9339112373921	3.70751951776666e-11	2.75064389765119e-10	15.0319256536661	NEGR1	down
MINPP1	1.32820573639177	10.9183009097121	7.93252208704425	3.72870135367869e-11	2.7646449256179e-10	15.0262934635484	MINPP1	up
LOC100506730	1.98094807608615	4.93543607641845	7.93236089561893	3.73116703392105e-11	2.76476011733333e-10	15.0256399272945	LOC100506730	up
GINM1	-1.59355336804887	9.3033480889886	-7.93184220966848	3.73911223723814e-11	2.76893292964287e-10	15.0235369620377	GINM1	down
WDR5B	1.26865985207381	6.00398010325117	7.93009684661	3.7659721114752e-11	2.78709884094148e-10	15.0164605528962	WDR5B	up
ZNF830	-1.98255178076723	7.03174141305273	-7.92967650103925	3.7724697120378e-11	2.79018201754984e-10	15.0147563033551	ZNF830	down
SEMA4C	0.976802869326559	6.89568606075647	7.92847529292841	3.79109957462722e-11	2.80222906791624e-10	15.0098861276881	SEMA4C	up
BFAR	-1.36454104465932	8.91292122415281	-7.92771949521808	3.80286858632404e-11	2.80919310941604e-10	15.0068218259542	BFAR	down
PCDH19	-1.7159408542436	3.63776851089313	-7.9251198828285	3.8436285584708e-11	2.83755107706478e-10	14.9962819906985	PCDH19	down
FANCD2	2.2328913208509	8.31528899922802	7.92429240856542	3.856694199985e-11	2.8454413989655e-10	14.9929270955144	FANCD2	up
C16orf13	-1.84314585154489	6.07727181509673	-7.92297712027554	3.87755381351157e-11	2.85906879151527e-10	14.9875944228552	C16orf13	down
SRD5A1	1.34553524682388	7.54533701316072	7.9225397641012	3.88451496885225e-11	2.86243784681373e-10	14.9858212183391	SRD5A1	up
EDEM3	-1.83549219527749	8.38338582472202	-7.92152405345516	3.90072973498859e-11	2.87097683950246e-10	14.9817031530273	EDEM3	down
MCMBP	1.20807949429006	8.42592793727349	7.92151334181044	3.90090109553857e-11	2.87097683950246e-10	14.981659724096	MCMBP	up
EZR	-2.26589461020323	8.75057951148235	-7.91851355006509	3.94918809543984e-11	2.90377593247619e-10	14.9694974898794	EZR	down
MAP1LC3A	-2.38470910844756	5.30066985502943	-7.91844370973729	3.95031939339119e-11	2.90377593247619e-10	14.9692143325716	MAP1LC3A	down
HDAC2	0.850451373865519	7.66472970010719	7.91547358761948	3.99873168403397e-11	2.93755813768168e-10	14.9571724317777	HDAC2	up
ZNF184	1.83300953986155	9.21746049181136	7.91519616243679	4.0032838423305e-11	2.93909802093062e-10	14.9560476564318	ZNF184	up
CHST13	-1.6831221764079	4.03513939613244	-7.90993064124526	4.09067323120768e-11	3.00141548484747e-10	14.9346995284636	CHST13	down
DPY19L4	1.53558521540503	8.37570043232192	7.90790905371903	4.12472923773982e-11	3.0230411555412e-10	14.9265033958543	DPY19L4	up
S100A16	-1.89574970469679	10.7334953509737	-7.90788125735632	4.12519947104435e-11	3.0230411555412e-10	14.9263907010703	S100A16	down
ETFDH	-1.71440108076954	8.2189934165995	-7.90590493570402	4.15877086645865e-11	3.0457779044621e-10	14.9183781115347	ETFDH	down
CSRNP1	1.37621640173289	7.55267407828366	7.90552382767339	4.1652760355046e-11	3.04867634965648e-10	14.9168329898782	CSRNP1	up
AHI1	0.809235724250311	5.43485927727645	7.90398014958827	4.19172948994416e-11	3.0661630077116e-10	14.9105744827972	AHI1	up
C19orf60	-1.35833208813023	5.79668572617431	-7.90323757226973	4.20451456354908e-11	3.07363627257128e-10	14.9075638692986	C19orf60	down
SUMO4	-1.85228178213687	8.10791819038196	-7.90190526482023	4.2275509606182e-11	3.08858988679597e-10	14.9021623348449	SUMO4	down
MGRN1	-2.38396619309155	5.2767765708972	-7.90170337010938	4.23105283915864e-11	3.08926231398483e-10	14.9013438000117	MGRN1	down
SLC52A2	0.909610000605682	7.984953818586	7.90133196056364	4.23750254472059e-11	3.09208493613849e-10	14.8998380075847	SLC52A2	up
ASB2	-2.28649629846692	4.8640554133965	-7.90047099592215	4.25249145434622e-11	3.10113133663383e-10	14.8963474325316	ASB2	down
GLIS2	1.45451334773008	3.56778956645275	7.89813606139766	4.29340880848276e-11	3.12906353295452e-10	14.8868810213337	GLIS2	up
ASH1L	1.21524215818144	9.77181484406948	7.89335108655239	4.37849511260788e-11	3.18913274574428e-10	14.8674816342724	ASH1L	up
TFB2M	1.58943877273733	10.2370338414996	7.89294358160773	4.38581881992541e-11	3.19252395486906e-10	14.865829522214	TFB2M	up
MTG2	1.50229171221713	6.87728992230022	7.89142984738314	4.41313120573184e-11	3.21045234887495e-10	14.8596925297158	MTG2	up
SLC6A6	2.8588624233169	8.27955476562993	7.89038083515541	4.43215831663843e-11	3.22233527188409e-10	14.8554396252354	SLC6A6	up
HIF1A	1.43867525822482	13.2874984406893	7.88876371284998	4.46165073319987e-11	3.24180779139058e-10	14.8488835034497	HIF1A	up
IPO5P1	-1.84904036422071	5.63983324666958	-7.88783341571537	4.47870596498913e-11	3.25222538125151e-10	14.8451119095426	IPO5P1	down
PCNX	1.08771326125993	6.2607184018285	7.88723952615868	4.48962788677302e-11	3.25817931601048e-10	14.8427041762123	PCNX	up
NDUFB4	-1.11594180784552	12.4781259099896	-7.88702851477496	4.49351490060388e-11	3.25902380700162e-10	14.8418486993029	NDUFB4	down
OSGIN2	1.16039454641615	5.62970289246153	7.88627169840198	4.50748382342156e-11	3.26717497970235e-10	14.8387804363597	OSGIN2	up
DDX46	1.18049723131701	9.06774457623278	7.88535936194485	4.5243810025156e-11	3.27574264798224e-10	14.8350816735912	DDX46	up
IGKC	-3.27030263464465	8.33054064161708	-7.88533793326359	4.52477863885238e-11	3.27574264798224e-10	14.8349947982445	IGKC	down
CD47	0.790499478254786	8.71517467233687	7.88496993048415	4.5316128535989e-11	3.27870683307243e-10	14.8335028558287	CD47	up
FAM63A	-1.12998042385996	7.9779897428196	-7.88417500107709	4.5464108203017e-11	3.28742587834142e-10	14.8302800874339	FAM63A	down
TRIM5	0.901175626503026	8.8484805760599	7.88392092456721	4.55115075283152e-11	3.2888660059864e-10	14.8292500223682	TRIM5	up
SIX5	1.02102401734335	5.67420597188206	7.88374835684327	4.55437291363814e-11	3.28920824728471e-10	14.8285504066543	SIX5	up
ST5	0.818836681401079	8.36585326964732	7.88082467049871	4.6093116655795e-11	3.32687772629613e-10	14.8166973708138	ST5	up
U2AF1	-1.08185140640834	6.00693743579908	-7.88030412919602	4.61916239485101e-11	3.33197808192779e-10	14.8145870295024	U2AF1	down
KLK1	-2.70725630220282	7.23519426922223	-7.87967455597196	4.63110458147529e-11	3.33858003171776e-10	14.8120346613836	KLK1	down
ELOVL5	2.74927877417225	10.7896681388145	7.87948908756888	4.63462856088995e-11	3.33871950424447e-10	14.811282749967	ELOVL5	up
ABCC5	1.15718949858883	5.07127588865678	7.87937077625246	4.63687792767971e-11	3.33871950424447e-10	14.810803101661	ABCC5	up
GYG2	2.27521400860004	6.43641461074992	7.8784856614462	4.65374064480877e-11	3.34884631968891e-10	14.8072147430184	GYG2	up
PACSIN2	-1.36279400480395	8.68133427106067	-7.87656401939578	4.69056212288565e-11	3.3733147190248e-10	14.799424201871	PACSIN2	down
MAP3K8	2.02756147370496	7.35483218688905	7.87612098208336	4.69909261530189e-11	3.3774198995386e-10	14.7976280853985	MAP3K8	up
HS2ST1	1.26405004567584	8.87746536052005	7.87472410569126	4.72609058152041e-11	3.3947854735327e-10	14.791965021919	HS2ST1	up
ZBTB7C	-3.80652061112548	7.82152035994801	-7.87445276317354	4.73135288833552e-11	3.39652669554356e-10	14.7908649764727	ZBTB7C	down
LRRC6	1.91441458461745	4.95116703450429	7.87343367773699	4.75116900419506e-11	3.40870740247016e-10	14.7867335231917	LRRC6	up
POLR1E	-1.4117864036402	6.39894873843595	-7.8729976764075	4.75967238196252e-11	3.41276209676127e-10	14.784965941609	POLR1E	down
EDN3	-4.42142178265847	6.88635665315053	-7.87262730041483	4.76690781743531e-11	3.41590334438613e-10	14.7834644111365	EDN3	down
VANGL1	0.828245754748959	7.04231466001153	7.87056028287847	4.80749025526668e-11	3.44292255444502e-10	14.7750845953848	VANGL1	up
TMEM178B	1.55453141452839	3.21541505465876	7.86477108743077	4.92299987643015e-11	3.52353705270572e-10	14.7516150230102	TMEM178B	up
POGLUT1	1.53635712142145	7.87693833718324	7.8644369350369	4.92975118592219e-11	3.52626015791577e-10	14.7502603674801	POGLUT1	up
NOC4L	1.28566273866292	7.27885251473383	7.86363787395078	4.94593321035217e-11	3.52918551853495e-10	14.7470209734638	NOC4L	up
CD163	-3.24588742952883	5.52186731827276	-7.86351036794192	4.94852028260471e-11	3.52918551853495e-10	14.7465040645356	CD163	down
APPL2	-2.93231775032693	8.18857209135481	-7.86349296475646	4.94887349481561e-11	3.52918551853495e-10	14.7464335120913	APPL2	down
FPGS	1.55843323434548	6.90481718840817	7.86346575609794	4.94942576783092e-11	3.52918551853495e-10	14.7463232083033	FPGS	up
FAM107A	-3.12375513594487	4.54840625653078	-7.86344115179162	4.94992523157066e-11	3.52918551853495e-10	14.7462234625535	FAM107A	down
DUOX2	4.2819579666703	7.47152210346642	7.86336184648504	4.95153546053328e-11	3.52918551853495e-10	14.7459019592234	DUOX2	up
GMPR2	-1.27358036687911	8.40668889470229	-7.86181582104866	4.98303109070148e-11	3.54774274711427e-10	14.7396343901008	GMPR2	down
TSPAN1	-2.69416623026449	11.8947816443981	-7.86179283231142	4.98350092579518e-11	3.54774274711427e-10	14.7395411941795	TSPAN1	down
CD36	-3.28113859837841	6.03687971775184	-7.85991490637265	5.02203126723243e-11	3.57304685939182e-10	14.7319281318636	CD36	down
TM2D3	1.22845585495777	10.9800353079606	7.85807191333686	5.06013451115993e-11	3.59756565752311e-10	14.7244567160542	TM2D3	up
SELT	-0.969846749090408	9.9032515768704	-7.85795768201738	5.06250569672342e-11	3.59756565752311e-10	14.7239936280864	SELT	down
STARD13	1.56114875586589	7.27072094113897	7.85676931568076	5.08723951790517e-11	3.61299675434844e-10	14.7191760580781	STARD13	up
STIL	2.03175360859593	9.6378016043478	7.85379858530523	5.14960014385374e-11	3.65511654338658e-10	14.7071329395438	STIL	up
BHLHE40	1.52652720794567	9.98757083982805	7.85226030305022	5.18219109218086e-11	3.67606880854347e-10	14.7008968895583	BHLHE40	up
MRC1	-2.23252692777386	7.88939677113838	-7.85153138256663	5.19770637549433e-11	3.68489053291118e-10	14.6979419227422	MRC1	down
ZBTB45	1.71547730914979	5.40453366107189	7.85119289022907	5.20492706872351e-11	3.68782488048634e-10	14.6965697121339	ZBTB45	up
HIP1	1.88722634198649	5.33173299511164	7.84885722648858	5.25502543391181e-11	3.72111771406051e-10	14.687101217716	HIP1	up
ANAPC15	-0.930617533883815	7.92059829724755	-7.84766350048199	5.28081593992788e-11	3.7371687967544e-10	14.6822620184754	ANAPC15	down
LINC00888	1.44032736759853	6.49028566717503	7.84653820477658	5.30524389315919e-11	3.75021893862644e-10	14.6777002384525	LINC00888	up
UBR2	0.999100367919672	9.26464726247001	7.84652532792705	5.30552407712423e-11	3.75021893862644e-10	14.6776480377052	UBR2	up
TFRC	0.804854802915122	10.5424032175846	7.84545669911531	5.32882773188728e-11	3.76446761909652e-10	14.673315988036	TFRC	up
CHGA	-4.12675357456284	7.77587093648573	-7.84443475782338	5.35120900911811e-11	3.77804827210126e-10	14.6691732123034	CHGA	down
MTMR4	1.06818240218798	9.45628676310001	7.84270068797849	5.38940172134927e-11	3.80276948109592e-10	14.662143611934	MTMR4	up
AP4B1	0.707587610563557	7.90384501137104	7.8407073653381	5.43364132841988e-11	3.83121848496595e-10	14.6540630846795	AP4B1	up
NPY1R	-1.75682174302448	3.31140878775441	-7.84059600660353	5.43612349584038e-11	3.83121848496595e-10	14.6536116600234	NPY1R	down
EXOC1	0.742547882097844	11.005642796097	7.83962246306628	5.45787196056827e-11	3.84428215139026e-10	14.6496651265569	EXOC1	up
CA1	-7.04142693144198	11.4972470404806	-7.83925943385532	5.4660041002605e-11	3.84774535693043e-10	14.648193487618	CA1	down
CYB5R1	-2.14705046946427	6.68831323573473	-7.83799321297881	5.4944633924341e-11	3.86550519795761e-10	14.643060522724	CYB5R1	down
LRRC34	1.62025013166688	3.92426143307949	7.83564634085286	5.54760355030681e-11	3.9005976314055e-10	14.6335468919015	LRRC34	up
DGCR2	1.58201017184577	9.59379018801351	7.83508207892507	5.56045656626507e-11	3.90733903279472e-10	14.6312595239885	DGCR2	up
ALOX5AP	-2.66741109006443	6.50209871947594	-7.83292868579829	5.60978179227677e-11	3.93968654390704e-10	14.6225302706791	ALOX5AP	down
SS18	-1.7747002944604	6.65486127175561	-7.8317706591868	5.63648799832446e-11	3.95612034463043e-10	14.6178359747223	SS18	down
ACTR5	2.05080679479205	6.45228564657879	7.82979184348919	5.68241765496455e-11	3.98601946523803e-10	14.6098144762656	ACTR5	up
ICK	1.1141844339044	8.04573616225114	7.82953683950489	5.68836362740877e-11	3.98785281366144e-10	14.6087807730816	ICK	up
WDR92	-1.59524948125577	6.76478270267517	-7.82326708355829	5.83652971846071e-11	4.08932969208544e-10	14.5833654434131	WDR92	down
MMP3	4.38318927064791	5.98829703830645	7.8229386226522	5.8443973791341e-11	4.09244607583954e-10	14.5820339932252	MMP3	up
FBXW11	0.873258861047429	8.88811048772058	7.8212256602881	5.8856003442938e-11	4.11546516047301e-10	14.5750903429642	FBXW11	up
KAT5	-0.80818465547847	7.15659101448934	-7.82121257535634	5.88591619964063e-11	4.11546516047301e-10	14.5750373021181	KAT5	down
SLC30A6	1.21335269128632	7.92911010582808	7.82114333650421	5.88758782880403e-11	4.11546516047301e-10	14.5747566367735	SLC30A6	up
TRIM65	-1.23648207230336	5.81265595485178	-7.81761260690128	5.97346228762426e-11	4.17305447729127e-10	14.5604446078043	TRIM65	down
CHD1	0.991995092889734	9.68390017451248	7.81743768826761	5.97774907177596e-11	4.1736127854109e-10	14.5597355680943	CHD1	up
SH3BGRL3	-2.85786231336697	9.84854362591183	-7.81717394515993	5.98421852063713e-11	4.17569347151397e-10	14.5586664754754	SH3BGRL3	down
ADSS	0.631961628181822	9.66607535252152	7.81557334927047	6.02363054524209e-11	4.20074514772215e-10	14.5521784169965	ADSS	up
MPP6	1.92071583255484	4.01521419211486	7.81528968026444	6.03064245054911e-11	4.20318568466635e-10	14.5510285601528	MPP6	up
SLC26A2	-2.94509039348553	12.6397398081652	-7.81513655372651	6.03443091790704e-11	4.20337804392279e-10	14.5504078596766	SLC26A2	down
DNASE1L3	-3.88357156009732	7.77517434018791	-7.81197037791188	6.11330000950815e-11	4.25583834867854e-10	14.5375737851684	DNASE1L3	down
THAP10	1.31744016727466	8.10929641035776	7.81164926481331	6.12135624335605e-11	4.25896919559546e-10	14.5362721617812	THAP10	up
TRPV2	-1.71948984286005	4.38472367507579	-7.81120961137795	6.13240369121394e-11	4.26276654793947e-10	14.5344900402888	TRPV2	down
ZPR1	1.8882821644506	8.44084749010692	7.81114860039956	6.13393832669155e-11	4.26276654793947e-10	14.5342427343723	ZPR1	up
TRAPPC9	0.835549101147245	6.09858158653033	7.81025130839908	6.15655270201612e-11	4.27599919820237e-10	14.5306055970438	TRAPPC9	up
NPRL3	1.06141043919211	4.58765086619119	7.80956673005245	6.17386211792553e-11	4.28553410471084e-10	14.5278306925199	NPRL3	up
CHURC1	-1.27190277940369	8.76714911616668	-7.80856951486887	6.19916359204704e-11	4.30060235976968e-10	14.5237885401231	CHURC1	down
PRDX2	-0.560879322476763	8.75389642041121	-7.80817227771773	6.20927119588191e-11	4.30511867909147e-10	14.5221783663246	PRDX2	down
GNPNAT1	2.05015088300435	10.9157172157585	7.8072590838683	6.23256971846306e-11	4.31877022703228e-10	14.5184768043837	GNPNAT1	up
EPHX4	4.15861210646954	4.72791019317935	7.80689560341052	6.24186757931157e-11	4.32271003018643e-10	14.517003466772	EPHX4	up
IFT27	-1.89573150599909	6.33579462511659	-7.80581737500784	6.26953042085394e-11	4.33935630690336e-10	14.5126329677116	IFT27	down
LINC01315	3.01967282352762	6.79236841064196	7.8056479094001	6.27388933407806e-11	4.33986321739376e-10	14.5119460558504	LINC01315	up
SMIM7	-0.532986971526722	7.82619950695068	-7.80540573003477	6.28012381546204e-11	4.34166618715391e-10	14.5109644066725	SMIM7	down
CORO7	1.23658463475105	4.94223176862086	7.80501113963243	6.29029512180076e-11	4.34618716643127e-10	14.5093649765637	CORO7	up
NFRKB	1.61051865263268	6.86751562909566	7.80403145383986	6.31561962588435e-11	4.3611667664719e-10	14.5053939330286	NFRKB	up
SH3GLB1	-0.685167904370124	10.5175564331866	-7.80324644652461	6.33598531197979e-11	4.37270681825041e-10	14.5022120048884	SH3GLB1	down
IGK	-5.16204744791385	5.48043967369841	-7.7989035563037	6.44984648443194e-11	4.44872120341193e-10	14.484608787087	IGK	down
DNAJC3-AS1	3.04194246910369	5.49070114590845	7.79859627314142	6.45797985124206e-11	4.45176525805378e-10	14.4833632725173	DNAJC3-AS1	up
CYB5R3	-2.1187998613907	8.26648711197679	-7.79716343864446	6.4960406241707e-11	4.47542418822399e-10	14.4775555630683	CYB5R3	down
OST4	-1.18702010925194	11.3775032462866	-7.79579963671314	6.53247597046858e-11	4.4968296754831e-10	14.4720276879988	OST4	down
MPZL3	1.2918385196761	7.5795643953884	7.79571940132683	6.53462589259222e-11	4.4968296754831e-10	14.4717024720298	MPZL3	up
CCNO	1.01892887439331	3.41222552276731	7.79467414137143	6.56269855095435e-11	4.51355250340636e-10	14.4674657551666	CCNO	up
RFXAP	2.04700035558592	8.11114164497982	7.79321077247929	6.60220308877024e-11	4.53811397836379e-10	14.4615343555067	RFXAP	up
SLC25A20	-1.57441146958686	8.52287807840691	-7.79242439075614	6.6235300620541e-11	4.55015983080375e-10	14.4583469655985	SLC25A20	down
TP53I3	-1.94506898664245	9.06930001510037	-7.79180692081414	6.64032434650831e-11	4.55907983101921e-10	14.4558442205668	TP53I3	down
TINAGL1	-1.82523100972335	4.94868733590005	-7.7908066303079	6.66762118891917e-11	4.57519625962131e-10	14.4517898281437	TINAGL1	down
CAPG	-1.48701311172567	8.88410091517641	-7.7902289039449	6.68343779327779e-11	4.58342120757337e-10	14.4494481851004	CAPG	down
MANSC1	0.684871330587104	10.976427324913	7.78958844139922	6.70101579279963e-11	4.59284398582091e-10	14.4468522647098	MANSC1	up
FLJ22763	-3.34511958799705	7.48498549010869	-7.78847103111172	6.73179473991568e-11	4.61129866357017e-10	14.4423231947273	FLJ22763	down
IFIT5	1.39029750651102	8.61906397086413	7.78594641874909	6.80185633532236e-11	4.65662555862715e-10	14.4320905374854	IFIT5	up
POLR2C	0.761418771489394	9.40628636185077	7.78565933286188	6.80986939948096e-11	4.65944580352136e-10	14.4309269380242	POLR2C	up
GSPT2	2.26041843634217	9.28508811963743	7.78518500014407	6.82312953066917e-11	4.66585091962959e-10	14.4290044033112	GSPT2	up
ST6GALNAC6	-3.74523373637807	5.88131854030012	-7.78368730182592	6.86516786123115e-11	4.69191683582828e-10	14.4229340496266	ST6GALNAC6	down
ZDHHC24	0.884141133277001	6.03893802935349	7.78345007058515	6.87185033087833e-11	4.69314911558992e-10	14.4219725253601	ZDHHC24	up
CDK2AP2	-1.92075548260307	8.02448525332282	-7.78334491816616	6.87481440597403e-11	4.69314911558992e-10	14.4215463313098	CDK2AP2	down
HIATL1	1.06307704203727	10.7601562256576	7.78166516582057	6.9223375528775e-11	4.7228970065727e-10	14.4147381354586	HIATL1	up
FAM103A1	-0.640071745860443	8.60136048490002	-7.78088179054628	6.94461277781778e-11	4.73539493516498e-10	14.4115630545213	FAM103A1	down
UGGT2	1.28410392372852	6.45444081579989	7.77960659974976	6.98102611565375e-11	4.75751364043442e-10	14.4063946254584	UGGT2	up
KRT23	3.35891977484796	3.9405336329308	7.77756684344877	7.03966905170749e-11	4.79474783960065e-10	14.3981274118334	KRT23	up
ERGIC1	-1.58885153999831	8.41733999002056	-7.77682766442232	7.06104178450705e-11	4.80630242286328e-10	14.395131504398	ERGIC1	down
STRIP1	0.701454917761958	7.31106981525844	7.77670253764914	7.06466613338056e-11	4.80630242286328e-10	14.3946243638482	STRIP1	up
LINC00460	0.943581715537622	2.9350937243188	7.77520045810408	7.10831993394272e-11	4.83325367326662e-10	14.3885364321502	LINC00460	up
NOL12	-1.57521682256301	6.42529431229302	-7.77486038465098	7.11824060991176e-11	4.83725073133527e-10	14.3871581182135	NOL12	down
SIAH1	-0.809659651492077	7.04828213339617	-7.77440006961388	7.13169104407467e-11	4.84364056324867e-10	14.3852924691351	SIAH1	down
RBM38	-1.54821092677917	5.68090156381481	-7.77392281805023	7.14566319313081e-11	4.85037727919435e-10	14.3833581798448	RBM38	down
SLC39A10	2.63762926709859	9.13539556212381	7.77231534734411	7.1929255777135e-11	4.87969049821414e-10	14.3768431635223	SLC39A10	up
APEX2	0.861531859162548	6.49499702937156	7.7704241173179	7.24893125283672e-11	4.91341232629588e-10	14.3691781301822	APEX2	up
BRF2	-0.859055081644438	6.99562310260903	-7.7703597524701	7.25084496384936e-11	4.91341232629588e-10	14.3689172645322	BRF2	down
ANKRD32	1.48152976014086	7.31418561782823	7.76910409746204	7.28827959796629e-11	4.93598426422539e-10	14.3638282061266	ANKRD32	up
TIPRL	-1.03824273065513	8.33433384737747	-7.76673409137406	7.35946349187502e-11	4.98137441217582e-10	14.354222845622	TIPRL	down
DNAJC1	-0.890547490104648	9.1531954794526	-7.7639249008422	7.4447391269949e-11	5.03624607873081e-10	14.3428376308617	DNAJC1	down
DNTTIP2	0.733122790291381	10.1328965841176	7.76096747023885	7.53558229460977e-11	5.09481996155905e-10	14.3308517519885	DNTTIP2	up
ABHD6	-1.26419806302654	6.39143151168941	-7.7598316988196	7.57076346356946e-11	5.11571577462087e-10	14.3262487318032	ABHD6	down
LOC100506469	1.14144166471765	5.72325555952648	7.75940341992722	7.58407223656609e-11	5.12181672996537e-10	14.3245130212078	LOC100506469	up
RP11-305E6.4	2.6000279865261	4.88286895280957	7.75754648329958	7.64204763757747e-11	5.15805888769823e-10	14.31698734	RP11-305E6.4	up
MRPS34	-1.01963866300941	7.98334055414324	-7.75734536508728	7.64835327726343e-11	5.1594049418834e-10	14.3161722634303	MRPS34	down
ZNF573	1.32191184729445	7.21916163010194	7.75679063992196	7.66577249145709e-11	5.16824222001504e-10	14.3139241188327	ZNF573	up
CDC42SE1	1.041374949471	8.50218322794274	7.75597769591844	7.69137184153019e-11	5.18258146551756e-10	14.3106294948864	CDC42SE1	up
NCF4	-2.40367180789371	4.64659330916202	-7.75310541511442	7.78250535207142e-11	5.24103779112204e-10	14.2989890659142	NCF4	down
LOC286437	1.99797508158049	5.54577804053757	7.75274047088169	7.7941615523001e-11	5.24593539349692e-10	14.2975100739009	LOC286437	up
YDJC	1.27088146464364	7.33388533106836	7.75206860590993	7.81566635910809e-11	5.25745246315045e-10	14.2947872444934	YDJC	up
WBP11	0.570470147228164	8.36774707898728	7.74874014649361	7.92308040024323e-11	5.32671366009611e-10	14.2812982915425	WBP11	up
LIN52	1.40610966996081	7.52947735397377	7.74558822157146	8.02615744191468e-11	5.39171164757175e-10	14.2685249308623	LIN52	up
BTF3	0.964036234207089	13.6903670812875	7.74550883283973	8.02877091666487e-11	5.39171164757175e-10	14.2682032054806	BTF3	up
PLEKHA8	2.02707140748162	6.75120483695376	7.74425471771123	8.07016939213209e-11	5.41647319773666e-10	14.263120877551	PLEKHA8	up
CYP4X1	4.89991307529511	6.43640876890474	7.74331244227177	8.1014143336772e-11	5.43439603873963e-10	14.2593023037197	CYP4X1	up
GPSM3	-1.90398388054867	6.17660994113583	-7.74111901425095	8.17461543955235e-11	5.48042705686964e-10	14.250413488105	GPSM3	down
SAMSN1	-2.44053075791099	6.34262956962971	-7.73964211765306	8.22427588629798e-11	5.51063323243717e-10	14.2444284449086	SAMSN1	down
GPR65	-2.0989510860152	5.78191186351816	-7.73822303499517	8.2722764078269e-11	5.53969399957831e-10	14.238677724404	GPR65	down
C1orf54	-1.90951574532614	7.62819513269359	-7.73754809389395	8.29520448288199e-11	5.5519413896336e-10	14.2359425908871	C1orf54	down
PPIF	-2.4676228176708	7.5289082404315	-7.73704395031411	8.3123719181591e-11	5.56032167381833e-10	14.2338996028852	PPIF	down
FOCAD	1.41547276910898	9.06649845149203	7.7369034898715	8.3171612938876e-11	5.56041727396385e-10	14.2333304027219	FOCAD	up
IGLV1-44	-3.20145636667606	6.45518138397202	-7.73621944340683	8.34052514968051e-11	5.57292375579155e-10	14.2305583861157	IGLV1-44	down
ERCC6	1.40388817503455	6.40569239028284	7.73410833353051	8.41304534197062e-11	5.61824294683942e-10	14.2220034163111	ERCC6	up
GLRX	-1.41813580925884	10.091046181972	-7.73392181759789	8.41948270227484e-11	5.61940599543352e-10	14.2212475909695	GLRX	down
ENTPD6	1.22292021307113	9.64758052509008	7.73361373420644	8.43012659347885e-11	5.62337374270688e-10	14.2199991346876	ENTPD6	up
TCEB1	1.22516583187434	10.5056532618114	7.73275697933434	8.45979715271732e-11	5.64002186777539e-10	14.2165272879185	TCEB1	up
RNF4	0.822670283880113	10.3026714881806	7.73244127204257	8.47075681487538e-11	5.64418412046847e-10	14.2152479434851	RNF4	up
NDUFA11	-1.01120859189722	10.4228194582349	-7.73193972417386	8.4881970533218e-11	5.6495806254659e-10	14.2132155186412	NDUFA11	down
DSG2	-1.5628176453627	11.0708591092366	-7.73193683018979	8.48829778941062e-11	5.6495806254659e-10	14.2132037913484	DSG2	down
IFNLR1	1.93382138221593	7.76750142213317	7.73166699054211	8.49769583373476e-11	5.6526918311453e-10	14.2121103206796	IFNLR1	up
KLF13	-1.62912342998676	7.0330216623841	-7.7292444635702	8.58253541849166e-11	5.7059556307272e-10	14.2022935767597	KLF13	down
STRN	1.22996551997186	7.70841186948725	7.7285989699732	8.60528382404437e-11	5.71790291628756e-10	14.1996778770941	STRN	up
IFI27	-2.58429646079794	10.8540444982045	-7.71949015769748	8.93279621070388e-11	5.93222931484425e-10	14.1627675146832	IFI27	down
TSPAN17	-0.671493961223612	7.58578235424083	-7.71876449879221	8.95941733992942e-11	5.94660828102803e-10	14.1598270938074	TSPAN17	down
ATP6V1A	-1.5755007796084	8.9210560715618	-7.71484514639823	9.10457731341682e-11	6.03960513911636e-10	14.1439457711169	ATP6V1A	down
KLC4	-1.08706819943243	8.47369274704251	-7.71386055720895	9.14141121895672e-11	6.06067967076205e-10	14.1399562339405	KLC4	down
BLOC1S6	-1.0478561499219	8.79601571901922	-7.71350972256148	9.15457205391495e-11	6.06604450549281e-10	14.1385346628411	BLOC1S6	down
JDP2	-2.1778802350095	5.20379583530851	-7.71267528934048	9.18595022316202e-11	6.08346797568234e-10	14.1351535746504	JDP2	down
ATF5	-1.48011647693771	5.95396267149754	-7.70854047214914	9.34302984232417e-11	6.18407290503835e-10	14.118399664741	ATF5	down
PPDPF	-2.92079633509013	8.98823902474628	-7.70725422147212	9.39243917879099e-11	6.2098755405722e-10	14.1131879585319	PPDPF	down
PRDX5	-1.35597655490098	11.7812615172717	-7.70717628260795	9.39544145778042e-11	6.2098755405722e-10	14.1128721622773	PRDX5	down
LOC100507291	1.06453256117051	3.65499783388151	7.70712076804243	9.39758051640031e-11	6.2098755405722e-10	14.1126472258929	LOC100507291	up
LLGL2	-1.95556270943433	7.18996437742415	-7.70673833482902	9.41232946766733e-11	6.21618911366308e-10	14.1110976676144	LLGL2	down
NUP155	1.48587798681703	7.2747615128507	7.70623097482638	9.4319320673914e-11	6.22569945121196e-10	14.1090419303055	NUP155	up
STRA13	-0.836383239361881	10.4960324924059	-7.7055774528423	9.45724199039829e-11	6.23896443765691e-10	14.1063939765968	STRA13	down
TPSAB1	-4.44034491297164	5.57251017625394	-7.70487617139182	9.4844770729014e-11	6.25348413947168e-10	14.1035525193219	TPSAB1	down
ACADVL	-1.7278748098743	9.87771435456367	-7.70448801380993	9.49958531208785e-11	6.25999655450194e-10	14.1019797837219	ACADVL	down
MTMR6	1.68218834732717	8.66720839831782	7.70389951250106	9.52253741264116e-11	6.27166787105541e-10	14.0995953016727	MTMR6	up
RP11-209A2.1	-1.38866711638159	10.7918467648006	-7.70334211279335	9.5443276273648e-11	6.28256153557066e-10	14.0973368429242	RP11-209A2.1	down
SUPT7L	1.5704636653834	6.43176965761672	7.70299589484186	9.5578872766732e-11	6.28802842440617e-10	14.0959340484018	SUPT7L	up
PRDX3	1.15831460467133	12.4352944328026	7.70136358162618	9.62207676265138e-11	6.32677981421149e-10	14.0893203270053	PRDX3	up
PHF8	0.84210283228053	6.16049246980585	7.70115670511978	9.63024272774062e-11	6.328671868362e-10	14.0884821193273	PHF8	up
SLC25A16	-0.742989897696327	7.11391041195928	-7.70029338213476	9.66439520844355e-11	6.34762993740087e-10	14.0849841770921	SLC25A16	down
CXCL3	3.60570153630561	8.19812092517087	7.69754601457362	9.77388685449776e-11	6.41602325769472e-10	14.0738527137569	CXCL3	up
ATP11B	1.08814622181558	7.54715436947722	7.69602914293266	9.83486949383557e-11	6.45012868913829e-10	14.0677068947254	ATP11B	up
PDE7A	1.27408680675394	7.32061816999544	7.69598570476431	9.83662142364617e-11	6.45012868913829e-10	14.0675308995496	PDE7A	up
PLCG1	1.25652570554398	5.89261845803443	7.69499014570926	9.87685949158845e-11	6.47296700634386e-10	14.0634972778329	PLCG1	up
POLR2B	0.960902366838944	11.9136619468865	7.69244447356245	9.98049904086351e-11	6.53730881346544e-10	14.0531832861343	POLR2B	up
Y16709	-1.51586695425047	12.4245920689824	-7.69191579588616	1.00021585157196e-10	6.54582358016507e-10	14.0510413232787	Y16709	down
AHR	-1.90683418100201	8.70151975675668	-7.69179953065602	1.00069281012411e-10	6.54582358016507e-10	14.0505702699096	AHR	down
TPD52L1	2.21753402867004	8.71979475664628	7.69172691456582	1.00099082073219e-10	6.54582358016507e-10	14.0502760629688	TPD52L1	up
MRPL23	-1.64858439015005	8.97959589903683	-7.69118704117627	1.00320920054501e-10	6.55674740738508e-10	14.0480887481058	MRPL23	down
EGR2	2.26981295738116	7.19730668572082	7.68783372576028	1.01709868442529e-10	6.64389735617762e-10	14.0345028138019	EGR2	up
XPO4	2.09482404698303	6.02961595638325	7.68524510879014	1.02795207736752e-10	6.71113066549763e-10	14.0240152088536	XPO4	up
KIAA0907	1.02642766752096	9.82879202631707	7.68430322898274	1.03192978636484e-10	6.73324640581864e-10	14.020199281732	KIAA0907	up
URB1	1.56476071899527	5.14714908925226	7.68417680264391	1.03246487462833e-10	6.73324640581864e-10	14.0196870801099	URB1	up
MTRR	0.789739460933708	7.26206661815671	7.6838007481042	1.03405813170941e-10	6.73996386828244e-10	14.018163540816	MTRR	up
GRHPR	-1.08296379999266	8.82855206533226	-7.68245213202176	1.03979214258567e-10	6.77364865014844e-10	14.0126998109667	GRHPR	down
SHANK2	1.89643872403216	6.2225440196169	7.68128689593972	1.04477204490871e-10	6.80232836149242e-10	14.0079790504445	SHANK2	up
POLR2J	-2.34470120030362	9.57275989534143	-7.68115634123829	1.0453314829769e-10	6.80232836149242e-10	14.0074501315346	POLR2J	down
MYCT1	-1.2883546693879	4.33281797056591	-7.67974956637139	1.05137865911518e-10	6.83796109436484e-10	14.0017508588977	MYCT1	down
GNPTG	-1.10920255473739	8.23401117679643	-7.67766614331379	1.06039876777435e-10	6.89287998585317e-10	13.9933103561082	GNPTG	down
ZNF528	1.44817206372436	5.58196296022625	7.67646734858372	1.06562391729851e-10	6.92308437476181e-10	13.9884537608321	ZNF528	up
RCE1	-2.26988795188656	5.05896776202882	-7.67560194655585	1.06941190252938e-10	6.94392416579981e-10	13.9849478358544	RCE1	down
FBXO33	1.2910860891569	8.17187604875845	7.67414224662195	1.07583172750985e-10	6.98182119474534e-10	13.9790343221298	FBXO33	up
VIPR1	-2.42569062173244	7.82517728721558	-7.67187394658912	1.08588431941451e-10	7.04323991893409e-10	13.9698451119364	VIPR1	down
NABP1	1.23502686118626	6.72213031097773	7.67141811444324	1.08791576321411e-10	7.05259368276449e-10	13.9679984837781	NABP1	up
SPIN4	2.14187050583483	10.2480048232701	7.67025667162548	1.09310898664689e-10	7.08242297953619e-10	13.9632933666389	SPIN4	up
PIK3CD	1.91550787129288	5.92872714387667	7.66909546059853	1.09832593921062e-10	7.11237365505056e-10	13.9585892181115	PIK3CD	up
EPSTI1	1.83994788859342	8.61352631133715	7.66841912536365	1.10137595725787e-10	7.12826721498374e-10	13.955849349619	EPSTI1	up
VPS72	0.935124027765035	8.63715698892187	7.66822324627125	1.10226087802644e-10	7.13013833910398e-10	13.9550558353224	VPS72	up
SETD4	1.5292519071426	5.74063543703883	7.66773395183598	1.10447446332017e-10	7.14059746221098e-10	13.9530736870544	SETD4	up
FAM175A	-1.05183627598309	6.43075142930902	-7.66685639456994	1.10845569759682e-10	7.16246724251681e-10	13.9495186862397	FAM175A	down
AMMECR1	0.806309640554018	7.16493956562567	7.66672291391914	1.10906251761317e-10	7.16252085713807e-10	13.9489779551363	AMMECR1	up
CDK5RAP2	0.97996338697414	7.04999091004921	7.66484998698037	1.11761217305289e-10	7.21384297460837e-10	13.9413907560697	CDK5RAP2	up
ZNF784	-0.939551243232808	4.50180186233984	-7.66277271372409	1.12717169503086e-10	7.27162462233656e-10	13.9329758448299	ZNF784	down
LOC389199	-2.31349003565713	5.19015063502132	-7.66237583289712	1.12900739903294e-10	7.27555574152725e-10	13.9313681150732	LOC389199	down
IGLJ3	-4.79346832613445	7.21691547741246	-7.66233955586877	1.12917534112954e-10	7.27555574152725e-10	13.9312211601594	IGLJ3	down
COQ9	-0.994378382604806	10.1035792448574	-7.66224677859047	1.12960496095576e-10	7.27555574152725e-10	13.930845328051	COQ9	down
ELP4	0.941652125463767	9.05073295635064	7.65985775933945	1.1407241238136e-10	7.34321979003622e-10	13.9211677006818	ELP4	up
ABCC1	1.2638941709175	5.6143690071073	7.65883130545867	1.14553505503911e-10	7.3680497284016e-10	13.9170097002004	ABCC1	up
DDX31	1.1338756628696	5.84658581477947	7.65877219969087	1.14581269696293e-10	7.3680497284016e-10	13.9167702729198	DDX31	up
GRK6	-1.10575895863646	6.08976776963527	-7.65794028656142	1.14972764571537e-10	7.3892538862921e-10	13.9134003446368	GRK6	down
HOXB8	1.63933838535759	3.17173231305668	7.65641866094078	1.15692296826442e-10	7.43026102877905e-10	13.9072365578582	HOXB8	up
TP53BP2	0.748781598370099	8.75483567868329	7.65628325968463	1.15756541723763e-10	7.43026102877905e-10	13.9066880782933	TP53BP2	up
LRIG2	0.958759474871981	5.91475121822126	7.65619785617283	1.15797082131469e-10	7.43026102877905e-10	13.9063421283886	LRIG2	up
CD58	-0.952281543540568	9.75877369718384	-7.65605906178628	1.15862997054111e-10	7.43050635448313e-10	13.905779904737	CD58	down
GPR143	2.60068331782932	3.88581882990486	7.65398346147912	1.16853206145729e-10	7.48999634679134e-10	13.8973721854855	GPR143	up
CPPED1	-0.783629206885592	6.58127460262934	-7.6537236178721	1.16977764151455e-10	7.49396629336439e-10	13.896319633343	CPPED1	down
ZNF284	1.29889418538647	5.40981739425988	7.65345401361301	1.17107141241186e-10	7.49824055234494e-10	13.8952275452434	ZNF284	up
GMEB1	1.10510693506525	8.06455564759583	7.65257192755062	1.17531434750709e-10	7.52138331369909e-10	13.8916544840529	GMEB1	up
AP2M1	-1.67255300604086	9.42824306770528	-7.65216505333799	1.17727663262008e-10	7.52787704984195e-10	13.8900063669967	AP2M1	down
ARHGEF28	0.998521457976971	5.35632767646084	7.65210072340239	1.17758718453281e-10	7.52787704984195e-10	13.8897457873942	ARHGEF28	up
SSR3	-0.770103815010895	8.98756539382995	-7.65160665315207	1.17997503230909e-10	7.5391143682023e-10	13.8877444730518	SSR3	down
SETD1B	0.867518584777633	9.97687705639105	7.65109716664757	1.18244245419273e-10	7.5508478384869e-10	13.8856807185496	SETD1B	up
NFKBIA	-1.567657578283	10.7748203119925	-7.64947726481931	1.19032187849446e-10	7.59711035730301e-10	13.8791190940189	NFKBIA	down
PCAT6	1.10393879802097	4.48015789256298	7.6483991413408	1.19559507615456e-10	7.62669844154672e-10	13.8747520477762	PCAT6	up
CFL1	-4.11441414321497	9.95941111349765	-7.64787415520966	1.19817127418837e-10	7.63906000970281e-10	13.8726255492088	CFL1	down
RAD54L	1.75232076850921	4.26651001925789	7.64690897604838	1.20292205727879e-10	7.6639062741403e-10	13.8687160303254	RAD54L	up
YEATS2	1.02763479002829	7.00541035562817	7.64682238331441	1.20334920106206e-10	7.6639062741403e-10	13.868365282088	YEATS2	up
SSR2	-0.947647482348527	11.4160861699597	-7.64534816905726	1.21064448810227e-10	7.70626733463823e-10	13.8623939301366	SSR2	down
EREG	3.24555022077257	7.69168088353454	7.64492540625113	1.21274471139623e-10	7.71553214315721e-10	13.8606815254063	EREG	up
ORC2	1.25584537594962	7.33062926052107	7.64405371170339	1.21708666052443e-10	7.73904148060351e-10	13.8571507318639	ORC2	up
ZNF571	2.55214516719342	5.64380621776689	7.64335453818454	1.22058049799963e-10	7.75713585744109e-10	13.8543187468222	ZNF571	up
CAPNS1	-1.84579567363105	10.7761295412847	-7.63815921348034	1.24685787415662e-10	7.91993003186426e-10	13.8332755806271	CAPNS1	down
SPRTN	0.952115466273185	5.87410029276549	7.637451925254	1.25047870591746e-10	7.93871547677148e-10	13.8304108277681	SPRTN	up
CHMP6	-0.941653753051631	6.42722182814055	-7.6360454654073	1.25771006539791e-10	7.98039043086786e-10	13.8247142332394	CHMP6	down
VPS16	0.849901914485079	8.43220374190299	7.63574203723558	1.25927562257254e-10	7.98608975904904e-10	13.8234852622511	VPS16	up
PHB2	-0.800064122567877	12.8969565708014	-7.63293859960342	1.27383255614475e-10	8.07412828357218e-10	13.8121306439126	PHB2	down
HARS2	-1.54020644118209	7.04363458651673	-7.63257479355461	1.27573391400264e-10	8.08189928473771e-10	13.8106571532938	HARS2	down
JOSD2	-1.46507920978667	5.24605089711514	-7.63194465225371	1.27903393034876e-10	8.09851801295426e-10	13.8081049569201	JOSD2	down
PQBP1	-1.29944552485141	6.89175070544846	-7.63109122806427	1.28351686926981e-10	8.12260516898562e-10	13.8046484365531	PQBP1	down
EID2	-0.747622403789054	6.48667420254873	-7.6305346126514	1.28644916112288e-10	8.13685893824396e-10	13.8023940544736	EID2	down
GALNT3	0.984750779690446	12.638076766436	7.63039734453716	1.28717332815016e-10	8.13713851979555e-10	13.8018380976842	GALNT3	up
ANKRD13D	1.07690939398464	3.75944822909976	7.62853015383892	1.29706436317374e-10	8.19330684502492e-10	13.7942757373362	ANKRD13D	up
FAM188A	1.02186599802997	9.50783722401894	7.62846184853012	1.29742763193133e-10	8.19330684502492e-10	13.7939990937791	FAM188A	up
CHM	1.17961854468004	9.71602445478005	7.62800838917475	1.29984184786869e-10	8.20007041081719e-10	13.792162539505	CHM	up
C2CD5	0.885745792697508	11.5345002421282	7.62800327446524	1.29986910414642e-10	8.20007041081719e-10	13.7921418244658	C2CD5	up
MRPL55	-1.26933922216226	5.86693607152577	-7.62781951907575	1.30084871516858e-10	8.2019265407916e-10	13.7913975988449	MRPL55	down
PIGP	0.895199804273947	11.0812266060876	7.62576510740979	1.31185125864853e-10	8.26694260781829e-10	13.783077107176	PIGP	up
DNAH3	-1.02731986537176	4.80142725630344	-7.62509899542697	1.31543859017971e-10	8.28518610983186e-10	13.7803793361251	DNAH3	down
KLHL21	1.14135051960361	7.11376903275406	7.62324059262935	1.32549887923412e-10	8.34415838390042e-10	13.772852815262	KLHL21	up
IGHD	-4.59851101859289	6.85454801924692	-7.6220732898066	1.33185723309348e-10	8.37977681831211e-10	13.768125290244	IGHD	down
MT1M	-4.40854530877235	8.88171372521527	-7.62171376577419	1.33382170905739e-10	8.38772695338401e-10	13.76666924074	MT1M	down
IFIH1	1.07774676448615	9.87766292087702	7.62141786380722	1.33544071926624e-10	8.39349741988398e-10	13.7654708590361	IFIH1	up
APH1B	1.00793830512896	5.34983371974929	7.6209922492311	1.33777288812547e-10	8.40146078467727e-10	13.7637471545083	APH1B	up
FOXJ2	0.842647397631004	7.66448144481575	7.62087739954416	1.33840290758785e-10	8.40146078467727e-10	13.7632820233808	FOXJ2	up
SLC39A5	-1.44437640171359	6.10967652384804	-7.62080251002595	1.33881388120494e-10	8.40146078467727e-10	13.7629787276026	SLC39A5	down
LRRC58	1.54020166260003	9.22718770969991	7.61827009453915	1.35278556640761e-10	8.47807145046777e-10	13.7527227585111	LRRC58	up
SELENBP1	-2.51345632786896	11.421897756191	-7.6182302488108	1.35300656090002e-10	8.47807145046777e-10	13.7525613895638	SELENBP1	down
BTN3A1	1.09523755456539	9.10326321031324	7.61820483552803	1.35314752823543e-10	8.47807145046777e-10	13.7524584697778	BTN3A1	up
POLQ	2.58914331621894	4.38254562177988	7.61761956188036	1.35639810137708e-10	8.49399062228126e-10	13.7500882084476	POLQ	up
ZNF200	0.852149985372246	6.70144467981109	7.61604934551589	1.36515757893651e-10	8.54437277569729e-10	13.7437291360015	ZNF200	up
INPP4B	1.83749131733735	8.09146016049779	7.61452011549635	1.3737427330599e-10	8.59361175458849e-10	13.7375361117979	INPP4B	up
C6orf223	1.00752411894905	2.94091962400392	7.61395727850373	1.37691608284991e-10	8.60896278132964e-10	13.7352567688365	C6orf223	up
GEMIN7	-1.19153329930187	6.17460369625538	-7.61328587186945	1.38071114319347e-10	8.6281828984837e-10	13.7325377579692	GEMIN7	down
NPL	-1.76024650969111	6.39419042095194	-7.61294310917057	1.38265260335249e-10	8.63580569118961e-10	13.7311496685384	NPL	down
ZNF740	-1.25091082866656	5.55888629104885	-7.61124020208546	1.39233863920198e-10	8.69176655990092e-10	13.7242534348214	ZNF740	down
RPS9	-0.966152856814382	12.9924743156157	-7.61058293048771	1.396095267976e-10	8.70761063888121e-10	13.7215917136444	RPS9	down
MED22	1.22055293027318	6.19821386811294	7.61054157363814	1.3963319809487e-10	8.70761063888121e-10	13.7214242331803	MED22	up
RMND5B	-1.48595690973283	6.89772764932797	-7.61019356847896	1.39832543674142e-10	8.71550026118987e-10	13.7200149384118	RMND5B	down
ZNF529	1.38179071622916	8.42992822369271	7.60855450477819	1.40775268031765e-10	8.76969095541972e-10	13.7133773674697	ZNF529	up
GPR180	1.70112802969674	5.48898256438636	7.60680584761616	1.41788027947171e-10	8.82818590241311e-10	13.7062960641024	GPR180	up
TRIM41	-1.53111609572288	5.87810876560269	-7.60666370148651	1.41870673120535e-10	8.82873814473968e-10	13.7057204374787	TRIM41	down
ADAM28	-2.14040674957252	4.86574587518428	-7.60586846860612	1.42333917972641e-10	8.85296255914028e-10	13.7025001190156	ADAM28	down
PSIP1	1.05829231154469	8.42517227448214	7.6052165634199	1.42714797485265e-10	8.87204146236971e-10	13.6998602227723	PSIP1	up
ARFIP1	-0.938806442352233	8.71301445613413	-7.60381243577444	1.43538629547106e-10	8.91862294802811e-10	13.6941742331721	ARFIP1	down
LHPP	-1.99524871369132	4.88928428100494	-7.60287360230715	1.44092112102222e-10	8.94836692022463e-10	13.6903724734829	LHPP	down
BTBD2	-2.16965186321258	5.64882563936619	-7.60077555877598	1.45336717309074e-10	9.02097767654403e-10	13.6818766358371	BTBD2	down
ADAP1	-1.06575381418935	8.21204313025195	-7.59959690566872	1.46040625668567e-10	9.05996976348235e-10	13.6771038388598	ADAP1	down
SYNJ1	0.935965177762216	8.11134420911253	7.59781406560857	1.47111840596745e-10	9.12169635451422e-10	13.6698845399683	SYNJ1	up
LAMA1	-4.28674249955844	7.04201796300027	-7.59736909280657	1.47380423217155e-10	9.13361742433814e-10	13.6680827139758	LAMA1	down
HIBCH	-0.964280462478998	9.63979428726889	-7.59526143015983	1.48659264847948e-10	9.20720690272791e-10	13.6595482405083	HIBCH	down
ETF1	0.668216511652307	10.2920098826782	7.5951589249263	1.48721742650397e-10	9.20720690272791e-10	13.6591331733031	ETF1	up
CHMP2A	-1.45064940046834	11.0983224463237	-7.59445097311437	1.4915396203748e-10	9.22461806283177e-10	13.6562665219064	CHMP2A	down
SGMS2	1.16234456232354	7.39361676014617	7.59444576160497	1.49157148421321e-10	9.22461806283177e-10	13.6562454194186	SGMS2	up
ATG13	-1.26612571261697	7.38949329944274	-7.59301814916385	1.50032574784011e-10	9.27396602500132e-10	13.650464747301	ATG13	down
ANAPC16	-0.609596768719994	9.93098502372646	-7.59214593730612	1.50569947931643e-10	9.30237773308191e-10	13.6469330246587	ANAPC16	down
CCAR2	1.09850850658969	5.9405607773728	7.59070679268203	1.5146081747289e-10	9.35086257055237e-10	13.6411057484412	CCAR2	up
GPSM2	1.93186754110506	7.82071786410737	7.5906259621621	1.51511009645701e-10	9.35086257055237e-10	13.6407784572844	GPSM2	up
TECPR2	1.32262011779646	6.26898900233034	7.58936627622695	1.52295369537607e-10	9.39442622297188e-10	13.6356778818406	TECPR2	up
CDC16	0.841032520392307	10.0811848269128	7.58892925151179	1.52568435386753e-10	9.40642177369021e-10	13.6339083419637	CDC16	up
ABI3	-1.46118623174662	4.60929202837004	-7.58601925640929	1.54399199091869e-10	9.51439348883831e-10	13.6221257297983	ABI3	down
GS1-111G14.1	-1.20429416871767	9.24295111606602	-7.58478347011511	1.55183292209092e-10	9.5577892839228e-10	13.6171220853492	GS1-111G14.1	down
TNNI3K	1.91428774722722	5.78447747749418	7.58370349631216	1.55871780362272e-10	9.59525512137505e-10	13.6127493541909	TNNI3K	up
AFAP1	1.00629634830754	5.96894004696901	7.58316159743568	1.56218392157482e-10	9.6116478095043e-10	13.6105552596273	AFAP1	up
C16orf89	-2.17396123151516	3.04371542281292	-7.58299975312358	1.56322060984047e-10	9.61308378106932e-10	13.6098999697482	C16orf89	down
SEC61G	-1.24675117102435	10.5233891348096	-7.58105771251874	1.57571401564954e-10	9.68493560620338e-10	13.6020369183485	SEC61G	down
GREM2	-3.00763001430205	4.08752721986672	-7.58081541290996	1.57727974363446e-10	9.68958249079752e-10	13.6010558885909	GREM2	down
FOXQ1	4.51535914828785	6.08792552150963	7.58034629375675	1.58031558700895e-10	9.70325122100366e-10	13.5991565099832	FOXQ1	up
NOP10	-1.1219090132535	11.2885615897815	-7.57901013123508	1.58899441511329e-10	9.75153649521064e-10	13.5937466641201	NOP10	down
RETSAT	-2.14402203602661	9.38058652198743	-7.57766708763284	1.59776591896213e-10	9.80034072384408e-10	13.5883090098391	RETSAT	down
ASUN	1.37431374539741	10.6429479268278	7.57594032565487	1.60911462054882e-10	9.86489480743225e-10	13.5813178503171	ASUN	up
ADIPOR1	0.670958018986237	9.83059678507789	7.5753091675646	1.61328281045973e-10	9.88538422568949e-10	13.5787624953828	ADIPOR1	up
SEPHS1	1.01968266972628	8.4100229917397	7.57385629264648	1.62291868165922e-10	9.93933872232131e-10	13.5728803187485	SEPHS1	up
LYZ	-2.70012399056151	9.31003274053859	-7.57358416800814	1.62472987027115e-10	9.94534135935289e-10	13.5717785891663	LYZ	down
R3HDM1	0.801240350732247	9.9869909286789	7.57175205971196	1.63697656168505e-10	1.0015183289205e-09	13.564361132867	R3HDM1	up
LGALS2	-5.10669515164773	8.34310747059671	-7.56953465632895	1.65192215268354e-10	1.01014575376412e-09	13.5553839059289	LGALS2	down
CDK7	0.939593583800605	9.61729452874737	7.56887158167065	1.65641778058598e-10	1.01237750665334e-09	13.5526994555023	CDK7	up
APIP	2.18531882009874	10.5352510494963	7.56805005555196	1.66200465938416e-10	1.01527359667433e-09	13.5493735340662	APIP	up
FAM162A	-1.01533532628444	11.4718535675983	-7.56782348291111	1.66354880037913e-10	1.01569839255801e-09	13.5484562656967	FAM162A	down
RANBP2	0.806118825488879	9.06472937361588	7.56370225194992	1.69188730224811e-10	1.032474010505e-09	13.5317719272935	RANBP2	up
CTTNBP2	1.03515936812929	7.19375800472177	7.56202064892932	1.70358843479485e-10	1.03908475021355e-09	13.5249642926743	CTTNBP2	up
LRFN4	1.27402226684716	5.47004177208699	7.55988616507124	1.71855734840352e-10	1.04768088580463e-09	13.51632338246	LRFN4	up
FAM96A	-0.646489589435069	12.5436200776197	-7.55930877858735	1.72262902742154e-10	1.04962838956994e-09	13.5139860050081	FAM96A	down
WDR44	1.48065689098709	8.39389132612467	7.55886962293183	1.72573236509715e-10	1.05098418387367e-09	13.5122082206916	WDR44	up
ZNF581	-1.54713007926012	6.47179194775907	-7.5585794044009	1.72778628758455e-10	1.05169982215282e-09	13.5110333649402	ZNF581	down
DHRS9	-4.42538664269811	8.23329421226576	-7.5581498032433	1.73083112619007e-10	1.05301759466785e-09	13.5092942684343	DHRS9	down
ING4	-0.889367366849808	6.0082847560482	-7.55801065686003	1.73181848794634e-10	1.05308291896615e-09	13.5087309820698	ING4	down
BDP1	1.8435497810485	9.82851067447579	7.55685571566206	1.74003552110068e-10	1.05754215749171e-09	13.5040556217744	BDP1	up
RBBP5	-1.32475223024012	5.63767297341031	-7.5551073674467	1.75254860911009e-10	1.06460655864063e-09	13.4969781456776	RBBP5	down
LOC157860	1.29808039653787	6.33175438751195	7.5541899417991	1.75915062370543e-10	1.06807486118127e-09	13.4932643586661	LOC157860	up
MTAP	1.93524285921705	6.51941037586673	7.55125586315796	1.78043218093109e-10	1.08044786557821e-09	13.4813872279579	MTAP	up
GLUD2	-2.18412028967749	4.74997388234181	-7.54689918366777	1.81250751444291e-10	1.09935516600803e-09	13.4637519084084	GLUD2	down
SSNA1	-0.824371393558094	7.54766769102327	-7.54601740978436	1.81906932428235e-10	1.1027762210581e-09	13.4601826644947	SSNA1	down
SYTL2	-1.31637248756687	10.9316863851678	-7.54579012705894	1.82076451443018e-10	1.1032450098322e-09	13.459262673516	SYTL2	down
ALDH16A1	-1.26376438009451	5.21158507206516	-7.54514395779265	1.82559259798494e-10	1.10561065891122e-09	13.4566471298526	ALDH16A1	down
FASN	1.62041694454989	4.88241651718892	7.54299272853925	1.8417586111006e-10	1.11483688917759e-09	13.4479395458551	FASN	up
DYRK1A	1.15320067616981	11.4741569628414	7.54232872088359	1.84677730091074e-10	1.11708208649005e-09	13.4452518549493	DYRK1A	up
PGM2L1	1.21517141835193	6.75360730393473	7.54225508281721	1.84733471142627e-10	1.11708208649005e-09	13.4449537924315	PGM2L1	up
PKN2	0.93297310996782	10.5913553634343	7.54128405211198	1.8547007597343e-10	1.12096989857275e-09	13.4410233975417	PKN2	up
HAPLN1	-2.20438003414323	4.96323519839307	-7.54075812719102	1.85870256252079e-10	1.1228214823668e-09	13.4388946486274	HAPLN1	down
KMT2A	1.54018144454729	6.2674345167218	7.54011774582549	1.86358691835792e-10	1.12520406922246e-09	13.4363026343041	KMT2A	up
MGAT2	-0.946734685812126	9.87116595681605	-7.53990693671984	1.86519761746395e-10	1.12560866808831e-09	13.4354493639991	MGAT2	down
TRAPPC8	-0.968253343322061	10.6511290247846	-7.53958583416048	1.86765369236691e-10	1.12652276897958e-09	13.434149672946	TRAPPC8	down
CCL2	-3.22513963113521	6.01095764517296	-7.5374768333542	1.88386566252672e-10	1.13572898657216e-09	13.4256133867055	CCL2	down
SSR4	-1.1719973795538	12.5771286611223	-7.53674606769354	1.88951581248009e-10	1.13856171842645e-09	13.4226556091665	SSR4	down
ENSA	-0.871505249891058	7.7747762226492	-7.53583708923153	1.89656749756067e-10	1.14223569417758e-09	13.4189765382412	ENSA	down
SMIM6	-2.22173456770126	5.1496603848464	-7.53526646883202	1.90100768698971e-10	1.14433395322967e-09	13.4166669778508	SMIM6	down
EAF2	-2.05381168825296	7.45282162807618	-7.53460463226638	1.90617066618482e-10	1.14686497547681e-09	13.4139882371955	EAF2	down
KIAA1468	-1.17178799134253	7.95384374098063	-7.53418791307712	1.90942867028253e-10	1.14783740341593e-09	13.4123016004608	KIAA1468	down
ITPK1	0.921274901495465	10.7322859995512	7.53415256976637	1.90970524793275e-10	1.14783740341593e-09	13.4121585515662	ITPK1	up
RBM43	-1.56964544981337	4.15693130877668	-7.53276197511001	1.92061910637897e-10	1.15381771315448e-09	13.406530275728	RBM43	down
SHFM1	-1.18078993582629	8.50213628077211	-7.53170821818398	1.9289308164592e-10	1.15822955747954e-09	13.4022653542909	SHFM1	down
ARSK	-1.59332197724174	5.24891264952617	-7.53146964914219	1.9308175573611e-10	1.15866734176323e-09	13.4012997872307	ARSK	down
UBXN1	-1.0671971909097	8.02645855339122	-7.53137124310272	1.93159634563186e-10	1.15866734176323e-09	13.40090150629	UBXN1	down
CAPRIN1	0.784253978596219	9.01786618121262	7.53074762965636	1.93653893947818e-10	1.16105017478634e-09	13.3983775490712	CAPRIN1	up
REPIN1	1.11643588826043	11.5744684906517	7.52933707263574	1.9477652855775e-10	1.16719615285458e-09	13.3926686333731	REPIN1	up
SCIN	-2.12438237646862	7.07233170244738	-7.52729679005462	1.96411859329904e-10	1.17640676706755e-09	13.3844111579804	SCIN	down
RAPGEF6	1.50541807368485	7.53523636425302	7.52694082858229	1.96698571835094e-10	1.17753467191124e-09	13.3829705169811	RAPGEF6	up
[truncated: 7,171 more rows]
