# Supplementary material for: Mechanistic investigation of glycolysis and pyroptosis in colon adenocarcinoma tissues, and prognostic analysis of patient clinical outcomes
Source: PLoS One. 2025 Jul 18;20(7):e0328560. doi: 10.1371/journal.pone.0328560 (PMC12273967; doi:10.1371/journal.pone.0328560)
Supplement: S1 File — (ZIP) [file pone.0328560.s003.zip › Additional data1/GSE20916_group.csv]

ID	group
GSM523264	Control
GSM523265	Control
GSM523266	Control
GSM523267	Control
GSM523268	Control
GSM523269	Control
GSM523270	Control
GSM523271	Control
GSM523279	Control
GSM523280	Control
GSM523282	Control
GSM523286	Control
GSM523289	Control
GSM523290	Control
GSM523291	Control
GSM523297	Control
GSM523299	Control
GSM523304	Control
GSM523310	Control
GSM523311	Control
GSM523314	Control
GSM523324	Control
GSM523330	Control
GSM523338	Control
GSM523343	Control
GSM523349	Control
GSM523358	Control
GSM523360	Control
GSM523364	Control
GSM523365	Control
GSM523369	Control
GSM523373	Control
GSM523377	Control
GSM523382	Control
GSM523242	COAD
GSM523243	COAD
GSM523244	COAD
GSM523245	COAD
GSM523246	COAD
GSM523247	COAD
GSM523248	COAD
GSM523249	COAD
GSM523250	COAD
GSM523251	COAD
GSM523252	COAD
GSM523253	COAD
GSM523254	COAD
GSM523255	COAD
GSM523256	COAD
GSM523257	COAD
GSM523258	COAD
GSM523259	COAD
GSM523260	COAD
GSM523261	COAD
GSM523262	COAD
GSM523263	COAD
GSM523272	COAD
GSM523273	COAD
GSM523274	COAD
GSM523275	COAD
GSM523276	COAD
GSM523277	COAD
GSM523278	COAD
GSM523281	COAD
