# Supplementary material for: Mechanistic investigation of glycolysis and pyroptosis in colon adenocarcinoma tissues, and prognostic analysis of patient clinical outcomes
Source: PLoS One. 2025 Jul 18;20(7):e0328560. doi: 10.1371/journal.pone.0328560 (PMC12273967; doi:10.1371/journal.pone.0328560)
Supplement: S1 File — (ZIP) [file pone.0328560.s003.zip › Additional data1/GSE20916_Matrix_norm.csv]

	GSM523264	GSM523265	GSM523266	GSM523267	GSM523268	GSM523269	GSM523270	GSM523271	GSM523279	GSM523280	GSM523282	GSM523286	GSM523289	GSM523290	GSM523291	GSM523297	GSM523299	GSM523304	GSM523310	GSM523311	GSM523314	GSM523324	GSM523330	GSM523338	GSM523343	GSM523349	GSM523358	GSM523360	GSM523364	GSM523365	GSM523369	GSM523373	GSM523377	GSM523382	GSM523242	GSM523243	GSM523244	GSM523245	GSM523246	GSM523247	GSM523248	GSM523249	GSM523250	GSM523251	GSM523252	GSM523253	GSM523254	GSM523255	GSM523256
RFC2	6.53283097290842	7.16015148624766	7.08072511934375	6.79953062629036	6.64223984583854	6.96406180238932	6.05896742957031	6.53332171624479	7.40026187753255	6.8040747084974	8.45080873484375	6.2400727621224	8.34124806547083	6.69401802516537	7.58816590522604	7.97630274808352	7.15252179553906	7.62209737227604	7.34538525737891	8.05794492215234	7.21062592525781	7.92272328205115	7.8664293610151	7.10744404347136	7.58583218061484	8.23208520778646	8.4712912490638	7.46010288685287	7.32229431913802	7.47269438004036	7.20702385444271	6.43865844888021	7.02819665111868	8.09461765383333	5.42871893440885	6.07554467122917	7.5558196346875	6.22389789115104	4.60231198371745	6.71459895989818	5.58835129494271	6.17078482374766	6.51209054793482	5.87294014571615	5.85107443214323	6.04928695376693	5.79945366243385	5.942619522875	6.84990104925
PAX8	4.78263078428906	4.62465312239323	4.66968387025	4.8179328899362	4.27205071938151	4.36967066931771	4.5656407541276	4.68785422166667	4.88747528441016	4.5022378254401	4.32120526326172	4.79781677582292	4.35193787901563	4.2281835776849	4.394124266	4.4076801295599	4.0696788584375	4.70543430669271	4.62877325354427	4.06388816039844	4.71357356664844	3.53259684733333	4.37852341386068	3.89761585223698	3.97990695779167	4.34461908261979	4.4428342480625	4.08385567873438	4.23703277753125	4.17019312897135	4.128287513875	4.57032100659115	4.35762903372396	4.54885075581615	5.03836310542188	4.26974143267188	4.29627994308073	4.50436272875	5.43137743366927	4.34711962521354	4.7485571487474	4.77248317969401	4.70953920269792	4.28409595229948	4.2671183893724	4.45627978528125	4.75194467442448	5.09519623971302	4.30625797171094
CCL5	6.53935184591146	6.19901213656693	6.29914012084766	6.35023871073698	7.64080187867708	7.26511366551563	7.17358169700521	7.59382246341276	6.56120399909245	7.16937624922787	8.90425904091406	9.06988174465755	12.1048848106237	9.04219318055469	10.8586291223138	10.1756930381484	9.22357453444271	10.5981311310924	9.85710008545677	8.74599192703125	10.6829526167083	9.42238337115104	10.500533551875	9.04447915014062	9.42238337115104	10.5473235356469	11.4182121520794	10.2457631076771	10.640497165276	9.1867459746224	10.1177443950065	9.53586958589583	8.91089726563021	10.9255461690742	7.56806783556749	7.95660312828906	6.24582030695424	6.9388959534974	7.53332133208724	6.56775715542578	5.66673329914714	5.54974984195313	5.39277428753125	6.43015675832813	6.00473335254167	6.34453252722917	5.87170487016667	6.25578630859167	5.24421405964453
EPHB3	5.02574557400521	5.12679178302018	4.83585478047656	4.92346017861719	3.76239308734375	4.01555399826823	3.74619410520625	3.95986371344531	4.91660079936458	3.77312400979427	7.30051712584635	6.52892052746615	5.54371364426563	7.22363266380078	7.41997107475	7.59582897549271	6.53819199949271	8.03241024053516	5.27831118117578	7.18138011005417	6.68213181152474	6.75496483029037	6.58049648989011	7.856403607	7.3313836536849	7.00791987049349	6.902023550125	6.86479165729948	7.4032482873974	4.0322281632526	7.12895738059063	7.61430674804037	7.53701904692309	7.21455271180729	4.05150877870052	5.06516854789323	8.05590017635026	4.80432316289323	3.76113409668229	7.96081385381938	4.25467431344531	4.2708763603724	4.21632104084375	7.65444482133333	8.34248853152083	3.89305025403125	7.84352483098281	4.62638394247917	8.73464276810937
ESRRA	7.74775376351042	7.88209723189293	7.57235108821224	7.66143400394401	8.11523723316667	8.50456043234427	8.2519908063776	8.27419904912891	8.15229393532096	7.94548534229219	7.96128178846771	8.84763345677865	7.36981383585026	8.53352914127344	7.86904688161719	8.28343712565755	8.28960300004167	8.21780198236406	6.59768694097787	8.1392667858776	8.40677349816771	7.82278476828385	8.04199077970703	7.88026087134115	7.61090071203255	8.15810573454948	8.16971968474479	8.83020050123437	7.86092953320052	7.79670523711719	8.47574184186198	8.46660628801693	7.97840402889089	8.50121662676146	7.55996553992708	8.13489052790886	7.48990607116406	7.42931442432682	7.47159808851042	7.47071004581406	7.28125813787344	7.40254109720339	7.53532279922396	7.20751664277474	7.27307353124766	7.32590950930599	7.42540886617448	7.50158377041518	7.64387959335677
SCARB1	6.40789673108445	5.42714308486589	6.40789673108445	6.49156443428542	6.63481204132339	6.14751129813802	6.35023871073698	6.64526024274714	5.59978339058929	6.06303873853776	6.5701947627901	6.7759522541888	5.0146075211237	8.11845408989453	7.62209737227604	6.57765517217708	6.22580619572954	7.11606250750651	6.08667201253906	6.37376075714427	7.22759260653906	7.11250514630208	8.0320289090599	7.15152008577344	7.03602317639583	6.20965622863672	6.23130122792188	7.24739939552474	6.48834027939323	7.97997243601823	6.78606767573125	7.45965750558412	8.04199077970703	5.76923533020443	7.8313376109401	7.61476853866146	8.30899192929427	7.39202327048958	8.26796201338021	8.71809629391042	9.2419626171224	9.02674331967187	9.14767794157292	8.61122507633854	9.41143649165365	9.35256948996614	9.01904887186328	7.43598855942139	7.89025151291719
TTLL12	9.47869806720833	9.19372113190365	9.3735556916349	9.3385630105026	9.0662845304375	8.95832803094141	9.0591473745125	8.79004152976146	9.36395727590234	8.75438774759375	9.89687153022656	9.90850075202083	8.60355265946589	10.0727594817057	9.24674714519896	9.26894871019661	9.81583459953906	9.4639746819974	7.62103054100521	9.98369296606667	9.83616783165104	9.47510053890234	10.0438986424219	9.0591473745125	9.56989775318489	9.27373679987109	9.55906381720885	9.99620565517448	9.75028397698177	9.51660368463802	9.36840519116953	9.93855751990365	9.96262388061719	9.51810233271745	8.8848402979375	8.8247478139388	8.74544924044636	9.1336118290599	8.48087312236328	8.62031029341693	8.58832975593359	8.73248683457813	8.49942956497682	8.46372574067083	8.23716927746875	8.63993556891335	8.26796201338021	9.18618785578646	8.57237090085912
MAPK1	8.01753609179818	7.66964196425182	7.98990056526953	7.96128178846771	7.92553796149089	7.93917400686198	7.65346119444271	7.77430043731641	8.0008295199974	7.92553796149089	7.94746831822102	7.62840930170573	8.04814100301823	7.78775275523542	8.0534117401224	7.88487282859115	7.83540845987214	7.83862105672521	7.87695276558624	8.3314417682013	7.8885875162401	7.94548534229219	8.34468658975309	7.73792717307455	7.94367756717943	7.66748294870938	8.00947792220208	8.18263355446901	7.62209737227604	8.55712158934531	8.01102481963958	7.76235783749271	7.78549056105104	7.81809783655781	7.63649608652734	7.71066982301497	8.26463761294844	7.95425304385938	8.20158062472461	8.50578008171354	8.39502727570313	7.99373601646146	8.42289141804688	8.6892412964974	8.38064459322005	8.21838353627865	8.72499676529818	8.22572634273698	7.98814743408411
ADAM32	5.64123823172083	5.73884869150625	5.97847088368477	5.71261351290625	5.08422790659635	5.19621496986042	4.79663837758073	4.92346017861719	5.77261993378906	4.65475910483073	3.37562466636719	3.98997104557188	3.45887404627344	3.46158896969531	3.25451375549219	3.57474155582813	3.53132183289063	3.50885511866667	3.61251045996094	3.42317866551302	3.71592709909375	3.00606143301823	3.24934708986719	3.41013272316146	3.0832860725026	3.95699723409635	3.83226266422135	3.31120820472396	3.41013272316146	3.53773758792188	3.25451375549219	3.40896237554427	3.19701317589063	3.80040601784896	3.58307129466146	5.25363617632292	6.48660795060504	5.92116278374583	3.95986371344531	6.5894394317526	4.69959738039323	4.80432316289323	4.75822155797656	6.33585472673438	5.79003391723385	4.8179328899362	6.94589820336979	4.91448225855599	7.12241320301042
PXK	4.97329229959948	5.64248453006771	5.28651757356901	4.78376220051042	5.51537893720833	5.48832996572135	5.71743987720964	5.57040184104948	4.97479758828906	5.68725769088542	5.77189487052188	5.56591269178385	7.2765583401349	6.22780911761458	7.1643304619401	6.50542287692969	6.11476299160807	6.8995667713112	7.93362229676563	6.30415627719271	6.16779573942708	6.76022699652344	6.52892052746615	6.25427559386589	7.05349142414583	6.50444090663021	6.16120484201302	6.72534899271094	6.56775715542578	6.26850987477865	6.74918153585677	5.8010076087638	6.06508504167917	6.21927090634089	5.10343155964063	4.77029039222396	5.85686396470313	5.08174179184115	5.65832463864479	5.89285978933854	6.58740638656042	6.20351356068229	6.03655452923958	6.30622321190625	6.0828137279875	6.38894660321875	5.77715542238177	5.15445927079948	5.86788601874479
MSANTD3	6.7192631138112	7.22163650795052	6.63913203772396	6.61400233904219	6.50168925414494	6.71975858751406	6.66861336034375	6.48322693175391	7.06405558458073	6.71282867249479	6.78485650336771	6.69211472136068	7.86477632227474	6.17981967725287	6.902023550125	7.23078210797619	6.50980640521875	6.72673097057813	7.34953677539323	6.33200591225911	6.36818838142135	6.42050007565104	5.89799968254427	6.28184341165718	6.70727821496354	7.25688639662109	7.41057466804126	6.12746819929818	6.6462669657526	7.45544251239063	5.98192482870313	6.22266230484115	6.81191141230195	6.91449466734089	6.14751129813802	6.01264387174349	6.70170856952005	6.93519557286224	5.71189816576406	6.75420616423958	7.1823741845625	7.44743851555952	6.87708099288151	7.37196890019141	7.09090267431901	7.01750160195052	7.33872329351302	6.31252642512934	7.21811908789844
SLC39A5	5.95159720248516	6.20905505933646	5.96702800385156	5.85356004908203	6.40317675986849	6.36682564076563	6.35682989459115	6.02132437046842	6.64918975332734	6.07066978440625	6.33017540958958	8.24791763072917	6.26637787028594	7.49392127001823	7.2033093309401	7.05587306538315	7.29103940898177	7.28228308247188	4.00857201523698	6.91991436195443	7.28593977624349	7.31973961210938	7.63091861326771	7.13153742745078	6.86305477484115	7.34151567870964	7.35727665635026	7.35878857035547	5.87640655803177	7.4354790805625	7.12841170240885	7.68254464703359	7.39247208856901	6.9960255634362	6.18695030045573	6.34571550714844	5.24601077024219	6.58457831546406	5.64177551326563	4.69195448406901	4.33558638089583	4.56847698426563	4.79202370236458	4.630942243	5.08174179184115	4.30870310691146	5.12816949132031	6.22849776557552	5.43987386076432
ATP6V1E2	4.11359636020182	4.14291968331771	4.59803986923828	4.72132419576563	4.07630397185417	3.86512792848438	4.05038474154427	3.74979924133854	4.71649791716667	4.18487180317708	2.72623551405859	2.52685822053906	2.62022291751563	2.6335859668125	2.79938730835938	3.17658207297135	2.73585024958333	2.66864258229427	3.18077078073958	3.06417755207813	3.44352500861719	2.7473584171849	2.57141600688281	2.97171373777865	2.76792132247135	2.61021966827865	2.79938730835938	2.60804004289063	2.56240597186198	3.53374372276563	2.5999301918151	3.26530798341667	2.59645326726042	3.32566260934896	3.84361585653125	4.32771564652083	5.47053798998828	5.43054847273958	3.5427284741875	4.99317266247917	4.80010942962526	5.34432708408724	5.32866232709766	5.25682423316146	4.27971255048698	5.03734866926042	5.4615861353099	5.52335991814267	5.91985326594531
AFG3L1P	6.55502075090247	4.60954242261719	6.82969831489453	6.13456359761849	3.85556673065625	3.55781223465885	3.93329852905729	3.21123008047917	4.0449764721901	3.33882789206771	6.08593705560156	6.71218344028203	3.27234714207552	5.27663018357162	4.83704598007162	5.2851045361974	5.26441574690234	5.11088194551432	3.8612852940026	5.86649706127865	4.54237036947396	4.67255955711068	6.05329184350912	4.23213188730469	5.57403277126771	5.16441526819922	4.5022378254401	4.500309373625	4.98467073881511	3.99940700919792	6.11740290668438	4.05570418732813	5.36318289584896	3.82386765496875	4.93874547540495	4.62807189846094	5.7662730208099	4.45185047736458	5.00524930008073	4.80729853817448	4.01555399826823	4.86407434263542	4.30530784170573	4.18241994026302	3.9849126645026	4.63870996288542	5.21630568221615	6.10326753999392	6.45238035075
PIGX	6.74383495514063	7.17866446129375	6.60712071185677	6.78161260499427	6.44257544869792	6.62953756240327	6.56869684308724	6.84075705178776	7.17144874105729	6.67855093764714	7.81175191057188	7.03176146621484	7.02728028585156	6.51324487854167	7.50623885926302	7.61476853866146	7.38871756629688	6.92343487707775	7.08692995827474	7.80022058521094	7.50106231492969	7.26166208292057	7.68608031627266	7.09297180041927	7.45334927055859	6.81839730705208	6.87928989013802	7.37709565673177	7.11496741264844	6.99562163069271	6.78841472863542	7.05297483629037	7.0990703326849	7.18587802469063	6.02735139862109	6.09820492436172	7.6539356918683	6.38950674410612	6.53698519811979	7.79783417070964	7.00173486268229	6.93459075424089	7.03925446125391	7.62716974482552	7.5903547964788	6.8776587568941	7.80570719491667	6.89762969184115	7.65879547967535
BEST4	8.96939214898333	8.16266960854818	9.36988243195963	8.60027725995208	9.25591183271484	9.10675239326953	9.2446438848125	9.35582993516406	9.31299526597865	9.07748278081771	6.16318144324442	7.08692995827474	2.57338641395313	9.40942872376302	7.67376958458296	3.61005155504167	8.48148110178906	8.09741940073047	3.90122167164844	7.40193404066667	8.11038561296553	8.7755623213125	8.14990881059948	8.66672154733854	5.31243699792932	6.13779151715885	9.23788810069662	6.9803684247112	8.09461765383333	5.39118091491536	7.86373187856901	8.20589839122266	9.25996886060807	9.5158976776276	8.61231831340039	7.45601432814844	3.43004076903906	8.25943418286979	8.21161924815104	3.19838362295833	3.01895641690885	3.23105971635677	3.13890325217188	3.49266507038281	3.34292538477344	3.38409185346354	3.4842380488125	8.24430305652083	3.8784634519776
AK9	4.75728786279688	4.66212818305729	5.33087964991406	5.33087964991406	4.62721722841927	4.79781677582292	4.37085249022396	4.84809511632865	4.73912721621745	4.94504851332552	2.83718040918229	3.2354695323125	2.83718040918229	2.88453356352604	2.77676269150781	2.95138085863281	3.16487427158594	2.7585922620625	3.01537733705729	2.87444135808854	3.08641535685156	3.17790539440625	3.03276079173958	2.86966629247656	2.6475468100026	3.18746062876563	2.87769607327344	2.89829418409375	2.81195736289844	2.98714204574479	2.774712106625	3.30932260171615	2.73585024958333	3.05995300319271	4.4810160124974	4.2484075364375	6.99102064263655	4.52018250082292	4.2461516676276	6.91080296265052	7.43183975605677	7.10954198196094	6.59658470906659	7.35165125291406	6.77649413736107	6.69774826667448	7.56422015450651	5.30748199547396	7.35830414311979
TMEM106A	3.71592709909375	3.87355098932552	3.65915772581094	3.82035145470313	3.59418522564583	3.28354533585938	4.07516628680911	4.13916511155469	4.4189078151901	4.31826996257812	5.79003391723385	6.15595560958906	5.51386637443906	5.95092667414974	5.04647786778125	4.85640523209115	6.24512460044037	5.64123823172083	4.98150754071927	4.95284723219635	5.36908408152214	4.61054611020052	4.05700915894531	4.16918911572135	5.01378437495573	5.65517762621094	5.42632183915365	4.2708763603724	4.59614833127474	4.76125776968229	7.23407328714115	4.32771564652083	4.69293182778646	5.1582533923099	5.28651757356901	3.68418451703125	3.54011000602604	4.22083344514844	3.74367751570313	3.44352500861719	3.33732099353125	3.30546715638021	3.13647588708073	3.76113409668229	3.44771889353906	3.1321804530651	3.85932978647135	3.90391457069531	3.86757355319792
ALG10	5.40796762467318	6.64041452126823	5.43317103485625	5.06516854789323	5.24038701909115	5.47616111547787	6.25363662049557	5.6879295845612	5.92184989096484	6.02999775273828	4.65761337254167	4.02649670900677	5.14512777403906	3.1321804530651	4.75311641771745	4.75941746566406	4.01555399826823	5.19719131559375	3.66451955171615	4.59803986923828	4.30309907371094	4.0696788584375	4.41383480330365	4.02104907369271	4.29506931018229	3.98125864791927	5.62111339166016	4.60011950448047	3.88706862574609	5.20921898944792	3.9065678015625	3.160412622375	3.48659433771354	5.20058336136458	4.19766198634115	5.49225977465625	6.82656274774554	5.47137999983333	5.66511543248333	6.42391619027734	4.9874408784224	4.89166247520964	5.2851045361974	6.37721087372005	6.51035663385156	4.93720464661328	7.11142603869531	6.13779151715885	7.04918254367188
NEXN	2.98714204574479	3.43244334216406	3.13356525578125	3.17232620310938	4.59436826869401	4.6165569416276	4.69585683191927	4.93720464661328	3.21852070208073	5.0014097785651	7.08992792194141	4.65391973815625	9.39405164310417	6.87049240747005	6.90306941397135	5.46641514011354	5.00056831691667	6.09172087619141	11.1724867856953	6.08901505783854	4.67255955711068	8.61752915979688	5.54371364426563	8.6164429627474	6.35606321990104	5.3250993445	5.69898415140755	4.47242569870833	6.02937961778906	6.12661819967299	5.36166326641016	5.89221666798594	6.62677467528438	5.44504572348047	4.28209491229688	4.1838121301901	3.77179188654427	3.04162336347656	4.20100320722135	3.56665229333854	4.65475910483073	5.0014097785651	4.95658610531771	3.82879037866667	3.53259684733333	5.74126937592448	3.18414510366667	3.20558950284115	3.17532849845313
C15orf40	9.11786502732552	9.0571949582474	9.24333113413672	9.3172738423125	8.63343303721224	8.64656107397396	8.95569488448516	8.84571176010937	8.63634039058073	8.99610158919705	7.30590123059896	8.09233323090234	7.50791849472005	7.45915018862917	8.28405667585677	7.94132473789844	6.58218623238281	7.80394636058891	7.37353915304948	7.12396115311901	7.98394547933229	7.93413405029948	8.59280088026693	7.46489378265365	7.85131713094661	8.75872122591432	8.00716977461458	7.84134556739974	7.98611697727279	7.70440110587221	7.84963992773438	8.10985989836198	8.15810573454948	7.63746661330469	8.20109992292214	8.32914616315755	7.86532022349219	8.67113012817188	8.73248683457813	8.26206700838542	8.42289141804688	7.9812162508125	7.97897551324063	8.79970465723307	8.1667226987836	8.04308304873177	8.57609443839453	8.9596403730026	8.73636522863385
MFAP3	7.85131713094661	8.09067202187578	7.8374664852526	8.32405887417839	8.25383592556641	8.18595132324674	8.62268699391146	8.43323164795964	8.07407791350521	8.53246196949922	7.17564785710243	6.15316453060417	6.89653397822995	6.77804549227266	6.39647274639323	6.74074913989896	6.9536907068724	6.30900753503516	7.0053484790651	7.31598804013151	7.10453234886589	6.64223984583854	7.42768051775331	6.11144334765365	6.52159648974089	6.53112330541537	7.23407328714115	7.43690476550521	6.28717680373177	7.91723583252604	7.18850748682813	6.77860537860807	7.01794677221094	6.45881507554948	8.43211678872396	8.28685042873177	7.88373286859583	8.06888026543289	9.03500118068449	8.01393011111172	8.51240169519271	8.15429254790234	8.41104370311458	8.40782045455234	8.21780198236406	8.10536914589714	8.38064459322005	8.36384007746615	8.31997421667188
GIMAP1	3.47244111926042	3.73300703271875	3.89071227504688	3.4201400845599	6.05181124347005	5.41345330830208	6.1820532033099	5.61421337073568	3.69451813216667	6.23481521864583	5.11872941107031	5.17819950260286	7.06652576251432	4.44874985215365	5.89010700690365	5.42632183915365	4.54126933410417	4.69293182778646	6.95107162057161	4.76941175349479	4.89352677977865	5.20575895661979	5.37610535740365	4.38665508827344	5.75351214305078	4.84258305722396	4.32265937608594	5.3591420540638	5.6091040145625	4.52631029440104	4.91768389073698	4.44389127185677	4.68489773722787	4.64896378420313	5.56959250696745	4.93874547540495	4.04819088575781	4.08250279780469	5.33019446945964	3.8625222361224	3.16875353933594	3.34980985907031	3.2070559958125	3.64310486771615	3.73033942883073	3.37690168665625	3.64310486771615	3.75728276682552	3.51165209179167
FAM122C	4.55187719586979	3.82879037866667	4.63685069951042	3.77179188654427	3.0832860725026	3.26681285292188	3.11962170951042	3.12846704115104	3.77312400979427	3.26530798341667	2.57141600688281	2.84339553548438	2.5999301918151	2.59840053246354	2.55991160282813	3.19838362295833	2.70795610842448	2.64107296436719	2.68435984748438	2.59840053246354	2.71322075238021	2.84186339621875	3.11668243592188	2.55127262558594	2.47266041498958	2.81905446785156	2.78052945715625	2.55574574140104	2.5670473456901	2.67838654819531	2.53266301055729	2.59190627630469	2.58610482560938	2.774712106625	3.15694481552995	3.23105971635677	3.51856850224479	3.54888086088281	3.32806664015625	3.40896237554427	3.49967393860677	3.36714755199219	3.66949958965625	3.63748485901823	3.3798939363776	3.18414510366667	3.81458747922786	4.28097247420313	3.94060015758073
RBBP6	7.63496822679896	7.5323963015125	7.75871593312813	7.54371636486942	6.34823141336146	6.37107120080339	6.31252642512934	6.36302763567653	6.94352354707031	6.3704321521263	6.66789861841615	7.27254846696927	6.22992396084635	6.74311810155365	6.56970090333854	6.22992396084635	6.77256159166719	6.08524688364453	6.62620021968932	6.68947270620365	6.93681381994219	6.48660795060504	7.1370467427026	6.25013698524974	6.67120103897396	6.26494906170651	5.43403614181302	6.86425757601667	6.76843168122656	5.45855985181693	7.31856260003255	6.82470750337188	6.53445402059609	6.08088485466875	7.13885367338984	7.23181195860807	7.98656223277708	7.57289285185156	7.31973961210938	8.00150184997917	7.70813211851693	7.63545143060625	7.67797088668359	8.03935776729985	7.36280179913021	7.92731617952083	7.9774071337474	7.69444798193255	7.82219881646615
CENPBD1	6.00976912503125	6.0224585990599	5.77568921383724	4.93874547540495	4.67862293322396	4.02778081025521	4.71357356664844	4.81573405726302	5.91527779327734	5.07157059849349	5.57833487003776	6.29649147948177	4.85219752992969	6.38730429080078	5.7589939037487	6.2578329805026	6.26352024976042	5.29473109257943	5.16714553962537	6.08593705560156	6.84030902340495	5.37842341926563	5.87698216184505	4.2734635255026	5.37372301183854	4.48221368208073	5.3170567196849	6.38348936773047	3.77918816626823	4.71357356664844	5.6702345914974	5.65902997504948	6.39716326555729	4.77627589425781	4.48221368208073	4.50436272875	4.10091343692188	6.55884486135573	5.16172786771484	3.90913307716406	4.73023182582943	5.00837667544271	4.30625797171094	4.07630397185417	4.51551592801302	4.65848341611458	4.53384796939583	6.24883420505469	5.4169591297474
TRIOBP	8.17696712185417	7.84134556739974	7.88894895627995	8.17091633076042	7.20702385444271	7.04269772500651	7.37410770933854	7.19169158297526	7.26801624366462	7.16991438091927	7.86313560179896	8.03357697404974	7.64174113110938	8.16332216631953	7.97040538385287	8.29839290998411	8.14413091894167	8.27857927621693	8.28343712565755	8.25996929215388	8.25739346436979	8.04912046983073	7.68017202628906	7.94367756717943	8.05115720401172	8.13656004885026	8.11148074061979	7.89761660383854	8.29456818053646	7.56422015450651	8.1392667858776	7.98229077346484	8.24371867304818	8.60691542045234	7.27877796397135	7.24484201463538	7.33027118370139	7.63801774013021	7.54672724227734	7.52531894305208	7.51760087089323	7.35727665635026	7.19408248903776	7.82170611026042	7.52220615134531	7.47215426898021	8.03479020284959	7.77482542263151	7.5782570992513
CNOT7	9.09700790211458	9.74233429947396	9.18191820465755	9.05855631532682	9.19906369577214	9.27826290969252	9.06207652635937	9.27973958462109	9.7775844857474	9.48454281645729	8.58058575440104	8.76977741797396	8.85510068266667	7.93829208259245	8.59164183804557	8.52051062233854	8.6012589971263	8.48859957997578	8.24842865986719	8.55526816723307	8.9589050993138	8.61530200145	8.29629210472656	8.30845886951823	8.3023496001849	8.0706678321638	8.53521714877761	8.43674543168304	8.48908722336849	8.29839290998411	8.34417268877578	8.61530200145	8.31997421667188	8.30899192929427	7.86697033836979	8.2929948397526	9.08547443359115	8.68043778870833	7.68929052805376	8.70685113874089	8.40244043821875	8.46776257628255	8.69812912339974	8.97717951791537	8.94264008180859	8.3075966804349	8.65235257226849	7.80394636058891	8.78732150378776
CRYZL1	7.84535008494011	7.23667772365885	7.99565677692708	7.76235783749271	7.35525691278776	7.35971093419792	7.11039516281563	7.07044744649349	7.2190990982526	7.13539405885938	8.25895098237526	8.72176234696094	8.63236235001302	8.5541503140599	7.94077848833594	9.19906369577214	8.60406735073021	8.34996825168438	8.28175479644792	7.894182426	8.11316880397396	8.57261822672474	7.80633906123958	8.22925368899219	8.07407791350521	8.56167992128516	8.46498424255156	8.36509794216797	8.29125840410417	8.09067202187578	8.59344873175911	8.37053229767188	8.29401508738021	8.24270246713557	6.3829725323724	6.91709123622917	6.89811854855859	7.26093842121224	7.14810895700365	6.97235113979844	6.29326359594531	6.2578329805026	6.29992455417734	6.92248427256198	6.61451149383125	6.25172984638378	6.82200660569792	7.49562205535729	6.82301992113802
PRSS33	2.91697073514583	3.00764858366927	2.91019946824219	2.98096990598698	2.56957602236719	2.61814068852865	2.65473398543229	2.62409587735156	3.0246261965599	2.6954741394401	3.29329726055729	3.86624678353125	3.20857309946875	3.32950338602214	3.08459397354688	3.46158896969531	3.38571453258594	3.45326211349479	3.84160719534896	3.37422694864844	3.51165209179167	2.87910462341406	3.16875353933594	3.15920798615104	2.97324332386719	3.93578655533724	3.63748485901823	3.18208127353646	3.30202738015104	3.46966835630208	3.08810880517448	3.23819299160417	3.15308295219271	3.61594873433594	2.64839929623047	2.67246567374219	4.72223071578255	2.92338427318229	2.71531279190625	4.21046600853646	3.69699610195964	2.66706892871354	3.24222027252083	3.90913307716406	3.33425933370833	3.17532849845313	3.95146130448177	2.95591823133073	3.10154319194271
TIRAP	6.11406596167448	4.35561492554948	5.77124502011198	5.21380457106901	3.73736091190885	4.17086930929948	4.21282307075521	3.59418522564583	4.21632104084375	3.58072929048438	5.60050222965417	4.09289057913802	3.47615964386979	5.55950097009635	5.13273023642057	4.19308008663542	5.08819543802214	4.7337872569974	4.4368238645612	5.32684453551693	5.0758554498737	4.32554930649219	5.70770961873438	4.70039966555078	4.71541509543229	4.06634185954427	4.45185047736458	5.08264361977344	4.62638394247917	4.7280631745	4.61054611020052	5.69412087384896	5.51142164395052	4.70756795994141	4.55497193821094	4.57032100659115	4.43930984796615	4.89980528416667	5.63507443563281	4.77029039222396	3.84053881594271	3.9264579929349	4.04819088575781	4.84697124621615	4.9874408784224	3.59418522564583	5.34758990004948	5.54605268750521	5.60276611751432
LEAP2	5.8637143348099	6.12398778649219	6.53381931624107	6.7192631138112	7.87237180861291	7.96840762014896	8.07115614035417	7.85131713094661	6.21733649175625	8.08118972377734	5.26680351828646	9.2176330838112	3.51856850224479	8.28897591598906	6.52892052746615	6.80815652219271	8.41329674761589	6.29649147948177	4.73825177915885	5.15212927242188	10.2795547421497	9.31009962947396	7.56750028094892	5.67996824559245	4.45105652797135	5.35366764134375	5.02020700083594	6.67791004722483	8.45357479671276	8.983898362125	6.3704321521263	9.18855234972526	6.84881961907422	5.73947259569401	4.96232737994531	5.76923533020443	4.02419861771875	4.66212818305729	7.73523011035653	4.47724665508073	5.88103821873958	5.81436676985287	5.83762273133594	5.24848505967188	4.81904298622917	5.349203682	4.92946890781901	7.59746423869444	5.62742427755208
MSI2	5.24421405964453	5.75135833484524	5.26743631344996	5.21886894605153	5.05839309606622	4.95380823553516	4.78158250091313	4.8710342020772	5.27101797503758	5.16714553962537	5.9616019522779	5.58677732765588	5.31243699792932	5.50972652288698	5.76512989248661	5.59221634234487	5.68334590962366	5.70182599634859	5.56450733062779	5.64875499417225	5.41121201419643	5.51700707165383	5.55096844258203	5.80962784152046	5.59978339058929	5.50885408634077	5.51474650331883	5.74674366143936	5.37531585948828	6.1012907748263	5.48237194940249	5.52025047349963	5.58153282569661	5.05080925536682	5.08174179184115	5.38700156952351	5.87854908271124	5.52335991814267	5.28967916001417	5.78478411513449	6.44426218076172	6.24582030695424	6.62560884830711	6.04805412346205	5.80380454906771	6.46923989145871	6.02132437046842	5.85966991618679	6.25172984638378
SCIN	7.3181053025026	7.64174113110938	7.87760843679688	7.62418073504688	7.71985480320443	7.72041366240234	7.88373286859583	8.25565549779948	7.99098044919115	7.70738281508125	8.1392667858776	8.77906759339714	6.66673329351042	8.9457474946276	7.78944624023426	8.36569197277344	8.77089373070052	7.95375341007292	5.44151822588021	8.96715523788411	8.6699839803763	8.31235474713281	8.803130041774	7.96081385381938	8.15593955248177	7.59442881749479	7.67647008883464	8.73127335376302	7.36769637546484	8.78314302901432	9.0014246256875	8.95501389451563	8.42401169391328	8.32200826721875	8.26966478236979	8.11148074061979	4.78030345206901	7.69546681266042	7.85424135974089	4.78463933222266	4.58387154451953	4.57969939207813	4.46115754641927	5.11745530798307	4.68400630517135	4.54666213265625	5.12904161729688	8.02629062836458	5.36318289584896
C4orf33	8.31948603204883	8.17154095616406	8.77147430613281	8.30052886057031	9.69749044123177	9.56706365757943	9.26617574022917	9.4892316994215	9.12656071216927	9.77336736003125	8.36263456619531	8.1913689638625	8.5945733740625	8.06439822214757	7.93917400686198	9.956630589125	8.31898567410677	7.84087813216016	6.56428229283203	8.39928793202083	8.87400315969297	9.01172167751693	8.41776058157292	9.19771275947656	7.71015305260938	9.37896177632396	8.82185723403672	9.45665899787786	8.18045255627604	9.99284239558333	8.21221055172266	8.05852432436458	8.88374458005	8.48476561868021	8.75548012741016	8.72720654535156	6.10203214402604	8.30172955913542	9.12461054811458	5.89673081570052	8.06331185543125	8.02470344617448	8.52840227286719	4.91964206028125	7.07860775215495	7.81401445833021	6.56061114629036	8.58164954419635	6.96889396540625
RDH10	7.32648947562891	7.90607925914844	7.52936064545703	7.53701904692309	7.54262993969297	7.60881957193333	7.67505470774089	7.51713761229688	7.59860675303125	7.69207300933229	7.08278111213802	7.37653255677344	7.65941810670208	7.25307463890104	7.26801624366462	7.10453234886589	7.11298123192578	7.20873763616537	6.57706689985417	7.28280130052344	7.58163496324531	6.97988204171094	7.409374682125	7.36884037954427	6.9340583211901	7.05690813760286	6.95909495273307	7.39587633644792	6.75308971143776	7.95254341068292	6.97533107321354	7.07254946960026	7.36069159495781	7.21401138988021	7.27599050345964	7.20428851595833	6.98088036678646	7.31537535785807	7.68881079684115	7.34204116869587	7.70679327034818	7.42255164997708	7.71937102620729	7.61653043153906	7.46322863233724	7.29649505915625	7.61383080516276	7.61990664890495	7.67448640828672
FAM71A	5.34680966013932	5.20997735704037	5.36166326641016	5.43987386076432	5.59978339058929	5.25363617632292	5.66058312257943	5.11175281605859	5.6568097774974	5.69609052698177	5.43054847273958	6.88478325550604	6.12068003042969	5.97617940948047	5.66736258845573	3.95024208982813	6.31444826917839	6.20413091816146	6.49323809051224	5.47908453574349	6.29573717082031	5.17310599801302	5.03926179585938	5.83762273133594	4.31826996257812	6.52941039523307	6.40445916765755	5.81106510857995	6.02369868634375	5.97093049670964	6.23196088492604	6.18767615109583	5.59221634234487	6.24457990303516	5.68864192084766	5.60729043009896	5.50812034832813	5.29723840471484	5.48900918025469	5.33341782951563	5.33246140955339	4.76601067560807	4.7716251358125	5.79864857965755	5.82148114690521	5.10274208597917	5.6091040145625	5.6203435257526	5.50224750713802
GAPT	3.07979409180208	3.20857309946875	3.08810880517448	3.160412622375	2.81547484684375	2.74149900385677	4.12963742994792	2.88890520039844	3.22005340784375	3.24222027252083	3.2787443905	3.85431305320052	6.81143711146016	3.5736356539401	6.03825299038672	3.75842604671615	3.42845388197917	4.21859479124089	8.7466266646276	3.88928839694792	3.65430944420313	4.74738482092135	3.16993633719531	3.29920404742448	4.10560758528125	3.90539834959375	3.69215714399479	3.38409185346354	3.52722057488281	4.90607942526042	3.93709024525781	3.3167514525625	3.14177492193229	3.83362065521875	3.34598687906641	2.92845370317188	3.03582820867188	3.04976122276042	2.83226646364063	2.94130274423958	2.8231216853776	2.7473584171849	2.76443041582292	3.1182134845026	2.91403093182813	2.69727265513281	3.25451375549219	3.20431966857031	3.27088213880469
ERICH5	7.8786133237859	8.25943418286979	7.87353091886235	7.59331860508333	6.11476299160807	6.61249732027135	5.88812174242891	5.7160527440625	7.04330008707813	5.44962003259375	5.44576949226302	5.67307159613542	3.275504517	3.46014694330469	5.85496835786979	7.19210392945573	3.98997104557188	5.12904161729688	3.49967393860677	3.26097390414063	3.87237882648958	6.46698824323438	3.85295275705859	4.07405811934375	5.38452053765625	5.20312933548828	6.03095133657448	3.97848354410156	6.44370823207813	5.02300451832161	5.09892160168333	4.43350432265885	5.41863875286979	5.87778786082031	6.37721087372005	7.07420335257813	5.92434149023828	7.79002915684635	6.01874572392057	5.67079397548438	4.24723705084896	4.61325930173438	3.9419477486849	5.29643970419531	5.0146075211237	4.68489773722787	5.74601893679037	7.92439526756492	6.61773610877083
TM2D3	11.6885078845443	11.4784803813979	11.5619880396563	11.2608443705013	11.2684859233789	11.4219154421771	11.2803131441948	11.3440571762188	11.6141585494271	11.2286787879536	9.66903631929583	10.2126935467383	9.95183135353088	9.73745273654297	10.1965345118451	10.4546487240219	9.85710008545677	10.1194745684948	10.1020289031663	9.74703168863828	10.3182562616289	10.2215014393125	10.2215014393125	9.96782631756771	9.87540966675521	10.0736220295435	9.97045206970573	9.90515728777708	10.3318489875521	8.89118294401979	9.63084214269635	9.75290530530625	10.1861469907135	10.200770263199	11.1706567053776	11.2764484013372	12.4086512990365	11.5534498332737	11.0703845105625	12.03542242075	11.1564294246685	11.2859549147057	11.2608443705013	11.7596068338711	12.2781702896836	11.3133697599534	12.172280865399	11.1373560226992	12.4846318860898
ZNF485	6.37792796542857	7.32648947562891	6.843879597425	6.14617106352135	6.42659607392708	5.89854757515391	6.75556310446719	6.27030871940208	6.99562163069271	6.04206959688281	4.34576133670313	5.1919598826901	4.58077730222656	4.45409187129297	4.46788407946745	4.77913725577344	4.75941746566406	4.89446791566406	3.78034758014323	4.394124266	4.85410588332813	3.81696077245573	4.19766198634115	4.4529763960625	4.04248222704688	5.25852736782552	4.63773377739401	4.56457532615885	4.62807189846094	4.54885075581615	4.89265460166406	4.42354151671875	4.09791390457552	4.5722358566862	4.96326856617708	5.55444383259505	7.55839772946771	6.25427559386589	4.4529763960625	7.10291993061198	6.92504570902344	6.34698543019245	6.61831810733594	7.375479025875	7.01300547782031	6.13375725022656	7.3139331966901	6.2578329805026	7.5484470604375
PRUNE2	5.62431270951042	5.85889570876953	5.60050222965417	5.70559871697396	5.00240940568229	4.92543928961458	4.90865396498958	5.07334696000781	5.80324550576172	5.58321432718359	5.38148849145573	4.14626293279948	7.31756957485287	4.91768389073698	4.50568797491667	4.76207191659115	4.58387154451953	4.4368238645612	7.66404386591109	5.14594396736068	5.12534158258073	5.9445402147513	5.46447188971615	5.95504142565443	4.55600729951302	4.62877325354427	4.44747598864193	5.67788738342839	4.3975570045599	4.93794248456771	4.94250265991406	4.64509178366146	5.27663018357162	4.39518248932292	5.15995007535677	5.92309346213281	7.36017579471979	6.31318227198828	5.0146075211237	7.10404749889922	6.72731792279063	7.20979357510677	7.02363698768958	6.84189869454583	7.08327407726042	6.89153400118837	7.63746661330469	5.56669058603646	7.02183000837109
ACAP2	8.95428321292708	9.34282595192187	9.08728731583333	9.07526520451302	9.15448284144662	8.69812912339974	9.35949620111563	9.21701906411719	8.84944035373438	9.38170873533724	8.29569242540885	8.40357509446068	8.20476100454557	8.56706366704479	8.20476100454557	8.16384085251302	8.72272545951562	8.21838353627865	8.09607274191042	8.6892412964974	8.7277694291888	8.17091633076042	9.12026305797396	8.33738938840234	8.43382953474089	8.25943418286979	8.30899192929427	8.74903529212761	8.28175479644792	8.37416260551432	8.30404686907422	8.71462345463932	8.34302992332813	8.12607463476302	9.26207704156771	8.77521020337917	8.20936744146563	8.86650057940885	9.94849729130525	8.39396456720391	7.95326034263438	8.27732639930208	8.07514987705729	8.57888056991979	8.70874235540104	7.69260895300911	8.68043778870833	9.1138727238112	8.73012827670208
GAMT	3.96207908061719	3.83131807711719	3.73515608313021	4.21962109017188	3.59778231990365	3.65294683997917	3.75368667173177	3.58307129466146	3.51856850224479	3.76518972126302	6.62072007538542	7.71985480320443	7.16383775604427	6.91597913319792	6.72673097057813	7.27044607592057	7.08529092507188	7.14703996770833	7.38683375998958	6.46535213863802	7.03273397996979	6.21676001054661	6.00843415008464	6.90521664840365	6.46194307646328	7.87407531545573	7.39587633644792	6.57124634145313	6.98132692250391	6.73555853679297	6.2021331237901	6.61609834604167	6.48985646796354	7.55532093058984	3.54011000602604	3.58549580045313	4.47242569870833	3.92799784498958	3.72153055612188	3.98125864791927	3.75728276682552	3.41426631992969	3.43668435116406	4.25689520998438	4.1581595585	3.37422694864844	4.40521540084245	4.0122777201875	4.25689520998438
IRF6	8.76546300410052	8.57159965171615	8.78021990676511	9.39109814099219	8.75491219892448	8.1935486457224	8.6024262671237	8.70996967514219	8.44199415112656	8.84046783651042	8.8971435957474	9.37052237819297	7.09513012584375	9.95244874965885	8.89062956046875	9.08603892823698	9.65318237074479	9.6152763596276	6.02068140822396	9.47376934070286	9.62862307195201	8.72222315364766	9.47665692133854	9.48078337926953	9.14490247482162	8.55188609894792	8.7890186021862	9.69359054093958	8.83798245404818	9.70998432984673	9.33529671981875	9.78664595342318	9.49156564569661	9.19514395104167	9.28187215736406	9.15319478578125	8.13425387170026	9.07584727993177	9.50027964460156	8.71176294351172	8.32710657695071	8.33300554430729	8.18759581939323	8.91496483404037	8.42982604816667	8.14761127546094	9.23730158493229	9.43895807638672	8.6029427488026
LACTB	6.75664225160885	7.05460486710443	6.90878800283229	6.65578535081953	7.15004144307292	7.08587917543099	6.94589820336979	6.59921280146094	6.97439719361892	6.88073921367448	8.24320557467839	7.11142603869531	7.51305567583858	7.25251782349219	8.1008924974	8.0608823004974	7.06075412690495	8.0706678321638	7.44478237141667	8.12370812318229	7.38871756629688	7.73523011035653	7.99418315941146	7.71267757414714	7.41580460564779	7.2597595745	8.33867931270703	8.07011598343099	7.37709565673177	7.92893991448307	8.1109368358776	7.12671637543099	7.96128178846771	7.77072490382135	6.76322271423568	6.61510281669531	7.51713761229688	6.57657014620964	7.07514283818359	7.37502776216146	5.86649706127865	6.10404793343259	6.13711340540755	6.96312954551693	6.76366080677214	6.09172087619141	7.39913221176637	7.07101166264844	7.01830924569531
COBL	6.39899614763932	5.36463981864063	6.18133896904037	6.17981967725287	5.57833487003776	5.46447188971615	5.56385122096615	5.60206057515755	5.55096844258203	5.53788266286068	7.73689032673958	7.56750028094892	4.06279004607031	8.52051062233854	6.84442564054037	6.79295300811354	8.23771970295625	6.98635178508099	4.05819361618385	8.03761187804687	8.41776058157292	7.17144874105729	7.98814743408411	7.82722764465182	7.71540243695052	6.48764454179725	6.79617011665729	8.2802679807487	7.5782570992513	7.53430765813516	8.03031926363281	8.46613781883984	8.11952858774349	7.11039516281563	6.80349388724922	6.29381053184635	5.89422300932813	6.08797367567708	7.27419237157292	6.02817527079688	5.26343910386198	5.46447188971615	5.13080593614583	5.94077580510026	5.37842341926563	5.32684453551693	6.10203214402604	6.99412584880677	5.72739543769115
RHBDL2	4.80250698742578	6.05896742957031	5.61421337073568	5.22062847306771	5.88162520398307	6.05618397247786	5.80022818396615	5.79003391723385	7.0444315613737	5.97296218267839	7.84231407002865	9.16375358148698	5.57993703277865	8.80767697012109	8.47462706014063	9.57473792917969	8.81597407427995	8.39977378692318	5.19517122678516	7.95254341068292	8.74126133587292	8.70461901898828	8.3757193434974	8.68617841105208	8.80387391637161	8.52120338214583	8.43090760310156	8.61859539973698	8.23358443895104	9.51299141254922	8.3380366063967	8.23054062700781	8.9798341450599	8.56288264793359	6.85351660883162	6.4233782209599	3.68985474729427	6.60478716853385	5.20058336136458	3.38867468604948	2.7338839905651	2.78593654352604	2.67641728039323	3.43004076903906	3.66153410952865	2.64522873518229	3.53374372276563	6.07171631060417	4.16661962574349
CPA6	7.86027772121615	8.45513961454635	7.81747149266458	8.04090905239286	7.71699567619792	8.0145626304362	7.53532279922396	7.57119897473177	8.49844160402474	7.81809783655781	4.20944463808203	7.17201468434531	3.60010057816146	6.57706689985417	6.51779486771667	7.25589047729974	5.32370192182292	6.3829725323724	4.21400353327083	3.96207908061719	4.69195448406901	5.09892160168333	4.33356053540365	6.61194807790625	4.94333768032162	6.67855093764714	6.53050857717787	5.99528759536458	6.55663529291406	4.03677309426563	4.40632110554948	6.07699469952865	5.57685797375521	5.81373306734375	6.6462669657526	7.43991901524063	3.04805616433203	8.06671782654948	5.86578145352604	3.06304769791146	2.83226646364063	2.67246567374219	2.77676269150781	3.1253528243099	2.80974336924219	2.70137282403385	3.26410527958073	7.47876108866693	3.28354533585938
ACVR1C	7.27419237157292	8.78021990676511	7.50909121313412	7.71015305260938	7.53532279922396	7.89143964065547	8.32405887417839	8.63013503062266	8.68719382714974	8.64544249507813	5.78478411513449	7.90407042050521	6.25916975214323	7.85015566633984	6.55328835209948	6.18971672043707	7.75120175227214	6.59921280146094	6.44162520569271	7.21168772302865	8.30845886951823	7.2033093309401	7.89822561747526	6.54343017123307	6.66054702516927	6.59714622026302	6.57273227546354	7.90298433528125	6.63363439896875	6.21487471748568	8.36569197277344	8.42401169391328	6.95203660519219	6.98414954595964	8.09067202187578	7.77874825949609	6.08970144713542	7.88626890306901	7.71596450813229	5.9445402147513	5.50042003845833	5.75135833484524	5.79460061732031	5.87233962430208	6.75153157936667	5.65763402346901	6.43925748285078	7.10954198196094	7.14249460683854
VTI1A	5.14512777403906	6.05554239385547	5.0758554498737	5.23451254688021	4.79663837758073	4.48637292525781	5.00693962965625	4.87467019245833	5.24937384052083	5.2377055023724	4.15000962989844	5.37049340711979	4.18836542272135	4.29770359970573	3.9849126645026	4.66487319486458	4.89855963901302	4.34855029931641	3.79147528327865	4.37526645274219	4.75822155797656	3.67498819055208	4.43160031567188	4.10560758528125	3.8567256320026	4.53604953590625	4.8106025198724	4.35762903372396	3.82273460614063	4.15452168158854	4.41789679286198	4.67255955711068	3.72651521970052	4.38754024521745	5.15652547144661	4.17019312897135	4.86521867278646	4.77627589425781	4.48343562388542	4.91768389073698	4.67453211564323	4.28812323355469	4.29020797448437	5.27831118117578	4.91964206028125	4.13916511155469	5.16359436374479	4.77913725577344	5.18586100261458
IL12RB1	3.60562252311458	4.14742032667969	3.88559207521875	3.83829940138021	6.8879202168375	6.55713767420208	6.80126528226563	6.34571550714844	3.83131807711719	6.48322693175391	2.84517877194792	1.90007424021875	5.96224798468099	2.45048209267188	3.32123117727344	2.97470949379948	2.37544878725	3.08641535685156	3.0246261965599	2.89161686404167	2.43770406365625	3.0108268920651	2.91546178115885	2.43770406365625	2.62409587735156	3.02323725234896	3.63620195475	2.75277665655469	3.05841864217969	2.66178617682813	3.96343318008073	2.34973320527344	2.27826696754167	3.17532849845313	6.08797367567708	5.53715390590339	5.62266945756641	4.53817373595313	6.3647705304263	5.96838677122135	5.93499958455469	5.48419530290495	5.08597693985807	6.58049648989011	6.27256724871094	5.84634506471094	4.15565617549089	4.97560102896094	4.86987708977344
JAK1	5.83012205114063	5.73247740939974	6.25289786852344	6.66673329351042	5.74017727572917	5.43403614181302	5.73822654704427	5.89079842647526	5.9183636313224	5.76441456284115	7.8374664852526	8.41446227540885	7.78098540483073	8.33195164826042	7.88745152667135	7.55156265450104	8.1553295873	7.77370883007292	8.36996906303255	7.97132979065313	8.52890527937917	7.74272885331451	7.97840402889089	7.78775275523542	7.97951520941667	7.51818580483984	7.13425144173438	8.28638040065755	7.93484842227865	8.05472947203125	8.48541100561328	8.24692992408594	7.93135733617578	7.5457380106474	7.54371636486942	7.08278111213802	7.28593977624349	6.39335391858877	7.31138593876979	7.14496767660748	6.76082558874375	7.08278111213802	7.04645982209635	6.93943797868359	7.02028611020331	7.29991181839844	6.94404810724948	6.63136015195833	7.33264393349089
CDC42SE2	8.93532253961458	9.33479611201302	9.44638536998177	8.8727283155013	10.0364205214688	10.1230591117799	9.89150707594323	10.0745759389475	9.24268381060937	9.99934544898437	10.0579689832109	9.66600600376198	9.69986210038281	10.0521890359877	9.46108277268359	10.168451991248	9.7141549513099	9.80224867491406	8.53409521872266	10.0374045189479	10.3677093538542	9.74466568993006	10.025403640151	9.75106848022656	9.93057807042109	9.87369495367578	10.1457360010807	10.2492653988688	9.8039368231099	10.7657749086107	9.9093804331151	9.73832856366536	9.89821070563021	9.6183459416612	9.53436029804167	9.714861908	9.04942697948698	8.93532253961458	10.168451991248	9.14235977548177	8.01102481963958	8.06888026543289	8.46829708255859	8.88589636788477	9.04062095528906	7.92162354426172	8.79426568088968	9.79754223754219	9.05378337573437
RFWD2	6.10068410048177	7.54785395601953	6.61958653515755	6.66861336034375	7.38985385653943	7.35007281634375	7.92553796149089	7.98172694564063	8.11038561296553	7.97363337241667	8.89646337428516	8.58555232628125	8.71413766696094	8.65863861302083	8.81644721889583	9.04280302639453	8.53138981453728	9.11915306279635	8.67873014622917	9.17971265599479	9.07584727993177	9.22740469001953	9.06571395004427	8.7483548689651	8.78314302901432	8.983898362125	9.27432540677214	9.54370281473568	8.8745748630599	9.42767662146354	8.42762854641016	8.75438774759375	8.91496483404037	9.09374029434375	7.36221248304706	6.737740608625	4.57032100659115	6.62895880132292	6.09891488036328	4.6766080476276	7.02819665111868	7.27925519117448	7.13216783011719	5.05931254596224	6.0377917405199	6.79179386920313	5.11088194551432	6.26411233415052	6.90773979572656
STX6	7.09804916373307	7.44797600300279	7.25589047729974	7.26272776812891	7.03273397996979	7.02363698768958	7.12086166959896	7.16227582801927	7.22363266380078	7.06347143642552	6.08725479434245	6.13967164321484	6.2021331237901	6.09357705707162	5.97686351481641	6.18256189338021	5.97547846555964	6.19443595649792	6.31712974298456	6.03897527798438	6.1067171055625	5.74017727572917	6.23481521864583	6.18971672043707	5.9478206782349	6.09042160974516	5.42154475334115	6.22780911761458	5.81853437613021	6.3829725323724	5.74341994753906	6.02663227460938	6.05406731900781	6.0377917405199	7.01400687222266	7.08123322821094	6.64861773807813	7.24945615605339	7.05540247162656	6.36360924452214	7.29481190722917	7.13007326777581	7.40026187753255	6.83532364697292	7.01933042307604	7.26625295585286	6.91393248209323	7.18457912372396	7.02469192664453
ANLN	6.9388959534974	7.43382109599531	7.49929927014844	7.7783144042063	6.56818515040313	6.51324487854167	6.30415627719271	6.74042146241953	7.51112590674479	6.30213892678854	8.06817156070625	4.92151161236719	5.64323707609896	5.65284787403776	6.46923989145871	5.61819564696875	6.45606773216797	5.84705965579557	4.50864375669271	7.67273735350651	5.67583456737761	6.11740290668438	6.89598461729877	5.17212602598958	7.40254109720339	5.4119373865	6.43518134039844	6.51591054924479	5.6879295845612	6.50980640521875	6.12068003042969	4.95958699165104	5.51300190127474	6.54527558603672	5.93621521727865	7.28715987402995	9.56844011726823	6.68524787076458	5.29824930675521	8.8050730699362	9.04942697948698	9.13164737360417	9.36395727590234	8.62431086066536	8.05177471176953	9.00384142445313	8.02788984595078	5.87989448378906	8.70342969702908
HSH2D	3.6956943708151	3.81696077245573	3.63261051397135	3.76377199501563	3.15308295219271	3.4245302469349	3.25237705345833	3.1675292093125	3.74979924133854	3.25451375549219	4.95958699165104	5.94389558442552	5.28046720025521	5.91074778744271	5.56154515982943	4.86521867278646	5.64668706298177	5.99844401386198	5.10175488000781	5.93370841773177	5.52763491429818	4.40632110554948	4.62638394247917	6.60080821500521	5.18268756250521	6.13711340540755	5.90667066448698	5.04291024938542	5.04112836964323	5.55950097009635	5.56591269178385	4.51325836660417	5.25852736782552	5.44405433930208	3.73300703271875	3.89071227504688	3.53773758792188	3.82879037866667	4.09695855165365	3.95699723409635	3.27088213880469	3.1048433015599	3.27234714207552	3.68876477909896	3.38115028125	3.05995300319271	3.83226266422135	4.03884484498177	3.84758643989323
TRNT1	6.40274725621068	7.45915018862917	6.49544717204297	6.7115936987474	6.88981876691406	6.92086853351172	6.8236156027151	6.92146068524219	7.1397174935612	7.06297840210301	6.52997936170573	6.44526551380469	6.69149974026693	6.05406731900781	6.04206959688281	6.90061368746875	6.06558977262891	6.39094548066146	5.94916079339974	5.9696234498763	6.59973004489974	6.42164238227708	6.40083820514844	6.14233879471615	5.8956511222513	6.40154970604688	6.61609834604167	6.68393056877214	6.01809561048594	6.97635409473698	6.82917564428125	5.88662339701042	6.12068003042969	6.47196697315365	6.06024922191406	6.3593471506263	7.01884155754688	6.44319673686458	6.34159753396615	6.89861583261641	6.78429049127708	6.75496483029037	6.75420616423958	6.95505498148177	6.75780727397656	6.66916745697135	6.90061368746875	6.65926071598307	7.18905036736031
HERPUD2	7.27925519117448	7.94801385823958	7.43690476550521	7.29211041094922	7.34834637515885	7.57003617022396	7.66636897299479	7.55264989025781	8.27307704454661	7.69324224006771	8.92496259425781	9.40213898588802	9.56567627945703	9.51224186440104	9.76058209121094	9.14709676534896	9.56567627945703	9.07059986734375	9.59345224252213	9.01046861270182	9.5173712939276	9.58282598180859	9.05242296492188	9.59858693768021	9.3691566701974	9.06443136018229	9.34752937870145	9.30559075448568	9.44376357445833	9.22020285006354	9.57758533998854	9.18728940186771	9.27032076949115	9.17441390497005	7.94432213217318	7.21401138988021	7.22105880532292	7.96025512135781	7.54137648834766	7.1519813246263	6.68104579864583	6.9240041660599	7.00076416220703	7.38587765292708	7.2591874995782	6.71097520215755	7.03875941140729	7.64224346187292	7.34485905869792
ZNF101	6.88575681233333	6.61348537782813	7.04823629039531	6.58628449635677	6.5960178435	6.89910044007682	6.79067028232344	6.39405694477708	6.3829725323724	6.26100435224479	6.65353845350521	6.17921637676953	7.10993924773646	6.22389789115104	7.00478032963802	6.87049240747005	6.38894660321875	7.0135109971276	6.2264121180599	6.63543627095313	5.93110429613281	6.40204454379167	6.30826183560677	5.91583339904297	6.8236156027151	7.37311407837604	7.14644343330625	6.04206959688281	6.70657367063307	5.85889570876953	6.57706689985417	5.97360028014844	6.24639243623568	6.67382034328516	6.21487471748568	5.82279424433073	5.87032952109635	5.77928477620729	7.10502368959115	6.52056065326198	6.08020565098958	5.84705965579557	5.95609269851432	6.56667431086979	6.2381528293224	5.88162520398307	6.26637787028594	7.0403667619974	6.05067073347266
PHC3	7.67601752399706	7.56323797957396	7.68608031627266	7.95961758753125	7.12396115311901	7.03273397996979	6.9803684247112	6.91852645399609	7.1200316995763	6.96560389074479	6.19381703583464	6.82656274774554	6.24883420505469	6.6462669657526	6.47752138797917	6.43925748285078	6.46873170140234	6.21386774771615	6.6462669657526	6.29049371898047	6.55328835209948	6.26494906170651	6.28588581155196	6.76022699652344	6.46812153988865	6.43350276364278	6.12933329490365	6.40274725621068	6.62830623383984	6.05005869273047	6.38479526970182	6.32340241603906	6.38479526970182	6.5038785976099	7.68462184347396	7.66520130547917	8.34694084508958	7.58106245182656	7.99202570850316	8.3023496001849	8.07912807302865	8.1109368358776	8.13110661141276	8.26796201338021	8.14640938840067	7.84231407002865	8.15757200181771	7.96706940695052	8.63072842803516
FLCN	7.69649245120182	7.66520130547917	7.57164965817136	7.33928313953906	7.87587523894531	7.7226958123112	7.89077721763932	7.64956414753958	7.77988077300677	8.04373721625781	6.06428054980078	5.79945366243385	6.15191335882656	6.54226020130339	6.55386271863151	6.58341748426693	6.60825356924089	6.26850987477865	6.60401924216927	6.76990884239688	6.26910229493229	5.92690665367188	6.50098424964323	6.8241643132487	6.98780453518906	6.86193915724479	7.03176146621484	5.62348981648698	6.90154059921094	6.36233914697266	6.08593705560156	5.26680351828646	6.70829753560026	7.23899696405469	6.96081432460417	6.39647274639323	7.35365274559089	7.3834778799401	8.5737790437474	8.23458262539688	7.44219390110313	7.0033157849561	7.54371636486942	8.41635834016276	8.56753472379167	6.78841472863542	8.39294227951563	7.34317246177083	7.58470326072917
RFX6	5.93834638985078	6.65474520952604	6.68335061653602	4.96508267347396	3.96854803828906	3.52352063763021	2.84339553548438	3.69849782790495	5.61518284542708	2.94855685172135	2.89829418409375	5.32599091200391	2.29478320434375	2.37870524155469	6.7095039211063	7.1643304619401	5.07416607448698	6.09820492436172	2.36994953853385	2.24630016635938	2.36701302807292	3.70756184377083	2.32416114753125	3.80845182795182	4.40521540084245	4.36530178917708	2.58188062652344	4.44389127185677	6.58517072811979	3.14455605999219	3.83362065521875	3.29920404742448	4.70039966555078	5.02823989967708	2.92582555821875	3.35771792354948	2.58989589339323	5.90273457496615	2.53701118278646	2.48126925822396	2.42470975243229	2.42210918990625	2.43021867958594	2.53940555348438	2.50990432642188	2.40878789670833	2.61814068852865	5.64388860978385	2.6335859668125
CASC5	5.79412548427344	5.90163564074609	5.59221634234487	5.79412548427344	4.91017217623438	4.95958699165104	5.00770309302604	4.76724900327344	6.20765623156458	5.11950033922396	6.47300082968601	2.75094270928385	4.16317882126172	4.23844685444531	4.42025060053281	3.92048184195052	4.88504243353906	4.18721639534115	2.57559739995313	5.25588611135156	5.09429877292318	4.43350432265885	4.85957297525781	4.00294781071224	5.91330805955469	4.05038474154427	5.01950339641458	3.75728276682552	3.7562197694349	4.36645923918099	4.50133876665495	4.16434211427604	4.22948455194531	5.28728675098698	5.03734866926042	5.1764173665	5.73247740939974	6.25172984638378	5.3434295475599	6.06811679082031	6.18899731948103	5.50139725125781	5.69176955693229	6.24639243623568	6.59438301915885	5.57111077889714	6.01469476197917	5.51300190127474	6.08151614251693
ARL11	3.88342562049479	4.3975570045599	4.11486572531641	3.9849126645026	3.51284084847135	4.08250279780469	3.90002597453385	4.27743388210156	5.90411373882161	3.65056160847396	6.47493411585156	6.84586962572266	6.43651452120573	5.93961238601693	6.44884841182552	7.02728028585156	6.16854754449505	5.72407902126276	7.39749205102578	5.61744391238672	5.8436353390651	5.86710363876693	4.60330462776302	5.83221518467188	4.9643106941849	7.02469192664453	6.79733999199583	5.44237182709115	6.75249650114974	6.35525279636198	6.56487810054427	5.21535031501823	5.26871833121224	6.75249650114974	3.4656788512276	3.38409185346354	3.59883667888281	4.60231198371745	3.57233619141406	3.51979659747917	3.79540957757031	4.73313267115365	5.02300451832161	3.87706180549479	3.46158896969531	3.91533220882031	3.93923566404167	3.96343318008073	4.04389186210938
SLC2A13	6.45238035075	8.85395891334245	7.15750621761393	7.23181195860807	8.3352637872474	8.242054411	8.62712019584375	8.67592523453776	8.56706366704479	8.85340248948516	6.69774826667448	6.29191766289063	6.14834879980859	7.27478849222656	5.89355113935078	6.09563868883681	7.69207300933229	5.78044338452474	6.0377917405199	6.75830967302578	7.23959549003802	6.15709939379896	6.92248427256198	6.59111883886719	6.46254579228646	6.20011773624219	6.61311729802604	6.55554146019792	6.23348175396094	7.14146085554688	6.82148079867578	6.21733649175625	6.69149974026693	5.74833771961328	9.01615418210677	8.12544050655339	5.80833603122396	8.32813663597396	8.65602235513984	5.5732474093776	5.18085466752214	5.20494588792969	5.26680351828646	6.23751496804557	6.66726045888021	4.52018250082292	5.84964848400391	7.57619935211589	5.85966991618679
CARD16	9.4284003174481	9.33932822525651	9.63011320555469	9.33657669808073	9.57991917892969	9.76058209121094	9.69516995740755	9.50853072105182	9.11320122534531	9.50111340135677	10.2448061670208	10.3772060929042	10.5039827825013	9.38253129276146	10.5598456588188	10.6169716262109	10.3564987824146	10.2776047862708	9.25456480690625	9.3885003226901	10.7595100312604	10.0310810247109	9.89687153022656	9.6776262549401	10.1273033127057	10.5921983185833	11.0596885823932	10.4181085045234	10.0020342963437	10.2559608252672	11.6801065655143	10.0494041526179	9.6908333857487	10.4887092726094	10.4249639696823	10.6519692671901	10.6349065057539	10.4287118409483	10.3829275619893	10.2215014393125	8.66349126609766	7.88264237621328	8.09346206094036	10.1004283197641	10.3163575787189	8.46900340370833	10.0887632320833	10.7888132615964	10.3318489875521
DUSP19	4.32026413469792	4.91660079936458	4.01452650883854	4.45524083533854	3.59652609926042	3.77418579694792	3.85556673065625	4.09879211150521	4.28812323355469	4.07062622103385	4.71742493488021	5.70651662373958	5.09238798835677	4.90775222857813	4.83936150936458	6.31193361983073	4.8106025198724	4.44052026698698	5.62874225464323	4.68890716922135	5.33673156277474	5.24601077024219	4.89557530201432	4.99892804849479	4.78158250091313	5.89731517697656	5.04112836964323	4.54763423034375	4.91448225855599	5.00770309302604	4.35661388815729	5.33422656964193	4.57969939207813	5.60828115947656	3.53374372276563	3.61594873433594	3.629196176125	4.1417954559974	3.71461740751302	3.82507022147135	3.13356525578125	3.16875353933594	3.42845388197917	3.60689579836458	3.73954761125781	2.92708967810417	3.78868914813802	4.20313467400521	4.13916511155469
CYB5D1	8.09346206094036	7.83074437015547	7.55887850207057	8.02510708007552	7.18279800902865	6.96081432460417	7.51550479222396	7.0597942788737	7.1519813246263	7.29584362281641	6.28843802431146	6.05618397247786	5.033170403625	5.4745972540349	5.6743055533987	5.92116278374583	5.82011806985313	5.23174931844662	5.8443075016901	6.31444826917839	6.12068003042969	5.38452053765625	6.15134635580469	6.2264121180599	5.44304992230703	4.89855963901302	5.71189816576406	6.42164238227708	5.81728096483333	5.64748734430599	5.78265405459245	5.87989448378906	5.9840276559401	5.83087579270182	6.74198946934115	7.11752068165234	6.61773610877083	6.68589214867578	7.19733578495313	6.80713214972396	6.73830309584245	6.72593725458958	6.11406596167448	6.90983658872266	6.40019531628255	6.46698824323438	7.26511366551563	7.07912169811458	6.81839730705208
SPEF2	5.83898133829167	6.47983015137318	5.95038755569271	5.93693524778646	5.48071745826979	5.75135833484524	5.40331454396354	5.46541249305859	6.10404793343259	5.45855985181693	4.68400630517135	5.61659798598438	4.09695855165365	4.68076416001042	4.62638394247917	5.99844401386198	5.01624026629948	5.11350018627214	5.21535031501823	4.61812732415625	5.23526974539583	4.68682199311198	4.32893060404167	4.63303584730729	4.15341573807135	4.8438951625026	4.0604546570625	4.45409187129297	5.12722574291927	4.93051050916797	4.30420759182682	4.62987691159375	4.48637292525781	5.50224750713802	5.63507443563281	5.708363834	6.38730429080078	5.87478962921615	5.85753413455339	6.53698519811979	5.41787403263542	5.2230785454375	5.53925001795703	6.53877746598438	5.76441456284115	5.20494588792969	6.03043412933333	6.09293447905469	5.9840276559401
KLHDC1	4.62278869372135	5.58677732765588	4.57853654064583	4.99892804849479	5.64668706298177	5.73247740939974	6.09891488036328	5.50139725125781	4.70262472845052	6.02550094711068	3.40615404961458	3.97211710639323	3.83226266422135	5.04549605285156	3.43668435116406	5.35366764134375	3.56893029468229	3.53132183289063	6.49544717204297	3.61594873433594	3.77418579694792	4.18951062760286	3.80965452189323	5.25439110616276	4.73313267115365	3.90391457069531	3.77805730152344	3.30546715638021	4.42576462409375	3.5515717294375	4.53068334947135	5.51215138204167	4.42576462409375	3.81585884534115	4.55055465152344	4.54666213265625	5.01198346678646	5.61744391238672	6.30487621197604	5.54911178113203	4.37292846579167	3.63369308991276	4.46909679663021	6.17078482374766	5.942619522875	3.87974144498438	5.73677243985938	4.77248317969401	6.39899614763932
PCDHGA4	3.44916399655729	4.40632110554948	3.46966835630208	3.50115874786198	2.94855685172135	2.88890520039844	3.06162263577604	2.97929168236719	3.61474620016146	3.12846704115104	3.04002987576823	3.54888086088281	3.40615404961458	4.128287513875	2.98569532359896	3.25961418764844	3.19977268129167	3.17658207297135	3.26097390414063	3.10298371794531	3.4269578441849	3.11380315535938	4.13801446955599	3.03127507525391	2.85558886780469	3.50885511866667	3.41873158372917	3.93199187895573	3.06742212407292	3.2070559958125	5.56823607680208	3.40197669896094	2.92170150021615	3.4269578441849	2.77866954325781	3.078385876875	2.77676269150781	3.33882789206771	3.07663727208333	2.65271344800521	6.07007597789063	6.36116026835938	6.05005869273047	2.57989372009115	3.2070559958125	5.98481848194662	3.55398702631771	2.65974082788802	3.66693966070313
ST7L	5.85966991618679	6.36753894116548	6.01183484402474	5.5732474093776	5.41121201419643	5.54525544614453	4.3975570045599	5.14174723510938	5.6360295668276	5.35269562307031	4.22948455194531	4.6977723154362	4.47724665508073	3.89071227504688	4.08250279780469	4.89855963901302	3.99940700919792	4.39308732217188	4.45839159826563	4.4810160124974	4.2269197046901	4.11107911542969	4.12554855626302	4.703578074375	4.11253263545312	4.67453211564323	5.78401993422344	4.68489773722787	4.33904089363542	4.64698877409896	3.55781223465885	4.17923796352344	3.71341391429688	4.6058692599349	4.45185047736458	4.28409595229948	6.46535213863802	5.04549605285156	4.75100399558854	6.64918975332734	5.48977596245469	5.40414623163281	5.54837210767708	6.78546808907656	5.95159720248516	5.12722574291927	6.83122865848594	5.90607240327474	6.18835515517656
HS6ST2	8.57026201369271	9.18920809405859	8.44363496252214	8.48424968835677	7.17144874105729	7.55996553992708	7.46010288685287	7.25855316720703	8.4736573115026	7.48720192201042	5.26343910386198	3.3137830276276	4.60011950448047	3.651841727125	3.62677401776563	4.89652752532292	4.05700915894531	4.0061318802526	3.11086627286458	3.59778231990365	4.05251464055599	3.81458747922786	4.74738482092135	3.70216038788542	4.14626293279948	4.0800062147474	5.77779277788672	3.1079998621875	4.44747598864193	3.07016778180469	4.44991222096615	4.3806668843724	3.33882789206771	5.16264544105469	5.13080593614583	7.03471248487891	11.3055230176497	7.64224346187292	6.12200668118359	11.0330586584531	11.3336998182474	11.2207066873385	11.4945680758294	11.2421957275349	11.4945680758294	11.3696158231901	11.0718679228789	6.42050007565104	11.4879999413625
HELB	4.19520412455469	4.83704598007162	4.33028061795052	4.31095444753516	3.8612852940026	3.83829940138021	4.05941344050521	3.84647072371224	4.49369226604167	4.04712193613542	4.31564292836979	4.6556366322513	4.17019312897135	4.97778282364583	4.88677981953906	5.35669645747787	5.01378437495573	5.1582533923099	5.42632183915365	4.71046566930208	5.32866232709766	4.34358725182552	3.47244111926042	4.87467019245833	5.0274854800599	4.70756795994141	3.76377199501563	4.52737126992318	4.99593466773438	5.10274208597917	6.48418857961285	4.84697124621615	4.64234742966406	4.54666213265625	3.79540957757031	3.84983921866927	4.71046566930208	4.65391973815625	3.98369120663802	4.37852341386068	4.02419861771875	3.61741753345052	3.63132329824479	4.55935903842708	4.37852341386068	3.56297056313281	4.38754024521745	4.47529090863542	4.50328383733333
SEC62	10.3417927805625	10.959735629237	10.5186678794792	10.3495425181294	11.0099341807188	10.9790061540026	11.0245503850742	10.8600371151315	10.5312020340625	11.0795991749635	9.69220454074766	9.5173712939276	10.6989453267443	9.84673920412969	10.338732920967	10.1370798272198	9.86159426533385	10.1136694273255	10.697952305101	9.68124140121719	9.68584292021146	10.0455516951469	9.59560647519557	10.0141012443114	9.92745281795528	10.0353810215523	9.79754223754219	9.67256517698594	10.1547347867999	9.78836963761146	9.7296279079487	9.82339723425156	9.95491831588568	9.89749791602474	10.4781208049102	10.6775599942956	10.1416571801484	10.8213119769896	10.5969733196536	10.2587892181224	10.080898111862	10.0913022768453	10.168451991248	10.1826903655625	10.0211602714714	10.0389523334557	10.200770263199	10.3847348805677	9.94770702323419
PROM2	11.7513211155378	11.0245503850742	11.4857052844492	11.6647476918516	9.90598869699609	9.85155323651042	9.80075317372396	9.8646099994763	10.8416471591849	9.70456680424479	8.16199567585026	9.6152763596276	7.70679327034818	9.34405815754948	9.28672335865234	8.64208416691016	9.75106848022656	8.61702630526563	5.9170292738763	9.2341505833763	8.22015005041823	8.56407905903386	9.31785612620964	8.5997636619974	9.07748278081771	7.82611109452995	8.60637068951302	9.52270037075938	9.21218773955234	8.00533270706667	9.20173702822135	9.55970925727187	9.28731017374089	8.39294227951563	10.9907435610016	11.1841636208867	10.556159716763	12.1655398778815	10.0903087797969	10.3839348155807	2.90405063166146	3.57111095000521	3.58307129466146	10.8761990960625	11.2322391047526	2.87444135808854	10.5019583380625	11.3585050499453	10.9360465943906
SIGLEC10	2.88069634096875	2.95931833525781	3.6910762401224	2.91546178115885	5.39351162233724	5.48573245948958	5.29723840471484	4.53384796939583	2.9702036841224	5.53655161208021	4.18039091629688	4.00857201523698	5.49890202483542	3.85295275705859	5.11271623638151	3.58549580045313	3.33992593270052	4.37732202214583	7.9035735680599	4.71831016763151	4.27743388210156	4.32634612329036	3.58549580045313	3.68161721315365	5.69817301329557	4.36645923918099	4.13204750050521	3.57111095000521	5.82937143522656	4.69585683191927	6.89102410928516	3.59778231990365	3.8132915609401	4.80638270763021	4.9517562972474	4.26057454384115	3.76518972126302	3.09829807708854	5.39351162233724	4.76778240718229	4.31826996257812	3.44492243123438	4.18487180317708	4.34009268914714	3.79385861450781	3.96099450944661	3.00764858366927	3.02169161163281	3.01895641690885
B3GNT6	7.69207300933229	8.51335367279557	7.77874825949609	7.42540886617448	6.71869977609635	7.11848653209609	6.98523968461979	7.57667031555599	7.894182426	7.03471248487891	9.95089007553125	9.89821070563021	8.06151560321276	8.84636320039063	9.16099782789974	8.72440283795573	9.65765479382422	9.19111541527344	7.33580550214948	9.57343071271354	8.65115431465365	8.48424968835677	9.03431284242969	9.70388486473698	9.4382263093843	9.2405893761224	8.39294227951563	10.1883796957396	8.52415282041369	10.1446817453086	9.79754223754219	8.76781442558333	10.3910398345781	8.83431317929427	9.07526520451302	9.2128304438544	5.92309346213281	10.2767227384622	6.99704513086563	5.59000328555729	5.21278451603125	4.47141496452865	4.55497193821094	5.82937143522656	4.93794248456771	4.5656407541276	5.74341994753906	8.3314417682013	6.23130122792188
PTCHD1	2.17667234618229	2.23586632838802	2.19803579891667	2.20991658478125	2.059337933875	2.066902048125	2.0905546674375	2.14977878926042	2.22086256499219	2.1346479701875	2.70335145717448	2.23281547923437	2.1346479701875	2.18976766303906	2.10826906000781	2.12429776326562	2.16115630361458	2.17075146292708	7.96978365827604	2.11338628484375	2.20554753914063	4.46909679663021	2.08448304849219	3.73424058642708	2.40878789670833	2.17667234618229	2.17075146292708	2.0905546674375	2.1346479701875	2.12899088553125	2.11338628484375	2.13968092071094	2.07899462820312	2.18094734678125	2.05156728439844	2.09663060599219	2.18976766303906	2.18431244789062	2.08448304849219	2.14505279360156	2.11953257123438	2.11338628484375	2.15589388542188	2.19429113480469	2.1668481985625	2.11953257123438	2.23586632838802	2.20991658478125	2.24630016635938
AXDND1	6.63728659183203	7.70006223363412	6.737740608625	6.61831810733594	7.41789007955703	7.71015305260938	7.04645982209635	7.58359880720885	6.78047326432162	7.44162714586458	6.87049240747005	3.07489755641406	7.82112321884896	4.77342805899479	6.38231452909115	5.48491327257292	8.83622433344583	5.15362593500781	4.66111972867708	9.8039368231099	5.79281697406823	6.49323809051224	6.73723285377031	5.53788266286068	6.38730429080078	5.68146815889297	8.14575722470052	9.05378337573437	4.60112077555859	8.34014423921771	5.00946629155208	5.20575895661979	6.35525279636198	6.27820939358854	6.44319673686458	5.33422656964193	3.20558950284115	5.91074778744271	7.12841170240885	3.55781223465885	3.66055430895313	3.57963413384115	3.57233619141406	3.35771792354948	5.71029700259635	3.71592709909375	6.56174376296432	7.15607937710026	6.37905807665625
EXOC3L2	4.31564292836979	4.2461516676276	3.99837682540104	4.66487319486458	4.04389186210938	4.10784308898958	4.0696788584375	4.00513668167708	4.60677497250781	4.19645551967187	6.2578329805026	7.32380117612761	5.44892662430469	7.08478269314453	6.46642086015365	6.30692194991406	6.96608810363542	6.79888405442932	7.10404749889922	6.86584064213758	6.95601378613802	5.87917961413958	6.2431751695625	6.55271832335026	6.09221275756693	6.4577809372513	5.77636355380339	7.63862025968099	6.64973185794792	6.4599294351901	6.55328835209948	7.33373868597188	6.1351336965651	5.93110429613281	4.32374479108073	4.55398441297135	4.2461516676276	4.06754288555208	4.20313467400521	4.47334990563802	3.56790189322656	4.11359636020182	4.077539964625	4.73825177915885	4.68489773722787	3.91936513619896	4.98150754071927	3.78170480376823	4.4453220962526
LINC01312	3.6187319290651	3.90539834959375	3.6764511363151	3.83362065521875	3.49967393860677	3.30546715638021	3.37144266521094	3.25706896184635	3.8275268853776	3.35089319384896	4.21537683509375	5.10750210408073	5.43054847273958	4.34358725182552	4.18039091629688	4.65184763959896	4.49900933558984	4.61054611020052	5.46379589616667	4.26974143267188	4.70039966555078	3.78284953747917	3.98997104557188	4.11107911542969	3.95277168886458	4.86621040127734	5.66673329914714	4.48343562388542	4.32771564652083	5.47368997991094	4.41685103288542	4.19855900472396	4.23213188730469	4.9874408784224	3.56893029468229	4.61325930173438	4.38856112371354	3.68280583710156	3.57111095000521	3.47882332670313	3.34725997211198	3.15308295219271	3.29473431835156	3.82035145470313	3.71201781021875	3.10972483179688	3.8967193357526	3.78998687081771	3.88928839694792
IL23R	3.58919809964063	3.86884653019531	3.651841727125	3.41166625653125	3.2959769512474	3.75368667173177	3.97211710639323	3.81205900182031	4.15341573807135	4.10332200297135	3.01388158093229	3.50630658259375	2.97759884030208	4.01821841127865	2.95591823133073	3.16150438779688	3.38711980521615	2.82592504433594	3.22833850300521	3.12846704115104	3.40347338821875	3.58549580045313	3.31524892616667	3.11668243592188	2.83226646364063	3.46286082786458	3.38571453258594	3.16278656388281	3.30356944621875	4.06388816039844	2.9939159337526	3.9459337579349	4.44389127185677	2.86330887825521	3.66153410952865	3.25451375549219	3.08459397354688	3.6729413366888	3.78284953747917	2.75094270928385	2.87910462341406	3.21247836315104	3.08989625806771	2.88069634096875	2.86330887825521	3.07663727208333	3.32806664015625	4.53384796939583	2.97759884030208
MMEL1	7.42540886617448	7.05498291740365	6.92146068524219	6.95850058456042	6.47544580534063	6.5715124949763	6.31712974298456	6.52011744914714	6.92039990521354	6.60341096194271	5.63449041421875	5.546911433625	5.90163564074609	6.29326359594531	6.01809561048594	6.50444090663021	6.16186824664219	6.62251965492656	4.10449269157422	5.77847085367188	5.85496835786979	6.70657367063307	6.29846619057318	6.50542287692969	6.27084826579271	6.76652038967708	6.95107162057161	6.03536776286068	6.07410646667448	6.36753894116548	6.18338978419531	6.00108553704037	6.5894394317526	7.0135109971276	5.81789863688802	5.99330276830859	6.14751129813802	7.05498291740365	6.02068140822396	6.41710872327969	4.75100399558854	4.48737504197396	4.44874985215365	6.54640144474535	6.33077727662162	4.75728786279688	6.99520499172396	7.01201932069531	5.94389558442552
PDE8A	7.53484412190365	7.36221248304706	7.73736273700148	7.94801385823958	7.9507514650349	7.80457427375729	7.92336192525781	7.97363337241667	7.46655185740938	7.68139121073177	9.11264956154167	9.18140557681068	7.37353915304948	9.87831379242318	8.90673274539948	9.36265354944922	9.37954041036927	9.08603892823698	8.40139340517708	9.46986042217448	9.65096888927604	9.58948156437109	10.4159544674167	9.03877245014583	9.20686172582943	8.63742403575781	8.73636522863385	9.93057807042109	9.28596293597135	8.89583683014844	9.70539480538802	9.8039368231099	8.89646337428516	9.15574878319922	8.06439822214757	7.70267976752135	7.28125813787344	7.10291993061198	8.70174303829037	7.75120175227214	7.17866446129375	6.60282230932422	7.10231398090885	7.92731617952083	7.39247208856901	6.63854404703906	8.08094164195833	7.77305288056016	8.12739967703385
CNPY3	5.59926802756901	5.47137999983333	5.50224750713802	5.42714308486589	5.73677243985938	5.77124502011198	5.30366878040755	5.20921898944792	5.85496835786979	5.20411439995313	6.09042160974516	5.56385122096615	6.81897436802344	5.48647859892318	6.47862260510026	6.47300082968601	5.79533204070313	6.54766182467188	6.85875600737109	6.00577937770182	5.91462089122005	6.35381631674479	6.02311931060677	6.33847354275651	5.95913955283646	6.55386271863151	6.94746057884375	5.70710258979167	6.45006275664714	6.54343017123307	5.69968065816146	5.73884869150625	5.82739985014974	6.14617106352135	5.36523425979948	5.16877733164193	5.94596069067969	5.52763491429818	5.29561275767448	5.97935061307162	6.56970090333854	6.71097520215755	6.51657178605115	6.15078901169011	5.9597874299375	6.39595780935091	6.32278507797526	5.56085010642995	5.96702800385156
SCAMP1	6.19516025465573	7.74388681434505	6.28915213482292	6.63668353711458	6.91191690842031	6.82042340926421	7.23181195860807	7.18639815020052	7.82170611026042	7.49284513125781	7.4282251428112	7.24011839902292	7.8664293610151	7.53895096759401	7.83008912294141	8.25324222248958	7.35062450059896	7.60828207690234	8.06275593159338	7.18337957096953	7.81667415485677	7.82779447566332	7.63700529680911	8.14761127546094	7.39145438825417	7.52531894305208	7.87525686701693	7.43333468607031	7.56590322394141	7.92497131628203	6.96560389074479	7.13934092781771	7.51198712077604	6.96930240163724	7.5238067938776	6.77697114601875	6.9707826726583	7.56323797957396	6.94746057884375	6.92192258847396	7.15098307567839	7.28439221176016	7.15464081497396	7.28715987402995	7.85362731002969	7.22866683204948	7.015862429625	6.67740582481771	7.4282251428112
SUOX	5.15050430307162	4.6556366322513	5.07941104816667	4.85957297525781	4.5066715673151	4.37163056104427	4.43040522099219	4.81155934600781	4.99786958580339	4.26974143267188	6.82917564428125	6.49323809051224	5.57403277126771	6.51889219110547	6.16713582880313	5.55096844258203	6.05618397247786	6.12132869909323	6.26283320435912	7.26569454114635	6.64339307193073	6.54391219936068	7.61239723588542	6.32536659750651	6.1012907748263	6.09697678636458	6.37978273135807	6.74690459508724	6.24781000057775	6.24457990303516	6.56011977176823	6.38607994191797	6.68589214867578	6.40789673108445	4.56847698426563	5.39661716159375	5.89614525750781	5.1224283985612	4.75194467442448	5.76178386797135	5.35187167240365	5.47137999983333	5.6384200213125	5.6459127144987	6.00606972044857	5.12904161729688	6.17372968677344	4.99106200063516	6.00577937770182
CD300LF	3.73033942883073	2.79015222484896	3.48659433771354	2.70960485236979	4.94417203696875	4.30625797171094	3.90539834959375	4.10560758528125	3.60903130898438	3.66055430895313	5.11705888891146	4.14742032667969	6.29846619057318	4.9405152565599	5.81030842208073	5.53545278883724	4.02419861771875	5.98481848194662	6.44426218076172	5.29473109257943	3.69215714399479	5.38524442198177	6.14569360552083	4.57659669058854	5.56450733062779	5.99070477343869	6.11211338800525	5.26609876569011	4.34461908261979	5.81106510857995	6.46587532503776	4.630942243	5.57921214858073	5.31338481689323	3.99707585735156	2.49604602303646	2.40878789670833	2.37870524155469	2.8587838441224	2.8069666726875	3.33992593270052	2.91278068939063	3.11086627286458	2.37256465584375	2.45048209267188	3.36454097213542	2.46571535414844	2.3844096294375	2.45372469627344
BCL2L11	6.33643136930365	6.39094548066146	6.47253229171094	6.65821391648307	6.45937945544844	6.59495404228438	6.82969831489453	6.79953062629036	6.3409343581276	6.33017540958958	5.54605268750521	7.75698428330078	6.57230877075912	7.34317246177083	5.62348981648698	5.85611329324349	7.13047137728255	6.12986195541146	6.09935020796615	6.0091975020612	7.43644086927474	5.92309346213281	6.24953910192057	5.69609052698177	5.89422300932813	5.57040184104948	5.22148306291016	7.27727045368229	5.91260417853906	6.11815254008073	7.21337268386589	7.34044213278516	5.9317499181263	5.94389558442552	6.98330601701432	6.46873170140234	6.23196088492604	6.18389053435417	6.43015675832813	6.07554467122917	5.49148073995052	5.60828115947656	5.76178386797135	6.27676711069427	5.9478206782349	5.53545278883724	5.9892722842526	6.57943452421198	5.90797450027734
TIGD1	6.37107120080339	5.87640655803177	6.13456359761849	6.03714260057813	5.26529245055651	4.49845477411263	4.04712193613542	4.91660079936458	5.82668582263203	4.90271748954948	4.21153868532031	4.73313267115365	4.02521313220964	4.36967066931771	4.36437063353125	5.54230486725677	4.81904298622917	4.35872943517708	4.63411098065625	4.29506931018229	5.33822948321094	4.24935788851302	4.75822155797656	5.77847085367188	5.43551965411719	5.30447173084115	4.61148146085417	4.75100399558854	4.34136384395443	4.07291612029948	5.05931254596224	4.57313427807552	4.53604953590625	4.62179641477865	4.26576383500781	4.65957300073698	6.0434162926974	5.59083841891589	5.37763844953906	6.41985537884479	7.60342644276771	7.12192613682162	7.3313836536849	5.67996824559245	6.18133896904037	6.93312682882682	6.78429049127708	5.59083841891589	6.16779573942708
ALKBH5	6.35812588788021	6.7164473086875	6.45006275664714	6.50334589703516	6.43015675832813	6.24125178395547	6.61311729802604	6.45006275664714	6.74383495514063	6.26850987477865	8.9536716811151	9.43516890613021	9.2580697079362	9.08348082557031	8.58058575440104	8.29194296621354	8.75248230884505	9.12273262222656	9.59713128753724	8.9888442708776	8.92334688239609	8.67423026348568	8.82357950903542	8.88114180127734	8.6029427488026	8.04419168609505	8.3573943220013	9.10675239326953	8.53521714877761	9.00674533889609	8.55075014952031	8.97916520324479	9.05309037236719	8.52890527937917	7.04390429770182	7.10231398090885	6.23686295889063	6.56266867016667	6.70727821496354	6.40379251968229	6.60182580568099	6.98678839116901	6.98780453518906	6.5277618046224	6.65644820028776	6.43651452120573	6.36624163431285	6.30487621197604	6.4599294351901
CCDC69	3.46692651297135	3.64170980451823	3.47882332670313	3.62677401776563	3.97211710639323	3.645442775875	4.32893060404167	5.01696738891172	3.66153410952865	4.159152790875	6.4318829699388	6.33144146146875	9.22480478424479	6.82301992113802	7.58413240186979	7.68881079684115	6.66603652044792	7.5105762907522	10.4266464678125	6.65986719115339	6.06937112486979	8.48148110178906	6.14617106352135	7.89025151291719	7.1823741845625	7.4962621762375	6.99982297075781	6.67069934861198	7.4517134213776	6.44526551380469	6.98869496486198	6.65644820028776	6.42659607392708	7.25688639662109	4.44874985215365	3.67498819055208	3.49828300872396	3.47105466082813	3.71592709909375	3.39762161007031	3.19008029180469	3.09829807708854	3.17916786303385	3.7562197694349	3.38867468604948	3.08989625806771	3.68876477909896	3.68985474729427	3.75209572860156
NFX1	8.07115614035417	7.63387990727567	7.96658468613542	8.03812991741432	7.33418087638672	7.14090108401291	7.32538214891068	7.39749205102578	7.52273480217578	7.21865265836328	8.32151208271458	8.44855721372318	7.83540845987214	8.54085848182161	8.48363953313359	8.35303867971484	8.53521714877761	8.52415282041369	8.37357533697136	8.32250005295052	8.56862907111458	8.24643213783333	8.21780198236406	8.56862907111458	8.27732639930208	8.19994043180273	7.68254464703359	8.06032320923307	8.69377654505729	7.87353091886235	8.28960300004167	8.2656356010599	8.57159965171615	8.36996906303255	7.29481190722917	7.44043231459115	8.06621156277214	7.71985480320443	7.80740408214401	8.50006851367578	8.12424707533854	8.04258263173698	8.01332971623615	8.25739346436979	8.05691186009375	8.0564015844987	8.66448437388125	7.68303983642188	8.08915516599089
DSG2	9.78836963761146	10.4097412054271	10.1710056884453	10.4306390547813	10.5813144503672	10.0485906613516	10.5176139994849	10.8682154686641	10.773480779724	10.6084136001146	12.6524233339427	12.5432819190911	11.3160238040065	12.895625103724	12.5432819190911	11.8808164585273	12.7651406066052	12.2686069245404	10.9921988723653	12.366324671543	13.0056335830938	12.3939326126146	12.754527519237	12.3206782169661	12.5301722764271	12.0557961033411	11.6223404580885	12.8469693258464	12.488320854375	12.6302977328583	12.8414433099115	12.8187462480516	12.5092326475391	12.0774168892526	11.3968082221081	10.9182179501901	9.85304453516667	10.4931231852292	11.2073908198317	9.6216343411862	9.84596013860521	10.2901053555022	10.00467184425	9.65839070506641	9.71335616955729	10.1406014957161	9.76669911860677	10.4626989911953	10.2961181756328
C5orf24	6.55452731378429	7.64283575721745	6.58396234825521	7.03830016942656	7.16113343261797	7.24684879317057	7.39095984558333	7.57559825103932	7.94077848833594	7.61932476030278	7.92793340763672	7.2591874995782	8.25783161041719	7.60235778244602	7.79310378911875	8.22864934498828	7.7524314350151	7.80570719491667	8.20203094900912	7.69444798193255	7.91153642692344	8.02350342303411	7.64341352917604	7.83914869920417	7.53430765813516	7.77874825949609	8.02743443284479	7.44278275762292	7.73190933739071	8.15481380528568	7.66143400394401	7.73014447411406	7.63091861326771	7.69546681266042	7.04645982209635	6.6934080680026	7.15607937710026	7.19408248903776	6.84680237938802	6.93068374348177	6.4067696634401	6.31503218712318	6.66726045888021	7.25688639662109	7.44851575173438	6.4420696021888	6.77198165233854	6.75780727397656	7.06035819110547
KBTBD6	6.02612858735938	7.24182999372734	6.62426993026953	6.29252425237813	6.92690783812891	7.24374245390365	6.81454522910807	7.10993924773646	7.05204096038151	7.05460486710443	6.11211338800525	5.62521851482031	6.47253229171094	6.06811679082031	6.28276182748958	5.86649706127865	5.98481848194662	5.43477324303125	6.85569328214323	5.8010076087638	6.46873170140234	5.90607240327474	5.40875647921406	5.86303695545703	5.60828115947656	4.71447543865625	5.39600701652604	5.65447527294661	6.02068140822396	5.75633350742318	5.77446199664714	6.2292609778151	5.92972744698698	5.4362620965625	5.98481848194662	6.22125918664453	7.60186090300391	6.43770050585938	5.29174991113802	7.00791987049349	7.08955441071875	7.62364872513281	7.86959513044688	7.2012910628099	6.90521664840365	7.49562205535729	6.58218623238281	5.7420175657737	7.68818658362891
CDK8	7.71699567619792	8.10767089217969	8.05590017635026	8.20318259729297	8.20371505441667	8.24997814648047	8.29017204179688	8.26463761294844	8.4355558078125	8.02062919326302	7.86092953320052	7.44478237141667	9.55151168403646	7.95133704134158	7.92793340763672	8.19690916484291	7.61878838226042	7.51000449968385	9.10419063846719	8.01044553988932	8.04702334253386	8.20875496732161	8.05590017635026	8.41144870315454	8.06151560321276	7.1643304619401	7.77923917941276	7.87695276558624	7.38230872950521	8.52655600835504	7.99323441511771	7.94132473789844	7.63047222633333	7.96566715112135	8.24791763072917	8.13538414336589	9.19646653078307	7.65444482133333	8.21327843882813	9.25128654044635	9.68427264393333	9.75290530530625	9.85444359342188	8.77147430613281	9.00384142445313	9.58073745825651	9.14990096776224	8.55253713610443	9.87126224913802
PTK6	8.55133391760417	8.4563482262526	8.0608823004974	8.42642725189453	8.91018797446875	8.4424220799987	9.03181893804713	8.9596403730026	8.4513443859987	8.72387291785547	8.12484959225	8.63343303721224	6.46366154460391	8.48424968835677	8.02350342303411	7.74272885331451	8.64147953200781	7.71481082365365	5.21630568221615	8.47984708511458	8.36448638701562	7.60881957193333	8.52120338214583	7.98394547933229	7.83584409863828	7.96233791210156	7.76035436327865	8.7755623213125	7.53332133208724	8.16199567585026	8.31006411884245	8.80150128615625	8.46439332221522	7.80977796401172	8.29839290998411	7.89469154414193	7.50623885926302	8.21898970879687	8.36112067453646	7.27776967331901	7.78717719679609	7.93917400686198	7.77923917941276	7.74004889186458	7.72901395746957	7.93661720785677	7.54523408744714	8.39612487738802	7.72573716386458
STK38	6.93681381994219	6.9803684247112	7.5238067938776	7.52886881365833	6.9823823393125	7.1397174935612	7.1348186599375	7.52835045663151	7.06121365923698	6.94641903833724	9.59427525693984	9.94849729130525	8.63178969332813	9.88991352693155	9.57547362453542	8.71809629391042	9.78744834539714	9.19052520575	8.45012026665625	10.1630643193828	10.177869475707	9.68939332674219	10.1667991830104	9.53738585473958	9.15112463847135	8.83381860081901	8.64147953200781	10.168451991248	9.532816666875	9.22357453444271	10.0727594817057	10.0318827088813	9.77250659608594	9.08798115989167	8.48261636957943	8.54243547776589	7.66253321891406	7.04964291299375	7.73407582127682	7.22363266380078	7.02728028585156	7.48219005643958	7.32133460217448	6.87386842392057	6.83172924089974	7.22490499613498	6.8428465947526	7.45915018862917	7.92893991448307
THEM4	5.56669058603646	5.18841799738542	5.2196786495599	5.26871833121224	4.30530784170573	4.62179641477865	4.69293182778646	4.68400630517135	5.315610634925	4.532905720875	5.90479137893099	5.3434295475599	5.86244713815755	4.82021462433464	5.85179744025912	5.42714308486589	5.40006162227604	6.39647274639323	5.78401993422344	5.28204097044011	4.78376220051042	5.68725769088542	5.20921898944792	5.16533536896094	5.09789133533333	5.68272776701432	6.18389053435417	4.74010477853906	5.4362620965625	5.26171895015391	5.19419192210156	5.06998558985026	5.57111077889714	4.95560095463281	4.26974143267188	4.43040522099219	5.66961085544922	4.92151161236719	4.59110247958594	4.79501198657813	5.00837667544271	4.75194467442448	4.76125776968229	5.43403614181302	5.72278117438021	4.73224871725912	5.18085466752214	4.93720464661328	5.28882243820573
TC2N	9.09509296279687	9.92166098586849	9.07059986734375	9.37172807512891	9.32047353919089	9.25676547167969	9.50167791275	9.49362781467708	9.61217282395573	9.71844853139141	9.05118816898047	9.03877245014583	9.19906369577214	8.62946986238802	8.9457474946276	9.64721972445312	8.81242239369792	9.37768967857552	7.53484412190365	9.16175860721875	8.95266215409635	9.03820683813021	8.60076484063281	9.50784814728385	8.97437768079948	9.33529671981875	8.80150128615625	9.14990096776224	8.65170708291146	10.3605660150469	9.39529730035156	8.46281626803237	8.71176294351172	9.08603892823698	10.4000196436651	10.0131919238333	9.76298508267396	10.1101085209911	10.3327544263186	9.21582964140365	7.62103054100521	7.97630274808352	8.01704312656901	9.44988418418047	9.36075578827318	7.47714531569531	9.25676547167969	10.241892331931	9.79908744542969
C9orf72	7.70679327034818	8.67370091736458	7.90506648494271	8.20203094900912	8.78953837096224	8.55075014952031	8.39879601396667	8.2812672409375	7.83540845987214	8.76977741797396	5.67150545382031	5.38700156952351	6.82812919361641	5.36318289584896	5.9413687286263	7.99323441511771	4.85106219238412	6.7192631138112	6.02999775273828	5.1910384741224	5.59282858489583	6.06686595521875	5.46083048629167	7.12895738059063	5.46447188971615	7.67273735350651	7.64224346187292	5.51537893720833	5.062151746125	6.52276655221215	5.16264544105469	5.33920667133984	5.31092641500781	6.17848841283073	7.96862553853802	7.93829208259245	8.0218113956901	7.80685983032031	7.73465526026537	8.3352637872474	8.0145626304362	8.07690617503906	8.05299006565104	8.70874235540104	8.55358452636198	7.86418354365234	8.85510068266667	7.97796847735156	8.71700958758646
TAPT1-AS1	4.94804952049349	6.3743370894375	4.51086229400651	4.69684271165755	4.08500899878125	4.16558261777083	4.26057454384115	4.05038474154427	5.32948080795313	4.83470642829427	2.95931833525781	6.2431751695625	3.01221331499219	5.71667844724089	2.92338427318229	3.12105510154427	4.67984281559896	3.1182134845026	3.19546428833594	3.02818146099219	4.10993124113021	3.17532849845313	2.88069634096875	2.97929168236719	3.15141825120833	3.4201400845599	3.33732099353125	4.5894985865625	3.02323725234896	3.14177492193229	6.68160792646875	5.84036716020104	2.87628420858854	3.33992593270052	3.95843589415365	4.0344708626276	4.25071222298438	4.34988868216667	4.19855900472396	4.23335849620573	3.53643771588021	3.77541252246875	3.8784634519776	4.77342805899479	4.12963742994792	3.73033942883073	4.66675772236979	4.63411098065625	4.67551807141406
ATP6V0D2	2.30146294257813	2.3373434687474	2.3373434687474	2.45795286184635	5.834855139	4.69092337343333	6.17147294154427	5.24467669300586	2.33340860169531	5.89355113935078	4.76724900327344	2.10171746378125	1.99568951761719	2.19803579891667	5.32599091200391	3.08641535685156	2.51260315686719	4.1581595585	2.4770656015	3.03276079173958	2.07214219248438	3.49694582704948	5.56823607680208	4.24935788851302	3.4269578441849	3.76805434848047	4.84581202240234	5.83418758158073	2.26149556363542	4.78463933222266	5.12157220295573	2.32116768701563	3.94474966117448	2.57989372009115	2.51761263967708	2.49812727620313	2.29054406436719	2.19803579891667	2.35535697426563	2.25007947609896	2.22086256499219	2.23586632838802	2.2536151420625	2.30796341819531	2.2536151420625	2.21525159632813	2.34000579504427	2.29838098285156	2.26613346195573
SEPSECS	6.49212833513802	6.84144249240287	6.43068525377865	6.4249683018112	6.99412584880677	7.1348186599375	6.95649151735677	6.54343017123307	6.88163830799479	7.13740693113516	4.74561613925651	5.29107754195964	5.315610634925	5.51700707165383	5.10274208597917	6.29649147948177	4.9697291900191	4.46335536102083	4.06509760847656	5.58751529452344	6.25427559386589	5.46447188971615	6.1604528916599	4.3806668843724	4.85106219238412	5.65161644095964	5.60050222965417	5.78601874616797	4.46115754641927	5.46447188971615	5.69176955693229	4.95868037966016	4.93461398351042	5.11950033922396	5.942619522875	6.1059858978112	4.70147326767969	6.23624277270313	6.76533648798177	5.383791685875	5.97032996417188	6.01183484402474	6.13839255370052	5.34078558268099	5.83976773496484	6.04866825366927	5.59926802756901	6.9707826726583	6.25223884365234
ZNF777	5.91008626351693	4.53183219720833	5.30916349720573	5.9073841275599	3.1738404044349	2.95931833525781	3.32123117727344	3.83131807711719	5.51300190127474	3.22434647350781	5.36806494561719	4.18721639534115	4.92346017861719	5.48419530290495	5.20575895661979	5.65161644095964	5.13822950658073	4.88594697532031	4.86987708977344	4.86407434263542	4.59436826869401	5.74542244067188	4.83347376047656	4.43160031567188	4.75311641771745	3.37009994794531	5.44063906961068	4.99505422502083	5.13908158286849	3.54783243328646	4.92257319236849	5.21724230842708	5.075037382625	4.85106219238412	4.84031652296667	4.42354151671875	5.80646511007031	5.9073841275599	4.76316027215234	5.24421405964453	5.00524930008073	5.11540496315365	4.59908954692578	5.9317499181263	6.41251947426693	5.41049281128646	5.66058312257943	5.5582656048776	5.99330276830859
RASEF	8.66769908344323	9.46986042217448	8.86110357185547	9.07873459799219	8.58555232628125	8.09287858562109	8.57559126338021	8.78249576241537	9.44311493673828	8.75381302468229	8.68156123714583	10.1308099716523	7.91789237528125	9.27373679987109	8.62819573362552	8.58104723792448	9.84333639332812	8.20997141743099	6.76915076812118	8.33867931270703	9.00087643785703	8.24997814648047	9.00329076095234	8.56288264793359	9.01236928920833	8.67059266751823	8.04956853852083	8.71176294351172	8.67326170234505	8.08037706282162	9.42899532905729	9.3646741307474	8.61347396596797	8.17447076826172	9.87912324074479	9.04825485402865	8.58897308968229	9.79244754640104	8.96889326639323	8.07460761718211	7.96081385381938	7.74004889186458	7.57235108821224	8.33867931270703	8.63634039058073	7.93873953698047	8.29517520133464	8.53185684827083	8.63634039058073
STOX1	5.44962003259375	5.63174298494714	5.38700156952351	5.19719131559375	4.93874547540495	5.4119373865	5.05362936760417	5.03926179585938	5.58463831577604	5.01378437495573	3.89071227504688	3.82386765496875	4.11837575382031	3.82160045221354	3.78415636789453	3.269326129125	4.22558803515625	4.18039091629688	4.18951062760286	3.74619410520625	3.93199187895573	3.3798939363776	3.01221331499219	3.90122167164844	3.58072929048438	4.69684271165755	4.76207191659115	3.60689579836458	3.13771064475521	4.02913693007552	3.6187319290651	3.8918666649401	3.77541252246875	4.00857201523698	4.00730678485807	4.59614833127474	7.31856260003255	5.12445608770313	4.37292846579167	7.67797088668359	5.22062847306771	4.80835829807813	5.77568921383724	6.95262824040842	6.55328835209948	4.89855963901302	7.41470431124089	5.0802012933724	7.41843074301823
ZNF512	5.23861553072135	5.11271623638151	5.03486157205469	5.07334696000781	4.57313427807552	4.97329229959948	4.60011950448047	4.78158250091313	4.84258305722396	4.36736100250521	5.86850922330391	6.87491965330078	7.29584362281641	6.49874001984896	6.71703899195059	7.44383805142872	6.06223456048698	6.89762969184115	8.36219943071745	6.18695030045573	6.62732933250391	7.46594818920506	6.57829124632031	6.17320363948984	6.62485296272005	7.1200316995763	6.30131733398307	6.38231452909115	7.02251009675417	6.4534508258147	6.62732933250391	6.05005869273047	6.73438181512188	6.66726045888021	4.7280631745	4.75100399558854	5.19353857840365	5.02470584870443	4.3021586752526	5.719059775925	7.33928313953906	6.98330601701432	7.03738230428385	5.43987386076432	5.51142164395052	6.53497048552344	5.826044896875	5.07334696000781	5.81030842208073
FAM117B	9.66819934665365	9.2302924191888	9.5977941986849	9.46765002538021	8.80767697012109	9.07936494788281	8.56407905903386	8.4371404616901	9.11643725320964	8.7466266646276	6.31444826917839	6.89153400118837	6.35250489792083	6.89314937734505	6.42391619027734	6.44162520569271	7.11201897154948	6.41710872327969	6.23751496804557	7.35778191007031	7.29151587085653	6.59111883886719	7.24623697418229	6.58904904291016	6.26850987477865	6.21429610784427	6.0434162926974	6.60773871245573	6.38348936773047	6.47029252707656	6.55034787496354	6.74751428057813	6.63609196207292	6.31318227198828	8.54916529754297	8.82963866721094	8.52723333590885	9.28448452468307	9.0014246256875	8.59344873175911	9.02569774905469	8.79636550445573	8.85625064696406	8.81537682455469	8.35467457334063	8.67477312641667	8.89245832308464	9.3735556916349	8.78381817278386
BRWD1	6.79124231841146	7.01500910363958	6.96672004895833	6.89542147834375	6.45063651339583	6.22125918664453	6.38170444235156	6.37515911120156	6.45006275664714	6.49045914410417	4.75626822869792	4.90271748954948	4.72033532571875	5.35995742178516	4.71357356664844	5.07241183565885	5.02939337411979	4.95658610531771	4.9018739561671	4.91065344995313	5.2196786495599	4.55935903842708	5.42403970566406	4.76831581109115	4.51452383857031	4.36856734317448	4.54885075581615	5.15907061634245	4.5656407541276	4.85219752992969	5.2733551881849	4.99505422502083	5.18194328610156	4.68785422166667	6.67990486023828	6.73262552042552	7.17822897199635	6.56970090333854	7.10906702844271	6.9960255634362	6.13779151715885	6.40789673108445	6.26910229493229	6.96608810363542	6.68104579864583	6.0884967091138	7.01049000802734	6.88373449562214	7.21168772302865
ZNF572	3.77312400979427	3.55029456722135	4.35661388815729	3.93923566404167	3.54011000602604	3.35644771053906	3.62270135513281	3.65430944420313	4.02317355028125	3.39934543032031	3.01221331499219	2.81373129764583	2.48296079778125	2.55127262558594	2.75689749291146	3.46966835630208	2.92338427318229	2.77676269150781	2.96882844495313	2.83226646364063	3.10972483179688	2.39598227136719	2.72390931930208	2.66706892871354	2.75277665655469	4.68400630517135	2.93487943947135	2.78799361678646	2.67838654819531	2.86330887825521	2.49343139009375	2.26613346195573	2.70795610842448	2.7216388165599	2.94991238850781	3.04642126511979	5.67307159613542	3.82507022147135	2.98714204574479	5.47368997991094	4.50864375669271	5.13080593614583	3.96476569745052	4.22437783709896	4.69585683191927	4.09171636542969	5.59759816558984	3.86377412021094	6.42274096311458
ITIH5	3.08989625806771	3.07016778180469	2.93162066945313	3.57864832866927	5.68272776701432	5.44658768114844	5.43317103485625	5.8070143501901	3.53132183289063	5.18085466752214	5.23361825945052	5.49573260340104	7.2190990982526	5.96098653655208	6.40845015658073	4.02778081025521	5.07241183565885	5.1875862120638	7.61653043153906	4.5435217920625	4.71742493488021	5.9529407374263	5.49148073995052	5.71189816576406	5.57617158075521	4.88747528441016	4.36437063353125	4.84491760739323	5.42064680009974	5.0014097785651	4.70147326767969	5.58525126785417	6.15191335882656	3.91533220882031	4.35561492554948	4.29506931018229	3.95538847504688	2.95447240309375	4.36736100250521	3.86757355319792	5.68725769088542	5.15212927242188	5.17557298501432	4.09171636542969	3.43542545926302	5.3591420540638	3.25961418764844	3.19142842258854	2.86018083590104
BRWD3	5.81436676985287	6.8236156027151	5.57403277126771	6.22389789115104	4.07516628680911	5.1319265257513	6.33144146146875	5.4362620965625	6.0910903791875	5.93621521727865	3.62399346564063	4.99593466773438	3.2070559958125	4.41383480330365	3.22285670536719	2.79938730835938	4.33800050298802	3.43807689001563	3.65915772581094	3.82273460614063	4.36081246874219	3.37144266521094	3.69215714399479	3.58919809964063	3.53773758792188	3.90002597453385	3.63369308991276	3.76239308734375	3.88119704309635	3.82160045221354	4.56146363418229	3.99707585735156	3.43244334216406	3.74367751570313	6.57765517217708	5.62804887869792	5.37049340711979	5.61819564696875	5.95386749232813	5.18358779679818	5.51474650331883	5.22232983197526	5.17212602598958	5.77985385521094	5.94389558442552	5.20921898944792	5.41345330830208	5.37531585948828	6.03536776286068
ZNF718	7.49929927014844	8.33088943745182	7.24182999372734	7.30372193820703	7.63801774013021	7.6668516185237	7.49088585145365	7.67797088668359	7.67127369476432	7.96081385381938	4.61054611020052	4.05150877870052	5.18005367169271	4.97158674807813	6.47983015137318	5.25999060979427	6.21870013703255	5.18268756250521	4.67344132970052	5.62742427755208	5.41528586678776	5.5285353522724	4.79781677582292	4.59233492034896	6.7759522541888	5.46730342452188	4.73579278147656	4.95868037966016	5.56011388570573	5.99528759536458	4.50568797491667	4.02209039486979	4.59527983473594	5.25363617632292	5.72407902126276	5.98192482870313	5.67517919167188	6.14501644262396	6.62485296272005	6.12068003042969	7.36769637546484	7.33027118370139	7.78044452405938	6.10807708315885	6.72181515635547	7.03024934017708	6.62311438851302	7.14810895700365	6.8550623578724
SNRNP48	6.68276838391146	7.47493988558579	6.46978790266927	6.85043774139974	7.53430765813516	7.16064283919635	7.59274090152344	7.44905599831198	7.51818580483984	7.4354790805625	5.68584398619661	6.34906713639583	5.40634832976172	5.77124502011198	5.74402387722136	5.14594396736068	6.01264387174349	5.46641514011354	5.25588611135156	5.02574557400521	6.1650365658099	5.58525126785417	5.65763402346901	4.57129275529688	5.57255360011198	4.90502861203385	6.19381703583464	5.6568097774974	5.57535520475521	5.39351162233724	6.0787825256849	5.95159720248516	5.23451254688021	5.66736258845573	6.91757906982813	6.64583428919063	7.14391974141406	6.81787368405859	6.93582182135026	7.20227763337318	7.27599050345964	6.87153546157161	7.04539242434792	7.40369359492411	7.22056422054688	6.7648466489987	6.97483903030182	6.57499514901563	7.07757828249479
ZNF555	4.29979078715625	5.1224283985612	4.86749008423958	3.97735948596354	5.8443075016901	5.30299315839844	4.98150754071927	5.35366764134375	4.75194467442448	5.4937930313776	4.59347504534375	4.80951477257031	4.36645923918099	4.48872072114583	4.80250698742578	5.33019446945964	4.4117333200625	4.46546073448177	5.47821784496615	4.47004331322526	3.74367751570313	4.28097247420313	3.79540957757031	4.47242569870833	3.8132915609401	4.86521867278646	4.85410588332813	4.98150754071927	4.7347831953125	5.45930941471224	4.71239149048568	4.52737126992318	4.3857566054349	4.01452650883854	4.75100399558854	4.89166247520964	5.4981974690599	4.64810550799349	5.45027736953516	5.78401993422344	5.62431270951042	5.71537140735677	6.01809561048594	5.01950339641458	4.65184763959896	5.80585626503906	5.68725769088542	4.7716251358125	5.24681084034115
GPR128	7.34204116869587	7.94284110328971	8.19523483682973	8.49942956497682	9.33722315097396	8.96778098806406	9.21643680902604	9.20433538738802	7.59961828768854	9.3172738423125	6.63973917640104	7.36714176795238	5.90097569936537	6.79458035132775	5.42966879128646	5.30059896011719	6.39277423780469	4.40299437847396	2.50060455303646	7.02619966851563	9.53658000076823	6.03466336292708	7.60071387121484	5.68644513240755	5.15282359584115	3.77667479221094	7.67906787502604	7.07101166264844	6.30622321190625	7.856403607	8.53084493624974	7.45334927055859	5.93764222500651	5.2733551881849	9.83385137309375	9.29367857115104	6.08797367567708	8.69763713601563	10.5092266514206	6.59973004489974	7.57559825103932	6.94746057884375	7.60881957193333	6.56120399909245	5.50042003845833	6.98414954595964	7.25201968088724	10.2730169872396	7.14753050173958
DGKH	4.93720464661328	5.78807150486979	5.12635782312109	5.22482839297031	5.0126915559974	4.96685413703516	5.2790379623776	5.37448806542969	5.62521851482031	5.25098093799479	4.75430896805729	5.97547846555964	4.02209039486979	5.54230486725677	4.10894705135156	4.25071222298438	5.89221666798594	4.34136384395443	4.68076416001042	4.54562913176432	5.10750210408073	4.16661962574349	4.1404883247474	3.98227414496615	4.58270516901563	4.10209012962891	4.43040522099219	5.30139543611198	4.32467506774271	4.3975570045599	5.61421337073568	5.88733979441016	4.30870310691146	4.18951062760286	5.95220186388281	5.35954973792448	6.28455535984375	5.87101841275781	5.29723840471484	6.03390137363516	5.72203845401563	6.38607994191797	5.83832828284375	5.67849783646615	6.81943315829818	6.51153659963021	6.21676001054661	5.10843515284115	6.33467679420313
TMEM182	5.68501824768385	5.96554627779896	6.19700196247448	5.6702345914974	5.64748734430599	6.49212833513802	5.54605268750521	5.38306885544922	5.59000328555729	5.60729043009896	3.69215714399479	3.55549118352083	3.9065678015625	3.66451955171615	4.02913693007552	5.5565384603151	4.20682047441927	4.36967066931771	3.58072929048438	3.50885511866667	4.34009268914714	3.44110353585677	3.58919809964063	3.50630658259375	3.48659433771354	4.99317266247917	4.06279004607031	3.52492281684635	4.25935175765625	4.73224871725912	3.28834219074219	3.89071227504688	3.63132329824479	4.63589386772917	4.56654201377604	4.80129598520313	5.81497113790469	5.55950097009635	4.53817373595313	5.40715407134245	5.50972652288698	5.9868480513112	6.0434162926974	5.67079397548438	5.40957537026823	5.37049340711979	6.25916975214323	6.11740290668438	6.34310627690272
MAB21L3	3.82386765496875	4.13088819410938	4.20313467400521	4.11359636020182	3.40615404961458	3.46966835630208	3.55029456722135	3.84983921866927	4.01342756402995	3.52492281684635	3.66055430895313	4.70638604376302	2.68251933697917	6.94894522720573	5.65284787403776	4.26343932713021	6.76211299475208	3.85431305320052	2.73962557186719	4.91660079936458	6.54343017123307	5.76923533020443	5.00342409393229	3.33273009477083	4.8585477796888	3.63748485901823	4.21046600853646	5.90544881000781	3.70216038788542	4.4810160124974	5.57993703277865	5.94596069067969	5.923638912375	4.20430839089583	4.50133876665495	3.61474620016146	4.15120951230469	4.35193787901563	5.76246445394531	4.30870310691146	3.05443385294531	3.5427284741875	3.28354533585938	2.7955938028151	3.58919809964063	3.37829043546875	3.82160045221354	4.62550165598698	4.08250279780469
SDE2	7.18337957096953	6.92690783812891	7.05248334972266	7.26992849914662	6.99641506468958	6.83076807029948	7.31856260003255	6.98780453518906	7.15098307567839	7.27195299494662	7.03069179469792	6.95791643376693	6.9837445959875	6.8241643132487	6.82812919361641	7.05204096038151	6.99520499172396	7.23128452058203	6.86253175472917	7.43598855942139	7.10502368959115	7.08587917543099	7.51254591761667	6.93214053551693	6.70890350699479	6.94894522720573	7.08847045064479	6.8529783453112	6.82712281021198	7.27599050345964	6.96672004895833	6.97123978715182	7.02183000837109	6.97876234201328	7.26942560507161	7.20916784909115	7.29427865773958	7.14196366883333	7.38079850865625	7.30925087213958	7.3191637591862	7.78098540483073	7.50341050601563	7.49040942300521	7.25645997310156	7.6455200775612	7.43667281738997	7.04593532507292	7.45601432814844
SATB2-AS1	9.05664755203125	8.08310148121094	8.70120560118516	8.78090486516953	6.57600014482188	7.20609470523438	6.98733166914193	6.71282867249479	8.01704312656901	6.73330567396819	4.69959738039323	5.91260417853906	5.14328995261328	5.41345330830208	6.48536144356068	6.56612856298646	5.83832828284375	4.82021462433464	3.31832346130729	5.62804887869792	4.89980528416667	5.16441526819922	5.62874225464323	5.0044153438151	6.70170856952005	6.91796857751563	6.31780449020521	5.53398075431042	6.56011977176823	4.74010477853906	6.25846201298177	5.59845181072135	6.88575681233333	6.90932329440156	6.23130122792188	6.66861336034375	6.57600014482188	7.65007667114115	6.76776041351302	6.97034641723151	6.27820939358854	6.12273998034271	6.31503218712318	6.93269055729948	6.4067696634401	5.73247740939974	7.23238590457031	7.92336192525781	6.84333655468281
RQCD1	6.61609834604167	7.03701062513281	7.01300547782031	6.59714622026302	6.72593725458958	6.94641903833724	6.56550414955599	6.77366247844792	6.7011541465651	6.96780968482188	5.58153282569661	4.45409187129297	5.6493954043776	4.73313267115365	5.03391480083854	5.16877733164193	4.5722358566862	4.75430896805729	4.60231198371745	5.06026178327474	4.52953499964063	4.98573462814844	5.04549605285156	4.88009500083594	4.89046345036068	5.15555645210807	6.02132437046842	4.9273868353151	4.4623391242474	5.44063906961068	4.83704598007162	4.59110247958594	4.64039392702995	4.8259906351901	5.89799968254427	5.69968065816146	7.12516414116071	6.26044836730469	6.08593705560156	7.19558596239193	7.91026444511667	7.83693160744922	7.94746831822102	7.64387959335677	7.23565763724583	7.80394636058891	7.48542818338021	6.62009157150335	6.89314937734505
TAF5	8.58959938377344	9.09772274261235	9.11715036719792	8.6792223336263	8.63742403575781	8.63178969332813	8.5945733740625	8.48908722336849	8.57261822672474	8.81180729304167	7.24684879317057	7.58470326072917	5.88946161711198	7.26038773839531	6.84030902340495	7.04918254367188	7.77120805398854	6.69012230196979	6.55761160578125	6.99312565316745	7.42711896557422	7.13425144173438	6.87106487369427	6.67382034328516	7.35062450059896	6.83076807029948	6.77923627240104	7.38637062929557	7.04706254888802	6.78161260499427	7.24998356269219	7.21455271180729	7.17253297275417	7.64387959335677	8.58676975289323	8.96196882796276	8.51784112021912	8.94996269783073	8.8247478139388	8.67815301641719	8.54289030531224	8.55304142010938	8.39502727570313	9.09509296279687	8.63343303721224	8.2562509385724	9.01046861270182	9.02982859413542	8.74234174130469
ITGB1	8.62597836943038	9.10675239326953	9.04219318055469	9.65901912997396	10.474797153849	10.2492653988688	10.4097412054271	10.3287954785285	9.62308797024063	10.2208211204831	11.9790773825078	11.6616094934466	12.2209971289036	11.9243092818294	11.4982033353581	11.3733719397135	11.6223404580885	11.6670440643958	13.0429693556771	11.7094949250063	11.6552112380625	11.8619983666094	11.8835394034063	12.0030991376315	11.3930371589714	11.0163287842448	11.0675939056708	12.018307554138	11.2928461307898	12.2245351969896	11.5838274315221	11.5857988573568	11.6801065655143	11.0359945890469	10.7990407428919	10.7696008071049	9.79580480632664	9.4580889091862	10.3625095880495	9.21701906411719	10.2067469565769	10.5132400903672	10.4814263096797	9.0885967066224	8.93665633280208	10.1984309941014	8.60406735073021	9.75206497652188	10.0098667344474
CCDC125	4.80432316289323	3.88119704309635	4.91158262477344	4.30083245022656	3.2787443905	3.75842604671615	3.82386765496875	3.27365934524219	4.20206220982292	3.45326211349479	5.0044153438151	5.93905619222526	3.60562252311458	5.15212927242188	5.16083640653438	6.11664050794922	5.00693962965625	5.35499171761979	3.44205936072656	4.94504851332552	4.53604953590625	5.61258612752083	4.37732202214583	5.18358779679818	5.0907971076849	6.14834879980859	6.65302288272396	4.84147648089583	4.3021586752526	4.41590176303646	4.68592091785156	4.94145025784896	5.17819950260286	4.73741104409245	4.46909679663021	4.02521313220964	4.484381033125	4.95658610531771	4.60954242261719	4.2359717692474	4.70543430669271	4.71357356664844	4.33028061795052	4.17407921007813	4.16014770327266	4.09791390457552	4.39518248932292	5.00693962965625	4.91258012094271
ND2	14.5145159535156	14.3644700848307	14.1244275143542	14.7952166858854	13.4197612554948	12.8321112989115	13.9377422945052	13.6210479566927	14.0256849444323	13.4197612554948	15.1238620439063	15.4531508114063	15.1922898414063	15.4531508114063	15.5541451544531	14.9214937279688	15.4531508114063	15.3798190986719	15.2710451298438	15.1238620439063	15.5541451544531	15.0172590969531	15.4531508114063	15.4531508114063	15.5541451544531	14.9214937279688	13.9928370060052	15.5541451544531	15.3798190986719	14.7952166858854	15.5541451544531	15.5541451544531	15.4531508114063	14.5145159535156	15.4531508114063	15.1922898414063	15.1922898414063	15.4531508114063	14.9214937279688	14.4879064635938	15.3798190986719	15.1922898414063	14.7181086867188	14.4661754155078	14.5463053943229	15.1922898414063	14.5145159535156	14.9214937279688	14.9691364671875
TMEM171	6.40379251968229	6.60541579542969	6.89487649417083	7.18850748682813	7.72962855871354	7.61476853866146	8.01044553988932	8.05013967058776	7.12396115311901	7.87407531545573	8.43040630134948	8.34189282567839	5.8010076087638	9.25741029629688	7.98510693853698	8.57261822672474	8.89175340438542	7.86027772121615	4.8438951625026	8.56167992128516	8.60691542045234	9.40274210242969	9.12727972911979	7.89761660383854	8.25565549779948	7.93295061815052	9.18365287795573	9.33588685430859	8.96084304471302	8.48424968835677	8.39051414627135	8.50904536122786	8.18651146604427	8.72222315364766	7.36541462530625	7.23608757015885	5.12904161729688	6.80291415371484	7.95862122905729	4.83704598007162	5.07334696000781	5.15050430307162	5.42473162271328	5.02664374985286	4.6209454164388	4.92946890781901	5.0898261823724	7.47016331675911	4.47242569870833
ATP6	11.0675939056708	9.33722315097396	10.4189444478385	11.1197588071263	9.25257724631771	8.60187579492188	10.0222229535058	9.956630589125	9.88882439497563	8.72114040318229	12.309020264444	13.0115099032578	12.3586440619102	12.8751851557135	12.6244474936797	11.7980239430938	12.8527030975068	12.6796409278906	12.8800403976224	12.1482625295052	12.7992185642031	12.0479713608411	12.3899625933984	12.4592630844479	12.5008956182292	12.0535188534948	11.8006225749753	13.0898975229323	12.5560332296016	12.0479713608411	13.147163375138	12.8138005314036	12.5348522505937	12.129395012526	10.9557822997331	11.2339613685651	11.4161428696875	10.8896470897785	11.0039949924401	10.9487346218932	10.7582407128385	10.3857947411797	10.4876242947187	11.1827013417253	10.743177892375	10.5101156200508	11.0376077970563	10.7122380732251	11.0985219577721
COX2	15.3798190986719	14.5463053943229	15.1238620439063	15.3798190986719	14.2572722198047	13.5887457700781	14.3196465130052	14.2379862683594	14.6858362130729	13.6894314703646	15.3798190986719	15.5541451544531	15.3798190986719	15.5541451544531	15.4531508114063	15.1238620439063	15.5541451544531	15.5541451544531	15.3798190986719	15.4531508114063	15.4531508114063	15.3798190986719	15.5541451544531	15.5541451544531	15.3798190986719	15.0532317040625	14.5145159535156	15.4531508114063	15.4531508114063	15.1238620439063	15.4531508114063	15.4531508114063	15.5541451544531	15.0172590969531	15.5541451544531	15.5541451544531	15.5541451544531	15.2710451298438	14.8415897601563	15.3798190986719	15.1238620439063	15.4531508114063	15.1922898414063	15.1922898414063	15.1238620439063	15.3798190986719	15.3798190986719	15.1922898414063	15.2710451298438
ND6	8.84518884174219	9.74944505938021	8.84636320039063	9.63164829215365	7.68462184347396	7.43183975605677	8.88948967292969	8.31504819322135	8.81079443017578	7.82337683038021	7.47016331675911	6.51153659963021	7.99801278831849	7.85071509329825	7.49723541659766	8.70818786758984	8.49743885724427	8.6617196633625	8.13600497092969	8.08431416737463	7.89025151291719	7.68070338323021	7.06176414501563	7.72162960814323	8.71752367270182	8.77306232397448	7.91850917815625	6.39474330605365	8.84104678998177	7.41889991929167	7.45650428421997	7.25201968088724	7.2765583401349	8.0608823004974	9.29659366743229	8.91950676771875	8.42135062644636	8.98032890808854	8.97663432680521	7.250972475125	7.00378114141667	6.77988225093099	7.13789927144063	8.50517364063958	8.46660628801693	7.36692598192801	7.83540845987214	8.94647175888385	8.8676582443112
SREK1IP1	8.69543842411458	9.86424758031771	8.7193617219375	8.68820091263802	9.50111340135677	9.54801045696875	9.58576395695104	9.6486749708151	9.69220454074766	9.88572807742213	8.24430305652083	8.30955035822526	9.05488802593359	8.50225061908333	8.72050174032552	9.05118816898047	8.66883840935417	8.21719325982552	8.71752367270182	8.06390009833203	8.87802215522309	8.65602235513984	8.13538414336589	8.40782045455234	7.92606399678073	8.85153631816016	8.93899640657682	8.33626586301042	8.48363953313359	9.16710150027865	8.59661943828854	8.60984347550651	8.16266960854818	8.64471727794922	9.09100739110677	8.94211493461719	8.81242239369792	9.14709676534896	9.23349066774219	8.54610602604037	8.96454682263021	9.16300674736927	9.11459532137891	8.64050790483958	8.85571944780677	9.04383757719115	8.49342465894531	8.66559081216406	8.91649194593099
POLE4	6.62953756240327	7.25688639662109	7.34485905869792	6.82042340926421	7.98760315653281	8.56000185023516	7.69694733051823	7.81990975778646	7.64283575721745	8.17447076826172	7.80977796401172	7.89761660383854	8.96084304471302	7.85315279555469	7.94968122521354	9.12797635334115	6.86637194927734	7.82112321884896	7.22554396505729	8.22808094904167	7.92893991448307	8.13046027348255	7.43644086927474	7.83422153821224	7.15973364227344	8.6139935028138	8.71809629391042	7.90845208338333	7.47159808851042	8.94873951938151	7.75465406386042	7.50570287991979	7.84535008494011	8.18045255627604	6.32198850210026	6.67245465931458	6.36233914697266	6.52276655221215	6.33467679420313	6.26850987477865	6.01183484402474	5.82011806985313	5.86113960738802	6.12986195541146	6.24180599780417	5.79412548427344	6.61664450436719	7.40472556170964	6.55271832335026
PDZK1IP1	6.18256189338021	6.46144533658724	7.04081476589479	6.91148015963151	6.76082558874375	7.3139331966901	6.53698519811979	7.14146085554688	7.36541462530625	6.9056933293125	7.91091308841771	9.10966643469141	9.31987568482292	8.85876359225521	10.2107778390885	10.5473235356469	7.85315279555469	9.84399727590625	7.46921298472135	7.33928313953906	10.9100441700286	9.20831719077865	9.22020285006354	9.47220071360599	8.95569488448516	9.51371784932753	9.45162760625365	8.73518159682413	9.3409351645599	10.2805644620898	10.4719311526549	9.22801467193099	9.42325711373958	10.5760903425646	9.5158976776276	9.34405815754948	9.45605267833464	7.67273735350651	8.60355265946589	9.46039624216016	9.6066560492651	9.90598869699609	9.83777748264323	8.99194533700521	9.36528791672396	9.71257313769792	9.0262647020026	8.35793069824479	8.70533208203255
ABCA13	5.59156821673568	7.14496767660748	5.71094817721875	5.94982901269401	2.80498727480208	3.02064814157292	2.93352310803646	2.7473584171849	3.35388518683073	2.82806668901823	2.66527807841667	2.99521751472135	2.6954741394401	2.69727265513281	2.67467462484115	2.77676269150781	2.81373129764583	2.89161686404167	2.84683920808333	2.71531279190625	2.88453356352604	2.49122062523438	3.59182263771354	2.65124257404688	5.60340748141406	2.96070760717969	2.93352310803646	2.65974082788802	2.66864258229427	2.89341252919792	4.66111972867708	2.6954741394401	2.60194709195573	2.91019946824219	5.83273266297656	4.2579719884375	3.03127507525391	6.65986719115339	4.86621040127734	2.92338427318229	2.82806668901823	2.75094270928385	2.77114369961458	3.11086627286458	2.92464811751823	2.69934919264583	3.25573027904688	4.54970193615677	3.269326129125
PPARGC1B	8.41104370311458	7.94641902619792	8.14413091894167	8.4371404616901	6.88938040326302	7.17253297275417	7.1397174935612	7.2597595745	7.61476853866146	6.83744856870313	6.71395966755562	6.83855320620573	5.23861553072135	6.01043016890885	5.61518284542708	5.37448806542969	6.95909495273307	4.93720464661328	5.4981974690599	6.56869684308724	6.10466970838281	6.15468735885547	6.33585472673438	5.44151822588021	6.27528566061328	5.43891580131771	5.31243699792932	6.17768823222917	5.78679296240495	5.35438333578255	6.11815254008073	6.45653340209505	6.23058352049219	5.44962003259375	7.62541325430532	7.41732903942969	7.2952071580599	7.70111990570443	7.48881984723177	7.19210392945573	6.65028572086172	6.50444090663021	6.49992822188021	7.56222353167708	7.84634046035261	6.58457831546406	7.5903547964788	7.63319624560287	7.36069159495781
ENAH	7.75517333646198	7.80977796401172	7.54785395601953	7.4209426624401	7.05744954785807	7.3191637591862	7.14902761935729	7.02677123322135	7.0476026383631	7.2012910628099	6.5038785976099	6.27676711069427	6.81191141230195	6.65474520952604	6.45714946104453	6.32829751397865	6.53632080304115	6.61892701526667	7.9681897017599	6.24512460044037	6.57600014482188	7.10404749889922	6.23261656619792	7.05865266384401	6.55884486135573	6.41314240653542	6.26411233415052	6.46812153988865	6.40154970604688	6.3006475197625	6.24180599780417	6.5561067634026	6.5514840848125	6.44827721314323	7.11392822773854	7.47112741183984	8.39832341913802	7.35525691278776	7.11142603869531	8.11742430225856	7.90743523451354	7.84416790551823	8.05971487751458	8.11952858774349	7.90122040839453	8.12800698498958	8.00150184997917	7.13654855308984	8.26206700838542
TIPRL	7.25782399638932	8.52655600835504	7.58927311459323	7.68559037717708	8.36741184622917	8.10142234272526	8.22638704653255	8.80387391637161	8.68392140588542	8.89245832308464	9.28448452468307	9.59560647519557	8.83078748605859	9.12926359148047	9.06386301140234	9.15844944264193	9.7346967194974	9.39995115302604	8.81079443017578	8.78145322246875	9.32630735234115	9.10916059499479	8.23258559117865	9.20831719077865	8.81364042926823	9.42709216654609	9.65558472558464	8.31948603204883	9.1377967880026	8.96939214898333	8.52594276123103	9.0847266359276	8.87400315969297	9.30624032009818	8.51663476609115	8.05590017635026	7.37311407837604	8.50121662676146	7.91026444511667	7.26511366551563	7.75871593312813	8.05299006565104	7.87525686701693	7.20283771433594	7.99736151207031	7.64446778350495	6.83744856870313	7.50058716563932	6.98968628292969
PRF1	4.80129598520313	5.22232983197526	4.80129598520313	4.77248317969401	4.88747528441016	4.5656407541276	4.92644927702083	4.8106025198724	4.67551807141406	4.71046566930208	5.10652234897526	5.12056733610417	7.53947287254427	5.1485335771224	5.8914438217125	5.97296218267839	4.98573462814844	5.3101283568763	6.17630174198828	5.13080593614583	6.0091975020612	4.59233492034896	6.07007597789063	4.79299639981901	5.36070195447656	5.72407902126276	6.35744902619401	4.90865396498958	5.50631803632031	5.96375579500911	6.61958653515755	5.00342409393229	4.72223071578255	5.91142986933984	5.13541439245313	4.95380823553516	5.48900918025469	4.74994708957031	5.92057794653125	5.42792101238802	4.93720464661328	4.47724665508073	4.77627589425781	5.84232778217188	5.22931855883854	4.66878221190365	5.08706019695052	4.93363009011719	5.12635782312109
FBXL14	7.60881957193333	7.39414335919401	7.63091861326771	7.7500056729974	7.29017708207161	7.3693387505407	7.80022058521094	7.82875258343073	7.66143400394401	7.5484470604375	7.16991438091927	7.71826511355469	6.59392555296875	7.34834637515885	7.18192181905469	7.21655478440365	7.37977630472813	7.45115679991406	6.71097520215755	7.25736989467448	7.91269703368099	7.04706254888802	7.8111461170349	7.87184836147109	7.20658144763021	7.01830924569531	7.07044744649349	7.36173498489271	7.16015148624766	7.04593532507292	7.24011839902292	7.1519813246263	7.19925472273542	7.00995787547656	7.70918845902943	7.80512474365026	6.73894385127083	8.28240412383073	8.08368817728516	7.35165125291406	6.09635423186719	6.51380155016458	6.27205019620573	6.94589820336979	7.60439393979219	6.37721087372005	7.53285217411198	8.3380366063967	7.74332568734375
PPIL6	3.8784634519776	3.66322198054948	3.63132329824479	3.81806094961979	2.7921930312526	3.15308295219271	3.25706896184635	3.1738404044349	3.79270884188021	3.30077106923698	3.47882332670313	4.077539964625	3.5427284741875	3.5515717294375	3.39173725530469	3.66949958965625	3.63041140702083	3.160412622375	3.74367751570313	3.52123410711458	3.8758411580651	3.08641535685156	3.32680386891406	3.64918203544271	3.15920798615104	4.06754288555208	3.96207908061719	3.38711980521615	3.50369813440885	3.65430944420313	3.31832346130729	3.48017247476823	3.30356944621875	3.91936513619896	3.14875047884896	3.246725257125	5.55096844258203	3.45887404627344	3.21247836315104	3.61355720783854	3.21369956728646	3.14875047884896	3.15773758628646	4.28543182193542	4.21537683509375	3.055821458125	4.33558638089583	3.629196176125	4.4368238645612
METTL6	5.66359779047604	5.17912913262761	5.58234169334375	5.42403970566406	5.20058336136458	5.42064680009974	5.56959250696745	5.28204097044011	4.95658610531771	4.37961746114844	4.20430839089583	4.67169027147396	4.61891095386458	3.68046485589844	4.33800050298802	5.20494588792969	4.26343932713021	3.95146130448177	4.73912721621745	4.26057454384115	4.78158250091313	3.92459227411458	4.05819361618385	4.07062622103385	4.6238469840013	4.34988868216667	4.28674241424219	4.17407921007813	4.17668230919271	4.52533437530313	3.75078416328646	3.71461740751302	4.16133244740625	4.30309907371094	4.76035307184896	5.39730421494531	6.58487452179193	5.30139543611198	4.98822282015365	6.47253229171094	6.62426993026953	6.37672450331771	6.89708012955313	5.86710363876693	6.47253229171094	6.57893984920052	6.4155775813138	5.62621169476042	6.60712071185677
CBR4	7.40081788900573	8.84518884174219	7.60670605	7.90455823994688	7.3381550085599	7.59490908641406	7.30310678447708	7.16064283919635	7.63649608652734	7.31973961210938	7.54075575529427	8.83622433344583	7.62661973718787	7.84963992773438	7.17866446129375	7.72326707401432	7.93362229676563	7.34781312163542	6.73330567396819	7.36280179913021	7.62716974482552	7.0403667619974	7.41414921925703	7.04918254367188	7.51198712077604	7.54262993969297	7.49929927014844	8.00371690065495	6.99102064263655	7.52886881365833	8.07407791350521	8.04478128815208	7.34597961816146	7.63801774013021	6.95909495273307	7.0033157849561	5.80453150590625	7.05690813760286	6.94452202049479	5.44820162167057	6.60080821500521	6.69965295593229	6.64685425194011	5.47053798998828	6.14157869418099	6.41314240653542	5.64668706298177	7.03024934017708	6.58573861520127
ZNF569	4.97778282364583	5.67079397548438	5.08422790659635	5.42236615421875	5.24142879484635	6.02817527079688	5.30597370773958	5.72203845401563	5.41787403263542	5.45375166344401	4.1487344597526	4.52953499964063	4.46680372347526	4.25935175765625	4.76724900327344	4.57440937850781	4.38856112371354	4.48637292525781	5.00240940568229	4.13544877489323	4.64152413026563	5.18434699672917	3.8967193357526	4.67551807141406	4.21962109017188	4.65667108229167	4.81691920995182	4.0604546570625	4.23844685444531	4.50133876665495	3.96591075161979	4.10993124113021	3.97735948596354	4.52324280899479	4.48737504197396	4.96606682689844	5.64248453006771	4.9942351090026	5.04647786778125	5.33513083176897	5.03391480083854	4.37163056104427	4.65475910483073	5.85966991618679	4.99593466773438	4.58168224344531	5.4937930313776	5.3229115844401	5.2230785454375
DUSP18	6.23196088492604	5.74076808744271	6.00577937770182	6.14670207421224	5.0758554498737	4.9405152565599	5.10843515284115	5.11435347240365	6.09635423186719	5.23947230994271	4.28812323355469	6.44711978112396	4.76941175349479	5.50727898714063	5.18937943155078	5.60340748141406	5.56306199398177	5.63909039005729	4.58270516901563	5.25439110616276	5.62742427755208	5.033170403625	6.16259024736094	5.58525126785417	5.17557298501432	5.70559871697396	5.0898261823724	6.08151614251693	5.51776478807031	5.32775947138802	5.13273023642057	5.95678571811719	5.5860418061224	4.85505496641667	5.64748734430599	5.53476553061458	6.44773994304948	6.00577937770182	5.30366878040755	6.84625580183073	6.01322907804557	5.56222399296875	5.6360295668276	6.49212833513802	6.52648808581641	5.71261351290625	7.43598855942139	5.96891120786198	6.7011541465651
ZNF791	8.22015005041823	8.85340248948516	8.09607274191042	7.91026444511667	8.00430218729427	7.89874398363177	7.95018243172452	8.1423426399197	8.44962743505573	8.12983888035937	7.87806947905078	9.71641052488932	8.78953837096224	9.03689342545573	8.81417800100912	8.4869495909974	8.8763574666888	8.9347421698099	8.52298412849688	8.36219943071745	8.74903529212761	8.55653567410938	8.65170708291146	8.4208849476607	8.88835302815365	8.64544249507813	8.3075966804349	8.97437768079948	8.91375996797526	7.50508091988504	9.08914952285677	8.84465123350521	8.69202797982292	8.33738938840234	7.93917400686198	7.71015305260938	7.75049521921745	8.26356263965495	7.95196955605352	7.727940109875	7.19669782854948	7.6539356918683	7.34656922822396	7.80977796401172	7.468601201875	7.62840930170573	7.66748294870938	7.7635771337513	7.96233791210156
CHRM3	6.02311931060677	6.43068525377865	5.92559466589193	5.66961085544922	4.56146363418229	4.54475179869141	4.44052026698698	4.85957297525781	5.9277757205625	4.52822012346094	4.49900933558984	4.25467431344531	4.05819361618385	5.37931528714453	4.32634612329036	3.93199187895573	5.47752911806771	3.45887404627344	6.08406408437109	3.99243811908203	5.1875862120638	5.08498130777734	4.97479758828906	5.42792101238802	4.4926992881849	3.84253772965495	4.39627161159245	4.07181638499089	4.42120644314844	4.97071102511198	5.46010455419922	5.01132286263281	4.91964206028125	4.47242569870833	5.44892662430469	5.26257822607083	6.66603652044792	6.54766182467188	4.75728786279688	6.27676711069427	6.43925748285078	6.35023871073698	6.03536776286068	6.24830267401302	6.73830309584245	6.94404810724948	6.28455535984375	6.1059858978112	6.65353845350521
PRPF38A	8.61231831340039	8.58897308968229	8.63519377877474	8.69027139281771	8.53764878911198	8.41446227540885	8.29517520133464	8.24145968157775	8.50121662676146	8.30845886951823	8.4424220799987	8.48087312236328	7.76468068572266	8.63236235001302	8.31851821997656	8.4944999121888	8.58164954419635	8.05243373316146	7.98394547933229	8.35248711894792	8.59718906681901	8.35578965941349	8.51624561947214	7.98611697727279	8.28343712565755	8.28464024507812	8.28638040065755	8.31336253432161	8.2562509385724	7.81868946277734	8.50277440598958	8.77306232397448	8.26910029723698	8.17218658472135	8.27918662691406	8.60984347550651	8.24942053313151	8.46776257628255	8.32653968581875	7.99962292548698	8.27918662691406	8.4712912490638	8.61702630526563	8.12219637589323	7.84590671720182	8.23258559117865	7.75984405764974	8.49342465894531	8.28685042873177
FAM195A	9.91162614067708	10.0374045189479	9.88991352693155	9.72861956575312	10.3654371401719	10.3586150838724	10.066812165159	10.4843221975039	10.8295909979323	10.3969471487708	9.5158976776276	9.19646653078307	8.88776872208333	9.44247478679688	9.64422410787995	10.1871972412305	9.24268381060937	10.2874163258932	7.31973961210938	10.0318827088813	9.06855480554687	9.71932634019844	10.4388944188268	10.0389523334557	9.47945743422266	10.2511831015979	10.9005696134546	9.72775577324033	9.44029552334271	9.55600606986198	9.39734584558333	9.82913819226406	9.93261357950781	10.0764587650703	9.26412968318099	9.4877795505625	9.40885414823177	9.69749044123177	8.97496994688542	9.39058236512891	9.12402499650521	9.52355838421224	9.25741029629688	9.19646653078307	9.81443505448958	9.50506884617969	9.75827046926797	9.15058509639062	9.20240409739844
ZNF548	7.11705533857162	7.9681897017599	6.91904835302865	7.16064283919635	7.62255203406901	7.47071004581406	7.664567558625	7.39913221176637	7.28593977624349	7.61597421609896	5.18434699672917	6.15191335882656	6.37792796542857	5.5429937997487	5.3229115844401	5.48900918025469	6.10537149738542	6.16934674855543	6.73723285377031	5.53715390590339	5.98798155352995	5.51615570394661	5.78401993422344	5.61659798598438	5.36388639348177	5.23361825945052	4.87248118292448	6.46587532503776	5.31980056393229	6.04513165923698	5.45855985181693	5.8070143501901	5.62188825814583	5.05446469870573	6.53381931624107	6.0434162926974	6.97729121693924	6.64284496769141	5.86434432392708	7.37601230855104	6.86144805794167	6.9128166966901	7.19807843084115	6.61958653515755	7.09560095233594	6.81633870894401	7.51482534446044	6.57273227546354	7.27080387286589
METTL21A	7.78604287148854	8.1206472446263	7.80512474365026	7.62992074954818	8.28405667585677	8.22364237463802	8.15593955248177	8.09067202187578	8.10919135253307	8.16443121743229	6.41935299185938	5.0802012933724	6.19582411019271	5.17043416198958	5.30139543611198	5.99070477343869	5.47616111547787	6.10807708315885	5.57535520475521	6.33017540958958	5.50224750713802	6.48606284860026	6.1246522499987	5.33673156277474	5.09429877292318	5.46379589616667	6.89487649417083	5.64449189601302	5.7705532671	5.9529407374263	5.55444383259505	5.6091040145625	5.59464972627604	5.7893424372875	6.91449466734089	6.94209646695052	7.70267976752135	7.11899065163281	7.23078210797619	7.83483073182057	8.68156123714583	8.81304538481771	8.67370091736458	7.87069574356094	7.76180388277995	8.71700958758646	8.07237222386589	7.11142603869531	7.82556602477292
AJUBA	5.39029632827214	5.29473109257943	4.94504851332552	4.42685394176693	4.89855963901302	5.37763844953906	4.4599996105599	4.89652752532292	5.2790379623776	5.00610830831641	3.92799784498958	3.56297056313281	4.15233497658073	4.2579719884375	3.58072929048438	3.99940700919792	4.09394486734896	3.8758411580651	5.05529820405208	3.71742798945052	3.06417755207813	4.02521313220964	3.91653156765625	4.05360398986198	4.61891095386458	4.27622997804948	4.30870310691146	4.0800062147474	3.53374372276563	5.28967916001417	3.80161981586719	4.07868912580938	4.13801446955599	4.52018250082292	4.19855900472396	5.03836310542188	8.13600497092969	5.02378394836719	4.94145025784896	8.24001911231771	8.84571176010937	8.64208416691016	8.89832314075	8.16501658460703	8.29891667608594	8.69311089042969	8.02410295795182	4.7242344590625	8.10194588040104
KLHL32	3.35505417111979	3.50630658259375	3.37144266521094	3.46286082786458	2.93162066945313	2.98569532359896	3.04500571752604	2.95138085863281	3.52722057488281	3.05726358240885	3.33273009477083	3.87463274753125	3.31832346130729	3.40487057114323	3.24336039845313	3.52492281684635	3.51856850224479	3.48292480984896	3.59182263771354	3.40896237554427	3.74482317436328	3.01388158093229	3.19546428833594	4.0800062147474	3.09665406128646	3.89305025403125	4.698617119875	3.22976426108333	3.3798939363776	3.55669970934375	3.21541084117708	3.34598687906641	3.1675292093125	3.82035145470313	2.98853280222656	3.29211442915885	3.25339603651042	4.94250265991406	3.11086627286458	4.15565617549089	3.03582820867188	2.9058464624401	2.94730992482292	3.76239308734375	3.14721403782813	2.8711802681276	3.6723361584401	4.34576133670313	3.577332962875
DCBLD1	7.52122376446094	8.57026201369271	7.44851575173438	7.82041756846953	7.94077848833594	7.58413240186979	7.80283663398438	8.21502705348672	8.55304142010938	8.19300060086793	6.91551140935677	6.34038001657943	7.59169663326042	6.57943452421198	6.38412407951563	7.16531267481901	6.36624163431285	6.525887914325	6.37307816962872	6.61958653515755	7.05587306538315	6.46427648192448	6.83744856870313	6.73502935789252	6.53381931624107	6.86897250506042	7.40785790531719	6.16186824664219	6.15020446903906	7.0403667619974	6.46978790266927	6.75496483029037	6.79617011665729	6.19175467726563	8.70120560118516	8.02350342303411	6.79346597546484	9.00803406173437	7.91899294152821	6.90983658872266	8.51187639759037	7.94641902619792	7.61597421609896	7.30716136173177	7.25156784141927	7.98552724238542	6.2578329805026	7.53895096759401	7.07044744649349
DTD2	8.68562119842839	9.06091433646875	8.14703357900651	8.65734785259245	8.36263456619531	8.77485808544583	8.65115431465365	8.25500648529792	8.73588527454635	8.6892412964974	6.93777771800521	5.92492318525521	7.64743569182943	6.95505498148177	7.78665591973247	7.61990664890495	6.90983658872266	7.62255203406901	6.39957989157031	6.66538729931771	7.14949816346719	7.41684375081771	7.03875941140729	7.37709565673177	6.48418857961285	7.71428440438177	7.98172694564063	6.77860537860807	7.3133273353362	7.17416079417839	7.0476026383631	7.15413149194662	7.10637962597656	6.80167898851953	6.89598461729877	7.69260895300911	8.29456818053646	7.62364872513281	7.60071387121484	8.39663798646667	7.41212593258984	7.22914926213281	7.59214103064208	8.8745748630599	8.67059266751823	7.10954198196094	8.67987938663151	7.86697033836979	8.49889475319688
NKX2-3	3.99940700919792	3.28834219074219	4.05038474154427	3.68046485589844	8.34579449794141	7.94188027684115	8.06888026543289	7.73689032673958	4.51325836660417	8.06888026543289	7.52220615134531	6.82712281021198	8.12850806732813	7.77430043731641	7.74890476947136	7.27478849222656	7.12951873435156	8.48908722336849	8.47311762958255	8.15757200181771	7.50738409048092	8.25943418286979	7.81560061012005	8.23670261703646	7.9990832660776	7.01201932069531	7.16617490804271	7.0135109971276	7.95196955605352	7.65879547967535	6.59921280146094	7.70813211851693	8.2196544018612	7.71066982301497	6.59050993204011	6.54294854225	4.65848341611458	3.94316610165885	6.96723898352396	4.89446791566406	4.08818683819792	4.00050830320443	4.35193787901563	3.839568998375	5.553777797625	4.33028061795052	2.89829418409375	3.69849782790495	2.47266041498958
KIAA1524	5.13541439245313	6.04448781096875	5.39418545806146	5.57535520475521	5.23266300288542	5.54974984195313	5.51215138204167	4.44161650320573	5.9529407374263	5.34680966013932	4.47334990563802	3.64170980451823	4.09791390457552	4.01452650883854	3.76113409668229	3.29772501774219	3.51653084167448	4.22307853002604	3.66055430895313	3.9065678015625	4.17799206619141	3.6042211083125	3.82507022147135	3.55398702631771	4.16918911572135	4.76601067560807	4.87573326491276	3.21852070208073	3.57474155582813	3.3124309508125	3.15615204477344	3.1321804530651	3.74482317436328	4.73579278147656	2.89341252919792	4.13916511155469	5.82668582263203	4.65184763959896	3.61741753345052	5.83418758158073	6.21545074866146	5.73183933036979	6.34038001657943	6.19254837949219	6.06362511762761	5.53476553061458	5.90273457496615	4.34136384395443	6.17372968677344
NXPE1	10.3125260997206	9.67830155630208	10.168451991248	9.88792568391276	8.60076484063281	8.91375996797526	8.45407333922708	8.37473630141406	9.49954285336719	8.31006411884245	9.17177894163542	10.8949238150099	7.65688064310938	10.6068519033672	10.1911051258359	10.4128657243177	10.243773264233	9.6833669521276	7.84182982891745	9.29367857115104	10.5302338564323	10.4057693795143	9.84673920412969	9.22801467193099	10.3211011697604	9.57911626165365	8.89001463233594	10.2559608252672	9.17041890637448	9.12026305797396	11.1315707087781	10.0389523334557	10.2224166710365	10.2484543781053	8.39228742303906	8.75984067541667	8.49743885724427	9.60581428824479	8.58164954419635	8.67113012817188	7.48669833338281	7.53180650728672	7.88814241528542	8.33976045915234	7.7016201944362	7.86373187856901	8.9785230865651	9.87994025504688	8.77961641210807
IGSF22	5.57111077889714	5.71743987720964	5.47053798998828	5.67583456737761	5.10750210408073	5.16954361020573	5.23526974539583	5.23174931844662	5.21535031501823	5.55532375325	4.24367190672786	5.09238798835677	4.65848341611458	4.4599996105599	4.83347376047656	5.36251941552344	4.60778675534115	5.05745429840885	4.42354151671875	4.60429133451823	5.33920667133984	3.9028135828099	4.44615216697396	4.63411098065625	4.19855900472396	5.88946161711198	5.56222399296875	4.48872072114583	4.91872574880729	5.28800762652083	4.34461908261979	4.29380022903125	4.5435217920625	4.97560102896094	5.00946629155208	5.3509197447487	5.17043416198958	5.25514664552083	5.43551965411719	5.36318289584896	4.9405152565599	5.0517031695612	5.27831118117578	5.74542244067188	5.30597370773958	4.76207191659115	5.58463831577604	5.64248453006771	5.68272776701432
ZBTB3	7.55839772946771	7.02677123322135	7.02677123322135	7.03507067272266	6.07699469952865	6.46427648192448	5.8691404541849	6.11881007902214	6.56174376296432	6.39899614763932	4.88841935229167	5.54525544614453	5.20312933548828	5.062151746125	5.23361825945052	5.37275158183646	5.38306885544922	4.98369456721094	5.13749361517552	4.85326333626146	5.50812034832813	4.91158262477344	5.32599091200391	4.19520412455469	4.89855963901302	5.67307159613542	5.24771004084375	5.16359436374479	5.32684453551693	4.95102541901563	4.83248251672135	5.54147601346875	5.51215138204167	5.48977596245469	5.54230486725677	5.47908453574349	6.57124634145313	6.81191141230195	6.35744902619401	6.61892701526667	5.09789133533333	5.27585858015104	5.42236615421875	6.73723285377031	6.16854754449505	5.27016421336458	6.65028572086172	7.51000449968385	6.66141127136289
ZNF486	4.159152790875	4.59527983473594	4.16317882126172	4.37629002520313	3.72651521970052	3.82035145470313	3.95699723409635	3.71036985940365	4.34461908261979	4.11486572531641	5.21535031501823	5.99969695658594	5.20494588792969	5.18665229842708	5.0105452410612	5.57617158075521	5.32775947138802	5.42561050746615	5.6384200213125	4.92041172838542	5.65517762621094	4.51208071503646	4.64609503709896	5.49482299698438	4.91872574880729	6.17271541379688	5.69478009725781	4.69511808363932	5.03734866926042	5.20312933548828	4.97329229959948	4.99684086926302	4.79120418901042	5.79945366243385	3.66949958965625	3.73300703271875	3.98650359315365	4.28674241424219	3.84253772965495	3.9419477486849	3.63369308991276	3.50369813440885	3.56297056313281	4.41383480330365	3.87463274753125	3.47615964386979	4.38665508827344	4.33800050298802	4.32120526326172
FGD2	5.18434699672917	4.34711962521354	5.74402387722136	5.20214317285547	8.45407333922708	8.18759581939323	8.18864058217708	7.9576422154349	4.92151161236719	8.04956853852083	8.0650056600599	6.8023012167526	8.83126949985286	6.58740638656042	7.97304994865	7.00173486268229	7.02819665111868	8.07115614035417	9.24674714519896	7.51414823764156	6.23261656619792	7.80512474365026	6.4420696021888	7.09363623946745	8.28846427594688	8.06275593159338	8.60457892553906	6.9026892828596	8.48424968835677	7.10180558428151	7.75517333646198	5.90607240327474	6.80015223540677	7.81401445833021	7.32181423500781	7.11250514630208	6.47428933710417	3.96854803828906	7.56533782429948	7.474426975875	7.25156784141927	7.02251009675417	7.11089586392708	7.94317490593229	7.12841170240885	7.33758994695182	6.62560884830711	4.05941344050521	4.63773377739401
NBPF4	4.55398441297135	4.13801446955599	4.36645923918099	4.66675772236979	4.33249075554688	4.24479836371615	4.54666213265625	4.35091507947135	4.64609503709896	4.4926992881849	3.79540957757031	3.30077106923698	2.70335145717448	2.65974082788802	2.83390533040104	3.14039760006771	2.84018425163542	2.79708024957682	3.07979409180208	2.89676796373698	3.10154319194271	2.65974082788802	2.79390682689063	2.84683920808333	2.71133350597396	3.23687822215885	3.16993633719531	2.82592504433594	2.20991658478125	5.27506830213672	2.2396048239375	2.96408341661198	2.79708024957682	2.66352524782031	4.53817373595313	4.60677497250781	4.33904089363542	4.68785422166667	5.28651757356901	4.2461516676276	4.60872973041016	4.98912155448177	4.9874408784224	4.21537683509375	4.33558638089583	4.32026413469792	4.70039966555078	5.86850922330391	4.88315856904948
ELMOD2	8.13046027348255	9.10101769980339	8.54136635681771	8.39396456720391	9.09700790211458	9.36331273923698	9.00736479456771	8.93010025078854	8.62819573362552	9.25522510144271	7.67221182784635	7.56633785448958	8.01155415903646	8.03701126454371	7.95018243172452	8.52172967766927	8.37211046425651	7.59442881749479	7.0597942788737	7.81233182724609	8.24643213783333	7.63091861326771	8.26101950040848	7.64682889923636	7.69444798193255	7.67855758386012	8.11261524929036	8.33867931270703	7.24426182028646	8.89646337428516	7.65057939129018	8.33738938840234	7.78717719679609	7.62937823760208	8.32914616315755	8.41976085148958	7.29315985329583	8.32914616315755	8.49342465894531	7.15357964255287	8.36448638701562	8.47739690323177	8.45309742580599	7.34364936827083	7.21062592525781	8.33976045915234	7.33264393349089	8.69027139281771	7.61697089327214
ALG14	9.34614112073958	9.78214543938958	9.63410675128542	9.41871089716406	9.78497935193672	9.99360726481302	9.82491239680599	9.86728487691589	9.98710270094531	9.89066075745052	9.92907191452344	9.31229249141354	9.54370281473568	9.43895807638672	9.81899591905688	9.88337168953125	9.62004281094688	9.54102661647917	8.5945733740625	10.0537949972266	9.66366065145833	9.79052250961458	9.72861956575312	9.47051319880599	9.22860176805469	9.73745273654297	10.1853083353568	9.7415466594654	9.4284003174481	10.1883796957396	9.52706716830469	9.44099108773047	9.17560194373828	10.0222229535058	9.50633466739323	9.59713128753724	9.10487457528609	9.45605267833464	9.58802606520833	9.22801467193099	9.91583463917708	9.92907191452344	9.82406470171615	9.27699751736849	9.17890519038646	9.86976438908594	9.23290665005339	9.59940174299219	9.03368321957812
PPP1R21	10.6240685698398	10.2077202582292	10.3564987824146	10.4287118409483	10.0098667344474	10.1092700538333	10.1799080142094	9.88499721184141	9.95911407828307	10.0652219697565	8.7890186021862	9.37768967857552	9.34930049411198	8.76660276854427	8.90265130034115	9.25456480690625	8.57941823713802	9.14709676534896	9.24930563741276	8.91137118625521	9.00985951452656	8.92024176126172	8.88298374916432	8.84696540295573	8.90673274539948	9.34995490211198	9.06386301140234	8.89766681628125	9.3191078720026	9.23349066774219	9.50111340135677	8.33914329664193	9.02452888222135	9.46843825184766	10.0397767947396	10.095044885125	10.0579689832109	10.1710056884453	10.1147761904914	9.92272652597135	9.43588059982031	9.44572340299844	9.23614076375	9.86728487691589	9.50435895083594	9.30624032009818	9.88716729065365	10.5862834329854	10.5586973627379
TMEM237	5.66294833421745	5.99844401386198	5.33159062944167	5.76983360418229	4.74738482092135	5.19353857840365	5.2076503683724	4.75626822869792	5.43054847273958	4.79915720513802	4.76207191659115	3.05841864217969	5.18194328610156	4.64988298622396	4.42225270573177	4.4573058192474	3.66693966070313	4.36437063353125	5.66673329914714	4.43160031567188	4.49578145465104	4.13801446955599	4.14626293279948	4.23453347368229	4.53817373595313	4.67169027147396	5.13822950658073	3.74245930589323	4.52423507635938	5.06516854789323	3.92799784498958	3.88342562049479	3.98773517973177	5.11872941107031	3.93329852905729	4.52233560009375	5.85430252966406	5.70047724358802	3.6910762401224	6.05406731900781	7.14090108401291	7.02764334775521	7.09612038859063	6.67855093764714	6.11936941689818	6.96081432460417	6.26715146951172	4.80010942962526	6.35744902619401
ZNF564	9.28992011357813	9.75985752714323	9.06091433646875	9.17890519038646	9.84254418180911	9.58131621468021	9.63011320555469	9.7346967194974	9.88073126805052	9.75827046926797	7.64124784458385	8.42401169391328	8.41588048631979	8.18651146604427	8.00430218729427	8.33088943745182	8.10366333049349	7.48064691328724	7.36981383585026	7.46268155059063	8.1553295873	7.65837967459896	7.76235783749271	7.56164356584245	7.47918919759427	7.44905599831198	7.77181428923698	7.64501776800052	7.69649245120182	7.8895933869625	7.68017202628906	7.98876058013021	7.89712847367578	8.31948603204883	8.65927167998047	8.93799297304427	8.4712912490638	9.30293101845052	8.54916529754297	8.44303182308099	8.74234174130469	8.76426593365026	8.60747945512656	8.54610602604037	8.27269967600391	8.36898593835156	8.58725184151042	8.83126949985286	8.8848402979375
B3GALT6	8.16619883639531	7.96404143184375	7.77072490382135	7.8335396718151	7.74775376351042	7.70387899594792	7.53332133208724	7.45854714270052	7.56590322394141	7.51760087089323	6.23196088492604	5.67150545382031	6.38479526970182	5.74017727572917	5.77332193403776	5.81106510857995	5.77847085367188	5.37531585948828	6.37569931565104	5.88733979441016	6.07171631060417	5.65360513222656	5.78866438586198	5.76369501220781	5.32442502777214	5.8287095781849	6.24395535311979	5.74126937592448	6.01578015817344	6.03151876315234	5.31463209806432	5.46730342452188	5.92619852211172	6.07489676319792	7.18036909404948	7.78665591973247	9.3385630105026	7.6990033282763	7.04823629039531	8.79758636561823	8.26938253980338	8.46498424255156	8.11845408989453	8.8050730699362	8.70120560118516	8.29350268154792	8.99318808674479	7.33373868597188	8.90883304298438
SNX21	7.40254109720339	7.43738256951042	7.48776214765104	7.34230470144559	7.0033157849561	7.16991438091927	7.09513012584375	7.01884155754688	6.51522736316797	7.50791849472005	6.0168770766276	6.50980640521875	7.54075575529427	7.12140952739948	7.07757828249479	6.15316453060417	6.9240041660599	5.98798155352995	8.10536914589714	5.99776701891667	6.50980640521875	5.9413687286263	6.77697114601875	6.88938040326302	5.83565046393229	6.28117567349479	5.59000328555729	6.22849776557552	5.92492318525521	6.33467679420313	6.38950674410612	7.45915018862917	6.86144805794167	5.71405793545625	7.01500910363958	6.55452731378429	7.98062018166068	6.93023034440365	7.56222353167708	8.2828685031875	8.54494171140625	8.58494504991016	8.79636550445573	8.62767604997266	8.20708433117448	8.48310669377448	8.38663597768828	7.77988077300677	8.04702334253386
CEL	2.68632238110938	2.78593654352604	2.69195508009375	2.72390931930208	2.42210918990625	2.46571535414844	2.47508823582031	2.45372469627344	2.78799361678646	2.52922091835677	2.56957602236719	2.90871730929948	2.60573984405339	2.61814068852865	2.5670473456901	3.88706862574609	2.72830367885938	2.6475468100026	2.73015910798958	2.62022291751563	2.766160445625	2.43770406365625	2.55779475076563	2.55574574140104	2.46322400563281	2.84018425163542	3.25451375549219	2.59190627630469	2.58610482560938	2.68435984748438	2.53701118278646	2.62409587735156	2.51761263967708	2.94730992482292	2.49122062523438	2.49343139009375	2.68989123046615	2.68060097744531	2.52223266682292	2.61624752307292	4.55935903842708	5.31980056393229	4.1581595585	2.69727265513281	2.59840053246354	4.24723705084896	2.89676796373698	2.73865795733073	2.81373129764583
C22orf39	6.71026012146745	7.15152008577344	6.67688789340625	6.60599541245573	7.30975001869792	7.39749205102578	6.92796222141458	7.18905036736031	7.375479025875	7.3530402764987	6.79396894601488	7.90793799004479	7.9675798864388	7.58927311459323	7.67753484623568	7.88327129806585	7.49392127001823	7.61653043153906	7.93484842227865	6.95553723309219	7.35572926756163	7.27978958961979	7.34834637515885	7.42931442432682	6.82042340926421	7.77248446000391	7.55156265450104	7.48172393533724	7.52787784993471	7.4882146701849	7.52886881365833	7.45115679991406	7.22105880532292	7.7472441518125	5.76748203843307	6.38670483234115	6.56970090333854	6.46978790266927	6.14501644262396	6.58740638656042	6.11740290668438	6.47428933710417	6.43925748285078	6.31080113503125	6.15989113055104	6.15989113055104	6.79179386920313	6.62072007538542	6.52011744914714
DPCD	7.52022727111198	7.32538214891068	7.48277201097005	7.63496822679896	7.47963902006615	7.75184167353646	7.27195299494662	7.30716136173177	7.77769041030573	7.4523250712526	7.6061999430638	5.51142164395052	6.56970090333854	6.00765441107865	7.13934092781771	8.29066640359375	6.65145193386719	7.16015148624766	6.29252425237813	7.32590950930599	6.62072007538542	7.30812307738281	7.05690813760286	7.34953677539323	7.15750621761393	8.21273332780954	8.47311762958255	6.75949771729688	7.07912169811458	7.94367756717943	6.30692194991406	6.44162520569271	6.78678053013229	8.00218478000781	6.69581013328516	7.19870411834115	7.71826511355469	7.57055210393333	6.75664225160885	7.60020047404074	8.37211046425651	8.40357509446068	8.3255239719349	7.43382109599531	7.38985385653943	8.61464605582813	7.53039673370052	7.35365274559089	7.8374664852526
CYP39A1	6.95791643376693	7.74504646126049	7.1643304619401	7.31234423611016	7.04081476589479	7.19925472273542	7.1666692405026	6.5754745168638	7.04645982209635	7.07665772191467	3.96854803828906	4.09791390457552	4.94994039544792	4.55497193821094	4.8179328899362	6.62895880132292	3.99243811908203	4.53604953590625	4.57440937850781	4.0604546570625	3.91653156765625	4.78688645652344	3.93923566404167	5.38452053765625	4.59436826869401	5.3919823621862	5.76512989248661	4.27743388210156	4.60330462776302	5.87698216184505	3.78746745615885	3.8967193357526	4.80729853817448	4.90502861203385	6.39957989157031	7.02309537539427	7.58413240186979	7.34953677539323	6.60080821500521	7.75754970929661	7.79199885352448	7.71767823136719	7.72162960814323	8.14931236120573	7.17564785710243	7.15050102385975	7.8664293610151	6.95004427027474	7.85015566633984
MEF2BNB	7.2453524852474	6.67069934861198	6.99014588977214	6.97439719361892	7.61430674804037	7.26625295585286	7.0719898909974	7.29760741357526	6.9837445959875	7.4214171664974	7.99281395515495	7.81052186628906	7.81868946277734	7.40142480995696	7.96910203517188	8.55712158934531	7.44851575173438	7.93778040738505	6.66726045888021	8.32200826721875	7.21168772302865	8.24371867304818	8.11952858774349	7.99678071258464	7.38027774672136	8.65170708291146	9.29367857115104	7.6455200775612	7.23457671703646	8.35203489719401	7.29760741357526	7.39913221176637	6.96983195027083	8.10366333049349	6.28276182748958	6.33272389139115	5.74542244067188	6.48660795060504	6.76714675141875	5.76246445394531	7.14391974141406	6.68589214867578	6.62426993026953	5.95386749232813	6.15521409449427	6.77649413736107	6.48224192319661	7.21337268386589	6.48418857961285
ZNF121	10.7838472093867	10.3564987824146	10.6169716262109	10.3829275619893	9.51946702085119	9.73247557207943	9.45245791201901	9.51150481047917	10.241892331931	9.3409351645599	9.45390796953125	9.49954285336719	8.788384985375	9.1138727238112	9.35648987490365	8.79310214393229	9.33198769305729	9.14098625484896	9.45245791201901	9.21517974293359	9.26146722107682	9.01962729592708	9.37896177632396	9.05963992111458	9.18421064296745	8.57261822672474	8.70461901898828	9.59030007864323	9.26967114746094	8.50904536122786	9.56706365757943	9.10796644687448	9.42093286538932	9.02804924049792	9.17373031916146	9.83616783165104	11.5640859013411	10.2833994102461	9.22801467193099	11.3840006495781	10.881935590207	10.7532721772227	11.0618539186615	10.8721536783047	10.5460771943125	11.0675939056708	11.0245503850742	9.90677062633073	10.9373876336198
DTYMK	7.13153742745078	7.1519813246263	6.96145206836667	6.91709123622917	6.46642086015365	6.8879202168375	6.41985537884479	6.41765845664974	7.38230872950521	6.64100906630729	6.48880603094375	5.30830670390885	5.9840276559401	5.4169591297474	5.68064746969922	6.43983680229948	5.34839842795677	5.76923533020443	4.71357356664844	6.31865094979818	5.19517122678516	6.11936941689818	5.77124502011198	5.46379589616667	6.31573907586979	6.97876234201328	7.36582809962813	4.9018739561671	5.47053798998828	6.03655452923958	5.16877733164193	5.16441526819922	5.1582533923099	6.98132692250391	5.44504572348047	5.91008626351693	7.00173486268229	6.45937945544844	5.1235015294125	6.92039990521354	7.59582897549271	7.57667031555599	7.45650428421997	7.12782087679037	6.71218344028203	7.5308724106968	7.05540247162656	6.37251917446615	6.73088615384505
MAPKAPK5-AS1	6.19901213656693	6.76652038967708	6.27316098158281	6.37978273135807	6.58852669239583	6.89314937734505	6.525887914325	6.45063651339583	6.46746705233281	6.56061114629036	7.54898106547396	9.17890519038646	8.10536914589714	8.07011598343099	8.49287241969922	9.86804557651042	7.92059092558646	8.81695158477604	7.20873763616537	8.3260257635776	7.93066595158854	8.75079856082031	8.51730531034635	8.91375996797526	8.00273897903516	9.2182176384974	9.01478856948958	8.4869495909974	8.40782045455234	8.65798640281771	8.34248853152083	8.31287862819401	8.64935730783854	9.05963992111458	5.44063906961068	6.14957432641016	6.02937961778906	6.1330025524974	5.53993651499479	5.75288255331771	6.13711340540755	5.89935000684323	5.94024308515625	5.78335023520833	5.75490634333229	6.00524840232031	5.86511814057031	6.20713449221875	6.27971072180781
NBR2	8.93361995856146	8.16853233770573	8.86823417345964	8.4355558078125	7.59122278676302	7.43991901524063	7.474426975875	7.51550479222396	7.92222221195208	7.33264393349089	4.38856112371354	5.68334590962366	4.55300149865625	4.9242976842526	2.39017441959635	5.8287095781849	5.12056733610417	3.89878770315885	2.64925178245833	4.13088819410938	4.6556366322513	3.4201400845599	6.47196697315365	5.53476553061458	5.18085466752214	5.0802012933724	5.3591420540638	5.65022983164063	5.99205273933073	5.58153282569661	4.65073054182031	6.07007597789063	4.68682199311198	5.58751529452344	7.55211791715495	7.40254109720339	8.9596403730026	7.87237180861291	8.20476100454557	8.83675167067135	8.66769908344323	8.70400184046875	8.70874235540104	8.73127335376302	8.97064698149479	8.66398305446484	9.4580889091862	8.89766681628125	9.5251031769375
NT5E	7.68017202628906	7.65941810670208	7.86373187856901	7.9675798864388	7.32335234763854	7.56037214320089	7.52122376446094	7.43690476550521	7.5238067938776	7.69750155757983	6.85088729292057	7.51482534446044	7.28390234113281	6.79511121907943	6.21104700521875	8.0008295199974	7.30257454523047	6.74628956106927	6.86998896276563	6.25578630859167	6.686426128641	7.31598804013151	6.63415903535662	6.18133896904037	7.06614490628255	7.32380117612761	7.59382246341276	7.25523282179572	6.60282230932422	7.18786553636146	6.65474520952604	7.09612038859063	6.92853736188021	7.29943457368062	7.12951873435156	7.09560095233594	7.37761230276172	7.36769637546484	7.36439111937326	7.37410770933854	7.56533782429948	7.99418315941146	7.43937426955729	7.3133273353362	6.95601378613802	7.72380566845938	7.53947287254427	7.83584409863828	7.76917148073073
ARHGEF28	5.93370841773177	5.90273457496615	5.87640655803177	5.83832828284375	4.96606682689844	4.85410588332813	4.89652752532292	5.11271623638151	5.60828115947656	4.74738482092135	3.69699610195964	5.3101283568763	4.67169027147396	4.97860830936068	4.74642402905208	4.60677497250781	5.3581927828112	4.4428342480625	3.61594873433594	4.44052026698698	5.45294737177474	4.37085249022396	4.73741104409245	4.16317882126172	4.53924826417839	4.32893060404167	4.47004331322526	5.35366764134375	4.39216800242708	5.03486157205469	4.8710342020772	4.96137191161328	5.02664374985286	4.89446791566406	5.07842435723698	5.17731742435677	6.17320363948984	6.18971672043707	5.20997735704037	6.67631837033021	5.5565384603151	5.53476553061458	5.86710363876693	6.22389789115104	5.90097569936537	5.51776478807031	6.61892701526667	6.09820492436172	6.20533745861979
LLGL2	6.46978790266927	6.57499514901563	6.46427648192448	6.41444623448698	6.14378291445313	6.40897780449557	6.33727419609542	6.33523165615755	6.52829729372309	6.37623885992708	8.91573798571094	9.6486749708151	7.48669833338281	9.09828921128125	8.27189272678162	9.20757051917188	9.0591473745125	9.19976363304427	4.79915720513802	9.26078628765885	9.0250817991901	8.59402127596797	9.7296279079487	8.98992185801432	8.8843276568737	8.92211487159323	9.02265753117188	9.27163553885313	8.83126949985286	8.93665633280208	9.28596293597135	8.96084304471302	8.84161225321094	9.32881026742188	6.36753894116548	6.09935020796615	6.10275084013021	6.23058352049219	6.48269941965148	5.87778786082031	5.76803082949219	5.67224714026172	5.64875499417225	5.66736258845573	6.01932282476641	5.54974984195313	6.19443595649792	6.77089732247266	6.49212833513802
RSPO2	2.43021867958594	2.49122062523438	2.42781182607292	2.45048209267188	2.62840920195573	2.77114369961458	2.39299913959896	2.42210918990625	2.47266041498958	2.3373434687474	2.42781182607292	2.54881004291406	2.43541317126042	4.09791390457552	4.61325930173438	2.94855685172135	2.52482783458333	5.16788118158672	5.40471218188438	2.67467462484115	2.48126925822396	6.20472647301042	2.89829418409375	2.38719965896094	3.78170480376823	3.3587596451875	3.12687968991406	2.34000579504427	3.41426631992969	2.43021867958594	2.34000579504427	3.3124309508125	2.7604796006849	2.66864258229427	2.27012670448177	2.26613346195573	2.44809469517969	2.43021867958594	2.32416114753125	2.37256465584375	2.34000579504427	2.32774749330469	2.33340860169531	2.44331892252344	2.38719965896094	2.30146294257813	2.49343139009375	2.45372469627344	2.51260315686719
CHD2	7.68193789663281	7.4214171664974	7.7472441518125	8.0608823004974	6.84792662353125	6.81409754659505	6.68821890534375	6.83172924089974	6.99014588977214	7.00692307785417	5.062151746125	5.6933444317487	4.51888226547656	5.96427861683073	5.39277428753125	5.68584398619661	5.38076276726198	5.33019446945964	5.33422656964193	4.84697124621615	5.68064746969922	5.21278451603125	6.08213619196224	5.14328995261328	5.61421337073568	5.4937930313776	4.97679781233594	5.43137743366927	5.34432708408724	4.43252797328255	5.97488389229948	5.92184989096484	5.59000328555729	5.49054828254557	7.10009216235156	7.250972475125	7.25379430043698	7.19258550915495	7.0312320924349	7.35062450059896	6.44475421386458	6.16120484201302	6.31573907586979	7.421994215575	7.22105880532292	6.33467679420313	7.64956414753958	7.375479025875	7.74615209046094
USB1	6.68947270620365	5.53159238847787	6.52941039523307	6.01183484402474	5.76369501220781	5.8443075016901	5.92559466589193	5.63024383665365	6.31632899414531	5.56537534492708	6.87491965330078	6.57273227546354	6.27316098158281	6.40958216991927	5.68501824768385	5.83418758158073	6.02489786011849	6.21927090634089	5.62671487123958	6.75723926027474	5.97547846555964	6.05618397247786	5.61193817519531	6.35108954400521	6.4382255342776	6.18133896904037	6.63668353711458	6.77301848653125	6.43350276364278	6.56266867016667	6.42731208280469	6.41444623448698	6.33077727662162	6.08667201253906	6.41875538315625	5.86578145352604	6.10865998592448	6.26785750012865	7.22759260653906	6.33272389139115	6.65353845350521	6.53819199949271	6.54442281939557	6.16186824664219	6.58002878932292	6.88531466501693	6.46535213863802	7.20873763616537	5.60828115947656
GPNMB	3.27730849563021	3.83362065521875	6.1286717636157	4.77913725577344	9.46765002538021	9.27973958462109	9.75434608998438	9.32881026742188	3.08641535685156	9.6776262549401	9.35196070922266	6.98186850398921	9.73745273654297	8.27732639930208	10.1222663680185	8.48424968835677	8.39977378692318	9.73023926241016	12.3549981455651	9.54299322566667	6.86479165729948	9.19514395104167	9.69443440854688	9.96440850313385	8.15164752961719	9.66366065145833	9.73386133342187	9.31987568482292	9.51504045329167	9.07355512718229	8.89534909595833	8.61231831340039	9.35884813316016	8.9596403730026	7.6635376731635	7.2453524852474	3.67096905482813	2.94130274423958	7.84134556739974	4.46909679663021	7.0678743495026	7.35622820752865	7.69845799272917	4.4076801295599	4.159152790875	7.24327846536979	3.5427284741875	3.44352500861719	3.70501336292057
CEP57L1	4.24935788851302	5.40006162227604	4.41789679286198	4.29865931363802	4.12347927752083	5.32684453551693	4.31382992733854	4.25326598934479	5.3712610852526	5.41787403263542	4.14503986197135	4.43818960560417	4.34576133670313	3.88559207521875	3.66577034113281	4.06388816039844	3.91259640620313	3.98997104557188	4.0412946627526	4.63411098065625	4.21632104084375	3.53643771588021	4.08604842796615	3.64440700315365	3.55549118352083	4.05465866524219	4.33144191258073	3.59182263771354	3.73648630818594	4.0122777201875	4.09394486734896	4.159152790875	3.70216038788542	4.35992349552344	4.08250279780469	3.99707585735156	5.09238798835677	4.63303584730729	4.1487344597526	4.32771564652083	3.65915772581094	3.71341391429688	3.88559207521875	4.20100320722135	4.45524083533854	3.54011000602604	4.42779217351823	4.3857566054349	4.76207191659115
BICD1	4.17282116375	4.19645551967187	4.03308322720833	4.36437063353125	3.246725257125	3.37009994794531	3.41752228878125	3.45481119172656	3.8784634519776	3.52606153478125	2.88254986148438	3.34857234404036	3.49124334003125	2.97171373777865	3.29329726055729	2.81547484684375	3.45326211349479	3.16875353933594	4.04712193613542	2.83390533040104	3.1079998621875	3.00764858366927	3.078385876875	3.13501032589063	2.74353514831771	3.16993633719531	3.10972483179688	2.92708967810417	3.36287714695313	3.37009994794531	2.98250639747135	3.14875047884896	2.5670473456901	2.92170150021615	4.45105652797135	4.17407921007813	5.0274854800599	4.64234742966406	4.15233497658073	5.22677178979427	5.64248453006771	5.53993651499479	5.79344350226432	5.46809678128125	5.79620429488021	5.43477324303125	5.21278451603125	4.65073054182031	5.4981974690599
ZNF12	7.60439393979219	8.87322562450052	7.92059092558646	7.71481082365365	8.18864058217708	8.17447076826172	8.28464024507812	8.72114040318229	9.0662845304375	8.51942725852135	8.79896089766927	10.0619904803906	9.58948156437109	9.69014233948568	9.39935378955227	9.41951818919531	9.5056948401099	9.45310684774609	9.88572807742213	9.01425835111198	9.80636388375391	9.33262359310156	9.14042104815495	8.98633193941875	9.28448452468307	8.97717951791537	8.3358113905862	9.84963168430339	9.66130799823099	9.18855234972526	9.7644238911865	9.72385278941406	9.59345224252213	9.14882585870703	7.95018243172452	7.94317490593229	8.51382115132761	8.48199396352734	7.74110455316146	8.18045255627604	7.92847024436198	8.01753609179818	7.95326034263438	8.28897591598906	8.10767089217969	8.40085621320729	8.34302992332813	7.6577646670849	7.9096982321276
ZBTB24	7.75984405764974	7.46059137230287	7.85902738006771	7.27195299494662	6.97123978715182	7.09142359842057	6.84030902340495	6.93837961999219	7.04116985055	6.83024891265885	4.78463933222266	5.17557298501432	4.94145025784896	4.65391973815625	4.73579278147656	4.93363009011719	5.08894966416667	4.29506931018229	4.95958699165104	4.53384796939583	4.97958946353646	4.33558638089583	4.66212818305729	5.21185557025	4.70756795994141	4.63179750541016	4.54763423034375	4.53068334947135	4.91065344995313	4.96232737994531	4.79299639981901	5.23861553072135	4.72923403760677	5.00056831691667	5.85236356336589	6.06024922191406	6.843879597425	6.458382352302	6.47196697315365	7.0257007667474	7.12241320301042	6.44370823207813	6.52111013255208	7.16283426765365	6.75602614259636	6.44370823207813	7.727940109875	7.19450380131901	7.58218283242526
C14orf159	7.727940109875	7.44043231459115	7.7500056729974	7.97997243601823	7.36173498489271	7.46752903764695	7.36582809962813	7.50454926078802	7.54950344381979	7.2280963669388	7.02028611020331	8.00533270706667	7.48377072019531	7.474426975875	7.26942560507161	7.33467209873438	7.61430674804037	7.67323730983036	6.77923627240104	7.22554396505729	7.63496822679896	6.99982297075781	7.23899696405469	7.46429275839869	7.10593477104948	7.84856102291797	7.64682889923636	6.78841472863542	7.1370467427026	6.9837445959875	7.60389935841927	7.66035396617969	7.21168772302865	7.98611697727279	7.45701810914063	7.70440110587221	7.01694408438862	7.40417002598776	7.16617490804271	7.02074866637266	5.04215092760677	4.7485571487474	5.12445608770313	7.01750160195052	6.79396894601488	4.97158674807813	7.53839568451302	7.66300446222552	7.06347143642552
TXNDC9	8.8786836288099	9.91996181403646	9.03877245014583	8.91322458925781	9.67957749930208	10.4477226396644	9.75290530530625	9.53436029804167	9.66536129020833	9.9911552616849	9.18365287795573	8.60187579492188	8.94463497903711	8.53246196949922	8.4105523626875	9.27237192930078	8.74768085950859	8.13712041691016	8.18214965490651	8.80150128615625	8.70749936162961	8.71881197040625	8.35629693647266	8.49889475319688	8.19475616395052	9.22297854664063	8.8763574666888	8.31997421667188	8.47311762958255	9.17441390497005	8.53246196949922	8.56862907111458	8.31336253432161	8.92827426325911	8.60747945512656	8.59164183804557	9.41006256026172	8.83431317929427	8.99671433439323	9.37768967857552	9.46614246501042	9.15448284144662	9.84254418180911	9.49773513250912	9.23349066774219	9.37433564042665	9.80150185471354	9.16843657430339	9.3646741307474
CNOT1	8.32151208271458	7.61653043153906	8.12274650471224	8.49230443681537	7.2280963669388	6.86584064213758	7.29211041094922	7.34364936827083	7.73632684409505	7.31287698169922	8.8265235783724	8.81754248955376	7.99098044919115	8.77306232397448	8.41920843700339	8.30955035822526	8.95202958034297	8.49181061899961	8.14990881059948	8.76781442558333	8.85625064696406	8.35407330133021	9.15911958345417	8.33867931270703	8.7819520882526	8.44525226685026	7.37196890019141	8.89001463233594	8.53456546823698	8.4736573115026	8.75748789202083	8.70946139127083	9.03820683813021	8.31390085844011	8.07569169287565	7.69045871356641	8.34062040419948	8.1109368358776	8.06621156277214	8.62819573362552	8.78732150378776	8.57609443839453	8.53015707320182	8.95699973422545	8.75322514935547	8.41144870315454	9.35831541716172	8.06948321649479	8.67759870816406
SPTLC1	6.79295300811354	7.63959291679297	7.00284678760156	7.15413149194662	7.38683375998958	7.41634008643359	7.14857646983203	7.17307298221615	7.2765583401349	7.3181053025026	8.58385681604219	7.609317048625	8.03701126454371	7.90298433528125	7.97184908165069	8.42238743915703	7.77874825949609	8.04912046983073	7.56860111978162	7.96566715112135	7.97796847735156	8.16147758714714	8.34959249907292	7.92793340763672	7.69845799272917	7.99565677692708	8.58620212379948	7.91204798791016	7.71481082365365	8.86589234405208	7.7500056729974	7.66964196425182	8.01102481963958	7.95660312828906	7.04210081971771	6.97635409473698	6.85569328214323	7.08529092507188	7.09039679366406	6.79346597546484	6.9335845853224	7.0781115274	7.29760741357526	7.31432448884115	6.95457659289844	6.97876234201328	6.75664225160885	7.41789007955703	7.32819580722656
ASH1L-AS1	8.34629385602708	8.26051617668724	8.18370033551172	8.32710657695071	7.67906787502604	7.54523408744714	7.68559037717708	7.51414823764156	7.66300446222552	7.60288901451953	5.19020205233984	5.94596069067969	5.34605046220182	5.15282359584115	5.41447375148958	7.01250474964063	5.16714553962537	5.8443075016901	5.85356004908203	5.72739543769115	5.23361825945052	4.90775222857813	6.34764703288802	5.89221666798594	5.1764173665	7.05204096038151	6.86685441726953	4.65391973815625	5.11540496315365	5.61518284542708	4.98467073881511	5.31463209806432	5.01198346678646	6.33977319428255	6.21927090634089	6.2021331237901	7.05690813760286	6.96406180238932	7.15750621761393	7.01150572497917	9.28187215736406	9.29579408358333	9.04825485402865	7.68706997415642	7.7635771337513	9.04447915014062	8.27732639930208	7.89874398363177	8.46439332221522
C12orf66	5.94077580510026	6.56061114629036	6.07699469952865	6.32829751397865	5.51215138204167	5.90797450027734	5.84570639532448	5.57177011985807	6.24066006670182	5.96619648325781	4.84147648089583	5.03391480083854	5.45294737177474	4.99222780387891	5.21724230842708	5.56011388570573	5.42966879128646	5.63449041421875	5.51700707165383	4.97958946353646	5.42236615421875	5.03222077973698	5.3170567196849	5.58751529452344	4.84896551105469	5.73097823628255	5.51300190127474	5.0044153438151	5.39118091491536	5.383791685875	4.73313267115365	4.98258401849609	4.64896378420313	5.38700156952351	5.09981106162891	5.54911178113203	6.17768823222917	5.77446199664714	5.64388860978385	6.04399359256641	5.95038755569271	5.81232746673438	6.00577937770182	6.31252642512934	5.84892301490365	5.62111339166016	6.27971072180781	5.79003391723385	6.6108434330256
TMEM53	6.47138493423698	6.15521409449427	6.2400727621224	6.51833576566745	6.48880603094375	6.52276655221215	6.82812919361641	6.61138931746406	6.6439550840901	6.51474766624167	6.94589820336979	6.78161260499427	5.75764080178385	6.44257544869792	6.32278507797526	6.75362157509505	6.50542287692969	6.85569328214323	3.41304889928906	6.93943797868359	6.98678839116901	6.62072007538542	7.4517134213776	6.38092703400313	6.20143845403125	6.28336301510208	7.58521797330729	6.98523968461979	6.1664683286474	7.20483278396354	6.29573717082031	6.972870336625	6.54119859928594	6.54877461211979	7.05065515173698	6.62072007538542	5.97157071821484	6.23939696375911	7.23727766425	6.18338978419531	7.17663257038802	7.3522581432526	7.29262681382031	5.85826384954557	6.44426218076172	7.23727766425	6.75885988699479	7.00228096580469	6.15134635580469
DNAJA3	10.4296174789401	10.1807915093974	10.3125260997206	10.4388944188268	9.6607347963112	10.0469417575664	9.62703617202474	9.64154672013542	9.96854456758333	9.65411840254479	9.16099782789974	8.39502727570313	8.78613419040495	8.80894520941406	8.83078748605859	9.42550541404427	8.71176294351172	9.15319478578125	7.86027772121615	9.13916372846563	8.80703837529818	9.00217923024167	9.09828921128125	8.61172260141042	9.08125246215833	9.18728940186771	9.46238365547656	8.64544249507813	9.2302924191888	8.66715584182682	8.67759870816406	8.7890186021862	8.87041463544141	9.14545508871094	9.22740469001953	9.23920381928698	10.4388944188268	9.69284175579036	8.8528137696237	10.6531729900273	9.7805843149362	9.85223368292969	9.74627733086615	10.8036655678385	10.410619007862	9.7261603295311	10.9420125431862	9.81110658620573	10.5186678794792
GALNT18	2.27453100217188	2.32774749330469	2.28684652127604	2.30146294257813	2.774712106625	2.15589388542188	2.12899088553125	2.17667234618229	2.31102346970313	2.17667234618229	2.39924252840625	2.30796341819531	2.39924252840625	2.31102346970313	2.86493414521354	1.95126593898438	2.48126925822396	2.22938501315625	4.25326598934479	2.25007947609896	2.50990432642188	2.97759884030208	2.22504790192969	4.26974143267188	2.61814068852865	2.37544878725	2.059337933875	2.33340860169531	2.52922091835677	2.59384911789844	2.7473584171849	2.73015910798958	2.9655139021901	2.44022977134375	2.13968092071094	3.02064814157292	2.57989372009115	2.29478320434375	2.16115630361458	2.27826696754167	3.70501336292057	4.50133876665495	3.68418451703125	2.27012670448177	2.23586632838802	4.81691920995182	2.32774749330469	2.28684652127604	2.35535697426563
NOL9	6.25289786852344	5.87567159217448	6.11144334765365	6.20011773624219	5.11785172705469	5.40414623163281	5.31632086761198	5.3591420540638	6.31318227198828	5.15652547144661	6.9960255634362	7.3228996601849	5.33246140955339	6.4942729347849	6.45881507554948	5.546911433625	6.20713449221875	5.93033888276042	6.71703899195059	6.52476383086198	6.41251947426693	6.3496786591862	6.08331264032552	6.29252425237813	6.55271832335026	5.72124790069792	5.72124790069792	5.97617940948047	6.41710872327969	5.719059775925	6.14378291445313	6.66282878038542	6.58396234825521	6.3743370894375	5.70710258979167	5.70651662373958	6.11664050794922	6.21247574767266	5.56306199398177	6.25846201298177	6.06428054980078	5.96783241670781	6.04021492372344	6.24512460044037	6.24457990303516	6.01578015817344	6.25660522655729	5.92842860638281	5.95038755569271
DDX51	4.58077730222656	4.35661388815729	4.30309907371094	4.21046600853646	2.94730992482292	3.0246261965599	3.15470880621094	3.05443385294531	4.73023182582943	2.94991238850781	5.16172786771484	5.61329487307162	4.91660079936458	5.33087964991406	4.91872574880729	5.29561275767448	5.55096844258203	5.60206057515755	3.64918203544271	5.67788738342839	5.02574557400521	4.66755580029037	4.70039966555078	5.10444980166276	4.83585478047656	5.50631803632031	4.88677981953906	4.23703277753125	5.35269562307031	4.88841935229167	4.74218265870573	5.15445927079948	5.38452053765625	4.78910225910677	3.36583429044531	3.59778231990365	4.6199621018724	4.16133244740625	3.06888570457292	4.55398441297135	3.73163258398177	3.80161981586719	3.4245302469349	3.29920404742448	3.72004420339063	3.65570513204167	4.29380022903125	4.1917719223138	4.5022378254401
SNAPC5	8.46115264123047	8.46330930125469	8.44915854163411	8.30955035822526	8.34996825168438	8.63236235001302	8.37730767691302	8.28960300004167	8.26796201338021	8.42135062644636	7.98935971060287	7.63387990727567	8.5418620890211	7.5105762907522	7.90650319175781	8.18759581939323	7.71826511355469	7.9096982321276	8.35407330133021	7.90298433528125	7.34151567870964	8.24270246713557	8.10536914589714	8.14575722470052	7.55532093058984	7.93917400686198	8.02964519082292	7.84734836264583	7.54009252882813	8.0218113956901	7.97040538385287	7.30716136173177	7.92553796149089	8.08726143746224	7.87806947905078	8.35407330133021	8.09287858562109	7.69694733051823	8.03591936429636	8.03083941800156	7.92553796149089	7.93778040738505	8.07628229528255	7.84856102291797	7.75928151290547	8.10863410340443	7.8128694151862	8.39977378692318	8.04308304873177
ENTPD5	9.30000070974062	8.81537682455469	9.15911958345417	9.03053696336979	8.27189272678162	8.1897721333112	8.36741184622917	8.62664850104688	8.97304976769323	8.06559267588672	8.32200826721875	10.6894861570302	7.3787307325625	10.1936283065807	8.88892018229818	8.14640938840067	10.2606843281522	8.803130041774	6.92853736188021	9.54102661647917	9.89687153022656	8.89457673820443	9.66819934665365	9.23730158493229	8.7779753131099	8.74599192703125	8.29676045603177	10.0817911970029	8.85747346505156	8.7969608938138	9.12402499650521	10.0115254360143	9.86661365698984	8.24588904642057	9.46168800839323	9.00040168647619	6.69840799300391	9.82406470171615	9.45461434695052	6.7901894264349	6.49992822188021	6.61773610877083	6.44319673686458	7.06697054778464	7.31039020432162	6.46978790266927	7.38289801018229	9.33785460024479	7.21607735422656
RBM33	6.42108236032578	6.93312682882682	6.30131733398307	6.47752138797917	6.15394172161328	6.2578329805026	6.01874572392057	6.1246522499987	6.42844417728112	6.37376075714427	5.68064746969922	5.8914438217125	5.34839842795677	5.94669406882682	5.85031001047318	6.34510936042336	6.19111508709115	6.17570764556511	5.25852736782552	5.943323891625	6.25095578752214	5.66875948485729	5.50727898714063	6.15521409449427	5.81232746673438	5.74126937592448	5.95504142565443	5.37448806542969	5.90607240327474	5.9183636313224	5.72052092410547	5.65763402346901	5.30830670390885	6.31193361983073	5.9616019522779	6.0091975020612	6.81454522910807	6.4599294351901	6.29573717082031	6.61569318581901	6.49266623794401	6.16386698913125	6.35250489792083	6.91493721970573	6.56818515040313	6.44773994304948	6.82656274774554	6.71518411184115	6.77256159166719
SPIN3	4.06634185954427	4.1404883247474	4.40879072738542	4.12086155848177	3.56045625426042	4.19418832085156	3.6029910168151	3.68587264089583	3.91533220882031	3.79270884188021	2.75094270928385	3.12105510154427	2.75094270928385	2.76252103265104	2.69195508009375	3.45755828415365	2.8682591063125	2.8487447003125	2.6121877241901	2.32774749330469	2.9702036841224	2.64319965349219	2.67467462484115	2.73203999778646	2.82592504433594	2.45584856776563	3.06888570457292	2.74353514831771	2.74149900385677	2.88254986148438	3.19701317589063	2.80309955576563	2.65823418986719	2.37870524155469	3.22143314631771	3.45326211349479	4.54666213265625	3.45605796164844	3.67803728435417	4.98661592582292	5.61744391238672	5.42154475334115	5.52335991814267	5.15282359584115	4.87690964866276	4.78910225910677	4.88841935229167	4.20430839089583	5.60127918810677
TMTC4	4.84147648089583	5.1875862120638	5.22385439098698	4.86301609639323	4.2927319881224	4.37629002520313	4.41490442064453	4.37526645274219	4.91768389073698	4.48551240342187	5.60127918810677	5.26951864309636	4.44161650320573	4.96137191161328	5.32948080795313	5.06619410947917	5.31980056393229	5.22482839297031	4.64039392702995	5.08498130777734	5.76178386797135	5.16359436374479	5.81030842208073	4.50761731145573	5.30535008473828	4.89980528416667	5.15141034910417	5.20143464551302	5.033170403625	5.63449041421875	5.10750210408073	5.39418545806146	5.0014097785651	5.0126915559974	4.3806668843724	4.37852341386068	4.33800050298802	4.73023182582943	4.34576133670313	4.12347927752083	6.00636006319531	6.1994830909375	6.11000257730729	4.29506931018229	4.2734635255026	5.99776701891667	4.51551592801302	4.85957297525781	5.35187167240365
TMEM185A	6.01043016890885	6.02311931060677	6.2423740583559	6.35812588788021	6.09042160974516	6.54486715789063	6.3829725323724	6.35250489792083	6.39405694477708	6.1059858978112	4.97860830936068	5.60206057515755	5.30597370773958	5.43477324303125	5.44304992230703	5.91583339904297	5.55950097009635	5.04215092760677	5.64248453006771	5.60993957692188	5.72981826607422	5.46730342452188	5.91527779327734	5.66820376614602	5.57755221374479	5.41121201419643	5.32775947138802	5.83898133829167	5.53091752582161	5.73947259569401	5.28436833875781	5.32370192182292	5.45768724320938	5.64668706298177	5.90479137893099	5.9840276559401	5.75351214305078	5.94982901269401	6.54442281939557	5.81373306734375	6.36420715857552	6.27886585352031	6.48928092140833	5.24681084034115	5.69412087384896	6.12746819929818	6.01809561048594	6.17630174198828	5.83221518467188
NBEAL1	4.00857201523698	5.57993703277865	3.68418451703125	4.11968039852734	3.98227414496615	3.5099899165625	4.96606682689844	5.35499171761979	6.51889219110547	5.43233959338672	8.48087312236328	11.3947535372979	7.21510432200521	9.58740897223497	8.33195164826042	7.54523408744714	10.3461250840313	7.44478237141667	7.25423392541797	8.47680942146875	9.90256470373177	8.05299006565104	8.24472858579036	8.89534909595833	8.65676233914844	7.97184908165069	7.44278275762292	9.18084261635417	8.61347396596797	7.84734836264583	9.81193619753646	9.76502880476172	8.56808848627995	7.36629880015365	6.39021982750521	5.56823607680208	3.57864832866927	5.69256797511979	3.9065678015625	3.46966835630208	4.00995482990104	5.00524930008073	4.28209491229688	3.36583429044531	4.94994039544792	5.23093055375	3.74715603757552	5.0146075211237	3.90391457069531
HSD17B12	8.10257763129687	8.26844298342969	8.3144895149974	8.3956929173151	8.04090905239286	8.04308304873177	8.17091633076042	8.00947792220208	8.14413091894167	8.09898016507292	8.44855721372318	7.84479921448586	8.06390009833203	8.21780198236406	8.24145968157775	8.32048210963125	8.36945697849479	7.93295061815052	7.409374682125	8.27364498857813	7.8313376109401	8.10319742096484	8.10985989836198	8.39612487738802	8.02510708007552	8.53015707320182	8.41700110654661	7.73071827560677	8.20260630886745	8.37357533697136	8.08094164195833	7.91850917815625	8.02510708007552	8.29125840410417	7.65879547967535	8.10257763129687	8.05691186009375	8.27269967600391	8.12274650471224	8.51847761183594	8.90331437922787	8.53627391044531	8.30796775146094	8.68562119842839	8.35684479472969	8.09018526820356	9.20173702822135	8.35840052200781	8.27364498857813
CCSER2	6.06937112486979	6.18695030045573	5.60993957692188	6.09891488036328	5.88875204070443	5.23861553072135	5.46541249305859	5.56902737439115	6.27886585352031	5.81853437613021	5.97876390582162	5.29041684189583	5.62952919077344	6.10865998592448	6.24457990303516	5.48332491570443	5.80157950698177	6.52829729372309	7.08992792194141	5.87989448378906	6.20965622863672	5.99844401386198	5.45451219857604	6.86535985708464	6.19043236779948	6.31924234254688	5.8697208281125	5.93621521727865	6.18899731948103	5.942619522875	5.57833487003776	6.0360182489349	5.83762273133594	6.26637787028594	6.27676711069427	6.12200668118359	7.22004517797135	6.26715146951172	6.23130122792188	6.97439719361892	6.24582030695424	6.06303873853776	6.00765441107865	7.33313104078646	7.08992792194141	5.99528759536458	7.35365274559089	5.80833603122396	6.89257821463672
WDR78	7.74890476947136	8.54962348955078	7.77923917941276	8.17696712185417	8.02410295795182	8.02470344617448	8.32103954594141	8.18595132324674	7.52175057826693	8.09287858562109	4.37732202214583	5.39730421494531	4.96137191161328	5.84232778217188	4.68076416001042	4.48221368208073	5.63310781086198	4.32026413469792	3.33425933370833	5.88662339701042	5.76246445394531	5.32684453551693	6.49938545558594	5.09238798835677	4.01342756402995	3.64046061833594	5.12056733610417	7.29427865773958	4.96787745230208	5.90859529950521	5.15907061634245	6.12015866946875	5.92690665367188	4.14385486510938	7.05865266384401	6.64918975332734	6.36753894116548	6.6108434330256	8.18813970848307	6.34310627690272	4.01821841127865	4.83248251672135	4.58387154451953	6.27971072180781	6.47029252707656	4.49477558173177	6.43416499011049	7.87587523894531	7.2848517593474
SLC33A1	7.21168772302865	7.86207164227121	7.22163650795052	7.48479757338672	7.98172694564063	7.60071387121484	7.8664293610151	7.84295822026302	8.03812991741432	7.84634046035261	8.56976401309288	7.34538525737891	8.55589258158464	7.61430674804037	8.11373498827734	8.33414218113203	7.65493260081615	7.32483845338021	7.85015566633984	8.2656356010599	8.1392667858776	7.82611109452995	7.93917400686198	7.85015566633984	7.50683167292188	7.95660312828906	8.09607274191042	8.26356263965495	7.83422153821224	8.3594128119	7.9491958115	7.61597421609896	8.01994503586719	7.6455200775612	7.65984830752214	7.7500056729974	7.66035396617969	7.48990607116406	8.17091633076042	7.71699567619792	8.0819823564474	7.94801385823958	8.08915516599089	7.60071387121484	7.7120806586276	7.76856268185287	7.63801774013021	7.41889991929167	7.88424579708333
CLDND1	8.94524650014323	10.0107823422712	9.32321077913802	9.4877795505625	9.97673640386849	10.099683332099	9.90072419926562	10.0513931508268	9.65765479382422	10.0184107389974	8.89832314075	8.48199396352734	10.1638949298099	8.74544924044636	9.31610882911198	10.3089616311523	8.44111519947005	9.73386133342187	10.025403640151	9.03181893804713	9.0841553765026	10.0868696669855	9.01478856948958	9.85710008545677	9.00217923024167	9.88169499696094	10.0055920693724	9.33785460024479	9.14589975246745	9.73832856366536	9.02265753117188	8.68216066300391	9.14942229409505	9.47945743422266	9.34405815754948	9.50027964460156	9.86159426533385	8.86004473572396	9.56057986214427	10.138784343119	10.1799080142094	9.85926656701563	10.1692825215247	10.515449361724	10.1826903655625	9.55970925727187	10.0469417575664	8.88776872208333	10.0833831314479
GDAP2	3.79147528327865	4.13916511155469	4.14291968331771	3.26097390414063	3.92459227411458	4.17799206619141	3.52722057488281	4.29865931363802	4.59701531308203	4.28409595229948	5.11785172705469	6.11059423860026	4.32467506774271	6.30826183560677	4.19062743422135	4.36530178917708	5.4972152889987	4.81374294713672	3.95400142470964	5.16714553962537	5.8070143501901	5.06516854789323	4.23844685444531	5.80453150590625	4.78688645652344	4.89352677977865	4.89265460166406	5.72278117438021	4.69959738039323	4.67169027147396	7.14299932667761	6.43466501035469	4.13204750050521	4.8227378863724	3.91533220882031	3.40615404961458	3.67924613119271	3.74715603757552	3.90913307716406	2.98569532359896	3.04002987576823	3.26281734917448	3.52606153478125	3.09985857307292	3.17109355794661	3.32566260934896	3.36841870296615	3.85556673065625	3.40197669896094
MCPH1	6.98818083448698	7.88160548373958	6.99801165153765	7.02074866637266	7.65057939129018	7.23181195860807	7.34597961816146	7.54523408744714	7.4882146701849	7.54137648834766	5.25363617632292	6.00409112734635	6.48764454179725	5.49890202483542	6.00636006319531	6.33776591483594	5.66961085544922	5.65902997504948	5.40185128328021	5.24681084034115	5.76369501220781	5.54068835790625	6.13711340540755	5.51615570394661	5.42064680009974	6.54442281939557	5.69817301329557	5.47687047454297	5.38224443884557	6.26785750012865	5.67723330759505	6.3006475197625	5.19353857840365	6.39899614763932	6.33977319428255	6.30487621197604	7.72962855871354	6.30213892678854	6.98414954595964	7.59860675303125	6.51035663385156	6.62376454258594	6.47643357091016	8.06769724279844	7.76796835164688	6.29191766289063	8.0047794627526	6.48371808510938	7.90650319175781
GOLGA7	8.19690916484291	8.4447336603151	8.38499537108464	8.77626368743229	9.18489753185547	9.19839699399948	9.21732607396419	9.07748278081771	8.803130041774	9.30493631247206	9.45527120609948	10.0446744530703	10.7710589386302	9.79333099714844	10.2179723594102	10.5995860960651	9.25935772969531	10.2689664671016	10.2739184183073	9.39935378955227	10.0431006355937	10.4346726937271	9.96782631756771	10.0193624993646	9.49072532296615	10.2628627194388	10.5132400903672	10.1265762319193	10.1510733778021	10.4671769781536	9.66681573773646	9.61920246083333	9.76997765895313	10.0329361744608	8.08037706282162	8.10536914589714	8.21898970879687	7.82496435433698	7.91204798791016	8.7855631847138	9.16025389655938	9.08234265345365	9.1855200294362	8.86993041948698	8.74074207530599	9.07526520451302	8.7755623213125	8.26844298342969	8.48148110178906
SH3KBP1	10.6214390521615	10.0098667344474	10.5355773082292	10.7041978790934	9.88499721184141	9.42483526069531	10.1657847054995	9.99764773198437	9.78976100557422	9.810269583875	10.4727185974896	10.7107673831751	9.54025806600651	11.0099341807188	10.2814187026901	9.32423519923437	11.0499066715677	10.0476770883255	9.30428727643229	10.7571719937786	11.075327765819	10.2549536315175	10.3461250840313	10.0529795290339	10.1214028599167	9.80224867491406	9.86575666486198	10.7358471760938	10.4534260604466	10.2542115554193	10.5368956395513	10.9445984923477	10.7107673831751	10.1157723776331	11.4258924077917	10.8151160486693	10.3829275619893	10.8934279896667	11.934971316168	10.5643483286289	9.88936896095359	9.63084214269635	9.79580480632664	10.6635911669753	10.5257184987161	9.73179826033177	10.2224166710365	11.3663305016211	9.89352595712917
ZMYM3	7.89077721763932	7.27419237157292	7.48377072019531	7.85315279555469	6.30768675376302	6.25717823382161	6.2021331237901	6.08331264032552	6.44370823207813	5.19419192210156	4.84991294573438	6.01631645962422	4.85106219238412	5.89935000684323	5.61819564696875	5.57921214858073	5.02823989967708	5.64388860978385	6.16259024736094	5.25999060979427	5.37448806542969	5.56450733062779	5.48647859892318	5.60411824151953	5.66058312257943	5.75288255331771	5.78866438586198	5.79804044801406	5.80893470572396	5.0517031695612	5.9696234498763	5.18268756250521	6.05067073347266	6.03390137363516	6.76843168122656	7.18786553636146	7.14703996770833	7.38289801018229	6.87275221472396	7.52022727111198	7.01451179755562	6.55829398539323	6.82524429677708	7.4517134213776	7.5115433758724	6.85140234729167	7.61932476030278	6.97824634545833	7.96862553853802
ATP5S	7.69386702619948	8.42762854641016	8.0534117401224	8.01393011111172	7.78840049435156	8.44685212055729	7.88327129806585	7.88626890306901	8.06559267588672	8.05745766965495	7.30310678447708	7.5980512311987	7.61476853866146	7.32335234763854	7.71159029991629	8.53138981453728	6.96145206836667	7.62937823760208	7.17201468434531	7.5364733877625	7.46655185740938	7.52220615134531	7.46268155059063	7.76297424326198	7.14496767660748	8.56104421159609	8.28897591598906	7.37088974614063	7.60499365703307	7.49508110479453	6.79617011665729	7.24576479672578	7.42046796368004	8.22015005041823	7.10291993061198	7.3243041622474	8.13277551700662	7.19309501595182	7.20084879688177	8.03812991741432	6.82812919361641	6.92853736188021	7.0476026383631	8.27575322238281	8.0320289090599	6.70402374190625	8.16619883639531	7.64446778350495	8.35203489719401
FAM126B	7.37709565673177	8.36001432659659	7.53390763100781	7.53332133208724	7.72847254009115	7.59530717309115	8.20476100454557	8.10985989836198	7.90455823994688	8.2519908063776	8.77205094547344	8.96778098806406	8.01936806174115	9.37768967857552	8.67113012817188	8.10142234272526	9.48219323233333	8.04868707267969	8.05918491957161	8.8843276568737	9.0450399887513	8.31122326815365	8.38663597768828	8.19793389516146	8.76660276854427	7.8786133237859	8.07807395332813	8.7104513645	8.58330708457396	8.12544050655339	9.27089870819792	9.33327425352865	8.79970465723307	7.94689344872321	8.29125840410417	7.81868946277734	7.19450380131901	7.94132473789844	8.60187579492188	6.64973185794792	7.5457380106474	7.69161108510651	7.62255203406901	7.33467209873438	7.24426182028646	7.37653255677344	6.62376454258594	7.94132473789844	7.60881957193333
PLEKHS1	2.99160771089583	2.97759884030208	3.28667996232552	3.42845388197917	2.95591823133073	2.58989589339323	2.83016858907552	2.93022085344531	3.48292480984896	2.78203105910938	4.02778081025521	4.22558803515625	3.76113409668229	3.97990695779167	3.19977268129167	3.60174986757552	3.8370069307526	4.09171636542969	2.93162066945313	3.08989625806771	4.1917719223138	2.68783285669271	3.39488988918229	3.32123117727344	3.50369813440885	4.63411098065625	4.33657780314323	3.88119704309635	3.51414968564844	3.68876477909896	3.7228697063724	3.8701574269401	2.88588519916406	4.01342756402995	2.94730992482292	3.04002987576823	5.997070976625	3.58072929048438	3.70628469307292	6.15709939379896	3.99369516602083	3.80570402491146	4.06279004607031	6.26637787028594	5.70770961873438	4.16317882126172	6.22056979300651	4.16223626538542	5.8736662164987
CABP4	4.50761731145573	5.03734866926042	4.00172407978385	4.95868037966016	4.21153868532031	4.31382992733854	4.41590176303646	4.18141689451953	4.51551592801302	4.57129275529688	3.60689579836458	3.65570513204167	3.17232620310938	3.27234714207552	3.03276079173958	3.24802970757031	3.2908690044349	3.30809710822656	3.40347338821875	3.18077078073958	3.76518972126302	2.90114549124219	3.275504517	3.09150305334375	2.89161686404167	3.57474155582813	2.7338839905651	3.11962170951042	3.1253528243099	3.25828116113802	3.04500571752604	3.12232932710417	3.15920798615104	3.03734296310417	4.08818683819792	4.14503986197135	5.39277428753125	4.47334990563802	3.08164347230208	4.36530178917708	4.11837575382031	4.14626293279948	4.07405811934375	4.93794248456771	4.63965250645052	3.82160045221354	5.33422656964193	4.42685394176693	4.82021462433464
TMLHE	6.22192067765885	6.21386774771615	6.15521409449427	5.99330276830859	6.09635423186719	5.89935000684323	5.7662730208099	5.72346335804427	6.01043016890885	5.84159504831979	4.736535557375	5.3591420540638	4.9874408784224	4.93720464661328	5.10175488000781	5.1224283985612	4.98369456721094	4.94504851332552	4.52631029440104	5.1485335771224	5.383791685875	4.66293275055469	5.47368997991094	5.03139280296875	4.5848862808099	5.58234169334375	5.21380457106901	4.8976250533151	4.5894985865625	5.07334696000781	4.85219752992969	4.91258012094271	4.67169027147396	5.0898261823724	5.44737706212891	5.39493734355469	5.83565046393229	5.73097823628255	5.65763402346901	5.97617940948047	5.7420175657737	5.49225977465625	5.82213523311849	6.00524840232031	5.95913955283646	5.37686821435547	6.27316098158281	5.83898133829167	5.93764222500651
ZADH2	7.9491958115	7.97951520941667	8.14033087502269	7.86904688161719	7.5364733877625	7.409374682125	7.58060220696823	7.46268155059063	7.97132979065313	7.3133273353362	6.82969831489453	7.71481082365365	6.4318829699388	7.4987855354375	7.56633785448958	7.24374245390365	7.50950617257292	6.99704513086563	7.38079850865625	6.96461053158854	7.82219881646615	7.84231407002865	7.72440667838594	7.41997107475	7.39247208856901	6.97779038908333	6.82867909837135	7.71937102620729	7.17866446129375	7.75517333646198	7.49088585145365	7.48669833338281	7.45442992139193	7.38827800697396	7.04081476589479	7.25379430043698	5.97686351481641	7.86027772121615	7.27134772673698	6.21545074866146	6.40204454379167	6.49651515950651	6.42659607392708	6.27316098158281	6.32697204448307	6.23686295889063	6.40445916765755	7.67906787502604	6.71097520215755
COCH	7.47016331675911	7.78264465796589	7.86797228689063	7.09188528941146	6.96983195027083	7.21220209176693	6.74504787697396	6.51522736316797	7.22430827154167	7.15661792789974	5.75697123022159	5.78679296240495	6.40083820514844	5.9413687286263	5.9696234498763	6.3006475197625	6.19645084503281	5.94916079339974	6.15902538233594	5.89799968254427	6.0910903791875	6.16259024736094	5.35269562307031	5.84833686701823	6.18899731948103	6.56061114629036	6.2945192603776	5.64875499417225	5.99844401386198	5.76044375293438	5.62266945756641	6.06811679082031	6.21487471748568	6.45714946104453	5.6568097774974	5.86181190403255	6.22711081090234	6.04805412346205	6.28510403905417	6.35173327698568	8.08853510273568	7.8554242614875	8.0320289090599	6.48606284860026	6.03655452923958	8.01936806174115	6.48371808510938	6.60825356924089	6.69909101519792
C1orf210	9.11715036719792	9.13105383220964	9.15844944264193	9.28596293597135	9.52428859688151	9.40062252018307	10.2126935467383	10.2814187026901	9.8224119566875	9.91668515358854	9.49506125126042	9.53738585473958	7.32380117612761	10.1457360010807	8.85936811576823	9.20043112827083	9.18035962365885	9.61217282395573	5.86578145352604	9.29659366743229	8.8247478139388	9.69516995740755	10.0055920693724	9.66536129020833	9.0262647020026	9.5349627248471	9.44772285383854	9.79244754640104	8.68216066300391	9.94849729130525	9.31610882911198	9.68659560070052	9.92658750667057	8.83622433344583	9.80571849013802	9.72775577324033	7.43991901524063	9.32240691130364	9.70914552746224	7.44851575173438	9.34339156731901	8.99380278814844	9.14490247482162	7.92847024436198	8.53456546823698	8.7277694291888	7.81747149266458	9.37172807512891	8.0212010870878
HP1BP3	9.04062095528906	8.93843588754427	8.70749936162961	9.13049413840234	8.1337067076263	8.01044553988932	8.32449427519792	8.36618318099414	8.83622433344583	8.48816734222396	8.98941021573828	9.14298991713932	8.44148444102214	8.8050730699362	8.75248230884505	8.71348844448984	9.11264956154167	8.92827426325911	8.8422310041211	8.8848402979375	8.63119777732682	8.9926410026224	9.14942229409505	8.83258099182031	8.95832803094141	8.61976539235547	8.38725193604714	8.65602235513984	8.83567623042578	8.15642344512109	8.92024176126172	9.24995672785287	8.77147430613281	8.70749936162961	8.55075014952031	8.39723862222396	8.44063480712448	8.75464997325912	8.16266960854818	8.28464024507812	8.51624561947214	8.62431086066536	8.46776257628255	8.59769922340365	8.80387391637161	8.60524582164931	8.30123918892187	8.242054411	8.62268699391146
FRYL	9.3402253985862	9.60233250116797	9.60506393935026	9.73628854135807	8.72840574775781	8.27137192805938	8.65538773084115	8.89118294401979	9.34814263153125	8.79758636561823	9.70832082990495	10.8366442628478	8.63634039058073	10.5325307880993	9.75206497652188	9.20614943944531	10.4487532229678	9.17177894163542	8.97304976769323	9.99620565517448	10.8961656644036	9.36395727590234	10.5643483286289	9.74867795035417	9.7644238911865	8.80445958743229	8.27674467920182	10.2940486953125	9.52270037075938	9.17686631316536	10.7222626974154	10.3980451616953	10.2921888353973	9.00329076095234	9.54299322566667	9.41871089716406	8.26682188177995	9.72224805232448	9.52706716830469	8.6693716065413	9.62074901289844	9.18084261635417	9.42709216654609	8.54443406402995	9.24602634460156	9.49899598129401	8.71989445098438	9.24674714519896	9.50633466739323
CKAP2	6.83974501853073	7.00942353357161	6.71097520215755	6.93214053551693	6.31780449020521	6.3409343581276	6.42794278825729	6.07360169110807	6.76082558874375	6.3743370894375	5.76101563679167	4.54562913176432	5.69256797511979	5.62671487123958	6.15709939379896	5.93033888276042	5.80646511007031	5.71189816576406	5.85236356336589	5.85686396470313	6.17078482374766	5.86788601874479	5.82668582263203	5.33920667133984	6.05896742957031	6.20533745861979	6.29846619057318	5.42714308486589	5.93961238601693	5.91196369533333	5.88046226516146	5.59221634234487	5.52930185202734	6.61569318581901	5.5860418061224	5.96702800385156	7.24286016373958	6.24883420505469	6.02311931060677	7.37047944641667	7.99622088916458	7.84856102291797	8.03297755303299	7.91204798791016	7.63203269276901	7.8111461170349	7.36629880015365	5.75418720010417	7.67273735350651
CENPL	6.41191139186589	7.27877796397135	6.97174542516927	6.61892701526667	7.03024934017708	7.34886788073438	6.48928092140833	6.84491059078125	7.82947654158281	6.8428465947526	6.44475421386458	5.52510013603516	6.63913203772396	6.18133896904037	6.22056979300651	6.39957989157031	5.02574557400521	4.78580498264714	5.73423036373438	6.2578329805026	5.14081635951432	6.22389789115104	6.00765441107865	3.67803728435417	6.54119859928594	6.53497048552344	6.72367784654557	4.76601067560807	5.83976773496484	6.62177482566667	4.7753587786224	5.04989406545833	4.8438951625026	6.12597586073177	4.56356644604948	5.09608820126953	5.54911178113203	6.4420696021888	5.35995742178516	6.01874572392057	7.24234583620182	6.55953269154297	7.2668793438776	6.33977319428255	6.35250489792083	6.58173149848568	5.9170292738763	6.05690190361979	6.40083820514844
GABRA2	4.2080617036224	5.14961431564583	5.13273023642057	5.62111339166016	7.19309501595182	7.29481190722917	7.76035436327865	7.89143964065547	4.94504851332552	7.90650319175781	3.35644771053906	5.67924570678255	3.53897208345052	6.56011977176823	3.99593020478125	4.30309907371094	3.50885511866667	3.4269578441849	3.44492243123438	3.22143314631771	5.67788738342839	5.383791685875	5.34177793807943	4.25935175765625	3.81696077245573	4.0301153771875	3.14721403782813	4.07630397185417	3.5351395501901	8.1553295873	4.65848341611458	4.98055990200912	4.03121078241927	3.99707585735156	4.58858155755729	4.21537683509375	2.61814068852865	3.23687822215885	6.78485650336771	2.88734203348438	2.65671656172135	2.8587838441224	2.71803416786979	2.97324332386719	2.89470325389844	2.56240597186198	3.41013272316146	5.77401664547917	3.30932260171615
C6orf141	3.6764511363151	3.92332490783073	4.23453347368229	4.18141689451953	3.2070559958125	3.30077106923698	3.01895641690885	3.91398030636719	3.83362065521875	3.35505417111979	2.766160445625	3.15470880621094	3.20431966857031	2.79015222484896	2.73203999778646	2.89030758342969	3.19546428833594	2.88588519916406	2.93827123142448	4.00294781071224	3.01388158093229	2.57338641395313	2.69727265513281	2.76932917924479	2.60194709195573	3.1048433015599	3.03582820867188	2.74886739825781	2.78203105910938	2.91403093182813	2.7216388165599	2.83718040918229	2.69727265513281	3.06417755207813	2.78593654352604	3.10655855888021	3.56297056313281	3.56790189322656	2.84517877194792	3.43542545926302	3.52722057488281	3.70920420772917	4.79501198657813	3.80845182795182	3.47761334478125	3.38867468604948	4.40178918866927	3.22005340784375	4.43454052674219
CANT1	10.0660246565558	9.77250659608594	9.91326751797656	10.0148579575599	10.1299015478704	10.0660246565558	10.1345042252145	10.2189342539779	10.1214028599167	9.83616783165104	10.5665662453424	10.7095938843508	9.70215221458333	10.5729426557656	10.5910344444362	10.8615328244466	10.5050002931107	10.6674164128984	8.53138981453728	10.5516392995324	10.5289802662519	10.469549745987	10.5529340657865	10.6999298891276	10.3898998483333	10.6159093948099	10.6227365271888	10.5355773082292	10.3605660150469	11.3055230176497	10.6600316094401	10.6426477095143	11.0345705913932	10.5698055786484	10.3505466153073	10.3338688554427	9.18997913627604	10.7582407128385	10.099683332099	9.23152149913802	9.13845500996615	9.28992011357813	9.29367857115104	9.11264956154167	9.06741821964844	9.38691933387708	9.27032076949115	10.5473235356469	9.08179791155785
SLCO4A1-AS1	3.29772501774219	3.02818146099219	2.7338839905651	3.28232848194271	2.83540919026823	2.6475468100026	2.45584856776563	2.50785060927344	3.28945446128385	2.53266301055729	3.6029910168151	2.76252103265104	2.77866954325781	2.42470975243229	3.80965452189323	3.645442775875	3.92459227411458	4.09289057913802	1.81336591882813	2.88734203348438	2.41928052264844	3.0832860725026	3.28945446128385	4.29020797448437	2.81195736289844	4.0449764721901	2.31102346970313	3.35644771053906	2.32774749330469	2.2396048239375	3.29772501774219	2.47508823582031	3.69215714399479	2.60194709195573	2.53266301055729	2.73203999778646	3.21247836315104	3.27088213880469	2.7216388165599	3.38261774827865	3.5427284741875	4.08250279780469	3.73648630818594	3.36841870296615	3.10298371794531	3.85556673065625	3.577332962875	2.69727265513281	3.68418451703125
DNAJA4	8.06621156277214	8.00831026873047	8.09346206094036	8.22808094904167	7.49508110479453	7.18088127340026	7.65106238806827	7.29103940898177	7.5457380106474	7.30257454523047	8.57212357499349	8.7742109775651	7.08529092507188	8.03591936429636	7.9990832660776	8.31167781558594	8.49390669002031	8.22697375562578	6.59333342452135	8.07460761718211	8.81304538481771	7.96612563340365	8.48199396352734	8.40019103910182	8.20371505441667	8.20260630886745	8.13656004885026	8.62268699391146	8.4355558078125	8.49287241969922	8.17989860890365	8.50795205804297	8.3314417682013	8.67113012817188	7.90876292010977	7.50341050601563	7.78222485719271	7.72380566845938	7.80394636058891	7.79841470429141	7.73736273700148	7.65646584342448	7.66964196425182	7.85695365561849	7.64793659280677	7.72162960814323	7.8885875162401	8.37730767691302	8.33459436005078
HELQ	6.81143711146016	7.19669782854948	7.23292354467188	6.82148079867578	7.21455271180729	7.34485905869792	7.02764334775521	7.01543892850633	7.33992085377031	7.43797168411979	5.69609052698177	6.72367784654557	5.943323891625	6.33200591225911	5.91985326594531	7.2937262605599	5.68432755581641	6.20846408672786	6.64443474022526	5.59978339058929	6.38950674410612	5.97935061307162	6.43068525377865	5.9811511395	5.77847085367188	6.57829124632031	6.6480820731	6.41935299185938	6.08151614251693	6.59111883886719	6.28276182748958	6.48099983680234	6.37376075714427	6.33017540958958	6.51261484819531	6.76714675141875	5.86434432392708	7.04162473373177	7.04081476589479	6.17271541379688	6.500497053625	6.14957432641016	6.66215017219201	6.15709939379896	5.94201604209505	6.39899614763932	6.25578630859167	7.27925519117448	6.28455535984375
STAP1	2.58610482560938	2.65473398543229	2.61021966827865	2.61624752307292	5.56741992385547	5.85236356336589	5.09608820126953	5.16441526819922	2.62409587735156	5.57993703277865	3.33882789206771	3.23105971635677	6.46038634685417	2.8682591063125	6.18899731948103	5.09608820126953	3.00606143301823	5.70384603270052	5.31092641500781	3.82035145470313	3.13100164550781	6.04021492372344	3.41588740673958	3.28232848194271	4.95658610531771	6.68524787076458	3.17109355794661	3.37009994794531	5.41121201419643	3.35089319384896	3.6735465149375	2.88254986148438	2.90871730929948	3.35644771053906	3.98893272063281	4.06854900533073	2.83390533040104	2.54881004291406	4.2708763603724	3.62677401776563	2.47015528203125	2.43274006183854	2.44809469517969	2.63780587252604	2.53456384424479	2.43274006183854	2.66352524782031	2.62840920195573	2.68783285669271
GIN1	7.14391974141406	8.10319742096484	7.45915018862917	7.44278275762292	7.97951520941667	8.43443178893135	7.96191269459063	7.76084212048177	7.66404386591109	8.15429254790234	6.1351336965651	5.31163081288802	6.52476383086198	5.35438333578255	5.86788601874479	7.57559825103932	5.55740906659245	5.40331454396354	6.22266230484115	5.9840276559401	5.97876390582162	6.05768367135807	6.52276655221215	5.96042669792578	5.88306235409766	6.56550414955599	6.16713582880313	5.3581927828112	5.93429845855495	6.78047326432162	5.67079397548438	5.9529407374263	6.00409112734635	6.19315961368802	6.77649413736107	6.76268531118229	7.49189563442839	6.50930616833203	7.3693387505407	7.79724626805339	7.16383775604427	7.01451179755562	7.03431739581901	8.03415085698977	7.37088974614063	6.91953588324609	8.0314147019625	7.19510445444297	8.02410295795182
DENND4A	6.63363439896875	7.07565118303646	6.69642485932552	6.69909101519792	6.53332171624479	6.66967528930391	6.32697204448307	6.28717680373177	6.47584955652344	6.59392555296875	5.3581927828112	5.29473109257943	5.79864857965755	5.66058312257943	5.48237194940249	5.86710363876693	5.708363834	5.3581927828112	6.47862260510026	5.58920521222266	5.17381557432292	5.36979682909375	5.71814012298438	5.38076276726198	6.14501644262396	4.65279535196615	5.05273688059635	5.72052092410547	5.77847085367188	5.33513083176897	5.71743987720964	5.41345330830208	5.37763844953906	5.30916349720573	5.91774077038021	6.04134602776849	7.21708419074609	6.22711081090234	6.20413091816146	7.28280130052344	6.1749901753125	5.98334703233333	6.49600716121615	7.18138011005417	6.92192258847396	6.04513165923698	7.31090854895365	6.47089551415365	7.15872203653255
PPP2R5C	9.12461054811458	9.25996886060807	8.89952375109896	8.97185121616927	8.65927167998047	8.65170708291146	8.83567623042578	8.72911264157031	8.89646337428516	8.788384985375	8.79426568088968	8.04153738747161	9.18997913627604	8.56051111939583	8.91496483404037	9.11786502732552	8.40677349816771	8.92941202032422	8.97185121616927	8.7277694291888	8.61915121573724	8.97778523110677	8.7855631847138	8.93724296183854	8.58773963455078	8.98032890808854	8.98032890808854	8.65538773084115	8.88374458005	8.96505395296823	8.46829708255859	8.12800698498958	8.57722415928906	8.788384985375	8.28960300004167	8.34124806547083	9.72224805232448	8.89886180708854	8.72956952457891	9.7157107393724	8.55653567410938	8.59769922340365	8.4869495909974	9.6833669521276	9.29874677879427	8.58620212379948	9.92484842841778	9.05488802593359	9.6850403854308
NR1H4	5.51700707165383	7.13153742745078	5.74341994753906	6.46642086015365	7.21337268386589	7.28439221176016	7.73577824647396	7.29828621663281	6.86479165729948	7.6635376731635	6.9707826726583	2.79390682689063	4.81255172476563	4.47724665508073	2.45372469627344	2.50785060927344	3.12232932710417	2.45584856776563	2.66706892871354	8.96837686167187	4.98055990200912	2.58610482560938	8.27918662691406	3.41588740673958	2.45372469627344	2.57141600688281	2.54392226914583	8.30123918892187	2.48296079778125	3.09665406128646	5.56669058603646	4.63303584730729	2.84683920808333	2.61624752307292	2.24630016635938	2.26149556363542	2.42210918990625	2.41428176136979	2.30796341819531	2.35827686926563	2.29054406436719	2.3044849480625	2.31770870236979	2.40589925367188	2.36392829404688	2.27012670448177	2.4770656015	2.98096990598698	2.50529485331771
PADI2	7.99048455971094	6.45121039905469	7.45442992139193	7.35365274559089	6.88740659532526	6.52345534398698	6.82148079867578	7.5323963015125	7.5364733877625	7.01300547782031	6.81993684926693	9.11459532137891	6.3207916598683	8.5478776504474	7.96081385381938	7.70863718997396	8.50904536122786	7.02124980768099	6.36420715857552	7.15661792789974	7.51818580483984	7.36439111937326	8.36001432659659	8.62031029341693	8.40186113374219	6.57230877075912	8.21658327461979	7.77430043731641	7.81509566295964	8.38220858251953	6.41985537884479	9.73628854135807	7.9022486895224	7.88424579708333	7.56691119875781	7.52220615134531	3.87706180549479	7.78775275523542	8.07291275947917	4.24367190672786	4.68489773722787	5.14594396736068	5.06119767094271	4.046100757125	4.32120526326172	4.81573405726302	4.90271748954948	7.69792492893434	4.03567805932552
VPS29	7.23608757015885	7.85798319489323	7.5233066129974	7.5548115179599	7.76524561242969	7.96456000874896	7.82658473978229	7.76796835164688	7.90562681944219	8.07183364936458	8.07514987705729	7.91499977373828	8.0145626304362	8.07349463597135	7.84535008494011	8.30638916189271	7.894182426	7.87293055493702	7.61758278497526	7.91382468968438	7.79539954000781	7.96862553853802	7.57498305589193	7.77014123795108	7.72525439192188	8.24145968157775	8.31570250307335	8.13809850923073	7.6755891356651	8.09741940073047	8.1533503272	7.63446376366146	7.67376958458296	8.13489052790886	7.10954198196094	7.39525598547396	7.6755891356651	7.13789927144063	7.23847030739036	7.74504646126049	7.45915018862917	7.47071004581406	7.62840930170573	8.05115720401172	7.63047222633333	7.68139121073177	7.65539407525521	7.49189563442839	7.60071387121484
ACTR2	7.40193404066667	8.2828685031875	7.74673960382552	8.05243373316146	8.63286570271615	8.41495945389974	8.54494171140625	8.64147953200781	8.98578479183073	8.73359273215625	11.5595880792917	10.8843334654302	11.2555263978529	11.1610851434749	10.9191729883229	10.6327505796148	11.3457454642227	10.9242353064115	11.5382201521688	11.4182121520794	10.9544566226615	11.0053812943359	11.6574901808984	10.9215362971562	11.0177751167383	10.5399651655898	10.5019583380625	11.0315550815156	10.9586122094036	10.7684406268047	10.9651413793555	10.7512057226706	10.8882718162682	10.2883441387617	9.54175184628385	8.7158185650526	8.22808094904167	8.96837686167187	8.6541757158724	7.96404143184375	7.95961758753125	7.86092953320052	7.92660422379688	8.18100158423698	8.75872122591432	7.79841470429141	8.02629062836458	8.2504713577474	8.28846427594688
CLEC7A	3.12377129204818	3.59540647157813	3.52606153478125	3.59540647157813	6.27256724871094	6.39219654829297	6.70035900214583	6.10326753999392	3.17658207297135	6.54527558603672	5.15050430307162	3.59778231990365	6.30692194991406	4.53604953590625	5.48573245948958	5.07334696000781	3.92921310416927	5.34758990004948	6.29191766289063	4.75100399558854	4.75626822869792	4.7280631745	4.46438159454427	4.54970193615677	4.77248317969401	5.06119767094271	5.45451219857604	4.88009500083594	4.88099942453906	5.83832828284375	4.92946890781901	3.69325109451302	4.32265937608594	5.00946629155208	4.37629002520313	4.43565604192969	4.159152790875	3.26681285292188	4.93637486875781	4.19970994110938	4.12086155848177	3.97603993446615	4.30990479292188	4.62278869372135	4.30420759182682	4.1838121301901	2.93352310803646	2.99521751472135	3.18559312745833
TK1	6.77420992356615	6.43015675832813	6.66916745697135	6.69266430719383	5.79281697406823	5.6459127144987	5.63378623871615	5.72476015270833	7.00743224371875	5.36166326641016	8.89175340438542	6.44426218076172	6.8776587568941	6.34764703288802	8.23010675471484	7.55532093058984	7.84134556739974	8.29125840410417	3.89071227504688	8.61702630526563	6.95312883447917	8.08788925855283	8.04650524516276	7.14644343330625	9.20970733839583	9.20831719077865	9.62390589092969	7.28810745461849	7.94188027684115	7.95018243172452	7.63959291679297	6.74690459508724	7.14580081699306	9.16843657430339	5.76570777830504	7.10744404347136	7.46921298472135	6.79230772270703	5.38076276726198	7.31973961210938	6.93164515320312	6.7901894264349	7.22056422054688	7.46752903764695	7.09460887264974	6.63189981259375	7.19169158297526	6.31080113503125	6.81358154025912
WBSCR16	5.65161644095964	5.86434432392708	5.53655161208021	5.78478411513449	5.72854777342682	6.01745550938281	5.58677732765588	5.67517919167188	5.8914438217125	5.44151822588021	7.52886881365833	7.05460486710443	7.68070338323021	6.91852645399609	7.42046796368004	7.70813211851693	7.18088127340026	7.30812307738281	6.98414954595964	7.39977336758594	7.3693387505407	7.1580704283151	7.76633422684896	7.35572926756163	7.2280963669388	7.3313836536849	7.60235778244602	7.16991438091927	7.29262681382031	7.52429415813698	7.05744954785807	7.19669782854948	7.09239569945104	7.5374254783138	5.54068835790625	5.69024413020052	5.28967916001417	5.43987386076432	5.32178447320573	5.27016421336458	4.90969090251563	5.46541249305859	5.46239351336198	5.49148073995052	5.43704621089714	5.24848505967188	5.58234169334375	5.59377611290755	5.60340748141406
OSGIN2	5.40331454396354	6.04731517548438	5.75351214305078	5.48751137613932	6.11211338800525	6.23751496804557	6.52276655221215	6.13646076697135	5.79281697406823	6.48606284860026	4.80951477257031	4.49016097651563	5.31463209806432	4.79663837758073	4.6766080476276	4.75822155797656	4.89352677977865	4.42779217351823	5.3591420540638	4.80010942962526	4.94504851332552	4.81573405726302	4.94250265991406	4.47869252002344	3.99369516602083	4.00050830320443	4.2927319881224	5.27177799573047	4.49578145465104	5.04843776251146	4.46438159454427	4.62721722841927	4.59701531308203	4.63685069951042	5.61421337073568	5.67996824559245	6.29846619057318	6.15521409449427	5.64323707609896	6.11815254008073	6.75830967302578	6.56775715542578	6.49693982380729	6.29649147948177	6.19768329091927	6.61722024547786	6.03330023749948	5.9868480513112	6.28980798438281
TAF5L	7.34098854244922	7.37311407837604	7.35007281634375	7.33202894134375	6.63309786446476	6.57499514901563	6.52011744914714	6.35381631674479	7.2591874995782	6.87874703184427	6.28400935679409	4.9242976842526	5.23526974539583	3.94474966117448	4.89166247520964	4.85219752992969	4.74218265870573	5.37842341926563	4.63179750541016	5.90215985827344	4.25935175765625	4.00294781071224	4.22948455194531	5.35995742178516	4.30990479292188	5.0178512128138	5.18005367169271	3.87237882648958	3.94060015758073	5.00610830831641	5.32599091200391	5.0758554498737	4.15341573807135	5.14594396736068	5.85611329324349	6.14100621058594	5.76369501220781	6.59172625263542	6.62009157150335	6.31080113503125	7.57003617022396	7.69207300933229	7.89191455903497	6.10275084013021	5.72124790069792	8.01704312656901	6.48099983680234	7.34597961816146	7.01150572497917
FBXO7	8.91201323749479	8.33357506557318	9.11961970763281	9.0262647020026	9.15966130110573	8.96837686167187	9.14042104815495	9.37954041036927	9.50506884617969	8.98267801866146	10.1085080762396	10.4843221975039	10.1493099541068	10.2317945738552	10.0485906613516	10.0011487034167	10.2805644620898	10.3230048307096	10.168451991248	10.2892991782721	10.4323481071276	10.168451991248	10.1657847054995	10.0029920740742	10.0193624993646	9.81583459953906	9.99934544898437	10.4306390547813	10.3437998463995	10.2288479296224	10.2356078185154	10.177869475707	10.2197716291354	9.79153620533073	9.66754848272359	9.59644484410391	9.64214299761719	9.05378337573437	9.32321077913802	9.83385137309375	9.96262388061719	10.0364205214688	10.2910654211667	9.31434916803438	9.76502880476172	10.0091208925913	9.73098692371224	9.09167567182348	9.1824854713849
REG4	4.18241994026302	4.484381033125	4.07291612029948	4.40413035358854	4.02419861771875	4.31458726916771	3.98650359315365	4.10209012962891	4.35091507947135	4.30530784170573	10.9664952807656	5.42064680009974	9.44099108773047	6.49323809051224	7.86797228689063	10.1919575896615	8.85747346505156	7.34364936827083	6.34633040746615	9.79754223754219	5.95829255263802	7.93196898208594	7.143468664875	9.53586958589583	9.2405893761224	10.7888132615964	9.58207435064323	7.28970095047917	5.97488389229948	12.5092326475391	5.65360513222656	5.98254907245443	9.4574012696224	6.69642485932552	8.74351431223561	8.8676582443112	3.58424281836979	8.48261636957943	7.92497131628203	3.70920420772917	3.36583429044531	3.48909972341146	3.29329726055729	3.92332490783073	4.75100399558854	3.06613093603385	5.18194328610156	7.85902738006771	4.76035307184896
WAPAL	8.67815301641719	8.85082805506406	8.6892412964974	8.74175916120052	8.79636550445573	8.99924739223386	8.7755623213125	8.85820277774323	8.70231096365104	8.8786836288099	8.88835302815365	8.4355558078125	8.34694084508958	8.404179507875	8.6971089110651	8.34996825168438	8.60747945512656	8.23840725383594	8.6024262671237	8.76037754007604	8.57310811001823	8.46776257628255	8.7755623213125	8.53246196949922	8.93598438715755	8.27269967600391	7.70332277086372	8.67592523453776	8.49793111795312	8.32768587828125	8.64656107397396	8.49615033032031	8.47186297805104	8.25943418286979	8.87759471240365	8.86225510069531	9.23730158493229	8.67704535888932	8.66769908344323	9.38253129276146	8.97064698149479	9.00496913475261	9.09828921128125	9.01478856948958	9.05309037236719	8.92941202032422	9.11643725320964	8.86936020095964	9.36010143374063
MIER3	6.64526024274714	8.02902642363672	7.3015593246125	7.58982039059089	8.42238743915703	8.54289030531224	8.96401341420443	8.96505395296823	7.51601758503125	8.85747346505156	8.82540733705052	8.50904536122786	7.94077848833594	9.24674714519896	8.36741184622917	8.11205595348828	9.2917302988362	8.35303867971484	7.61990664890495	10.0238009354479	9.53209819921745	8.50741682511849	9.92415284260156	8.34579449794141	7.85851626754792	7.73577824647396	8.33738938840234	9.74389472940234	7.98990056526953	8.66559081216406	9.31009962947396	9.29294230609844	8.57609443839453	8.01645931406406	8.45865019425781	7.7226958123112	6.56924018386719	6.66350086457552	8.88948967292969	6.67740582481771	7.22554396505729	7.23727766425	7.11298123192578	6.59276075320964	6.61609834604167	6.89314937734505	6.77366247844792	7.40667092665521	7.27727045368229
HILPDA	5.45609038172396	5.8691404541849	5.42236615421875	5.60340748141406	5.10343155964063	5.29386901535417	4.74010477853906	4.68890716922135	6.38894660321875	4.97560102896094	6.9683475595013	6.4155775813138	6.84741353686458	6.09820492436172	6.41314240653542	7.55099899776302	6.35812588788021	6.0787825256849	6.46923989145871	6.70829753560026	6.29649147948177	7.01300547782031	6.11936941689818	6.2431751695625	6.2400727621224	7.40785790531719	7.92162354426172	6.40789673108445	6.65255323001389	6.40379251968229	6.238796691075	5.62804887869792	6.58049648989011	6.59865136484115	3.93828466735156	4.07516628680911	5.27422449333854	5.10444980166276	4.02317355028125	5.30916349720573	6.0948450199362	6.31379842689583	6.14100621058594	4.94911772557188	5.28355775812552	6.11815254008073	5.36318289584896	4.89265460166406	5.78866438586198
LINS	5.74601893679037	6.89153400118837	6.05554239385547	6.40274725621068	6.12799810947396	6.33977319428255	6.28047743527604	6.47692942166458	6.5509200351901	6.55386271863151	5.5860418061224	6.51591054924479	6.2549910612763	5.8736662164987	5.49660498838568	6.08406408437109	5.90215985827344	5.68501824768385	5.58677732765588	5.68948772315104	6.07811183962891	5.1319265257513	5.74752297492422	5.77332193403776	5.25931964067188	5.74269100333724	5.54371364426563	5.943323891625	5.39418545806146	5.58920521222266	6.458382352302	5.9277757205625	5.35756532759375	5.78107280351172	6.57829124632031	6.49045914410417	6.20905505933646	6.4938411014388	6.58852669239583	6.24395535311979	5.73745239401719	5.29264244895833	5.51215138204167	6.93023034440365	6.52056065326198	5.54147601346875	6.64861773807813	6.52941039523307	6.36037386288802
DNAJB9	7.65879547967535	8.69480623090848	8.3023496001849	8.2562509385724	10.4931231852292	10.5665662453424	10.708229502526	10.4826075915572	8.43674543168304	10.708229502526	9.13567591117187	7.62776359408542	10.9879566879505	8.59051873457422	10.0098667344474	10.8228837603021	8.62431086066536	9.52770146016146	9.80485961605729	9.22860176805469	8.77306232397448	9.4382263093843	8.70174303829037	9.81274688249739	8.5068860286224	10.2989413581185	9.89249891478646	9.08068584206771	9.31299526597865	9.94770702323419	9.10796644687448	8.63993556891335	8.61801574552083	9.55231642380469	10.2347451451	10.0546982324349	9.33722315097396	8.83381860081901	10.4306390547813	9.73628854135807	9.5336000791901	9.5289319419375	9.9093804331151	10.1299015478704	9.46309972045703	9.49836076757031	9.28324482684479	9.35648987490365	9.27634303316927
CRTAP	8.50578008171354	8.49511354422135	8.14931236120573	8.27976246068542	8.72911264157031	8.86703582728906	8.71989445098438	8.56477196937448	8.57559126338021	8.6617196633625	7.9090737568362	7.77014123795108	9.19771275947656	8.19475616395052	8.39928793202083	8.47020344059375	7.68511796352083	8.69311089042969	10.0166126065703	8.1423426399197	7.726687413375	8.71413766696094	8.11631500651823	8.67873014622917	8.33040212713021	8.49615033032031	8.24270246713557	8.05691186009375	8.45194785476481	8.25100470799479	7.91204798791016	8.00371690065495	8.30899192929427	8.10767089217969	7.87184836147109	8.42453574533333	9.41951818919531	8.08262773291406	7.86313560179896	9.44638536998177	9.42093286538932	9.33529671981875	9.57473792917969	9.45665899787786	9.22020285006354	9.2302924191888	9.40274210242969	7.85585967864896	9.34220226046354
ZBTB44	8.66281502572135	9.26335175096094	8.70946139127083	8.80150128615625	8.4376942196651	8.44525226685026	8.79586921845573	8.57261822672474	8.75548012741016	8.59661943828854	7.24739939552474	8.5900801946651	8.24270246713557	8.59402127596797	8.26153342522917	7.8700925714349	8.52358323039844	8.00998371908854	8.52415282041369	8.14931236120573	8.88298374916432	8.16797068955859	8.17154095616406	7.93244732761068	8.25679007541927	7.45601432814844	7.59331860508333	8.45249994259115	8.20645739293359	7.78434216766667	8.76594219012708	8.42871528864063	8.17386210672396	7.49451369435156	8.61464605582813	8.9536716811151	9.56706365757943	8.70231096365104	8.16147758714714	9.26335175096094	7.82722764465182	8.04814100301823	8.02294844845964	9.13567591117187	9.09700790211458	7.88424579708333	9.03053696336979	8.41271946908854	9.2030052991849
ANKRD13C	7.63959291679297	8.6012589971263	7.87069574356094	8.03241024053516	8.25943418286979	8.44962743505573	8.34694084508958	8.29401508738021	8.3605042199763	8.58267447483854	7.19010410546172	6.7400937849401	6.89257821463672	7.16015148624766	6.87491965330078	7.05801568470573	7.13836852293333	6.89314937734505	7.02124980768099	7.11496741264844	7.43434160693359	7.0033157849561	7.41732903942969	7.10009216235156	6.73330567396819	6.89708012955313	6.51522736316797	7.43644086927474	6.79733999199583	7.64743569182943	7.10954198196094	6.99520499172396	7.250972475125	7.0033157849561	7.6247920710638	7.84087813216016	6.33727419609542	7.60389935841927	8.17924057008854	6.44827721314323	7.47652102147734	7.58701936258542	7.84134556739974	6.54179572339193	7.00076416220703	7.19510445444297	6.64973185794792	8.16739007146875	7.42998789021094
PHF20L1	6.02999775273828	6.29252425237813	6.11605049178906	6.12799810947396	6.16318144324442	5.95764979838411	6.44884841182552	6.33272389139115	6.47752138797917	6.33915334077474	5.89854757515391	6.16386698913125	5.44304992230703	5.81582253303542	5.49890202483542	5.51866265916042	5.71189816576406	5.51386637443906	6.02132437046842	5.89355113935078	5.80773362800547	5.50972652288698	5.73745239401719	5.69898415140755	5.5285353522724	5.53655161208021	5.38700156952351	5.84763370441458	5.4745972540349	5.60276611751432	5.87917961413958	6.16713582880313	5.62952919077344	5.46730342452188	6.36173847485156	6.05768367135807	6.17078482374766	6.05959402529245	6.458382352302	6.3409343581276	6.63668353711458	6.85830041450781	6.62830623383984	6.1664683286474	6.49212833513802	6.49814274515781	6.33272389139115	6.07118151748125	6.4848029623112
MOXD1	2.059337933875	2.10171746378125	2.07899462820312	2.09663060599219	5.18937943155078	5.15445927079948	5.07760833345313	5.04215092760677	2.11338628484375	5.46083048629167	4.02649670900677	3.36714755199219	7.63203269276901	3.43244334216406	4.51086229400651	3.70920420772917	3.59418522564583	4.61812732415625	8.1392667858776	4.42025060053281	3.68985474729427	4.67762683851302	3.27365934524219	5.75490634333229	3.85932978647135	3.79270884188021	4.22437783709896	4.21962109017188	3.73033942883073	4.37163056104427	5.17381557432292	3.36287714695313	4.02419861771875	3.86512792848438	3.96476569745052	3.85556673065625	2.71803416786979	2.08448304849219	4.30870310691146	3.83829940138021	5.62742427755208	4.93720464661328	4.69585683191927	3.48909972341146	2.84683920808333	5.66294833421745	2.12899088553125	2.11338628484375	2.17667234618229
HEATR3	6.10934175103438	6.30487621197604	5.95435842028542	6.05768367135807	5.70651662373958	5.82668582263203	5.6203435257526	5.48900918025469	6.08406408437109	5.89854757515391	8.7193617219375	7.2190990982526	7.11089586392708	7.4354790805625	8.00218478000781	7.37819272891797	7.33418087638672	8.08368817728516	6.7400937849401	7.72041366240234	6.37569931565104	7.60071387121484	6.61569318581901	7.78434216766667	7.76130559665625	8.27419904912891	8.30582401223177	6.82812919361641	7.91153642692344	7.04645982209635	7.94077848833594	7.61239723588542	7.95133704134158	8.16266960854818	5.74989079743307	5.40006162227604	6.4155775813138	5.71261351290625	5.88306235409766	5.95220186388281	5.47821784496615	5.41049281128646	5.49573260340104	6.23416034933073	5.68272776701432	5.24681084034115	6.03390137363516	6.13711340540755	6.41710872327969
CARD8	6.23348175396094	6.19834056751302	6.00976912503125	5.82547410852995	6.7248228607224	6.8550623578724	6.48985646796354	6.16583276720052	5.93560435080729	6.6023626503375	5.18502926133333	5.00524930008073	6.2431751695625	4.94145025784896	4.7716251358125	5.70507717692448	4.67551807141406	5.52265807377344	6.62953756240327	5.15652547144661	4.55055465152344	5.29824930675521	5.0105452410612	5.00770309302604	5.50464553146484	5.47053798998828	5.11435347240365	4.92151161236719	5.55532375325	5.17212602598958	5.79003391723385	4.94250265991406	5.12722574291927	5.38148849145573	5.79412548427344	5.73822654704427	5.82739985014974	5.58321432718359	6.16259024736094	6.22056979300651	5.44737706212891	5.33246140955339	5.29723840471484	6.04276093155841	6.20905505933646	5.16617370504792	6.07410646667448	6.02002044574219	6.06024922191406
ARMC10	9.16710150027865	9.56844011726823	9.34282595192187	8.84465123350521	9.34539328672187	9.36988243195963	9.22180597830729	9.15844944264193	9.49362781467708	9.20240409739844	8.90545726396875	9.1343647348151	9.04562326004167	9.00040168647619	9.4382263093843	9.75106848022656	8.64106189456641	9.33150354932865	9.07059986734375	9.04005410671875	9.2405893761224	9.35469258360677	9.10487457528609	9.43516890613021	9.20118471948958	9.52632554865495	9.52968614545573	8.99194533700521	9.35582993516406	9.29234118242865	8.8848402979375	8.96939214898333	9.31434916803438	9.60818486391302	8.50178693807813	8.89646337428516	10.0285251113099	9.1113945793599	8.48424968835677	9.93933957204297	9.48454281645729	9.67957749930208	9.57264380401823	9.71641052488932	9.85058248363542	9.57844650422761	10.0004029471953	9.01296198550521	9.82161335357865
SAR1B	8.59718906681901	9.28731017374089	8.65170708291146	8.81364042926823	9.5336000791901	9.61058776694531	9.48646232670312	9.46168800839323	9.16843657430339	9.60732435491797	9.47665692133854	8.79310214393229	9.46549577595312	9.00624119300716	9.28804431309375	9.79333099714844	9.4284003174481	9.25935772969531	8.506341587875	9.60732435491797	9.33932822525651	9.17560194373828	9.19906369577214	9.47736612767969	8.98633193941875	9.49296670484375	9.80636388375391	9.40942872376302	9.11786502732552	10.0521890359877	9.18728940186771	9.3185164283138	9.16440000101302	9.36075578827318	9.11029125255521	9.14235977548177	8.36569197277344	8.72318798739583	9.24867633040234	8.58773963455078	8.65115431465365	8.5766461098987	8.79364505402474	8.57559126338021	8.50578008171354	8.50006851367578	8.51284603872136	9.2446438848125	8.48908722336849
TMEM37	7.15872203653255	7.83635879484193	7.93713719532813	8.31898567410677	10.0107823422712	9.67830155630208	9.96340059460156	10.2018781234232	8.01102481963958	10.0123239949226	8.59109611615755	10.2883441387617	8.81364042926823	9.90515728777708	9.90850075202083	8.83126949985286	9.29234118242865	8.84161225321094	7.94597251167969	9.67830155630208	10.4334349102967	9.162442693125	10.6056806829948	8.39879601396667	8.5541503140599	8.04761487429193	9.62308797024063	10.4908844624297	9.32047353919089	9.64792478476302	10.4441940243359	10.0969219046901	8.80962067447415	8.97375501778386	9.69516995740755	8.85082805506406	7.15464081497396	7.32229431913802	9.92344132576302	7.10993924773646	5.86303695545703	6.41015736604688	6.56174376296432	7.01049000802734	6.90349946595052	5.88946161711198	7.5980512311987	8.74599192703125	6.98922550593229
CEP70	7.73904402892839	8.25739346436979	7.79783417070964	7.49284513125781	7.3133273353362	7.33418087638672	7.22220526611875	7.09664362601719	7.84231407002865	7.45063368222813	6.34764703288802	6.66350086457552	6.61569318581901	6.48322693175391	6.57706689985417	7.97245560917708	6.51096847676563	6.65701855418854	5.81302259952344	6.77923627240104	7.38128400443099	7.11392822773854	7.38637062929557	7.00995787547656	6.4599294351901	6.58694796192491	7.06075412690495	7.36671019590365	6.46366154460391	6.54179572339193	6.81943315829818	6.15394172161328	6.69211472136068	7.01543892850633	6.26283320435912	6.86253175472917	7.27828430134115	6.95262824040842	6.02002044574219	7.35971093419792	5.48573245948958	5.42561050746615	5.43704621089714	7.21708419074609	6.64443474022526	5.16083640653438	7.02870670939662	6.87601369123958	7.31138593876979
GHITM	11.1026833834141	10.9157416796813	11.3037408203438	11.317808643849	11.4122675889935	11.5061927205711	11.4382916295742	11.4122675889935	11.2946073734661	11.3160238040065	12.5645879957552	12.5732739028125	12.2316972805146	12.4797260325	12.4125677677865	12.3054988134115	12.551071823349	12.5301722764271	11.9075038884245	12.8698361135885	12.5301722764271	12.4797260325	12.963315637526	12.441669321026	12.5179629089505	12.4173577161172	12.5008956182292	13.0317978292708	12.3362678504531	12.5052352716927	12.4372644108802	12.6244474936797	12.4797260325	12.4216485632188	11.5342020009557	11.8226026587266	11.1105480967135	10.9988183758555	11.2730615303224	10.8429922091549	10.9062082423021	11.0580750478984	11.209153216401	10.4605354322438	10.5312020340625	10.9544566226615	10.723402962244	11.2716545233008	10.7347991937956
CNNM2	5.92184989096484	5.50885408634077	5.82937143522656	6.03208829023802	5.46541249305859	5.17557298501432	5.30139543611198	5.56591269178385	5.8443075016901	5.58835129494271	4.31095444753516	7.37047944641667	3.14576008216536	6.94691974482552	5.83832828284375	4.49697866484115	6.37623885992708	5.67788738342839	3.17790539440625	5.68864192084766	6.94452202049479	5.56741992385547	6.38840838852448	4.698617119875	5.85611329324349	4.43818960560417	5.06998558985026	6.67245465931458	5.6459127144987	5.38076276726198	6.15394172161328	6.39277423780469	6.40083820514844	4.81465654352214	6.09042160974516	5.79738437060417	3.84647072371224	6.16386698913125	6.82656274774554	4.1838121301901	4.51325836660417	4.63965250645052	4.41062734201823	4.00857201523698	4.43040522099219	4.31095444753516	4.9018739561671	6.46587532503776	4.69293182778646
GPRIN2	6.97439719361892	7.16383775604427	6.93214053551693	6.74751428057813	7.6668516185237	7.17822897199635	7.89655715806016	7.82219881646615	7.61430674804037	7.50158377041518	4.82479167376172	7.52531894305208	4.484381033125	7.3381550085599	5.01862910429167	6.43865844888021	6.51591054924479	4.83704598007162	4.1838121301901	4.75430896805729	6.07625424126953	5.13449215361198	5.8116662163151	4.74994708957031	6.72843267666667	5.07842435723698	6.00636006319531	6.17848841283073	6.54391219936068	6.66167600977656	7.5548115179599	6.72534899271094	6.15020446903906	7.24897382425938	6.96368191125521	6.4735358213138	4.6977723154362	7.07912169811458	6.75004090833345	4.84896551105469	4.98822282015365	5.43551965411719	5.35438333578255	4.41590176303646	4.46335536102083	5.84763370441458	5.17912913262761	7.02028611020331	4.98258401849609
MBP	6.94352354707031	7.77602447386589	7.1200316995763	7.0781115274	7.26511366551563	7.03431739581901	7.45544251239063	7.92847024436198	8.3436407773737	7.66404386591109	8.31006411884245	9.59185286490104	8.20875496732161	8.92827426325911	8.9785230865651	8.76482618219583	8.7911780629974	8.45865019425781	9.05432488202344	8.77678843854427	8.95202958034297	9.00674533889609	7.85071509329825	8.5777727300625	9.13164737360417	8.61530200145	8.50006851367578	9.01112286889844	9.20240409739844	9.10168766089583	8.3768638748138	8.74011675134766	7.99048455971094	8.9926410026224	7.50570287991979	7.18905036736031	6.15078901169011	8.24001911231771	6.72963495902932	5.9317499181263	6.06362511762761	6.31573907586979	5.942619522875	5.85889570876953	6.55210614310026	6.27597289191406	5.97223483490755	6.7320434446224	6.24582030695424
FAM13C	4.6209454164388	5.54769241227865	5.09165953107422	5.32775947138802	6.26283320435912	6.92504570902344	6.72843267666667	6.525887914325	4.87248118292448	7.28918751716797	5.95504142565443	3.46966835630208	8.16384085251302	5.71537140735677	6.15838083042448	5.55162270223438	5.00342409393229	5.89673081570052	8.94264008180859	6.01932282476641	5.28800762652083	6.05554239385547	4.60429133451823	4.7280631745	6.28915213482292	6.1233277903776	4.75100399558854	4.2671183893724	4.8976250533151	3.81205900182031	3.50502503630469	5.85031001047318	6.51261484819531	4.73825177915885	5.69024413020052	5.75633350742318	3.52123410711458	3.30809710822656	6.57230877075912	4.12193096583854	5.99407520417969	5.54769241227865	5.87854908271124	3.50630658259375	3.83464391432292	5.48071745826979	2.62022291751563	2.55779475076563	2.63780587252604
SETD6	6.71869977609635	7.09664362601719	6.8879202168375	6.50542287692969	5.90607240327474	6.29049371898047	5.90544881000781	5.94389558442552	7.00836391850677	6.25916975214323	5.36318289584896	5.88103821873958	4.67984281559896	4.84896551105469	6.00473335254167	6.19700196247448	5.76101563679167	6.55761160578125	5.13541439245313	5.4689061248099	6.22512152708594	6.11345012704167	4.81255172476563	5.97411651803646	5.80211080809375	6.28184341165718	6.21797455274479	4.8179328899362	6.54527558603672	4.94417203696875	5.89731517697656	5.89673081570052	6.14957432641016	6.20765623156458	5.63449041421875	5.57463402265104	6.24395535311979	6.68393056877214	5.47541816898958	6.69456877321094	6.68947270620365	6.67120103897396	6.18575218209505	6.91336959538657	6.27747264869531	6.686426128641	6.77536158607943	6.27971072180781	6.67320869721875
ATP11B	7.68929052805376	8.34468658975309	7.70387899594792	7.92393861737682	7.86156561874479	8.04761487429193	8.20109992292214	8.08262773291406	7.86156561874479	8.21502705348672	6.97876234201328	6.91191690842031	5.87854908271124	6.77749279568594	6.35250489792083	6.4534508258147	6.86949215230052	6.78257823688255	6.1318520430625	6.73502935789252	6.76714675141875	6.29992455417734	6.66167600977656	6.88740659532526	6.59050993204011	6.58049648989011	6.63609196207292	6.82470750337188	6.238796691075	7.24182999372734	6.61400233904219	6.84680237938802	6.69840799300391	6.5701947627901	8.68216066300391	8.23358443895104	8.18425591370182	8.19890818248438	8.73081099253125	7.7329583490038	7.67173189760156	7.50791849472005	7.61090071203255	8.15429254790234	8.02569068768698	7.42711896557422	7.98062018166068	8.3255239719349	8.26518020082682
SUV39H2	9.10548300573177	9.38929242345312	9.12332287499219	9.03751767363021	9.21393460125	9.34814263153125	8.6693716065413	8.76270615267839	9.29659366743229	9.10101769980339	7.90063763203099	5.75764080178385	8.35248711894792	6.27256724871094	7.41212593258984	7.93004938380365	7.30103471210026	7.85015566633984	6.0662625883776	7.29315985329583	6.90106845237891	7.53484412190365	7.39202327048958	7.32133460217448	7.93196898208594	8.29676045603177	8.82242532262109	6.27820939358854	7.20570244594661	7.56533782429948	7.12782087679037	6.00843415008464	6.8023012167526	8.23771970295625	7.41470431124089	8.18317676975495	9.90850075202083	8.76781442558333	7.92553796149089	10.0688973885283	10.0107823422712	9.86804557651042	10.1547347867999	9.86086451645833	9.80636388375391	9.73920784435026	10.1004283197641	8.21053703015365	9.69986210038281
CYB5R3	7.29828621663281	7.21708419074609	7.12895738059063	7.30975001869792	6.80713214972396	6.7837375563401	6.89369302688255	6.89257821463672	6.93023034440365	6.78735613589323	10.3910398345781	9.81193619753646	10.0570549977995	9.89352595712917	10.3437998463995	10.1066075225755	9.85852005086458	10.3946938190781	10.773480779724	10.2338961808893	9.99934544898437	10.1118864220664	10.544955694224	10.2299001877802	10.4854731087747	10.0977419011281	9.87283804622526	9.91912712128125	10.3307822378307	10.3547319283932	10.1126603991901	10.2338961808893	10.469549745987	10.1526857542487	7.13836852293333	7.05540247162656	7.35622820752865	7.2033093309401	7.37977630472813	6.9803684247112	7.40472556170964	6.87491965330078	7.015862429625	7.44976931459115	6.98678839116901	7.11941601985807	7.26321265144792	7.4882146701849	6.84144249240287
ETV4	3.05281691032031	3.1048433015599	3.08989625806771	2.94572038888281	2.82112561860938	2.78593654352604	2.65271344800521	2.70960485236979	3.19977268129167	2.81749250777083	3.78514911932552	4.0122777201875	3.45207488173958	3.41588740673958	3.57000692554167	3.70756184377083	3.71461740751302	3.6187319290651	3.17658207297135	3.80278542206771	4.08604842796615	3.05726358240885	3.38711980521615	3.52123410711458	3.08164347230208	4.39968828370833	4.10209012962891	3.46692651297135	3.89305025403125	4.07868912580938	3.62270135513281	3.83464391432292	3.63884897307031	3.72153055612188	2.7604796006849	2.90719061245052	4.19520412455469	3.20991432123958	2.83390533040104	3.97735948596354	6.737740608625	6.66054702516927	7.0002450325625	3.94730033476302	3.45326211349479	6.63084015887448	3.94874644703385	3.22976426108333	4.17407921007813
PSMD10	8.65235257226849	9.08547443359115	8.98099003696745	9.65765479382422	9.75290530530625	10.200770263199	9.99205751383333	9.92272652597135	9.51010947951953	9.84333639332812	10.2708350658034	10.0903087797969	11.1359782600104	10.0115254360143	10.474797153849	11.1926631847344	9.65168504107682	10.7173571306146	10.3450346381836	10.2708350658034	10.3721168176823	10.7148101633633	10.6882110898229	10.7406684522891	10.1101085209911	10.5838246085508	10.9182179501901	10.3721168176823	10.1466553040026	11.0618539186615	10.2814187026901	9.82662727595677	10.2428136144661	10.6956771894271	9.65318237074479	10.0175158251198	9.13567591117187	8.7779753131099	9.21517974293359	9.24132754985417	9.88169499696094	9.66283716776432	9.89990484203385	9.30293101845052	9.32881026742188	9.42483526069531	8.90493041486241	9.25188365519792	9.49439568653385
TTC30B	6.69012230196979	7.39038368779505	6.93312682882682	7.04330008707813	7.29705075638877	7.46113833732083	7.54672724227734	7.44540454864323	7.42768051775331	8.19023361610651	5.92434149023828	6.37515911120156	6.53698519811979	6.23058352049219	6.525887914325	7.1874817964125	6.4249683018112	5.26101580218229	5.37842341926563	5.62431270951042	6.62251965492656	6.78606767573125	6.18971672043707	5.58835129494271	5.91396618239323	6.23751496804557	6.96983195027083	6.14670207421224	6.36420715857552	7.5238067938776	5.8443075016901	5.9811511395	6.20965622863672	6.37792796542857	6.0828137279875	6.36360924452214	6.50168925414494	6.78314326823776	6.65410306292943	6.50542287692969	6.96930240163724	6.92298052808203	7.20570244594661	6.88422214987147	6.4735358213138	6.56612856298646	6.71759258873802	6.42274096311458	6.70170856952005
ARHGAP27	6.66967528930391	5.67655030151146	5.78044338452474	5.63310781086198	5.28800762652083	5.50631803632031	5.54147601346875	5.60276611751432	5.87567159217448	5.50972652288698	6.65761731729427	5.93110429613281	4.94504851332552	6.05005869273047	5.27101797503758	5.43403614181302	5.56591269178385	5.43137743366927	4.47004331322526	5.97617940948047	5.62671487123958	5.48751137613932	6.25427559386589	5.53862609210677	5.82279424433073	5.47821784496615	6.11664050794922	5.9840276559401	5.72278117438021	5.66294833421745	5.81232746673438	5.72052092410547	6.0070184339401	5.46541249305859	6.20648032617448	5.25588611135156	5.75055678316927	5.9445402147513	6.44370823207813	5.48155409503906	6.16386698913125	6.12746819929818	5.43987386076432	5.65161644095964	5.60411824151953	5.42403970566406	6.05959402529245	6.11345012704167	5.91583339904297
LIG3	7.87587523894531	7.48603658201042	7.83693160744922	7.38587765292708	5.95913955283646	5.61887267002083	5.31393688396094	5.56669058603646	7.12446180296745	5.6056753156901	6.01745550938281	6.56174376296432	5.08819543802214	6.47983015137318	5.6360295668276	5.41272010009636	6.11936941689818	5.6933444317487	5.54230486725677	6.35870698120666	5.92690665367188	5.6203435257526	5.70969921333203	5.73097823628255	6.16120484201302	5.58391173021016	5.41272010009636	6.51889219110547	6.11881007902214	5.37686821435547	6.33408422422526	6.28717680373177	6.28510403905417	5.34078558268099	6.77040617350261	6.79838649627344	7.27195299494662	7.65233241877865	7.22490499613498	7.30103471210026	7.27307353124766	7.01983662148802	6.88531466501693	6.91991436195443	6.87708099288151	7.34953677539323	7.58218283242526	7.92112638959063	7.25307463890104
LMNA	7.76524561242969	7.50341050601563	7.48932983795573	7.28593977624349	7.24484201463538	7.24011839902292	7.06347143642552	7.42368799533073	7.6680557991987	7.12622613793828	9.31229249141354	9.31504270026094	8.28515287554312	9.14990096776224	8.56000185023516	8.32151208271458	9.38773979679531	9.21170089114115	8.49230443681537	9.23858065583021	9.0591473745125	8.82597288197604	8.59661943828854	9.74627733086615	8.82597288197604	8.93423861258099	9.0450399887513	8.93665633280208	8.79172616137943	9.04825485402865	8.78021990676511	9.447061301025	9.23088604142448	9.13845500996615	8.22364237463802	8.06032320923307	7.524699998625	8.31997421667188	7.41634008643359	7.26166208292057	6.61892701526667	6.77749279568594	7.0444315613737	7.03431739581901	7.05065515173698	6.86584064213758	7.16172383534427	7.83635879484193	6.78161260499427
TGOLN2	8.54085848182161	7.421994215575	8.42185026968958	8.60926954400365	6.9264335531349	6.72963495902932	7.21121918007292	6.96672004895833	7.45387594651563	6.69965295593229	8.18595132324674	8.93665633280208	7.66572460024844	8.96778098806406	8.55712158934531	8.1008924974	8.75200454473073	8.40019103910182	7.83635879484193	8.41588048631979	8.57026201369271	8.22864934498828	8.71809629391042	8.20109992292214	8.37301162414896	7.929590129975	7.77072490382135	8.53246196949922	8.52723333590885	8.19844647501823	8.88167929834323	8.63013503062266	8.39294227951563	7.91026444511667	8.63796552802474	8.2656356010599	8.14640938840067	8.66281502572135	8.85747346505156	8.01102481963958	8.26682188177995	8.28572427894271	8.23208520778646	8.1913689638625	8.23517292386719	8.18045255627604	8.22152585846511	8.80582011509766	8.58104723792448
LOC100287896	7.12622613793828	7.62661973718787	7.39587633644792	7.2597595745	7.57667031555599	7.91608099628255	7.26038773839531	7.24374245390365	7.5484470604375	7.59490908641406	5.95609269851432	7.52429415813698	6.88073921367448	7.24998356269219	7.05919654847396	7.55839772946771	6.74445323852344	6.48044746963021	6.38231452909115	6.04206959688281	7.3313836536849	7.11550393422786	6.91796857751563	7.34714574626172	7.02183000837109	6.95747273480729	7.35062450059896	6.85043774139974	6.59172625263542	7.05919654847396	6.02937961778906	7.19558596239193	6.97684969404688	6.87817475305208	6.60599541245573	7.02074866637266	6.56612856298646	7.41997107475	6.98780453518906	6.48660795060504	6.04276093155841	6.05005869273047	6.3207916598683	6.54057672952083	6.34228512133594	5.9478206782349	6.59811754215104	7.41634008643359	6.36818838142135
ASCC1	7.00130513734375	7.16531267481901	7.10689305091537	6.96983195027083	7.80512474365026	7.82658473978229	7.68608031627266	7.32819580722656	6.57331762074688	7.86477632227474	7.02870670939662	5.85889570876953	7.73852156404297	6.59333342452135	7.10231398090885	7.43937426955729	5.87567159217448	7.01250474964063	7.727940109875	6.96406180238932	5.86181190403255	7.15567719812135	6.72057986494792	6.93837961999219	7.13153742745078	7.99736151207031	7.19985789617318	6.49544717204297	6.57452750205156	7.87695276558624	5.95092667414974	5.78335023520833	6.53497048552344	6.57070593082292	7.41057466804126	7.35572926756163	7.81932485576146	7.37928686753255	7.40417002598776	8.06032320923307	8.35467457334063	8.45994469223438	8.70685113874089	8.31006411884245	8.47574184186198	7.91427788241042	8.12370812318229	7.15913692690495	8.34124806547083
ZNF57	9.94448647727083	9.76910354950037	9.82830444597526	9.35949620111563	10.0645960388776	9.9370669661875	9.67830155630208	9.84005975406771	9.72702798111953	10.2087986877083	8.11261524929036	8.88042513019271	6.53935184591146	8.8676582443112	8.3573943220013	8.39928793202083	9.04825485402865	8.66349126609766	6.32889751007917	8.50006851367578	9.20970733839583	8.14761127546094	8.99791419384063	9.20686172582943	8.45934561047526	8.2656356010599	8.65170708291146	8.72671662075625	8.3757193434974	8.41144870315454	8.65538773084115	9.00496913475261	8.58330708457396	8.31997421667188	9.19175633805339	9.27163553885313	8.95832803094141	9.92272652597135	10.3437998463995	9.0662845304375	8.96715523788411	8.62712019584375	9.09447320254948	9.10029192936719	8.4878376657306	8.87918499581696	9.68939332674219	10.4650923406823	8.66715584182682
METTL8	6.59438301915885	6.69211472136068	6.70035900214583	6.97635409473698	5.74752297492422	6.20533745861979	6.50930616833203	6.15468735885547	6.94260429423203	6.58573861520127	7.56806783556749	7.42876290747569	7.91204798791016	7.36629880015365	7.28173176201302	7.51482534446044	5.80585626503906	6.87049240747005	7.74206248227083	6.95312883447917	6.85729680961146	7.50683167292188	6.99755116950912	7.38289801018229	7.17307298221615	7.51112590674479	7.48881984723177	7.32181423500781	7.14196366883333	5.77928477620729	7.32181423500781	6.77137853484115	6.93582182135026	6.54766182467188	6.2400727621224	6.1820532033099	7.35778191007031	6.34571550714844	6.39219654829297	7.10637962597656	7.17976116573542	7.13373743160677	6.68821890534375	7.77769041030573	7.71267757414714	6.84990104925	6.88828202510573	5.91640526592188	7.83422153821224
HNRNPDL	8.15429254790234	7.20483278396354	7.88626890306901	8.08915516599089	7.15252179553906	7.18492671644271	7.24011839902292	7.10864926167109	7.55839772946771	7.0801020557474	9.78497935193672	8.79474669910833	9.64422410787995	8.68097856386875	9.30624032009818	9.47580576270286	8.76037754007604	9.56281844098646	10.1255764359284	9.42397627619375	8.3035176647849	9.58131621468021	9.19704234703437	9.99454419901562	9.31299526597865	9.43670518819427	9.34468403406849	8.56808848627995	9.15911958345417	8.40085621320729	8.92157658700937	8.40625230879219	9.04685951903385	9.37052237819297	7.19110913914193	7.66092375542578	7.68651331728996	7.23847030739036	6.8428465947526	7.22220526611875	7.84416790551823	8.15973965401875	8.06032320923307	6.9164760463724	7.12951873435156	8.01645931406406	6.69456877321094	7.15973364227344	7.96404143184375
LAPTM4B	8.62883549429167	8.788384985375	8.68097856386875	8.75933546595313	8.38725193604714	8.40735186841719	8.38064459322005	8.34750242447917	8.76594219012708	8.27364498857813	11.126906762776	9.83149314764788	10.2814187026901	10.4419417674271	10.5688166060013	10.1954576783594	10.795004850276	10.5665662453424	10.1076694250768	10.6426477095143	10.5981311310924	10.9075714911992	11.0149119796953	10.7670517851497	10.7159689873268	10.3614584026628	10.4137956215951	10.7644637937682	10.5729426557656	10.854927773276	10.2862983312617	10.2179723594102	10.2842667787848	10.4169492368034	7.84911150544978	8.47462706014063	9.25188365519792	8.27520343376432	8.08968983114323	9.2341505833763	9.76126181961068	9.94526269065885	9.89150707594323	8.99483016760938	8.87759471240365	9.79580480632664	9.14767794157292	8.15051375595052	8.71250127505469
TACC1	7.23238590457031	7.50909121313412	7.22490499613498	7.24078577532813	7.62661973718787	7.08955441071875	7.7500056729974	7.58272005584349	7.7564136068263	7.421994215575	8.11477947306849	8.66769908344323	8.10366333049349	8.25383592556641	7.84734836264583	7.82556602477292	8.46776257628255	7.79080871569792	9.26967114746094	7.63047222633333	7.74154178522396	8.10536914589714	7.67273735350651	7.79841470429141	8.34793874712917	7.8335396718151	7.69694733051823	7.82219881646615	7.98814743408411	7.59636899385677	8.10601844563802	7.92112638959063	8.29728958453385	7.69694733051823	7.63261899284635	7.47071004581406	7.93661720785677	7.90063763203099	7.30925087213958	7.50842522918359	7.4962621762375	7.55943462434766	7.38922196154427	7.72440667838594	7.82444021392708	7.71883238378646	7.48776214765104	6.98283072233646	7.60979824129948
PACSIN2	8.39051414627135	8.09399952200261	8.32103954594141	8.24692992408594	8.35793069824479	8.34417268877578	8.30172955913542	8.22572634273698	8.14575722470052	8.30467850245469	9.95576434322135	10.2279185087117	9.02086080137448	10.6203295569479	9.47220071360599	10.0913022768453	10.0660246565558	9.43895807638672	8.52120338214583	10.3193446197813	9.38578983139974	9.60911755791536	10.7670517851497	9.7683611760625	9.82491239680599	9.37553084423177	9.17890519038646	9.88882439497563	9.86086451645833	9.49296670484375	10.1222663680185	9.93057807042109	9.93203194781641	9.28130879321484	8.56000185023516	8.39294227951563	7.73689032673958	8.42734348351411	8.86532765182031	7.68017202628906	7.51713761229688	7.65539407525521	7.61430674804037	7.61090071203255	7.57391689867162	7.57667031555599	7.75349783276172	8.68981040858464	7.24684879317057
IPP	6.2431751695625	5.39029632827214	6.14233879471615	6.0828137279875	4.75311641771745	4.8179328899362	4.92257319236849	4.49016097651563	5.37763844953906	5.05080925536682	5.78401993422344	6.0360182489349	5.23174931844662	5.98741092179167	5.81853437613021	6.7400937849401	5.4632137168875	5.64875499417225	5.05839309606622	6.00108553704037	5.66600995847005	6.36233914697266	6.11664050794922	6.47692942166458	6.48154455976667	6.79617011665729	6.56369651593229	5.63766284489453	5.97093049670964	5.3434295475599	5.14512777403906	5.6384200213125	5.79460061732031	5.89935000684323	6.31632899414531	5.60276611751432	5.89799968254427	6.02663227460938	6.06303873853776	5.61744391238672	5.55740906659245	5.62804887869792	5.67517919167188	5.31393688396094	5.64056480988021	5.31803526067318	5.65161644095964	6.61664450436719	5.98254907245443
SEPT2	6.66215017219201	7.12241320301042	6.48224192319661	6.45405009064714	6.66215017219201	6.73262552042552	6.8023012167526	7.15695989506771	6.9624856746862	7.34781312163542	7.93413405029948	8.16147758714714	8.53862786323958	8.47186297805104	7.94132473789844	8.75984067541667	8.55016923984505	8.1553295873	7.97997243601823	8.06671782654948	8.14462456475	8.20158062472461	8.59109611615755	7.93713719532813	7.76731071385781	8.09564649176953	8.1423426399197	8.50337350227734	7.76856268185287	8.35684479472969	9.06934343339974	8.3035176647849	7.91899294152821	7.70209024976302	7.28390234113281	6.8428465947526	7.16617490804271	6.86584064213758	5.92252268167318	6.85043774139974	7.22163650795052	7.46489378265365	7.51000449968385	6.7901894264349	7.20283771433594	7.65539407525521	6.80291415371484	6.14033027255469	7.03701062513281
UBE3C	7.29262681382031	7.96293460529036	7.56912096340729	7.56372979128229	8.10863410340443	8.03241024053516	7.77248446000391	8.04258263173698	7.84674580138932	7.65233241877865	7.27925519117448	7.25855316720703	6.96145206836667	6.84680237938802	7.00284678760156	7.29315985329583	6.87601369123958	7.07962365064063	7.24011839902292	7.28655510688021	7.11550393422786	6.73667036826563	7.50341050601563	6.94641903833724	6.8879202168375	7.25251782349219	7.22914926213281	7.41843074301823	6.86144805794167	7.50454926078802	7.00692307785417	7.12241320301042	7.19985789617318	6.97729121693924	6.7077915890625	7.06297840210301	7.96516315196484	6.87275221472396	7.05121323238281	7.98760315653281	7.179277745875	7.25423392541797	7.47112741183984	7.83805983160807	7.52684080663802	7.12192613682162	7.20084879688177	7.2753794148125	7.53285217411198
FBLIM1	8.69480623090848	8.65863861302083	8.58620212379948	8.92941202032422	8.76158335942969	8.7277694291888	8.87981496908464	9.33657669808073	8.68043778870833	8.91879067714714	9.93261357950781	9.98617547895313	8.47881164407161	9.96440850313385	9.19704234703437	8.41588048631979	10.1167877586484	8.8265235783724	8.45813188565365	10.1816695406823	9.45310684774609	9.11715036719792	9.65411840254479	9.19111541527344	9.58131621468021	8.86703582728906	9.10966643469141	9.67044101746484	9.19771275947656	9.34339156731901	9.73832856366536	10.0652219697565	9.6850403854308	9.432388444275	9.60091148139453	8.72671662075625	8.47881164407161	9.18140557681068	9.2580697079362	8.65863861302083	8.59502735464062	8.51663476609115	8.41588048631979	8.39663798646667	8.5708945588138	8.65734785259245	8.34579449794141	9.13049413840234	8.0819823564474
FBXO8	10.4323481071276	11.0137351974604	10.6894861570302	10.7095938843508	11.0330586584531	11.2339613685651	11.2339613685651	11.0069987943594	10.7067019798503	11.2894027079401	9.162442693125	9.48078337926953	9.61364816152474	9.37052237819297	9.45882757011875	10.1037449224557	9.49362781467708	9.65411840254479	9.54175184628385	9.15385838655729	9.92907191452344	9.76669911860677	9.53952465463802	9.56844011726823	9.48519464729688	9.84333639332812	9.79833629432031	9.69220454074766	9.37833858063828	9.98453884009375	9.38929242345312	9.63659040681324	9.49362781467708	9.60732435491797	10.5289802662519	10.6008226037604	9.28130879321484	10.4441940243359	11.0484546092047	9.53814275716406	10.177869475707	10.0652219697565	10.3625095880495	9.90764168711458	10.0878392144505	9.78664595342318	9.89430227626823	10.9458300754844	10.0987627837021
LOC389199	3.96955481953385	4.11486572531641	4.0061318802526	4.22437783709896	3.60793750729688	3.66451955171615	3.75980032326042	3.59778231990365	3.71461740751302	3.76933197361979	6.7966851415724	8.19571016774107	7.55532093058984	7.24374245390365	7.0053484790651	7.01983662148802	7.42876290747569	7.51414823764156	7.87912098386956	6.84741353686458	7.57619935211589	6.67503548244844	6.42794278825729	7.22600897395182	6.9290858005	8.14804701206641	7.76969975043099	6.64861773807813	7.37047944641667	7.09961337395703	7.13885367338984	7.57717832040625	6.87106487369427	7.96353364257422	3.81205900182031	3.66153410952865	3.89761585223698	3.93709024525781	3.72414833354167	3.87974144498438	3.33117354572917	3.49336210927474	3.9264579929349	4.26576383500781	3.74715603757552	3.43244334216406	5.25439110616276	4.21632104084375	4.26974143267188
ZBED1	6.24883420505469	6.66479128836979	6.54695813207552	6.44711978112396	6.19768329091927	6.11211338800525	6.11476299160807	6.69642485932552	7.71015305260938	6.29381053184635	6.45006275664714	8.00716977461458	6.72593725458958	8.17386210672396	7.69792492893434	7.69498260369792	7.70738281508125	7.51654542599089	6.71820149150651	7.21655478440365	8.51505595707526	7.51972211256328	7.65233241877865	7.0312320924349	7.50454926078802	6.58002878932292	7.33088380736458	7.61878838226042	7.58583218061484	7.11798906779948	7.55211791715495	7.88894895627995	7.5457380106474	7.04823629039531	7.11848653209609	6.31780449020521	6.38032772465885	7.85798319489323	5.93834638985078	6.14430107161563	5.65988629467708	5.64807107361198	5.83565046393229	5.89079842647526	6.51153659963021	5.60050222965417	6.09425610673177	6.11059423860026	6.11406596167448
STEAP3	5.57685797375521	5.38941959119401	5.53715390590339	5.4745972540349	4.4599996105599	4.69585683191927	4.57313427807552	4.69092337343333	5.51474650331883	4.52423507635938	6.95004427027474	6.38412407951563	5.69898415140755	4.74561613925651	5.57177011985807	4.86749008423958	5.44892662430469	4.91354998433203	5.82279424433073	6.38170444235156	5.61120758228125	4.42876980417188	6.83172924089974	5.55309979925911	5.08597693985807	4.53183219720833	6.16934674855543	5.97547846555964	5.03578896257813	3.77040010654948	5.39600701652604	5.65022983164063	5.02300451832161	5.3434295475599	4.55398441297135	4.60330462776302	5.74017727572917	5.15282359584115	4.86987708977344	5.54147601346875	5.03139280296875	5.06998558985026	5.04291024938542	5.57177011985807	5.73040010234505	4.88187800814063	6.02999775273828	5.44658768114844	5.42003066992708
PCNP	9.81670434436979	10.5887616937474	10.1230591117799	10.0903087797969	10.4995198878369	10.6956771894271	10.4791784367865	10.2099092917578	10.2448061670208	10.656652666974	10.5760903425646	9.15574878319922	11.4692616907643	10.3437998463995	10.656652666974	11.0862059595	10.15753515737	10.7657749086107	11.317808643849	10.410619007862	10.4189444478385	10.7800471023659	10.8509711506667	10.5654769774922	10.6707328278516	10.5417046805391	10.6043570717113	10.3398707115883	10.6181513537448	10.4826075915572	10.5550797694974	10.3556211405964	10.2529211784401	10.6575572609622	9.62390589092969	9.75896159579167	10.5246039293828	9.69516995740755	9.73999009380208	10.5164490401523	10.1871972412305	10.1085080762396	10.4116106258156	10.9075714911992	10.3268685690339	10.0833831314479	10.5122639678047	9.98294612189063	10.469549745987
ABCD3	8.47072934163385	9.63317224555208	9.2905511556276	8.59109611615755	8.79758636561823	9.17177894163542	8.64992919821615	8.59402127596797	9.16025389655938	8.98208430563672	10.9988183758555	9.51504045329167	9.79580480632664	10.1167877586484	10.5698055786484	10.8392822646435	10.6867856585443	10.2814187026901	8.65538773084115	11.1675015035599	10.9267943093672	10.5399651655898	11.1906325996536	10.3108854800807	10.6106396054128	9.45162760625365	10.6910267786497	11.0177751167383	10.0612107297057	11.1197588071263	10.2689664671016	10.1265762319193	10.1316803005742	10.1807915093974	8.13425387170026	7.86373187856901	7.9774071337474	8.71108616432682	8.52890527937917	8.04419168609505	7.82444021392708	7.89532334688802	8.48816734222396	8.18538216791016	7.85192572586068	7.82444021392708	8.05971487751458	9.22860176805469	7.85751144679089
PCBD2	6.72894882461979	6.83855320620573	6.88981876691406	6.78678053013229	6.29049371898047	6.56218387484792	6.26044836730469	6.26352024976042	6.32889751007917	6.05896742957031	5.47368997991094	6.48764454179725	4.52233560009375	6.24781000057775	5.71405793545625	5.85496835786979	5.41447375148958	5.38224443884557	4.86301609639323	5.33422656964193	6.18338978419531	5.83348387092708	6.1330025524974	5.97157071821484	5.95038755569271	6.01264387174349	5.39832263882813	5.74989079743307	5.18502926133333	4.92041172838542	5.99657573045833	5.92434149023828	6.08797367567708	5.0302598524401	5.52172718852083	5.79073693522787	6.27597289191406	5.91396618239323	6.2400727621224	6.44370823207813	5.76865302138021	5.56450733062779	5.47137999983333	6.19700196247448	6.33200591225911	5.38847028613021	6.85980395192448	6.46923989145871	6.52829729372309
PDE12	9.76997765895313	10.0612107297057	9.7644238911865	9.69839433529792	9.07169467866406	9.04994496752734	9.34468403406849	9.13916372846563	9.80485961605729	9.31610882911198	9.61364816152474	8.34750242447917	8.52540864695443	8.67987938663151	8.83319483021068	8.23716927746875	9.32376586898438	8.78145322246875	8.51093782588542	9.25128654044635	8.96939214898333	8.89886180708854	9.22801467193099	9.21643680902604	9.04219318055469	8.56808848627995	8.77485808544583	8.81754248955376	9.07584727993177	8.98941021573828	8.83126949985286	8.93665633280208	9.19580968497526	9.12587000841797	8.83854458371094	8.96340762640625	9.42550541404427	9.64942641248438	9.4128370652526	9.36528791672396	9.19704234703437	8.87802215522309	9.25591183271484	9.63855039904427	9.17616761862552	8.98941021573828	9.43970684074479	9.89514326097005	9.68584292021146
FILIP1L	5.19517122678516	4.70460930960938	4.90391238636458	5.23861553072135	6.82042340926421	6.16990872226953	6.74975520061533	6.82470750337188	4.37163056104427	6.47983015137318	7.79478760968594	6.96780968482188	9.75985752714323	7.60389935841927	7.93066595158854	7.2102498257849	6.33077727662162	9.7828299492526	10.959735629237	8.60524582164931	8.00998371908854	8.5997636619974	8.69812912339974	10.3461250840313	8.05745766965495	8.49889475319688	8.47835571467031	7.38827800697396	9.22297854664063	8.77485808544583	7.69588946490495	7.78549056105104	8.42578897657292	8.06331185543125	8.47311762958255	8.07628229528255	7.65732397280729	4.68400630517135	8.76270615267839	8.09949579140104	9.40336656381771	9.09167567182348	9.11521483125391	8.73081099253125	8.01704312656901	9.57688996210417	6.78102639398125	4.56936109789714	5.98192482870313
ZBTB26	6.35525279636198	7.09756832192083	6.9536907068724	6.38670483234115	6.1059858978112	6.64100906630729	6.38348936773047	6.22849776557552	6.4382255342776	6.52056065326198	4.63303584730729	5.16714553962537	5.41528586678776	5.27101797503758	5.14688656888542	5.50042003845833	5.05931254596224	4.90502861203385	5.75970514790234	4.70953920269792	5.35366764134375	4.98997156378906	5.21185557025	4.78158250091313	4.9697291900191	5.1764173665	4.67984281559896	4.91964206028125	4.87787711875521	5.033170403625	5.26871833121224	5.10843515284115	5.32085545765755	5.24142879484635	5.86244713815755	5.85889570876953	8.12159639177083	5.67849783646615	6.19582411019271	8.27520343376432	6.76211299475208	6.40317675986849	6.76652038967708	8.37473630141406	8.04258263173698	6.33847354275651	8.7277694291888	6.38670483234115	8.25267474186458
ZNF396	3.42845388197917	4.85957297525781	3.81806094961979	3.53643771588021	2.98569532359896	3.05443385294531	3.22434647350781	3.02169161163281	4.16317882126172	3.3798939363776	3.22571446371875	3.78998687081771	3.25339603651042	4.21282307075521	3.16150438779688	3.41304889928906	4.81255172476563	3.39035093335938	3.48545904354948	3.27730849563021	3.60562252311458	2.93022085344531	3.55271318603906	3.23412603735938	3.75209572860156	3.7413895769401	3.54888086088281	3.58424281836979	3.17916786303385	3.92191777420313	4.62465312239323	4.69092337343333	4.92151161236719	3.65915772581094	3.055821458125	2.99521751472135	3.24934708986719	4.98912155448177	3.14039760006771	3.21541084117708	3.03276079173958	2.98714204574479	2.99160771089583	3.12846704115104	3.10154319194271	2.92582555821875	3.62677401776563	4.3424333085026	3.63620195475
PTGS2	2.86493414521354	2.89030758342969	3.11235197941146	2.89829418409375	5.49959651594531	5.42236615421875	5.11785172705469	4.94250265991406	2.91148512136198	5.31243699792932	8.38553339426302	3.246725257125	6.8363391077474	4.774386250625	3.96717226773177	8.33738938840234	4.3857566054349	3.60793750729688	8.21557068918099	3.80570402491146	3.93578655533724	5.71667844724089	4.20944463808203	5.10082642495573	3.83226266422135	5.56741992385547	5.26171895015391	4.61054611020052	4.02778081025521	4.70856144796354	4.31826996257812	6.05896742957031	3.39035093335938	5.35269562307031	4.23335849620573	4.2708763603724	4.91158262477344	3.52606153478125	5.58677732765588	5.05273688059635	5.9696234498763	4.36207654266146	4.63965250645052	5.24217578836719	7.39202327048958	4.2176436961224	3.45326211349479	4.14503986197135	4.11968039852734
ZNF398	6.31712974298456	6.44827721314323	6.40620608930365	6.41251947426693	5.66736258845573	5.6091040145625	5.75351214305078	5.89221666798594	5.96838677122135	5.43704621089714	6.24781000057775	6.30347348511198	5.29561275767448	5.60650329530729	6.11530773615234	5.5732474093776	6.1318520430625	6.00473335254167	6.33643136930365	5.92972744698698	6.32138577204557	5.97547846555964	6.12398778649219	5.47217918226823	5.91985326594531	5.78107280351172	5.51142164395052	6.24639243623568	6.24066006670182	6.07235296092969	6.31080113503125	6.13456359761849	6.01809561048594	6.04206959688281	6.18256189338021	6.14501644262396	6.28843802431146	6.72181515635547	6.03536776286068	5.99969695658594	6.04448781096875	6.20965622863672	6.1233277903776	5.68146815889297	5.30830670390885	6.01183484402474	5.99528759536458	6.58628449635677	6.09820492436172
CDHR1	7.71116443196094	6.22389789115104	7.12671637543099	7.36439111937326	5.53159238847787	5.075037382625	5.77261993378906	5.61518284542708	6.4318829699388	4.94250265991406	4.71649791716667	8.2656356010599	2.58793313786719	7.66916393080859	6.03390137363516	4.9154943704987	6.66282878038542	6.96312954551693	3.81074248233594	4.83347376047656	7.29481190722917	5.0563476052526	6.16934674855543	6.58109643285417	5.02823989967708	4.49477558173177	4.93538664531901	6.36116026835938	6.63258173435417	3.28834219074219	6.25172984638378	7.96353364257422	7.54137648834766	7.10812035507031	5.4937930313776	6.24395535311979	8.26966478236979	6.86425757601667	4.97560102896094	8.0145626304362	7.59961828768854	7.72106667691146	7.42595219700104	8.02788984595078	8.13979114592396	7.89143964065547	8.38840444216745	6.23481521864583	8.65056117478776
IDH1	13.5276599382552	13.5193851734635	13.4115741884635	13.4272462323698	13.3829959469792	13.5114539695312	13.2990109721875	13.3294194814063	13.3375348016406	13.221057639349	13.1026478501432	12.8278479179807	11.9911129487083	12.9246224345703	12.5685249679193	12.6202501287318	13.1923541736198	12.6609806649198	12.0557961033411	13.3060998125521	12.8138005314036	12.714622804375	12.8089417517005	12.8364806614505	12.929082703151	12.6153863500833	12.5265958404052	13.221057639349	12.6753208430042	12.714622804375	12.6029873838411	13.0205241976563	13.060234208125	12.8089417517005	12.993919036125	13.3928108980729	13.0115099032578	13.2280669411979	13.054174297262	13.0253296913281	13.2498705786979	13.3513412335156	13.6675933245833	12.7992185642031	12.6659796840859	13.400698440875	12.9021756222917	13.1713923018359	12.4006677192839
NAGA	7.74673960382552	7.14580081699306	7.62418073504688	7.40026187753255	8.08037706282162	7.68706997415642	7.91499977373828	8.14184251539583	7.85362731002969	7.92222221195208	7.97040538385287	8.08726143746224	8.32855485651508	8.38064459322005	8.17154095616406	7.98713754935547	7.96862553853802	8.3075966804349	8.01278679492135	8.30294338191406	8.28846427594688	7.96706940695052	8.34124806547083	7.92162354426172	8.02350342303411	8.16199567585026	8.26405830183854	8.49342465894531	8.0706678321638	8.92559528329427	8.06621156277214	7.96910203517188	8.41495945389974	8.05590017635026	8.37837284680469	7.84027139553534	7.74615209046094	8.30533961930938	8.37100579366667	7.96233791210156	8.17279381638828	8.48261636957943	8.24791763072917	7.87237180861291	7.85481577023073	8.43382953474089	8.05115720401172	7.79366542563281	7.34886788073438
LPGAT1	7.42876290747569	8.36112067453646	7.33027118370139	7.8313376109401	8.20936744146563	8.17091633076042	8.16266960854818	7.94188027684115	8.41329674761589	8.24892666834245	9.12858961062448	7.06838762533464	8.00831026873047	7.90607925914844	7.66300446222552	7.45442992139193	7.77430043731641	7.83973308762734	8.41194593722266	8.04956853852083	8.33684192342422	7.72326707401432	7.69104673531771	8.28343712565755	7.96978365827604	6.99755116950912	7.48669833338281	6.97235113979844	7.5903547964788	8.59661943828854	7.92439526756492	7.71883238378646	7.49770084729167	7.84963992773438	8.41144870315454	7.99565677692708	8.5473875056638	8.42453574533333	8.31625562480469	8.34959249907292	9.23676056359583	9.11961970763281	9.22108446233698	8.3260257635776	8.13046027348255	9.19308701521615	8.11148074061979	8.46115264123047	8.42347453297526
MIER1	8.19523483682973	9.19646653078307	8.62549129654427	8.39723862222396	9.71172261288802	9.94096924932943	9.58869925542396	9.50633466739323	9.1220766657724	9.88991352693155	8.80643650689211	8.46724070241016	8.42762854641016	8.88702751388385	8.5434080364375	8.33684192342422	9.18365287795573	8.48087312236328	8.24997814648047	9.14589975246745	9.02735960154948	8.56051111939583	8.76212281977474	8.1609048830612	8.16332216631953	8.47425344183073	8.94387872770443	9.11915306279635	8.09564649176953	8.55188609894792	8.94701385003125	8.81480796215625	8.19417230779948	8.27674467920182	8.37301162414896	8.30845886951823	8.09997643374219	7.87407531545573	8.917147010375	8.3605042199763	7.59490908641406	7.83805983160807	8.19300060086793	8.49889475319688	8.30052886057031	7.44043231459115	8.6693716065413	8.75133172240365	7.97897551324063
CD96	3.23255528265104	3.44492243123438	3.64170980451823	3.15773758628646	5.42331361999479	5.97876390582162	4.49477558173177	4.774386250625	3.3798939363776	5.78190506321745	2.54639713357813	2.8231216853776	5.78866438586198	2.59190627630469	5.61421337073568	4.99317266247917	2.69195508009375	2.89964487251302	2.71322075238021	2.58610482560938	3.81929273129948	3.35089319384896	3.80570402491146	3.6042211083125	2.49343139009375	3.67498819055208	6.87601369123958	2.90405063166146	2.7473584171849	4.05570418732813	3.07663727208333	2.62022291751563	2.49122062523438	5.79682743037109	2.92338427318229	3.38867468604948	3.160412622375	3.20857309946875	3.25706896184635	3.32123117727344	2.97324332386719	2.84339553548438	2.91278068939063	3.33992593270052	3.57599461108333	2.79938730835938	3.44771889353906	3.02064814157292	3.275504517
FCHO2	6.69840799300391	6.96780968482188	6.81993684926693	6.9624856746862	7.93484842227865	7.10231398090885	7.79080871569792	6.99982297075781	7.04823629039531	7.26625295585286	7.32229431913802	7.02124980768099	8.06621156277214	7.67797088668359	7.12343412221068	8.08037706282162	7.40990554097526	7.32977320311756	7.34781312163542	7.19733578495313	8.0650056600599	7.62992074954818	7.49189563442839	7.19450380131901	6.94589820336979	7.52835045663151	7.75465406386042	7.12192613682162	7.20029907021458	7.41311498190104	7.15872203653255	7.524699998625	7.28439221176016	7.41057466804126	7.10637962597656	6.9478872546224	6.65701855418854	6.98283072233646	7.35830414311979	6.83024891265885	6.93733307619011	6.65529339541797	6.94352354707031	7.34886788073438	6.81993684926693	6.506419178475	6.908366651125	7.1034132645013	6.6934080680026
STX19	9.04994496752734	9.80850170242775	9.11643725320964	8.95699973422545	10.1427395110286	10.2730169872396	10.1316803005742	10.2179723594102	9.54243428409375	10.1902736630586	7.98276069691016	8.83854458371094	6.53381931624107	8.89646337428516	7.20751664277474	8.58620212379948	8.9536716811151	7.19408248903776	4.56146363418229	7.83303298498958	9.76226686173177	7.18138011005417	7.77305288056016	7.55792561705773	7.5115433758724	7.52064331315625	7.69588946490495	8.48750798923724	7.12841170240885	8.20158062472461	8.42238743915703	8.07349463597135	7.54371636486942	7.79914462363906	9.79333099714844	10.062885701276	9.66130799823099	9.45390796953125	10.0184107389974	8.9760812668151	7.10993924773646	7.84087813216016	7.88677642622474	8.6541757158724	8.23010675471484	7.39587633644792	8.99610158919705	10.0586526465456	9.40533057648177
ZNF277	7.25423392541797	8.36996906303255	7.81667415485677	7.71596450813229	7.86373187856901	8.45309742580599	7.73736273700148	8.13866805646641	8.52233755646354	8.14355494080469	7.60881957193333	7.6701523748038	8.84889225097284	7.89712847367578	8.48476561868021	9.76502880476172	7.07962365064063	7.17775612108438	8.00017974068511	7.98935971060287	8.24320557467839	8.27307704454661	8.36162822751302	8.48970931288672	8.02239646365104	8.52358323039844	8.17218658472135	8.62324386665885	8.22300140292318	8.94330506075521	8.05177471176953	7.84674580138932	8.21449228075149	8.15854234769011	6.69266430719383	7.17307298221615	7.93778040738505	7.05154153476563	6.52648808581641	7.52835045663151	6.72306768896745	6.99102064263655	7.14857646983203	7.05801568470573	6.64284496769141	7.27925519117448	7.46594818920506	7.6539356918683	8.22925368899219
C1orf43	5.21630568221615	5.88547103007161	5.55590101130104	5.70120973083073	6.1604528916599	6.45606773216797	6.23196088492604	6.18061975853854	5.95829255263802	6.18899731948103	7.68139121073177	7.63203269276901	7.15872203653255	7.02251009675417	7.39525598547396	7.8282818617474	6.97824634545833	7.27134772673698	6.9388959534974	7.22759260653906	7.24484201463538	7.4214171664974	7.34098854244922	7.0297221979375	7.16483055563281	7.45650428421997	7.5484470604375	7.28715987402995	6.96406180238932	7.87806947905078	7.38027774672136	6.82524429677708	7.07465510128255	7.288773973475	5.64388860978385	6.19175467726563	5.51537893720833	5.44304992230703	5.27422449333854	5.54068835790625	6.30213892678854	6.96368191125521	6.80765893121615	5.00524930008073	4.9273868353151	6.51035663385156	5.19263793364583	5.47821784496615	5.73183933036979
C21orf88	2.28684652127604	3.41166625653125	2.33340860169531	2.343159375125	3.01895641690885	2.41428176136979	2.1346479701875	4.51551592801302	5.40875647921406	4.83347376047656	3.37270331684375	4.47141496452865	2.0905546674375	5.1764173665	5.8116662163151	7.53701904692309	6.62732933250391	2.69934919264583	3.15920798615104	2.059337933875	3.61355720783854	2.30796341819531	2.059337933875	4.78376220051042	8.8745748630599	8.4447336603151	6.78047326432162	4.97860830936068	7.57889820092578	6.31865094979818	5.13994788375	5.45451219857604	7.08327407726042	5.43317103485625	6.67688789340625	3.91783718714323	2.2825380694375	5.45294737177474	3.40487057114323	2.23586632838802	2.19803579891667	2.21525159632813	2.24630016635938	2.29054406436719	2.24319581889063	2.20554753914063	2.33340860169531	4.5435217920625	2.36994953853385
GNG12	7.76633422684896	8.83381860081901	8.2395189261875	8.57212357499349	9.23533548163151	9.06150366735313	9.02086080137448	9.30293101845052	8.70946139127083	9.60818486391302	8.75079856082031	9.27089870819792	8.85221747208984	9.37695902632292	8.96505395296823	9.24867633040234	9.80636388375391	9.51881525199479	8.12274650471224	9.76502880476172	9.98710270094531	9.46483872754687	9.88882439497563	9.2580697079362	9.27763195928385	8.96778098806406	9.63496235062396	9.67611165472552	8.88835302815365	10.2606843281522	9.40817234760781	9.51504045329167	8.99068632453255	8.61859539973698	9.21033064666927	8.6012589971263	7.30210324445573	8.51025537017578	8.73957441239062	7.29760741357526	8.35526898684531	8.43602809624586	8.19080060742214	7.82556602477292	8.09684924925703	7.84590671720182	7.82556602477292	8.86532765182031	7.87237180861291
C8orf59	7.65646584342448	8.25383592556641	7.78162017066146	7.54075575529427	8.74478836242448	8.77678843854427	8.43040630134948	8.29891667608594	8.44807052477031	8.88114180127734	6.60401924216927	6.34633040746615	7.07710312486719	6.65028572086172	6.49814274515781	7.8319857068724	6.26637787028594	6.96930240163724	6.56667431086979	6.67990486023828	6.71329669964635	6.81581949428646	6.6002554943151	6.95312883447917	6.1604528916599	7.25307463890104	7.37653255677344	6.57273227546354	6.11815254008073	6.85351660883162	6.46427648192448	6.54057672952083	6.50168925414494	6.30826183560677	7.02183000837109	7.6680557991987	8.29946526874115	7.28125813787344	7.4528791554388	8.32308816239323	8.83319483021068	8.1935486457224	8.89245832308464	8.46330930125469	7.98876058013021	8.45865019425781	8.55358452636198	7.8111461170349	8.0089942174362
RAPGEF6	8.07971303889583	9.03233754809505	8.25739346436979	8.60880729140534	8.10040656276042	8.00587439468229	8.32813663597396	7.99323441511771	8.56596606158984	8.56596606158984	6.04021492372344	6.31444826917839	7.40605427476172	6.42958867799219	6.05181124347005	6.25223884365234	6.19175467726563	6.00276114351823	6.38730429080078	6.32751557393713	6.56369651593229	5.78401993422344	6.5879644595026	5.67517919167188	6.29573717082031	6.3593471506263	5.75210726411979	5.97817786154792	6.18453097653385	6.05329184350912	6.08797367567708	6.11936941689818	6.04206959688281	5.78044338452474	8.22572634273698	7.87463723982813	8.37730767691302	8.68097856386875	7.92162354426172	8.28780514827188	8.10319742096484	8.1533503272	7.88373286859583	8.87696245495127	8.60581765832031	7.95556904766927	8.34014423921771	8.31948603204883	9.02086080137448
EPT1	8.65602235513984	9.14830954895651	9.00674533889609	8.85221747208984	8.56923513405208	8.7466266646276	8.93799297304427	8.43443178893135	8.66607629988542	8.60747945512656	8.7006095241875	6.96889396540625	6.7077915890625	7.06520125726302	7.23351650479844	6.87976216570573	7.89307310534635	7.12446180296745	5.60411824151953	7.93196898208594	7.50570287991979	6.99641506468958	7.09560095233594	7.19510445444297	7.35572926756163	7.62661973718787	7.8335396718151	7.48219005643958	7.21760567523698	7.92606399678073	7.06459684885156	7.22220526611875	7.13373743160677	7.22600897395182	8.74175916120052	8.75248230884505	9.2790028366224	8.70996967514219	8.86936020095964	9.00913289448594	9.38691933387708	9.31371397846615	9.18997913627604	9.22669999164583	9.12332287499219	9.04280302639453	9.38929242345312	9.11961970763281	9.61753666778385
CKAP5	7.56860111978162	6.23130122792188	7.88209723189293	7.97575891780599	6.31503218712318	6.21870013703255	6.2245504303125	5.69898415140755	6.76915076812118	5.60276611751432	8.77357939677827	7.75928151290547	6.88981876691406	7.81747149266458	8.01044553988932	7.16383775604427	8.12115445448177	7.83008912294141	8.63286570271615	8.86110357185547	7.58060220696823	8.2519908063776	8.3144895149974	8.10421041036068	8.69935533920182	7.52787784993471	7.24426182028646	8.23313723365625	7.59331860508333	7.3840949824388	8.21838353627865	7.69750155757983	8.49129639767761	7.97951520941667	7.23407328714115	8.01516915346302	8.84696540295573	7.70267976752135	7.34317246177083	9.01296198550521	9.08234265345365	8.788384985375	9.2790028366224	9.0450399887513	8.82963866721094	9.07584727993177	8.89886180708854	7.20283771433594	8.68282073398047
ARMC8	5.78744762491927	6.56487810054427	6.34698543019245	6.37792796542857	6.08406408437109	6.75249650114974	6.46698824323438	6.13250436195365	6.0675747056263	6.35744902619401	6.40154970604688	6.0434162926974	6.47692942166458	5.48900918025469	5.85966991618679	5.89221666798594	5.82668582263203	6.01809561048594	6.52716925220456	6.01522247327578	5.77715542238177	5.80157950698177	6.21617066821797	6.6023626503375	5.49660498838568	6.01631645962422	6.19645084503281	5.95435842028542	5.79804044801406	6.19315961368802	5.69741360697135	5.78401993422344	5.90667066448698	5.74989079743307	6.59658470906659	6.07298633418601	5.89221666798594	6.05329184350912	6.34310627690272	5.8736662164987	5.56085010642995	5.73947259569401	5.78044338452474	6.05959402529245	6.07007597789063	5.42473162271328	6.04276093155841	6.23261656619792	6.51949481121224
STRIP2	2.68060097744531	2.78052945715625	2.68783285669271	2.71977240808073	2.41928052264844	2.46035998793229	2.43770406365625	2.45048209267188	2.78203105910938	2.52482783458333	2.50529485331771	2.76932917924479	2.52015609970573	2.52015609970573	2.49604602303646	2.58793313786719	2.62198912389583	2.54175847634375	2.64319965349219	2.50785060927344	2.67246567374219	2.37870524155469	2.4770656015	2.48296079778125	2.39924252840625	2.70960485236979	2.67467462484115	2.50271613480729	2.53101413516406	2.59840053246354	2.47015528203125	2.56240597186198	2.44022977134375	2.68060097744531	2.40878789670833	2.48497494609115	2.68435984748438	2.59190627630469	2.51511808475	2.61421887851563	4.18241994026302	3.45326211349479	3.43004076903906	2.98250639747135	2.70335145717448	2.97470949379948	3.90780913341927	2.73585024958333	2.80834513304948
DIP2A	7.96456000874896	7.90298433528125	7.62364872513281	7.726199488125	7.46059137230287	7.15913692690495	7.37761230276172	7.37653255677344	7.66636897299479	7.4470312584974	5.21460917559115	6.72428145613542	5.02664374985286	5.97093049670964	4.99222780387891	4.92847482215625	6.05067073347266	5.39029632827214	5.37931528714453	5.24217578836719	5.57685797375521	4.97479758828906	5.17043416198958	5.18005367169271	5.19878659032031	5.24681084034115	4.76831581109115	5.4119373865	5.05273688059635	5.05745429840885	6.03536776286068	6.03208829023802	5.12816949132031	5.66058312257943	7.49141208743646	7.32181423500781	7.76180388277995	7.81868946277734	7.39587633644792	7.31704879302604	6.78485650336771	6.77860537860807	6.63084015887448	7.35525691278776	7.2102498257849	6.73330567396819	7.35878857035547	7.66092375542578	7.98876058013021
PAK6	6.89762969184115	5.18434699672917	6.75664225160885	6.02663227460938	4.75822155797656	5.35995742178516	4.92346017861719	4.67344132970052	6.14100621058594	4.49790021263542	4.22307853002604	4.09494359306641	2.4023750815625	3.26530798341667	3.5515717294375	3.52235136943229	3.70501336292057	3.83829940138021	2.37544878725	3.56665229333854	3.59778231990365	3.37270331684375	3.45326211349479	3.29329726055729	3.57963413384115	2.91697073514583	4.28920032541146	3.49967393860677	3.55669970934375	3.17232620310938	3.69215714399479	3.26788191492188	3.34857234404036	3.65294683997917	4.68489773722787	5.37372301183854	7.70970662120469	6.31017838692057	4.00730678485807	7.71767823136719	6.21646533938229	6.03466336292708	6.2431751695625	7.30310678447708	8.13866805646641	6.01322907804557	7.95660312828906	6.48606284860026	7.25156784141927
ADAM9	7.20873763616537	7.45115679991406	7.25044859161607	7.40193404066667	7.51254591761667	7.5441992358125	7.59636899385677	7.46921298472135	7.15661792789974	7.54328996239974	9.41439185767448	9.23676056359583	9.38170873533724	9.21889930086589	9.09772274261235	9.69749044123177	8.75748789202083	8.43155849611068	9.85444359342188	8.84104678998177	8.62162667665625	8.95202958034297	9.59345224252213	9.42965136119714	9.49836076757031	8.88167929834323	8.44962743505573	9.10860038329948	8.66672154733854	10.8002259191003	9.3570554041901	8.52890527937917	9.29515317620982	8.58330708457396	9.02452888222135	8.72440283795573	7.43382109599531	7.57950186881875	8.46281626803237	7.36820269856771	7.52022727111198	8.21273332780954	8.38840444216745	7.39977336758594	7.20798823160127	7.81457584647552	7.0500805392849	7.85131713094661	7.38827800697396
SLC30A5	6.84491059078125	7.39247208856901	7.00228096580469	7.08692995827474	7.496725578125	7.5484470604375	7.41634008643359	7.51112590674479	7.55099899776302	7.5888177619151	7.12782087679037	6.48702545120313	6.56266867016667	7.0444315613737	6.80872697207161	7.18587802469063	6.82200660569792	6.80765893121615	6.80167898851953	7.11392822773854	6.98414954595964	6.73148687859479	7.16768118766537	7.0110574500651	6.54226020130339	6.46587532503776	7.08278111213802	7.12895738059063	6.91336959538657	7.59169663326042	6.87708099288151	6.41314240653542	6.9164760463724	6.88624440725651	7.27925519117448	7.41634008643359	7.21760567523698	6.99058834255339	7.32084411504505	7.16483055563281	7.32181423500781	7.30590123059896	7.67647008883464	6.88478325550604	7.05587306538315	7.33373868597188	6.78546808907656	7.0500805392849	7.20979357510677
ITGB2	2.39924252840625	2.48497494609115	2.44331892252344	2.37544878725	4.90607942526042	3.99940700919792	4.14291968331771	4.35992349552344	2.46322400563281	3.92191777420313	8.32405887417839	6.01322907804557	10.0262385710638	5.95564046617839	7.89938046686042	6.54442281939557	5.92309346213281	8.25841365024349	10.7019667773958	7.75184167353646	6.41658749205692	7.599030055012	7.98935971060287	6.79067028232344	7.60439393979219	7.27134772673698	6.78678053013229	7.40193404066667	7.65346119444271	8.18759581939323	8.4208849476607	5.14961431564583	6.51522736316797	7.35622820752865	4.92543928961458	3.96955481953385	3.31832346130729	2.2825380694375	3.12846704115104	3.16993633719531	3.38867468604948	4.1487344597526	4.15000962989844	2.47266041498958	2.91546178115885	4.41490442064453	2.48712216197656	2.45048209267188	2.37256465584375
ETS1	6.66603652044792	6.908366651125	6.63136015195833	6.79561297227474	7.36582809962813	7.18786553636146	7.07373258586589	7.02411450794714	6.63609196207292	7.31704879302604	7.31090854895365	6.80935211941667	8.93532253961458	7.45544251239063	7.54328996239974	7.74673960382552	7.29481190722917	7.04593532507292	7.94188027684115	7.35572926756163	7.64838847657604	7.2483935363776	7.82722764465182	7.37260266565755	7.8335396718151	7.04918254367188	6.78257823688255	7.2952071580599	7.41997107475	7.56480658348698	7.98510693853698	6.98733166914193	7.0688268244388	6.92690783812891	8.05691186009375	7.58359880720885	6.69401802516537	7.15695989506771	7.42325770421778	6.53381931624107	6.54766182467188	6.38894660321875	6.39405694477708	6.90932329440156	6.9536907068724	6.24639243623568	5.96485300735417	7.19807843084115	6.17704476494662
DNAJC11	6.39219654829297	5.80962784152046	6.48764454179725	6.60886283425859	5.86788601874479	5.8116662163151	5.66736258845573	5.88103821873958	6.43580542656771	5.30916349720573	8.89323474511328	8.71108616432682	7.39202327048958	8.61347396596797	8.23411144301432	8.54494171140625	8.69763713601563	8.47630665459636	7.64283575721745	8.98992185801432	8.61530200145	8.37211046425651	8.9347421698099	8.64544249507813	8.4355558078125	8.21898970879687	8.42401169391328	8.96939214898333	8.62324386665885	8.22748381288787	8.83987605409896	8.5777727300625	8.71637731796745	8.3588428946849	6.73262552042552	6.75664225160885	6.22266230484115	6.31712974298456	6.32697204448307	6.59921280146094	6.42441204186328	6.21176352795182	6.8363391077474	6.44426218076172	6.16318144324442	6.45606773216797	6.3854719856849	6.25013698524974	6.14033027255469
CAMTA1	7.20702385444271	7.2597595745	7.02183000837109	7.20570244594661	7.41414921925703	7.38230872950521	7.30257454523047	7.23565763724583	7.23078210797619	7.46322863233724	7.61383080516276	7.59961828768854	7.60342644276771	7.63912814580885	7.57559825103932	7.68511796352083	7.48109955162526	7.71937102620729	7.62541325430532	7.64956414753958	7.50454926078802	7.8313376109401	7.56277423038594	7.94495440165573	7.52835045663151	7.81809783655781	8.08915516599089	7.52574965043516	7.64446778350495	7.58106245182656	7.43126824164193	7.48019857108698	7.49330995039948	7.68254464703359	7.00791987049349	7.01694408438862	8.31065738627865	7.09239569945104	7.09513012584375	8.28515287554312	7.89712847367578	7.96293460529036	8.09799488649662	8.20423016813542	8.30638916189271	8.04912046983073	8.0212010870878	7.08278111213802	7.69207300933229
POF1B	6.96930240163724	7.06035819110547	6.47807833803385	6.72306768896745	7.06838762533464	6.85140234729167	6.76411916810807	6.77923627240104	6.58628449635677	6.74861757335938	9.68427264393333	10.2179723594102	8.29017204179688	9.79414601957292	9.13049413840234	10.4296174789401	9.97308566110026	8.56923513405208	7.31234423611016	9.73628854135807	10.1204450898464	9.46912099810491	10.7159689873268	9.35949620111563	9.40132765189844	9.28381630426302	8.81818371669401	10.200770263199	9.13500416321432	10.5586973627379	8.89886180708854	9.92821717290495	9.72160021559219	8.87165419161979	6.89811854855859	6.92504570902344	6.76533648798177	6.4074002559362	6.9240041660599	6.31017838692057	5.09693705212891	5.47053798998828	5.34521036686458	6.0884967091138	6.26411233415052	5.42966879128646	6.79067028232344	6.75664225160885	6.7115936987474
SNX25	6.07554467122917	6.01874572392057	6.24639243623568	6.03825299038672	6.56550414955599	6.44475421386458	6.66603652044792	6.65255323001389	6.43651452120573	6.27747264869531	5.57177011985807	5.50631803632031	5.34680966013932	5.91527779327734	5.45294737177474	5.45609038172396	5.53788266286068	5.39351162233724	6.1664683286474	5.59616854269271	5.9840276559401	5.64177551326563	6.4249683018112	5.62521851482031	5.67150545382031	4.2281835776849	5.80453150590625	6.33523165615755	5.42561050746615	5.37531585948828	5.87989448378906	5.69817301329557	5.45930941471224	5.36388639348177	6.4631406301875	6.29515247860417	7.05637643943359	5.67788738342839	6.64284496769141	6.69149974026693	7.80022058521094	8.41549780870365	8.34417268877578	6.36818838142135	6.81259761868125	8.18538216791016	6.75556310446719	6.1286717636157	6.77475358700651
BD495725	3.74841169242708	5.91985326594531	4.15565617549089	4.0301153771875	3.86757355319792	4.02419861771875	4.40299437847396	4.52111927959896	5.16788118158672	5.74402387722136	2.94991238850781	6.64685425194011	3.2354695323125	5.73542577518099	2.79390682689063	3.02618165157552	6.08901505783854	2.98250639747135	3.02618165157552	3.13100164550781	4.46788407946745	3.5654417190026	2.8069666726875	2.85705885819271	2.67641728039323	3.2070559958125	3.14455605999219	3.01895641690885	2.85558886780469	3.00606143301823	5.53545278883724	7.00378114141667	2.77676269150781	3.15920798615104	4.20313467400521	3.43138022088802	3.34423943450781	4.16800351413281	3.41588740673958	3.23687822215885	3.02064814157292	3.19008029180469	3.2354695323125	2.71803416786979	3.58424281836979	2.86330887825521	4.02649670900677	3.05281691032031	3.83572803656771
CCNL1	7.0110574500651	6.08406408437109	7.13273955683073	7.15661792789974	5.22232983197526	5.21886894605153	5.5285353522724	5.47541816898958	5.52172718852083	5.09429877292318	8.17045143913542	9.20368637704687	6.78257823688255	8.6012589971263	8.38116211965104	8.93665633280208	8.09846156614427	8.91950676771875	8.37211046425651	8.41386196324219	8.17637595262072	8.41873812676693	8.79004152976146	9.39588498395833	8.31724173641172	9.07694602341146	7.99467444576072	8.27465577166276	8.5068860286224	6.81030572976953	9.1855200294362	8.6024262671237	8.14033087502269	8.52120338214583	6.93459075424089	6.53550406465625	6.75032661605156	6.46093358724219	7.524699998625	6.77089732247266	7.07254946960026	6.60773871245573	6.80291415371484	6.58341748426693	6.63609196207292	7.0297221979375	7.7226958123112	7.80146124383333	8.11742430225856
ASAH1	11.2506363917526	11.48400779245	11.4365229234818	11.5164431029391	11.6307921912565	11.5513931896367	11.7714742292109	11.652944790612	11.2141013598229	11.6245748280779	11.331944782207	11.2822498303099	11.6377408243464	11.5207777076862	11.6905334402773	11.3807654775456	11.4382916295742	11.5576588837448	12.2479907672057	11.2669005656713	11.2716545233008	11.4707712956094	11.6506413964284	11.5019295662396	11.2476935006263	11.4857052844492	11.1610851434749	11.4945680758294	11.5534498332737	11.9476879473151	11.5296493769323	11.3213613361583	11.4982033353581	11.2476935006263	11.7811459318073	11.9293427389505	11.5382201521688	11.5407669817656	12.03542242075	11.6263849594036	12.0382610788385	11.9790773825078	12.2280678157307	11.8808164585273	11.5556383055651	11.9450796057044	11.6245748280779	11.5838274315221	11.466718883101
KLF7	2.43274006183854	2.9939159337526	2.32416114753125	3.13501032589063	2.87769607327344	2.93827123142448	2.99521751472135	3.03276079173958	2.88453356352604	3.08641535685156	3.68280583710156	3.54150194051302	4.68682199311198	3.43542545926302	3.29920404742448	2.91697073514583	3.36454097213542	3.34980985907031	6.50588634838021	3.36287714695313	3.51856850224479	3.30672387094531	3.25339603651042	3.8132915609401	4.18487180317708	3.47379061579427	2.98389704888281	3.10298371794531	3.4269578441849	3.34292538477344	3.43980849120313	3.60010057816146	3.41426631992969	3.08989625806771	3.27234714207552	2.95292448660938	3.18414510366667	2.8010578358724	3.41166625653125	3.17790539440625	4.00857201523698	4.91158262477344	4.36856734317448	3.25451375549219	3.55029456722135	4.93363009011719	3.26681285292188	2.93022085344531	3.37270331684375
SYNCRIP	9.6166884563724	9.16025389655938	9.36528791672396	9.42483526069531	8.8422310041211	8.60406735073021	8.91089726563021	8.404179507875	9.00329076095234	8.26405830183854	10.0075263809245	8.52594276123103	8.98578479183073	8.70874235540104	9.04994496752734	8.34959249907292	8.95765350661458	8.75748789202083	9.36584088248958	9.42167393603906	8.69027139281771	8.96568126452344	9.18728940186771	9.02982859413542	9.31553557971224	8.43602809624586	8.32855485651508	8.80767697012109	9.08179791155785	8.46660628801693	9.06682081990625	8.71250127505469	9.05378337573437	8.917147010375	9.36331273923698	9.29294230609844	9.98003157822943	9.50935677683724	8.79364505402474	9.55600606986198	9.5762123415599	9.68939332674219	9.49439568653385	9.28448452468307	9.38929242345312	9.4303048526901	9.18191820465755	9.06741821964844	9.96440850313385
NAA16	5.51953426654688	5.75633350742318	5.42714308486589	5.56011388570573	4.76515436132292	5.14174723510938	5.1235015294125	4.9643106941849	5.39118091491536	5.11705888891146	6.00843415008464	6.11881007902214	5.48977596245469	5.64449189601302	6.0662625883776	6.15020446903906	6.08213619196224	6.1312697419375	6.30131733398307	6.23058352049219	5.9183636313224	5.76441456284115	5.54837210767708	6.02489786011849	6.49814274515781	5.86850922330391	5.4937930313776	5.35669645747787	6.10404793343259	5.43551965411719	5.83418758158073	5.4745972540349	6.15838083042448	5.72981826607422	4.97958946353646	5.07241183565885	6.59546426583151	5.23451254688021	4.95868037966016	6.2615709350026	6.59973004489974	6.57499514901563	6.12597586073177	6.15020446903906	6.00108553704037	6.53819199949271	5.90411373882161	5.15652547144661	6.18899731948103
RALGPS1	7.30051712584635	7.10231398090885	7.02728028585156	7.00836391850677	6.50444090663021	6.38840838852448	6.50168925414494	6.28915213482292	6.74133848921875	6.32751557393713	4.62465312239323	5.6398643184401	3.80040601784896	5.19353857840365	4.97560102896094	5.18665229842708	5.1919598826901	5.2377055023724	4.35091507947135	4.8438951625026	5.11625188739063	4.80638270763021	6.03151876315234	5.02300451832161	4.83470642829427	4.68592091785156	4.92346017861719	5.34605046220182	4.68592091785156	5.30059896011719	5.26257822607083	5.349203682	5.32866232709766	5.09892160168333	6.03095133657448	5.93764222500651	6.21487471748568	6.55034787496354	6.55502075090247	6.35812588788021	6.43713591054427	6.11605049178906	6.46642086015365	6.69012230196979	6.28785271318542	6.25846201298177	6.61138931746406	7.07665772191467	6.74445323852344
TXNL4A	9.21033064666927	8.85510068266667	8.83020050123437	8.81417800100912	8.41549780870365	8.27189272678162	8.1392667858776	8.29676045603177	8.64050790483958	8.04308304873177	8.12607463476302	7.47827963605885	6.75362157509505	7.37353915304948	7.70679327034818	7.64080187867708	7.57341285652188	7.21121918007292	7.04487900122787	7.97245560917708	7.75578240828646	7.43937426955729	7.74272885331451	7.40722015171745	7.34886788073438	7.12782087679037	7.65879547967535	7.6635376731635	7.73071827560677	6.96672004895833	7.86027772121615	7.67077568908021	7.52064331315625	6.90412648568802	8.29250501952604	8.32855485651508	7.43333468607031	8.75872122591432	8.2083287963724	7.3015593246125	7.37977630472813	7.34044213278516	7.47016331675911	6.99861823595964	7.19010410546172	7.34714574626172	7.19807843084115	8.70120560118516	7.44043231459115
PRR5L	8.2395189261875	8.40244043821875	8.34124806547083	8.51663476609115	8.46281626803237	8.4712912490638	8.70342969702908	8.74903529212761	8.38499537108464	8.73397558332292	9.46238365547656	9.73247557207943	7.92793340763672	9.54102661647917	9.11264956154167	9.0885967066224	9.73832856366536	9.47376934070286	7.04823629039531	9.94184131886886	9.95244874965885	8.84104678998177	9.55681423065755	9.60091148139453	9.05488802593359	9.25056216336042	9.0841553765026	9.39529730035156	9.02015589961588	9.16772821457812	9.75359287998437	9.68124140121719	9.47510053890234	9.31504270026094	9.62465265302604	9.08016837661979	7.79841470429141	8.60880729140534	9.80850170242775	7.80345254590885	8.77034983958073	8.83987605409896	8.60984347550651	8.1553295873	7.90506648494271	8.57609443839453	7.92497131628203	9.42093286538932	8.26736388116016
CWC27	8.34014423921771	8.45194785476481	8.16384085251302	8.17869274706068	7.94367756717943	7.56372979128229	7.79310378911875	7.6680557991987	8.41144870315454	7.74561060269754	8.39294227951563	8.85625064696406	8.25383592556641	8.50402283463646	8.71809629391042	8.71462345463932	8.69659381810156	8.39723862222396	8.55841881899349	8.43872068527865	8.66715584182682	8.73588527454635	8.3380366063967	8.58959938377344	8.54136635681771	8.1337067076263	8.73081099253125	8.53084493624974	8.76781442558333	8.00273897903516	8.13809850923073	8.6164429627474	8.23208520778646	8.63394369614583	7.53137607552474	8.11426217064193	8.08094164195833	8.50517364063958	7.48219005643958	7.38922196154427	7.53595898482682	7.3064811505776	7.18337957096953	7.54785395601953	7.58633796389025	7.67906787502604	7.51872190793229	7.57341285652188	8.0121382264362
RSRC1	6.7901894264349	7.3522581432526	6.75723926027474	6.64861773807813	7.05637643943359	7.04964291299375	6.66538729931771	6.33077727662162	7.29991181839844	6.98678839116901	6.98523968461979	5.75135833484524	6.95747273480729	5.6091040145625	6.31318227198828	6.97235113979844	6.39847064173047	6.48536144356068	6.46642086015365	6.44526551380469	5.95913955283646	6.7837375563401	6.15838083042448	6.89762969184115	6.57499514901563	7.16937624922787	7.50791849472005	5.43233959338672	6.18695030045573	6.31379842689583	5.86434432392708	5.87032952109635	5.80157950698177	6.46093358724219	6.2656658566362	6.13646076697135	7.49141208743646	6.88373449562214	6.1012907748263	7.34538525737891	6.70890350699479	6.46642086015365	6.61011842851875	7.98713754935547	7.67323730983036	6.06937112486979	7.7120806586276	6.79346597546484	7.8319857068724
CLCC1	6.92343487707775	6.90932329440156	7.07565118303646	6.73438181512188	6.63543627095313	6.7192631138112	6.29326359594531	6.30692194991406	6.95601378613802	5.83348387092708	7.43895821735339	7.06614490628255	7.19450380131901	6.90878800283229	7.36884037954427	7.22866683204948	7.01451179755562	7.32769998541276	7.14249460683854	7.63203269276901	6.97824634545833	7.51305567583858	7.76969975043099	7.22163650795052	7.32335234763854	7.2012910628099	7.32133460217448	7.20283771433594	7.41789007955703	7.44162714586458	7.00284678760156	6.8529783453112	7.47779079192708	7.21062592525781	6.49486358261719	6.88373449562214	7.50058716563932	7.05865266384401	6.84741353686458	7.32335234763854	6.34510936042336	6.50334589703516	6.65529339541797	6.61510281669531	6.25172984638378	6.65876949710026	6.75362157509505	7.48932983795573	7.41524612253125
UGGT2	6.00765441107865	6.31632899414531	6.17320363948984	6.39152093714844	6.36567544909375	6.35173327698568	6.33847354275651	6.25717823382161	6.47253229171094	6.42391619027734	5.89355113935078	5.14174723510938	5.33920667133984	5.43551965411719	5.78401993422344	6.0434162926974	5.46379589616667	5.6459127144987	5.51776478807031	5.33087964991406	5.18085466752214	5.51866265916042	5.72629944091927	6.18695030045573	5.59221634234487	6.68460689916771	6.39094548066146	5.36625417804063	5.50885408634077	6.14157869418099	5.33920667133984	5.46541249305859	5.34078558268099	5.84892301490365	6.22192067765885	6.28785271318542	6.23624277270313	6.25013698524974	6.82042340926421	5.99005816681771	8.01704312656901	7.96128178846771	8.33626586301042	6.82867909837135	6.65088920455035	8.08262773291406	6.70829753560026	6.54828260042188	7.07254946960026
ZCCHC7	5.61421337073568	6.52941039523307	6.12661819967299	5.95564046617839	6.07554467122917	6.26785750012865	6.08524688364453	6.34823141336146	6.64583428919063	6.89369302688255	5.73745239401719	6.63415903535662	7.74447240844583	7.19510445444297	6.19043236779948	6.62072007538542	6.8995667713112	6.2578329805026	6.32278507797526	5.60650329530729	7.32917651627474	5.9892722842526	6.34228512133594	6.38348936773047	5.94024308515625	6.61892701526667	6.24639243623568	6.8259444815224	6.10537149738542	6.01322907804557	7.37928686753255	7.69792492893434	5.6933444317487	6.10537149738542	6.00765441107865	6.09635423186719	6.64735985151771	6.07410646667448	5.39924801078516	6.39152093714844	5.85031001047318	5.97032996417188	6.26352024976042	6.21048691602214	6.500497053625	6.29515247860417	6.01393692322917	5.55444383259505	5.88103821873958
KDELR1	11.0564622456137	11.1906325996536	10.9963369899531	11.0564622456137	10.723402962244	10.5838246085508	11.1241194919063	10.9774992567943	10.9706080492039	10.6314719743555	11.3930371589714	11.6927481051745	11.6073923333021	11.7513211155378	11.4299705519323	11.4365229234818	11.6830134684609	11.4101987770755	11.2021503497427	11.3789902354102	11.1762837385417	11.3264610421276	11.4060938723073	11.3621352796016	11.4581365228802	11.4879999413625	11.3245483380352	11.2555263978529	11.5230260476172	11.3877177843411	11.490248000638	11.7002994049089	11.579215066724	11.4299705519323	11.3146998331779	11.3245483380352	11.0528196808594	11.4518483953555	11.2357147761315	10.9431386639453	11.7002994049089	11.3877177843411	11.0417541685039	11.6010941712435	11.5534498332737	11.4258924077917	10.9733167458984	10.9693625211276	10.997591446138
PTPRM	5.74402387722136	5.26101580218229	5.66673329914714	5.54068835790625	7.19258550915495	7.12951873435156	7.25523282179572	6.63543627095313	4.30420759182682	7.2674545088125	6.29573717082031	5.96485300735417	6.59973004489974	6.46587532503776	5.86181190403255	5.72803150747917	5.16441526819922	6.03536776286068	8.5473875056638	6.28843802431146	5.95609269851432	6.78905256777083	5.82547410852995	6.33144146146875	6.56369651593229	5.61964541135156	4.94333768032162	5.89285978933854	6.53698519811979	6.43068525377865	5.51700707165383	5.62431270951042	6.49992822188021	5.62952919077344	7.17358169700521	6.8529783453112	5.20058336136458	4.7337872569974	7.56806783556749	5.8637143348099	6.67688789340625	6.93214053551693	7.03507067272266	6.03825299038672	6.3829725323724	6.9568841964849	4.62987691159375	5.79344350226432	4.64321946883594
SAE1	5.94024308515625	5.90929058286719	6.1330025524974	5.95386749232813	6.23130122792188	6.5738750460625	6.20713449221875	6.09635423186719	6.28785271318542	5.97817786154792	9.85223368292969	9.50027964460156	10.4287118409483	9.24132754985417	10.0833831314479	10.2636902955964	9.50027964460156	9.93261357950781	10.3829275619893	9.56844011726823	9.22297854664063	10.3586150838724	9.57473792917969	10.0268647545052	9.96950961169922	9.76669911860677	10.2492653988688	9.63659040681324	9.88991352693155	10.0203868153255	9.08125246215833	9.48519464729688	9.40274210242969	10.0123239949226	5.92057794653125	6.47428933710417	6.80015223540677	5.82213523311849	5.88379277547656	6.71218344028203	7.15872203653255	7.06697054778464	7.27727045368229	6.41765845664974	6.32340241603906	6.67855093764714	5.92184989096484	5.68203386720703	7.25523282179572
SAMSN1	4.16661962574349	4.37852341386068	4.11968039852734	4.39627161159245	7.28593977624349	6.62009157150335	7.16113343261797	6.66603652044792	4.2671183893724	7.46921298472135	9.07936494788281	6.81454522910807	10.2910654211667	7.0053484790651	8.95138137455521	9.34539328672187	7.23351650479844	8.80026379985156	9.57547362453542	8.07690617503906	7.38922196154427	7.83074437015547	8.42289141804688	8.58104723792448	8.32250005295052	8.72671662075625	7.83635879484193	8.58330708457396	8.22197870204948	8.16501658460703	8.32813663597396	6.96723898352396	7.16337592539974	8.30294338191406	6.40789673108445	6.15191335882656	5.28436833875781	4.59908954692578	6.08797367567708	6.01469476197917	5.25277207211458	4.95560095463281	5.31980056393229	5.4972152889987	5.2812998063125	4.84991294573438	4.39091356702865	4.87898784058984	4.2671183893724
RTN4IP1	8.0314147019625	8.80387391637161	8.48363953313359	7.80394636058891	7.74561060269754	7.90063763203099	7.52684080663802	7.47554116046745	8.37730767691302	7.28280130052344	7.77714875639531	6.87106487369427	7.41414921925703	6.70727821496354	7.52429415813698	8.14288453511589	6.93117191615365	7.29017708207161	6.3006475197625	8.00017974068511	7.01933042307604	7.41580460564779	7.63446376366146	7.31090854895365	7.58060220696823	7.62314947609766	8.14990881059948	7.5441992358125	7.19258550915495	7.64283575721745	6.90349946595052	6.96020737163932	7.07912169811458	7.89255143747708	7.00425334145573	7.17043732961198	6.86637194927734	6.97123978715182	5.84196141524583	5.53715390590339	5.78547580046979	6.61011842851875	6.51717833057422	4.59614833127474	4.36856734317448	6.2945192603776	5.40185128328021	7.65444482133333	7.12446180296745
CMTM3	3.25451375549219	3.47882332670313	3.37009994794531	3.49828300872396	4.21400353327083	4.56847698426563	4.45185047736458	4.21282307075521	3.40787410449219	4.42025060053281	4.48343562388542	2.86966629247656	6.11476299160807	3.98125864791927	4.7337872569974	4.41590176303646	3.55669970934375	4.58168224344531	7.28767673221667	4.36081246874219	4.35992349552344	4.83347376047656	4.56356644604948	4.2484075364375	4.32634612329036	4.74344231554688	5.06703972264583	4.30420759182682	4.47004331322526	4.80835829807813	4.63773377739401	4.36081246874219	4.6199621018724	4.36081246874219	3.58174101682031	3.4269578441849	3.70756184377083	3.2395066728125	4.01452650883854	3.90122167164844	5.00946629155208	4.53604953590625	5.17381557432292	3.91783718714323	3.69451813216667	5.24771004084375	3.8132915609401	3.43244334216406	3.90780913341927
TAGLN	3.08459397354688	2.94239570510156	3.11086627286458	3.36454097213542	3.91653156765625	4.09879211150521	3.8612852940026	3.97603993446615	3.66451955171615	4.0412946627526	9.2580697079362	8.14575722470052	12.8698361135885	9.96950961169922	9.11073496807422	8.96131974443542	7.98454604657865	9.62390589092969	13.4360299386927	9.2110262206849	6.95157627713412	11.9938749923073	8.64760821843385	11.9401271866745	9.75524351026823	9.78497935193672	9.31987568482292	7.92222221195208	9.32684281504167	9.66130799823099	7.43183975605677	9.10860038329948	9.95832280984635	10.0064714655664	4.05700915894531	4.45524083533854	3.88342562049479	3.3932834112513	3.98773517973177	3.78746745615885	4.58270516901563	5.1485335771224	5.19020205233984	3.83829940138021	3.7277390599974	5.83012205114063	2.83390533040104	3.1675292093125	3.15615204477344
MS4A4A	3.24336039845313	3.44771889353906	3.62012772904427	3.12377129204818	7.11657570649297	6.77040617350261	6.93312682882682	6.0224585990599	3.26281734917448	6.44827721314323	8.83756779858854	5.97686351481641	10.2559608252672	5.51474650331883	8.82540733705052	8.80582011509766	6.18133896904037	8.46958981679297	10.3596181646693	8.00831026873047	6.46812153988865	8.83258099182031	8.17386210672396	8.53084493624974	7.83973308762734	8.56862907111458	9.06741821964844	8.6029427488026	9.02804924049792	7.98656223277708	7.65444482133333	5.6493954043776	7.54172078755339	8.48816734222396	4.24935788851302	4.21859479124089	3.32255519292188	2.98569532359896	4.3169368734375	3.09829807708854	4.19855900472396	3.86884653019531	3.92921310416927	3.45887404627344	3.51414968564844	4.11359636020182	2.86330887825521	2.89829418409375	2.92338427318229
CFL1	6.500497053625	5.54525544614453	7.18691826706771	8.35629693647266	8.11205595348828	7.56750028094892	8.48816734222396	8.08853510273568	7.46211578701042	8.00273897903516	14.0821711051563	13.5429957203906	13.3294194814063	13.7446092951823	13.5193851734635	13.4197612554948	13.6011344566016	13.9017462627083	13.3060998125521	14.1796394926042	13.7254904221615	13.7654110711458	13.978866727526	13.611269141901	13.8625232933854	13.580493643724	13.4778696719531	13.7904195256615	13.6210479566927	13.9928370060052	13.6675933245833	13.7446092951823	13.9017462627083	13.5362327194661	9.11786502732552	9.0980059769468	7.13603211841016	7.27307353124766	7.65539407525521	7.45494530158789	9.21643680902604	8.81021505307031	8.57834315286719	7.75297786359896	7.29103940898177	8.6792223336263	6.71869977609635	8.13656004885026	7.22759260653906
AGTRAP	4.46335536102083	4.59701531308203	4.34461908261979	4.11713022452865	4.09494359306641	4.10993124113021	3.90391457069531	4.09589067324219	4.63589386772917	4.10449269157422	7.19258550915495	5.81934259250819	8.19844647501823	5.2812998063125	6.5277618046224	7.08219715829427	5.84232778217188	6.21797455274479	7.48603658201042	6.52411218502474	5.07668922400521	6.35744902619401	6.22266230484115	6.43518134039844	6.31318227198828	7.26038773839531	7.73577824647396	6.1604528916599	6.25660522655729	7.61133557178177	6.40845015658073	5.42236615421875	6.686426128641	6.93312682882682	3.94316610165885	4.37292846579167	4.98369456721094	4.28409595229948	3.56893029468229	4.94145025784896	6.32889751007917	6.50284642560156	6.66167600977656	4.82742890320833	5.07842435723698	6.00219104265833	5.07241183565885	4.52324280899479	4.64988298622396
ERVH-6	9.29579408358333	8.97778523110677	8.81417800100912	8.91815814826745	8.62379159964583	8.7158185650526	8.72222315364766	8.65602235513984	8.59563143508333	8.60076484063281	7.5308724106968	6.81030572976953	6.81680381135417	7.60828207690234	7.81868946277734	6.34571550714844	7.47876108866693	8.14575722470052	8.06032320923307	7.32707658074557	7.82390754016042	7.19057878402682	6.96020737163932	7.32335234763854	7.68254464703359	8.05794492215234	7.41470431124089	7.14644343330625	8.17325190719531	7.664567558625	7.18691826706771	7.43690476550521	7.80242171874922	8.43872068527865	8.97003607120313	9.34282595192187	8.58267447483854	9.3185164283138	9.36010143374063	8.81644721889583	8.57941823713802	7.87353091886235	7.99418315941146	9.2302924191888	8.51993560927344	8.09127319970833	9.13724063603385	8.91255802803776	8.46900340370833
LYZ	7.38723688210156	7.76130559665625	7.34364936827083	7.23128452058203	10.4043331435378	10.1248670818596	10.1282306270703	10.2542115554193	7.4523250712526	10.469549745987	12.8848191996458	8.82185723403672	10.4637197933743	11.2730615303224	13.9247406935938	12.4216485632188	9.2110262206849	12.6835469754688	11.9293427389505	8.97003607120313	11.3546340636914	13.3294194814063	10.2979538044047	9.69914225808854	12.3703753611667	12.1762532018568	13.7904195256615	12.2901434474427	12.5387726865859	10.3991971914063	9.73386133342187	8.71521134054687	12.2479907672057	9.49017220176432	8.20875496732161	7.92059092558646	8.00150184997917	8.01393011111172	8.05531811258073	9.04630924030208	7.3787307325625	6.84881961907422	7.35919228777865	8.36671040560938	7.89025151291719	7.0597942788737	7.91204798791016	7.66143400394401	7.48479757338672
GEMIN7	6.1012907748263	6.56120399909245	6.1012907748263	5.85753413455339	6.61664450436719	6.7320434446224	6.31865094979818	6.50695745050521	6.85830041450781	6.3829725323724	7.10502368959115	5.86181190403255	7.32977320311756	5.60729043009896	7.43382109599531	7.87525686701693	6.04399359256641	7.14391974141406	5.30597370773958	7.12297277209375	6.54828260042188	7.38461199535287	7.08587917543099	6.98869496486198	6.27205019620573	7.90165267915365	8.73834660032031	6.61569318581901	6.42892206762109	7.64682889923636	6.44109602256641	5.39600701652604	6.87275221472396	7.73904402892839	5.12984582900781	5.33019446945964	5.3919823621862	5.72124790069792	5.40957537026823	6.19043236779948	5.94201604209505	5.45930941471224	5.13822950658073	5.93834638985078	5.45609038172396	5.46083048629167	6.44426218076172	6.19516025465573	5.48647859892318
CDKN3	8.47984708511458	8.73834660032031	8.62096139840104	8.56862907111458	8.03357697404974	8.43323164795964	7.66748294870938	7.84182982891745	8.98992185801432	7.93135733617578	9.30493631247206	4.72332380949479	7.79783417070964	6.75249650114974	7.51872190793229	8.67873014622917	7.49189563442839	7.6680557991987	4.83585478047656	9.48008199692448	7.51550479222396	8.20260630886745	8.34302992332813	7.41889991929167	8.99735701122917	8.90425904091406	8.87165419161979	7.78222485719271	7.11899065163281	8.29517520133464	7.11705533857162	6.12398778649219	7.5021646756651	9.4639746819974	4.51660393889323	7.06928960536328	8.81079443017578	7.4032482873974	4.04913348976302	8.80445958743229	8.63690526890625	8.15854234769011	8.3380366063967	8.72840574775781	7.92847024436198	8.51993560927344	9.05544538766406	6.65117056920877	7.58701936258542
RBM15	8.18425591370182	8.96715523788411	8.30005131708073	8.65056117478776	8.1008924974	8.34896640442857	8.27918662691406	8.10863410340443	8.48816734222396	8.23010675471484	7.49723541659766	7.69546681266042	7.48329341045703	6.89762969184115	6.9960255634362	6.62732933250391	7.49508110479453	6.98733166914193	7.48064691328724	7.37410770933854	7.40142480995696	6.87874703184427	7.3840949824388	7.41212593258984	7.09804916373307	6.9707826726583	6.67019785335938	7.47554116046745	7.21655478440365	7.34886788073438	7.2848517593474	7.41162574152604	6.95056385278255	6.7896304354862	7.94689344872321	8.14355494080469	8.63013503062266	8.12274650471224	7.94132473789844	8.29250501952604	8.32308816239323	8.25144566730469	8.42401169391328	8.60027725995208	8.51187639759037	8.38840444216745	8.20589839122266	8.07237222386589	8.69812912339974
TIMM10	8.67258265459915	9.4284003174481	8.75933546595313	8.60581765832031	9.40817234760781	9.21331944952344	8.90814858617187	8.93843588754427	9.66819934665365	9.08914952285677	9.97823083605521	8.58267447483854	10.474797153849	7.93413405029948	8.61530200145	9.75605152286849	8.1897721333112	9.60506393935026	8.62218740510417	8.99671433439323	8.35407330133021	9.3646741307474	8.65734785259245	9.52968614545573	8.69151306761198	10.075409404349	9.52770146016146	8.5766461098987	8.39776438124219	9.1113945793599	8.67815301641719	8.41549780870365	8.85625064696406	9.05432488202344	8.13277551700662	8.30899192929427	8.18490070905859	8.56000185023516	7.55678202388021	8.1109368358776	8.22300140292318	8.22516895144531	8.05531811258073	8.3255239719349	8.0047794627526	8.16266960854818	8.10142234272526	8.14703357900651	8.26301015531641
GNG4	4.8179328899362	5.57403277126771	4.61729246601042	4.50328383733333	3.69451813216667	3.87974144498438	3.32806664015625	3.66322198054948	4.98573462814844	3.67498819055208	2.27826696754167	2.55127262558594	2.31440376415625	2.31770870236979	2.31102346970313	2.36145713077083	2.35827686926563	2.31102346970313	2.41428176136979	2.27012670448177	2.61814068852865	2.43021867958594	2.39299913959896	2.25007947609896	2.45795286184635	3.1079998621875	2.39017441959635	2.81373129764583	2.46035998793229	2.28684652127604	2.2825380694375	2.60573984405339	2.57786800953646	2.68435984748438	3.53643771588021	3.41166625653125	6.71026012146745	4.47242569870833	2.89470325389844	7.26625295585286	6.66350086457552	6.71026012146745	6.16120484201302	7.32229431913802	8.10366333049349	7.11496741264844	7.54371636486942	3.65056160847396	6.27528566061328
CDC25A	4.39968828370833	5.37049340711979	4.45627978528125	4.42779217351823	3.73954761125781	3.99593020478125	4.00390309829297	3.97314707501563	5.89935000684323	4.06754288555208	6.80815652219271	3.26788191492188	4.07405811934375	4.60677497250781	4.44874985215365	4.12086155848177	5.99407520417969	5.21278451603125	3.03582820867188	5.99909156787109	4.51781652617448	4.74218265870573	3.9028135828099	4.64609503709896	5.2812998063125	4.98912155448177	5.12157220295573	4.30083245022656	4.2749035331237	4.34461908261979	4.52018250082292	4.8259906351901	4.2359717692474	4.53384796939583	3.96099450944661	4.24367190672786	4.50436272875	5.74674366143936	4.02209039486979	4.19062743422135	5.06026178327474	5.23025855188411	4.99965630980339	5.06516854789323	5.83087579270182	5.49054828254557	4.62877325354427	4.41685103288542	4.500309373625
POSTN	6.20280743881901	6.35381631674479	6.23481521864583	6.40620608930365	9.81670434436979	9.21033064666927	9.17177894163542	9.10796644687448	6.51153659963021	9.48853120721094	9.28381630426302	9.90598869699609	10.9487346218932	10.6147299304727	10.0310810247109	9.02265753117188	9.67957749930208	10.243773264233	13.700591891224	10.7406684522891	11.1254976642109	10.3741353785859	10.6461776544297	10.8735111718646	9.89749791602474	8.94264008180859	9.59273898165104	10.8074317962552	10.1101085209911	10.1676687824193	10.645125734513	9.7296279079487	10.7258903948542	9.75745931427738	8.18045255627604	8.39396456720391	5.10930659429688	5.43891580131771	7.89191455903497	5.38306885544922	9.29367857115104	9.87912324074479	10.0011487034167	5.44063906961068	5.93429845855495	10.0800096184948	4.28097247420313	5.64449189601302	4.95868037966016
RHEB	7.49451369435156	7.69949562601563	7.67694452950521	7.74948284234896	8.1935486457224	8.25500648529792	8.17869274706068	8.16199567585026	7.9035735680599	8.25783161041719	8.38840444216745	7.70267976752135	8.37730767691302	7.80977796401172	8.16501658460703	8.52298412849688	7.88677642622474	8.23054062700781	8.19080060742214	8.26463761294844	7.83303298498958	8.29350268154792	7.94746831822102	8.24089879790469	8.06718924493594	8.25500648529792	8.45194785476481	8.06817156070625	8.13809850923073	8.39663798646667	7.78044452405938	7.75049521921745	7.90692309556667	8.1081076513099	7.58633796389025	7.40990554097526	8.25144566730469	6.90613733179271	7.67323730983036	8.30533961930938	8.75248230884505	8.72565641301016	8.8025208499401	8.1109368358776	8.0706678321638	8.76977741797396	8.25565549779948	7.73345614214003	8.44525226685026
XRN1	7.52787784993471	8.29350268154792	8.03415085698977	8.48476561868021	8.52594276123103	8.6617196633625	8.70174303829037	8.58443133644271	7.52574965043516	8.53565081715412	6.98968628292969	7.25379430043698	7.11899065163281	7.62541325430532	6.98186850398921	6.69149974026693	7.29427865773958	6.7034499590687	7.43333468607031	6.63609196207292	7.60071387121484	6.64443474022526	7.50508091988504	6.98968628292969	6.82470750337188	6.72126462179297	6.69456877321094	7.288773973475	7.05204096038151	7.40026187753255	8.06948321649479	7.25782399638932	7.15252179553906	7.015862429625	9.20614943944531	8.81417800100912	8.45407333922708	8.09461765383333	9.72385278941406	8.63178969332813	8.6541757158724	8.40139340517708	8.52051062233854	9.03556736517188	8.75594822303021	8.20708433117448	8.77678843854427	8.58832975593359	9.12273262222656
ZFP82	4.81374294713672	5.22842581139063	4.89855963901302	5.07073496582552	4.57755580379688	4.7337872569974	4.81573405726302	4.85326333626146	4.42354151671875	4.75311641771745	4.24723705084896	5.46809678128125	5.74601893679037	4.47529090863542	4.6977723154362	4.71239149048568	4.94333768032162	4.25935175765625	5.77401664547917	4.53183219720833	4.83248251672135	4.16918911572135	4.40070218604818	3.73736091190885	4.57313427807552	4.73129815221927	3.72542241593229	4.7280631745	4.27622997804948	4.91354998433203	4.8179328899362	4.96508267347396	5.05446469870573	4.17799206619141	4.49790021263542	4.80432316289323	5.54605268750521	4.82849079308594	5.16714553962537	5.94849802684688	5.40875647921406	5.14512777403906	5.45027736953516	6.18389053435417	5.44063906961068	5.25682423316146	6.21797455274479	4.51660393889323	5.15652547144661
ARPC5	5.99070477343869	5.97935061307162	6.38323095005143	6.22711081090234	6.92743874085938	7.23238590457031	6.87550153382943	6.83024891265885	6.68524787076458	7.10637962597656	11.2039868156289	10.8641182278104	11.8053046638359	10.6117152395078	10.953242070832	11.8451707435911	10.6956771894271	10.9255461690742	11.2124975893568	11.0551780101529	10.8974688206107	10.9474496700755	11.5595880792917	10.8871029245885	10.5039827825013	11.1359782600104	11.2656183179797	11.0928005583841	10.8473227425052	11.7738820829115	10.811220661026	10.5849957012122	10.2883441387617	10.752251553013	6.6480820731	6.45714946104453	5.30748199547396	6.03273943969271	6.48371808510938	4.83936150936458	5.87478962921615	6.05554239385547	5.69478009725781	4.85754058969531	5.33159062944167	5.75633350742318	5.349203682	6.88889157539081	5.82011806985313
C11orf57	7.12086166959896	7.94968122521354	7.58060220696823	7.18691826706771	7.69260895300911	7.81509566295964	7.51254591761667	7.31138593876979	7.69324224006771	7.79539954000781	5.50885408634077	6.05554239385547	6.28785271318542	6.05837474233333	6.0224585990599	6.76990884239688	5.85031001047318	6.07007597789063	6.45405009064714	5.76923533020443	6.16713582880313	6.25013698524974	5.92842860638281	5.59759816558984	6.07360169110807	5.9696234498763	6.64918975332734	6.39847064173047	5.55444383259505	6.49486358261719	5.9073841275599	6.22125918664453	5.94201604209505	6.11936941689818	6.50695745050521	6.82095276477604	8.0047794627526	6.9707826726583	6.8236156027151	8.21719325982552	7.81560061012005	7.78222485719271	7.8374664852526	8.19629622165495	8.27189272678162	7.65984830752214	8.71176294351172	6.87928989013802	8.49129639767761
ARHGDIB	5.89854757515391	5.87170487016667	6.28843802431146	6.27528566061328	8.96196882796276	8.83501809265365	8.788384985375	8.95202958034297	5.76441456284115	8.89886180708854	10.5947249142161	9.56138665285417	12.5813973049193	9.47869806720833	11.3947535372979	10.9706080492039	9.44440176984896	11.4764685571807	12.5092326475391	10.1861469907135	10.1483173322799	10.7776743968867	10.489830340526	10.2862983312617	11.1888906479146	10.9242353064115	10.7766011394089	10.3710099124831	11.1225484633151	10.9487346218932	10.8308113224492	9.30678712215625	9.70832082990495	10.9407503627969	9.03368321957812	8.77961641210807	9.62004281094688	6.94404810724948	8.38958434482005	10.0318827088813	10.0833831314479	9.87719508144531	9.72385278941406	10.0329361744608	9.14942229409505	9.94374076590052	9.54642633832292	7.54728702910885	8.85082805506406
RHOA	4.26343932713021	4.80432316289323	5.29314204856563	5.25363617632292	7.06652576251432	7.14029144228906	6.35381631674479	6.84586962572266	5.24315431188229	6.97635409473698	12.8469693258464	12.1655398778815	13.0714101880313	12.3326483486328	12.754527519237	12.9993440180859	12.0320908795469	12.5982380397005	12.939331771849	12.7816368245312	12.5432819190911	12.7305285561688	12.9080900434974	12.7933354747578	12.4335050128542	12.4671054273177	12.6524233339427	12.7933354747578	12.4630636771042	13.0482740405599	12.3864166778385	12.172280865399	12.5008956182292	12.2781702896836	6.63189981259375	7.18279800902865	6.21870013703255	4.57969939207813	5.54451486142708	5.53788266286068	5.63240392296354	5.78679296240495	6.13456359761849	3.54650665498698	3.25573027904688	5.67996824559245	3.6956943708151	6.15078901169011	5.51300190127474
PACS2	6.61773610877083	6.2400727621224	6.42213667660938	6.4529728623125	5.21535031501823	5.4937930313776	5.64056480988021	5.55162270223438	6.32697204448307	5.10444980166276	5.63174298494714	6.05959402529245	5.47687047454297	5.97157071821484	5.90163564074609	5.78401993422344	5.76803082949219	5.97686351481641	6.29132831662396	5.75490634333229	5.84964848400391	5.55309979925911	5.83221518467188	5.70047724358802	5.77401664547917	6.06558977262891	5.84833686701823	5.71743987720964	6.0662625883776	5.71667844724089	5.35438333578255	6.08213619196224	5.84892301490365	5.6056753156901	5.91008626351693	5.8637143348099	6.73723285377031	6.12986195541146	5.9323361984109	6.7011541465651	5.70969921333203	5.63507443563281	5.8443075016901	6.61400233904219	6.76211299475208	5.82804484426042	6.51380155016458	6.25982780757292	6.5754745168638
LRRC41	6.51717833057422	6.686426128641	6.56667431086979	6.41314240653542	6.56369651593229	6.59921280146094	6.61773610877083	6.81314723932552	7.21655478440365	6.19315961368802	8.43602809624586	7.57619935211589	8.4376942196651	8.01704312656901	8.25144566730469	8.26518020082682	7.68559037717708	8.65302523768333	8.67654825200365	8.40625230879219	8.05590017635026	8.38161000241276	8.22572634273698	8.45249994259115	8.23670261703646	8.21161924815104	8.28464024507812	8.55016923984505	8.09949579140104	8.79636550445573	8.32048210963125	8.01332971623615	8.40085621320729	8.11952858774349	7.44383805142872	7.62840930170573	7.84634046035261	7.01694408438862	7.36981383585026	7.92606399678073	7.76856268185287	7.75349783276172	8.1553295873	7.55678202388021	8.23112634766484	7.6635376731635	7.80345254590885	7.10744404347136	7.34317246177083
KLF6	10.3958434631745	10.8086239905729	10.8796586155365	10.7800471023659	11.1610851434749	11.1794296273776	11.3354698634349	11.4745920322318	11.0847065383932	11.3621352796016	11.0881724649068	12.2106169900208	11.2928461307898	11.8561741894063	11.2684859233789	10.8586291223138	11.6160889089688	11.4200526585307	11.6223404580885	11.5881100512147	12.0506466051419	11.3641854011927	11.9264026082005	11.9264026082005	11.0222150779583	10.9062082423021	11.4342144352135	11.5838274315221	10.8586291223138	11.5495156284505	11.5255884153646	12.2280678157307	11.1626420369349	11.4556497522448	11.9911129487083	11.3227718507266	11.2669005656713	10.8180514074831	11.9586913603854	11.0780935210495	10.159053556125	10.2448061670208	10.3495425181294	10.640497165276	11.0564622456137	10.3636160219961	10.7926306126745	11.6927481051745	11.5925747520924
IRGQ	7.76420947285547	7.86418354365234	7.62047815327576	8.01332971623615	7.09560095233594	7.28810745461849	7.33418087638672	7.23078210797619	7.76524561242969	6.91597913319792	7.2765583401349	8.22065927346094	6.38170444235156	7.5744682868487	7.11941601985807	6.34633040746615	7.31492402970078	6.85140234729167	7.62894279982031	7.56037214320089	7.45601432814844	6.86797175753177	6.81897436802344	6.84491059078125	7.16714582785156	6.85620445224479	6.22192067765885	7.375479025875	7.22056422054688	7.18952463640365	7.54672724227734	7.64080187867708	7.41947581672569	6.97988204171094	8.18595132324674	8.04199077970703	7.57950186881875	7.67958018444662	8.01155415903646	7.22706824243229	7.97897551324063	8.17869274706068	7.98990056526953	7.11039516281563	7.34151567870964	7.96025512135781	7.19309501595182	7.69207300933229	7.97630274808352
POLR2B	12.5179629089505	12.0557961033411	12.3864166778385	12.366324671543	12.0583558247266	11.9767245294232	12.0098709482122	12.0616062689346	12.2079652680104	11.9127872650677	11.3823027911693	11.3146998331779	11.1402368306094	11.1011896000104	11.2155364775542	11.0831050642969	11.1957959797747	11.1282811923906	11.5513931896367	11.2141013598229	11.1184051506458	11.1867828092031	10.9392879945534	11.0069987943594	11.2911525789414	10.8473227425052	10.6956771894271	11.099708258763	11.5687153097083	11.0315550815156	11.3771265042682	11.2822498303099	11.209153216401	11.2155364775542	12.2449534424456	12.4963853823177	12.1084745499766	12.2901434474427	12.0320908795469	11.8032908858469	12.9570288134313	13.054174297262	12.929082703151	11.4963591229089	12.0714400786224	12.963315637526	11.8156076810755	12.2245351969896	12.2617020514219
CYTH2	4.7753587786224	4.73224871725912	4.8106025198724	4.532905720875	4.46788407946745	4.66111972867708	4.42876980417188	4.53475670239063	4.88504243353906	4.35992349552344	5.99205273933073	6.90306941397135	5.96554627779896	6.39647274639323	5.96098653655208	6.24180599780417	6.41875538315625	6.8428465947526	6.38670483234115	6.62732933250391	6.73382998448958	6.33272389139115	6.65761731729427	6.5894394317526	5.96554627779896	6.23547971829297	6.4534508258147	6.73723285377031	6.27153463696168	6.40019531628255	6.61831810733594	6.52941039523307	6.525887914325	6.52011744914714	5.26529245055651	4.8106025198724	5.3229115844401	4.70953920269792	4.9154943704987	4.83248251672135	4.630942243	5.13273023642057	5.29314204856563	3.88806204110938	5.32178447320573	5.42003066992708	5.0758554498737	4.90686916228385	5.67307159613542
HNRNPM	12.4630636771042	11.7666467633854	12.3362678504531	12.1973059757292	11.5556383055651	11.4182121520794	11.2822498303099	11.2822498303099	11.8073851839323	10.7901171949076	11.8729883255391	11.2303148968495	10.7107673831751	10.7067019798503	10.8100392582682	10.5408094850286	11.1855307979844	10.3710099124831	11.0192457180612	11.309435035875	11.0177751167383	11.1743291197292	11.2669005656713	10.9143183774461	11.3300037927995	10.515449361724	10.1167877586484	10.773480779724	11.0703845105625	10.3898998483333	11.0862059595	10.7369386215448	10.9242353064115	11.0002188376042	11.7888169767292	12.1798804094792	12.4797260325	12.2316972805146	10.9988183758555	11.6073923333021	11.4238977070281	11.909840546151	11.7542966005779	10.9333341819401	10.9963369899531	11.6905334402773	10.7851340572839	11.9586913603854	12.2449534424456
RBM18	6.9290858005	7.64793659280677	6.9837445959875	6.86998896276563	7.11798906779948	7.3530402764987	7.24684879317057	7.2453524852474	7.08478269314453	7.38985385653943	6.20533745861979	7.10113193376172	6.94404810724948	6.50542287692969	6.49938545558594	6.90521664840365	6.31017838692057	7.05297483629037	6.84625580183073	6.42844417728112	6.97398505072917	6.78841472863542	6.56218387484792	6.9000980609628	6.36302763567653	5.76369501220781	6.7320434446224	6.97174542516927	6.32751557393713	6.97174542516927	6.51657178605115	6.85210536319271	6.61400233904219	5.83625381539063	7.12671637543099	6.98088036678646	6.80765893121615	7.04823629039531	6.93943797868359	6.69715249953407	7.39867983971354	7.47876108866693	7.32229431913802	6.89861583261641	6.68765755106823	7.10231398090885	6.80064758102708	7.41580460564779	7.25379430043698
SEPW1	11.8908177050651	11.6307921912565	11.7643013018612	11.8705551424089	12.193765633388	12.0557961033411	12.03542242075	12.1413292084253	12.183976350651	12.1685933080521	11.7917480226419	11.8104191762396	12.7489511147094	12.2756172697031	12.0451824683984	13.0056335830938	11.8729883255391	12.5560332296016	12.6990216758693	11.8073851839323	12.1048848106237	12.4458923184948	12.3743090779349	11.7960941751135	11.342561284763	11.7666467633854	12.2479907672057	11.9502244419688	12.2280678157307	11.3336998182474	11.8104191762396	12.1547226253802	11.8754330856328	11.2701372537526	10.6610157009505	11.0541090056276	11.2322391047526	10.7722929027057	10.4454230858724	11.3055230176497	11.9018649451823	12.0066210995729	11.955852319	11.581461912612	11.5230260476172	12.0679157263294	11.7022210022438	10.6382149430885	11.1241194919063
PSMB8-AS1	7.17090711001302	7.51916447925573	7.41843074301823	7.29315985329583	7.80633906123958	7.72440667838594	7.89191455903497	7.32133460217448	7.46268155059063	8.09846156614427	7.31856260003255	7.19057878402682	9.81361978039062	7.1874817964125	8.73464276810937	9.56632742211719	6.96312954551693	8.90883304298438	8.99671433439323	7.43126824164193	8.13046027348255	8.32366454231667	8.09684924925703	8.35578965941349	8.45080873484375	9.38101594657813	9.62550706576562	7.78098540483073	9.03115146519766	7.83973308762734	8.44962743505573	6.02489786011849	6.91191690842031	9.06855480554687	7.20658144763021	6.59658470906659	6.49693982380729	7.70863718997396	7.39303529990625	6.80126528226563	7.66205684165625	7.50454926078802	7.10812035507031	7.06121365923698	6.82524429677708	7.49088585145365	6.85830041450781	7.79966730037135	7.5364733877625
PDHA1	10.9802298208724	10.3556211405964	10.7135220734693	10.773480779724	10.0513931508268	9.97488293183464	9.95750081408073	10.0714333838268	10.3515806904003	9.76584155557552	10.252086276901	10.6803384109368	9.53814275716406	10.3677093538542	10.2787649227582	10.3820778133776	10.473639545737	10.2448061670208	9.18421064296745	10.7696008071049	10.4618613613516	10.5573408026146	10.997591446138	10.4033250070534	10.5081243388398	10.0123239949226	10.080898111862	10.4558054362057	10.3699702770439	9.63787490132292	10.4626989911953	10.6314719743555	10.2767227384622	10.5312020340625	9.81513030108594	10.1893268057448	10.5164490401523	10.1965345118451	9.5289319419375	10.1475237873099	10.0977419011281	10.2851565324609	10.0586526465456	10.0293847202734	10.1583011697609	10.3287954785285	10.2851565324609	10.1919575896615	10.8796586155365
HEXDC	5.69817301329557	5.25098093799479	5.26257822607083	4.14503986197135	4.9517562972474	4.66675772236979	4.11968039852734	4.57659669058854	5.40414623163281	4.16223626538542	4.28920032541146	4.07405811934375	4.81465654352214	4.21859479124089	4.65761337254167	4.58077730222656	4.50133876665495	4.43040522099219	2.78052945715625	4.28674241424219	4.63303584730729	4.19645551967187	4.77913725577344	4.1838121301901	4.16317882126172	4.99593466773438	4.78910225910677	4.25467431344531	4.90969090251563	4.33144191258073	5.02123035476563	4.12702173793177	3.78514911932552	4.98467073881511	4.08500899878125	4.42120644314844	5.56011388570573	4.64698877409896	4.42120644314844	5.27663018357162	3.839568998375	4.04712193613542	4.05570418732813	5.18194328610156	5.2547688758418	3.99593020478125	5.8070143501901	4.9697291900191	5.79281697406823
GLIDR	7.79783417070964	7.98713754935547	7.51112590674479	7.68139121073177	7.35007281634375	7.54950344381979	7.45601432814844	7.4882146701849	7.72525439192188	7.74837556690885	5.54837210767708	7.46594818920506	6.40154970604688	5.73610570897917	6.2400727621224	5.71261351290625	6.43466501035469	5.75824502189063	4.99593466773438	5.58677732765588	5.10930659429688	5.86303695545703	5.52681345377734	5.63449041421875	6.05618397247786	6.10404793343259	5.38224443884557	6.64041452126823	5.9277757205625	5.03578896257813	6.70890350699479	6.80015223540677	5.70507717692448	5.38524442198177	6.70532932929688	7.05637643943359	6.24830267401302	7.13273955683073	6.06868017980599	6.24066006670182	4.8036668608724	5.38700156952351	5.3509197447487	5.87567159217448	5.91774077038021	5.33673156277474	6.49486358261719	6.4155775813138	6.59921280146094
RPS24	6.65876949710026	5.55950097009635	6.93068374348177	6.97533107321354	4.19418832085156	3.6723361584401	4.15000962989844	3.65294683997917	5.43233959338672	3.92332490783073	5.99131115772474	5.85826384954557	3.39934543032031	4.69414955538672	3.82507022147135	5.04022776403385	5.52510013603516	6.30692194991406	3.48659433771354	5.47821784496615	3.66949958965625	4.0412946627526	5.24848505967188	4.43565604192969	4.81255172476563	4.80951477257031	3.62547540946875	4.15341573807135	3.63748485901823	2.92338427318229	6.54119859928594	5.18358779679818	3.73736091190885	4.62465312239323	3.15031374194271	3.68280583710156	4.76412049400912	4.28920032541146	3.89071227504688	4.64422512610417	5.33341782951563	5.7589939037487	6.41710872327969	4.76207191659115	4.67762683851302	5.91774077038021	5.28046720025521	5.18841799738542	6.66673329351042
LZTS2	5.49959651594531	5.34261141164193	5.62266945756641	5.61120758228125	5.25852736782552	5.60828115947656	4.90607942526042	4.939720411625	5.73822654704427	5.15907061634245	4.56246225759375	5.18005367169271	4.9460995805651	4.68400630517135	4.64422512610417	4.36322524829948	4.5894985865625	4.81573405726302	5.21724230842708	4.38856112371354	4.98912155448177	4.75537023855469	4.43252797328255	4.61729246601042	4.52423507635938	5.48900918025469	5.075037382625	4.32026413469792	4.54970193615677	4.49697866484115	4.51208071503646	4.48551240342187	4.52533437530313	4.78688645652344	4.7337872569974	5.15995007535677	6.25916975214323	5.58751529452344	5.11012464086198	6.1059858978112	5.36070195447656	5.03222077973698	5.26257822607083	6.17147294154427	5.9413687286263	5.10175488000781	6.57706689985417	5.90544881000781	5.70969921333203
PDSS2	10.2767227384622	10.338732920967	10.3089616311523	10.3937476302539	9.79288927177474	9.73098692371224	9.99037413071615	9.67183870078255	9.98203585908724	9.76126181961068	7.47876108866693	7.56105357100261	7.25044859161607	7.59530717309115	8.08094164195833	8.14184251539583	7.95196955605352	8.13809850923073	5.81106510857995	7.85362731002969	7.50158377041518	7.79366542563281	8.0819823564474	8.25144566730469	7.93713719532813	8.0145626304362	8.42822016581845	7.75465406386042	7.68706997415642	8.16332216631953	7.53180650728672	7.84231407002865	7.96862553853802	8.35095186510807	9.48008199692448	9.78664595342318	9.46695702402552	10.0469417575664	9.73023926241016	9.664435146	9.59493121053646	9.53131659145313	9.41871089716406	10.0469417575664	9.73920784435026	9.29115447154427	9.99934544898437	10.2376989628411	9.99620565517448
KB-431C1.4	8.97375501778386	9.17560194373828	8.7969608938138	8.71462345463932	8.48859957997578	8.87519613851172	8.39396456720391	7.97245560917708	8.92884697074792	8.29786963686979	4.42876980417188	4.99684086926302	6.23624277270313	5.92434149023828	6.12398778649219	7.50278229650521	5.30830670390885	6.20965622863672	5.82011806985313	4.64509178366146	6.54391219936068	6.62251965492656	6.41765845664974	6.05959402529245	4.61729246601042	6.80064758102708	6.35449441898568	6.40620608930365	6.48764454179725	4.7337872569974	5.94024308515625	5.42003066992708	6.88272182393672	5.80157950698177	5.44304992230703	6.5701947627901	8.32405887417839	6.84881961907422	5.1910384741224	8.67704535888932	7.99202570850316	7.75984405764974	8.32653968581875	9.09309788008333	8.37357533697136	7.62992074954818	9.02931483545833	7.53137607552474	8.86936020095964
PSMD5-AS1	5.5582656048776	6.33585472673438	6.03655452923958	5.49959651594531	5.28882243820573	5.76983360418229	5.39730421494531	5.55309979925911	6.68589214867578	5.70047724358802	4.8259906351901	7.30257454523047	6.11605049178906	5.73884869150625	5.40796762467318	6.87550153382943	6.47692942166458	6.91080296265052	4.8976250533151	5.59156821673568	7.34256823419531	6.96608810363542	5.63449041421875	6.07699469952865	7.31287698169922	6.41658749205692	6.0224585990599	7.07860775215495	4.95380823553516	5.15445927079948	6.11476299160807	6.40379251968229	5.31632086761198	4.26576383500781	5.01378437495573	5.07334696000781	5.37531585948828	5.86113960738802	4.95102541901563	5.27506830213672	4.73579278147656	5.01132286263281	4.93161940705859	5.06026178327474	5.22842581139063	4.84809511632865	5.47541816898958	5.35438333578255	5.87989448378906
DNM2	6.20713449221875	4.95658610531771	5.72739543769115	5.7025677876888	4.62638394247917	3.70216038788542	4.3424333085026	4.36530178917708	5.3229115844401	4.02649670900677	7.28086101198958	6.73830309584245	5.47368997991094	7.37709565673177	6.01043016890885	6.0828137279875	6.8904136553724	6.43350276364278	5.2377055023724	7.63091861326771	6.4942729347849	6.04928695376693	7.49997401141146	6.47643357091016	6.83532364697292	6.51153659963021	6.17981967725287	6.62830623383984	6.13456359761849	6.63668353711458	7.03830016942656	7.06520125726302	7.19258550915495	6.32751557393713	7.26461824702057	5.9946987364362	5.01546441860677	6.33585472673438	7.17043732961198	5.21185557025	6.40563211693854	6.52997936170573	5.59978339058929	4.56146363418229	6.35108954400521	6.45937945544844	5.67655030151146	6.18338978419531	5.4551573595013
DCTN5	7.18192181905469	7.43126824164193	7.40541473149636	7.07157886593099	7.68559037717708	7.60288901451953	7.53595898482682	7.58006888801033	7.78264465796589	7.58106245182656	7.31756957485287	8.38064459322005	7.6990033282763	8.34959249907292	7.55996553992708	8.04199077970703	8.01753609179818	7.57950186881875	7.50842522918359	7.32380117612761	7.66300446222552	7.83693160744922	7.89532334688802	7.11899065163281	7.83303298498958	7.60979824129948	7.66143400394401	8.08672258503047	7.63261899284635	8.36509794216797	7.57391689867162	8.19742772707682	7.29262681382031	7.9194486402526	7.66748294870938	7.60235778244602	7.03647247828906	7.61329530727083	7.50278229650521	6.84442564054037	7.59636899385677	7.88373286859583	7.69386702619948	6.47138493423698	6.57943452421198	7.71267757414714	6.73667036826563	7.67173189760156	6.78257823688255
ARMCX5	7.48542818338021	7.5021646756651	7.27925519117448	7.19057878402682	7.23608757015885	7.10954198196094	7.14146085554688	6.95412603177708	7.44905599831198	7.16714582785156	5.33341782951563	5.75210726411979	5.2230785454375	5.70969921333203	5.67517919167188	7.06075412690495	5.64530177479531	5.61518284542708	5.0302598524401	5.34839842795677	5.88662339701042	6.03390137363516	5.69817301329557	5.72981826607422	5.26343910386198	6.38231452909115	5.73610570897917	5.55309979925911	5.52763491429818	6.16990872226953	5.22842581139063	5.35669645747787	5.98621286547396	5.6933444317487	6.28510403905417	6.7157636775026	7.17043732961198	7.26166208292057	6.6462669657526	7.41732903942969	7.23608757015885	7.0801020557474	7.02527170289844	7.49451369435156	7.15519765018229	7.14146085554688	7.97951520941667	7.21708419074609	7.62156869384375
TCAIM	8.53922561498568	8.45994469223438	8.49693483578516	8.6617196633625	8.30467850245469	8.40186113374219	8.40300363714063	8.12219637589323	8.40523412624714	8.49084578174089	7.18457912372396	5.90859529950521	7.21760567523698	6.47807833803385	6.77475358700651	7.59961828768854	6.08331264032552	6.97483903030182	5.48832996572135	6.95505498148177	6.64685425194011	7.20798823160127	7.31432448884115	6.95107162057161	6.90106845237891	6.93630637196224	7.50278229650521	6.97439719361892	6.67920990402083	7.67376958458296	6.39021982750521	6.2423740583559	6.94691974482552	7.01933042307604	7.55736082079911	7.61878838226042	7.56750028094892	7.76130559665625	7.66253321891406	8.07237222386589	7.88626890306901	7.77923917941276	7.83303298498958	8.14413091894167	8.08726143746224	7.5903547964788	8.4606141708125	8.29569242540885	8.52840227286719
PTCD2	5.66058312257943	5.59616854269271	6.0828137279875	5.38452053765625	4.50979700390365	4.83139970125	4.80835829807813	4.90084659764583	5.43704621089714	4.89855963901302	4.75728786279688	4.60954242261719	5.70770961873438	4.89652752532292	4.84147648089583	5.09789133533333	4.91258012094271	4.79202370236458	5.3434295475599	5.21278451603125	4.630942243	5.30748199547396	5.05529820405208	5.36908408152214	5.10652234897526	5.66736258845573	4.72223071578255	4.90084659764583	5.00837667544271	4.15674708222396	4.78463933222266	4.88411565945052	4.76316027215234	4.90865396498958	4.16223626538542	4.21153868532031	5.24513932636719	5.61329487307162	4.12963742994792	5.58391173021016	6.11605049178906	5.942619522875	5.79804044801406	5.73745239401719	6.0976037921224	6.23751496804557	5.68501824768385	4.8438951625026	5.66600995847005
GON4L	5.9868480513112	4.99505422502083	5.67224714026172	5.80157950698177	4.59908954692578	4.08127618165365	4.66878221190365	4.29380022903125	5.19020205233984	4.32120526326172	5.17731742435677	6.85397852262604	5.08498130777734	6.00473335254167	5.10551038381771	5.15555645210807	5.9868480513112	5.50301849307552	5.5331859211888	5.65902997504948	5.9317499181263	5.1919598826901	5.55950097009635	5.70182599634859	5.47541816898958	5.19719131559375	5.07760833345313	5.30366878040755	5.58463831577604	4.35193787901563	5.93499958455469	5.94849802684688	5.44151822588021	4.83347376047656	5.51386637443906	5.41863875286979	5.65022983164063	5.9892722842526	5.62431270951042	5.82937143522656	5.99330276830859	5.65161644095964	5.5565384603151	6.11740290668438	5.93961238601693	6.14033027255469	6.15316453060417	5.67307159613542	5.94736848729557
RPUSD3	6.85351660883162	6.76533648798177	6.58218623238281	6.5561067634026	6.23624277270313	5.98741092179167	6.03330023749948	6.02735139862109	6.71459895989818	6.41015736604688	6.32340241603906	6.8904136553724	6.84680237938802	6.95203660519219	6.4160733373776	7.03925446125391	6.60773871245573	6.81943315829818	6.37107120080339	6.77536158607943	6.39847064173047	6.5960178435	6.39474330605365	6.65926071598307	6.43925748285078	7.20428851595833	7.30310678447708	6.81943315829818	6.46746705233281	6.8529783453112	6.40317675986849	7.01250474964063	6.55761160578125	6.93068374348177	5.82475493516146	6.04657083634896	6.36818838142135	6.60712071185677	5.54068835790625	6.66726045888021	7.44540454864323	7.11798906779948	6.84625580183073	6.96889396540625	6.80660612588542	7.15357964255287	7.41684375081771	6.48660795060504	6.47138493423698
KIAA2013	7.93196898208594	8.1081076513099	7.86027772121615	8.08431416737463	7.79002915684635	7.78895193885277	7.64682889923636	7.89191455903497	8.18651146604427	7.47493988558579	7.00639843445625	7.91269703368099	6.82247326081979	7.48109955162526	7.33088380736458	6.81259761868125	7.41684375081771	7.06573402302214	6.7837375563401	7.09664362601719	7.56164356584245	6.98330601701432	7.11941601985807	7.22004517797135	7.06405558458073	7.21760567523698	7.03550344046484	7.33928313953906	7.37088974614063	7.44598983876302	6.87216527255469	7.73852156404297	7.1935072835	6.67069934861198	7.70209024976302	7.82390754016042	7.61536648688672	7.77014123795108	7.57498305589193	7.50623885926302	8.17447076826172	8.49230443681537	8.21102414426823	7.56105357100261	7.63862025968099	8.31898567410677	7.71116443196094	7.78604287148854	7.75120175227214
HUNK	8.21557068918099	7.92497131628203	8.51730531034635	8.29125840410417	7.05865266384401	7.10502368959115	6.65529339541797	6.3496786591862	7.45650428421997	6.75496483029037	5.37763844953906	6.41504115550391	4.84491760739323	6.10537149738542	6.35381631674479	4.2176436961224	6.525887914325	5.53788266286068	4.19062743422135	5.26809856172396	6.19901213656693	5.65222754998698	5.80585626503906	5.6203435257526	6.81358154025912	4.97329229959948	5.55235055510156	5.29107754195964	6.67855093764714	5.09789133533333	4.97860830936068	6.65926071598307	6.12746819929818	6.40845015658073	7.13373743160677	7.41843074301823	8.90493041486241	8.17637595262072	6.90475974123568	8.69596668446875	7.74673960382552	7.16827970228125	6.97174542516927	8.54243547776589	9.17247329719531	7.19733578495313	9.19442986164479	8.23208520778646	9.56493099855729
FAM120A	9.94622554819531	10.3800606613545	10.0293847202734	10.1370798272198	9.31987568482292	9.0885967066224	9.57189267439844	10.2708350658034	10.997591446138	9.97308566110026	11.3983864873034	10.976131215119	10.1157723776331	11.1419604831172	10.8002259191003	10.1483173322799	11.4101987770755	10.7323986984544	10.4887092726094	11.3400275734531	11.1297196815846	10.8615328244466	10.7532721772227	10.7710589386302	11.4279606709961	10.5176139994849	9.95410313636589	10.7938167590977	11.1057789017878	10.1118864220664	11.3037408203438	11.1105480967135	10.8163656237005	10.6106396054128	11.1075264502531	10.2659461337852	10.2587892181224	11.2928461307898	9.98003157822943	10.1710056884453	9.90850075202083	10.2670657841964	9.92272652597135	10.1657847054995	10.8641182278104	10.1379411040078	9.87126224913802	9.74233429947396	10.0123239949226
CD55	9.12026305797396	9.05118816898047	8.90493041486241	9.01904887186328	9.17971265599479	9.09894752137109	9.10298151483073	8.95501389451563	8.94020370942083	8.93010025078854	10.025403640151	7.96081385381938	10.494483549349	8.54556633252969	9.01962729592708	9.81670434436979	8.95075110586719	10.853815348849	9.20555967388542	9.5546582408151	9.6850403854308	9.02982859413542	9.01839198378646	10.2484543781053	8.97375501778386	9.39257001155339	9.5336000791901	9.23676056359583	9.32106493024219	10.3368411714481	9.69359054093958	7.75517333646198	9.1730815938776	9.06499753381562	10.6752667934634	10.0940477754167	10.8379260385378	9.78141668966849	10.7696008071049	10.811220661026	10.7497166445182	10.7019667773958	10.9373876336198	10.7670517851497	10.4370360539578	10.9936431315104	11.2538503284792	10.4477226396644	10.773480779724
HINT1	12.2479907672057	12.324905044974	12.2720392490313	12.0583558247266	11.9215364802667	12.0030991376315	11.9159653476893	11.8729883255391	11.8964397811875	11.9997784342188	12.2756172697031	12.2245351969896	12.1413292084253	12.2079652680104	12.2316972805146	12.6609806649198	12.1902279324922	12.2578763558599	11.466718883101	12.1121418390448	12.3407927073365	12.2860483442469	12.1510504116552	12.1453787371396	12.0714400786224	12.5217075572125	12.2280678157307	12.1413292084253	12.172280865399	12.1261271966461	12.2449534424456	11.996762742576	11.7960941751135	12.3964827960073	11.0315550815156	11.3585050499453	11.2039868156289	11.4005412463854	10.9879566879505	11.1450922314336	10.7621269883906	10.8016545135469	10.8191026994924	10.6944311889648	10.7173571306146	10.9021274870266	11.0177751167383	12.0962013632091	11.2748303816536
B3GNT7	8.9457474946276	7.87760843679688	9.40213898588802	8.95501389451563	9.05855631532682	8.89952375109896	9.13629310865625	9.0136372798138	9.37768967857552	8.75200454473073	8.25943418286979	10.7148101633633	7.5115433758724	9.65014335310026	9.0995651121625	9.26617574022917	9.42630589711563	9.4580889091862	8.45194785476481	7.41947581672569	8.8786836288099	9.0995651121625	8.47250126432813	10.062885701276	9.69670372742188	10.0310810247109	9.79908744542969	9.32321077913802	9.60980359936719	9.28448452468307	9.35319605345182	9.77508906740755	9.94008459205625	9.81670434436979	9.18084261635417	9.67957749930208	4.01342756402995	9.83526002162426	9.89430227626823	3.78514911932552	4.98258401849609	5.48071745826979	5.13908158286849	3.61251045996094	3.50630658259375	5.25439110616276	4.47334990563802	9.88073126805052	5.14961431564583
FBXO28	9.810269583875	10.2998897998396	9.96340059460156	9.94096924932943	9.74703168863828	9.80150185471354	9.94915077956563	9.73179826033177	9.85777963860312	9.99845209157812	8.50741682511849	8.09799488649662	8.11477947306849	8.51284603872136	8.3075966804349	8.53980563773438	8.27918662691406	7.79966730037135	8.39396456720391	8.66448437388125	8.77089373070052	8.41976085148958	8.51335367279557	7.90506648494271	8.61172260141042	8.16501658460703	8.34996825168438	8.59164183804557	8.1913689638625	8.8247478139388	8.73248683457813	8.59225135071484	8.60457892553906	8.29728958453385	9.84333639332812	9.73023926241016	9.86976438908594	9.74779581507682	9.93057807042109	9.97753882194427	10.1883796957396	10.1222663680185	10.0612107297057	10.0969219046901	9.79333099714844	10.0029920740742	9.82339723425156	9.96440850313385	10.0603552415234
ZFYVE16	8.50741682511849	9.08798115989167	8.44148444102214	8.93961863333203	8.51730531034635	8.61801574552083	8.67815301641719	8.49129639767761	8.72911264157031	9.0250817991901	6.54973904782552	6.49651515950651	6.72963495902932	6.49266623794401	6.63543627095313	6.61722024547786	6.45179244907292	6.50980640521875	6.76843168122656	6.8529783453112	6.67631837033021	6.19901213656693	6.66603652044792	6.79888405442932	6.49600716121615	6.5277618046224	6.64526024274714	6.3496786591862	6.525887914325	6.88531466501693	6.6887887028099	6.59392555296875	6.77366247844792	6.52159648974089	7.99418315941146	8.45080873484375	7.99518598823932	8.67059266751823	8.5766461098987	8.37631482174479	8.8843276568737	8.86589234405208	8.98518311211589	8.60747945512656	7.91026444511667	8.5777727300625	8.70231096365104	8.67592523453776	8.60984347550651
DAAM1	8.51505595707526	8.93171926325261	8.60926954400365	8.53185684827083	7.57717832040625	7.98990056526953	7.8700925714349	7.7635771337513	8.3768638748138	8.03297755303299	7.51198712077604	8.63394369614583	7.81932485576146	8.22015005041823	6.65028572086172	7.01830924569531	8.17154095616406	8.04761487429193	7.27478849222656	6.87049240747005	6.7320434446224	6.88373449562214	6.96723898352396	8.56051111939583	7.39095984558333	6.2745525544974	6.31318227198828	8.30467850245469	8.20875496732161	6.43015675832813	6.80872697207161	8.13766760750521	8.41104370311458	6.2945192603776	7.11298123192578	7.33467209873438	7.87463723982813	7.96910203517188	7.61758278497526	7.664567558625	5.834855139	5.85430252966406	5.70507717692448	8.07690617503906	7.49508110479453	6.27971072180781	8.31167781558594	7.99962292548698	8.51335367279557
BTBD7	7.29584362281641	7.97304994865	7.36500002814323	7.83693160744922	7.11039516281563	6.84625580183073	7.49770084729167	7.45601432814844	7.82112321884896	7.19258550915495	7.2190990982526	8.30899192929427	6.43466501035469	7.91899294152821	7.1370467427026	6.35812588788021	8.03031926363281	6.87386842392057	7.5233066129974	7.77305288056016	7.88026087134115	7.22490499613498	7.062367988025	6.86739167357396	7.61697089327214	6.44773994304948	6.60886283425859	7.92162354426172	7.31537535785807	7.37260266565755	7.80083869333854	7.81667415485677	7.60723476706719	6.88691164908464	8.03935776729985	7.59274090152344	6.9264335531349	8.25841365024349	7.56164356584245	6.35317663303841	5.53993651499479	5.87032952109635	5.5331859211888	6.4547702523125	7.22430827154167	6.01522247327578	6.47544580534063	7.3228996601849	7.56860111978162
CSNK1A1	7.80394636058891	8.61582760238919	8.34062040419948	8.00947792220208	8.04956853852083	8.24747647736719	8.22516895144531	8.18651146604427	8.52890527937917	8.47072934163385	8.28897591598906	9.00913289448594	8.40835469449549	8.42135062644636	7.8111461170349	7.98394547933229	8.75594822303021	8.00017974068511	7.77305288056016	8.20767708161068	8.39879601396667	7.6755891356651	8.11579804629661	8.1913689638625	8.06032320923307	7.79724626805339	7.73792717307455	8.64884438120781	7.69161108510651	7.78264465796589	9.24732062405339	8.69935533920182	7.82611109452995	7.59692052885573	7.99373601646146	7.51414823764156	7.71596450813229	7.87806947905078	7.83693160744922	7.65292454274609	8.13172013722917	8.01994503586719	8.22516895144531	8.04419168609505	7.95133704134158	7.82278476828385	7.51818580483984	7.79002915684635	8.05413199903073
PEX13	8.41549780870365	8.54391557211719	8.50456043234427	8.64884438120781	8.50741682511849	8.54391557211719	8.9589050993138	8.85340248948516	8.37211046425651	8.62549129654427	7.74110455316146	7.32819580722656	6.41935299185938	7.33928313953906	7.82390754016042	7.07912169811458	7.474426975875	7.45063368222813	6.56869684308724	7.58218283242526	7.54262993969297	7.38723688210156	7.4470312584974	7.89469154414193	7.24739939552474	7.67323730983036	8.22364237463802	7.91091308841771	7.06738555029427	8.02788984595078	7.48329341045703	7.59490908641406	7.42998789021094	7.22490499613498	8.83798245404818	8.85016633267448	8.81180729304167	8.07291275947917	9.06150366735313	8.56706366704479	8.38958434482005	8.42871528864063	8.77034983958073	8.29017204179688	8.69151306761198	8.21161924815104	8.64760821843385	8.81021505307031	9.18365287795573
GPR180	6.02132437046842	6.48764454179725	6.20905505933646	6.00038085126302	5.80521104296276	6.41251947426693	5.83273266297656	5.55035268092448	5.89731517697656	6.34764703288802	4.47141496452865	4.06279004607031	4.59233492034896	3.82273460614063	4.42685394176693	3.6764511363151	4.46438159454427	3.93709024525781	4.10676776602526	3.82386765496875	4.2080617036224	3.43244334216406	3.96099450944661	4.2269197046901	3.8612852940026	4.09879211150521	4.56044689002604	3.69451813216667	4.49147493468359	4.55187719586979	4.10676776602526	4.37961746114844	3.68418451703125	4.30742588363542	5.43891580131771	5.8010076087638	5.4551573595013	6.1318520430625	6.06558977262891	5.56591269178385	7.59122278676302	7.36541462530625	7.13153742745078	6.03330023749948	5.82739985014974	6.97729121693924	5.57921214858073	6.21317707507292	5.73316259088542
LINC01138	4.91158262477344	5.08597693985807	5.09238798835677	5.04754003364063	4.9697291900191	5.33592362345573	5.05839309606622	4.8684358408737	4.968901087625	5.00056831691667	3.93329852905729	5.20058336136458	4.58387154451953	4.06634185954427	4.26057454384115	4.23844685444531	3.0930946966875	5.10274208597917	4.79023207920313	4.29979078715625	4.03677309426563	3.22833850300521	5.37763844953906	4.39627161159245	4.03567805932552	4.89046345036068	4.37961746114844	4.10449269157422	4.37852341386068	5.136508557625	5.02378394836719	4.72132419576563	4.15674708222396	4.25071222298438	4.64509178366146	4.67255955711068	5.71189816576406	4.52631029440104	5.44304992230703	5.3229115844401	6.29049371898047	5.1582533923099	5.69101767098568	5.91196369533333	5.09789133533333	5.72916380578646	6.66215017219201	5.35669645747787	5.47821784496615
MTMR11	7.98876058013021	8.07460761718211	8.18708635954167	7.93135733617578	7.86904688161719	7.73689032673958	7.73407582127682	7.84231407002865	7.72211225326276	7.93873953698047	8.68502533344792	9.10487457528609	5.53398075431042	9.19580968497526	7.77014123795108	8.01875411007162	8.5635032186263	8.54243547776589	6.51522736316797	9.0571949582474	8.98208430563672	8.63286570271615	9.27826290969252	8.29401508738021	8.02470344617448	8.30955035822526	8.11689761894896	9.24674714519896	8.41700110654661	8.52358323039844	9.26547302985156	8.98323865714323	8.9311938464875	8.67059266751823	6.97932108260807	6.57765517217708	5.03836310542188	6.5894394317526	8.08262773291406	5.51953426654688	7.03981220528906	7.21760567523698	7.18457912372396	5.20997735704037	5.72629944091927	6.84625580183073	6.49651515950651	7.98760315653281	6.30276032407813
ZNF207	6.32401118666198	7.25307463890104	6.81736516229384	6.72843267666667	5.96485300735417	6.03151876315234	6.00409112734635	6.1059858978112	6.66054702516927	6.08524688364453	7.16937624922787	8.94463497903711	7.15750621761393	7.98611697727279	6.48269941965148	7.03507067272266	8.27189272678162	6.77649413736107	6.42844417728112	6.69715249953407	7.41580460564779	6.78257823688255	6.52716925220456	6.55502075090247	6.95107162057161	6.81191141230195	6.39595780935091	7.45494530158789	6.79067028232344	6.38950674410612	8.79172616137943	8.31948603204883	6.64526024274714	6.35317663303841	6.45653340209505	6.22780911761458	6.25717823382161	6.27747264869531	5.80211080809375	5.90411373882161	6.33017540958958	6.3829725323724	6.27316098158281	5.74833771961328	5.93693524778646	6.26044836730469	5.95764979838411	5.59282858489583	6.17921637676953
MAGEE1	3.73954761125781	4.21400353327083	3.79907584505469	3.68985474729427	3.34598687906641	3.4269578441849	3.64310486771615	3.32255519292188	3.94874644703385	3.48659433771354	3.23255528265104	3.35997248763802	3.66949958965625	3.4842380488125	2.91403093182813	3.09150305334375	3.48017247476823	3.009050767	5.0126915559974	2.93660016300781	3.2395066728125	2.70795610842448	2.8231216853776	2.93660016300781	3.71742798945052	3.45887404627344	3.51756969324219	3.50630658259375	2.91403093182813	3.04642126511979	2.79938730835938	2.98853280222656	2.88453356352604	3.41304889928906	3.33273009477083	3.37562466636719	3.65430944420313	3.51284084847135	3.46692651297135	3.64046061833594	4.06854900533073	4.10209012962891	4.07516628680911	3.57963413384115	3.59652609926042	3.72894765127083	3.68046485589844	3.93923566404167	3.93578655533724
NEUROD1	5.30059896011719	5.8697208281125	6.39779899319271	5.74833771961328	3.29920404742448	4.65475910483073	3.08641535685156	4.10449269157422	6.33523165615755	3.84983921866927	3.58657252565104	5.50042003845833	2.15589388542188	2.27826696754167	7.18492671644271	5.06414854405208	4.92847482215625	3.49828300872396	2.24630016635938	2.13968092071094	2.2396048239375	3.89305025403125	2.74886739825781	2.91148512136198	5.16533536896094	4.59347504534375	4.55497193821094	3.00480448517448	7.1874817964125	2.69727265513281	5.1224283985612	2.75094270928385	5.90544881000781	2.45795286184635	2.90719061245052	2.45048209267188	2.48497494609115	5.64177551326563	2.57141600688281	2.42210918990625	2.36994953853385	2.36701302807292	2.37256465584375	2.48712216197656	2.42210918990625	2.34000579504427	2.55574574140104	5.72916380578646	2.57559739995313
SPEN	7.2190990982526	5.10843515284115	7.12140952739948	7.60561388622005	3.55915307054167	4.07516628680911	4.05251464055599	4.12963742994792	5.36979682909375	3.72542241593229	7.91269703368099	8.38161000241276	5.51300190127474	8.20997141743099	7.51972211256328	5.47908453574349	8.01044553988932	6.70532932929688	7.35830414311979	7.90793799004479	7.81052186628906	7.23727766425	7.65167490494338	7.02870670939662	8.36671040560938	6.34764703288802	4.95560095463281	7.22759260653906	7.94030723766276	6.0070184339401	8.24643213783333	8.04199077970703	7.87695276558624	6.46873170140234	7.61383080516276	6.93777771800521	7.69792492893434	7.5021646756651	7.45854714270052	7.96910203517188	7.40026187753255	7.27134772673698	7.2591874995782	7.73130803654557	7.69750155757983	7.56912096340729	7.64283575721745	7.04964291299375	7.43292197287109
ZNF451	6.31444826917839	8.00218478000781	6.5399525740026	6.88073921367448	7.09363623946745	6.7115936987474	7.2190990982526	7.35622820752865	7.65732397280729	7.52273480217578	7.13321435489974	9.21393460125	8.0608823004974	8.17696712185417	6.8259444815224	6.72843267666667	8.37631482174479	7.23026641302474	7.10063921531406	7.21865265836328	7.59636899385677	7.03507067272266	6.58573861520127	6.8904136553724	7.26992849914662	7.14949816346719	6.68104579864583	7.77923917941276	7.3191637591862	7.00284678760156	8.20423016813542	8.31570250307335	7.35467580897474	7.0476026383631	7.41580460564779	7.09297180041927	7.15661792789974	7.64682889923636	6.54391219936068	6.75830967302578	7.09413417535417	7.32917651627474	6.7115936987474	7.07757828249479	7.32084411504505	7.22657407880339	6.77923627240104	6.27316098158281	7.05121323238281
RPP30	8.59502735464062	8.72387291785547	8.46227017169531	8.68562119842839	8.242054411	8.62767604997266	8.50578008171354	8.5473875056638	8.70685113874089	8.51382115132761	7.58006888801033	6.77366247844792	7.29828621663281	6.73667036826563	7.24623697418229	7.64743569182943	7.03224622623438	7.51254591761667	6.98088036678646	7.32229431913802	7.22269698576823	7.23078210797619	6.52476383086198	6.91597913319792	7.0597942788737	8.41446227540885	8.07349463597135	7.29315985329583	7.21062592525781	7.41259929003255	6.78257823688255	6.92743874085938	7.41414921925703	7.94548534229219	7.95660312828906	8.23208520778646	8.94330506075521	8.44199415112656	8.07407791350521	8.88298374916432	9.04685951903385	8.89175340438542	8.9926410026224	8.90545726396875	9.11572670338672	8.88589636788477	9.00329076095234	8.23458262539688	8.72671662075625
LOC284926	6.46746705233281	6.53632080304115	6.20472647301042	6.11274602198661	5.43987386076432	5.63024383665365	5.8914438217125	6.1330025524974	6.93733307619011	5.79460061732031	5.07157059849349	4.46438159454427	6.2656658566362	4.18951062760286	5.75824502189063	7.04269772500651	4.37395708319792	5.74341994753906	4.49477558173177	5.83762273133594	4.98661592582292	5.03662795424219	5.67583456737761	4.85410588332813	5.67924570678255	6.26975213043229	6.56775715542578	3.94730033476302	4.97158674807813	5.13908158286849	4.90391238636458	4.05360398986198	4.86075657843229	5.9630862683125	4.44389127185677	5.25514664552083	6.76411916810807	6.02817527079688	5.61258612752083	6.12799810947396	7.48329341045703	7.6455200775612	7.53722226261845	6.40445916765755	5.99657573045833	7.41524612253125	6.95132394885287	5.80022818396615	6.47493411585156
KDM6B	3.61594873433594	1.939617616875	2.44591394167188	1.92605006021875	1.86682904746875	1.84378375076563	1.81336591882813	1.84378375076563	1.95126593898438	1.84378375076563	2.27453100217188	2.54392226914583	2.10826906000781	2.88069634096875	2.09663060599219	1.86682904746875	2.15589388542188	2.13968092071094	2.17667234618229	3.48186514757813	2.18976766303906	2.31102346970313	3.63261051397135	2.12429776326562	2.02966350036719	2.17075146292708	1.90007424021875	2.12429776326562	2.09663060599219	2.12429776326562	3.88119704309635	3.92459227411458	3.41013272316146	2.14977878926042	6.09221275756693	2.90258493079688	1.95126593898438	5.27177799573047	3.22143314631771	1.939617616875	1.92605006021875	2.50990432642188	1.96391856653125	1.939617616875	3.54393072261719	3.65696736490625	2.02966350036719	2.01437722198438	1.96391856653125
LOC389906	5.50386815208594	4.98573462814844	5.32775947138802	5.3170567196849	3.87974144498438	4.1417954559974	4.0412946627526	3.99837682540104	5.83898133829167	3.8784634519776	4.30870310691146	4.80835829807813	4.24367190672786	4.52423507635938	3.80278542206771	4.2424452009276	4.10676776602526	4.68890716922135	4.15452168158854	4.37961746114844	3.91013333664583	4.35091507947135	4.44991222096615	4.05570418732813	3.99593020478125	3.46827658860156	5.06119767094271	4.11968039852734	4.59347504534375	4.34576133670313	4.06388816039844	5.43317103485625	4.0061318802526	4.1487344597526	4.159152790875	4.2671183893724	6.58628449635677	4.99593466773438	4.61515377854167	6.51779486771667	6.62677467528438	6.62895880132292	6.47983015137318	6.83331923683594	7.00284678760156	6.6934080680026	6.46873170140234	4.93874547540495	6.81454522910807
NAP1L1	9.88991352693155	10.4583683979639	9.93564927765923	9.76910354950037	10.3772060929042	10.2921888353973	10.3125260997206	10.1984309941014	10.2842667787848	10.2067469565769	10.243773264233	9.28731017374089	11.2021503497427	9.51946702085119	10.199717678625	10.0895127651819	9.84596013860521	10.3238659599034	11.5881100512147	10.1167877586484	9.46912099810491	10.4995198878369	9.73247557207943	9.93640058421875	10.4876242947187	10.1299015478704	10.066812165159	9.68939332674219	10.4477226396644	9.4382263093843	9.67957749930208	9.58740897223497	9.62253860335082	9.98103230491607	9.09167567182348	9.4892316994215	10.5826701428679	9.29515317620982	8.87918499581696	10.2670657841964	10.0344467933467	10.1291879132317	10.2279185087117	10.184295451015	10.0091208925913	10.3505466153073	9.71083557131845	8.17637595262072	10.0745759389475
RAB11B-AS1	5.29264244895833	5.5860418061224	4.84697124621615	5.10843515284115	5.70710258979167	4.6658237094974	4.66024074676302	5.07241183565885	6.75153157936667	4.6146999745638	5.61887267002083	6.80349388724922	6.0787825256849	5.63174298494714	6.41015736604688	8.60524582164931	6.59973004489974	6.82247326081979	5.89799968254427	5.90273457496615	6.20076681016927	7.41634008643359	6.86305477484115	6.61510281669531	6.88828202510573	7.8374664852526	8.07690617503906	6.17078482374766	6.43068525377865	7.23351650479844	5.25514664552083	7.06405558458073	6.77697114601875	6.78257823688255	3.61118795366927	3.87237882648958	3.8701574269401	4.46546073448177	3.99593020478125	3.88453624208854	3.43807689001563	3.90391457069531	3.96343318008073	3.82507022147135	4.06279004607031	3.80693180780208	4.30083245022656	4.67862293322396	5.11012464086198
ITFG1	9.15637401061042	9.38022817119792	9.44572340299844	9.33932822525651	9.27298503965469	9.26146722107682	9.53887066905078	9.3900051546849	9.24132754985417	9.48381818192031	7.7564136068263	8.15757200181771	7.69649245120182	8.40474538080543	7.85251371291927	8.0212010870878	8.47186297805104	7.84911150544978	7.36393895138114	7.97184908165069	8.2812672409375	7.86959513044688	8.20158062472461	7.90650319175781	7.75578240828646	7.34044213278516	7.81052186628906	8.27364498857813	7.54262993969297	8.51439246997917	8.50337350227734	8.57512911680078	8.04912046983073	7.42768051775331	9.35773462175625	9.15058509639062	8.61702630526563	9.14235977548177	9.75106848022656	8.85625064696406	9.01726694091354	8.93064645796615	9.06741821964844	8.79172616137943	8.85510068266667	8.86159399759636	8.94940312296354	9.50717358082478	8.69027139281771
EMC1	6.95203660519219	6.70829753560026	6.94691974482552	6.86637194927734	5.35187167240365	5.19878659032031	5.60276611751432	5.66875948485729	6.51419997291146	5.53091752582161	5.8436353390651	6.25095578752214	5.41447375148958	5.69478009725781	5.29041684189583	4.63773377739401	6.04805412346205	5.34261141164193	5.6203435257526	5.546911433625	5.85179744025912	5.0105452410612	5.77636355380339	5.3591420540638	5.70651662373958	5.29993502792318	5.11540496315365	5.9413687286263	5.45109684109115	5.7420175657737	5.67924570678255	5.97296218267839	5.78547580046979	4.96685413703516	6.77301848653125	6.58573861520127	6.71518411184115	7.55532093058984	6.44656689687734	6.65644820028776	7.43895821735339	7.23783955473203	7.06176414501563	6.78905256777083	6.91991436195443	7.04269772500651	6.70594346876042	7.12516414116071	6.75032661605156
HSPA4L	4.8106025198724	4.61054611020052	5.24315431188229	4.38464609002344	3.95024208982813	4.2749035331237	3.70216038788542	3.2787443905	4.88099942453906	3.84053881594271	3.76518972126302	3.21541084117708	2.71531279190625	2.84339553548438	2.87769607327344	3.05116498282292	3.1253528243099	2.92015185046615	2.64522873518229	2.95787381593229	2.5999301918151	2.93660016300781	2.83861399158073	5.14594396736068	3.49828300872396	3.1887804686849	2.80974336924219	2.62409587735156	2.8246712038125	2.90719061245052	2.75094270928385	2.87628420858854	2.87910462341406	3.02618165157552	2.92015185046615	3.16278656388281	2.75689749291146	3.96207908061719	3.08641535685156	2.67641728039323	4.51781652617448	4.29627994308073	4.5894985865625	2.79015222484896	3.4269578441849	3.93329852905729	2.90405063166146	4.20100320722135	3.40347338821875
CLEC2B	4.20206220982292	4.86521867278646	4.70953920269792	4.44747598864193	8.48648337821094	8.63450966691328	8.50178693807813	7.31287698169922	4.91158262477344	8.36945697849479	5.67517919167188	6.05896742957031	8.86287719302578	5.80453150590625	5.57617158075521	7.18088127340026	6.00765441107865	6.0168770766276	7.89367784438802	5.59544142236589	6.65761731729427	6.18133896904037	5.65161644095964	6.10275084013021	5.53862609210677	6.47807833803385	5.57255360011198	6.33408422422526	5.98192482870313	6.10865998592448	6.17630174198828	5.72916380578646	5.24848505967188	5.95386749232813	5.5054307993099	5.76983360418229	5.0044153438151	4.50328383733333	5.55309979925911	5.15652547144661	5.29041684189583	5.06890335354948	5.20058336136458	4.98661592582292	4.73224871725912	5.23025855188411	4.52533437530313	4.36645923918099	4.45105652797135
RP11-757F18.5	7.15973364227344	6.36968823401458	7.31598804013151	7.0597942788737	5.67788738342839	5.75764080178385	5.25027057104948	5.68948772315104	5.97686351481641	5.8691404541849	3.33580271218229	5.52428586075521	3.35505417111979	5.8691404541849	3.22434647350781	3.50630658259375	4.44747598864193	3.52123410711458	3.62677401776563	2.98569532359896	3.73954761125781	3.51756969324219	3.20115127788542	4.71131816745833	3.07347406951823	3.87463274753125	3.00328898066667	4.12963742994792	3.37422694864844	3.50630658259375	5.40957537026823	3.52352063763021	3.39173725530469	3.78170480376823	5.69478009725781	5.59156821673568	5.4362620965625	6.12746819929818	5.85826384954557	5.16359436374479	6.11815254008073	5.59926802756901	6.06223456048698	5.82011806985313	4.74344231554688	5.72629944091927	5.79738437060417	7.14249460683854	5.44237182709115
VCPIP1	6.71820149150651	7.40081788900573	7.34834637515885	7.3313836536849	7.22974087421484	7.23026641302474	7.34538525737891	7.28280130052344	6.90475974123568	7.21708419074609	3.8612852940026	4.12963742994792	4.03791332029818	4.46115754641927	3.8612852940026	3.84361585653125	4.40413035358854	3.58424281836979	4.18039091629688	4.15565617549089	4.60231198371745	3.59540647157813	4.08945541483594	3.59652609926042	3.95400142470964	3.80161981586719	3.78284953747917	4.99106200063516	4.1859404766901	4.23453347368229	3.86512792848438	4.19062743422135	4.54475179869141	3.98650359315365	7.16064283919635	7.19669782854948	7.39038368779505	7.06297840210301	7.74775376351042	7.31432448884115	7.31598804013151	7.16383775604427	7.39525598547396	7.87353091886235	7.26272776812891	6.8241643132487	7.89025151291719	7.43434160693359	7.53484412190365
LOC100310756	7.29103940898177	7.474426975875	7.23608757015885	7.16172383534427	7.43126824164193	7.36221248304706	7.36884037954427	7.41843074301823	7.44743851555952	7.20979357510677	6.56487810054427	8.0353650188112	6.08970144713542	7.59169663326042	6.95601378613802	7.76180388277995	6.99058834255339	7.2753794148125	5.75490634333229	6.71395966755562	7.1519813246263	6.99918698895964	7.61030329376563	7.02619966851563	7.3530402764987	7.250972475125	7.53430765813516	7.73577824647396	7.07373258586589	7.49189563442839	7.04390429770182	7.0597942788737	7.10812035507031	6.8338203880625	6.81030572976953	6.66416948929557	6.21545074866146	7.16015148624766	6.27316098158281	5.16083640653438	5.27101797503758	5.65988629467708	5.61059704888542	4.98822282015365	5.2196786495599	5.58391173021016	5.14174723510938	7.3693387505407	6.53050857717787
PAPD4	3.13771064475521	5.12534158258073	3.10972483179688	3.22285670536719	3.46827658860156	3.52722057488281	3.41166625653125	3.93448376246875	4.74218265870573	5.40544376766667	4.47436517676042	7.599030055012	7.14857646983203	5.79003391723385	4.35561492554948	5.25027057104948	6.28117567349479	5.02123035476563	5.19878659032031	4.49578145465104	6.16854754449505	4.37732202214583	4.92543928961458	4.39216800242708	4.46335536102083	4.18039091629688	3.92332490783073	5.46447188971615	4.51325836660417	4.71447543865625	6.9388959534974	6.21870013703255	4.20682047441927	4.38665508827344	5.49890202483542	5.11271623638151	4.26576383500781	4.13544877489323	2.70960485236979	2.94730992482292	3.1048433015599	3.29473431835156	3.1887804686849	2.87769607327344	4.21400353327083	3.41752228878125	3.04002987576823	3.08641535685156	3.59883667888281
FGFR1OP2	6.02429622966146	7.22554396505729	6.41935299185938	6.56061114629036	7.41212593258984	7.27307353124766	7.39247208856901	7.35417691079167	7.04706254888802	7.57498305589193	6.89653397822995	7.09239569945104	7.40254109720339	6.83855320620573	6.69012230196979	7.25307463890104	7.32538214891068	6.9388959534974	7.54950344381979	6.69774826667448	6.96780968482188	6.62485296272005	6.59495404228438	6.83532364697292	6.56612856298646	7.25523282179572	7.20084879688177	6.61138931746406	6.84189869454583	6.86144805794167	7.01400687222266	6.77420992356615	6.5754745168638	6.89369302688255	6.99149158149479	6.86949215230052	6.78429049127708	6.37569931565104	7.1370467427026	6.68160792646875	6.77923627240104	6.83674324883542	6.79179386920313	6.97533107321354	6.85875600737109	6.57706689985417	6.60599541245573	6.30131733398307	6.89811854855859
PPA2	8.69089477902734	9.76226686173177	8.83431317929427	8.89245832308464	8.88835302815365	9.14990096776224	9.17890519038646	9.13105383220964	9.5546582408151	9.5642907509388	8.50006851367578	8.76212281977474	8.14288453511589	8.70685113874089	8.27803321380078	8.82779782604505	8.83798245404818	8.43040630134948	7.55211791715495	8.33246476454167	8.23563227523438	8.24892666834245	8.26252210314063	8.47630665459636	8.29194296621354	8.91375996797526	9.00624119300716	8.46958981679297	8.33684192342422	8.38782970846745	8.76370577266797	8.56541435511458	8.37523578497318	8.79758636561823	8.40139340517708	8.42347453297526	7.70111990570443	8.92679015030052	8.52942214163281	7.45601432814844	7.94432213217318	7.79421808973958	7.90845208338333	8.13489052790886	8.06390009833203	7.92793340763672	7.69498260369792	8.93799297304427	7.99678071258464
LOC100287015	4.56936109789714	4.94145025784896	4.52533437530313	4.71742493488021	4.10332200297135	4.175489973375	4.29627994308073	3.78034758014323	4.68983219979688	4.2708763603724	3.11962170951042	3.59284349135677	2.62628157785938	3.1738404044349	3.44352500861719	4.00050830320443	3.28945446128385	3.22285670536719	3.35089319384896	3.17532849845313	3.41588740673958	3.15031374194271	3.71036985940365	3.1321804530651	2.92338427318229	3.61251045996094	3.51979659747917	3.06613093603385	3.14177492193229	3.79648099085938	3.009050767	3.05726358240885	3.00328898066667	3.54150194051302	3.44771889353906	4.03677309426563	4.28812323355469	4.37961746114844	4.22083344514844	4.25689520998438	4.29506931018229	3.81074248233594	4.42453969953646	4.81255172476563	4.3806668843724	3.74482317436328	5.32866232709766	4.77627589425781	5.20143464551302
AF520793	4.1859404766901	4.68076416001042	4.12086155848177	4.10209012962891	3.85805066860938	4.26484761165365	4.51888226547656	4.43818960560417	4.4926992881849	5.18502926133333	3.05281691032031	3.55781223465885	4.23844685444531	4.99593466773438	3.04002987576823	3.21123008047917	6.30900753503516	3.19546428833594	5.91774077038021	3.11525984202865	3.3932834112513	2.9702036841224	2.9655139021901	3.05995300319271	2.86330887825521	3.50760448623958	3.43413284336719	3.39934543032031	3.08810880517448	3.23105971635677	3.51756969324219	3.47379061579427	2.94572038888281	3.43980849120313	3.97990695779167	4.10894705135156	3.88928839694792	3.5654417190026	3.72004420339063	3.55029456722135	3.81806094961979	4.12445873989323	3.64440700315365	3.50115874786198	3.34423943450781	4.02521313220964	3.58785013174479	2.7921930312526	2.89829418409375
RP11-389C8.2	2.22938501315625	2.28684652127604	2.24630016635938	2.27012670448177	3.48292480984896	3.48292480984896	3.38409185346354	3.57055893777344	2.2825380694375	3.52868499257813	2.60573984405339	2.29054406436719	2.51260315686719	3.2959769512474	2.89161686404167	2.24630016635938	2.61021966827865	2.52922091835677	5.82937143522656	2.90871730929948	2.66706892871354	2.70137282403385	3.5515717294375	2.42470975243229	3.66153410952865	2.6335859668125	2.40878789670833	4.19062743422135	2.53701118278646	2.59190627630469	3.96717226773177	2.57786800953646	2.7473584171849	2.65271344800521	3.88342562049479	2.84683920808333	2.35535697426563	2.23586632838802	4.73313267115365	2.74886739825781	2.7473584171849	2.60573984405339	3.02618165157552	3.34160664359896	2.83016858907552	2.87910462341406	2.29054406436719	2.25007947609896	2.31102346970313
MESDC1	6.66916745697135	7.51760087089323	6.92690783812891	7.00639843445625	6.50588634838021	6.90667540963542	7.18192181905469	6.94894522720573	6.87976216570573	7.18639815020052	7.40254109720339	6.85670970769271	6.63728659183203	6.81030572976953	6.51153659963021	5.94530739151302	7.250972475125	6.93459075424089	6.50223719684115	7.45797015617708	6.80598576576042	6.61348537782813	6.72593725458958	6.58049648989011	6.62376454258594	6.18256189338021	6.4735358213138	6.84144249240287	6.8040747084974	7.11899065163281	6.73030477324349	7.4882146701849	6.80167898851953	6.48928092140833	7.3243041622474	6.98132692250391	6.16779573942708	7.11496741264844	7.51872190793229	6.26352024976042	5.78107280351172	5.91260417853906	5.60050222965417	7.08692995827474	6.56970090333854	5.67723330759505	6.76533648798177	7.41162574152604	6.77988225093099
FILIP1	2.89341252919792	2.98569532359896	2.94130274423958	2.92582555821875	2.85558886780469	3.98125864791927	2.90114549124219	2.71803416786979	2.99521751472135	2.80498727480208	3.65056160847396	3.56665229333854	8.19571016774107	3.6764511363151	3.39934543032031	3.37422694864844	3.25237705345833	3.48186514757813	10.0364205214688	3.79789220894271	3.67924613119271	6.29846619057318	3.09150305334375	7.03471248487891	3.1048433015599	3.64815396555469	3.44205936072656	3.06742212407292	3.54783243328646	3.36583429044531	2.97324332386719	3.09665406128646	4.10560758528125	3.48545904354948	2.6121877241901	2.66352524782031	2.96882844495313	2.8682591063125	3.078385876875	2.91278068939063	3.62399346564063	4.11253263545312	3.83226266422135	3.055821458125	2.7338839905651	3.74715603757552	3.0108268920651	2.92845370317188	2.96700579723698
FAM185A	4.12347927752083	5.34680966013932	4.26576383500781	4.13544877489323	4.1859404766901	4.81573405726302	4.77822418380729	4.67551807141406	4.49147493468359	5.53862609210677	4.45524083533854	8.37473630141406	5.02020700083594	6.54917014272656	3.55915307054167	2.97759884030208	5.78107280351172	3.17232620310938	3.43004076903906	3.44771889353906	6.48224192319661	3.09985857307292	3.3124309508125	2.86178303029948	3.05841864217969	3.23105971635677	2.96209230582813	6.10275084013021	3.33425933370833	3.50245077630208	8.1206472446263	7.05690813760286	3.60174986757552	3.20991432123958	4.57548277446354	4.44052026698698	4.09171636542969	4.55300149865625	3.64815396555469	3.83019561285156	3.75842604671615	4.32893060404167	3.6910762401224	4.16800351413281	3.96717226773177	3.92332490783073	4.37292846579167	4.12193096583854	4.18487180317708
SCML4	6.39474330605365	6.19175467726563	6.45606773216797	6.10865998592448	5.69741360697135	5.80962784152046	5.85753413455339	5.61659798598438	6.51779486771667	5.60050222965417	3.63884897307031	4.66675772236979	5.25363617632292	3.5298993992474	4.53924826417839	3.46286082786458	4.66487319486458	3.84983921866927	3.18414510366667	3.75728276682552	5.53925001795703	3.8567256320026	4.8259906351901	3.05443385294531	4.03791332029818	3.98227414496615	5.40796762467318	5.09429877292318	4.85505496641667	3.009050767	4.78030345206901	4.02521313220964	3.18746062876563	5.35669645747787	5.0126915559974	5.18586100261458	6.19901213656693	5.47821784496615	5.26343910386198	5.84285170589583	6.19443595649792	6.05181124347005	5.75055678316927	6.25916975214323	6.69840799300391	6.3854719856849	7.0597942788737	5.08894966416667	6.87491965330078
COL1A1	5.23526974539583	5.05362936760417	4.94994039544792	5.06890335354948	5.83087579270182	5.74017727572917	5.95829255263802	6.17320363948984	4.93637486875781	5.49959651594531	8.62431086066536	8.03297755303299	11.3527459258945	8.45458244486745	8.26518020082682	6.15078901169011	8.6024262671237	7.66964196425182	13.8280457381771	8.77089373070052	7.84087813216016	7.95961758753125	7.53332133208724	7.88487282859115	8.3573943220013	7.37136821578906	7.32084411504505	7.98276069691016	7.71116443196094	10.521484404319	7.80283663398438	8.52540864695443	8.44303182308099	7.39038368779505	7.0257007667474	6.57600014482188	7.2937262605599	5.44820162167057	6.41314240653542	7.35778191007031	8.8727283155013	8.91437156832292	9.16577790664844	7.4032482873974	7.52886881365833	9.432388444275	5.70317717134635	4.9517562972474	5.86113960738802
PVR	6.05837474233333	5.51065395104427	6.00765441107865	6.14378291445313	5.09608820126953	5.10843515284115	5.06516854789323	5.48491327257292	5.43987386076432	5.01624026629948	5.83087579270182	6.75249650114974	5.1582533923099	6.20280743881901	5.63909039005729	4.68181822377344	6.18899731948103	5.37931528714453	5.14328995261328	5.97032996417188	5.84634506471094	5.27663018357162	5.66435466588151	5.40796762467318	5.43704621089714	5.1919598826901	5.30447173084115	6.07410646667448	5.2377055023724	5.64177551326563	5.50727898714063	6.3198964921224	6.29846619057318	5.5285353522724	5.72916380578646	5.89935000684323	5.94669406882682	6.00038085126302	5.66359779047604	5.923638912375	5.94389558442552	5.76923533020443	5.72547876105208	5.65988629467708	5.57040184104948	6.25363662049557	6.36906799915859	6.25363662049557	5.96375579500911
C15orf37	4.6199621018724	3.68104103452604	4.57969939207813	3.69849782790495	3.91936513619896	3.16278656388281	3.72542241593229	3.62677401776563	4.49578145465104	3.46158896969531	3.46014694330469	3.5736356539401	3.05995300319271	3.33273009477083	3.98997104557188	3.9028135828099	3.62784747860156	3.28036781471094	3.28354533585938	4.16434211427604	2.96070760717969	4.6556366322513	4.24935788851302	3.39173725530469	3.88706862574609	3.5427284741875	4.16317882126172	3.27730849563021	3.44492243123438	5.51142164395052	3.29329726055729	4.12347927752083	3.27234714207552	3.62677401776563	3.36714755199219	3.34292538477344	3.13356525578125	4.72513021116667	3.76933197361979	3.38115028125	3.31832346130729	3.24222027252083	3.03850350358854	3.13501032589063	3.88232553384375	2.91697073514583	3.96854803828906	4.10332200297135	3.5515717294375
DPY19L4	8.96131974443542	9.10966643469141	9.09639636049349	9.11715036719792	9.08547443359115	9.34405815754948	9.23533548163151	8.99610158919705	9.06150366735313	9.15448284144662	6.64973185794792	6.81943315829818	6.88119320865885	7.28390234113281	6.89861583261641	7.40081788900573	6.95791643376693	7.03981220528906	7.20609470523438	6.67382034328516	7.02363698768958	7.10453234886589	7.14753050173958	6.93630637196224	6.75249650114974	7.50909121313412	7.3228996601849	6.73262552042552	7.13740693113516	7.30534335418464	7.02764334775521	6.79888405442932	7.15872203653255	7.37047944641667	8.33357506557318	8.48310669377448	9.48078337926953	8.55779739609375	8.72720654535156	9.60091148139453	9.27494996290625	9.16912590718594	9.40605331415365	9.58802606520833	9.32240691130364	9.10168766089583	9.71780019889375	8.66715584182682	9.75669303182682
FTCDNL1	4.26484761165365	3.33882789206771	3.87974144498438	4.04712193613542	3.45605796164844	3.74619410520625	3.58785013174479	3.41873158372917	5.17468976430729	3.59284349135677	2.75277665655469	4.2708763603724	3.74482317436328	3.71341391429688	2.71977240808073	3.18746062876563	3.48292480984896	3.83226266422135	3.00028765573177	2.85558886780469	4.19062743422135	3.30356944621875	3.45207488173958	3.65294683997917	3.14039760006771	4.32467506774271	4.15233497658073	3.51653084167448	3.6723361584401	3.80040601784896	3.42145905148958	3.60793750729688	3.43004076903906	4.16434211427604	3.36133302371875	3.39762161007031	3.97735948596354	3.82160045221354	3.52123410711458	4.64234742966406	3.14455605999219	3.30809710822656	3.3167514525625	4.46788407946745	4.0122777201875	3.30077106923698	4.1838121301901	3.70376332085417	4.68592091785156
GPRIN3	8.5541503140599	8.9457474946276	8.64823163187135	8.48859957997578	7.6539356918683	7.77072490382135	7.78665591973247	7.75578240828646	8.53409521872266	8.02685652479948	5.30366878040755	7.14703996770833	4.98912155448177	6.31632899414531	6.93117191615365	6.57273227546354	6.80713214972396	6.01183484402474	5.4745972540349	5.23615886608333	6.56924018386719	5.75564958988021	5.4937930313776	5.56011388570573	7.09612038859063	6.22125918664453	5.56669058603646	6.80872697207161	6.21317707507292	5.75351214305078	6.61311729802604	6.91991436195443	6.52159648974089	6.32829751397865	7.56633785448958	8.3452628347474	7.11201897154948	8.66715584182682	7.65593112860807	7.0312320924349	7.21510432200521	7.35678104279297	7.41889991929167	7.41947581672569	7.75871593312813	7.11436982155339	7.16015148624766	8.23411144301432	7.67376958458296
ZNF654	6.3207916598683	7.5364733877625	6.55034787496354	6.57765517217708	6.94589820336979	7.24182999372734	7.1874817964125	7.31650413595	7.28228308247188	7.84134556739974	5.59000328555729	5.52265807377344	5.45027736953516	6.04657083634896	5.30535008473828	5.53010192672656	6.06937112486979	5.36318289584896	6.01264387174349	5.20494588792969	6.09293447905469	5.16877733164193	6.22125918664453	5.46239351336198	5.41936501273854	5.53010192672656	5.60411824151953	5.84285170589583	5.32866232709766	5.66511543248333	6.04448781096875	5.86850922330391	5.56741992385547	5.41787403263542	7.38027774672136	7.2190990982526	6.69715249953407	7.15607937710026	7.53430765813516	6.74383495514063	5.69024413020052	5.91330805955469	6.11936941689818	6.31444826917839	6.68393056877214	5.81302259952344	6.29649147948177	6.3704321521263	6.40845015658073
DLEU2	4.51325836660417	6.08020565098958	4.63589386772917	4.5022378254401	4.0322281632526	3.94316610165885	4.22083344514844	4.56457532615885	4.95958699165104	4.75100399558854	4.61515377854167	7.10993924773646	5.8956511222513	6.36116026835938	3.92191777420313	3.83226266422135	6.44656689687734	4.33904089363542	4.27743388210156	3.93041063376563	5.67924570678255	3.5298993992474	4.06279004607031	3.8701574269401	3.90780913341927	4.22307853002604	3.76672190761198	5.89355113935078	4.02913693007552	3.78514911932552	7.04210081971771	6.33977319428255	3.77179188654427	4.00513668167708	3.91398030636719	3.59540647157813	4.6238469840013	4.29865931363802	3.96476569745052	4.42354151671875	5.11012464086198	4.93161940705859	4.96045861674479	4.67344132970052	4.532905720875	4.69195448406901	4.53700041063021	4.16133244740625	5.00837667544271
CHD1L	7.65233241877865	7.97363337241667	7.56105357100261	7.36500002814323	7.36714176795238	6.66416948929557	6.91080296265052	7.13654855308984	7.82496435433698	7.21655478440365	6.89153400118837	7.23181195860807	7.00228096580469	7.53390763100781	6.76211299475208	6.9000980609628	7.94317490593229	7.03024934017708	6.43925748285078	7.1397174935612	6.93630637196224	6.95412603177708	6.64583428919063	6.62732933250391	7.17043732961198	7.10009216235156	7.32229431913802	7.21607735422656	6.95958570385677	7.18457912372396	7.71699567619792	7.64341352917604	6.90306941397135	7.20428851595833	7.06738555029427	7.21168772302865	7.20916784909115	7.03738230428385	6.92743874085938	6.88478325550604	7.12951873435156	7.20428851595833	7.09188528941146	7.32029860833073	7.0678743495026	7.1200316995763	7.52787784993471	6.84491059078125	7.21865265836328
FAM201A	3.66949958965625	3.99534317215365	3.69849782790495	4.61148146085417	3.02618165157552	3.22005340784375	3.2959769512474	2.99007780484375	3.8567256320026	3.055821458125	3.38115028125	4.02104907369271	3.11380315535938	2.94130274423958	3.35089319384896	3.77805730152344	3.54393072261719	3.60562252311458	2.9702036841224	3.45057016558854	3.17916786303385	3.14300031458073	3.77312400979427	3.43980849120313	3.14875047884896	3.97735948596354	4.07630397185417	2.84517877194792	3.19142842258854	3.0930946966875	3.02169161163281	3.39762161007031	2.82806668901823	3.94874644703385	2.73585024958333	3.13771064475521	4.35992349552344	3.70102021680469	3.03582820867188	3.8198220930013	3.80845182795182	3.8275268853776	3.9849126645026	3.74482317436328	3.84502717012109	3.19977268129167	3.83019561285156	3.79540957757031	4.3021586752526
UBE2G2	9.02674331967187	8.8727283155013	8.75322514935547	8.85571944780677	8.37999796917708	7.78044452405938	8.36793082371875	8.32405887417839	8.71462345463932	8.1935486457224	9.64942641248438	9.83385137309375	9.29794458753125	8.9888442708776	9.01425835111198	8.82904126567708	9.3570554041901	8.89457673820443	9.19308701521615	8.92679015030052	8.73305748921484	9.08179791155785	9.00985951452656	8.82963866721094	8.96645203231276	8.91649194593099	8.58773963455078	8.74544924044636	8.86703582728906	8.48750798923724	9.32744442486849	9.06150366735313	9.16099782789974	8.96889326639323	8.0650056600599	8.16384085251302	8.86404787	8.62767604997266	7.30051712584635	7.99801278831849	7.41414921925703	7.89938046686042	7.63545143060625	7.51198712077604	7.58521797330729	7.63801774013021	7.04390429770182	8.34417268877578	8.71301965072005
LINC01128	8.40019103910182	7.03507067272266	8.58443133644271	8.32250005295052	6.59921280146094	6.75194178122656	6.89257821463672	6.63415903535662	7.36393895138114	6.25013698524974	6.09697678636458	6.64223984583854	4.66755580029037	6.39219654829297	6.72181515635547	7.14902761935729	6.21797455274479	7.02028611020331	5.08422790659635	6.10203214402604	6.25717823382161	6.75032661605156	6.74383495514063	7.36173498489271	5.76923533020443	7.1034132645013	7.34044213278516	6.54828260042188	6.65145193386719	6.42391619027734	5.9317499181263	6.27820939358854	6.97483903030182	6.48269941965148	7.9812162508125	8.22808094904167	8.07407791350521	8.35526898684531	8.13172013722917	7.88559441808594	8.98032890808854	8.82004363464931	8.50121662676146	8.0819823564474	8.57941823713802	8.69428188991146	8.73834660032031	8.71108616432682	8.32653968581875
TTBK2	3.93199187895573	5.80157950698177	4.42685394176693	4.49900933558984	4.3806668843724	4.59803986923828	4.71046566930208	4.97158674807813	5.08264361977344	5.40634832976172	3.28036781471094	5.03734866926042	5.0758554498737	4.70543430669271	3.87463274753125	3.38867468604948	4.32467506774271	3.46692651297135	6.03095133657448	4.50979700390365	4.68890716922135	4.52018250082292	3.70216038788542	3.82273460614063	3.96717226773177	3.7277390599974	3.64918203544271	3.71201781021875	4.49790021263542	3.63884897307031	5.21630568221615	4.86193518896484	3.85805066860938	3.78998687081771	5.18268756250521	4.63411098065625	4.89652752532292	5.29174991113802	4.09494359306641	4.80835829807813	4.64896378420313	4.75626822869792	4.50436272875	5.3434295475599	5.62874225464323	4.35463236925	4.7260941353125	4.30742588363542	5.59544142236589
APOL6	6.45063651339583	5.9840276559401	6.36818838142135	6.51261484819531	6.34038001657943	5.88306235409766	6.38840838852448	6.2739516411599	5.56450733062779	6.22389789115104	6.97235113979844	6.68704252447995	6.92962900382292	6.78314326823776	6.56120399909245	6.12525306566231	6.81787368405859	6.18133896904037	6.65821391648307	6.52011744914714	7.58106245182656	6.07007597789063	6.61194807790625	6.28915213482292	6.43770050585938	6.33585472673438	7.43292197287109	6.88828202510573	6.30768675376302	6.89428422687891	7.46594818920506	6.64443474022526	6.55210614310026	6.20533745861979	7.68756413217708	7.07710312486719	6.46746705233281	6.88981876691406	8.23716927746875	6.54917014272656	6.73030477324349	6.43770050585938	6.47196697315365	6.51035663385156	6.44590678020964	6.4938411014388	6.64284496769141	7.58272005584349	6.32468555052761
ZNF575	7.56750028094892	6.84228098597656	6.13711340540755	6.5900150818763	6.29326359594531	6.46698824323438	6.37307816962872	6.62895880132292	6.2431751695625	6.35108954400521	6.76366080677214	5.28800762652083	4.05570418732813	5.48751137613932	5.86649706127865	4.55837647744531	5.88306235409766	5.79682743037109	4.30530784170573	7.00942353357161	6.84881961907422	5.80893470572396	7.04116985055	5.07073496582552	4.60112077555859	4.87690964866276	6.05959402529245	5.74341994753906	5.07073496582552	4.68890716922135	5.00837667544271	5.834855139	6.11740290668438	4.58858155755729	6.51779486771667	6.67069934861198	5.79682743037109	6.85210536319271	8.0145626304362	5.9799469973099	5.20997735704037	5.37842341926563	5.42154475334115	5.25514664552083	5.59377611290755	5.22931855883854	6.16713582880313	7.30975001869792	6.16120484201302
HEATR6	7.11039516281563	6.92298052808203	6.97344140764167	6.91796857751563	6.31865094979818	6.35250489792083	6.4249683018112	6.33017540958958	6.83223213715938	6.5561067634026	5.38306885544922	6.84144249240287	5.54525544614453	5.78547580046979	4.90686916228385	5.49573260340104	6.05837474233333	5.13359727795313	6.04399359256641	4.86521867278646	5.91640526592188	5.67363805095833	5.15652547144661	5.40270514874219	5.34177793807943	5.27254919696354	5.09165953107422	5.40634832976172	5.46239351336198	5.23174931844662	5.06619410947917	5.4169591297474	5.34521036686458	5.04215092760677	6.28915213482292	6.15468735885547	7.179277745875	7.01933042307604	6.01117377159896	7.13603211841016	6.56061114629036	6.51949481121224	6.44711978112396	6.35606321990104	6.60080821500521	6.53332171624479	6.65529339541797	7.06459684885156	7.27978958961979
GABRB2	7.87463723982813	8.63925970495573	7.66636897299479	7.64838847657604	6.02132437046842	6.63084015887448	6.30347348511198	6.07944579611328	7.9507514650349	6.42844417728112	5.33513083176897	4.61258113428906	3.95986371344531	4.2784093088724	5.349203682	4.57969939207813	4.42876980417188	4.33456678610677	3.90913307716406	4.29020797448437	4.12963742994792	3.98893272063281	3.645442775875	5.37763844953906	5.06703972264583	5.26871833121224	4.2484075364375	3.40036268417188	5.25439110616276	3.6956943708151	3.9849126645026	3.79270884188021	4.52631029440104	5.02470584870443	3.07489755641406	6.26411233415052	3.01221331499219	6.92796222141458	3.71036985940365	2.90871730929948	2.91019946824219	2.73769034279427	2.7473584171849	3.39934543032031	2.90114549124219	2.766160445625	3.24934708986719	5.66600995847005	3.25573027904688
FAM111B	3.64046061833594	4.7337872569974	3.6042211083125	3.85295275705859	3.25706896184635	3.55549118352083	3.38571453258594	3.22976426108333	4.4810160124974	3.32566260934896	4.80250698742578	4.47436517676042	3.89071227504688	3.43668435116406	4.16661962574349	4.10449269157422	4.66878221190365	4.02778081025521	3.62270135513281	4.75941746566406	3.91259640620313	3.65696736490625	3.55669970934375	3.79270884188021	4.99317266247917	4.55837647744531	4.35872943517708	3.61474620016146	4.53384796939583	3.97076483626823	3.55398702631771	3.76672190761198	3.58657252565104	4.37163056104427	3.10298371794531	3.16993633719531	3.72004420339063	3.61355720783854	3.10655855888021	3.48909972341146	3.88342562049479	3.32403936666146	3.55549118352083	3.83226266422135	3.56172382332552	3.21123008047917	3.9419477486849	3.50760448623958	3.91127853711719
TMEM17	3.03449542621875	5.51386637443906	3.21369956728646	3.5351395501901	3.27730849563021	3.42845388197917	3.04321811535156	4.1404883247474	5.47053798998828	3.28354533585938	4.93461398351042	4.32554930649219	5.13908158286849	4.1917719223138	4.46335536102083	5.2733551881849	3.83226266422135	4.39627161159245	5.52102457111979	3.8967193357526	3.80278542206771	4.52737126992318	3.85932978647135	4.28543182193542	3.86512792848438	4.83052408588021	4.58270516901563	3.55915307054167	5.24771004084375	4.01452650883854	3.47379061579427	4.43930984796615	4.5022378254401	4.42453969953646	3.52492281684635	3.64815396555469	2.98714204574479	5.04291024938542	2.66352524782031	3.40487057114323	4.16014770327266	3.97314707501563	3.25339603651042	3.96343318008073	3.70628469307292	3.9264579929349	3.54011000602604	2.61814068852865	4.00172407978385
PDCD4	6.03825299038672	5.8914438217125	6.22580619572954	6.64100906630729	5.28436833875781	6.42441204186328	5.76178386797135	5.65360513222656	5.80773362800547	4.2579719884375	3.11235197941146	3.45057016558854	3.8512310162526	3.33732099353125	3.2959769512474	3.12687968991406	3.1321804530651	4.38975357869531	3.26681285292188	3.078385876875	3.30809710822656	2.73203999778646	4.30083245022656	5.96098653655208	3.02323725234896	3.4269578441849	3.97848354410156	3.47882332670313	4.23213188730469	3.28354533585938	3.57963413384115	4.2359717692474	3.57864832866927	3.7228697063724	3.68161721315365	3.6187319290651	3.44648085955208	5.32775947138802	3.55549118352083	3.26530798341667	2.94239570510156	3.22143314631771	2.98096990598698	3.99940700919792	3.46014694330469	2.56957602236719	3.98650359315365	4.11968039852734	4.1581595585
IRAK1BP1	7.79002915684635	8.68335359763672	7.96910203517188	7.74110455316146	7.70440110587221	8.0650056600599	7.56633785448958	7.40722015171745	8.34468658975309	8.07628229528255	6.22056979300651	5.11435347240365	7.02677123322135	5.68584398619661	6.17445047871094	7.32084411504505	5.79682743037109	6.1246522499987	6.46587532503776	4.81155934600781	5.78265405459245	6.737740608625	5.82336689013021	6.07554467122917	5.64056480988021	6.94845037122135	6.93681381994219	4.65761337254167	5.88436861035677	6.28117567349479	5.46541249305859	5.9183636313224	5.45672581141042	7.05460486710443	6.13250436195365	6.80291415371484	7.94863771697786	7.29760741357526	6.41084078247396	8.10919135253307	7.52684080663802	7.13047137728255	7.78840049435156	8.36509794216797	8.14703357900651	7.13321435489974	8.22572634273698	7.46972334725651	8.18864058217708
COX10-AS1	5.88236600137448	7.19870411834115	6.19254837949219	6.50284642560156	6.27084826579271	6.2745525544974	6.47138493423698	6.07235296092969	6.26044836730469	6.4155775813138	2.96882844495313	2.63780587252604	2.75478113982292	3.20857309946875	2.71133350597396	2.47917017025	3.04321811535156	2.99521751472135	3.07182936109896	3.01388158093229	2.99521751472135	3.05995300319271	2.81547484684375	2.74149900385677	2.68251933697917	3.18559312745833	3.18559312745833	2.85558886780469	2.86178303029948	3.03449542621875	3.83572803656771	3.26281734917448	3.41588740673958	2.50271613480729	6.05130005562236	5.96838677122135	6.59811754215104	6.1286717636157	5.6612561776901	6.43518134039844	6.41015736604688	6.4577809372513	6.60773871245573	6.65986719115339	6.6002554943151	5.8637143348099	6.61374385843516	6.37978273135807	6.48702545120313
LGALS3	3.69966819135417	5.02470584870443	3.79147528327865	3.47379061579427	3.31524892616667	2.76932917924479	3.46454636265365	3.6723361584401	5.51776478807031	4.89046345036068	7.08847045064479	10.3910398345781	4.96787745230208	8.61915121573724	5.43403614181302	5.12445608770313	10.1416571801484	6.10466970838281	4.97958946353646	5.45609038172396	7.49997401141146	5.78601874616797	4.24723705084896	7.03830016942656	6.62009157150335	5.71743987720964	5.57535520475521	7.26166208292057	5.76570777830504	4.37732202214583	9.19514395104167	10.3338688554427	4.65279535196615	5.4632137168875	5.68203386720703	3.33992593270052	3.2787443905	4.66675772236979	3.47761334478125	3.160412622375	3.47105466082813	3.21541084117708	3.22703626196615	3.8612852940026	4.07630397185417	3.09487882509115	3.8370069307526	4.57969939207813	4.0061318802526
TLCD2	6.94096949770703	5.56306199398177	6.72428145613542	7.05121323238281	5.09693705212891	4.51660393889323	5.05745429840885	5.1235015294125	5.33341782951563	5.08819543802214	8.82420252455833	9.30000070974062	6.20846408672786	9.45069766051146	8.44962743505573	7.44851575173438	8.76104386264086	8.26153342522917	6.54695813207552	9.12026305797396	9.20902989870182	8.16443121743229	8.66883840935417	8.97003607120313	9.1138727238112	7.76524561242969	7.76084212048177	8.34996825168438	8.23670261703646	6.80974904499453	10.1657847054995	8.92211487159323	8.62946986238802	8.36448638701562	8.39832341913802	7.63700529680911	5.42792101238802	7.67601752399706	8.17696712185417	5.14780135058724	6.58173149848568	6.49544717204297	5.93693524778646	5.08894966416667	5.46447188971615	6.41389816783073	5.70710258979167	6.8363391077474	6.41389816783073
AREG	5.50301849307552	5.77847085367188	5.7662730208099	5.97411651803646	5.84036716020104	5.91527779327734	6.04206959688281	5.90607240327474	5.64123823172083	6.02068140822396	6.84075705178776	5.76441456284115	6.00344992658203	5.9183636313224	5.67307159613542	6.9478872546224	6.4233782209599	7.15152008577344	5.15445927079948	7.09804916373307	6.11406596167448	6.506419178475	6.39957989157031	7.11250514630208	5.72854777342682	6.8151181085599	7.74615209046094	6.11274602198661	5.70120973083073	6.86193915724479	6.48660795060504	6.31318227198828	5.49054828254557	7.62047815327576	7.37761230276172	6.92146068524219	7.33418087638672	5.8914438217125	7.50454926078802	7.28810745461849	8.29629210472656	8.2659268498112	8.17447076826172	7.63144701573438	7.67694452950521	8.22364237463802	7.51916447925573	7.27727045368229	8.20423016813542
LINC00969	6.86193915724479	7.93362229676563	7.47918919759427	6.84792662353125	7.08374776998177	6.61348537782813	6.49266623794401	6.68104579864583	7.6990033282763	6.56550414955599	7.42931442432682	7.43244312276049	8.78499381617969	9.11459532137891	6.61569318581901	7.30862426000521	7.65346119444271	6.59546426583151	4.79202370236458	6.1650365658099	7.19110913914193	6.81787368405859	7.05865266384401	6.30958199182813	7.02728028585156	6.86535985708464	5.80157950698177	7.81560061012005	5.80646511007031	4.41685103288542	9.39257001155339	7.04593532507292	7.37709565673177	5.66820376614602	6.39277423780469	5.14081635951432	4.75822155797656	6.54260437177669	4.70502180815104	4.93363009011719	5.18434699672917	4.57313427807552	4.99593466773438	5.40957537026823	4.96045861674479	4.28543182193542	5.17468976430729	6.45179244907292	6.10934175103438
[truncated: 11,493 more rows]
[truncated: 15 more columns]
