# Supplementary material for: Mechanistic investigation of glycolysis and pyroptosis in colon adenocarcinoma tissues, and prognostic analysis of patient clinical outcomes
Source: PLoS One. 2025 Jul 18;20(7):e0328560. doi: 10.1371/journal.pone.0328560 (PMC12273967; doi:10.1371/journal.pone.0328560)
Supplement: S1 File — (ZIP) [file pone.0328560.s003.zip › Additional data1/GSE20916_series_matrix.txt]

!Series_title	"Modeling oncogenic signaling in colon tumors by multidirectional analyses of microarray data"
!Series_geo_accession	"GSE20916"
!Series_status	"Public on Aug 01 2010"
!Series_submission_date	"Mar 16 2010"
!Series_last_update_date	"Mar 25 2019"
!Series_pubmed_id	"20957034"
!Series_summary	"Background. Most colorectal cancers (CRC) arise in a progression through adenoma to carcinoma phenotypes as a consequence of altered genetic information. Clinical progression of CRC may occur in parallel with distinctive signaling alterations. We designed multidirectional analyses integrating microarray-based data with biostatistics and bioinformatics to elucidate the signaling and metabolic alterations underlying CRC development in the adenoma-carcinoma sequence.    Methodology/Principal Findings. Studies were performed on normal mucosa, adenoma, and CRC samples obtained during surgery or colonoscopy. Collections of cryostat sections prepared from the tissue samples were evaluated by a pathologist to control the relative cell type content. RNA was isolated from 105 macro- and 40 microdissected specimens. The measurements were done using Affymetrix GeneChip HG-U133plus2, and probe set data were generated using two normalization algorithms: MAS5 and GCRMA with LVS. The data were evaluated using pair-wise comparisons and data decomposition into SVD modes. The method selected for the functional analysis used the Kolmogorov-Smirnov test. Based on a consensus of the results obtained by two tissue handling procedures, two normalization algorithms, and two probe set sorting criteria, we identified six KEGG signaling and metabolic pathways (cell cycle, DNA replication, p53 signaling pathway, purine metabolism, pyrimidine metabolism, and RNA polymerase) that are significantly altered in both macro- and microdissected tumor samples compared to normal colon. On the other hand, pathways altered between benign and malignant tumors were identified only in the macrodissected tissues.  Conclusion/Significance. Multidirectional analyses of microarray data allow the identification of essential signaling alterations underlying CRC development. Although the proposed strategy is computationally complex and labor–intensive, it may reduce the number of false results."
!Series_overall_design	"Gene expression profiles of 40 tissue samples representing distant full-thickness normal colon, normal colon mucosa dissected from tumor, adenoma, and carcinoma. Gene expression profiles of 105 tissue samples representing colon carcinomas, adenocarcinomas, and normal colon samples."
!Series_type	"Expression profiling by array"
!Series_contributor	"Magdalena,,Skrzypczak"
!Series_contributor	"Krzysztof,,Goryca"
!Series_contributor	"Tymon,,Rubel"
!Series_contributor	"Agnieszka,,Paziewska"
!Series_contributor	"Michal,,Mikula"
!Series_contributor	"Dorota,,Jarosz"
!Series_contributor	"Jacek,,Pachlewski"
!Series_contributor	"Janusz,,Oledzki"
!Series_contributor	"Jerzy,,Ostrowski"
!Series_sample_id	"GSM523242 GSM523243 GSM523244 GSM523245 GSM523246 GSM523247 GSM523248 GSM523249 GSM523250 GSM523251 GSM523252 GSM523253 GSM523254 GSM523255 GSM523256 GSM523257 GSM523258 GSM523259 GSM523260 GSM523261 GSM523262 GSM523263 GSM523264 GSM523265 GSM523266 GSM523267 GSM523268 GSM523269 GSM523270 GSM523271 GSM523272 GSM523273 GSM523274 GSM523275 GSM523276 GSM523277 GSM523278 GSM523279 GSM523280 GSM523281 GSM523282 GSM523283 GSM523284 GSM523285 GSM523286 GSM523287 GSM523288 GSM523289 GSM523290 GSM523291 GSM523292 GSM523293 GSM523294 GSM523295 GSM523296 GSM523297 GSM523298 GSM523299 GSM523300 GSM523301 GSM523302 GSM523303 GSM523304 GSM523305 GSM523306 GSM523307 GSM523308 GSM523309 GSM523310 GSM523311 GSM523312 GSM523313 GSM523314 GSM523315 GSM523316 GSM523317 GSM523318 GSM523319 GSM523320 GSM523321 GSM523322 GSM523323 GSM523324 GSM523325 GSM523326 GSM523327 GSM523328 GSM523329 GSM523330 GSM523331 GSM523332 GSM523333 GSM523334 GSM523335 GSM523336 GSM523337 GSM523338 GSM523339 GSM523340 GSM523341 GSM523342 GSM523343 GSM523344 GSM523345 GSM523346 GSM523347 GSM523348 GSM523349 GSM523350 GSM523351 GSM523352 GSM523353 GSM523354 GSM523355 GSM523356 GSM523357 GSM523358 GSM523359 GSM523360 GSM523361 GSM523362 GSM523363 GSM523364 GSM523365 GSM523366 GSM523367 GSM523368 GSM523369 GSM523370 GSM523371 GSM523372 GSM523373 GSM523374 GSM523375 GSM523376 GSM523377 GSM523378 GSM523379 GSM523380 GSM523381 GSM523382 GSM523383 GSM523384 GSM523385 GSM523386 "
!Series_contact_name	"Krzysztof,,Goryca"
!Series_contact_department	"CeNT"
!Series_contact_institute	"Uniwersytet Warszawski"
!Series_contact_address	"Banacha 2c"
!Series_contact_city	"Warszawa"
!Series_contact_zip/postal_code	"02-097"
!Series_contact_country	"Poland"
!Series_supplementary_file	"ftp://ftp.ncbi.nlm.nih.gov/geo/series/GSE20nnn/GSE20916/suppl/GSE20916_RAW.tar"
!Series_platform_id	"GPL570"
!Series_platform_taxid	"9606"
!Series_sample_taxid	"9606"
!Series_relation	"BioProject: https://www.ncbi.nlm.nih.gov/bioproject/PRJNA124461"

!Sample_title	"mucosa_normal_colon_1 (micro)"	"mucosa_normal_colon_2 (micro)"	"mucosa_adenoma_3 (micro)"	"colonic_crypt_epithelial_cells_normal_colon_4 (micro)"	"mucosa_normal_colon_5 (micro)"	"mucosa_adenoma_6 (micro)"	"mucosa_carcinoma_7 (micro)"	"mucosa_carcinoma_8 (micro)"	"mucosa_carcinoma_9 (micro)"	"mucosa_adenoma_10 (micro)"	"mucosa_adenoma_11 (micro)"	"mucosa_carcinoma_12 (micro)"	"colonic_crypt_epithelial_cells_adenoma_13 (micro)"	"colonic_crypt_epithelial_cells_normal_colon_14 (micro)"	"colonic_crypt_epithelial_cells_adenoma_15 (micro)"	"colonic_crypt_epithelial_cells_carcinoma_16 (micro)"	"colonic_crypt_epithelial_cells_carcinoma_17 (micro)"	"colonic_crypt_epithelial_cells_adenoma_18 (micro)"	"colonic_crypt_epithelial_cells_normal_colon_19 (micro)"	"colonic_crypt_epithelial_cells_adenoma_20 (micro)"	"colonic_crypt_epithelial_cells_carcinoma_21 (micro)"	"colonic_crypt_epithelial_cells_carcinoma_22 (micro)"	"colonic_crypt_epithelial_cells_distant_normal_colon_23 (micro)"	"colonic_crypt_epithelial_cells_distant_normal_colon_24 (micro)"	"colonic_crypt_epithelial_cells_distant_normal_colon_25 (micro)"	"colonic_crypt_epithelial_cells_distant_normal_colon_26 (micro)"	"mucosa_distant_normal_colon_27 (micro)"	"mucosa_distant_normal_colon_28 (micro)"	"mucosa_distant_normal_colon_29 (micro)"	"mucosa_distant_normal_colon_30 (micro)"	"colonic_crypt_epithelial_cells_normal_colon_31 (micro)"	"mucosa_normal_colon_32 (micro)"	"mucosa_normal_colon_33 (micro)"	"mucosa_carcinoma_34 (micro)"	"colonic_crypt_epithelial_cells_normal_colon_35 (micro)"	"colonic_crypt_epithelial_cells_adenoma_36 (micro)"	"colonic_crypt_epithelial_cells_carcinoma_37 (micro)"	"colonic_crypt_epithelial_cells_distant_normal_colon_38 (micro)"	"mucosa_distant_normal_colon_39 (micro)"	"mucosa_adenoma_40 (micro)"	"normal_colon_1 (macro)"	"adenocarcinoma_2"	"adenocarcinoma_3"	"adenocarcinoma_4"	"normal_colon_5 (macro)"	"adenoma_6"	"adenoma_7"	"normal_colon_8 (macro)"	"normal_colon_9 (macro)"	"normal_colon_10 (macro)"	"adenocarcinoma_11"	"adenoma_12"	"adenoma_13"	"adenoma_14"	"adenocarcinoma_15"	"normal_colon_16 (macro)"	"adenocarcinoma_17"	"normal_colon_18 (macro)"	"adenoma_19"	"adenoma_20"	"adenoma_21"	"adenocarcinoma_22"	"normal_colon_23 (macro)"	"adenocarcinoma_24"	"adenocarcinoma_25"	"adenoma_26"	"adenoma_27"	"adenoma_28"	"normal_colon_29 (macro)"	"normal_colon_30 (macro)"	"adenocarcinoma_31"	"adenocarcinoma_32"	"normal_colon_33 (macro)"	"adenoma_34"	"adenocarcinoma_35"	"adenocarcinoma_36"	"adenocarcinoma_37"	"adenoma_38"	"adenoma_39"	"adenoma_40"	"adenoma_41"	"adenocarcinoma_42"	"normal_colon_43 (macro)"	"adenocarcinoma_44"	"adenocarcinoma_45"	"adenoma_46"	"adenoma_47"	"adenoma_48"	"normal_colon_49 (macro)"	"adenocarcinoma_50"	"adenocarcinoma_51"	"adenoma_52"	"adenoma_53"	"adenoma_54"	"adenoma_55"	"adenocarcinoma_56"	"normal_colon_57 (macro)"	"adenocarcinoma_58"	"adenoma_59"	"adenoma_60"	"adenoma_61"	"normal_colon_62 (macro)"	"adenocarcinoma_63"	"adenocarcinoma_64"	"adenoma_65"	"adenoma_66"	"adenoma_67"	"normal_colon_68 (macro)"	"adenocarcinoma_69"	"adenocarcinoma_70"	"adenocarcinoma_71"	"adenoma_72"	"adenoma_73"	"adenoma_74"	"adenoma_75"	"adenocarcinoma_76"	"normal_colon_77 (macro)"	"adenocarcinoma_78"	"normal_colon_79 (macro)"	"adenoma_80"	"adenoma_81"	"adenoma_82"	"normal_colon_83 (macro)"	"normal_colon_84 (macro)"	"adenocarcinoma_85"	"adenoma_86"	"adenocarcinoma_87"	"normal_colon_88 (macro)"	"adenocarcinoma_89"	"adenocarcinoma_90"	"adenocarcinoma_91"	"normal_colon_92 (macro)"	"adenoma_93"	"adenoma_94"	"adenoma_95"	"normal_colon_96 (macro)"	"adenocarcinoma_97"	"adenocarcinoma_98"	"adenocarcinoma_99"	"adenoma_100"	"normal_colon_101 (macro)"	"adenoma_102"	"adenoma_103"	"adenoma_104"	"adenoma_105"
!Sample_geo_accession	"GSM523242"	"GSM523243"	"GSM523244"	"GSM523245"	"GSM523246"	"GSM523247"	"GSM523248"	"GSM523249"	"GSM523250"	"GSM523251"	"GSM523252"	"GSM523253"	"GSM523254"	"GSM523255"	"GSM523256"	"GSM523257"	"GSM523258"	"GSM523259"	"GSM523260"	"GSM523261"	"GSM523262"	"GSM523263"	"GSM523264"	"GSM523265"	"GSM523266"	"GSM523267"	"GSM523268"	"GSM523269"	"GSM523270"	"GSM523271"	"GSM523272"	"GSM523273"	"GSM523274"	"GSM523275"	"GSM523276"	"GSM523277"	"GSM523278"	"GSM523279"	"GSM523280"	"GSM523281"	"GSM523282"	"GSM523283"	"GSM523284"	"GSM523285"	"GSM523286"	"GSM523287"	"GSM523288"	"GSM523289"	"GSM523290"	"GSM523291"	"GSM523292"	"GSM523293"	"GSM523294"	"GSM523295"	"GSM523296"	"GSM523297"	"GSM523298"	"GSM523299"	"GSM523300"	"GSM523301"	"GSM523302"	"GSM523303"	"GSM523304"	"GSM523305"	"GSM523306"	"GSM523307"	"GSM523308"	"GSM523309"	"GSM523310"	"GSM523311"	"GSM523312"	"GSM523313"	"GSM523314"	"GSM523315"	"GSM523316"	"GSM523317"	"GSM523318"	"GSM523319"	"GSM523320"	"GSM523321"	"GSM523322"	"GSM523323"	"GSM523324"	"GSM523325"	"GSM523326"	"GSM523327"	"GSM523328"	"GSM523329"	"GSM523330"	"GSM523331"	"GSM523332"	"GSM523333"	"GSM523334"	"GSM523335"	"GSM523336"	"GSM523337"	"GSM523338"	"GSM523339"	"GSM523340"	"GSM523341"	"GSM523342"	"GSM523343"	"GSM523344"	"GSM523345"	"GSM523346"	"GSM523347"	"GSM523348"	"GSM523349"	"GSM523350"	"GSM523351"	"GSM523352"	"GSM523353"	"GSM523354"	"GSM523355"	"GSM523356"	"GSM523357"	"GSM523358"	"GSM523359"	"GSM523360"	"GSM523361"	"GSM523362"	"GSM523363"	"GSM523364"	"GSM523365"	"GSM523366"	"GSM523367"	"GSM523368"	"GSM523369"	"GSM523370"	"GSM523371"	"GSM523372"	"GSM523373"	"GSM523374"	"GSM523375"	"GSM523376"	"GSM523377"	"GSM523378"	"GSM523379"	"GSM523380"	"GSM523381"	"GSM523382"	"GSM523383"	"GSM523384"	"GSM523385"	"GSM523386"
!Sample_status	"Public on Aug 01 2010"	"Public on Aug 01 2010"	"Public on Aug 01 2010"	"Public on Aug 01 2010"	"Public on Aug 01 2010"	"Public on Aug 01 2010"	"Public on Aug 01 2010"	"Public on Aug 01 2010"	"Public on Aug 01 2010"	"Public on Aug 01 2010"	"Public on Aug 01 2010"	"Public on Aug 01 2010"	"Public on Aug 01 2010"	"Public on Aug 01 2010"	"Public on Aug 01 2010"	"Public on Aug 01 2010"	"Public on Aug 01 2010"	"Public on Aug 01 2010"	"Public on Aug 01 2010"	"Public on Aug 01 2010"	"Public on Aug 01 2010"	"Public on Aug 01 2010"	"Public on Aug 01 2010"	"Public on Aug 01 2010"	"Public on Aug 01 2010"	"Public on Aug 01 2010"	"Public on Aug 01 2010"	"Public on Aug 01 2010"	"Public on Aug 01 2010"	"Public on Aug 01 2010"	"Public on Aug 01 2010"	"Public on Aug 01 2010"	"Public on Aug 01 2010"	"Public on Aug 01 2010"	"Public on Aug 01 2010"	"Public on Aug 01 2010"	"Public on Aug 01 2010"	"Public on Aug 01 2010"	"Public on Aug 01 2010"	"Public on Aug 01 2010"	"Public on Aug 01 2010"	"Public on Aug 01 2010"	"Public on Aug 01 2010"	"Public on Aug 01 2010"	"Public on Aug 01 2010"	"Public on Aug 01 2010"	"Public on Aug 01 2010"	"Public on Aug 01 2010"	"Public on Aug 01 2010"	"Public on Aug 01 2010"	"Public on Aug 01 2010"	"Public on Aug 01 2010"	"Public on Aug 01 2010"	"Public on Aug 01 2010"	"Public on Aug 01 2010"	"Public on Aug 01 2010"	"Public on Aug 01 2010"	"Public on Aug 01 2010"	"Public on Aug 01 2010"	"Public on Aug 01 2010"	"Public on Aug 01 2010"	"Public on Aug 01 2010"	"Public on Aug 01 2010"	"Public on Aug 01 2010"	"Public on Aug 01 2010"	"Public on Aug 01 2010"	"Public on Aug 01 2010"	"Public on Aug 01 2010"	"Public on Aug 01 2010"	"Public on Aug 01 2010"	"Public on Aug 01 2010"	"Public on Aug 01 2010"	"Public on Aug 01 2010"	"Public on Aug 01 2010"	"Public on Aug 01 2010"	"Public on Aug 01 2010"	"Public on Aug 01 2010"	"Public on Aug 01 2010"	"Public on Aug 01 2010"	"Public on Aug 01 2010"	"Public on Aug 01 2010"	"Public on Aug 01 2010"	"Public on Aug 01 2010"	"Public on Aug 01 2010"	"Public on Aug 01 2010"	"Public on Aug 01 2010"	"Public on Aug 01 2010"	"Public on Aug 01 2010"	"Public on Aug 01 2010"	"Public on Aug 01 2010"	"Public on Aug 01 2010"	"Public on Aug 01 2010"	"Public on Aug 01 2010"	"Public on Aug 01 2010"	"Public on Aug 01 2010"	"Public on Aug 01 2010"	"Public on Aug 01 2010"	"Public on Aug 01 2010"	"Public on Aug 01 2010"	"Public on Aug 01 2010"	"Public on Aug 01 2010"	"Public on Aug 01 2010"	"Public on Aug 01 2010"	"Public on Aug 01 2010"	"Public on Aug 01 2010"	"Public on Aug 01 2010"	"Public on Aug 01 2010"	"Public on Aug 01 2010"	"Public on Aug 01 2010"	"Public on Aug 01 2010"	"Public on Aug 01 2010"	"Public on Aug 01 2010"	"Public on Aug 01 2010"	"Public on Aug 01 2010"	"Public on Aug 01 2010"	"Public on Aug 01 2010"	"Public on Aug 01 2010"	"Public on Aug 01 2010"	"Public on Aug 01 2010"	"Public on Aug 01 2010"	"Public on Aug 01 2010"	"Public on Aug 01 2010"	"Public on Aug 01 2010"	"Public on Aug 01 2010"	"Public on Aug 01 2010"	"Public on Aug 01 2010"	"Public on Aug 01 2010"	"Public on Aug 01 2010"	"Public on Aug 01 2010"	"Public on Aug 01 2010"	"Public on Aug 01 2010"	"Public on Aug 01 2010"	"Public on Aug 01 2010"	"Public on Aug 01 2010"	"Public on Aug 01 2010"	"Public on Aug 01 2010"	"Public on Aug 01 2010"	"Public on Aug 01 2010"	"Public on Aug 01 2010"	"Public on Aug 01 2010"	"Public on Aug 01 2010"	"Public on Aug 01 2010"	"Public on Aug 01 2010"	"Public on Aug 01 2010"	"Public on Aug 01 2010"
!Sample_submission_date	"Mar 16 2010"	"Mar 16 2010"	"Mar 16 2010"	"Mar 16 2010"	"Mar 16 2010"	"Mar 16 2010"	"Mar 16 2010"	"Mar 16 2010"	"Mar 16 2010"	"Mar 16 2010"	"Mar 16 2010"	"Mar 16 2010"	"Mar 16 2010"	"Mar 16 2010"	"Mar 16 2010"	"Mar 16 2010"	"Mar 16 2010"	"Mar 16 2010"	"Mar 16 2010"	"Mar 16 2010"	"Mar 16 2010"	"Mar 16 2010"	"Mar 16 2010"	"Mar 16 2010"	"Mar 16 2010"	"Mar 16 2010"	"Mar 16 2010"	"Mar 16 2010"	"Mar 16 2010"	"Mar 16 2010"	"Mar 16 2010"	"Mar 16 2010"	"Mar 16 2010"	"Mar 16 2010"	"Mar 16 2010"	"Mar 16 2010"	"Mar 16 2010"	"Mar 16 2010"	"Mar 16 2010"	"Mar 16 2010"	"Mar 16 2010"	"Mar 16 2010"	"Mar 16 2010"	"Mar 16 2010"	"Mar 16 2010"	"Mar 16 2010"	"Mar 16 2010"	"Mar 16 2010"	"Mar 16 2010"	"Mar 16 2010"	"Mar 16 2010"	"Mar 16 2010"	"Mar 16 2010"	"Mar 16 2010"	"Mar 16 2010"	"Mar 16 2010"	"Mar 16 2010"	"Mar 16 2010"	"Mar 16 2010"	"Mar 16 2010"	"Mar 16 2010"	"Mar 16 2010"	"Mar 16 2010"	"Mar 16 2010"	"Mar 16 2010"	"Mar 16 2010"	"Mar 16 2010"	"Mar 16 2010"	"Mar 16 2010"	"Mar 16 2010"	"Mar 16 2010"	"Mar 16 2010"	"Mar 16 2010"	"Mar 16 2010"	"Mar 16 2010"	"Mar 16 2010"	"Mar 16 2010"	"Mar 16 2010"	"Mar 16 2010"	"Mar 16 2010"	"Mar 16 2010"	"Mar 16 2010"	"Mar 16 2010"	"Mar 16 2010"	"Mar 16 2010"	"Mar 16 2010"	"Mar 16 2010"	"Mar 16 2010"	"Mar 16 2010"	"Mar 16 2010"	"Mar 16 2010"	"Mar 16 2010"	"Mar 16 2010"	"Mar 16 2010"	"Mar 16 2010"	"Mar 16 2010"	"Mar 16 2010"	"Mar 16 2010"	"Mar 16 2010"	"Mar 16 2010"	"Mar 16 2010"	"Mar 16 2010"	"Mar 16 2010"	"Mar 16 2010"	"Mar 16 2010"	"Mar 16 2010"	"Mar 16 2010"	"Mar 16 2010"	"Mar 16 2010"	"Mar 16 2010"	"Mar 16 2010"	"Mar 16 2010"	"Mar 16 2010"	"Mar 16 2010"	"Mar 16 2010"	"Mar 16 2010"	"Mar 16 2010"	"Mar 16 2010"	"Mar 16 2010"	"Mar 16 2010"	"Mar 16 2010"	"Mar 16 2010"	"Mar 16 2010"	"Mar 16 2010"	"Mar 16 2010"	"Mar 16 2010"	"Mar 16 2010"	"Mar 16 2010"	"Mar 16 2010"	"Mar 16 2010"	"Mar 16 2010"	"Mar 16 2010"	"Mar 16 2010"	"Mar 16 2010"	"Mar 16 2010"	"Mar 16 2010"	"Mar 16 2010"	"Mar 16 2010"	"Mar 16 2010"	"Mar 16 2010"	"Mar 16 2010"	"Mar 16 2010"	"Mar 16 2010"	"Mar 16 2010"	"Mar 16 2010"
!Sample_last_update_date	"Aug 28 2018"	"Aug 28 2018"	"Aug 28 2018"	"Aug 28 2018"	"Aug 28 2018"	"Aug 28 2018"	"Aug 28 2018"	"Aug 28 2018"	"Aug 28 2018"	"Aug 28 2018"	"Aug 28 2018"	"Aug 28 2018"	"Aug 28 2018"	"Aug 28 2018"	"Aug 28 2018"	"Aug 28 2018"	"Aug 28 2018"	"Aug 28 2018"	"Aug 28 2018"	"Aug 28 2018"	"Aug 28 2018"	"Aug 28 2018"	"Aug 28 2018"	"Aug 28 2018"	"Aug 28 2018"	"Aug 28 2018"	"Aug 28 2018"	"Aug 28 2018"	"Aug 28 2018"	"Aug 28 2018"	"Aug 28 2018"	"Aug 28 2018"	"Aug 28 2018"	"Aug 28 2018"	"Aug 28 2018"	"Aug 28 2018"	"Aug 28 2018"	"Aug 28 2018"	"Aug 28 2018"	"Aug 28 2018"	"Aug 28 2018"	"Aug 28 2018"	"Aug 28 2018"	"Aug 28 2018"	"Aug 28 2018"	"Aug 28 2018"	"Aug 28 2018"	"Aug 28 2018"	"Aug 28 2018"	"Aug 28 2018"	"Aug 28 2018"	"Aug 28 2018"	"Aug 28 2018"	"Aug 28 2018"	"Aug 28 2018"	"Aug 28 2018"	"Aug 28 2018"	"Aug 28 2018"	"Aug 28 2018"	"Aug 28 2018"	"Aug 28 2018"	"Aug 28 2018"	"Aug 28 2018"	"Aug 28 2018"	"Aug 28 2018"	"Aug 28 2018"	"Aug 28 2018"	"Aug 28 2018"	"Aug 28 2018"	"Aug 28 2018"	"Aug 28 2018"	"Aug 28 2018"	"Aug 28 2018"	"Aug 28 2018"	"Aug 28 2018"	"Aug 28 2018"	"Aug 28 2018"	"Aug 28 2018"	"Aug 28 2018"	"Aug 28 2018"	"Aug 28 2018"	"Aug 28 2018"	"Aug 28 2018"	"Aug 28 2018"	"Aug 28 2018"	"Aug 28 2018"	"Aug 28 2018"	"Aug 28 2018"	"Aug 28 2018"	"Aug 28 2018"	"Aug 28 2018"	"Aug 28 2018"	"Aug 28 2018"	"Aug 28 2018"	"Aug 28 2018"	"Aug 28 2018"	"Aug 28 2018"	"Aug 28 2018"	"Aug 28 2018"	"Aug 28 2018"	"Aug 28 2018"	"Aug 28 2018"	"Aug 28 2018"	"Aug 28 2018"	"Aug 28 2018"	"Aug 28 2018"	"Aug 28 2018"	"Aug 28 2018"	"Aug 28 2018"	"Aug 28 2018"	"Aug 28 2018"	"Aug 28 2018"	"Aug 28 2018"	"Aug 28 2018"	"Aug 28 2018"	"Aug 28 2018"	"Aug 28 2018"	"Aug 28 2018"	"Aug 28 2018"	"Aug 28 2018"	"Aug 28 2018"	"Aug 28 2018"	"Aug 28 2018"	"Aug 28 2018"	"Aug 28 2018"	"Aug 28 2018"	"Aug 28 2018"	"Aug 28 2018"	"Aug 28 2018"	"Aug 28 2018"	"Aug 28 2018"	"Aug 28 2018"	"Aug 28 2018"	"Aug 28 2018"	"Aug 28 2018"	"Aug 28 2018"	"Aug 28 2018"	"Aug 28 2018"	"Aug 28 2018"	"Aug 28 2018"	"Aug 28 2018"	"Aug 28 2018"	"Aug 28 2018"	"Aug 28 2018"	"Aug 28 2018"
!Sample_type	"RNA"	"RNA"	"RNA"	"RNA"	"RNA"	"RNA"	"RNA"	"RNA"	"RNA"	"RNA"	"RNA"	"RNA"	"RNA"	"RNA"	"RNA"	"RNA"	"RNA"	"RNA"	"RNA"	"RNA"	"RNA"	"RNA"	"RNA"	"RNA"	"RNA"	"RNA"	"RNA"	"RNA"	"RNA"	"RNA"	"RNA"	"RNA"	"RNA"	"RNA"	"RNA"	"RNA"	"RNA"	"RNA"	"RNA"	"RNA"	"RNA"	"RNA"	"RNA"	"RNA"	"RNA"	"RNA"	"RNA"	"RNA"	"RNA"	"RNA"	"RNA"	"RNA"	"RNA"	"RNA"	"RNA"	"RNA"	"RNA"	"RNA"	"RNA"	"RNA"	"RNA"	"RNA"	"RNA"	"RNA"	"RNA"	"RNA"	"RNA"	"RNA"	"RNA"	"RNA"	"RNA"	"RNA"	"RNA"	"RNA"	"RNA"	"RNA"	"RNA"	"RNA"	"RNA"	"RNA"	"RNA"	"RNA"	"RNA"	"RNA"	"RNA"	"RNA"	"RNA"	"RNA"	"RNA"	"RNA"	"RNA"	"RNA"	"RNA"	"RNA"	"RNA"	"RNA"	"RNA"	"RNA"	"RNA"	"RNA"	"RNA"	"RNA"	"RNA"	"RNA"	"RNA"	"RNA"	"RNA"	"RNA"	"RNA"	"RNA"	"RNA"	"RNA"	"RNA"	"RNA"	"RNA"	"RNA"	"RNA"	"RNA"	"RNA"	"RNA"	"RNA"	"RNA"	"RNA"	"RNA"	"RNA"	"RNA"	"RNA"	"RNA"	"RNA"	"RNA"	"RNA"	"RNA"	"RNA"	"RNA"	"RNA"	"RNA"	"RNA"	"RNA"	"RNA"	"RNA"	"RNA"	"RNA"	"RNA"	"RNA"	"RNA"
!Sample_channel_count	"1"	"1"	"1"	"1"	"1"	"1"	"1"	"1"	"1"	"1"	"1"	"1"	"1"	"1"	"1"	"1"	"1"	"1"	"1"	"1"	"1"	"1"	"1"	"1"	"1"	"1"	"1"	"1"	"1"	"1"	"1"	"1"	"1"	"1"	"1"	"1"	"1"	"1"	"1"	"1"	"1"	"1"	"1"	"1"	"1"	"1"	"1"	"1"	"1"	"1"	"1"	"1"	"1"	"1"	"1"	"1"	"1"	"1"	"1"	"1"	"1"	"1"	"1"	"1"	"1"	"1"	"1"	"1"	"1"	"1"	"1"	"1"	"1"	"1"	"1"	"1"	"1"	"1"	"1"	"1"	"1"	"1"	"1"	"1"	"1"	"1"	"1"	"1"	"1"	"1"	"1"	"1"	"1"	"1"	"1"	"1"	"1"	"1"	"1"	"1"	"1"	"1"	"1"	"1"	"1"	"1"	"1"	"1"	"1"	"1"	"1"	"1"	"1"	"1"	"1"	"1"	"1"	"1"	"1"	"1"	"1"	"1"	"1"	"1"	"1"	"1"	"1"	"1"	"1"	"1"	"1"	"1"	"1"	"1"	"1"	"1"	"1"	"1"	"1"	"1"	"1"	"1"	"1"	"1"	"1"
!Sample_source_name_ch1	"colon"	"colon"	"colon"	"colon"	"colon"	"colon"	"colon"	"colon"	"colon"	"colon"	"colon"	"colon"	"colon"	"colon"	"colon"	"colon"	"colon"	"colon"	"colon"	"colon"	"colon"	"colon"	"colon"	"colon"	"colon"	"colon"	"colon"	"colon"	"colon"	"colon"	"colon"	"colon"	"colon"	"colon"	"colon"	"colon"	"colon"	"colon"	"colon"	"colon"	"colon"	"colon"	"colon"	"colon"	"colon"	"colon"	"colon"	"colon"	"colon"	"colon"	"colon"	"colon"	"colon"	"colon"	"colon"	"colon"	"colon"	"colon"	"colon"	"colon"	"colon"	"colon"	"colon"	"colon"	"colon"	"colon"	"colon"	"colon"	"colon"	"colon"	"colon"	"colon"	"colon"	"colon"	"colon"	"colon"	"colon"	"colon"	"colon"	"colon"	"colon"	"colon"	"colon"	"colon"	"colon"	"colon"	"colon"	"colon"	"colon"	"colon"	"colon"	"colon"	"colon"	"colon"	"colon"	"colon"	"colon"	"colon"	"colon"	"colon"	"colon"	"colon"	"colon"	"colon"	"colon"	"colon"	"colon"	"colon"	"colon"	"colon"	"colon"	"colon"	"colon"	"colon"	"colon"	"colon"	"colon"	"colon"	"colon"	"colon"	"colon"	"colon"	"colon"	"colon"	"colon"	"colon"	"colon"	"colon"	"colon"	"colon"	"colon"	"colon"	"colon"	"colon"	"colon"	"colon"	"colon"	"colon"	"colon"	"colon"	"colon"	"colon"	"colon"	"colon"	"colon"
!Sample_organism_ch1	"Homo sapiens"	"Homo sapiens"	"Homo sapiens"	"Homo sapiens"	"Homo sapiens"	"Homo sapiens"	"Homo sapiens"	"Homo sapiens"	"Homo sapiens"	"Homo sapiens"	"Homo sapiens"	"Homo sapiens"	"Homo sapiens"	"Homo sapiens"	"Homo sapiens"	"Homo sapiens"	"Homo sapiens"	"Homo sapiens"	"Homo sapiens"	"Homo sapiens"	"Homo sapiens"	"Homo sapiens"	"Homo sapiens"	"Homo sapiens"	"Homo sapiens"	"Homo sapiens"	"Homo sapiens"	"Homo sapiens"	"Homo sapiens"	"Homo sapiens"	"Homo sapiens"	"Homo sapiens"	"Homo sapiens"	"Homo sapiens"	"Homo sapiens"	"Homo sapiens"	"Homo sapiens"	"Homo sapiens"	"Homo sapiens"	"Homo sapiens"	"Homo sapiens"	"Homo sapiens"	"Homo sapiens"	"Homo sapiens"	"Homo sapiens"	"Homo sapiens"	"Homo sapiens"	"Homo sapiens"	"Homo sapiens"	"Homo sapiens"	"Homo sapiens"	"Homo sapiens"	"Homo sapiens"	"Homo sapiens"	"Homo sapiens"	"Homo sapiens"	"Homo sapiens"	"Homo sapiens"	"Homo sapiens"	"Homo sapiens"	"Homo sapiens"	"Homo sapiens"	"Homo sapiens"	"Homo sapiens"	"Homo sapiens"	"Homo sapiens"	"Homo sapiens"	"Homo sapiens"	"Homo sapiens"	"Homo sapiens"	"Homo sapiens"	"Homo sapiens"	"Homo sapiens"	"Homo sapiens"	"Homo sapiens"	"Homo sapiens"	"Homo sapiens"	"Homo sapiens"	"Homo sapiens"	"Homo sapiens"	"Homo sapiens"	"Homo sapiens"	"Homo sapiens"	"Homo sapiens"	"Homo sapiens"	"Homo sapiens"	"Homo sapiens"	"Homo sapiens"	"Homo sapiens"	"Homo sapiens"	"Homo sapiens"	"Homo sapiens"	"Homo sapiens"	"Homo sapiens"	"Homo sapiens"	"Homo sapiens"	"Homo sapiens"	"Homo sapiens"	"Homo sapiens"	"Homo sapiens"	"Homo sapiens"	"Homo sapiens"	"Homo sapiens"	"Homo sapiens"	"Homo sapiens"	"Homo sapiens"	"Homo sapiens"	"Homo sapiens"	"Homo sapiens"	"Homo sapiens"	"Homo sapiens"	"Homo sapiens"	"Homo sapiens"	"Homo sapiens"	"Homo sapiens"	"Homo sapiens"	"Homo sapiens"	"Homo sapiens"	"Homo sapiens"	"Homo sapiens"	"Homo sapiens"	"Homo sapiens"	"Homo sapiens"	"Homo sapiens"	"Homo sapiens"	"Homo sapiens"	"Homo sapiens"	"Homo sapiens"	"Homo sapiens"	"Homo sapiens"	"Homo sapiens"	"Homo sapiens"	"Homo sapiens"	"Homo sapiens"	"Homo sapiens"	"Homo sapiens"	"Homo sapiens"	"Homo sapiens"	"Homo sapiens"	"Homo sapiens"	"Homo sapiens"	"Homo sapiens"	"Homo sapiens"	"Homo sapiens"	"Homo sapiens"
!Sample_characteristics_ch1	"tissue: colon tumor"	"tissue: colon tumor"	"tissue: colon tumor"	"tissue: colon tumor"	"tissue: colon tumor"	"tissue: colon tumor"	"tissue: colon tumor"	"tissue: colon tumor"	"tissue: colon tumor"	"tissue: colon tumor"	"tissue: colon tumor"	"tissue: colon tumor"	"tissue: colon tumor"	"tissue: colon tumor"	"tissue: colon tumor"	"tissue: colon tumor"	"tissue: colon tumor"	"tissue: colon tumor"	"tissue: colon tumor"	"tissue: colon tumor"	"tissue: colon tumor"	"tissue: colon tumor"	"tissue: normal colon"	"tissue: normal colon"	"tissue: normal colon"	"tissue: normal colon"	"tissue: normal colon"	"tissue: normal colon"	"tissue: normal colon"	"tissue: normal colon"	"tissue: colon tumor"	"tissue: colon tumor"	"tissue: colon tumor"	"tissue: colon tumor"	"tissue: colon tumor"	"tissue: colon tumor"	"tissue: colon tumor"	"tissue: normal colon"	"tissue: normal colon"	"tissue: colon tumor"	"tissue: normal colon"	"tissue: adenocarcinoma"	"tissue: adenocarcinoma"	"tissue: adenocarcinoma"	"tissue: normal colon"	"tissue: adenoma"	"tissue: adenoma"	"tissue: normal colon"	"tissue: normal colon"	"tissue: normal colon"	"tissue: adenocarcinoma"	"tissue: adenoma"	"tissue: adenoma"	"tissue: adenoma"	"tissue: adenocarcinoma"	"tissue: normal colon"	"tissue: adenocarcinoma"	"tissue: normal colon"	"tissue: adenoma"	"tissue: adenoma"	"tissue: adenoma"	"tissue: adenocarcinoma"	"tissue: normal colon"	"tissue: adenocarcinoma"	"tissue: adenocarcinoma"	"tissue: adenoma"	"tissue: adenoma"	"tissue: adenoma"	"tissue: normal colon"	"tissue: normal colon"	"tissue: adenocarcinoma"	"tissue: adenocarcinoma"	"tissue: normal colon"	"tissue: adenoma"	"tissue: adenocarcinoma"	"tissue: adenocarcinoma"	"tissue: adenocarcinoma"	"tissue: adenoma"	"tissue: adenoma"	"tissue: adenoma"	"tissue: adenoma"	"tissue: adenocarcinoma"	"tissue: normal colon"	"tissue: adenocarcinoma"	"tissue: adenocarcinoma"	"tissue: adenoma"	"tissue: adenoma"	"tissue: adenoma"	"tissue: normal colon"	"tissue: adenocarcinoma"	"tissue: adenocarcinoma"	"tissue: adenoma"	"tissue: adenoma"	"tissue: adenoma"	"tissue: adenoma"	"tissue: adenocarcinoma"	"tissue: normal colon"	"tissue: adenocarcinoma"	"tissue: adenoma"	"tissue: adenoma"	"tissue: adenoma"	"tissue: normal colon"	"tissue: adenocarcinoma"	"tissue: adenocarcinoma"	"tissue: adenoma"	"tissue: adenoma"	"tissue: adenoma"	"tissue: normal colon"	"tissue: adenocarcinoma"	"tissue: adenocarcinoma"	"tissue: adenocarcinoma"	"tissue: adenoma"	"tissue: adenoma"	"tissue: adenoma"	"tissue: adenoma"	"tissue: adenocarcinoma"	"tissue: normal colon"	"tissue: adenocarcinoma"	"tissue: normal colon"	"tissue: adenoma"	"tissue: adenoma"	"tissue: adenoma"	"tissue: normal colon"	"tissue: normal colon"	"tissue: adenocarcinoma"	"tissue: adenoma"	"tissue: adenocarcinoma"	"tissue: normal colon"	"tissue: adenocarcinoma"	"tissue: adenocarcinoma"	"tissue: adenocarcinoma"	"tissue: normal colon"	"tissue: adenoma"	"tissue: adenoma"	"tissue: adenoma"	"tissue: normal colon"	"tissue: adenocarcinoma"	"tissue: adenocarcinoma"	"tissue: adenocarcinoma"	"tissue: adenoma"	"tissue: normal colon"	"tissue: adenoma"	"tissue: adenoma"	"tissue: adenoma"	"tissue: adenoma"
!Sample_characteristics_ch1	"tissue morphology: mucosa"	"tissue morphology: mucosa"	"tissue morphology: mucosa"	"tissue morphology: colonic crypt epithelial cells"	"tissue morphology: mucosa"	"tissue morphology: mucosa"	"tissue morphology: mucosa"	"tissue morphology: mucosa"	"tissue morphology: mucosa"	"tissue morphology: mucosa"	"tissue morphology: mucosa"	"tissue morphology: mucosa"	"tissue morphology: colonic crypt epithelial cells"	"tissue morphology: colonic crypt epithelial cells"	"tissue morphology: colonic crypt epithelial cells"	"tissue morphology: colonic crypt epithelial cells"	"tissue morphology: colonic crypt epithelial cells"	"tissue morphology: colonic crypt epithelial cells"	"tissue morphology: colonic crypt epithelial cells"	"tissue morphology: colonic crypt epithelial cells"	"tissue morphology: colonic crypt epithelial cells"	"tissue morphology: colonic crypt epithelial cells"	"tissue morphology: colonic crypt epithelial cells"	"tissue morphology: colonic crypt epithelial cells"	"tissue morphology: colonic crypt epithelial cells"	"tissue morphology: colonic crypt epithelial cells"	"tissue morphology: mucosa"	"tissue morphology: mucosa"	"tissue morphology: mucosa"	"tissue morphology: mucosa"	"tissue morphology: colonic crypt epithelial cells"	"tissue morphology: mucosa"	"tissue morphology: mucosa"	"tissue morphology: mucosa"	"tissue morphology: colonic crypt epithelial cells"	"tissue morphology: colonic crypt epithelial cells"	"tissue morphology: colonic crypt epithelial cells"	"tissue morphology: colonic crypt epithelial cells"	"tissue morphology: mucosa"	"tissue morphology: mucosa"	"Sex: female"	"Sex: female"	"Sex: male"	"Sex: female"	"Sex: female"	"Sex: female"	"Sex: male"	"Sex: male"	"Sex: female"	"Sex: male"	"Sex: male"	"Sex: female"	"Sex: female"	"Sex: male"	"Sex: female"	"Sex: male"	"Sex: male"	"Sex: female"	"Sex: female"	"Sex: male"	"Sex: male"	"Sex: female"	"Sex: male"	"Sex: male"	"Sex: male"	"Sex: male"	"Sex: female"	"Sex: male"	"Sex: female"	"Sex: female"	"Sex: female"	"Sex: female"	"Sex: male"	"Sex: female"	"Sex: female"	"Sex: female"	"Sex: female"	"Sex: male"	"Sex: male"	"Sex: male"	"Sex: male"	"Sex: male"	"Sex: female"	"Sex: female"	"Sex: male"	"Sex: female"	"Sex: male"	"Sex: male"	"Sex: female"	"Sex: female"	"Sex: male"	"Sex: male"	"Sex: male"	"Sex: female"	"Sex: female"	"Sex: female"	"Sex: female"	"Sex: female"	"Sex: male"	"Sex: male"	"Sex: male"	"Sex: female"	"Sex: female"	"Sex: male"	"Sex: male"	"Sex: female"	"Sex: male"	"Sex: male"	"Sex: male"	"Sex: male"	"Sex: male"	"Sex: male"	"Sex: female"	"Sex: male"	"Sex: male"	"Sex: male"	"Sex: female"	"Sex: female"	"Sex: female"	"Sex: female"	"Sex: female"	"Sex: female"	"Sex: female"	"Sex: female"	"Sex: male"	"Sex: male"	"Sex: male"	"Sex: male"	"Sex: male"	"Sex: female"	"Sex: female"	"Sex: female"	"Sex: female"	"Sex: male"	"Sex: male"	"Sex: female"	"Sex: female"	"Sex: female"	"Sex: female"	"Sex: male"	"Sex: male"	"Sex: male"	"Sex: female"	"Sex: female"	"Sex: female"
!Sample_characteristics_ch1	"malignacy: normal colon"	"malignacy: normal colon"	"malignacy: adenoma"	"malignacy: normal colon"	"malignacy: normal colon"	"malignacy: adenoma"	"malignacy: carcinoma"	"malignacy: carcinoma"	"malignacy: carcinoma"	"malignacy: adenoma"	"malignacy: adenoma"	"malignacy: carcinoma"	"malignacy: adenoma"	"malignacy: normal colon"	"malignacy: adenoma"	"malignacy: carcinoma"	"malignacy: carcinoma"	"malignacy: adenoma"	"malignacy: normal colon"	"malignacy: adenoma"	"malignacy: carcinoma"	"malignacy: carcinoma"	"malignacy: distant normal colon"	"malignacy: distant normal colon"	"malignacy: distant normal colon"	"malignacy: distant normal colon"	"malignacy: distant normal colon"	"malignacy: distant normal colon"	"malignacy: distant normal colon"	"malignacy: distant normal colon"	"malignacy: normal colon"	"malignacy: normal colon"	"malignacy: normal colon"	"malignacy: carcinoma"	"malignacy: normal colon"	"malignacy: adenoma"	"malignacy: carcinoma"	"malignacy: distant normal colon"	"malignacy: distant normal colon"	"malignacy: adenoma"	"protocol: surgery"	"protocol: surgery"	"protocol: surgery"	"protocol: surgery"	"protocol: colonoscopy"	"protocol: colonoscopy"	"protocol: colonoscopy"	"protocol: surgery"	"protocol: colonoscopy"	"protocol: surgery"	"protocol: surgery"	"protocol: colonoscopy"	"protocol: colonoscopy"	"protocol: colonoscopy"	"protocol: surgery"	"protocol: surgery"	"protocol: surgery"	"protocol: colonoscopy"	"protocol: colonoscopy"	"protocol: colonoscopy"	"protocol: colonoscopy"	"protocol: surgery"	"protocol: surgery"	"protocol: surgery"	"protocol: surgery"	"protocol: colonoscopy"	"protocol: colonoscopy"	"protocol: colonoscopy"	"protocol: surgery"	"protocol: surgery"	"protocol: surgery"	"protocol: surgery"	"protocol: colonoscopy"	"protocol: colonoscopy"	"protocol: surgery"	"protocol: surgery"	"protocol: surgery"	"protocol: colonoscopy"	"protocol: colonoscopy"	"protocol: colonoscopy"	"protocol: colonoscopy"	"protocol: surgery"	"protocol: surgery"	"protocol: surgery"	"protocol: surgery"	"protocol: colonoscopy"	"protocol: colonoscopy"	"protocol: colonoscopy"	"protocol: surgery"	"protocol: surgery"	"protocol: surgery"	"protocol: colonoscopy"	"protocol: colonoscopy"	"protocol: colonoscopy"	"protocol: colonoscopy"	"protocol: surgery"	"protocol: surgery"	"protocol: surgery"	"protocol: colonoscopy"	"protocol: colonoscopy"	"protocol: colonoscopy"	"protocol: surgery"	"protocol: surgery"	"protocol: surgery"	"protocol: colonoscopy"	"protocol: colonoscopy"	"protocol: colonoscopy"	"protocol: surgery"	"protocol: surgery"	"protocol: surgery"	"protocol: surgery"	"protocol: colonoscopy"	"protocol: colonoscopy"	"protocol: colonoscopy"	"protocol: colonoscopy"	"protocol: surgery"	"protocol: surgery"	"protocol: surgery"	"protocol: colonoscopy"	"protocol: colonoscopy"	"protocol: colonoscopy"	"protocol: colonoscopy"	"protocol: surgery"	"protocol: surgery"	"protocol: surgery"	"protocol: colonoscopy"	"protocol: surgery"	"protocol: colonoscopy"	"protocol: surgery"	"protocol: surgery"	"protocol: surgery"	"protocol: colonoscopy"	"protocol: colonoscopy"	"protocol: colonoscopy"	"protocol: colonoscopy"	"protocol: surgery"	"protocol: surgery"	"protocol: surgery"	"protocol: surgery"	"protocol: colonoscopy"	"protocol: surgery"	"protocol: colonoscopy"	"protocol: colonoscopy"	"protocol: colonoscopy"	"protocol: colonoscopy"
!Sample_characteristics_ch1	"Sex: female"	"Sex: female"	"Sex: female"	"Sex: female"	"Sex: female"	"Sex: female"	"Sex: female"	"Sex: female"	"Sex: female"	"Sex: female"	"Sex: female"	"Sex: female"	"Sex: female"	"Sex: female"	"Sex: female"	"Sex: female"	"Sex: female"	"Sex: female"	"Sex: female"	"Sex: female"	"Sex: female"	"Sex: female"	"Sex: female"	"Sex: female"	"Sex: female"	"Sex: female"	"Sex: female"	"Sex: female"	"Sex: female"	"Sex: female"	"Sex: female"	"Sex: female"	"Sex: female"	"Sex: female"	"Sex: female"	"Sex: female"	"Sex: female"	"Sex: female"	"Sex: female"	"Sex: female"	"age: 64"	"age: 64"	"age: 63"	"age: 65"	"age: 50"	"age: 57"	"age: 64"	"age: 74"	"age: 55"	"age: 55"	"age: 55"	"age: 77"	"age: 72"	"age: 80"	"age: 64"	"age: 69"	"age: 69"	"age: 62"	"age: 60"	"age: 62"	"age: 79"	"age: 55"	"age: 59"	"age: 59"	"age: 47"	"age: 81"	"age: 61"	"age: 79"	"age: 61"	"age: 61"	"age: 61"	"age: 71"	"age: 62"	"age: 68"	"age: 55"	"age: 82"	"age: 74"	"age: 76"	"age: 59"	"age: 83"	"age: 46"	"age: 74"	"age: 62"	"age: 62"	"age: 80"	"age: 55"	"age: 59"	"age: 60"	"age: 65"	"age: 65"	"age: 63"	"age: 41"	"age: 55"	"age: 43"	"age: 61"	"age: 78"	"age: 71"	"age: -"	"age: 78"	"age: 55"	"age: 68"	"age: 38"	"age: 38"	"age: 60"	"age: 57"	"age: 75"	"age: 59"	"age: 78"	"age: 78"	"age: 73"	"age: 54"	"age: 48"	"age: 67"	"age: 78"	"age: 53"	"age: 50"	"age: 66"	"age: 66"	"age: 50"	"age: 72"	"age: 56"	"age: 48"	"age: 69"	"age: 51"	"age: 80"	"age: 59"	"age: 58"	"age: 57"	"age: 69"	"age: 62"	"age: 76"	"age: 54"	"age: 57"	"age: 82"	"age: 66"	"age: 65"	"age: 56"	"age: 76"	"age: 69"	"age: 42"	"age: 77"	"age: 52"	"age: 57"	"age: 46"	"age: 67"
!Sample_characteristics_ch1	""	""	""	""	""	""	""	""	""	""	""	""	""	""	""	""	""	""	""	""	""	""	""	""	""	""	""	""	""	""	""	""	""	""	""	""	""	""	""	""	"localization: sigmoid"	"localization: sigmoid"	"localization: rectum"	"localization: sigmoid"	"localization: sigmoid"	"localization: sigmoid"	"localization: sigmoid"	"localization: ascending"	"localization: caecum"	"localization: rectum"	"localization: rectum"	"localization: ascending"	"localization: descending"	"localization: transverse"	"localization: rectum"	"localization: sigmoid"	"localization: sigmoid"	"localization: ascending"	"localization: descending"	"localization: transverse"	"localization: sigmoid"	"localization: descending"	"localization: rectum"	"localization: rectum"	"localization: caecum"	"localization: transverse"	"localization: sigmoid"	"localization: sigmoid"	"localization: sigmoid"	"localization: sigmoid"	"localization: sigmoid"	"localization: rectosigmoid"	"localization: transverse"	"localization: sigmoid"	"localization: descending"	"localization: ascending"	"localization: caecum"	"localization: transverse"	"localization: sigmoid"	"localization: caecum"	"localization: rectum"	"localization: rectosigmoid"	"localization: sigmoid"	"localization: sigmoid"	"localization: caecum"	"localization: rectum"	"localization: sigmoid"	"localization: sigmoid"	"localization: ascending"	"localization: ascending"	"localization: ascending"	"localization: sigmoid"	"localization: sigmoid"	"localization: sigmoid"	"localization: rectum"	"localization: ascending"	"localization: rectum"	"localization: rectum"	"localization: sigmoid"	"localization: sigmoid"	"localization: sigmoid"	"localization: sigmoid"	"localization: sigmoid"	"localization: rectum"	"localization: sigmoid"	"localization: caecum"	"localization: sigmoid"	"localization: rectum"	"localization: rectum"	"localization: rectum"	"localization: descending"	"localization: rectum"	"localization: sigmoid"	"localization: sigmoid"	"localization: caecum"	"localization: sigmoid"	"localization: descending"	"localization: descending+sigmoid"	"localization: rectum"	"localization: transverse"	"localization: sigmoid"	"localization: rectum"	"localization: sigmoid"	"localization: rectum"	"localization: sigmoid"	"localization: sigmoid"	"localization: transverse"	"localization: transverse"	"localization: transverse"	"localization: descending"	"localization: ascending"	"localization: sigmoid"	"localization: sigmoid"	"localization: sigmoid"	"localization: ascending"	"localization: rectum"	"localization: ascending"	"localization: caecum"	"localization: ascending"	"localization: sigmoid"	"localization: caecum"	"localization: ascending"	"localization: sigmoid"	"localization: rectum"	"localization: rectum"
!Sample_molecule_ch1	"total RNA"	"total RNA"	"total RNA"	"total RNA"	"total RNA"	"total RNA"	"total RNA"	"total RNA"	"total RNA"	"total RNA"	"total RNA"	"total RNA"	"total RNA"	"total RNA"	"total RNA"	"total RNA"	"total RNA"	"total RNA"	"total RNA"	"total RNA"	"total RNA"	"total RNA"	"total RNA"	"total RNA"	"total RNA"	"total RNA"	"total RNA"	"total RNA"	"total RNA"	"total RNA"	"total RNA"	"total RNA"	"total RNA"	"total RNA"	"total RNA"	"total RNA"	"total RNA"	"total RNA"	"total RNA"	"total RNA"	"total RNA"	"total RNA"	"total RNA"	"total RNA"	"total RNA"	"total RNA"	"total RNA"	"total RNA"	"total RNA"	"total RNA"	"total RNA"	"total RNA"	"total RNA"	"total RNA"	"total RNA"	"total RNA"	"total RNA"	"total RNA"	"total RNA"	"total RNA"	"total RNA"	"total RNA"	"total RNA"	"total RNA"	"total RNA"	"total RNA"	"total RNA"	"total RNA"	"total RNA"	"total RNA"	"total RNA"	"total RNA"	"total RNA"	"total RNA"	"total RNA"	"total RNA"	"total RNA"	"total RNA"	"total RNA"	"total RNA"	"total RNA"	"total RNA"	"total RNA"	"total RNA"	"total RNA"	"total RNA"	"total RNA"	"total RNA"	"total RNA"	"total RNA"	"total RNA"	"total RNA"	"total RNA"	"total RNA"	"total RNA"	"total RNA"	"total RNA"	"total RNA"	"total RNA"	"total RNA"	"total RNA"	"total RNA"	"total RNA"	"total RNA"	"total RNA"	"total RNA"	"total RNA"	"total RNA"	"total RNA"	"total RNA"	"total RNA"	"total RNA"	"total RNA"	"total RNA"	"total RNA"	"total RNA"	"total RNA"	"total RNA"	"total RNA"	"total RNA"	"total RNA"	"total RNA"	"total RNA"	"total RNA"	"total RNA"	"total RNA"	"total RNA"	"total RNA"	"total RNA"	"total RNA"	"total RNA"	"total RNA"	"total RNA"	"total RNA"	"total RNA"	"total RNA"	"total RNA"	"total RNA"	"total RNA"	"total RNA"	"total RNA"	"total RNA"	"total RNA"	"total RNA"	"total RNA"
!Sample_extract_protocol_ch1	"Extraction of total RNA was performed using the RNeasy Plus Micro Kit (cat. 74034) according to Qiagen's instructions."	"Extraction of total RNA was performed using the RNeasy Plus Micro Kit (cat. 74034) according to Qiagen's instructions."	"Extraction of total RNA was performed using the RNeasy Plus Micro Kit (cat. 74034) according to Qiagen's instructions."	"Extraction of total RNA was performed using the RNeasy Plus Micro Kit (cat. 74034) according to Qiagen's instructions."	"Extraction of total RNA was performed using the RNeasy Plus Micro Kit (cat. 74034) according to Qiagen's instructions."	"Extraction of total RNA was performed using the RNeasy Plus Micro Kit (cat. 74034) according to Qiagen's instructions."	"Extraction of total RNA was performed using the RNeasy Plus Micro Kit (cat. 74034) according to Qiagen's instructions."	"Extraction of total RNA was performed using the RNeasy Plus Micro Kit (cat. 74034) according to Qiagen's instructions."	"Extraction of total RNA was performed using the RNeasy Plus Micro Kit (cat. 74034) according to Qiagen's instructions."	"Extraction of total RNA was performed using the RNeasy Plus Micro Kit (cat. 74034) according to Qiagen's instructions."	"Extraction of total RNA was performed using the RNeasy Plus Micro Kit (cat. 74034) according to Qiagen's instructions."	"Extraction of total RNA was performed using the RNeasy Plus Micro Kit (cat. 74034) according to Qiagen's instructions."	"Extraction of total RNA was performed using the RNeasy Plus Micro Kit (cat. 74034) according to Qiagen's instructions."	"Extraction of total RNA was performed using the RNeasy Plus Micro Kit (cat. 74034) according to Qiagen's instructions."	"Extraction of total RNA was performed using the RNeasy Plus Micro Kit (cat. 74034) according to Qiagen's instructions."	"Extraction of total RNA was performed using the RNeasy Plus Micro Kit (cat. 74034) according to Qiagen's instructions."	"Extraction of total RNA was performed using the RNeasy Plus Micro Kit (cat. 74034) according to Qiagen's instructions."	"Extraction of total RNA was performed using the RNeasy Plus Micro Kit (cat. 74034) according to Qiagen's instructions."	"Extraction of total RNA was performed using the RNeasy Plus Micro Kit (cat. 74034) according to Qiagen's instructions."	"Extraction of total RNA was performed using the RNeasy Plus Micro Kit (cat. 74034) according to Qiagen's instructions."	"Extraction of total RNA was performed using the RNeasy Plus Micro Kit (cat. 74034) according to Qiagen's instructions."	"Extraction of total RNA was performed using the RNeasy Plus Micro Kit (cat. 74034) according to Qiagen's instructions."	"Extraction of total RNA was performed using the RNeasy Plus Micro Kit (cat. 74034) according to Qiagen's instructions."	"Extraction of total RNA was performed using the RNeasy Plus Micro Kit (cat. 74034) according to Qiagen's instructions."	"Extraction of total RNA was performed using the RNeasy Plus Micro Kit (cat. 74034) according to Qiagen's instructions."	"Extraction of total RNA was performed using the RNeasy Plus Micro Kit (cat. 74034) according to Qiagen's instructions."	"Extraction of total RNA was performed using the RNeasy Plus Micro Kit (cat. 74034) according to Qiagen's instructions."	"Extraction of total RNA was performed using the RNeasy Plus Micro Kit (cat. 74034) according to Qiagen's instructions."	"Extraction of total RNA was performed using the RNeasy Plus Micro Kit (cat. 74034) according to Qiagen's instructions."	"Extraction of total RNA was performed using the RNeasy Plus Micro Kit (cat. 74034) according to Qiagen's instructions."	"Extraction of total RNA was performed using the RNeasy Plus Micro Kit (cat. 74034) according to Qiagen's instructions."	"Extraction of total RNA was performed using the RNeasy Plus Micro Kit (cat. 74034) according to Qiagen's instructions."	"Extraction of total RNA was performed using the RNeasy Plus Micro Kit (cat. 74034) according to Qiagen's instructions."	"Extraction of total RNA was performed using the RNeasy Plus Micro Kit (cat. 74034) according to Qiagen's instructions."	"Extraction of total RNA was performed using the RNeasy Plus Micro Kit (cat. 74034) according to Qiagen's instructions."	"Extraction of total RNA was performed using the RNeasy Plus Micro Kit (cat. 74034) according to Qiagen's instructions."	"Extraction of total RNA was performed using the RNeasy Plus Micro Kit (cat. 74034) according to Qiagen's instructions."	"Extraction of total RNA was performed using the RNeasy Plus Micro Kit (cat. 74034) according to Qiagen's instructions."	"Extraction of total RNA was performed using the RNeasy Plus Micro Kit (cat. 74034) according to Qiagen's instructions."	"Extraction of total RNA was performed using the RNeasy Plus Micro Kit (cat. 74034) according to Qiagen's instructions."	"Extraction of total RNA was performed using the RNeasy Plus Mini Kit (cat. 74134) according to Qiagen's instructions."	"Extraction of total RNA was performed using the RNeasy Plus Mini Kit (cat. 74134) according to Qiagen's instructions."	"Extraction of total RNA was performed using the RNeasy Plus Mini Kit (cat. 74134) according to Qiagen's instructions."	"Extraction of total RNA was performed using the RNeasy Plus Mini Kit (cat. 74134) according to Qiagen's instructions."	"Extraction of total RNA was performed using the RNeasy Plus Mini Kit (cat. 74134) according to Qiagen's instructions."	"Extraction of total RNA was performed using the RNeasy Plus Mini Kit (cat. 74134) according to Qiagen's instructions."	"Extraction of total RNA was performed using the RNeasy Plus Mini Kit (cat. 74134) according to Qiagen's instructions."	"Extraction of total RNA was performed using the RNeasy Plus Mini Kit (cat. 74134) according to Qiagen's instructions."	"Extraction of total RNA was performed using the RNeasy Plus Mini Kit (cat. 74134) according to Qiagen's instructions."	"Extraction of total RNA was performed using the RNeasy Plus Mini Kit (cat. 74134) according to Qiagen's instructions."	"Extraction of total RNA was performed using the RNeasy Plus Mini Kit (cat. 74134) according to Qiagen's instructions."	"Extraction of total RNA was performed using the RNeasy Plus Mini Kit (cat. 74134) according to Qiagen's instructions."	"Extraction of total RNA was performed using the RNeasy Plus Mini Kit (cat. 74134) according to Qiagen's instructions."	"Extraction of total RNA was performed using the RNeasy Plus Mini Kit (cat. 74134) according to Qiagen's instructions."	"Extraction of total RNA was performed using the RNeasy Plus Mini Kit (cat. 74134) according to Qiagen's instructions."	"Extraction of total RNA was performed using the RNeasy Plus Mini Kit (cat. 74134) according to Qiagen's instructions."	"Extraction of total RNA was performed using the RNeasy Plus Mini Kit (cat. 74134) according to Qiagen's instructions."	"Extraction of total RNA was performed using the RNeasy Plus Mini Kit (cat. 74134) according to Qiagen's instructions."	"Extraction of total RNA was performed using the RNeasy Plus Mini Kit (cat. 74134) according to Qiagen's instructions."	"Extraction of total RNA was performed using the RNeasy Plus Mini Kit (cat. 74134) according to Qiagen's instructions."	"Extraction of total RNA was performed using the RNeasy Plus Mini Kit (cat. 74134) according to Qiagen's instructions."	"Extraction of total RNA was performed using the RNeasy Plus Mini Kit (cat. 74134) according to Qiagen's instructions."	"Extraction of total RNA was performed using the RNeasy Plus Mini Kit (cat. 74134) according to Qiagen's instructions."	"Extraction of total RNA was performed using the RNeasy Plus Mini Kit (cat. 74134) according to Qiagen's instructions."	"Extraction of total RNA was performed using the RNeasy Plus Mini Kit (cat. 74134) according to Qiagen's instructions."	"Extraction of total RNA was performed using the RNeasy Plus Mini Kit (cat. 74134) according to Qiagen's instructions."	"Extraction of total RNA was performed using the RNeasy Plus Mini Kit (cat. 74134) according to Qiagen's instructions."	"Extraction of total RNA was performed using the RNeasy Plus Mini Kit (cat. 74134) according to Qiagen's instructions."	"Extraction of total RNA was performed using the RNeasy Plus Mini Kit (cat. 74134) according to Qiagen's instructions."	"Extraction of total RNA was performed using the RNeasy Plus Mini Kit (cat. 74134) according to Qiagen's instructions."	"Extraction of total RNA was performed using the RNeasy Plus Mini Kit (cat. 74134) according to Qiagen's instructions."	"Extraction of total RNA was performed using the RNeasy Plus Mini Kit (cat. 74134) according to Qiagen's instructions."	"Extraction of total RNA was performed using the RNeasy Plus Mini Kit (cat. 74134) according to Qiagen's instructions."	"Extraction of total RNA was performed using the RNeasy Plus Mini Kit (cat. 74134) according to Qiagen's instructions."	"Extraction of total RNA was performed using the RNeasy Plus Mini Kit (cat. 74134) according to Qiagen's instructions."	"Extraction of total RNA was performed using the RNeasy Plus Mini Kit (cat. 74134) according to Qiagen's instructions."	"Extraction of total RNA was performed using the RNeasy Plus Mini Kit (cat. 74134) according to Qiagen's instructions."	"Extraction of total RNA was performed using the RNeasy Plus Mini Kit (cat. 74134) according to Qiagen's instructions."	"Extraction of total RNA was performed using the RNeasy Plus Mini Kit (cat. 74134) according to Qiagen's instructions."	"Extraction of total RNA was performed using the RNeasy Plus Mini Kit (cat. 74134) according to Qiagen's instructions."	"Extraction of total RNA was performed using the RNeasy Plus Mini Kit (cat. 74134) according to Qiagen's instructions."	"Extraction of total RNA was performed using the RNeasy Plus Mini Kit (cat. 74134) according to Qiagen's instructions."	"Extraction of total RNA was performed using the RNeasy Plus Mini Kit (cat. 74134) according to Qiagen's instructions."	"Extraction of total RNA was performed using the RNeasy Plus Mini Kit (cat. 74134) according to Qiagen's instructions."	"Extraction of total RNA was performed using the RNeasy Plus Mini Kit (cat. 74134) according to Qiagen's instructions."	"Extraction of total RNA was performed using the RNeasy Plus Mini Kit (cat. 74134) according to Qiagen's instructions."	"Extraction of total RNA was performed using the RNeasy Plus Mini Kit (cat. 74134) according to Qiagen's instructions."	"Extraction of total RNA was performed using the RNeasy Plus Mini Kit (cat. 74134) according to Qiagen's instructions."	"Extraction of total RNA was performed using the RNeasy Plus Mini Kit (cat. 74134) according to Qiagen's instructions."	"Extraction of total RNA was performed using the RNeasy Plus Mini Kit (cat. 74134) according to Qiagen's instructions."	"Extraction of total RNA was performed using the RNeasy Plus Mini Kit (cat. 74134) according to Qiagen's instructions."	"Extraction of total RNA was performed using the RNeasy Plus Mini Kit (cat. 74134) according to Qiagen's instructions."	"Extraction of total RNA was performed using the RNeasy Plus Mini Kit (cat. 74134) according to Qiagen's instructions."	"Extraction of total RNA was performed using the RNeasy Plus Mini Kit (cat. 74134) according to Qiagen's instructions."	"Extraction of total RNA was performed using the RNeasy Plus Mini Kit (cat. 74134) according to Qiagen's instructions."	"Extraction of total RNA was performed using the RNeasy Plus Mini Kit (cat. 74134) according to Qiagen's instructions."	"Extraction of total RNA was performed using the RNeasy Plus Mini Kit (cat. 74134) according to Qiagen's instructions."	"Extraction of total RNA was performed using the RNeasy Plus Mini Kit (cat. 74134) according to Qiagen's instructions."	"Extraction of total RNA was performed using the RNeasy Plus Mini Kit (cat. 74134) according to Qiagen's instructions."	"Extraction of total RNA was performed using the RNeasy Plus Mini Kit (cat. 74134) according to Qiagen's instructions."	"Extraction of total RNA was performed using the RNeasy Plus Mini Kit (cat. 74134) according to Qiagen's instructions."	"Extraction of total RNA was performed using the RNeasy Plus Mini Kit (cat. 74134) according to Qiagen's instructions."	"Extraction of total RNA was performed using the RNeasy Plus Mini Kit (cat. 74134) according to Qiagen's instructions."	"Extraction of total RNA was performed using the RNeasy Plus Mini Kit (cat. 74134) according to Qiagen's instructions."	"Extraction of total RNA was performed using the RNeasy Plus Mini Kit (cat. 74134) according to Qiagen's instructions."	"Extraction of total RNA was performed using the RNeasy Plus Mini Kit (cat. 74134) according to Qiagen's instructions."	"Extraction of total RNA was performed using the RNeasy Plus Mini Kit (cat. 74134) according to Qiagen's instructions."	"Extraction of total RNA was performed using the RNeasy Plus Mini Kit (cat. 74134) according to Qiagen's instructions."	"Extraction of total RNA was performed using the RNeasy Plus Mini Kit (cat. 74134) according to Qiagen's instructions."	"Extraction of total RNA was performed using the RNeasy Plus Mini Kit (cat. 74134) according to Qiagen's instructions."	"Extraction of total RNA was performed using the RNeasy Plus Mini Kit (cat. 74134) according to Qiagen's instructions."	"Extraction of total RNA was performed using the RNeasy Plus Mini Kit (cat. 74134) according to Qiagen's instructions."	"Extraction of total RNA was performed using the RNeasy Plus Mini Kit (cat. 74134) according to Qiagen's instructions."	"Extraction of total RNA was performed using the RNeasy Plus Mini Kit (cat. 74134) according to Qiagen's instructions."	"Extraction of total RNA was performed using the RNeasy Plus Mini Kit (cat. 74134) according to Qiagen's instructions."	"Extraction of total RNA was performed using the RNeasy Plus Mini Kit (cat. 74134) according to Qiagen's instructions."	"Extraction of total RNA was performed using the RNeasy Plus Mini Kit (cat. 74134) according to Qiagen's instructions."	"Extraction of total RNA was performed using the RNeasy Plus Mini Kit (cat. 74134) according to Qiagen's instructions."	"Extraction of total RNA was performed using the RNeasy Plus Mini Kit (cat. 74134) according to Qiagen's instructions."	"Extraction of total RNA was performed using the RNeasy Plus Mini Kit (cat. 74134) according to Qiagen's instructions."	"Extraction of total RNA was performed using the RNeasy Plus Mini Kit (cat. 74134) according to Qiagen's instructions."	"Extraction of total RNA was performed using the RNeasy Plus Mini Kit (cat. 74134) according to Qiagen's instructions."	"Extraction of total RNA was performed using the RNeasy Plus Mini Kit (cat. 74134) according to Qiagen's instructions."	"Extraction of total RNA was performed using the RNeasy Plus Mini Kit (cat. 74134) according to Qiagen's instructions."	"Extraction of total RNA was performed using the RNeasy Plus Mini Kit (cat. 74134) according to Qiagen's instructions."	"Extraction of total RNA was performed using the RNeasy Plus Mini Kit (cat. 74134) according to Qiagen's instructions."	"Extraction of total RNA was performed using the RNeasy Plus Mini Kit (cat. 74134) according to Qiagen's instructions."	"Extraction of total RNA was performed using the RNeasy Plus Mini Kit (cat. 74134) according to Qiagen's instructions."	"Extraction of total RNA was performed using the RNeasy Plus Mini Kit (cat. 74134) according to Qiagen's instructions."	"Extraction of total RNA was performed using the RNeasy Plus Mini Kit (cat. 74134) according to Qiagen's instructions."	"Extraction of total RNA was performed using the RNeasy Plus Mini Kit (cat. 74134) according to Qiagen's instructions."	"Extraction of total RNA was performed using the RNeasy Plus Mini Kit (cat. 74134) according to Qiagen's instructions."	"Extraction of total RNA was performed using the RNeasy Plus Mini Kit (cat. 74134) according to Qiagen's instructions."	"Extraction of total RNA was performed using the RNeasy Plus Mini Kit (cat. 74134) according to Qiagen's instructions."	"Extraction of total RNA was performed using the RNeasy Plus Mini Kit (cat. 74134) according to Qiagen's instructions."	"Extraction of total RNA was performed using the RNeasy Plus Mini Kit (cat. 74134) according to Qiagen's instructions."	"Extraction of total RNA was performed using the RNeasy Plus Mini Kit (cat. 74134) according to Qiagen's instructions."	"Extraction of total RNA was performed using the RNeasy Plus Mini Kit (cat. 74134) according to Qiagen's instructions."	"Extraction of total RNA was performed using the RNeasy Plus Mini Kit (cat. 74134) according to Qiagen's instructions."	"Extraction of total RNA was performed using the RNeasy Plus Mini Kit (cat. 74134) according to Qiagen's instructions."	"Extraction of total RNA was performed using the RNeasy Plus Mini Kit (cat. 74134) according to Qiagen's instructions."	"Extraction of total RNA was performed using the RNeasy Plus Mini Kit (cat. 74134) according to Qiagen's instructions."	"Extraction of total RNA was performed using the RNeasy Plus Mini Kit (cat. 74134) according to Qiagen's instructions."	"Extraction of total RNA was performed using the RNeasy Plus Mini Kit (cat. 74134) according to Qiagen's instructions."	"Extraction of total RNA was performed using the RNeasy Plus Mini Kit (cat. 74134) according to Qiagen's instructions."
!Sample_label_ch1	"biotin"	"biotin"	"biotin"	"biotin"	"biotin"	"biotin"	"biotin"	"biotin"	"biotin"	"biotin"	"biotin"	"biotin"	"biotin"	"biotin"	"biotin"	"biotin"	"biotin"	"biotin"	"biotin"	"biotin"	"biotin"	"biotin"	"biotin"	"biotin"	"biotin"	"biotin"	"biotin"	"biotin"	"biotin"	"biotin"	"biotin"	"biotin"	"biotin"	"biotin"	"biotin"	"biotin"	"biotin"	"biotin"	"biotin"	"biotin"	"biotin"	"biotin"	"biotin"	"biotin"	"biotin"	"biotin"	"biotin"	"biotin"	"biotin"	"biotin"	"biotin"	"biotin"	"biotin"	"biotin"	"biotin"	"biotin"	"biotin"	"biotin"	"biotin"	"biotin"	"biotin"	"biotin"	"biotin"	"biotin"	"biotin"	"biotin"	"biotin"	"biotin"	"biotin"	"biotin"	"biotin"	"biotin"	"biotin"	"biotin"	"biotin"	"biotin"	"biotin"	"biotin"	"biotin"	"biotin"	"biotin"	"biotin"	"biotin"	"biotin"	"biotin"	"biotin"	"biotin"	"biotin"	"biotin"	"biotin"	"biotin"	"biotin"	"biotin"	"biotin"	"biotin"	"biotin"	"biotin"	"biotin"	"biotin"	"biotin"	"biotin"	"biotin"	"biotin"	"biotin"	"biotin"	"biotin"	"biotin"	"biotin"	"biotin"	"biotin"	"biotin"	"biotin"	"biotin"	"biotin"	"biotin"	"biotin"	"biotin"	"biotin"	"biotin"	"biotin"	"biotin"	"biotin"	"biotin"	"biotin"	"biotin"	"biotin"	"biotin"	"biotin"	"biotin"	"biotin"	"biotin"	"biotin"	"biotin"	"biotin"	"biotin"	"biotin"	"biotin"	"biotin"	"biotin"	"biotin"	"biotin"	"biotin"	"biotin"	"biotin"	"biotin"
!Sample_label_protocol_ch1	"Biotinylated cRNA were prepared according to the standard two-cycle Affymetrix protocol from 10-50 ng total RNA (Expression Analysis Technical Manual With Specific Protocols for Using the GeneChip® Hybridization, Wash, and Stain Kit, 2005-2009, Affymetrix)"	"Biotinylated cRNA were prepared according to the standard two-cycle Affymetrix protocol from 10-50 ng total RNA (Expression Analysis Technical Manual With Specific Protocols for Using the GeneChip® Hybridization, Wash, and Stain Kit, 2005-2009, Affymetrix)"	"Biotinylated cRNA were prepared according to the standard two-cycle Affymetrix protocol from 10-50 ng total RNA (Expression Analysis Technical Manual With Specific Protocols for Using the GeneChip® Hybridization, Wash, and Stain Kit, 2005-2009, Affymetrix)"	"Biotinylated cRNA were prepared according to the standard two-cycle Affymetrix protocol from 10-50 ng total RNA (Expression Analysis Technical Manual With Specific Protocols for Using the GeneChip® Hybridization, Wash, and Stain Kit, 2005-2009, Affymetrix)"	"Biotinylated cRNA were prepared according to the standard two-cycle Affymetrix protocol from 10-50 ng total RNA (Expression Analysis Technical Manual With Specific Protocols for Using the GeneChip® Hybridization, Wash, and Stain Kit, 2005-2009, Affymetrix)"	"Biotinylated cRNA were prepared according to the standard two-cycle Affymetrix protocol from 10-50 ng total RNA (Expression Analysis Technical Manual With Specific Protocols for Using the GeneChip® Hybridization, Wash, and Stain Kit, 2005-2009, Affymetrix)"	"Biotinylated cRNA were prepared according to the standard two-cycle Affymetrix protocol from 10-50 ng total RNA (Expression Analysis Technical Manual With Specific Protocols for Using the GeneChip® Hybridization, Wash, and Stain Kit, 2005-2009, Affymetrix)"	"Biotinylated cRNA were prepared according to the standard two-cycle Affymetrix protocol from 10-50 ng total RNA (Expression Analysis Technical Manual With Specific Protocols for Using the GeneChip® Hybridization, Wash, and Stain Kit, 2005-2009, Affymetrix)"	"Biotinylated cRNA were prepared according to the standard two-cycle Affymetrix protocol from 10-50 ng total RNA (Expression Analysis Technical Manual With Specific Protocols for Using the GeneChip® Hybridization, Wash, and Stain Kit, 2005-2009, Affymetrix)"	"Biotinylated cRNA were prepared according to the standard two-cycle Affymetrix protocol from 10-50 ng total RNA (Expression Analysis Technical Manual With Specific Protocols for Using the GeneChip® Hybridization, Wash, and Stain Kit, 2005-2009, Affymetrix)"	"Biotinylated cRNA were prepared according to the standard two-cycle Affymetrix protocol from 10-50 ng total RNA (Expression Analysis Technical Manual With Specific Protocols for Using the GeneChip® Hybridization, Wash, and Stain Kit, 2005-2009, Affymetrix)"	"Biotinylated cRNA were prepared according to the standard two-cycle Affymetrix protocol from 10-50 ng total RNA (Expression Analysis Technical Manual With Specific Protocols for Using the GeneChip® Hybridization, Wash, and Stain Kit, 2005-2009, Affymetrix)"	"Biotinylated cRNA were prepared according to the standard two-cycle Affymetrix protocol from 10-50 ng total RNA (Expression Analysis Technical Manual With Specific Protocols for Using the GeneChip® Hybridization, Wash, and Stain Kit, 2005-2009, Affymetrix)"	"Biotinylated cRNA were prepared according to the standard two-cycle Affymetrix protocol from 10-50 ng total RNA (Expression Analysis Technical Manual With Specific Protocols for Using the GeneChip® Hybridization, Wash, and Stain Kit, 2005-2009, Affymetrix)"	"Biotinylated cRNA were prepared according to the standard two-cycle Affymetrix protocol from 10-50 ng total RNA (Expression Analysis Technical Manual With Specific Protocols for Using the GeneChip® Hybridization, Wash, and Stain Kit, 2005-2009, Affymetrix)"	"Biotinylated cRNA were prepared according to the standard two-cycle Affymetrix protocol from 10-50 ng total RNA (Expression Analysis Technical Manual With Specific Protocols for Using the GeneChip® Hybridization, Wash, and Stain Kit, 2005-2009, Affymetrix)"	"Biotinylated cRNA were prepared according to the standard two-cycle Affymetrix protocol from 10-50 ng total RNA (Expression Analysis Technical Manual With Specific Protocols for Using the GeneChip® Hybridization, Wash, and Stain Kit, 2005-2009, Affymetrix)"	"Biotinylated cRNA were prepared according to the standard two-cycle Affymetrix protocol from 10-50 ng total RNA (Expression Analysis Technical Manual With Specific Protocols for Using the GeneChip® Hybridization, Wash, and Stain Kit, 2005-2009, Affymetrix)"	"Biotinylated cRNA were prepared according to the standard two-cycle Affymetrix protocol from 10-50 ng total RNA (Expression Analysis Technical Manual With Specific Protocols for Using the GeneChip® Hybridization, Wash, and Stain Kit, 2005-2009, Affymetrix)"	"Biotinylated cRNA were prepared according to the standard two-cycle Affymetrix protocol from 10-50 ng total RNA (Expression Analysis Technical Manual With Specific Protocols for Using the GeneChip® Hybridization, Wash, and Stain Kit, 2005-2009, Affymetrix)"	"Biotinylated cRNA were prepared according to the standard two-cycle Affymetrix protocol from 10-50 ng total RNA (Expression Analysis Technical Manual With Specific Protocols for Using the GeneChip® Hybridization, Wash, and Stain Kit, 2005-2009, Affymetrix)"	"Biotinylated cRNA were prepared according to the standard two-cycle Affymetrix protocol from 10-50 ng total RNA (Expression Analysis Technical Manual With Specific Protocols for Using the GeneChip® Hybridization, Wash, and Stain Kit, 2005-2009, Affymetrix)"	"Biotinylated cRNA were prepared according to the standard two-cycle Affymetrix protocol from 10-50 ng total RNA (Expression Analysis Technical Manual With Specific Protocols for Using the GeneChip® Hybridization, Wash, and Stain Kit, 2005-2009, Affymetrix)"	"Biotinylated cRNA were prepared according to the standard two-cycle Affymetrix protocol from 10-50 ng total RNA (Expression Analysis Technical Manual With Specific Protocols for Using the GeneChip® Hybridization, Wash, and Stain Kit, 2005-2009, Affymetrix)"	"Biotinylated cRNA were prepared according to the standard two-cycle Affymetrix protocol from 10-50 ng total RNA (Expression Analysis Technical Manual With Specific Protocols for Using the GeneChip® Hybridization, Wash, and Stain Kit, 2005-2009, Affymetrix)"	"Biotinylated cRNA were prepared according to the standard two-cycle Affymetrix protocol from 10-50 ng total RNA (Expression Analysis Technical Manual With Specific Protocols for Using the GeneChip® Hybridization, Wash, and Stain Kit, 2005-2009, Affymetrix)"	"Biotinylated cRNA were prepared according to the standard two-cycle Affymetrix protocol from 10-50 ng total RNA (Expression Analysis Technical Manual With Specific Protocols for Using the GeneChip® Hybridization, Wash, and Stain Kit, 2005-2009, Affymetrix)"	"Biotinylated cRNA were prepared according to the standard two-cycle Affymetrix protocol from 10-50 ng total RNA (Expression Analysis Technical Manual With Specific Protocols for Using the GeneChip® Hybridization, Wash, and Stain Kit, 2005-2009, Affymetrix)"	"Biotinylated cRNA were prepared according to the standard two-cycle Affymetrix protocol from 10-50 ng total RNA (Expression Analysis Technical Manual With Specific Protocols for Using the GeneChip® Hybridization, Wash, and Stain Kit, 2005-2009, Affymetrix)"	"Biotinylated cRNA were prepared according to the standard two-cycle Affymetrix protocol from 10-50 ng total RNA (Expression Analysis Technical Manual With Specific Protocols for Using the GeneChip® Hybridization, Wash, and Stain Kit, 2005-2009, Affymetrix)"	"Biotinylated cRNA were prepared according to the standard two-cycle Affymetrix protocol from 10-50 ng total RNA (Expression Analysis Technical Manual With Specific Protocols for Using the GeneChip® Hybridization, Wash, and Stain Kit, 2005-2009, Affymetrix)"	"Biotinylated cRNA were prepared according to the standard two-cycle Affymetrix protocol from 10-50 ng total RNA (Expression Analysis Technical Manual With Specific Protocols for Using the GeneChip® Hybridization, Wash, and Stain Kit, 2005-2009, Affymetrix)"	"Biotinylated cRNA were prepared according to the standard two-cycle Affymetrix protocol from 10-50 ng total RNA (Expression Analysis Technical Manual With Specific Protocols for Using the GeneChip® Hybridization, Wash, and Stain Kit, 2005-2009, Affymetrix)"	"Biotinylated cRNA were prepared according to the standard two-cycle Affymetrix protocol from 10-50 ng total RNA (Expression Analysis Technical Manual With Specific Protocols for Using the GeneChip® Hybridization, Wash, and Stain Kit, 2005-2009, Affymetrix)"	"Biotinylated cRNA were prepared according to the standard two-cycle Affymetrix protocol from 10-50 ng total RNA (Expression Analysis Technical Manual With Specific Protocols for Using the GeneChip® Hybridization, Wash, and Stain Kit, 2005-2009, Affymetrix)"	"Biotinylated cRNA were prepared according to the standard two-cycle Affymetrix protocol from 10-50 ng total RNA (Expression Analysis Technical Manual With Specific Protocols for Using the GeneChip® Hybridization, Wash, and Stain Kit, 2005-2009, Affymetrix)"	"Biotinylated cRNA were prepared according to the standard two-cycle Affymetrix protocol from 10-50 ng total RNA (Expression Analysis Technical Manual With Specific Protocols for Using the GeneChip® Hybridization, Wash, and Stain Kit, 2005-2009, Affymetrix)"	"Biotinylated cRNA were prepared according to the standard two-cycle Affymetrix protocol from 10-50 ng total RNA (Expression Analysis Technical Manual With Specific Protocols for Using the GeneChip® Hybridization, Wash, and Stain Kit, 2005-2009, Affymetrix)"	"Biotinylated cRNA were prepared according to the standard two-cycle Affymetrix protocol from 10-50 ng total RNA (Expression Analysis Technical Manual With Specific Protocols for Using the GeneChip® Hybridization, Wash, and Stain Kit, 2005-2009, Affymetrix)"	"Biotinylated cRNA were prepared according to the standard two-cycle Affymetrix protocol from 10-50 ng total RNA (Expression Analysis Technical Manual With Specific Protocols for Using the GeneChip® Hybridization, Wash, and Stain Kit, 2005-2009, Affymetrix)"	"Biotinylated cRNA were prepared according to the standard one-cycle Affymetrix protocol from 5 ug total RNA (Expression Analysis Technical Manual With Specific Protocols for Using the GeneChip® Hybridization, Wash, and Stain Kit, 2005-2009, Affymetrix)"	"Biotinylated cRNA were prepared according to the standard one-cycle Affymetrix protocol from 5 ug total RNA (Expression Analysis Technical Manual With Specific Protocols for Using the GeneChip® Hybridization, Wash, and Stain Kit, 2005-2009, Affymetrix)"	"Biotinylated cRNA were prepared according to the standard one-cycle Affymetrix protocol from 5 ug total RNA (Expression Analysis Technical Manual With Specific Protocols for Using the GeneChip® Hybridization, Wash, and Stain Kit, 2005-2009, Affymetrix)"	"Biotinylated cRNA were prepared according to the standard one-cycle Affymetrix protocol from 5 ug total RNA (Expression Analysis Technical Manual With Specific Protocols for Using the GeneChip® Hybridization, Wash, and Stain Kit, 2005-2009, Affymetrix)"	"Biotinylated cRNA were prepared according to the standard one-cycle Affymetrix protocol from 5 ug total RNA (Expression Analysis Technical Manual With Specific Protocols for Using the GeneChip® Hybridization, Wash, and Stain Kit, 2005-2009, Affymetrix)"	"Biotinylated cRNA were prepared according to the standard one-cycle Affymetrix protocol from 5 ug total RNA (Expression Analysis Technical Manual With Specific Protocols for Using the GeneChip® Hybridization, Wash, and Stain Kit, 2005-2009, Affymetrix)"	"Biotinylated cRNA were prepared according to the standard one-cycle Affymetrix protocol from 5 ug total RNA (Expression Analysis Technical Manual With Specific Protocols for Using the GeneChip® Hybridization, Wash, and Stain Kit, 2005-2009, Affymetrix)"	"Biotinylated cRNA were prepared according to the standard one-cycle Affymetrix protocol from 5 ug total RNA (Expression Analysis Technical Manual With Specific Protocols for Using the GeneChip® Hybridization, Wash, and Stain Kit, 2005-2009, Affymetrix)"	"Biotinylated cRNA were prepared according to the standard one-cycle Affymetrix protocol from 5 ug total RNA (Expression Analysis Technical Manual With Specific Protocols for Using the GeneChip® Hybridization, Wash, and Stain Kit, 2005-2009, Affymetrix)"	"Biotinylated cRNA were prepared according to the standard one-cycle Affymetrix protocol from 5 ug total RNA (Expression Analysis Technical Manual With Specific Protocols for Using the GeneChip® Hybridization, Wash, and Stain Kit, 2005-2009, Affymetrix)"	"Biotinylated cRNA were prepared according to the standard one-cycle Affymetrix protocol from 5 ug total RNA (Expression Analysis Technical Manual With Specific Protocols for Using the GeneChip® Hybridization, Wash, and Stain Kit, 2005-2009, Affymetrix)"	"Biotinylated cRNA were prepared according to the standard one-cycle Affymetrix protocol from 5 ug total RNA (Expression Analysis Technical Manual With Specific Protocols for Using the GeneChip® Hybridization, Wash, and Stain Kit, 2005-2009, Affymetrix)"	"Biotinylated cRNA were prepared according to the standard one-cycle Affymetrix protocol from 5 ug total RNA (Expression Analysis Technical Manual With Specific Protocols for Using the GeneChip® Hybridization, Wash, and Stain Kit, 2005-2009, Affymetrix)"	"Biotinylated cRNA were prepared according to the standard one-cycle Affymetrix protocol from 5 ug total RNA (Expression Analysis Technical Manual With Specific Protocols for Using the GeneChip® Hybridization, Wash, and Stain Kit, 2005-2009, Affymetrix)"	"Biotinylated cRNA were prepared according to the standard one-cycle Affymetrix protocol from 5 ug total RNA (Expression Analysis Technical Manual With Specific Protocols for Using the GeneChip® Hybridization, Wash, and Stain Kit, 2005-2009, Affymetrix)"	"Biotinylated cRNA were prepared according to the standard one-cycle Affymetrix protocol from 5 ug total RNA (Expression Analysis Technical Manual With Specific Protocols for Using the GeneChip® Hybridization, Wash, and Stain Kit, 2005-2009, Affymetrix)"	"Biotinylated cRNA were prepared according to the standard one-cycle Affymetrix protocol from 5 ug total RNA (Expression Analysis Technical Manual With Specific Protocols for Using the GeneChip® Hybridization, Wash, and Stain Kit, 2005-2009, Affymetrix)"	"Biotinylated cRNA were prepared according to the standard one-cycle Affymetrix protocol from 5 ug total RNA (Expression Analysis Technical Manual With Specific Protocols for Using the GeneChip® Hybridization, Wash, and Stain Kit, 2005-2009, Affymetrix)"	"Biotinylated cRNA were prepared according to the standard one-cycle Affymetrix protocol from 5 ug total RNA (Expression Analysis Technical Manual With Specific Protocols for Using the GeneChip® Hybridization, Wash, and Stain Kit, 2005-2009, Affymetrix)"	"Biotinylated cRNA were prepared according to the standard one-cycle Affymetrix protocol from 5 ug total RNA (Expression Analysis Technical Manual With Specific Protocols for Using the GeneChip® Hybridization, Wash, and Stain Kit, 2005-2009, Affymetrix)"	"Biotinylated cRNA were prepared according to the standard one-cycle Affymetrix protocol from 5 ug total RNA (Expression Analysis Technical Manual With Specific Protocols for Using the GeneChip® Hybridization, Wash, and Stain Kit, 2005-2009, Affymetrix)"	"Biotinylated cRNA were prepared according to the standard one-cycle Affymetrix protocol from 5 ug total RNA (Expression Analysis Technical Manual With Specific Protocols for Using the GeneChip® Hybridization, Wash, and Stain Kit, 2005-2009, Affymetrix)"	"Biotinylated cRNA were prepared according to the standard one-cycle Affymetrix protocol from 5 ug total RNA (Expression Analysis Technical Manual With Specific Protocols for Using the GeneChip® Hybridization, Wash, and Stain Kit, 2005-2009, Affymetrix)"	"Biotinylated cRNA were prepared according to the standard one-cycle Affymetrix protocol from 5 ug total RNA (Expression Analysis Technical Manual With Specific Protocols for Using the GeneChip® Hybridization, Wash, and Stain Kit, 2005-2009, Affymetrix)"	"Biotinylated cRNA were prepared according to the standard one-cycle Affymetrix protocol from 5 ug total RNA (Expression Analysis Technical Manual With Specific Protocols for Using the GeneChip® Hybridization, Wash, and Stain Kit, 2005-2009, Affymetrix)"	"Biotinylated cRNA were prepared according to the standard one-cycle Affymetrix protocol from 5 ug total RNA (Expression Analysis Technical Manual With Specific Protocols for Using the GeneChip® Hybridization, Wash, and Stain Kit, 2005-2009, Affymetrix)"	"Biotinylated cRNA were prepared according to the standard one-cycle Affymetrix protocol from 5 ug total RNA (Expression Analysis Technical Manual With Specific Protocols for Using the GeneChip® Hybridization, Wash, and Stain Kit, 2005-2009, Affymetrix)"	"Biotinylated cRNA were prepared according to the standard one-cycle Affymetrix protocol from 5 ug total RNA (Expression Analysis Technical Manual With Specific Protocols for Using the GeneChip® Hybridization, Wash, and Stain Kit, 2005-2009, Affymetrix)"	"Biotinylated cRNA were prepared according to the standard one-cycle Affymetrix protocol from 5 ug total RNA (Expression Analysis Technical Manual With Specific Protocols for Using the GeneChip® Hybridization, Wash, and Stain Kit, 2005-2009, Affymetrix)"	"Biotinylated cRNA were prepared according to the standard one-cycle Affymetrix protocol from 5 ug total RNA (Expression Analysis Technical Manual With Specific Protocols for Using the GeneChip® Hybridization, Wash, and Stain Kit, 2005-2009, Affymetrix)"	"Biotinylated cRNA were prepared according to the standard one-cycle Affymetrix protocol from 5 ug total RNA (Expression Analysis Technical Manual With Specific Protocols for Using the GeneChip® Hybridization, Wash, and Stain Kit, 2005-2009, Affymetrix)"	"Biotinylated cRNA were prepared according to the standard one-cycle Affymetrix protocol from 5 ug total RNA (Expression Analysis Technical Manual With Specific Protocols for Using the GeneChip® Hybridization, Wash, and Stain Kit, 2005-2009, Affymetrix)"	"Biotinylated cRNA were prepared according to the standard one-cycle Affymetrix protocol from 5 ug total RNA (Expression Analysis Technical Manual With Specific Protocols for Using the GeneChip® Hybridization, Wash, and Stain Kit, 2005-2009, Affymetrix)"	"Biotinylated cRNA were prepared according to the standard one-cycle Affymetrix protocol from 5 ug total RNA (Expression Analysis Technical Manual With Specific Protocols for Using the GeneChip® Hybridization, Wash, and Stain Kit, 2005-2009, Affymetrix)"	"Biotinylated cRNA were prepared according to the standard one-cycle Affymetrix protocol from 5 ug total RNA (Expression Analysis Technical Manual With Specific Protocols for Using the GeneChip® Hybridization, Wash, and Stain Kit, 2005-2009, Affymetrix)"	"Biotinylated cRNA were prepared according to the standard one-cycle Affymetrix protocol from 5 ug total RNA (Expression Analysis Technical Manual With Specific Protocols for Using the GeneChip® Hybridization, Wash, and Stain Kit, 2005-2009, Affymetrix)"	"Biotinylated cRNA were prepared according to the standard one-cycle Affymetrix protocol from 5 ug total RNA (Expression Analysis Technical Manual With Specific Protocols for Using the GeneChip® Hybridization, Wash, and Stain Kit, 2005-2009, Affymetrix)"	"Biotinylated cRNA were prepared according to the standard one-cycle Affymetrix protocol from 5 ug total RNA (Expression Analysis Technical Manual With Specific Protocols for Using the GeneChip® Hybridization, Wash, and Stain Kit, 2005-2009, Affymetrix)"	"Biotinylated cRNA were prepared according to the standard one-cycle Affymetrix protocol from 5 ug total RNA (Expression Analysis Technical Manual With Specific Protocols for Using the GeneChip® Hybridization, Wash, and Stain Kit, 2005-2009, Affymetrix)"	"Biotinylated cRNA were prepared according to the standard one-cycle Affymetrix protocol from 5 ug total RNA (Expression Analysis Technical Manual With Specific Protocols for Using the GeneChip® Hybridization, Wash, and Stain Kit, 2005-2009, Affymetrix)"	"Biotinylated cRNA were prepared according to the standard one-cycle Affymetrix protocol from 5 ug total RNA (Expression Analysis Technical Manual With Specific Protocols for Using the GeneChip® Hybridization, Wash, and Stain Kit, 2005-2009, Affymetrix)"	"Biotinylated cRNA were prepared according to the standard one-cycle Affymetrix protocol from 5 ug total RNA (Expression Analysis Technical Manual With Specific Protocols for Using the GeneChip® Hybridization, Wash, and Stain Kit, 2005-2009, Affymetrix)"	"Biotinylated cRNA were prepared according to the standard one-cycle Affymetrix protocol from 5 ug total RNA (Expression Analysis Technical Manual With Specific Protocols for Using the GeneChip® Hybridization, Wash, and Stain Kit, 2005-2009, Affymetrix)"	"Biotinylated cRNA were prepared according to the standard one-cycle Affymetrix protocol from 5 ug total RNA (Expression Analysis Technical Manual With Specific Protocols for Using the GeneChip® Hybridization, Wash, and Stain Kit, 2005-2009, Affymetrix)"	"Biotinylated cRNA were prepared according to the standard one-cycle Affymetrix protocol from 5 ug total RNA (Expression Analysis Technical Manual With Specific Protocols for Using the GeneChip® Hybridization, Wash, and Stain Kit, 2005-2009, Affymetrix)"	"Biotinylated cRNA were prepared according to the standard one-cycle Affymetrix protocol from 5 ug total RNA (Expression Analysis Technical Manual With Specific Protocols for Using the GeneChip® Hybridization, Wash, and Stain Kit, 2005-2009, Affymetrix)"	"Biotinylated cRNA were prepared according to the standard one-cycle Affymetrix protocol from 5 ug total RNA (Expression Analysis Technical Manual With Specific Protocols for Using the GeneChip® Hybridization, Wash, and Stain Kit, 2005-2009, Affymetrix)"	"Biotinylated cRNA were prepared according to the standard one-cycle Affymetrix protocol from 5 ug total RNA (Expression Analysis Technical Manual With Specific Protocols for Using the GeneChip® Hybridization, Wash, and Stain Kit, 2005-2009, Affymetrix)"	"Biotinylated cRNA were prepared according to the standard one-cycle Affymetrix protocol from 5 ug total RNA (Expression Analysis Technical Manual With Specific Protocols for Using the GeneChip® Hybridization, Wash, and Stain Kit, 2005-2009, Affymetrix)"	"Biotinylated cRNA were prepared according to the standard one-cycle Affymetrix protocol from 5 ug total RNA (Expression Analysis Technical Manual With Specific Protocols for Using the GeneChip® Hybridization, Wash, and Stain Kit, 2005-2009, Affymetrix)"	"Biotinylated cRNA were prepared according to the standard one-cycle Affymetrix protocol from 5 ug total RNA (Expression Analysis Technical Manual With Specific Protocols for Using the GeneChip® Hybridization, Wash, and Stain Kit, 2005-2009, Affymetrix)"	"Biotinylated cRNA were prepared according to the standard one-cycle Affymetrix protocol from 5 ug total RNA (Expression Analysis Technical Manual With Specific Protocols for Using the GeneChip® Hybridization, Wash, and Stain Kit, 2005-2009, Affymetrix)"	"Biotinylated cRNA were prepared according to the standard one-cycle Affymetrix protocol from 5 ug total RNA (Expression Analysis Technical Manual With Specific Protocols for Using the GeneChip® Hybridization, Wash, and Stain Kit, 2005-2009, Affymetrix)"	"Biotinylated cRNA were prepared according to the standard one-cycle Affymetrix protocol from 5 ug total RNA (Expression Analysis Technical Manual With Specific Protocols for Using the GeneChip® Hybridization, Wash, and Stain Kit, 2005-2009, Affymetrix)"	"Biotinylated cRNA were prepared according to the standard one-cycle Affymetrix protocol from 5 ug total RNA (Expression Analysis Technical Manual With Specific Protocols for Using the GeneChip® Hybridization, Wash, and Stain Kit, 2005-2009, Affymetrix)"	"Biotinylated cRNA were prepared according to the standard one-cycle Affymetrix protocol from 5 ug total RNA (Expression Analysis Technical Manual With Specific Protocols for Using the GeneChip® Hybridization, Wash, and Stain Kit, 2005-2009, Affymetrix)"	"Biotinylated cRNA were prepared according to the standard one-cycle Affymetrix protocol from 5 ug total RNA (Expression Analysis Technical Manual With Specific Protocols for Using the GeneChip® Hybridization, Wash, and Stain Kit, 2005-2009, Affymetrix)"	"Biotinylated cRNA were prepared according to the standard one-cycle Affymetrix protocol from 5 ug total RNA (Expression Analysis Technical Manual With Specific Protocols for Using the GeneChip® Hybridization, Wash, and Stain Kit, 2005-2009, Affymetrix)"	"Biotinylated cRNA were prepared according to the standard one-cycle Affymetrix protocol from 5 ug total RNA (Expression Analysis Technical Manual With Specific Protocols for Using the GeneChip® Hybridization, Wash, and Stain Kit, 2005-2009, Affymetrix)"	"Biotinylated cRNA were prepared according to the standard one-cycle Affymetrix protocol from 5 ug total RNA (Expression Analysis Technical Manual With Specific Protocols for Using the GeneChip® Hybridization, Wash, and Stain Kit, 2005-2009, Affymetrix)"	"Biotinylated cRNA were prepared according to the standard one-cycle Affymetrix protocol from 5 ug total RNA (Expression Analysis Technical Manual With Specific Protocols for Using the GeneChip® Hybridization, Wash, and Stain Kit, 2005-2009, Affymetrix)"	"Biotinylated cRNA were prepared according to the standard one-cycle Affymetrix protocol from 5 ug total RNA (Expression Analysis Technical Manual With Specific Protocols for Using the GeneChip® Hybridization, Wash, and Stain Kit, 2005-2009, Affymetrix)"	"Biotinylated cRNA were prepared according to the standard one-cycle Affymetrix protocol from 5 ug total RNA (Expression Analysis Technical Manual With Specific Protocols for Using the GeneChip® Hybridization, Wash, and Stain Kit, 2005-2009, Affymetrix)"	"Biotinylated cRNA were prepared according to the standard one-cycle Affymetrix protocol from 5 ug total RNA (Expression Analysis Technical Manual With Specific Protocols for Using the GeneChip® Hybridization, Wash, and Stain Kit, 2005-2009, Affymetrix)"	"Biotinylated cRNA were prepared according to the standard one-cycle Affymetrix protocol from 5 ug total RNA (Expression Analysis Technical Manual With Specific Protocols for Using the GeneChip® Hybridization, Wash, and Stain Kit, 2005-2009, Affymetrix)"	"Biotinylated cRNA were prepared according to the standard one-cycle Affymetrix protocol from 5 ug total RNA (Expression Analysis Technical Manual With Specific Protocols for Using the GeneChip® Hybridization, Wash, and Stain Kit, 2005-2009, Affymetrix)"	"Biotinylated cRNA were prepared according to the standard one-cycle Affymetrix protocol from 5 ug total RNA (Expression Analysis Technical Manual With Specific Protocols for Using the GeneChip® Hybridization, Wash, and Stain Kit, 2005-2009, Affymetrix)"	"Biotinylated cRNA were prepared according to the standard one-cycle Affymetrix protocol from 5 ug total RNA (Expression Analysis Technical Manual With Specific Protocols for Using the GeneChip® Hybridization, Wash, and Stain Kit, 2005-2009, Affymetrix)"	"Biotinylated cRNA were prepared according to the standard one-cycle Affymetrix protocol from 5 ug total RNA (Expression Analysis Technical Manual With Specific Protocols for Using the GeneChip® Hybridization, Wash, and Stain Kit, 2005-2009, Affymetrix)"	"Biotinylated cRNA were prepared according to the standard one-cycle Affymetrix protocol from 5 ug total RNA (Expression Analysis Technical Manual With Specific Protocols for Using the GeneChip® Hybridization, Wash, and Stain Kit, 2005-2009, Affymetrix)"	"Biotinylated cRNA were prepared according to the standard one-cycle Affymetrix protocol from 5 ug total RNA (Expression Analysis Technical Manual With Specific Protocols for Using the GeneChip® Hybridization, Wash, and Stain Kit, 2005-2009, Affymetrix)"	"Biotinylated cRNA were prepared according to the standard one-cycle Affymetrix protocol from 5 ug total RNA (Expression Analysis Technical Manual With Specific Protocols for Using the GeneChip® Hybridization, Wash, and Stain Kit, 2005-2009, Affymetrix)"	"Biotinylated cRNA were prepared according to the standard one-cycle Affymetrix protocol from 5 ug total RNA (Expression Analysis Technical Manual With Specific Protocols for Using the GeneChip® Hybridization, Wash, and Stain Kit, 2005-2009, Affymetrix)"	"Biotinylated cRNA were prepared according to the standard one-cycle Affymetrix protocol from 5 ug total RNA (Expression Analysis Technical Manual With Specific Protocols for Using the GeneChip® Hybridization, Wash, and Stain Kit, 2005-2009, Affymetrix)"	"Biotinylated cRNA were prepared according to the standard one-cycle Affymetrix protocol from 5 ug total RNA (Expression Analysis Technical Manual With Specific Protocols for Using the GeneChip® Hybridization, Wash, and Stain Kit, 2005-2009, Affymetrix)"	"Biotinylated cRNA were prepared according to the standard one-cycle Affymetrix protocol from 5 ug total RNA (Expression Analysis Technical Manual With Specific Protocols for Using the GeneChip® Hybridization, Wash, and Stain Kit, 2005-2009, Affymetrix)"	"Biotinylated cRNA were prepared according to the standard one-cycle Affymetrix protocol from 5 ug total RNA (Expression Analysis Technical Manual With Specific Protocols for Using the GeneChip® Hybridization, Wash, and Stain Kit, 2005-2009, Affymetrix)"	"Biotinylated cRNA were prepared according to the standard one-cycle Affymetrix protocol from 5 ug total RNA (Expression Analysis Technical Manual With Specific Protocols for Using the GeneChip® Hybridization, Wash, and Stain Kit, 2005-2009, Affymetrix)"	"Biotinylated cRNA were prepared according to the standard one-cycle Affymetrix protocol from 5 ug total RNA (Expression Analysis Technical Manual With Specific Protocols for Using the GeneChip® Hybridization, Wash, and Stain Kit, 2005-2009, Affymetrix)"	"Biotinylated cRNA were prepared according to the standard one-cycle Affymetrix protocol from 5 ug total RNA (Expression Analysis Technical Manual With Specific Protocols for Using the GeneChip® Hybridization, Wash, and Stain Kit, 2005-2009, Affymetrix)"	"Biotinylated cRNA were prepared according to the standard one-cycle Affymetrix protocol from 5 ug total RNA (Expression Analysis Technical Manual With Specific Protocols for Using the GeneChip® Hybridization, Wash, and Stain Kit, 2005-2009, Affymetrix)"	"Biotinylated cRNA were prepared according to the standard one-cycle Affymetrix protocol from 5 ug total RNA (Expression Analysis Technical Manual With Specific Protocols for Using the GeneChip® Hybridization, Wash, and Stain Kit, 2005-2009, Affymetrix)"	"Biotinylated cRNA were prepared according to the standard one-cycle Affymetrix protocol from 5 ug total RNA (Expression Analysis Technical Manual With Specific Protocols for Using the GeneChip® Hybridization, Wash, and Stain Kit, 2005-2009, Affymetrix)"	"Biotinylated cRNA were prepared according to the standard one-cycle Affymetrix protocol from 5 ug total RNA (Expression Analysis Technical Manual With Specific Protocols for Using the GeneChip® Hybridization, Wash, and Stain Kit, 2005-2009, Affymetrix)"	"Biotinylated cRNA were prepared according to the standard one-cycle Affymetrix protocol from 5 ug total RNA (Expression Analysis Technical Manual With Specific Protocols for Using the GeneChip® Hybridization, Wash, and Stain Kit, 2005-2009, Affymetrix)"	"Biotinylated cRNA were prepared according to the standard one-cycle Affymetrix protocol from 5 ug total RNA (Expression Analysis Technical Manual With Specific Protocols for Using the GeneChip® Hybridization, Wash, and Stain Kit, 2005-2009, Affymetrix)"	"Biotinylated cRNA were prepared according to the standard one-cycle Affymetrix protocol from 5 ug total RNA (Expression Analysis Technical Manual With Specific Protocols for Using the GeneChip® Hybridization, Wash, and Stain Kit, 2005-2009, Affymetrix)"	"Biotinylated cRNA were prepared according to the standard one-cycle Affymetrix protocol from 5 ug total RNA (Expression Analysis Technical Manual With Specific Protocols for Using the GeneChip® Hybridization, Wash, and Stain Kit, 2005-2009, Affymetrix)"	"Biotinylated cRNA were prepared according to the standard one-cycle Affymetrix protocol from 5 ug total RNA (Expression Analysis Technical Manual With Specific Protocols for Using the GeneChip® Hybridization, Wash, and Stain Kit, 2005-2009, Affymetrix)"	"Biotinylated cRNA were prepared according to the standard one-cycle Affymetrix protocol from 5 ug total RNA (Expression Analysis Technical Manual With Specific Protocols for Using the GeneChip® Hybridization, Wash, and Stain Kit, 2005-2009, Affymetrix)"	"Biotinylated cRNA were prepared according to the standard one-cycle Affymetrix protocol from 5 ug total RNA (Expression Analysis Technical Manual With Specific Protocols for Using the GeneChip® Hybridization, Wash, and Stain Kit, 2005-2009, Affymetrix)"	"Biotinylated cRNA were prepared according to the standard one-cycle Affymetrix protocol from 5 ug total RNA (Expression Analysis Technical Manual With Specific Protocols for Using the GeneChip® Hybridization, Wash, and Stain Kit, 2005-2009, Affymetrix)"	"Biotinylated cRNA were prepared according to the standard one-cycle Affymetrix protocol from 5 ug total RNA (Expression Analysis Technical Manual With Specific Protocols for Using the GeneChip® Hybridization, Wash, and Stain Kit, 2005-2009, Affymetrix)"	"Biotinylated cRNA were prepared according to the standard one-cycle Affymetrix protocol from 5 ug total RNA (Expression Analysis Technical Manual With Specific Protocols for Using the GeneChip® Hybridization, Wash, and Stain Kit, 2005-2009, Affymetrix)"	"Biotinylated cRNA were prepared according to the standard one-cycle Affymetrix protocol from 5 ug total RNA (Expression Analysis Technical Manual With Specific Protocols for Using the GeneChip® Hybridization, Wash, and Stain Kit, 2005-2009, Affymetrix)"	"Biotinylated cRNA were prepared according to the standard one-cycle Affymetrix protocol from 5 ug total RNA (Expression Analysis Technical Manual With Specific Protocols for Using the GeneChip® Hybridization, Wash, and Stain Kit, 2005-2009, Affymetrix)"	"Biotinylated cRNA were prepared according to the standard one-cycle Affymetrix protocol from 5 ug total RNA (Expression Analysis Technical Manual With Specific Protocols for Using the GeneChip® Hybridization, Wash, and Stain Kit, 2005-2009, Affymetrix)"	"Biotinylated cRNA were prepared according to the standard one-cycle Affymetrix protocol from 5 ug total RNA (Expression Analysis Technical Manual With Specific Protocols for Using the GeneChip® Hybridization, Wash, and Stain Kit, 2005-2009, Affymetrix)"	"Biotinylated cRNA were prepared according to the standard one-cycle Affymetrix protocol from 5 ug total RNA (Expression Analysis Technical Manual With Specific Protocols for Using the GeneChip® Hybridization, Wash, and Stain Kit, 2005-2009, Affymetrix)"	"Biotinylated cRNA were prepared according to the standard one-cycle Affymetrix protocol from 5 ug total RNA (Expression Analysis Technical Manual With Specific Protocols for Using the GeneChip® Hybridization, Wash, and Stain Kit, 2005-2009, Affymetrix)"	"Biotinylated cRNA were prepared according to the standard one-cycle Affymetrix protocol from 5 ug total RNA (Expression Analysis Technical Manual With Specific Protocols for Using the GeneChip® Hybridization, Wash, and Stain Kit, 2005-2009, Affymetrix)"	"Biotinylated cRNA were prepared according to the standard one-cycle Affymetrix protocol from 5 ug total RNA (Expression Analysis Technical Manual With Specific Protocols for Using the GeneChip® Hybridization, Wash, and Stain Kit, 2005-2009, Affymetrix)"	"Biotinylated cRNA were prepared according to the standard one-cycle Affymetrix protocol from 5 ug total RNA (Expression Analysis Technical Manual With Specific Protocols for Using the GeneChip® Hybridization, Wash, and Stain Kit, 2005-2009, Affymetrix)"	"Biotinylated cRNA were prepared according to the standard one-cycle Affymetrix protocol from 5 ug total RNA (Expression Analysis Technical Manual With Specific Protocols for Using the GeneChip® Hybridization, Wash, and Stain Kit, 2005-2009, Affymetrix)"	"Biotinylated cRNA were prepared according to the standard one-cycle Affymetrix protocol from 5 ug total RNA (Expression Analysis Technical Manual With Specific Protocols for Using the GeneChip® Hybridization, Wash, and Stain Kit, 2005-2009, Affymetrix)"
!Sample_taxid_ch1	"9606"	"9606"	"9606"	"9606"	"9606"	"9606"	"9606"	"9606"	"9606"	"9606"	"9606"	"9606"	"9606"	"9606"	"9606"	"9606"	"9606"	"9606"	"9606"	"9606"	"9606"	"9606"	"9606"	"9606"	"9606"	"9606"	"9606"	"9606"	"9606"	"9606"	"9606"	"9606"	"9606"	"9606"	"9606"	"9606"	"9606"	"9606"	"9606"	"9606"	"9606"	"9606"	"9606"	"9606"	"9606"	"9606"	"9606"	"9606"	"9606"	"9606"	"9606"	"9606"	"9606"	"9606"	"9606"	"9606"	"9606"	"9606"	"9606"	"9606"	"9606"	"9606"	"9606"	"9606"	"9606"	"9606"	"9606"	"9606"	"9606"	"9606"	"9606"	"9606"	"9606"	"9606"	"9606"	"9606"	"9606"	"9606"	"9606"	"9606"	"9606"	"9606"	"9606"	"9606"	"9606"	"9606"	"9606"	"9606"	"9606"	"9606"	"9606"	"9606"	"9606"	"9606"	"9606"	"9606"	"9606"	"9606"	"9606"	"9606"	"9606"	"9606"	"9606"	"9606"	"9606"	"9606"	"9606"	"9606"	"9606"	"9606"	"9606"	"9606"	"9606"	"9606"	"9606"	"9606"	"9606"	"9606"	"9606"	"9606"	"9606"	"9606"	"9606"	"9606"	"9606"	"9606"	"9606"	"9606"	"9606"	"9606"	"9606"	"9606"	"9606"	"9606"	"9606"	"9606"	"9606"	"9606"	"9606"	"9606"	"9606"	"9606"	"9606"	"9606"	"9606"
!Sample_hyb_protocol	"Following fragmentation, 10 ug of cRNA were hybridized for 16 hr at 45C on GeneChip Human Genome U133 Plus 2.0 Array. GeneChips were washed (Fluidics Scripts FS450_001) and stained in the Affymetrix Fluidics Station 450."	"Following fragmentation, 10 ug of cRNA were hybridized for 16 hr at 45C on GeneChip Human Genome U133 Plus 2.0 Array. GeneChips were washed (Fluidics Scripts FS450_001) and stained in the Affymetrix Fluidics Station 450."	"Following fragmentation, 10 ug of cRNA were hybridized for 16 hr at 45C on GeneChip Human Genome U133 Plus 2.0 Array. GeneChips were washed (Fluidics Scripts FS450_001) and stained in the Affymetrix Fluidics Station 450."	"Following fragmentation, 10 ug of cRNA were hybridized for 16 hr at 45C on GeneChip Human Genome U133 Plus 2.0 Array. GeneChips were washed (Fluidics Scripts FS450_001) and stained in the Affymetrix Fluidics Station 450."	"Following fragmentation, 10 ug of cRNA were hybridized for 16 hr at 45C on GeneChip Human Genome U133 Plus 2.0 Array. GeneChips were washed (Fluidics Scripts FS450_001) and stained in the Affymetrix Fluidics Station 450."	"Following fragmentation, 10 ug of cRNA were hybridized for 16 hr at 45C on GeneChip Human Genome U133 Plus 2.0 Array. GeneChips were washed (Fluidics Scripts FS450_001) and stained in the Affymetrix Fluidics Station 450."	"Following fragmentation, 10 ug of cRNA were hybridized for 16 hr at 45C on GeneChip Human Genome U133 Plus 2.0 Array. GeneChips were washed (Fluidics Scripts FS450_001) and stained in the Affymetrix Fluidics Station 450."	"Following fragmentation, 10 ug of cRNA were hybridized for 16 hr at 45C on GeneChip Human Genome U133 Plus 2.0 Array. GeneChips were washed (Fluidics Scripts FS450_001) and stained in the Affymetrix Fluidics Station 450."	"Following fragmentation, 10 ug of cRNA were hybridized for 16 hr at 45C on GeneChip Human Genome U133 Plus 2.0 Array. GeneChips were washed (Fluidics Scripts FS450_001) and stained in the Affymetrix Fluidics Station 450."	"Following fragmentation, 10 ug of cRNA were hybridized for 16 hr at 45C on GeneChip Human Genome U133 Plus 2.0 Array. GeneChips were washed (Fluidics Scripts FS450_001) and stained in the Affymetrix Fluidics Station 450."	"Following fragmentation, 10 ug of cRNA were hybridized for 16 hr at 45C on GeneChip Human Genome U133 Plus 2.0 Array. GeneChips were washed (Fluidics Scripts FS450_001) and stained in the Affymetrix Fluidics Station 450."	"Following fragmentation, 10 ug of cRNA were hybridized for 16 hr at 45C on GeneChip Human Genome U133 Plus 2.0 Array. GeneChips were washed (Fluidics Scripts FS450_001) and stained in the Affymetrix Fluidics Station 450."	"Following fragmentation, 10 ug of cRNA were hybridized for 16 hr at 45C on GeneChip Human Genome U133 Plus 2.0 Array. GeneChips were washed (Fluidics Scripts FS450_001) and stained in the Affymetrix Fluidics Station 450."	"Following fragmentation, 10 ug of cRNA were hybridized for 16 hr at 45C on GeneChip Human Genome U133 Plus 2.0 Array. GeneChips were washed (Fluidics Scripts FS450_001) and stained in the Affymetrix Fluidics Station 450."	"Following fragmentation, 10 ug of cRNA were hybridized for 16 hr at 45C on GeneChip Human Genome U133 Plus 2.0 Array. GeneChips were washed (Fluidics Scripts FS450_001) and stained in the Affymetrix Fluidics Station 450."	"Following fragmentation, 10 ug of cRNA were hybridized for 16 hr at 45C on GeneChip Human Genome U133 Plus 2.0 Array. GeneChips were washed (Fluidics Scripts FS450_001) and stained in the Affymetrix Fluidics Station 450."	"Following fragmentation, 10 ug of cRNA were hybridized for 16 hr at 45C on GeneChip Human Genome U133 Plus 2.0 Array. GeneChips were washed (Fluidics Scripts FS450_001) and stained in the Affymetrix Fluidics Station 450."	"Following fragmentation, 10 ug of cRNA were hybridized for 16 hr at 45C on GeneChip Human Genome U133 Plus 2.0 Array. GeneChips were washed (Fluidics Scripts FS450_001) and stained in the Affymetrix Fluidics Station 450."	"Following fragmentation, 10 ug of cRNA were hybridized for 16 hr at 45C on GeneChip Human Genome U133 Plus 2.0 Array. GeneChips were washed (Fluidics Scripts FS450_001) and stained in the Affymetrix Fluidics Station 450."	"Following fragmentation, 10 ug of cRNA were hybridized for 16 hr at 45C on GeneChip Human Genome U133 Plus 2.0 Array. GeneChips were washed (Fluidics Scripts FS450_001) and stained in the Affymetrix Fluidics Station 450."	"Following fragmentation, 10 ug of cRNA were hybridized for 16 hr at 45C on GeneChip Human Genome U133 Plus 2.0 Array. GeneChips were washed (Fluidics Scripts FS450_001) and stained in the Affymetrix Fluidics Station 450."	"Following fragmentation, 10 ug of cRNA were hybridized for 16 hr at 45C on GeneChip Human Genome U133 Plus 2.0 Array. GeneChips were washed (Fluidics Scripts FS450_001) and stained in the Affymetrix Fluidics Station 450."	"Following fragmentation, 10 ug of cRNA were hybridized for 16 hr at 45C on GeneChip Human Genome U133 Plus 2.0 Array. GeneChips were washed (Fluidics Scripts FS450_001) and stained in the Affymetrix Fluidics Station 450."	"Following fragmentation, 10 ug of cRNA were hybridized for 16 hr at 45C on GeneChip Human Genome U133 Plus 2.0 Array. GeneChips were washed (Fluidics Scripts FS450_001) and stained in the Affymetrix Fluidics Station 450."	"Following fragmentation, 10 ug of cRNA were hybridized for 16 hr at 45C on GeneChip Human Genome U133 Plus 2.0 Array. GeneChips were washed (Fluidics Scripts FS450_001) and stained in the Affymetrix Fluidics Station 450."	"Following fragmentation, 10 ug of cRNA were hybridized for 16 hr at 45C on GeneChip Human Genome U133 Plus 2.0 Array. GeneChips were washed (Fluidics Scripts FS450_001) and stained in the Affymetrix Fluidics Station 450."	"Following fragmentation, 10 ug of cRNA were hybridized for 16 hr at 45C on GeneChip Human Genome U133 Plus 2.0 Array. GeneChips were washed (Fluidics Scripts FS450_001) and stained in the Affymetrix Fluidics Station 450."	"Following fragmentation, 10 ug of cRNA were hybridized for 16 hr at 45C on GeneChip Human Genome U133 Plus 2.0 Array. GeneChips were washed (Fluidics Scripts FS450_001) and stained in the Affymetrix Fluidics Station 450."	"Following fragmentation, 10 ug of cRNA were hybridized for 16 hr at 45C on GeneChip Human Genome U133 Plus 2.0 Array. GeneChips were washed (Fluidics Scripts FS450_001) and stained in the Affymetrix Fluidics Station 450."	"Following fragmentation, 10 ug of cRNA were hybridized for 16 hr at 45C on GeneChip Human Genome U133 Plus 2.0 Array. GeneChips were washed (Fluidics Scripts FS450_001) and stained in the Affymetrix Fluidics Station 450."	"Following fragmentation, 10 ug of cRNA were hybridized for 16 hr at 45C on GeneChip Human Genome U133 Plus 2.0 Array. GeneChips were washed (Fluidics Scripts FS450_001) and stained in the Affymetrix Fluidics Station 450."	"Following fragmentation, 10 ug of cRNA were hybridized for 16 hr at 45C on GeneChip Human Genome U133 Plus 2.0 Array. GeneChips were washed (Fluidics Scripts FS450_001) and stained in the Affymetrix Fluidics Station 450."	"Following fragmentation, 10 ug of cRNA were hybridized for 16 hr at 45C on GeneChip Human Genome U133 Plus 2.0 Array. GeneChips were washed (Fluidics Scripts FS450_001) and stained in the Affymetrix Fluidics Station 450."	"Following fragmentation, 10 ug of cRNA were hybridized for 16 hr at 45C on GeneChip Human Genome U133 Plus 2.0 Array. GeneChips were washed (Fluidics Scripts FS450_001) and stained in the Affymetrix Fluidics Station 450."	"Following fragmentation, 10 ug of cRNA were hybridized for 16 hr at 45C on GeneChip Human Genome U133 Plus 2.0 Array. GeneChips were washed (Fluidics Scripts FS450_001) and stained in the Affymetrix Fluidics Station 450."	"Following fragmentation, 10 ug of cRNA were hybridized for 16 hr at 45C on GeneChip Human Genome U133 Plus 2.0 Array. GeneChips were washed (Fluidics Scripts FS450_001) and stained in the Affymetrix Fluidics Station 450."	"Following fragmentation, 10 ug of cRNA were hybridized for 16 hr at 45C on GeneChip Human Genome U133 Plus 2.0 Array. GeneChips were washed (Fluidics Scripts FS450_001) and stained in the Affymetrix Fluidics Station 450."	"Following fragmentation, 10 ug of cRNA were hybridized for 16 hr at 45C on GeneChip Human Genome U133 Plus 2.0 Array. GeneChips were washed (Fluidics Scripts FS450_001) and stained in the Affymetrix Fluidics Station 450."	"Following fragmentation, 10 ug of cRNA were hybridized for 16 hr at 45C on GeneChip Human Genome U133 Plus 2.0 Array. GeneChips were washed (Fluidics Scripts FS450_001) and stained in the Affymetrix Fluidics Station 450."	"Following fragmentation, 10 ug of cRNA were hybridized for 16 hr at 45C on GeneChip Human Genome U133 Plus 2.0 Array. GeneChips were washed (Fluidics Scripts FS450_001) and stained in the Affymetrix Fluidics Station 450."	"Following fragmentation, 10 ug of cRNA were hybridized for 16 hr at 45C on GeneChip Human Genome U133 Plus 2.0 Array. GeneChips were washed (Fluidics Scripts FS450_001) and stained in the Affymetrix Fluidics Station 450."	"Following fragmentation, 10 ug of cRNA were hybridized for 16 hr at 45C on GeneChip Human Genome U133 Plus 2.0 Array. GeneChips were washed (Fluidics Scripts FS450_001) and stained in the Affymetrix Fluidics Station 450."	"Following fragmentation, 10 ug of cRNA were hybridized for 16 hr at 45C on GeneChip Human Genome U133 Plus 2.0 Array. GeneChips were washed (Fluidics Scripts FS450_001) and stained in the Affymetrix Fluidics Station 450."	"Following fragmentation, 10 ug of cRNA were hybridized for 16 hr at 45C on GeneChip Human Genome U133 Plus 2.0 Array. GeneChips were washed (Fluidics Scripts FS450_001) and stained in the Affymetrix Fluidics Station 450."	"Following fragmentation, 10 ug of cRNA were hybridized for 16 hr at 45C on GeneChip Human Genome U133 Plus 2.0 Array. GeneChips were washed (Fluidics Scripts FS450_001) and stained in the Affymetrix Fluidics Station 450."	"Following fragmentation, 10 ug of cRNA were hybridized for 16 hr at 45C on GeneChip Human Genome U133 Plus 2.0 Array. GeneChips were washed (Fluidics Scripts FS450_001) and stained in the Affymetrix Fluidics Station 450."	"Following fragmentation, 10 ug of cRNA were hybridized for 16 hr at 45C on GeneChip Human Genome U133 Plus 2.0 Array. GeneChips were washed (Fluidics Scripts FS450_001) and stained in the Affymetrix Fluidics Station 450."	"Following fragmentation, 10 ug of cRNA were hybridized for 16 hr at 45C on GeneChip Human Genome U133 Plus 2.0 Array. GeneChips were washed (Fluidics Scripts FS450_001) and stained in the Affymetrix Fluidics Station 450."	"Following fragmentation, 10 ug of cRNA were hybridized for 16 hr at 45C on GeneChip Human Genome U133 Plus 2.0 Array. GeneChips were washed (Fluidics Scripts FS450_001) and stained in the Affymetrix Fluidics Station 450."	"Following fragmentation, 10 ug of cRNA were hybridized for 16 hr at 45C on GeneChip Human Genome U133 Plus 2.0 Array. GeneChips were washed (Fluidics Scripts FS450_001) and stained in the Affymetrix Fluidics Station 450."	"Following fragmentation, 10 ug of cRNA were hybridized for 16 hr at 45C on GeneChip Human Genome U133 Plus 2.0 Array. GeneChips were washed (Fluidics Scripts FS450_001) and stained in the Affymetrix Fluidics Station 450."	"Following fragmentation, 10 ug of cRNA were hybridized for 16 hr at 45C on GeneChip Human Genome U133 Plus 2.0 Array. GeneChips were washed (Fluidics Scripts FS450_001) and stained in the Affymetrix Fluidics Station 450."	"Following fragmentation, 10 ug of cRNA were hybridized for 16 hr at 45C on GeneChip Human Genome U133 Plus 2.0 Array. GeneChips were washed (Fluidics Scripts FS450_001) and stained in the Affymetrix Fluidics Station 450."	"Following fragmentation, 10 ug of cRNA were hybridized for 16 hr at 45C on GeneChip Human Genome U133 Plus 2.0 Array. GeneChips were washed (Fluidics Scripts FS450_001) and stained in the Affymetrix Fluidics Station 450."	"Following fragmentation, 10 ug of cRNA were hybridized for 16 hr at 45C on GeneChip Human Genome U133 Plus 2.0 Array. GeneChips were washed (Fluidics Scripts FS450_001) and stained in the Affymetrix Fluidics Station 450."	"Following fragmentation, 10 ug of cRNA were hybridized for 16 hr at 45C on GeneChip Human Genome U133 Plus 2.0 Array. GeneChips were washed (Fluidics Scripts FS450_001) and stained in the Affymetrix Fluidics Station 450."	"Following fragmentation, 10 ug of cRNA were hybridized for 16 hr at 45C on GeneChip Human Genome U133 Plus 2.0 Array. GeneChips were washed (Fluidics Scripts FS450_001) and stained in the Affymetrix Fluidics Station 450."	"Following fragmentation, 10 ug of cRNA were hybridized for 16 hr at 45C on GeneChip Human Genome U133 Plus 2.0 Array. GeneChips were washed (Fluidics Scripts FS450_001) and stained in the Affymetrix Fluidics Station 450."	"Following fragmentation, 10 ug of cRNA were hybridized for 16 hr at 45C on GeneChip Human Genome U133 Plus 2.0 Array. GeneChips were washed (Fluidics Scripts FS450_001) and stained in the Affymetrix Fluidics Station 450."	"Following fragmentation, 10 ug of cRNA were hybridized for 16 hr at 45C on GeneChip Human Genome U133 Plus 2.0 Array. GeneChips were washed (Fluidics Scripts FS450_001) and stained in the Affymetrix Fluidics Station 450."	"Following fragmentation, 10 ug of cRNA were hybridized for 16 hr at 45C on GeneChip Human Genome U133 Plus 2.0 Array. GeneChips were washed (Fluidics Scripts FS450_001) and stained in the Affymetrix Fluidics Station 450."	"Following fragmentation, 10 ug of cRNA were hybridized for 16 hr at 45C on GeneChip Human Genome U133 Plus 2.0 Array. GeneChips were washed (Fluidics Scripts FS450_001) and stained in the Affymetrix Fluidics Station 450."	"Following fragmentation, 10 ug of cRNA were hybridized for 16 hr at 45C on GeneChip Human Genome U133 Plus 2.0 Array. GeneChips were washed (Fluidics Scripts FS450_001) and stained in the Affymetrix Fluidics Station 450."	"Following fragmentation, 10 ug of cRNA were hybridized for 16 hr at 45C on GeneChip Human Genome U133 Plus 2.0 Array. GeneChips were washed (Fluidics Scripts FS450_001) and stained in the Affymetrix Fluidics Station 450."	"Following fragmentation, 10 ug of cRNA were hybridized for 16 hr at 45C on GeneChip Human Genome U133 Plus 2.0 Array. GeneChips were washed (Fluidics Scripts FS450_001) and stained in the Affymetrix Fluidics Station 450."	"Following fragmentation, 10 ug of cRNA were hybridized for 16 hr at 45C on GeneChip Human Genome U133 Plus 2.0 Array. GeneChips were washed (Fluidics Scripts FS450_001) and stained in the Affymetrix Fluidics Station 450."	"Following fragmentation, 10 ug of cRNA were hybridized for 16 hr at 45C on GeneChip Human Genome U133 Plus 2.0 Array. GeneChips were washed (Fluidics Scripts FS450_001) and stained in the Affymetrix Fluidics Station 450."	"Following fragmentation, 10 ug of cRNA were hybridized for 16 hr at 45C on GeneChip Human Genome U133 Plus 2.0 Array. GeneChips were washed (Fluidics Scripts FS450_001) and stained in the Affymetrix Fluidics Station 450."	"Following fragmentation, 10 ug of cRNA were hybridized for 16 hr at 45C on GeneChip Human Genome U133 Plus 2.0 Array. GeneChips were washed (Fluidics Scripts FS450_001) and stained in the Affymetrix Fluidics Station 450."	"Following fragmentation, 10 ug of cRNA were hybridized for 16 hr at 45C on GeneChip Human Genome U133 Plus 2.0 Array. GeneChips were washed (Fluidics Scripts FS450_001) and stained in the Affymetrix Fluidics Station 450."	"Following fragmentation, 10 ug of cRNA were hybridized for 16 hr at 45C on GeneChip Human Genome U133 Plus 2.0 Array. GeneChips were washed (Fluidics Scripts FS450_001) and stained in the Affymetrix Fluidics Station 450."	"Following fragmentation, 10 ug of cRNA were hybridized for 16 hr at 45C on GeneChip Human Genome U133 Plus 2.0 Array. GeneChips were washed (Fluidics Scripts FS450_001) and stained in the Affymetrix Fluidics Station 450."	"Following fragmentation, 10 ug of cRNA were hybridized for 16 hr at 45C on GeneChip Human Genome U133 Plus 2.0 Array. GeneChips were washed (Fluidics Scripts FS450_001) and stained in the Affymetrix Fluidics Station 450."	"Following fragmentation, 10 ug of cRNA were hybridized for 16 hr at 45C on GeneChip Human Genome U133 Plus 2.0 Array. GeneChips were washed (Fluidics Scripts FS450_001) and stained in the Affymetrix Fluidics Station 450."	"Following fragmentation, 10 ug of cRNA were hybridized for 16 hr at 45C on GeneChip Human Genome U133 Plus 2.0 Array. GeneChips were washed (Fluidics Scripts FS450_001) and stained in the Affymetrix Fluidics Station 450."	"Following fragmentation, 10 ug of cRNA were hybridized for 16 hr at 45C on GeneChip Human Genome U133 Plus 2.0 Array. GeneChips were washed (Fluidics Scripts FS450_001) and stained in the Affymetrix Fluidics Station 450."	"Following fragmentation, 10 ug of cRNA were hybridized for 16 hr at 45C on GeneChip Human Genome U133 Plus 2.0 Array. GeneChips were washed (Fluidics Scripts FS450_001) and stained in the Affymetrix Fluidics Station 450."	"Following fragmentation, 10 ug of cRNA were hybridized for 16 hr at 45C on GeneChip Human Genome U133 Plus 2.0 Array. GeneChips were washed (Fluidics Scripts FS450_001) and stained in the Affymetrix Fluidics Station 450."	"Following fragmentation, 10 ug of cRNA were hybridized for 16 hr at 45C on GeneChip Human Genome U133 Plus 2.0 Array. GeneChips were washed (Fluidics Scripts FS450_001) and stained in the Affymetrix Fluidics Station 450."	"Following fragmentation, 10 ug of cRNA were hybridized for 16 hr at 45C on GeneChip Human Genome U133 Plus 2.0 Array. GeneChips were washed (Fluidics Scripts FS450_001) and stained in the Affymetrix Fluidics Station 450."	"Following fragmentation, 10 ug of cRNA were hybridized for 16 hr at 45C on GeneChip Human Genome U133 Plus 2.0 Array. GeneChips were washed (Fluidics Scripts FS450_001) and stained in the Affymetrix Fluidics Station 450."	"Following fragmentation, 10 ug of cRNA were hybridized for 16 hr at 45C on GeneChip Human Genome U133 Plus 2.0 Array. GeneChips were washed (Fluidics Scripts FS450_001) and stained in the Affymetrix Fluidics Station 450."	"Following fragmentation, 10 ug of cRNA were hybridized for 16 hr at 45C on GeneChip Human Genome U133 Plus 2.0 Array. GeneChips were washed (Fluidics Scripts FS450_001) and stained in the Affymetrix Fluidics Station 450."	"Following fragmentation, 10 ug of cRNA were hybridized for 16 hr at 45C on GeneChip Human Genome U133 Plus 2.0 Array. GeneChips were washed (Fluidics Scripts FS450_001) and stained in the Affymetrix Fluidics Station 450."	"Following fragmentation, 10 ug of cRNA were hybridized for 16 hr at 45C on GeneChip Human Genome U133 Plus 2.0 Array. GeneChips were washed (Fluidics Scripts FS450_001) and stained in the Affymetrix Fluidics Station 450."	"Following fragmentation, 10 ug of cRNA were hybridized for 16 hr at 45C on GeneChip Human Genome U133 Plus 2.0 Array. GeneChips were washed (Fluidics Scripts FS450_001) and stained in the Affymetrix Fluidics Station 450."	"Following fragmentation, 10 ug of cRNA were hybridized for 16 hr at 45C on GeneChip Human Genome U133 Plus 2.0 Array. GeneChips were washed (Fluidics Scripts FS450_001) and stained in the Affymetrix Fluidics Station 450."	"Following fragmentation, 10 ug of cRNA were hybridized for 16 hr at 45C on GeneChip Human Genome U133 Plus 2.0 Array. GeneChips were washed (Fluidics Scripts FS450_001) and stained in the Affymetrix Fluidics Station 450."	"Following fragmentation, 10 ug of cRNA were hybridized for 16 hr at 45C on GeneChip Human Genome U133 Plus 2.0 Array. GeneChips were washed (Fluidics Scripts FS450_001) and stained in the Affymetrix Fluidics Station 450."	"Following fragmentation, 10 ug of cRNA were hybridized for 16 hr at 45C on GeneChip Human Genome U133 Plus 2.0 Array. GeneChips were washed (Fluidics Scripts FS450_001) and stained in the Affymetrix Fluidics Station 450."	"Following fragmentation, 10 ug of cRNA were hybridized for 16 hr at 45C on GeneChip Human Genome U133 Plus 2.0 Array. GeneChips were washed (Fluidics Scripts FS450_001) and stained in the Affymetrix Fluidics Station 450."	"Following fragmentation, 10 ug of cRNA were hybridized for 16 hr at 45C on GeneChip Human Genome U133 Plus 2.0 Array. GeneChips were washed (Fluidics Scripts FS450_001) and stained in the Affymetrix Fluidics Station 450."	"Following fragmentation, 10 ug of cRNA were hybridized for 16 hr at 45C on GeneChip Human Genome U133 Plus 2.0 Array. GeneChips were washed (Fluidics Scripts FS450_001) and stained in the Affymetrix Fluidics Station 450."	"Following fragmentation, 10 ug of cRNA were hybridized for 16 hr at 45C on GeneChip Human Genome U133 Plus 2.0 Array. GeneChips were washed (Fluidics Scripts FS450_001) and stained in the Affymetrix Fluidics Station 450."	"Following fragmentation, 10 ug of cRNA were hybridized for 16 hr at 45C on GeneChip Human Genome U133 Plus 2.0 Array. GeneChips were washed (Fluidics Scripts FS450_001) and stained in the Affymetrix Fluidics Station 450."	"Following fragmentation, 10 ug of cRNA were hybridized for 16 hr at 45C on GeneChip Human Genome U133 Plus 2.0 Array. GeneChips were washed (Fluidics Scripts FS450_001) and stained in the Affymetrix Fluidics Station 450."	"Following fragmentation, 10 ug of cRNA were hybridized for 16 hr at 45C on GeneChip Human Genome U133 Plus 2.0 Array. GeneChips were washed (Fluidics Scripts FS450_001) and stained in the Affymetrix Fluidics Station 450."	"Following fragmentation, 10 ug of cRNA were hybridized for 16 hr at 45C on GeneChip Human Genome U133 Plus 2.0 Array. GeneChips were washed (Fluidics Scripts FS450_001) and stained in the Affymetrix Fluidics Station 450."	"Following fragmentation, 10 ug of cRNA were hybridized for 16 hr at 45C on GeneChip Human Genome U133 Plus 2.0 Array. GeneChips were washed (Fluidics Scripts FS450_001) and stained in the Affymetrix Fluidics Station 450."	"Following fragmentation, 10 ug of cRNA were hybridized for 16 hr at 45C on GeneChip Human Genome U133 Plus 2.0 Array. GeneChips were washed (Fluidics Scripts FS450_001) and stained in the Affymetrix Fluidics Station 450."	"Following fragmentation, 10 ug of cRNA were hybridized for 16 hr at 45C on GeneChip Human Genome U133 Plus 2.0 Array. GeneChips were washed (Fluidics Scripts FS450_001) and stained in the Affymetrix Fluidics Station 450."	"Following fragmentation, 10 ug of cRNA were hybridized for 16 hr at 45C on GeneChip Human Genome U133 Plus 2.0 Array. GeneChips were washed (Fluidics Scripts FS450_001) and stained in the Affymetrix Fluidics Station 450."	"Following fragmentation, 10 ug of cRNA were hybridized for 16 hr at 45C on GeneChip Human Genome U133 Plus 2.0 Array. GeneChips were washed (Fluidics Scripts FS450_001) and stained in the Affymetrix Fluidics Station 450."	"Following fragmentation, 10 ug of cRNA were hybridized for 16 hr at 45C on GeneChip Human Genome U133 Plus 2.0 Array. GeneChips were washed (Fluidics Scripts FS450_001) and stained in the Affymetrix Fluidics Station 450."	"Following fragmentation, 10 ug of cRNA were hybridized for 16 hr at 45C on GeneChip Human Genome U133 Plus 2.0 Array. GeneChips were washed (Fluidics Scripts FS450_001) and stained in the Affymetrix Fluidics Station 450."	"Following fragmentation, 10 ug of cRNA were hybridized for 16 hr at 45C on GeneChip Human Genome U133 Plus 2.0 Array. GeneChips were washed (Fluidics Scripts FS450_001) and stained in the Affymetrix Fluidics Station 450."	"Following fragmentation, 10 ug of cRNA were hybridized for 16 hr at 45C on GeneChip Human Genome U133 Plus 2.0 Array. GeneChips were washed (Fluidics Scripts FS450_001) and stained in the Affymetrix Fluidics Station 450."	"Following fragmentation, 10 ug of cRNA were hybridized for 16 hr at 45C on GeneChip Human Genome U133 Plus 2.0 Array. GeneChips were washed (Fluidics Scripts FS450_001) and stained in the Affymetrix Fluidics Station 450."	"Following fragmentation, 10 ug of cRNA were hybridized for 16 hr at 45C on GeneChip Human Genome U133 Plus 2.0 Array. GeneChips were washed (Fluidics Scripts FS450_001) and stained in the Affymetrix Fluidics Station 450."	"Following fragmentation, 10 ug of cRNA were hybridized for 16 hr at 45C on GeneChip Human Genome U133 Plus 2.0 Array. GeneChips were washed (Fluidics Scripts FS450_001) and stained in the Affymetrix Fluidics Station 450."	"Following fragmentation, 10 ug of cRNA were hybridized for 16 hr at 45C on GeneChip Human Genome U133 Plus 2.0 Array. GeneChips were washed (Fluidics Scripts FS450_001) and stained in the Affymetrix Fluidics Station 450."	"Following fragmentation, 10 ug of cRNA were hybridized for 16 hr at 45C on GeneChip Human Genome U133 Plus 2.0 Array. GeneChips were washed (Fluidics Scripts FS450_001) and stained in the Affymetrix Fluidics Station 450."	"Following fragmentation, 10 ug of cRNA were hybridized for 16 hr at 45C on GeneChip Human Genome U133 Plus 2.0 Array. GeneChips were washed (Fluidics Scripts FS450_001) and stained in the Affymetrix Fluidics Station 450."	"Following fragmentation, 10 ug of cRNA were hybridized for 16 hr at 45C on GeneChip Human Genome U133 Plus 2.0 Array. GeneChips were washed (Fluidics Scripts FS450_001) and stained in the Affymetrix Fluidics Station 450."	"Following fragmentation, 10 ug of cRNA were hybridized for 16 hr at 45C on GeneChip Human Genome U133 Plus 2.0 Array. GeneChips were washed (Fluidics Scripts FS450_001) and stained in the Affymetrix Fluidics Station 450."	"Following fragmentation, 10 ug of cRNA were hybridized for 16 hr at 45C on GeneChip Human Genome U133 Plus 2.0 Array. GeneChips were washed (Fluidics Scripts FS450_001) and stained in the Affymetrix Fluidics Station 450."	"Following fragmentation, 10 ug of cRNA were hybridized for 16 hr at 45C on GeneChip Human Genome U133 Plus 2.0 Array. GeneChips were washed (Fluidics Scripts FS450_001) and stained in the Affymetrix Fluidics Station 450."	"Following fragmentation, 10 ug of cRNA were hybridized for 16 hr at 45C on GeneChip Human Genome U133 Plus 2.0 Array. GeneChips were washed (Fluidics Scripts FS450_001) and stained in the Affymetrix Fluidics Station 450."	"Following fragmentation, 10 ug of cRNA were hybridized for 16 hr at 45C on GeneChip Human Genome U133 Plus 2.0 Array. GeneChips were washed (Fluidics Scripts FS450_001) and stained in the Affymetrix Fluidics Station 450."	"Following fragmentation, 10 ug of cRNA were hybridized for 16 hr at 45C on GeneChip Human Genome U133 Plus 2.0 Array. GeneChips were washed (Fluidics Scripts FS450_001) and stained in the Affymetrix Fluidics Station 450."	"Following fragmentation, 10 ug of cRNA were hybridized for 16 hr at 45C on GeneChip Human Genome U133 Plus 2.0 Array. GeneChips were washed (Fluidics Scripts FS450_001) and stained in the Affymetrix Fluidics Station 450."	"Following fragmentation, 10 ug of cRNA were hybridized for 16 hr at 45C on GeneChip Human Genome U133 Plus 2.0 Array. GeneChips were washed (Fluidics Scripts FS450_001) and stained in the Affymetrix Fluidics Station 450."	"Following fragmentation, 10 ug of cRNA were hybridized for 16 hr at 45C on GeneChip Human Genome U133 Plus 2.0 Array. GeneChips were washed (Fluidics Scripts FS450_001) and stained in the Affymetrix Fluidics Station 450."	"Following fragmentation, 10 ug of cRNA were hybridized for 16 hr at 45C on GeneChip Human Genome U133 Plus 2.0 Array. GeneChips were washed (Fluidics Scripts FS450_001) and stained in the Affymetrix Fluidics Station 450."	"Following fragmentation, 10 ug of cRNA were hybridized for 16 hr at 45C on GeneChip Human Genome U133 Plus 2.0 Array. GeneChips were washed (Fluidics Scripts FS450_001) and stained in the Affymetrix Fluidics Station 450."	"Following fragmentation, 10 ug of cRNA were hybridized for 16 hr at 45C on GeneChip Human Genome U133 Plus 2.0 Array. GeneChips were washed (Fluidics Scripts FS450_001) and stained in the Affymetrix Fluidics Station 450."	"Following fragmentation, 10 ug of cRNA were hybridized for 16 hr at 45C on GeneChip Human Genome U133 Plus 2.0 Array. GeneChips were washed (Fluidics Scripts FS450_001) and stained in the Affymetrix Fluidics Station 450."	"Following fragmentation, 10 ug of cRNA were hybridized for 16 hr at 45C on GeneChip Human Genome U133 Plus 2.0 Array. GeneChips were washed (Fluidics Scripts FS450_001) and stained in the Affymetrix Fluidics Station 450."	"Following fragmentation, 10 ug of cRNA were hybridized for 16 hr at 45C on GeneChip Human Genome U133 Plus 2.0 Array. GeneChips were washed (Fluidics Scripts FS450_001) and stained in the Affymetrix Fluidics Station 450."	"Following fragmentation, 10 ug of cRNA were hybridized for 16 hr at 45C on GeneChip Human Genome U133 Plus 2.0 Array. GeneChips were washed (Fluidics Scripts FS450_001) and stained in the Affymetrix Fluidics Station 450."	"Following fragmentation, 10 ug of cRNA were hybridized for 16 hr at 45C on GeneChip Human Genome U133 Plus 2.0 Array. GeneChips were washed (Fluidics Scripts FS450_001) and stained in the Affymetrix Fluidics Station 450."	"Following fragmentation, 10 ug of cRNA were hybridized for 16 hr at 45C on GeneChip Human Genome U133 Plus 2.0 Array. GeneChips were washed (Fluidics Scripts FS450_001) and stained in the Affymetrix Fluidics Station 450."	"Following fragmentation, 10 ug of cRNA were hybridized for 16 hr at 45C on GeneChip Human Genome U133 Plus 2.0 Array. GeneChips were washed (Fluidics Scripts FS450_001) and stained in the Affymetrix Fluidics Station 450."	"Following fragmentation, 10 ug of cRNA were hybridized for 16 hr at 45C on GeneChip Human Genome U133 Plus 2.0 Array. GeneChips were washed (Fluidics Scripts FS450_001) and stained in the Affymetrix Fluidics Station 450."	"Following fragmentation, 10 ug of cRNA were hybridized for 16 hr at 45C on GeneChip Human Genome U133 Plus 2.0 Array. GeneChips were washed (Fluidics Scripts FS450_001) and stained in the Affymetrix Fluidics Station 450."	"Following fragmentation, 10 ug of cRNA were hybridized for 16 hr at 45C on GeneChip Human Genome U133 Plus 2.0 Array. GeneChips were washed (Fluidics Scripts FS450_001) and stained in the Affymetrix Fluidics Station 450."	"Following fragmentation, 10 ug of cRNA were hybridized for 16 hr at 45C on GeneChip Human Genome U133 Plus 2.0 Array. GeneChips were washed (Fluidics Scripts FS450_001) and stained in the Affymetrix Fluidics Station 450."	"Following fragmentation, 10 ug of cRNA were hybridized for 16 hr at 45C on GeneChip Human Genome U133 Plus 2.0 Array. GeneChips were washed (Fluidics Scripts FS450_001) and stained in the Affymetrix Fluidics Station 450."	"Following fragmentation, 10 ug of cRNA were hybridized for 16 hr at 45C on GeneChip Human Genome U133 Plus 2.0 Array. GeneChips were washed (Fluidics Scripts FS450_001) and stained in the Affymetrix Fluidics Station 450."	"Following fragmentation, 10 ug of cRNA were hybridized for 16 hr at 45C on GeneChip Human Genome U133 Plus 2.0 Array. GeneChips were washed (Fluidics Scripts FS450_001) and stained in the Affymetrix Fluidics Station 450."	"Following fragmentation, 10 ug of cRNA were hybridized for 16 hr at 45C on GeneChip Human Genome U133 Plus 2.0 Array. GeneChips were washed (Fluidics Scripts FS450_001) and stained in the Affymetrix Fluidics Station 450."	"Following fragmentation, 10 ug of cRNA were hybridized for 16 hr at 45C on GeneChip Human Genome U133 Plus 2.0 Array. GeneChips were washed (Fluidics Scripts FS450_001) and stained in the Affymetrix Fluidics Station 450."	"Following fragmentation, 10 ug of cRNA were hybridized for 16 hr at 45C on GeneChip Human Genome U133 Plus 2.0 Array. GeneChips were washed (Fluidics Scripts FS450_001) and stained in the Affymetrix Fluidics Station 450."	"Following fragmentation, 10 ug of cRNA were hybridized for 16 hr at 45C on GeneChip Human Genome U133 Plus 2.0 Array. GeneChips were washed (Fluidics Scripts FS450_001) and stained in the Affymetrix Fluidics Station 450."	"Following fragmentation, 10 ug of cRNA were hybridized for 16 hr at 45C on GeneChip Human Genome U133 Plus 2.0 Array. GeneChips were washed (Fluidics Scripts FS450_001) and stained in the Affymetrix Fluidics Station 450."
!Sample_scan_protocol	"GeneChips were scanned using the Affymetrix GeneArray Scanner."	"GeneChips were scanned using the Affymetrix GeneArray Scanner."	"GeneChips were scanned using the Affymetrix GeneArray Scanner."	"GeneChips were scanned using the Affymetrix GeneArray Scanner."	"GeneChips were scanned using the Affymetrix GeneArray Scanner."	"GeneChips were scanned using the Affymetrix GeneArray Scanner."	"GeneChips were scanned using the Affymetrix GeneArray Scanner."	"GeneChips were scanned using the Affymetrix GeneArray Scanner."	"GeneChips were scanned using the Affymetrix GeneArray Scanner."	"GeneChips were scanned using the Affymetrix GeneArray Scanner."	"GeneChips were scanned using the Affymetrix GeneArray Scanner."	"GeneChips were scanned using the Affymetrix GeneArray Scanner."	"GeneChips were scanned using the Affymetrix GeneArray Scanner."	"GeneChips were scanned using the Affymetrix GeneArray Scanner."	"GeneChips were scanned using the Affymetrix GeneArray Scanner."	"GeneChips were scanned using the Affymetrix GeneArray Scanner."	"GeneChips were scanned using the Affymetrix GeneArray Scanner."	"GeneChips were scanned using the Affymetrix GeneArray Scanner."	"GeneChips were scanned using the Affymetrix GeneArray Scanner."	"GeneChips were scanned using the Affymetrix GeneArray Scanner."	"GeneChips were scanned using the Affymetrix GeneArray Scanner."	"GeneChips were scanned using the Affymetrix GeneArray Scanner."	"GeneChips were scanned using the Affymetrix GeneArray Scanner."	"GeneChips were scanned using the Affymetrix GeneArray Scanner."	"GeneChips were scanned using the Affymetrix GeneArray Scanner."	"GeneChips were scanned using the Affymetrix GeneArray Scanner."	"GeneChips were scanned using the Affymetrix GeneArray Scanner."	"GeneChips were scanned using the Affymetrix GeneArray Scanner."	"GeneChips were scanned using the Affymetrix GeneArray Scanner."	"GeneChips were scanned using the Affymetrix GeneArray Scanner."	"GeneChips were scanned using the Affymetrix GeneArray Scanner."	"GeneChips were scanned using the Affymetrix GeneArray Scanner."	"GeneChips were scanned using the Affymetrix GeneArray Scanner."	"GeneChips were scanned using the Affymetrix GeneArray Scanner."	"GeneChips were scanned using the Affymetrix GeneArray Scanner."	"GeneChips were scanned using the Affymetrix GeneArray Scanner."	"GeneChips were scanned using the Affymetrix GeneArray Scanner."	"GeneChips were scanned using the Affymetrix GeneArray Scanner."	"GeneChips were scanned using the Affymetrix GeneArray Scanner."	"GeneChips were scanned using the Affymetrix GeneArray Scanner."	"GeneChips were scanned using the Affymetrix GeneArray Scanner."	"GeneChips were scanned using the Affymetrix GeneArray Scanner."	"GeneChips were scanned using the Affymetrix GeneArray Scanner."	"GeneChips were scanned using the Affymetrix GeneArray Scanner."	"GeneChips were scanned using the Affymetrix GeneArray Scanner."	"GeneChips were scanned using the Affymetrix GeneArray Scanner."	"GeneChips were scanned using the Affymetrix GeneArray Scanner."	"GeneChips were scanned using the Affymetrix GeneArray Scanner."	"GeneChips were scanned using the Affymetrix GeneArray Scanner."	"GeneChips were scanned using the Affymetrix GeneArray Scanner."	"GeneChips were scanned using the Affymetrix GeneArray Scanner."	"GeneChips were scanned using the Affymetrix GeneArray Scanner."	"GeneChips were scanned using the Affymetrix GeneArray Scanner."	"GeneChips were scanned using the Affymetrix GeneArray Scanner."	"GeneChips were scanned using the Affymetrix GeneArray Scanner."	"GeneChips were scanned using the Affymetrix GeneArray Scanner."	"GeneChips were scanned using the Affymetrix GeneArray Scanner."	"GeneChips were scanned using the Affymetrix GeneArray Scanner."	"GeneChips were scanned using the Affymetrix GeneArray Scanner."	"GeneChips were scanned using the Affymetrix GeneArray Scanner."	"GeneChips were scanned using the Affymetrix GeneArray Scanner."	"GeneChips were scanned using the Affymetrix GeneArray Scanner."	"GeneChips were scanned using the Affymetrix GeneArray Scanner."	"GeneChips were scanned using the Affymetrix GeneArray Scanner."	"GeneChips were scanned using the Affymetrix GeneArray Scanner."	"GeneChips were scanned using the Affymetrix GeneArray Scanner."	"GeneChips were scanned using the Affymetrix GeneArray Scanner."	"GeneChips were scanned using the Affymetrix GeneArray Scanner."	"GeneChips were scanned using the Affymetrix GeneArray Scanner."	"GeneChips were scanned using the Affymetrix GeneArray Scanner."	"GeneChips were scanned using the Affymetrix GeneArray Scanner."	"GeneChips were scanned using the Affymetrix GeneArray Scanner."	"GeneChips were scanned using the Affymetrix GeneArray Scanner."	"GeneChips were scanned using the Affymetrix GeneArray Scanner."	"GeneChips were scanned using the Affymetrix GeneArray Scanner."	"GeneChips were scanned using the Affymetrix GeneArray Scanner."	"GeneChips were scanned using the Affymetrix GeneArray Scanner."	"GeneChips were scanned using the Affymetrix GeneArray Scanner."	"GeneChips were scanned using the Affymetrix GeneArray Scanner."	"GeneChips were scanned using the Affymetrix GeneArray Scanner."	"GeneChips were scanned using the Affymetrix GeneArray Scanner."	"GeneChips were scanned using the Affymetrix GeneArray Scanner."	"GeneChips were scanned using the Affymetrix GeneArray Scanner."	"GeneChips were scanned using the Affymetrix GeneArray Scanner."	"GeneChips were scanned using the Affymetrix GeneArray Scanner."	"GeneChips were scanned using the Affymetrix GeneArray Scanner."	"GeneChips were scanned using the Affymetrix GeneArray Scanner."	"GeneChips were scanned using the Affymetrix GeneArray Scanner."	"GeneChips were scanned using the Affymetrix GeneArray Scanner."	"GeneChips were scanned using the Affymetrix GeneArray Scanner."	"GeneChips were scanned using the Affymetrix GeneArray Scanner."	"GeneChips were scanned using the Affymetrix GeneArray Scanner."	"GeneChips were scanned using the Affymetrix GeneArray Scanner."	"GeneChips were scanned using the Affymetrix GeneArray Scanner."	"GeneChips were scanned using the Affymetrix GeneArray Scanner."	"GeneChips were scanned using the Affymetrix GeneArray Scanner."	"GeneChips were scanned using the Affymetrix GeneArray Scanner."	"GeneChips were scanned using the Affymetrix GeneArray Scanner."	"GeneChips were scanned using the Affymetrix GeneArray Scanner."	"GeneChips were scanned using the Affymetrix GeneArray Scanner."	"GeneChips were scanned using the Affymetrix GeneArray Scanner."	"GeneChips were scanned using the Affymetrix GeneArray Scanner."	"GeneChips were scanned using the Affymetrix GeneArray Scanner."	"GeneChips were scanned using the Affymetrix GeneArray Scanner."	"GeneChips were scanned using the Affymetrix GeneArray Scanner."	"GeneChips were scanned using the Affymetrix GeneArray Scanner."	"GeneChips were scanned using the Affymetrix GeneArray Scanner."	"GeneChips were scanned using the Affymetrix GeneArray Scanner."	"GeneChips were scanned using the Affymetrix GeneArray Scanner."	"GeneChips were scanned using the Affymetrix GeneArray Scanner."	"GeneChips were scanned using the Affymetrix GeneArray Scanner."	"GeneChips were scanned using the Affymetrix GeneArray Scanner."	"GeneChips were scanned using the Affymetrix GeneArray Scanner."	"GeneChips were scanned using the Affymetrix GeneArray Scanner."	"GeneChips were scanned using the Affymetrix GeneArray Scanner."	"GeneChips were scanned using the Affymetrix GeneArray Scanner."	"GeneChips were scanned using the Affymetrix GeneArray Scanner."	"GeneChips were scanned using the Affymetrix GeneArray Scanner."	"GeneChips were scanned using the Affymetrix GeneArray Scanner."	"GeneChips were scanned using the Affymetrix GeneArray Scanner."	"GeneChips were scanned using the Affymetrix GeneArray Scanner."	"GeneChips were scanned using the Affymetrix GeneArray Scanner."	"GeneChips were scanned using the Affymetrix GeneArray Scanner."	"GeneChips were scanned using the Affymetrix GeneArray Scanner."	"GeneChips were scanned using the Affymetrix GeneArray Scanner."	"GeneChips were scanned using the Affymetrix GeneArray Scanner."	"GeneChips were scanned using the Affymetrix GeneArray Scanner."	"GeneChips were scanned using the Affymetrix GeneArray Scanner."	"GeneChips were scanned using the Affymetrix GeneArray Scanner."	"GeneChips were scanned using the Affymetrix GeneArray Scanner."	"GeneChips were scanned using the Affymetrix GeneArray Scanner."	"GeneChips were scanned using the Affymetrix GeneArray Scanner."	"GeneChips were scanned using the Affymetrix GeneArray Scanner."	"GeneChips were scanned using the Affymetrix GeneArray Scanner."	"GeneChips were scanned using the Affymetrix GeneArray Scanner."	"GeneChips were scanned using the Affymetrix GeneArray Scanner."	"GeneChips were scanned using the Affymetrix GeneArray Scanner."	"GeneChips were scanned using the Affymetrix GeneArray Scanner."	"GeneChips were scanned using the Affymetrix GeneArray Scanner."	"GeneChips were scanned using the Affymetrix GeneArray Scanner."	"GeneChips were scanned using the Affymetrix GeneArray Scanner."	"GeneChips were scanned using the Affymetrix GeneArray Scanner."	"GeneChips were scanned using the Affymetrix GeneArray Scanner."	"GeneChips were scanned using the Affymetrix GeneArray Scanner."	"GeneChips were scanned using the Affymetrix GeneArray Scanner."
!Sample_description	"n/a"	"n/a"	"n/a"	"n/a"	"n/a"	"n/a"	"n/a"	"n/a"	"n/a"	"n/a"	"n/a"	"n/a"	"n/a"	"n/a"	"n/a"	"n/a"	"n/a"	"n/a"	"n/a"	"n/a"	"n/a"	"n/a"	"n/a"	"n/a"	"n/a"	"n/a"	"n/a"	"n/a"	"n/a"	"n/a"	"n/a"	"n/a"	"n/a"	"n/a"	"n/a"	"n/a"	"n/a"	"n/a"	"n/a"	"n/a"	"n/a"	"n/a"	"n/a"	"n/a"	"n/a"	"n/a"	"n/a"	"n/a"	"n/a"	"n/a"	"n/a"	"n/a"	"n/a"	"n/a"	"n/a"	"n/a"	"n/a"	"n/a"	"n/a"	"n/a"	"n/a"	"n/a"	"n/a"	"n/a"	"n/a"	"n/a"	"n/a"	"n/a"	"n/a"	"n/a"	"n/a"	"n/a"	"n/a"	"n/a"	"n/a"	"n/a"	"n/a"	"n/a"	"n/a"	"n/a"	"n/a"	"n/a"	"n/a"	"n/a"	"n/a"	"n/a"	"n/a"	"n/a"	"n/a"	"n/a"	"n/a"	"n/a"	"n/a"	"n/a"	"n/a"	"n/a"	"n/a"	"n/a"	"n/a"	"n/a"	"n/a"	"n/a"	"n/a"	"n/a"	"n/a"	"n/a"	"n/a"	"n/a"	"n/a"	"n/a"	"n/a"	"n/a"	"n/a"	"n/a"	"n/a"	"n/a"	"n/a"	"n/a"	"n/a"	"n/a"	"n/a"	"n/a"	"n/a"	"n/a"	"n/a"	"n/a"	"n/a"	"n/a"	"n/a"	"n/a"	"n/a"	"n/a"	"n/a"	"n/a"	"n/a"	"n/a"	"n/a"	"n/a"	"n/a"	"n/a"	"n/a"	"n/a"	"n/a"	"n/a"	"n/a"
!Sample_data_processing	"Cell intensity files were generated using GCOS (Affymetrix). The probe set data was generated using R/BioConductor (version 2.8.1) packages affy (version 1.20.2), gcrma (version 2.14.1), and FLUSH.LVS.bundle (version 1.2.1, proportion=0.6). For data filtration, we selected the probe sets with signal intensity above the threshold limit in at least 5% of samples. The threshold was established at the 98th percentile of the expression levels from Y-chromosome–linked probe set signals detected detectable in female samples"	"Cell intensity files were generated using GCOS (Affymetrix). The probe set data was generated using R/BioConductor (version 2.8.1) packages affy (version 1.20.2), gcrma (version 2.14.1), and FLUSH.LVS.bundle (version 1.2.1, proportion=0.6). For data filtration, we selected the probe sets with signal intensity above the threshold limit in at least 5% of samples. The threshold was established at the 98th percentile of the expression levels from Y-chromosome–linked probe set signals detected detectable in female samples"	"Cell intensity files were generated using GCOS (Affymetrix). The probe set data was generated using R/BioConductor (version 2.8.1) packages affy (version 1.20.2), gcrma (version 2.14.1), and FLUSH.LVS.bundle (version 1.2.1, proportion=0.6). For data filtration, we selected the probe sets with signal intensity above the threshold limit in at least 5% of samples. The threshold was established at the 98th percentile of the expression levels from Y-chromosome–linked probe set signals detected detectable in female samples"	"Cell intensity files were generated using GCOS (Affymetrix). The probe set data was generated using R/BioConductor (version 2.8.1) packages affy (version 1.20.2), gcrma (version 2.14.1), and FLUSH.LVS.bundle (version 1.2.1, proportion=0.6). For data filtration, we selected the probe sets with signal intensity above the threshold limit in at least 5% of samples. The threshold was established at the 98th percentile of the expression levels from Y-chromosome–linked probe set signals detected detectable in female samples"	"Cell intensity files were generated using GCOS (Affymetrix). The probe set data was generated using R/BioConductor (version 2.8.1) packages affy (version 1.20.2), gcrma (version 2.14.1), and FLUSH.LVS.bundle (version 1.2.1, proportion=0.6). For data filtration, we selected the probe sets with signal intensity above the threshold limit in at least 5% of samples. The threshold was established at the 98th percentile of the expression levels from Y-chromosome–linked probe set signals detected detectable in female samples"	"Cell intensity files were generated using GCOS (Affymetrix). The probe set data was generated using R/BioConductor (version 2.8.1) packages affy (version 1.20.2), gcrma (version 2.14.1), and FLUSH.LVS.bundle (version 1.2.1, proportion=0.6). For data filtration, we selected the probe sets with signal intensity above the threshold limit in at least 5% of samples. The threshold was established at the 98th percentile of the expression levels from Y-chromosome–linked probe set signals detected detectable in female samples"	"Cell intensity files were generated using GCOS (Affymetrix). The probe set data was generated using R/BioConductor (version 2.8.1) packages affy (version 1.20.2), gcrma (version 2.14.1), and FLUSH.LVS.bundle (version 1.2.1, proportion=0.6). For data filtration, we selected the probe sets with signal intensity above the threshold limit in at least 5% of samples. The threshold was established at the 98th percentile of the expression levels from Y-chromosome–linked probe set signals detected detectable in female samples"	"Cell intensity files were generated using GCOS (Affymetrix). The probe set data was generated using R/BioConductor (version 2.8.1) packages affy (version 1.20.2), gcrma (version 2.14.1), and FLUSH.LVS.bundle (version 1.2.1, proportion=0.6). For data filtration, we selected the probe sets with signal intensity above the threshold limit in at least 5% of samples. The threshold was established at the 98th percentile of the expression levels from Y-chromosome–linked probe set signals detected detectable in female samples"	"Cell intensity files were generated using GCOS (Affymetrix). The probe set data was generated using R/BioConductor (version 2.8.1) packages affy (version 1.20.2), gcrma (version 2.14.1), and FLUSH.LVS.bundle (version 1.2.1, proportion=0.6). For data filtration, we selected the probe sets with signal intensity above the threshold limit in at least 5% of samples. The threshold was established at the 98th percentile of the expression levels from Y-chromosome–linked probe set signals detected detectable in female samples"	"Cell intensity files were generated using GCOS (Affymetrix). The probe set data was generated using R/BioConductor (version 2.8.1) packages affy (version 1.20.2), gcrma (version 2.14.1), and FLUSH.LVS.bundle (version 1.2.1, proportion=0.6). For data filtration, we selected the probe sets with signal intensity above the threshold limit in at least 5% of samples. The threshold was established at the 98th percentile of the expression levels from Y-chromosome–linked probe set signals detected detectable in female samples"	"Cell intensity files were generated using GCOS (Affymetrix). The probe set data was generated using R/BioConductor (version 2.8.1) packages affy (version 1.20.2), gcrma (version 2.14.1), and FLUSH.LVS.bundle (version 1.2.1, proportion=0.6). For data filtration, we selected the probe sets with signal intensity above the threshold limit in at least 5% of samples. The threshold was established at the 98th percentile of the expression levels from Y-chromosome–linked probe set signals detected detectable in female samples"	"Cell intensity files were generated using GCOS (Affymetrix). The probe set data was generated using R/BioConductor (version 2.8.1) packages affy (version 1.20.2), gcrma (version 2.14.1), and FLUSH.LVS.bundle (version 1.2.1, proportion=0.6). For data filtration, we selected the probe sets with signal intensity above the threshold limit in at least 5% of samples. The threshold was established at the 98th percentile of the expression levels from Y-chromosome–linked probe set signals detected detectable in female samples"	"Cell intensity files were generated using GCOS (Affymetrix). The probe set data was generated using R/BioConductor (version 2.8.1) packages affy (version 1.20.2), gcrma (version 2.14.1), and FLUSH.LVS.bundle (version 1.2.1, proportion=0.6). For data filtration, we selected the probe sets with signal intensity above the threshold limit in at least 5% of samples. The threshold was established at the 98th percentile of the expression levels from Y-chromosome–linked probe set signals detected detectable in female samples"	"Cell intensity files were generated using GCOS (Affymetrix). The probe set data was generated using R/BioConductor (version 2.8.1) packages affy (version 1.20.2), gcrma (version 2.14.1), and FLUSH.LVS.bundle (version 1.2.1, proportion=0.6). For data filtration, we selected the probe sets with signal intensity above the threshold limit in at least 5% of samples. The threshold was established at the 98th percentile of the expression levels from Y-chromosome–linked probe set signals detected detectable in female samples"	"Cell intensity files were generated using GCOS (Affymetrix). The probe set data was generated using R/BioConductor (version 2.8.1) packages affy (version 1.20.2), gcrma (version 2.14.1), and FLUSH.LVS.bundle (version 1.2.1, proportion=0.6). For data filtration, we selected the probe sets with signal intensity above the threshold limit in at least 5% of samples. The threshold was established at the 98th percentile of the expression levels from Y-chromosome–linked probe set signals detected detectable in female samples"	"Cell intensity files were generated using GCOS (Affymetrix). The probe set data was generated using R/BioConductor (version 2.8.1) packages affy (version 1.20.2), gcrma (version 2.14.1), and FLUSH.LVS.bundle (version 1.2.1, proportion=0.6). For data filtration, we selected the probe sets with signal intensity above the threshold limit in at least 5% of samples. The threshold was established at the 98th percentile of the expression levels from Y-chromosome–linked probe set signals detected detectable in female samples"	"Cell intensity files were generated using GCOS (Affymetrix). The probe set data was generated using R/BioConductor (version 2.8.1) packages affy (version 1.20.2), gcrma (version 2.14.1), and FLUSH.LVS.bundle (version 1.2.1, proportion=0.6). For data filtration, we selected the probe sets with signal intensity above the threshold limit in at least 5% of samples. The threshold was established at the 98th percentile of the expression levels from Y-chromosome–linked probe set signals detected detectable in female samples"	"Cell intensity files were generated using GCOS (Affymetrix). The probe set data was generated using R/BioConductor (version 2.8.1) packages affy (version 1.20.2), gcrma (version 2.14.1), and FLUSH.LVS.bundle (version 1.2.1, proportion=0.6). For data filtration, we selected the probe sets with signal intensity above the threshold limit in at least 5% of samples. The threshold was established at the 98th percentile of the expression levels from Y-chromosome–linked probe set signals detected detectable in female samples"	"Cell intensity files were generated using GCOS (Affymetrix). The probe set data was generated using R/BioConductor (version 2.8.1) packages affy (version 1.20.2), gcrma (version 2.14.1), and FLUSH.LVS.bundle (version 1.2.1, proportion=0.6). For data filtration, we selected the probe sets with signal intensity above the threshold limit in at least 5% of samples. The threshold was established at the 98th percentile of the expression levels from Y-chromosome–linked probe set signals detected detectable in female samples"	"Cell intensity files were generated using GCOS (Affymetrix). The probe set data was generated using R/BioConductor (version 2.8.1) packages affy (version 1.20.2), gcrma (version 2.14.1), and FLUSH.LVS.bundle (version 1.2.1, proportion=0.6). For data filtration, we selected the probe sets with signal intensity above the threshold limit in at least 5% of samples. The threshold was established at the 98th percentile of the expression levels from Y-chromosome–linked probe set signals detected detectable in female samples"	"Cell intensity files were generated using GCOS (Affymetrix). The probe set data was generated using R/BioConductor (version 2.8.1) packages affy (version 1.20.2), gcrma (version 2.14.1), and FLUSH.LVS.bundle (version 1.2.1, proportion=0.6). For data filtration, we selected the probe sets with signal intensity above the threshold limit in at least 5% of samples. The threshold was established at the 98th percentile of the expression levels from Y-chromosome–linked probe set signals detected detectable in female samples"	"Cell intensity files were generated using GCOS (Affymetrix). The probe set data was generated using R/BioConductor (version 2.8.1) packages affy (version 1.20.2), gcrma (version 2.14.1), and FLUSH.LVS.bundle (version 1.2.1, proportion=0.6). For data filtration, we selected the probe sets with signal intensity above the threshold limit in at least 5% of samples. The threshold was established at the 98th percentile of the expression levels from Y-chromosome–linked probe set signals detected detectable in female samples"	"Cell intensity files were generated using GCOS (Affymetrix). The probe set data was generated using R/BioConductor (version 2.8.1) packages affy (version 1.20.2), gcrma (version 2.14.1), and FLUSH.LVS.bundle (version 1.2.1, proportion=0.6). For data filtration, we selected the probe sets with signal intensity above the threshold limit in at least 5% of samples. The threshold was established at the 98th percentile of the expression levels from Y-chromosome–linked probe set signals detected detectable in female samples"	"Cell intensity files were generated using GCOS (Affymetrix). The probe set data was generated using R/BioConductor (version 2.8.1) packages affy (version 1.20.2), gcrma (version 2.14.1), and FLUSH.LVS.bundle (version 1.2.1, proportion=0.6). For data filtration, we selected the probe sets with signal intensity above the threshold limit in at least 5% of samples. The threshold was established at the 98th percentile of the expression levels from Y-chromosome–linked probe set signals detected detectable in female samples"	"Cell intensity files were generated using GCOS (Affymetrix). The probe set data was generated using R/BioConductor (version 2.8.1) packages affy (version 1.20.2), gcrma (version 2.14.1), and FLUSH.LVS.bundle (version 1.2.1, proportion=0.6). For data filtration, we selected the probe sets with signal intensity above the threshold limit in at least 5% of samples. The threshold was established at the 98th percentile of the expression levels from Y-chromosome–linked probe set signals detected detectable in female samples"	"Cell intensity files were generated using GCOS (Affymetrix). The probe set data was generated using R/BioConductor (version 2.8.1) packages affy (version 1.20.2), gcrma (version 2.14.1), and FLUSH.LVS.bundle (version 1.2.1, proportion=0.6). For data filtration, we selected the probe sets with signal intensity above the threshold limit in at least 5% of samples. The threshold was established at the 98th percentile of the expression levels from Y-chromosome–linked probe set signals detected detectable in female samples"	"Cell intensity files were generated using GCOS (Affymetrix). The probe set data was generated using R/BioConductor (version 2.8.1) packages affy (version 1.20.2), gcrma (version 2.14.1), and FLUSH.LVS.bundle (version 1.2.1, proportion=0.6). For data filtration, we selected the probe sets with signal intensity above the threshold limit in at least 5% of samples. The threshold was established at the 98th percentile of the expression levels from Y-chromosome–linked probe set signals detected detectable in female samples"	"Cell intensity files were generated using GCOS (Affymetrix). The probe set data was generated using R/BioConductor (version 2.8.1) packages affy (version 1.20.2), gcrma (version 2.14.1), and FLUSH.LVS.bundle (version 1.2.1, proportion=0.6). For data filtration, we selected the probe sets with signal intensity above the threshold limit in at least 5% of samples. The threshold was established at the 98th percentile of the expression levels from Y-chromosome–linked probe set signals detected detectable in female samples"	"Cell intensity files were generated using GCOS (Affymetrix). The probe set data was generated using R/BioConductor (version 2.8.1) packages affy (version 1.20.2), gcrma (version 2.14.1), and FLUSH.LVS.bundle (version 1.2.1, proportion=0.6). For data filtration, we selected the probe sets with signal intensity above the threshold limit in at least 5% of samples. The threshold was established at the 98th percentile of the expression levels from Y-chromosome–linked probe set signals detected detectable in female samples"	"Cell intensity files were generated using GCOS (Affymetrix). The probe set data was generated using R/BioConductor (version 2.8.1) packages affy (version 1.20.2), gcrma (version 2.14.1), and FLUSH.LVS.bundle (version 1.2.1, proportion=0.6). For data filtration, we selected the probe sets with signal intensity above the threshold limit in at least 5% of samples. The threshold was established at the 98th percentile of the expression levels from Y-chromosome–linked probe set signals detected detectable in female samples"	"Cell intensity files were generated using GCOS (Affymetrix). The probe set data was generated using R/BioConductor (version 2.8.1) packages affy (version 1.20.2), gcrma (version 2.14.1), and FLUSH.LVS.bundle (version 1.2.1, proportion=0.6). For data filtration, we selected the probe sets with signal intensity above the threshold limit in at least 5% of samples. The threshold was established at the 98th percentile of the expression levels from Y-chromosome–linked probe set signals detected detectable in female samples"	"Cell intensity files were generated using GCOS (Affymetrix). The probe set data was generated using R/BioConductor (version 2.8.1) packages affy (version 1.20.2), gcrma (version 2.14.1), and FLUSH.LVS.bundle (version 1.2.1, proportion=0.6). For data filtration, we selected the probe sets with signal intensity above the threshold limit in at least 5% of samples. The threshold was established at the 98th percentile of the expression levels from Y-chromosome–linked probe set signals detected detectable in female samples"	"Cell intensity files were generated using GCOS (Affymetrix). The probe set data was generated using R/BioConductor (version 2.8.1) packages affy (version 1.20.2), gcrma (version 2.14.1), and FLUSH.LVS.bundle (version 1.2.1, proportion=0.6). For data filtration, we selected the probe sets with signal intensity above the threshold limit in at least 5% of samples. The threshold was established at the 98th percentile of the expression levels from Y-chromosome–linked probe set signals detected detectable in female samples"	"Cell intensity files were generated using GCOS (Affymetrix). The probe set data was generated using R/BioConductor (version 2.8.1) packages affy (version 1.20.2), gcrma (version 2.14.1), and FLUSH.LVS.bundle (version 1.2.1, proportion=0.6). For data filtration, we selected the probe sets with signal intensity above the threshold limit in at least 5% of samples. The threshold was established at the 98th percentile of the expression levels from Y-chromosome–linked probe set signals detected detectable in female samples"	"Cell intensity files were generated using GCOS (Affymetrix). The probe set data was generated using R/BioConductor (version 2.8.1) packages affy (version 1.20.2), gcrma (version 2.14.1), and FLUSH.LVS.bundle (version 1.2.1, proportion=0.6). For data filtration, we selected the probe sets with signal intensity above the threshold limit in at least 5% of samples. The threshold was established at the 98th percentile of the expression levels from Y-chromosome–linked probe set signals detected detectable in female samples"	"Cell intensity files were generated using GCOS (Affymetrix). The probe set data was generated using R/BioConductor (version 2.8.1) packages affy (version 1.20.2), gcrma (version 2.14.1), and FLUSH.LVS.bundle (version 1.2.1, proportion=0.6). For data filtration, we selected the probe sets with signal intensity above the threshold limit in at least 5% of samples. The threshold was established at the 98th percentile of the expression levels from Y-chromosome–linked probe set signals detected detectable in female samples"	"Cell intensity files were generated using GCOS (Affymetrix). The probe set data was generated using R/BioConductor (version 2.8.1) packages affy (version 1.20.2), gcrma (version 2.14.1), and FLUSH.LVS.bundle (version 1.2.1, proportion=0.6). For data filtration, we selected the probe sets with signal intensity above the threshold limit in at least 5% of samples. The threshold was established at the 98th percentile of the expression levels from Y-chromosome–linked probe set signals detected detectable in female samples"	"Cell intensity files were generated using GCOS (Affymetrix). The probe set data was generated using R/BioConductor (version 2.8.1) packages affy (version 1.20.2), gcrma (version 2.14.1), and FLUSH.LVS.bundle (version 1.2.1, proportion=0.6). For data filtration, we selected the probe sets with signal intensity above the threshold limit in at least 5% of samples. The threshold was established at the 98th percentile of the expression levels from Y-chromosome–linked probe set signals detected detectable in female samples"	"Cell intensity files were generated using GCOS (Affymetrix). The probe set data was generated using R/BioConductor (version 2.8.1) packages affy (version 1.20.2), gcrma (version 2.14.1), and FLUSH.LVS.bundle (version 1.2.1, proportion=0.6). For data filtration, we selected the probe sets with signal intensity above the threshold limit in at least 5% of samples. The threshold was established at the 98th percentile of the expression levels from Y-chromosome–linked probe set signals detected detectable in female samples"	"Cell intensity files were generated using GCOS (Affymetrix). The probe set data was generated using R/BioConductor (version 2.8.1) packages affy (version 1.20.2), gcrma (version 2.14.1), and FLUSH.LVS.bundle (version 1.2.1, proportion=0.6). For data filtration, we selected the probe sets with signal intensity above the threshold limit in at least 5% of samples. The threshold was established at the 98th percentile of the expression levels from Y-chromosome–linked probe set signals detected detectable in female samples"	"Cell intensity files were generated using GCOS (Affymetrix). The probe set data was generated using R/BioConductor (version 2.8.1) packages affy (version 1.20.2), gcrma (version 2.14.1), and FLUSH.LVS.bundle (version 1.2.1, proportion=0.6). For data filtration, we selected the probe sets with signal intensity above the threshold limit in at least 5% of samples. The threshold was established at the 98th percentile of the expression levels from Y-chromosome–linked probe set signals detected detectable in female samples. In addition, the probe sets with signal FC higher than 1.5 (in relation to median) in less than 6 samples were removed."	"Cell intensity files were generated using GCOS (Affymetrix). The probe set data was generated using R/BioConductor (version 2.8.1) packages affy (version 1.20.2), gcrma (version 2.14.1), and FLUSH.LVS.bundle (version 1.2.1, proportion=0.6). For data filtration, we selected the probe sets with signal intensity above the threshold limit in at least 5% of samples. The threshold was established at the 98th percentile of the expression levels from Y-chromosome–linked probe set signals detected detectable in female samples. In addition, the probe sets with signal FC higher than 1.5 (in relation to median) in less than 6 samples were removed."	"Cell intensity files were generated using GCOS (Affymetrix). The probe set data was generated using R/BioConductor (version 2.8.1) packages affy (version 1.20.2), gcrma (version 2.14.1), and FLUSH.LVS.bundle (version 1.2.1, proportion=0.6). For data filtration, we selected the probe sets with signal intensity above the threshold limit in at least 5% of samples. The threshold was established at the 98th percentile of the expression levels from Y-chromosome–linked probe set signals detected detectable in female samples. In addition, the probe sets with signal FC higher than 1.5 (in relation to median) in less than 6 samples were removed."	"Cell intensity files were generated using GCOS (Affymetrix). The probe set data was generated using R/BioConductor (version 2.8.1) packages affy (version 1.20.2), gcrma (version 2.14.1), and FLUSH.LVS.bundle (version 1.2.1, proportion=0.6). For data filtration, we selected the probe sets with signal intensity above the threshold limit in at least 5% of samples. The threshold was established at the 98th percentile of the expression levels from Y-chromosome–linked probe set signals detected detectable in female samples. In addition, the probe sets with signal FC higher than 1.5 (in relation to median) in less than 6 samples were removed."	"Cell intensity files were generated using GCOS (Affymetrix). The probe set data was generated using R/BioConductor (version 2.8.1) packages affy (version 1.20.2), gcrma (version 2.14.1), and FLUSH.LVS.bundle (version 1.2.1, proportion=0.6). For data filtration, we selected the probe sets with signal intensity above the threshold limit in at least 5% of samples. The threshold was established at the 98th percentile of the expression levels from Y-chromosome–linked probe set signals detected detectable in female samples. In addition, the probe sets with signal FC higher than 1.5 (in relation to median) in less than 6 samples were removed."	"Cell intensity files were generated using GCOS (Affymetrix). The probe set data was generated using R/BioConductor (version 2.8.1) packages affy (version 1.20.2), gcrma (version 2.14.1), and FLUSH.LVS.bundle (version 1.2.1, proportion=0.6). For data filtration, we selected the probe sets with signal intensity above the threshold limit in at least 5% of samples. The threshold was established at the 98th percentile of the expression levels from Y-chromosome–linked probe set signals detected detectable in female samples. In addition, the probe sets with signal FC higher than 1.5 (in relation to median) in less than 6 samples were removed."	"Cell intensity files were generated using GCOS (Affymetrix). The probe set data was generated using R/BioConductor (version 2.8.1) packages affy (version 1.20.2), gcrma (version 2.14.1), and FLUSH.LVS.bundle (version 1.2.1, proportion=0.6). For data filtration, we selected the probe sets with signal intensity above the threshold limit in at least 5% of samples. The threshold was established at the 98th percentile of the expression levels from Y-chromosome–linked probe set signals detected detectable in female samples. In addition, the probe sets with signal FC higher than 1.5 (in relation to median) in less than 6 samples were removed."	"Cell intensity files were generated using GCOS (Affymetrix). The probe set data was generated using R/BioConductor (version 2.8.1) packages affy (version 1.20.2), gcrma (version 2.14.1), and FLUSH.LVS.bundle (version 1.2.1, proportion=0.6). For data filtration, we selected the probe sets with signal intensity above the threshold limit in at least 5% of samples. The threshold was established at the 98th percentile of the expression levels from Y-chromosome–linked probe set signals detected detectable in female samples. In addition, the probe sets with signal FC higher than 1.5 (in relation to median) in less than 6 samples were removed."	"Cell intensity files were generated using GCOS (Affymetrix). The probe set data was generated using R/BioConductor (version 2.8.1) packages affy (version 1.20.2), gcrma (version 2.14.1), and FLUSH.LVS.bundle (version 1.2.1, proportion=0.6). For data filtration, we selected the probe sets with signal intensity above the threshold limit in at least 5% of samples. The threshold was established at the 98th percentile of the expression levels from Y-chromosome–linked probe set signals detected detectable in female samples. In addition, the probe sets with signal FC higher than 1.5 (in relation to median) in less than 6 samples were removed."	"Cell intensity files were generated using GCOS (Affymetrix). The probe set data was generated using R/BioConductor (version 2.8.1) packages affy (version 1.20.2), gcrma (version 2.14.1), and FLUSH.LVS.bundle (version 1.2.1, proportion=0.6). For data filtration, we selected the probe sets with signal intensity above the threshold limit in at least 5% of samples. The threshold was established at the 98th percentile of the expression levels from Y-chromosome–linked probe set signals detected detectable in female samples. In addition, the probe sets with signal FC higher than 1.5 (in relation to median) in less than 6 samples were removed."	"Cell intensity files were generated using GCOS (Affymetrix). The probe set data was generated using R/BioConductor (version 2.8.1) packages affy (version 1.20.2), gcrma (version 2.14.1), and FLUSH.LVS.bundle (version 1.2.1, proportion=0.6). For data filtration, we selected the probe sets with signal intensity above the threshold limit in at least 5% of samples. The threshold was established at the 98th percentile of the expression levels from Y-chromosome–linked probe set signals detected detectable in female samples. In addition, the probe sets with signal FC higher than 1.5 (in relation to median) in less than 6 samples were removed."	"Cell intensity files were generated using GCOS (Affymetrix). The probe set data was generated using R/BioConductor (version 2.8.1) packages affy (version 1.20.2), gcrma (version 2.14.1), and FLUSH.LVS.bundle (version 1.2.1, proportion=0.6). For data filtration, we selected the probe sets with signal intensity above the threshold limit in at least 5% of samples. The threshold was established at the 98th percentile of the expression levels from Y-chromosome–linked probe set signals detected detectable in female samples. In addition, the probe sets with signal FC higher than 1.5 (in relation to median) in less than 6 samples were removed."	"Cell intensity files were generated using GCOS (Affymetrix). The probe set data was generated using R/BioConductor (version 2.8.1) packages affy (version 1.20.2), gcrma (version 2.14.1), and FLUSH.LVS.bundle (version 1.2.1, proportion=0.6). For data filtration, we selected the probe sets with signal intensity above the threshold limit in at least 5% of samples. The threshold was established at the 98th percentile of the expression levels from Y-chromosome–linked probe set signals detected detectable in female samples. In addition, the probe sets with signal FC higher than 1.5 (in relation to median) in less than 6 samples were removed."	"Cell intensity files were generated using GCOS (Affymetrix). The probe set data was generated using R/BioConductor (version 2.8.1) packages affy (version 1.20.2), gcrma (version 2.14.1), and FLUSH.LVS.bundle (version 1.2.1, proportion=0.6). For data filtration, we selected the probe sets with signal intensity above the threshold limit in at least 5% of samples. The threshold was established at the 98th percentile of the expression levels from Y-chromosome–linked probe set signals detected detectable in female samples. In addition, the probe sets with signal FC higher than 1.5 (in relation to median) in less than 6 samples were removed."	"Cell intensity files were generated using GCOS (Affymetrix). The probe set data was generated using R/BioConductor (version 2.8.1) packages affy (version 1.20.2), gcrma (version 2.14.1), and FLUSH.LVS.bundle (version 1.2.1, proportion=0.6). For data filtration, we selected the probe sets with signal intensity above the threshold limit in at least 5% of samples. The threshold was established at the 98th percentile of the expression levels from Y-chromosome–linked probe set signals detected detectable in female samples. In addition, the probe sets with signal FC higher than 1.5 (in relation to median) in less than 6 samples were removed."	"Cell intensity files were generated using GCOS (Affymetrix). The probe set data was generated using R/BioConductor (version 2.8.1) packages affy (version 1.20.2), gcrma (version 2.14.1), and FLUSH.LVS.bundle (version 1.2.1, proportion=0.6). For data filtration, we selected the probe sets with signal intensity above the threshold limit in at least 5% of samples. The threshold was established at the 98th percentile of the expression levels from Y-chromosome–linked probe set signals detected detectable in female samples. In addition, the probe sets with signal FC higher than 1.5 (in relation to median) in less than 6 samples were removed."	"Cell intensity files were generated using GCOS (Affymetrix). The probe set data was generated using R/BioConductor (version 2.8.1) packages affy (version 1.20.2), gcrma (version 2.14.1), and FLUSH.LVS.bundle (version 1.2.1, proportion=0.6). For data filtration, we selected the probe sets with signal intensity above the threshold limit in at least 5% of samples. The threshold was established at the 98th percentile of the expression levels from Y-chromosome–linked probe set signals detected detectable in female samples. In addition, the probe sets with signal FC higher than 1.5 (in relation to median) in less than 6 samples were removed."	"Cell intensity files were generated using GCOS (Affymetrix). The probe set data was generated using R/BioConductor (version 2.8.1) packages affy (version 1.20.2), gcrma (version 2.14.1), and FLUSH.LVS.bundle (version 1.2.1, proportion=0.6). For data filtration, we selected the probe sets with signal intensity above the threshold limit in at least 5% of samples. The threshold was established at the 98th percentile of the expression levels from Y-chromosome–linked probe set signals detected detectable in female samples. In addition, the probe sets with signal FC higher than 1.5 (in relation to median) in less than 6 samples were removed."	"Cell intensity files were generated using GCOS (Affymetrix). The probe set data was generated using R/BioConductor (version 2.8.1) packages affy (version 1.20.2), gcrma (version 2.14.1), and FLUSH.LVS.bundle (version 1.2.1, proportion=0.6). For data filtration, we selected the probe sets with signal intensity above the threshold limit in at least 5% of samples. The threshold was established at the 98th percentile of the expression levels from Y-chromosome–linked probe set signals detected detectable in female samples. In addition, the probe sets with signal FC higher than 1.5 (in relation to median) in less than 6 samples were removed."	"Cell intensity files were generated using GCOS (Affymetrix). The probe set data was generated using R/BioConductor (version 2.8.1) packages affy (version 1.20.2), gcrma (version 2.14.1), and FLUSH.LVS.bundle (version 1.2.1, proportion=0.6). For data filtration, we selected the probe sets with signal intensity above the threshold limit in at least 5% of samples. The threshold was established at the 98th percentile of the expression levels from Y-chromosome–linked probe set signals detected detectable in female samples. In addition, the probe sets with signal FC higher than 1.5 (in relation to median) in less than 6 samples were removed."	"Cell intensity files were generated using GCOS (Affymetrix). The probe set data was generated using R/BioConductor (version 2.8.1) packages affy (version 1.20.2), gcrma (version 2.14.1), and FLUSH.LVS.bundle (version 1.2.1, proportion=0.6). For data filtration, we selected the probe sets with signal intensity above the threshold limit in at least 5% of samples. The threshold was established at the 98th percentile of the expression levels from Y-chromosome–linked probe set signals detected detectable in female samples. In addition, the probe sets with signal FC higher than 1.5 (in relation to median) in less than 6 samples were removed."	"Cell intensity files were generated using GCOS (Affymetrix). The probe set data was generated using R/BioConductor (version 2.8.1) packages affy (version 1.20.2), gcrma (version 2.14.1), and FLUSH.LVS.bundle (version 1.2.1, proportion=0.6). For data filtration, we selected the probe sets with signal intensity above the threshold limit in at least 5% of samples. The threshold was established at the 98th percentile of the expression levels from Y-chromosome–linked probe set signals detected detectable in female samples. In addition, the probe sets with signal FC higher than 1.5 (in relation to median) in less than 6 samples were removed."	"Cell intensity files were generated using GCOS (Affymetrix). The probe set data was generated using R/BioConductor (version 2.8.1) packages affy (version 1.20.2), gcrma (version 2.14.1), and FLUSH.LVS.bundle (version 1.2.1, proportion=0.6). For data filtration, we selected the probe sets with signal intensity above the threshold limit in at least 5% of samples. The threshold was established at the 98th percentile of the expression levels from Y-chromosome–linked probe set signals detected detectable in female samples. In addition, the probe sets with signal FC higher than 1.5 (in relation to median) in less than 6 samples were removed."	"Cell intensity files were generated using GCOS (Affymetrix). The probe set data was generated using R/BioConductor (version 2.8.1) packages affy (version 1.20.2), gcrma (version 2.14.1), and FLUSH.LVS.bundle (version 1.2.1, proportion=0.6). For data filtration, we selected the probe sets with signal intensity above the threshold limit in at least 5% of samples. The threshold was established at the 98th percentile of the expression levels from Y-chromosome–linked probe set signals detected detectable in female samples. In addition, the probe sets with signal FC higher than 1.5 (in relation to median) in less than 6 samples were removed."	"Cell intensity files were generated using GCOS (Affymetrix). The probe set data was generated using R/BioConductor (version 2.8.1) packages affy (version 1.20.2), gcrma (version 2.14.1), and FLUSH.LVS.bundle (version 1.2.1, proportion=0.6). For data filtration, we selected the probe sets with signal intensity above the threshold limit in at least 5% of samples. The threshold was established at the 98th percentile of the expression levels from Y-chromosome–linked probe set signals detected detectable in female samples. In addition, the probe sets with signal FC higher than 1.5 (in relation to median) in less than 6 samples were removed."	"Cell intensity files were generated using GCOS (Affymetrix). The probe set data was generated using R/BioConductor (version 2.8.1) packages affy (version 1.20.2), gcrma (version 2.14.1), and FLUSH.LVS.bundle (version 1.2.1, proportion=0.6). For data filtration, we selected the probe sets with signal intensity above the threshold limit in at least 5% of samples. The threshold was established at the 98th percentile of the expression levels from Y-chromosome–linked probe set signals detected detectable in female samples. In addition, the probe sets with signal FC higher than 1.5 (in relation to median) in less than 6 samples were removed."	"Cell intensity files were generated using GCOS (Affymetrix). The probe set data was generated using R/BioConductor (version 2.8.1) packages affy (version 1.20.2), gcrma (version 2.14.1), and FLUSH.LVS.bundle (version 1.2.1, proportion=0.6). For data filtration, we selected the probe sets with signal intensity above the threshold limit in at least 5% of samples. The threshold was established at the 98th percentile of the expression levels from Y-chromosome–linked probe set signals detected detectable in female samples. In addition, the probe sets with signal FC higher than 1.5 (in relation to median) in less than 6 samples were removed."	"Cell intensity files were generated using GCOS (Affymetrix). The probe set data was generated using R/BioConductor (version 2.8.1) packages affy (version 1.20.2), gcrma (version 2.14.1), and FLUSH.LVS.bundle (version 1.2.1, proportion=0.6). For data filtration, we selected the probe sets with signal intensity above the threshold limit in at least 5% of samples. The threshold was established at the 98th percentile of the expression levels from Y-chromosome–linked probe set signals detected detectable in female samples. In addition, the probe sets with signal FC higher than 1.5 (in relation to median) in less than 6 samples were removed."	"Cell intensity files were generated using GCOS (Affymetrix). The probe set data was generated using R/BioConductor (version 2.8.1) packages affy (version 1.20.2), gcrma (version 2.14.1), and FLUSH.LVS.bundle (version 1.2.1, proportion=0.6). For data filtration, we selected the probe sets with signal intensity above the threshold limit in at least 5% of samples. The threshold was established at the 98th percentile of the expression levels from Y-chromosome–linked probe set signals detected detectable in female samples. In addition, the probe sets with signal FC higher than 1.5 (in relation to median) in less than 6 samples were removed."	"Cell intensity files were generated using GCOS (Affymetrix). The probe set data was generated using R/BioConductor (version 2.8.1) packages affy (version 1.20.2), gcrma (version 2.14.1), and FLUSH.LVS.bundle (version 1.2.1, proportion=0.6). For data filtration, we selected the probe sets with signal intensity above the threshold limit in at least 5% of samples. The threshold was established at the 98th percentile of the expression levels from Y-chromosome–linked probe set signals detected detectable in female samples. In addition, the probe sets with signal FC higher than 1.5 (in relation to median) in less than 6 samples were removed."	"Cell intensity files were generated using GCOS (Affymetrix). The probe set data was generated using R/BioConductor (version 2.8.1) packages affy (version 1.20.2), gcrma (version 2.14.1), and FLUSH.LVS.bundle (version 1.2.1, proportion=0.6). For data filtration, we selected the probe sets with signal intensity above the threshold limit in at least 5% of samples. The threshold was established at the 98th percentile of the expression levels from Y-chromosome–linked probe set signals detected detectable in female samples. In addition, the probe sets with signal FC higher than 1.5 (in relation to median) in less than 6 samples were removed."	"Cell intensity files were generated using GCOS (Affymetrix). The probe set data was generated using R/BioConductor (version 2.8.1) packages affy (version 1.20.2), gcrma (version 2.14.1), and FLUSH.LVS.bundle (version 1.2.1, proportion=0.6). For data filtration, we selected the probe sets with signal intensity above the threshold limit in at least 5% of samples. The threshold was established at the 98th percentile of the expression levels from Y-chromosome–linked probe set signals detected detectable in female samples. In addition, the probe sets with signal FC higher than 1.5 (in relation to median) in less than 6 samples were removed."	"Cell intensity files were generated using GCOS (Affymetrix). The probe set data was generated using R/BioConductor (version 2.8.1) packages affy (version 1.20.2), gcrma (version 2.14.1), and FLUSH.LVS.bundle (version 1.2.1, proportion=0.6). For data filtration, we selected the probe sets with signal intensity above the threshold limit in at least 5% of samples. The threshold was established at the 98th percentile of the expression levels from Y-chromosome–linked probe set signals detected detectable in female samples. In addition, the probe sets with signal FC higher than 1.5 (in relation to median) in less than 6 samples were removed."	"Cell intensity files were generated using GCOS (Affymetrix). The probe set data was generated using R/BioConductor (version 2.8.1) packages affy (version 1.20.2), gcrma (version 2.14.1), and FLUSH.LVS.bundle (version 1.2.1, proportion=0.6). For data filtration, we selected the probe sets with signal intensity above the threshold limit in at least 5% of samples. The threshold was established at the 98th percentile of the expression levels from Y-chromosome–linked probe set signals detected detectable in female samples. In addition, the probe sets with signal FC higher than 1.5 (in relation to median) in less than 6 samples were removed."	"Cell intensity files were generated using GCOS (Affymetrix). The probe set data was generated using R/BioConductor (version 2.8.1) packages affy (version 1.20.2), gcrma (version 2.14.1), and FLUSH.LVS.bundle (version 1.2.1, proportion=0.6). For data filtration, we selected the probe sets with signal intensity above the threshold limit in at least 5% of samples. The threshold was established at the 98th percentile of the expression levels from Y-chromosome–linked probe set signals detected detectable in female samples. In addition, the probe sets with signal FC higher than 1.5 (in relation to median) in less than 6 samples were removed."	"Cell intensity files were generated using GCOS (Affymetrix). The probe set data was generated using R/BioConductor (version 2.8.1) packages affy (version 1.20.2), gcrma (version 2.14.1), and FLUSH.LVS.bundle (version 1.2.1, proportion=0.6). For data filtration, we selected the probe sets with signal intensity above the threshold limit in at least 5% of samples. The threshold was established at the 98th percentile of the expression levels from Y-chromosome–linked probe set signals detected detectable in female samples. In addition, the probe sets with signal FC higher than 1.5 (in relation to median) in less than 6 samples were removed."	"Cell intensity files were generated using GCOS (Affymetrix). The probe set data was generated using R/BioConductor (version 2.8.1) packages affy (version 1.20.2), gcrma (version 2.14.1), and FLUSH.LVS.bundle (version 1.2.1, proportion=0.6). For data filtration, we selected the probe sets with signal intensity above the threshold limit in at least 5% of samples. The threshold was established at the 98th percentile of the expression levels from Y-chromosome–linked probe set signals detected detectable in female samples. In addition, the probe sets with signal FC higher than 1.5 (in relation to median) in less than 6 samples were removed."	"Cell intensity files were generated using GCOS (Affymetrix). The probe set data was generated using R/BioConductor (version 2.8.1) packages affy (version 1.20.2), gcrma (version 2.14.1), and FLUSH.LVS.bundle (version 1.2.1, proportion=0.6). For data filtration, we selected the probe sets with signal intensity above the threshold limit in at least 5% of samples. The threshold was established at the 98th percentile of the expression levels from Y-chromosome–linked probe set signals detected detectable in female samples. In addition, the probe sets with signal FC higher than 1.5 (in relation to median) in less than 6 samples were removed."	"Cell intensity files were generated using GCOS (Affymetrix). The probe set data was generated using R/BioConductor (version 2.8.1) packages affy (version 1.20.2), gcrma (version 2.14.1), and FLUSH.LVS.bundle (version 1.2.1, proportion=0.6). For data filtration, we selected the probe sets with signal intensity above the threshold limit in at least 5% of samples. The threshold was established at the 98th percentile of the expression levels from Y-chromosome–linked probe set signals detected detectable in female samples. In addition, the probe sets with signal FC higher than 1.5 (in relation to median) in less than 6 samples were removed."	"Cell intensity files were generated using GCOS (Affymetrix). The probe set data was generated using R/BioConductor (version 2.8.1) packages affy (version 1.20.2), gcrma (version 2.14.1), and FLUSH.LVS.bundle (version 1.2.1, proportion=0.6). For data filtration, we selected the probe sets with signal intensity above the threshold limit in at least 5% of samples. The threshold was established at the 98th percentile of the expression levels from Y-chromosome–linked probe set signals detected detectable in female samples. In addition, the probe sets with signal FC higher than 1.5 (in relation to median) in less than 6 samples were removed."	"Cell intensity files were generated using GCOS (Affymetrix). The probe set data was generated using R/BioConductor (version 2.8.1) packages affy (version 1.20.2), gcrma (version 2.14.1), and FLUSH.LVS.bundle (version 1.2.1, proportion=0.6). For data filtration, we selected the probe sets with signal intensity above the threshold limit in at least 5% of samples. The threshold was established at the 98th percentile of the expression levels from Y-chromosome–linked probe set signals detected detectable in female samples. In addition, the probe sets with signal FC higher than 1.5 (in relation to median) in less than 6 samples were removed."	"Cell intensity files were generated using GCOS (Affymetrix). The probe set data was generated using R/BioConductor (version 2.8.1) packages affy (version 1.20.2), gcrma (version 2.14.1), and FLUSH.LVS.bundle (version 1.2.1, proportion=0.6). For data filtration, we selected the probe sets with signal intensity above the threshold limit in at least 5% of samples. The threshold was established at the 98th percentile of the expression levels from Y-chromosome–linked probe set signals detected detectable in female samples. In addition, the probe sets with signal FC higher than 1.5 (in relation to median) in less than 6 samples were removed."	"Cell intensity files were generated using GCOS (Affymetrix). The probe set data was generated using R/BioConductor (version 2.8.1) packages affy (version 1.20.2), gcrma (version 2.14.1), and FLUSH.LVS.bundle (version 1.2.1, proportion=0.6). For data filtration, we selected the probe sets with signal intensity above the threshold limit in at least 5% of samples. The threshold was established at the 98th percentile of the expression levels from Y-chromosome–linked probe set signals detected detectable in female samples. In addition, the probe sets with signal FC higher than 1.5 (in relation to median) in less than 6 samples were removed."	"Cell intensity files were generated using GCOS (Affymetrix). The probe set data was generated using R/BioConductor (version 2.8.1) packages affy (version 1.20.2), gcrma (version 2.14.1), and FLUSH.LVS.bundle (version 1.2.1, proportion=0.6). For data filtration, we selected the probe sets with signal intensity above the threshold limit in at least 5% of samples. The threshold was established at the 98th percentile of the expression levels from Y-chromosome–linked probe set signals detected detectable in female samples. In addition, the probe sets with signal FC higher than 1.5 (in relation to median) in less than 6 samples were removed."	"Cell intensity files were generated using GCOS (Affymetrix). The probe set data was generated using R/BioConductor (version 2.8.1) packages affy (version 1.20.2), gcrma (version 2.14.1), and FLUSH.LVS.bundle (version 1.2.1, proportion=0.6). For data filtration, we selected the probe sets with signal intensity above the threshold limit in at least 5% of samples. The threshold was established at the 98th percentile of the expression levels from Y-chromosome–linked probe set signals detected detectable in female samples. In addition, the probe sets with signal FC higher than 1.5 (in relation to median) in less than 6 samples were removed."	"Cell intensity files were generated using GCOS (Affymetrix). The probe set data was generated using R/BioConductor (version 2.8.1) packages affy (version 1.20.2), gcrma (version 2.14.1), and FLUSH.LVS.bundle (version 1.2.1, proportion=0.6). For data filtration, we selected the probe sets with signal intensity above the threshold limit in at least 5% of samples. The threshold was established at the 98th percentile of the expression levels from Y-chromosome–linked probe set signals detected detectable in female samples. In addition, the probe sets with signal FC higher than 1.5 (in relation to median) in less than 6 samples were removed."	"Cell intensity files were generated using GCOS (Affymetrix). The probe set data was generated using R/BioConductor (version 2.8.1) packages affy (version 1.20.2), gcrma (version 2.14.1), and FLUSH.LVS.bundle (version 1.2.1, proportion=0.6). For data filtration, we selected the probe sets with signal intensity above the threshold limit in at least 5% of samples. The threshold was established at the 98th percentile of the expression levels from Y-chromosome–linked probe set signals detected detectable in female samples. In addition, the probe sets with signal FC higher than 1.5 (in relation to median) in less than 6 samples were removed."	"Cell intensity files were generated using GCOS (Affymetrix). The probe set data was generated using R/BioConductor (version 2.8.1) packages affy (version 1.20.2), gcrma (version 2.14.1), and FLUSH.LVS.bundle (version 1.2.1, proportion=0.6). For data filtration, we selected the probe sets with signal intensity above the threshold limit in at least 5% of samples. The threshold was established at the 98th percentile of the expression levels from Y-chromosome–linked probe set signals detected detectable in female samples. In addition, the probe sets with signal FC higher than 1.5 (in relation to median) in less than 6 samples were removed."	"Cell intensity files were generated using GCOS (Affymetrix). The probe set data was generated using R/BioConductor (version 2.8.1) packages affy (version 1.20.2), gcrma (version 2.14.1), and FLUSH.LVS.bundle (version 1.2.1, proportion=0.6). For data filtration, we selected the probe sets with signal intensity above the threshold limit in at least 5% of samples. The threshold was established at the 98th percentile of the expression levels from Y-chromosome–linked probe set signals detected detectable in female samples. In addition, the probe sets with signal FC higher than 1.5 (in relation to median) in less than 6 samples were removed."	"Cell intensity files were generated using GCOS (Affymetrix). The probe set data was generated using R/BioConductor (version 2.8.1) packages affy (version 1.20.2), gcrma (version 2.14.1), and FLUSH.LVS.bundle (version 1.2.1, proportion=0.6). For data filtration, we selected the probe sets with signal intensity above the threshold limit in at least 5% of samples. The threshold was established at the 98th percentile of the expression levels from Y-chromosome–linked probe set signals detected detectable in female samples. In addition, the probe sets with signal FC higher than 1.5 (in relation to median) in less than 6 samples were removed."	"Cell intensity files were generated using GCOS (Affymetrix). The probe set data was generated using R/BioConductor (version 2.8.1) packages affy (version 1.20.2), gcrma (version 2.14.1), and FLUSH.LVS.bundle (version 1.2.1, proportion=0.6). For data filtration, we selected the probe sets with signal intensity above the threshold limit in at least 5% of samples. The threshold was established at the 98th percentile of the expression levels from Y-chromosome–linked probe set signals detected detectable in female samples. In addition, the probe sets with signal FC higher than 1.5 (in relation to median) in less than 6 samples were removed."	"Cell intensity files were generated using GCOS (Affymetrix). The probe set data was generated using R/BioConductor (version 2.8.1) packages affy (version 1.20.2), gcrma (version 2.14.1), and FLUSH.LVS.bundle (version 1.2.1, proportion=0.6). For data filtration, we selected the probe sets with signal intensity above the threshold limit in at least 5% of samples. The threshold was established at the 98th percentile of the expression levels from Y-chromosome–linked probe set signals detected detectable in female samples. In addition, the probe sets with signal FC higher than 1.5 (in relation to median) in less than 6 samples were removed."	"Cell intensity files were generated using GCOS (Affymetrix). The probe set data was generated using R/BioConductor (version 2.8.1) packages affy (version 1.20.2), gcrma (version 2.14.1), and FLUSH.LVS.bundle (version 1.2.1, proportion=0.6). For data filtration, we selected the probe sets with signal intensity above the threshold limit in at least 5% of samples. The threshold was established at the 98th percentile of the expression levels from Y-chromosome–linked probe set signals detected detectable in female samples. In addition, the probe sets with signal FC higher than 1.5 (in relation to median) in less than 6 samples were removed."	"Cell intensity files were generated using GCOS (Affymetrix). The probe set data was generated using R/BioConductor (version 2.8.1) packages affy (version 1.20.2), gcrma (version 2.14.1), and FLUSH.LVS.bundle (version 1.2.1, proportion=0.6). For data filtration, we selected the probe sets with signal intensity above the threshold limit in at least 5% of samples. The threshold was established at the 98th percentile of the expression levels from Y-chromosome–linked probe set signals detected detectable in female samples. In addition, the probe sets with signal FC higher than 1.5 (in relation to median) in less than 6 samples were removed."	"Cell intensity files were generated using GCOS (Affymetrix). The probe set data was generated using R/BioConductor (version 2.8.1) packages affy (version 1.20.2), gcrma (version 2.14.1), and FLUSH.LVS.bundle (version 1.2.1, proportion=0.6). For data filtration, we selected the probe sets with signal intensity above the threshold limit in at least 5% of samples. The threshold was established at the 98th percentile of the expression levels from Y-chromosome–linked probe set signals detected detectable in female samples. In addition, the probe sets with signal FC higher than 1.5 (in relation to median) in less than 6 samples were removed."	"Cell intensity files were generated using GCOS (Affymetrix). The probe set data was generated using R/BioConductor (version 2.8.1) packages affy (version 1.20.2), gcrma (version 2.14.1), and FLUSH.LVS.bundle (version 1.2.1, proportion=0.6). For data filtration, we selected the probe sets with signal intensity above the threshold limit in at least 5% of samples. The threshold was established at the 98th percentile of the expression levels from Y-chromosome–linked probe set signals detected detectable in female samples. In addition, the probe sets with signal FC higher than 1.5 (in relation to median) in less than 6 samples were removed."	"Cell intensity files were generated using GCOS (Affymetrix). The probe set data was generated using R/BioConductor (version 2.8.1) packages affy (version 1.20.2), gcrma (version 2.14.1), and FLUSH.LVS.bundle (version 1.2.1, proportion=0.6). For data filtration, we selected the probe sets with signal intensity above the threshold limit in at least 5% of samples. The threshold was established at the 98th percentile of the expression levels from Y-chromosome–linked probe set signals detected detectable in female samples. In addition, the probe sets with signal FC higher than 1.5 (in relation to median) in less than 6 samples were removed."	"Cell intensity files were generated using GCOS (Affymetrix). The probe set data was generated using R/BioConductor (version 2.8.1) packages affy (version 1.20.2), gcrma (version 2.14.1), and FLUSH.LVS.bundle (version 1.2.1, proportion=0.6). For data filtration, we selected the probe sets with signal intensity above the threshold limit in at least 5% of samples. The threshold was established at the 98th percentile of the expression levels from Y-chromosome–linked probe set signals detected detectable in female samples. In addition, the probe sets with signal FC higher than 1.5 (in relation to median) in less than 6 samples were removed."	"Cell intensity files were generated using GCOS (Affymetrix). The probe set data was generated using R/BioConductor (version 2.8.1) packages affy (version 1.20.2), gcrma (version 2.14.1), and FLUSH.LVS.bundle (version 1.2.1, proportion=0.6). For data filtration, we selected the probe sets with signal intensity above the threshold limit in at least 5% of samples. The threshold was established at the 98th percentile of the expression levels from Y-chromosome–linked probe set signals detected detectable in female samples. In addition, the probe sets with signal FC higher than 1.5 (in relation to median) in less than 6 samples were removed."	"Cell intensity files were generated using GCOS (Affymetrix). The probe set data was generated using R/BioConductor (version 2.8.1) packages affy (version 1.20.2), gcrma (version 2.14.1), and FLUSH.LVS.bundle (version 1.2.1, proportion=0.6). For data filtration, we selected the probe sets with signal intensity above the threshold limit in at least 5% of samples. The threshold was established at the 98th percentile of the expression levels from Y-chromosome–linked probe set signals detected detectable in female samples. In addition, the probe sets with signal FC higher than 1.5 (in relation to median) in less than 6 samples were removed."	"Cell intensity files were generated using GCOS (Affymetrix). The probe set data was generated using R/BioConductor (version 2.8.1) packages affy (version 1.20.2), gcrma (version 2.14.1), and FLUSH.LVS.bundle (version 1.2.1, proportion=0.6). For data filtration, we selected the probe sets with signal intensity above the threshold limit in at least 5% of samples. The threshold was established at the 98th percentile of the expression levels from Y-chromosome–linked probe set signals detected detectable in female samples. In addition, the probe sets with signal FC higher than 1.5 (in relation to median) in less than 6 samples were removed."	"Cell intensity files were generated using GCOS (Affymetrix). The probe set data was generated using R/BioConductor (version 2.8.1) packages affy (version 1.20.2), gcrma (version 2.14.1), and FLUSH.LVS.bundle (version 1.2.1, proportion=0.6). For data filtration, we selected the probe sets with signal intensity above the threshold limit in at least 5% of samples. The threshold was established at the 98th percentile of the expression levels from Y-chromosome–linked probe set signals detected detectable in female samples. In addition, the probe sets with signal FC higher than 1.5 (in relation to median) in less than 6 samples were removed."	"Cell intensity files were generated using GCOS (Affymetrix). The probe set data was generated using R/BioConductor (version 2.8.1) packages affy (version 1.20.2), gcrma (version 2.14.1), and FLUSH.LVS.bundle (version 1.2.1, proportion=0.6). For data filtration, we selected the probe sets with signal intensity above the threshold limit in at least 5% of samples. The threshold was established at the 98th percentile of the expression levels from Y-chromosome–linked probe set signals detected detectable in female samples. In addition, the probe sets with signal FC higher than 1.5 (in relation to median) in less than 6 samples were removed."	"Cell intensity files were generated using GCOS (Affymetrix). The probe set data was generated using R/BioConductor (version 2.8.1) packages affy (version 1.20.2), gcrma (version 2.14.1), and FLUSH.LVS.bundle (version 1.2.1, proportion=0.6). For data filtration, we selected the probe sets with signal intensity above the threshold limit in at least 5% of samples. The threshold was established at the 98th percentile of the expression levels from Y-chromosome–linked probe set signals detected detectable in female samples. In addition, the probe sets with signal FC higher than 1.5 (in relation to median) in less than 6 samples were removed."	"Cell intensity files were generated using GCOS (Affymetrix). The probe set data was generated using R/BioConductor (version 2.8.1) packages affy (version 1.20.2), gcrma (version 2.14.1), and FLUSH.LVS.bundle (version 1.2.1, proportion=0.6). For data filtration, we selected the probe sets with signal intensity above the threshold limit in at least 5% of samples. The threshold was established at the 98th percentile of the expression levels from Y-chromosome–linked probe set signals detected detectable in female samples. In addition, the probe sets with signal FC higher than 1.5 (in relation to median) in less than 6 samples were removed."	"Cell intensity files were generated using GCOS (Affymetrix). The probe set data was generated using R/BioConductor (version 2.8.1) packages affy (version 1.20.2), gcrma (version 2.14.1), and FLUSH.LVS.bundle (version 1.2.1, proportion=0.6). For data filtration, we selected the probe sets with signal intensity above the threshold limit in at least 5% of samples. The threshold was established at the 98th percentile of the expression levels from Y-chromosome–linked probe set signals detected detectable in female samples. In addition, the probe sets with signal FC higher than 1.5 (in relation to median) in less than 6 samples were removed."	"Cell intensity files were generated using GCOS (Affymetrix). The probe set data was generated using R/BioConductor (version 2.8.1) packages affy (version 1.20.2), gcrma (version 2.14.1), and FLUSH.LVS.bundle (version 1.2.1, proportion=0.6). For data filtration, we selected the probe sets with signal intensity above the threshold limit in at least 5% of samples. The threshold was established at the 98th percentile of the expression levels from Y-chromosome–linked probe set signals detected detectable in female samples. In addition, the probe sets with signal FC higher than 1.5 (in relation to median) in less than 6 samples were removed."	"Cell intensity files were generated using GCOS (Affymetrix). The probe set data was generated using R/BioConductor (version 2.8.1) packages affy (version 1.20.2), gcrma (version 2.14.1), and FLUSH.LVS.bundle (version 1.2.1, proportion=0.6). For data filtration, we selected the probe sets with signal intensity above the threshold limit in at least 5% of samples. The threshold was established at the 98th percentile of the expression levels from Y-chromosome–linked probe set signals detected detectable in female samples. In addition, the probe sets with signal FC higher than 1.5 (in relation to median) in less than 6 samples were removed."	"Cell intensity files were generated using GCOS (Affymetrix). The probe set data was generated using R/BioConductor (version 2.8.1) packages affy (version 1.20.2), gcrma (version 2.14.1), and FLUSH.LVS.bundle (version 1.2.1, proportion=0.6). For data filtration, we selected the probe sets with signal intensity above the threshold limit in at least 5% of samples. The threshold was established at the 98th percentile of the expression levels from Y-chromosome–linked probe set signals detected detectable in female samples. In addition, the probe sets with signal FC higher than 1.5 (in relation to median) in less than 6 samples were removed."	"Cell intensity files were generated using GCOS (Affymetrix). The probe set data was generated using R/BioConductor (version 2.8.1) packages affy (version 1.20.2), gcrma (version 2.14.1), and FLUSH.LVS.bundle (version 1.2.1, proportion=0.6). For data filtration, we selected the probe sets with signal intensity above the threshold limit in at least 5% of samples. The threshold was established at the 98th percentile of the expression levels from Y-chromosome–linked probe set signals detected detectable in female samples. In addition, the probe sets with signal FC higher than 1.5 (in relation to median) in less than 6 samples were removed."	"Cell intensity files were generated using GCOS (Affymetrix). The probe set data was generated using R/BioConductor (version 2.8.1) packages affy (version 1.20.2), gcrma (version 2.14.1), and FLUSH.LVS.bundle (version 1.2.1, proportion=0.6). For data filtration, we selected the probe sets with signal intensity above the threshold limit in at least 5% of samples. The threshold was established at the 98th percentile of the expression levels from Y-chromosome–linked probe set signals detected detectable in female samples. In addition, the probe sets with signal FC higher than 1.5 (in relation to median) in less than 6 samples were removed."	"Cell intensity files were generated using GCOS (Affymetrix). The probe set data was generated using R/BioConductor (version 2.8.1) packages affy (version 1.20.2), gcrma (version 2.14.1), and FLUSH.LVS.bundle (version 1.2.1, proportion=0.6). For data filtration, we selected the probe sets with signal intensity above the threshold limit in at least 5% of samples. The threshold was established at the 98th percentile of the expression levels from Y-chromosome–linked probe set signals detected detectable in female samples. In addition, the probe sets with signal FC higher than 1.5 (in relation to median) in less than 6 samples were removed."	"Cell intensity files were generated using GCOS (Affymetrix). The probe set data was generated using R/BioConductor (version 2.8.1) packages affy (version 1.20.2), gcrma (version 2.14.1), and FLUSH.LVS.bundle (version 1.2.1, proportion=0.6). For data filtration, we selected the probe sets with signal intensity above the threshold limit in at least 5% of samples. The threshold was established at the 98th percentile of the expression levels from Y-chromosome–linked probe set signals detected detectable in female samples. In addition, the probe sets with signal FC higher than 1.5 (in relation to median) in less than 6 samples were removed."	"Cell intensity files were generated using GCOS (Affymetrix). The probe set data was generated using R/BioConductor (version 2.8.1) packages affy (version 1.20.2), gcrma (version 2.14.1), and FLUSH.LVS.bundle (version 1.2.1, proportion=0.6). For data filtration, we selected the probe sets with signal intensity above the threshold limit in at least 5% of samples. The threshold was established at the 98th percentile of the expression levels from Y-chromosome–linked probe set signals detected detectable in female samples. In addition, the probe sets with signal FC higher than 1.5 (in relation to median) in less than 6 samples were removed."	"Cell intensity files were generated using GCOS (Affymetrix). The probe set data was generated using R/BioConductor (version 2.8.1) packages affy (version 1.20.2), gcrma (version 2.14.1), and FLUSH.LVS.bundle (version 1.2.1, proportion=0.6). For data filtration, we selected the probe sets with signal intensity above the threshold limit in at least 5% of samples. The threshold was established at the 98th percentile of the expression levels from Y-chromosome–linked probe set signals detected detectable in female samples. In addition, the probe sets with signal FC higher than 1.5 (in relation to median) in less than 6 samples were removed."	"Cell intensity files were generated using GCOS (Affymetrix). The probe set data was generated using R/BioConductor (version 2.8.1) packages affy (version 1.20.2), gcrma (version 2.14.1), and FLUSH.LVS.bundle (version 1.2.1, proportion=0.6). For data filtration, we selected the probe sets with signal intensity above the threshold limit in at least 5% of samples. The threshold was established at the 98th percentile of the expression levels from Y-chromosome–linked probe set signals detected detectable in female samples. In addition, the probe sets with signal FC higher than 1.5 (in relation to median) in less than 6 samples were removed."	"Cell intensity files were generated using GCOS (Affymetrix). The probe set data was generated using R/BioConductor (version 2.8.1) packages affy (version 1.20.2), gcrma (version 2.14.1), and FLUSH.LVS.bundle (version 1.2.1, proportion=0.6). For data filtration, we selected the probe sets with signal intensity above the threshold limit in at least 5% of samples. The threshold was established at the 98th percentile of the expression levels from Y-chromosome–linked probe set signals detected detectable in female samples. In addition, the probe sets with signal FC higher than 1.5 (in relation to median) in less than 6 samples were removed."	"Cell intensity files were generated using GCOS (Affymetrix). The probe set data was generated using R/BioConductor (version 2.8.1) packages affy (version 1.20.2), gcrma (version 2.14.1), and FLUSH.LVS.bundle (version 1.2.1, proportion=0.6). For data filtration, we selected the probe sets with signal intensity above the threshold limit in at least 5% of samples. The threshold was established at the 98th percentile of the expression levels from Y-chromosome–linked probe set signals detected detectable in female samples. In addition, the probe sets with signal FC higher than 1.5 (in relation to median) in less than 6 samples were removed."	"Cell intensity files were generated using GCOS (Affymetrix). The probe set data was generated using R/BioConductor (version 2.8.1) packages affy (version 1.20.2), gcrma (version 2.14.1), and FLUSH.LVS.bundle (version 1.2.1, proportion=0.6). For data filtration, we selected the probe sets with signal intensity above the threshold limit in at least 5% of samples. The threshold was established at the 98th percentile of the expression levels from Y-chromosome–linked probe set signals detected detectable in female samples. In addition, the probe sets with signal FC higher than 1.5 (in relation to median) in less than 6 samples were removed."	"Cell intensity files were generated using GCOS (Affymetrix). The probe set data was generated using R/BioConductor (version 2.8.1) packages affy (version 1.20.2), gcrma (version 2.14.1), and FLUSH.LVS.bundle (version 1.2.1, proportion=0.6). For data filtration, we selected the probe sets with signal intensity above the threshold limit in at least 5% of samples. The threshold was established at the 98th percentile of the expression levels from Y-chromosome–linked probe set signals detected detectable in female samples. In addition, the probe sets with signal FC higher than 1.5 (in relation to median) in less than 6 samples were removed."	"Cell intensity files were generated using GCOS (Affymetrix). The probe set data was generated using R/BioConductor (version 2.8.1) packages affy (version 1.20.2), gcrma (version 2.14.1), and FLUSH.LVS.bundle (version 1.2.1, proportion=0.6). For data filtration, we selected the probe sets with signal intensity above the threshold limit in at least 5% of samples. The threshold was established at the 98th percentile of the expression levels from Y-chromosome–linked probe set signals detected detectable in female samples. In addition, the probe sets with signal FC higher than 1.5 (in relation to median) in less than 6 samples were removed."	"Cell intensity files were generated using GCOS (Affymetrix). The probe set data was generated using R/BioConductor (version 2.8.1) packages affy (version 1.20.2), gcrma (version 2.14.1), and FLUSH.LVS.bundle (version 1.2.1, proportion=0.6). For data filtration, we selected the probe sets with signal intensity above the threshold limit in at least 5% of samples. The threshold was established at the 98th percentile of the expression levels from Y-chromosome–linked probe set signals detected detectable in female samples. In addition, the probe sets with signal FC higher than 1.5 (in relation to median) in less than 6 samples were removed."	"Cell intensity files were generated using GCOS (Affymetrix). The probe set data was generated using R/BioConductor (version 2.8.1) packages affy (version 1.20.2), gcrma (version 2.14.1), and FLUSH.LVS.bundle (version 1.2.1, proportion=0.6). For data filtration, we selected the probe sets with signal intensity above the threshold limit in at least 5% of samples. The threshold was established at the 98th percentile of the expression levels from Y-chromosome–linked probe set signals detected detectable in female samples. In addition, the probe sets with signal FC higher than 1.5 (in relation to median) in less than 6 samples were removed."	"Cell intensity files were generated using GCOS (Affymetrix). The probe set data was generated using R/BioConductor (version 2.8.1) packages affy (version 1.20.2), gcrma (version 2.14.1), and FLUSH.LVS.bundle (version 1.2.1, proportion=0.6). For data filtration, we selected the probe sets with signal intensity above the threshold limit in at least 5% of samples. The threshold was established at the 98th percentile of the expression levels from Y-chromosome–linked probe set signals detected detectable in female samples. In addition, the probe sets with signal FC higher than 1.5 (in relation to median) in less than 6 samples were removed."	"Cell intensity files were generated using GCOS (Affymetrix). The probe set data was generated using R/BioConductor (version 2.8.1) packages affy (version 1.20.2), gcrma (version 2.14.1), and FLUSH.LVS.bundle (version 1.2.1, proportion=0.6). For data filtration, we selected the probe sets with signal intensity above the threshold limit in at least 5% of samples. The threshold was established at the 98th percentile of the expression levels from Y-chromosome–linked probe set signals detected detectable in female samples. In addition, the probe sets with signal FC higher than 1.5 (in relation to median) in less than 6 samples were removed."	"Cell intensity files were generated using GCOS (Affymetrix). The probe set data was generated using R/BioConductor (version 2.8.1) packages affy (version 1.20.2), gcrma (version 2.14.1), and FLUSH.LVS.bundle (version 1.2.1, proportion=0.6). For data filtration, we selected the probe sets with signal intensity above the threshold limit in at least 5% of samples. The threshold was established at the 98th percentile of the expression levels from Y-chromosome–linked probe set signals detected detectable in female samples. In addition, the probe sets with signal FC higher than 1.5 (in relation to median) in less than 6 samples were removed."	"Cell intensity files were generated using GCOS (Affymetrix). The probe set data was generated using R/BioConductor (version 2.8.1) packages affy (version 1.20.2), gcrma (version 2.14.1), and FLUSH.LVS.bundle (version 1.2.1, proportion=0.6). For data filtration, we selected the probe sets with signal intensity above the threshold limit in at least 5% of samples. The threshold was established at the 98th percentile of the expression levels from Y-chromosome–linked probe set signals detected detectable in female samples. In addition, the probe sets with signal FC higher than 1.5 (in relation to median) in less than 6 samples were removed."	"Cell intensity files were generated using GCOS (Affymetrix). The probe set data was generated using R/BioConductor (version 2.8.1) packages affy (version 1.20.2), gcrma (version 2.14.1), and FLUSH.LVS.bundle (version 1.2.1, proportion=0.6). For data filtration, we selected the probe sets with signal intensity above the threshold limit in at least 5% of samples. The threshold was established at the 98th percentile of the expression levels from Y-chromosome–linked probe set signals detected detectable in female samples. In addition, the probe sets with signal FC higher than 1.5 (in relation to median) in less than 6 samples were removed."	"Cell intensity files were generated using GCOS (Affymetrix). The probe set data was generated using R/BioConductor (version 2.8.1) packages affy (version 1.20.2), gcrma (version 2.14.1), and FLUSH.LVS.bundle (version 1.2.1, proportion=0.6). For data filtration, we selected the probe sets with signal intensity above the threshold limit in at least 5% of samples. The threshold was established at the 98th percentile of the expression levels from Y-chromosome–linked probe set signals detected detectable in female samples. In addition, the probe sets with signal FC higher than 1.5 (in relation to median) in less than 6 samples were removed."	"Cell intensity files were generated using GCOS (Affymetrix). The probe set data was generated using R/BioConductor (version 2.8.1) packages affy (version 1.20.2), gcrma (version 2.14.1), and FLUSH.LVS.bundle (version 1.2.1, proportion=0.6). For data filtration, we selected the probe sets with signal intensity above the threshold limit in at least 5% of samples. The threshold was established at the 98th percentile of the expression levels from Y-chromosome–linked probe set signals detected detectable in female samples. In addition, the probe sets with signal FC higher than 1.5 (in relation to median) in less than 6 samples were removed."	"Cell intensity files were generated using GCOS (Affymetrix). The probe set data was generated using R/BioConductor (version 2.8.1) packages affy (version 1.20.2), gcrma (version 2.14.1), and FLUSH.LVS.bundle (version 1.2.1, proportion=0.6). For data filtration, we selected the probe sets with signal intensity above the threshold limit in at least 5% of samples. The threshold was established at the 98th percentile of the expression levels from Y-chromosome–linked probe set signals detected detectable in female samples. In addition, the probe sets with signal FC higher than 1.5 (in relation to median) in less than 6 samples were removed."	"Cell intensity files were generated using GCOS (Affymetrix). The probe set data was generated using R/BioConductor (version 2.8.1) packages affy (version 1.20.2), gcrma (version 2.14.1), and FLUSH.LVS.bundle (version 1.2.1, proportion=0.6). For data filtration, we selected the probe sets with signal intensity above the threshold limit in at least 5% of samples. The threshold was established at the 98th percentile of the expression levels from Y-chromosome–linked probe set signals detected detectable in female samples. In addition, the probe sets with signal FC higher than 1.5 (in relation to median) in less than 6 samples were removed."	"Cell intensity files were generated using GCOS (Affymetrix). The probe set data was generated using R/BioConductor (version 2.8.1) packages affy (version 1.20.2), gcrma (version 2.14.1), and FLUSH.LVS.bundle (version 1.2.1, proportion=0.6). For data filtration, we selected the probe sets with signal intensity above the threshold limit in at least 5% of samples. The threshold was established at the 98th percentile of the expression levels from Y-chromosome–linked probe set signals detected detectable in female samples. In addition, the probe sets with signal FC higher than 1.5 (in relation to median) in less than 6 samples were removed."	"Cell intensity files were generated using GCOS (Affymetrix). The probe set data was generated using R/BioConductor (version 2.8.1) packages affy (version 1.20.2), gcrma (version 2.14.1), and FLUSH.LVS.bundle (version 1.2.1, proportion=0.6). For data filtration, we selected the probe sets with signal intensity above the threshold limit in at least 5% of samples. The threshold was established at the 98th percentile of the expression levels from Y-chromosome–linked probe set signals detected detectable in female samples. In addition, the probe sets with signal FC higher than 1.5 (in relation to median) in less than 6 samples were removed."	"Cell intensity files were generated using GCOS (Affymetrix). The probe set data was generated using R/BioConductor (version 2.8.1) packages affy (version 1.20.2), gcrma (version 2.14.1), and FLUSH.LVS.bundle (version 1.2.1, proportion=0.6). For data filtration, we selected the probe sets with signal intensity above the threshold limit in at least 5% of samples. The threshold was established at the 98th percentile of the expression levels from Y-chromosome–linked probe set signals detected detectable in female samples. In addition, the probe sets with signal FC higher than 1.5 (in relation to median) in less than 6 samples were removed."	"Cell intensity files were generated using GCOS (Affymetrix). The probe set data was generated using R/BioConductor (version 2.8.1) packages affy (version 1.20.2), gcrma (version 2.14.1), and FLUSH.LVS.bundle (version 1.2.1, proportion=0.6). For data filtration, we selected the probe sets with signal intensity above the threshold limit in at least 5% of samples. The threshold was established at the 98th percentile of the expression levels from Y-chromosome–linked probe set signals detected detectable in female samples. In addition, the probe sets with signal FC higher than 1.5 (in relation to median) in less than 6 samples were removed."	"Cell intensity files were generated using GCOS (Affymetrix). The probe set data was generated using R/BioConductor (version 2.8.1) packages affy (version 1.20.2), gcrma (version 2.14.1), and FLUSH.LVS.bundle (version 1.2.1, proportion=0.6). For data filtration, we selected the probe sets with signal intensity above the threshold limit in at least 5% of samples. The threshold was established at the 98th percentile of the expression levels from Y-chromosome–linked probe set signals detected detectable in female samples. In addition, the probe sets with signal FC higher than 1.5 (in relation to median) in less than 6 samples were removed."	"Cell intensity files were generated using GCOS (Affymetrix). The probe set data was generated using R/BioConductor (version 2.8.1) packages affy (version 1.20.2), gcrma (version 2.14.1), and FLUSH.LVS.bundle (version 1.2.1, proportion=0.6). For data filtration, we selected the probe sets with signal intensity above the threshold limit in at least 5% of samples. The threshold was established at the 98th percentile of the expression levels from Y-chromosome–linked probe set signals detected detectable in female samples. In addition, the probe sets with signal FC higher than 1.5 (in relation to median) in less than 6 samples were removed."	"Cell intensity files were generated using GCOS (Affymetrix). The probe set data was generated using R/BioConductor (version 2.8.1) packages affy (version 1.20.2), gcrma (version 2.14.1), and FLUSH.LVS.bundle (version 1.2.1, proportion=0.6). For data filtration, we selected the probe sets with signal intensity above the threshold limit in at least 5% of samples. The threshold was established at the 98th percentile of the expression levels from Y-chromosome–linked probe set signals detected detectable in female samples. In addition, the probe sets with signal FC higher than 1.5 (in relation to median) in less than 6 samples were removed."	"Cell intensity files were generated using GCOS (Affymetrix). The probe set data was generated using R/BioConductor (version 2.8.1) packages affy (version 1.20.2), gcrma (version 2.14.1), and FLUSH.LVS.bundle (version 1.2.1, proportion=0.6). For data filtration, we selected the probe sets with signal intensity above the threshold limit in at least 5% of samples. The threshold was established at the 98th percentile of the expression levels from Y-chromosome–linked probe set signals detected detectable in female samples. In addition, the probe sets with signal FC higher than 1.5 (in relation to median) in less than 6 samples were removed."	"Cell intensity files were generated using GCOS (Affymetrix). The probe set data was generated using R/BioConductor (version 2.8.1) packages affy (version 1.20.2), gcrma (version 2.14.1), and FLUSH.LVS.bundle (version 1.2.1, proportion=0.6). For data filtration, we selected the probe sets with signal intensity above the threshold limit in at least 5% of samples. The threshold was established at the 98th percentile of the expression levels from Y-chromosome–linked probe set signals detected detectable in female samples. In addition, the probe sets with signal FC higher than 1.5 (in relation to median) in less than 6 samples were removed."	"Cell intensity files were generated using GCOS (Affymetrix). The probe set data was generated using R/BioConductor (version 2.8.1) packages affy (version 1.20.2), gcrma (version 2.14.1), and FLUSH.LVS.bundle (version 1.2.1, proportion=0.6). For data filtration, we selected the probe sets with signal intensity above the threshold limit in at least 5% of samples. The threshold was established at the 98th percentile of the expression levels from Y-chromosome–linked probe set signals detected detectable in female samples. In addition, the probe sets with signal FC higher than 1.5 (in relation to median) in less than 6 samples were removed."	"Cell intensity files were generated using GCOS (Affymetrix). The probe set data was generated using R/BioConductor (version 2.8.1) packages affy (version 1.20.2), gcrma (version 2.14.1), and FLUSH.LVS.bundle (version 1.2.1, proportion=0.6). For data filtration, we selected the probe sets with signal intensity above the threshold limit in at least 5% of samples. The threshold was established at the 98th percentile of the expression levels from Y-chromosome–linked probe set signals detected detectable in female samples. In addition, the probe sets with signal FC higher than 1.5 (in relation to median) in less than 6 samples were removed."	"Cell intensity files were generated using GCOS (Affymetrix). The probe set data was generated using R/BioConductor (version 2.8.1) packages affy (version 1.20.2), gcrma (version 2.14.1), and FLUSH.LVS.bundle (version 1.2.1, proportion=0.6). For data filtration, we selected the probe sets with signal intensity above the threshold limit in at least 5% of samples. The threshold was established at the 98th percentile of the expression levels from Y-chromosome–linked probe set signals detected detectable in female samples. In addition, the probe sets with signal FC higher than 1.5 (in relation to median) in less than 6 samples were removed."	"Cell intensity files were generated using GCOS (Affymetrix). The probe set data was generated using R/BioConductor (version 2.8.1) packages affy (version 1.20.2), gcrma (version 2.14.1), and FLUSH.LVS.bundle (version 1.2.1, proportion=0.6). For data filtration, we selected the probe sets with signal intensity above the threshold limit in at least 5% of samples. The threshold was established at the 98th percentile of the expression levels from Y-chromosome–linked probe set signals detected detectable in female samples. In addition, the probe sets with signal FC higher than 1.5 (in relation to median) in less than 6 samples were removed."
!Sample_platform_id	"GPL570"	"GPL570"	"GPL570"	"GPL570"	"GPL570"	"GPL570"	"GPL570"	"GPL570"	"GPL570"	"GPL570"	"GPL570"	"GPL570"	"GPL570"	"GPL570"	"GPL570"	"GPL570"	"GPL570"	"GPL570"	"GPL570"	"GPL570"	"GPL570"	"GPL570"	"GPL570"	"GPL570"	"GPL570"	"GPL570"	"GPL570"	"GPL570"	"GPL570"	"GPL570"	"GPL570"	"GPL570"	"GPL570"	"GPL570"	"GPL570"	"GPL570"	"GPL570"	"GPL570"	"GPL570"	"GPL570"	"GPL570"	"GPL570"	"GPL570"	"GPL570"	"GPL570"	"GPL570"	"GPL570"	"GPL570"	"GPL570"	"GPL570"	"GPL570"	"GPL570"	"GPL570"	"GPL570"	"GPL570"	"GPL570"	"GPL570"	"GPL570"	"GPL570"	"GPL570"	"GPL570"	"GPL570"	"GPL570"	"GPL570"	"GPL570"	"GPL570"	"GPL570"	"GPL570"	"GPL570"	"GPL570"	"GPL570"	"GPL570"	"GPL570"	"GPL570"	"GPL570"	"GPL570"	"GPL570"	"GPL570"	"GPL570"	"GPL570"	"GPL570"	"GPL570"	"GPL570"	"GPL570"	"GPL570"	"GPL570"	"GPL570"	"GPL570"	"GPL570"	"GPL570"	"GPL570"	"GPL570"	"GPL570"	"GPL570"	"GPL570"	"GPL570"	"GPL570"	"GPL570"	"GPL570"	"GPL570"	"GPL570"	"GPL570"	"GPL570"	"GPL570"	"GPL570"	"GPL570"	"GPL570"	"GPL570"	"GPL570"	"GPL570"	"GPL570"	"GPL570"	"GPL570"	"GPL570"	"GPL570"	"GPL570"	"GPL570"	"GPL570"	"GPL570"	"GPL570"	"GPL570"	"GPL570"	"GPL570"	"GPL570"	"GPL570"	"GPL570"	"GPL570"	"GPL570"	"GPL570"	"GPL570"	"GPL570"	"GPL570"	"GPL570"	"GPL570"	"GPL570"	"GPL570"	"GPL570"	"GPL570"	"GPL570"	"GPL570"	"GPL570"	"GPL570"	"GPL570"	"GPL570"	"GPL570"
!Sample_contact_name	"Krzysztof,,Goryca"	"Krzysztof,,Goryca"	"Krzysztof,,Goryca"	"Krzysztof,,Goryca"	"Krzysztof,,Goryca"	"Krzysztof,,Goryca"	"Krzysztof,,Goryca"	"Krzysztof,,Goryca"	"Krzysztof,,Goryca"	"Krzysztof,,Goryca"	"Krzysztof,,Goryca"	"Krzysztof,,Goryca"	"Krzysztof,,Goryca"	"Krzysztof,,Goryca"	"Krzysztof,,Goryca"	"Krzysztof,,Goryca"	"Krzysztof,,Goryca"	"Krzysztof,,Goryca"	"Krzysztof,,Goryca"	"Krzysztof,,Goryca"	"Krzysztof,,Goryca"	"Krzysztof,,Goryca"	"Krzysztof,,Goryca"	"Krzysztof,,Goryca"	"Krzysztof,,Goryca"	"Krzysztof,,Goryca"	"Krzysztof,,Goryca"	"Krzysztof,,Goryca"	"Krzysztof,,Goryca"	"Krzysztof,,Goryca"	"Krzysztof,,Goryca"	"Krzysztof,,Goryca"	"Krzysztof,,Goryca"	"Krzysztof,,Goryca"	"Krzysztof,,Goryca"	"Krzysztof,,Goryca"	"Krzysztof,,Goryca"	"Krzysztof,,Goryca"	"Krzysztof,,Goryca"	"Krzysztof,,Goryca"	"Krzysztof,,Goryca"	"Krzysztof,,Goryca"	"Krzysztof,,Goryca"	"Krzysztof,,Goryca"	"Krzysztof,,Goryca"	"Krzysztof,,Goryca"	"Krzysztof,,Goryca"	"Krzysztof,,Goryca"	"Krzysztof,,Goryca"	"Krzysztof,,Goryca"	"Krzysztof,,Goryca"	"Krzysztof,,Goryca"	"Krzysztof,,Goryca"	"Krzysztof,,Goryca"	"Krzysztof,,Goryca"	"Krzysztof,,Goryca"	"Krzysztof,,Goryca"	"Krzysztof,,Goryca"	"Krzysztof,,Goryca"	"Krzysztof,,Goryca"	"Krzysztof,,Goryca"	"Krzysztof,,Goryca"	"Krzysztof,,Goryca"	"Krzysztof,,Goryca"	"Krzysztof,,Goryca"	"Krzysztof,,Goryca"	"Krzysztof,,Goryca"	"Krzysztof,,Goryca"	"Krzysztof,,Goryca"	"Krzysztof,,Goryca"	"Krzysztof,,Goryca"	"Krzysztof,,Goryca"	"Krzysztof,,Goryca"	"Krzysztof,,Goryca"	"Krzysztof,,Goryca"	"Krzysztof,,Goryca"	"Krzysztof,,Goryca"	"Krzysztof,,Goryca"	"Krzysztof,,Goryca"	"Krzysztof,,Goryca"	"Krzysztof,,Goryca"	"Krzysztof,,Goryca"	"Krzysztof,,Goryca"	"Krzysztof,,Goryca"	"Krzysztof,,Goryca"	"Krzysztof,,Goryca"	"Krzysztof,,Goryca"	"Krzysztof,,Goryca"	"Krzysztof,,Goryca"	"Krzysztof,,Goryca"	"Krzysztof,,Goryca"	"Krzysztof,,Goryca"	"Krzysztof,,Goryca"	"Krzysztof,,Goryca"	"Krzysztof,,Goryca"	"Krzysztof,,Goryca"	"Krzysztof,,Goryca"	"Krzysztof,,Goryca"	"Krzysztof,,Goryca"	"Krzysztof,,Goryca"	"Krzysztof,,Goryca"	"Krzysztof,,Goryca"	"Krzysztof,,Goryca"	"Krzysztof,,Goryca"	"Krzysztof,,Goryca"	"Krzysztof,,Goryca"	"Krzysztof,,Goryca"	"Krzysztof,,Goryca"	"Krzysztof,,Goryca"	"Krzysztof,,Goryca"	"Krzysztof,,Goryca"	"Krzysztof,,Goryca"	"Krzysztof,,Goryca"	"Krzysztof,,Goryca"	"Krzysztof,,Goryca"	"Krzysztof,,Goryca"	"Krzysztof,,Goryca"	"Krzysztof,,Goryca"	"Krzysztof,,Goryca"	"Krzysztof,,Goryca"	"Krzysztof,,Goryca"	"Krzysztof,,Goryca"	"Krzysztof,,Goryca"	"Krzysztof,,Goryca"	"Krzysztof,,Goryca"	"Krzysztof,,Goryca"	"Krzysztof,,Goryca"	"Krzysztof,,Goryca"	"Krzysztof,,Goryca"	"Krzysztof,,Goryca"	"Krzysztof,,Goryca"	"Krzysztof,,Goryca"	"Krzysztof,,Goryca"	"Krzysztof,,Goryca"	"Krzysztof,,Goryca"	"Krzysztof,,Goryca"	"Krzysztof,,Goryca"	"Krzysztof,,Goryca"	"Krzysztof,,Goryca"	"Krzysztof,,Goryca"	"Krzysztof,,Goryca"	"Krzysztof,,Goryca"	"Krzysztof,,Goryca"	"Krzysztof,,Goryca"	"Krzysztof,,Goryca"
!Sample_contact_department	"CeNT"	"CeNT"	"CeNT"	"CeNT"	"CeNT"	"CeNT"	"CeNT"	"CeNT"	"CeNT"	"CeNT"	"CeNT"	"CeNT"	"CeNT"	"CeNT"	"CeNT"	"CeNT"	"CeNT"	"CeNT"	"CeNT"	"CeNT"	"CeNT"	"CeNT"	"CeNT"	"CeNT"	"CeNT"	"CeNT"	"CeNT"	"CeNT"	"CeNT"	"CeNT"	"CeNT"	"CeNT"	"CeNT"	"CeNT"	"CeNT"	"CeNT"	"CeNT"	"CeNT"	"CeNT"	"CeNT"	"CeNT"	"CeNT"	"CeNT"	"CeNT"	"CeNT"	"CeNT"	"CeNT"	"CeNT"	"CeNT"	"CeNT"	"CeNT"	"CeNT"	"CeNT"	"CeNT"	"CeNT"	"CeNT"	"CeNT"	"CeNT"	"CeNT"	"CeNT"	"CeNT"	"CeNT"	"CeNT"	"CeNT"	"CeNT"	"CeNT"	"CeNT"	"CeNT"	"CeNT"	"CeNT"	"CeNT"	"CeNT"	"CeNT"	"CeNT"	"CeNT"	"CeNT"	"CeNT"	"CeNT"	"CeNT"	"CeNT"	"CeNT"	"CeNT"	"CeNT"	"CeNT"	"CeNT"	"CeNT"	"CeNT"	"CeNT"	"CeNT"	"CeNT"	"CeNT"	"CeNT"	"CeNT"	"CeNT"	"CeNT"	"CeNT"	"CeNT"	"CeNT"	"CeNT"	"CeNT"	"CeNT"	"CeNT"	"CeNT"	"CeNT"	"CeNT"	"CeNT"	"CeNT"	"CeNT"	"CeNT"	"CeNT"	"CeNT"	"CeNT"	"CeNT"	"CeNT"	"CeNT"	"CeNT"	"CeNT"	"CeNT"	"CeNT"	"CeNT"	"CeNT"	"CeNT"	"CeNT"	"CeNT"	"CeNT"	"CeNT"	"CeNT"	"CeNT"	"CeNT"	"CeNT"	"CeNT"	"CeNT"	"CeNT"	"CeNT"	"CeNT"	"CeNT"	"CeNT"	"CeNT"	"CeNT"	"CeNT"	"CeNT"	"CeNT"	"CeNT"	"CeNT"	"CeNT"
!Sample_contact_institute	"Uniwersytet Warszawski"	"Uniwersytet Warszawski"	"Uniwersytet Warszawski"	"Uniwersytet Warszawski"	"Uniwersytet Warszawski"	"Uniwersytet Warszawski"	"Uniwersytet Warszawski"	"Uniwersytet Warszawski"	"Uniwersytet Warszawski"	"Uniwersytet Warszawski"	"Uniwersytet Warszawski"	"Uniwersytet Warszawski"	"Uniwersytet Warszawski"	"Uniwersytet Warszawski"	"Uniwersytet Warszawski"	"Uniwersytet Warszawski"	"Uniwersytet Warszawski"	"Uniwersytet Warszawski"	"Uniwersytet Warszawski"	"Uniwersytet Warszawski"	"Uniwersytet Warszawski"	"Uniwersytet Warszawski"	"Uniwersytet Warszawski"	"Uniwersytet Warszawski"	"Uniwersytet Warszawski"	"Uniwersytet Warszawski"	"Uniwersytet Warszawski"	"Uniwersytet Warszawski"	"Uniwersytet Warszawski"	"Uniwersytet Warszawski"	"Uniwersytet Warszawski"	"Uniwersytet Warszawski"	"Uniwersytet Warszawski"	"Uniwersytet Warszawski"	"Uniwersytet Warszawski"	"Uniwersytet Warszawski"	"Uniwersytet Warszawski"	"Uniwersytet Warszawski"	"Uniwersytet Warszawski"	"Uniwersytet Warszawski"	"Uniwersytet Warszawski"	"Uniwersytet Warszawski"	"Uniwersytet Warszawski"	"Uniwersytet Warszawski"	"Uniwersytet Warszawski"	"Uniwersytet Warszawski"	"Uniwersytet Warszawski"	"Uniwersytet Warszawski"	"Uniwersytet Warszawski"	"Uniwersytet Warszawski"	"Uniwersytet Warszawski"	"Uniwersytet Warszawski"	"Uniwersytet Warszawski"	"Uniwersytet Warszawski"	"Uniwersytet Warszawski"	"Uniwersytet Warszawski"	"Uniwersytet Warszawski"	"Uniwersytet Warszawski"	"Uniwersytet Warszawski"	"Uniwersytet Warszawski"	"Uniwersytet Warszawski"	"Uniwersytet Warszawski"	"Uniwersytet Warszawski"	"Uniwersytet Warszawski"	"Uniwersytet Warszawski"	"Uniwersytet Warszawski"	"Uniwersytet Warszawski"	"Uniwersytet Warszawski"	"Uniwersytet Warszawski"	"Uniwersytet Warszawski"	"Uniwersytet Warszawski"	"Uniwersytet Warszawski"	"Uniwersytet Warszawski"	"Uniwersytet Warszawski"	"Uniwersytet Warszawski"	"Uniwersytet Warszawski"	"Uniwersytet Warszawski"	"Uniwersytet Warszawski"	"Uniwersytet Warszawski"	"Uniwersytet Warszawski"	"Uniwersytet Warszawski"	"Uniwersytet Warszawski"	"Uniwersytet Warszawski"	"Uniwersytet Warszawski"	"Uniwersytet Warszawski"	"Uniwersytet Warszawski"	"Uniwersytet Warszawski"	"Uniwersytet Warszawski"	"Uniwersytet Warszawski"	"Uniwersytet Warszawski"	"Uniwersytet Warszawski"	"Uniwersytet Warszawski"	"Uniwersytet Warszawski"	"Uniwersytet Warszawski"	"Uniwersytet Warszawski"	"Uniwersytet Warszawski"	"Uniwersytet Warszawski"	"Uniwersytet Warszawski"	"Uniwersytet Warszawski"	"Uniwersytet Warszawski"	"Uniwersytet Warszawski"	"Uniwersytet Warszawski"	"Uniwersytet Warszawski"	"Uniwersytet Warszawski"	"Uniwersytet Warszawski"	"Uniwersytet Warszawski"	"Uniwersytet Warszawski"	"Uniwersytet Warszawski"	"Uniwersytet Warszawski"	"Uniwersytet Warszawski"	"Uniwersytet Warszawski"	"Uniwersytet Warszawski"	"Uniwersytet Warszawski"	"Uniwersytet Warszawski"	"Uniwersytet Warszawski"	"Uniwersytet Warszawski"	"Uniwersytet Warszawski"	"Uniwersytet Warszawski"	"Uniwersytet Warszawski"	"Uniwersytet Warszawski"	"Uniwersytet Warszawski"	"Uniwersytet Warszawski"	"Uniwersytet Warszawski"	"Uniwersytet Warszawski"	"Uniwersytet Warszawski"	"Uniwersytet Warszawski"	"Uniwersytet Warszawski"	"Uniwersytet Warszawski"	"Uniwersytet Warszawski"	"Uniwersytet Warszawski"	"Uniwersytet Warszawski"	"Uniwersytet Warszawski"	"Uniwersytet Warszawski"	"Uniwersytet Warszawski"	"Uniwersytet Warszawski"	"Uniwersytet Warszawski"	"Uniwersytet Warszawski"	"Uniwersytet Warszawski"	"Uniwersytet Warszawski"	"Uniwersytet Warszawski"	"Uniwersytet Warszawski"	"Uniwersytet Warszawski"	"Uniwersytet Warszawski"	"Uniwersytet Warszawski"	"Uniwersytet Warszawski"
!Sample_contact_address	"Banacha 2c"	"Banacha 2c"	"Banacha 2c"	"Banacha 2c"	"Banacha 2c"	"Banacha 2c"	"Banacha 2c"	"Banacha 2c"	"Banacha 2c"	"Banacha 2c"	"Banacha 2c"	"Banacha 2c"	"Banacha 2c"	"Banacha 2c"	"Banacha 2c"	"Banacha 2c"	"Banacha 2c"	"Banacha 2c"	"Banacha 2c"	"Banacha 2c"	"Banacha 2c"	"Banacha 2c"	"Banacha 2c"	"Banacha 2c"	"Banacha 2c"	"Banacha 2c"	"Banacha 2c"	"Banacha 2c"	"Banacha 2c"	"Banacha 2c"	"Banacha 2c"	"Banacha 2c"	"Banacha 2c"	"Banacha 2c"	"Banacha 2c"	"Banacha 2c"	"Banacha 2c"	"Banacha 2c"	"Banacha 2c"	"Banacha 2c"	"Banacha 2c"	"Banacha 2c"	"Banacha 2c"	"Banacha 2c"	"Banacha 2c"	"Banacha 2c"	"Banacha 2c"	"Banacha 2c"	"Banacha 2c"	"Banacha 2c"	"Banacha 2c"	"Banacha 2c"	"Banacha 2c"	"Banacha 2c"	"Banacha 2c"	"Banacha 2c"	"Banacha 2c"	"Banacha 2c"	"Banacha 2c"	"Banacha 2c"	"Banacha 2c"	"Banacha 2c"	"Banacha 2c"	"Banacha 2c"	"Banacha 2c"	"Banacha 2c"	"Banacha 2c"	"Banacha 2c"	"Banacha 2c"	"Banacha 2c"	"Banacha 2c"	"Banacha 2c"	"Banacha 2c"	"Banacha 2c"	"Banacha 2c"	"Banacha 2c"	"Banacha 2c"	"Banacha 2c"	"Banacha 2c"	"Banacha 2c"	"Banacha 2c"	"Banacha 2c"	"Banacha 2c"	"Banacha 2c"	"Banacha 2c"	"Banacha 2c"	"Banacha 2c"	"Banacha 2c"	"Banacha 2c"	"Banacha 2c"	"Banacha 2c"	"Banacha 2c"	"Banacha 2c"	"Banacha 2c"	"Banacha 2c"	"Banacha 2c"	"Banacha 2c"	"Banacha 2c"	"Banacha 2c"	"Banacha 2c"	"Banacha 2c"	"Banacha 2c"	"Banacha 2c"	"Banacha 2c"	"Banacha 2c"	"Banacha 2c"	"Banacha 2c"	"Banacha 2c"	"Banacha 2c"	"Banacha 2c"	"Banacha 2c"	"Banacha 2c"	"Banacha 2c"	"Banacha 2c"	"Banacha 2c"	"Banacha 2c"	"Banacha 2c"	"Banacha 2c"	"Banacha 2c"	"Banacha 2c"	"Banacha 2c"	"Banacha 2c"	"Banacha 2c"	"Banacha 2c"	"Banacha 2c"	"Banacha 2c"	"Banacha 2c"	"Banacha 2c"	"Banacha 2c"	"Banacha 2c"	"Banacha 2c"	"Banacha 2c"	"Banacha 2c"	"Banacha 2c"	"Banacha 2c"	"Banacha 2c"	"Banacha 2c"	"Banacha 2c"	"Banacha 2c"	"Banacha 2c"	"Banacha 2c"	"Banacha 2c"	"Banacha 2c"	"Banacha 2c"	"Banacha 2c"
!Sample_contact_city	"Warszawa"	"Warszawa"	"Warszawa"	"Warszawa"	"Warszawa"	"Warszawa"	"Warszawa"	"Warszawa"	"Warszawa"	"Warszawa"	"Warszawa"	"Warszawa"	"Warszawa"	"Warszawa"	"Warszawa"	"Warszawa"	"Warszawa"	"Warszawa"	"Warszawa"	"Warszawa"	"Warszawa"	"Warszawa"	"Warszawa"	"Warszawa"	"Warszawa"	"Warszawa"	"Warszawa"	"Warszawa"	"Warszawa"	"Warszawa"	"Warszawa"	"Warszawa"	"Warszawa"	"Warszawa"	"Warszawa"	"Warszawa"	"Warszawa"	"Warszawa"	"Warszawa"	"Warszawa"	"Warszawa"	"Warszawa"	"Warszawa"	"Warszawa"	"Warszawa"	"Warszawa"	"Warszawa"	"Warszawa"	"Warszawa"	"Warszawa"	"Warszawa"	"Warszawa"	"Warszawa"	"Warszawa"	"Warszawa"	"Warszawa"	"Warszawa"	"Warszawa"	"Warszawa"	"Warszawa"	"Warszawa"	"Warszawa"	"Warszawa"	"Warszawa"	"Warszawa"	"Warszawa"	"Warszawa"	"Warszawa"	"Warszawa"	"Warszawa"	"Warszawa"	"Warszawa"	"Warszawa"	"Warszawa"	"Warszawa"	"Warszawa"	"Warszawa"	"Warszawa"	"Warszawa"	"Warszawa"	"Warszawa"	"Warszawa"	"Warszawa"	"Warszawa"	"Warszawa"	"Warszawa"	"Warszawa"	"Warszawa"	"Warszawa"	"Warszawa"	"Warszawa"	"Warszawa"	"Warszawa"	"Warszawa"	"Warszawa"	"Warszawa"	"Warszawa"	"Warszawa"	"Warszawa"	"Warszawa"	"Warszawa"	"Warszawa"	"Warszawa"	"Warszawa"	"Warszawa"	"Warszawa"	"Warszawa"	"Warszawa"	"Warszawa"	"Warszawa"	"Warszawa"	"Warszawa"	"Warszawa"	"Warszawa"	"Warszawa"	"Warszawa"	"Warszawa"	"Warszawa"	"Warszawa"	"Warszawa"	"Warszawa"	"Warszawa"	"Warszawa"	"Warszawa"	"Warszawa"	"Warszawa"	"Warszawa"	"Warszawa"	"Warszawa"	"Warszawa"	"Warszawa"	"Warszawa"	"Warszawa"	"Warszawa"	"Warszawa"	"Warszawa"	"Warszawa"	"Warszawa"	"Warszawa"	"Warszawa"	"Warszawa"	"Warszawa"	"Warszawa"	"Warszawa"	"Warszawa"
!Sample_contact_zip/postal_code	"02-097"	"02-097"	"02-097"	"02-097"	"02-097"	"02-097"	"02-097"	"02-097"	"02-097"	"02-097"	"02-097"	"02-097"	"02-097"	"02-097"	"02-097"	"02-097"	"02-097"	"02-097"	"02-097"	"02-097"	"02-097"	"02-097"	"02-097"	"02-097"	"02-097"	"02-097"	"02-097"	"02-097"	"02-097"	"02-097"	"02-097"	"02-097"	"02-097"	"02-097"	"02-097"	"02-097"	"02-097"	"02-097"	"02-097"	"02-097"	"02-097"	"02-097"	"02-097"	"02-097"	"02-097"	"02-097"	"02-097"	"02-097"	"02-097"	"02-097"	"02-097"	"02-097"	"02-097"	"02-097"	"02-097"	"02-097"	"02-097"	"02-097"	"02-097"	"02-097"	"02-097"	"02-097"	"02-097"	"02-097"	"02-097"	"02-097"	"02-097"	"02-097"	"02-097"	"02-097"	"02-097"	"02-097"	"02-097"	"02-097"	"02-097"	"02-097"	"02-097"	"02-097"	"02-097"	"02-097"	"02-097"	"02-097"	"02-097"	"02-097"	"02-097"	"02-097"	"02-097"	"02-097"	"02-097"	"02-097"	"02-097"	"02-097"	"02-097"	"02-097"	"02-097"	"02-097"	"02-097"	"02-097"	"02-097"	"02-097"	"02-097"	"02-097"	"02-097"	"02-097"	"02-097"	"02-097"	"02-097"	"02-097"	"02-097"	"02-097"	"02-097"	"02-097"	"02-097"	"02-097"	"02-097"	"02-097"	"02-097"	"02-097"	"02-097"	"02-097"	"02-097"	"02-097"	"02-097"	"02-097"	"02-097"	"02-097"	"02-097"	"02-097"	"02-097"	"02-097"	"02-097"	"02-097"	"02-097"	"02-097"	"02-097"	"02-097"	"02-097"	"02-097"	"02-097"	"02-097"	"02-097"	"02-097"	"02-097"	"02-097"	"02-097"
!Sample_contact_country	"Poland"	"Poland"	"Poland"	"Poland"	"Poland"	"Poland"	"Poland"	"Poland"	"Poland"	"Poland"	"Poland"	"Poland"	"Poland"	"Poland"	"Poland"	"Poland"	"Poland"	"Poland"	"Poland"	"Poland"	"Poland"	"Poland"	"Poland"	"Poland"	"Poland"	"Poland"	"Poland"	"Poland"	"Poland"	"Poland"	"Poland"	"Poland"	"Poland"	"Poland"	"Poland"	"Poland"	"Poland"	"Poland"	"Poland"	"Poland"	"Poland"	"Poland"	"Poland"	"Poland"	"Poland"	"Poland"	"Poland"	"Poland"	"Poland"	"Poland"	"Poland"	"Poland"	"Poland"	"Poland"	"Poland"	"Poland"	"Poland"	"Poland"	"Poland"	"Poland"	"Poland"	"Poland"	"Poland"	"Poland"	"Poland"	"Poland"	"Poland"	"Poland"	"Poland"	"Poland"	"Poland"	"Poland"	"Poland"	"Poland"	"Poland"	"Poland"	"Poland"	"Poland"	"Poland"	"Poland"	"Poland"	"Poland"	"Poland"	"Poland"	"Poland"	"Poland"	"Poland"	"Poland"	"Poland"	"Poland"	"Poland"	"Poland"	"Poland"	"Poland"	"Poland"	"Poland"	"Poland"	"Poland"	"Poland"	"Poland"	"Poland"	"Poland"	"Poland"	"Poland"	"Poland"	"Poland"	"Poland"	"Poland"	"Poland"	"Poland"	"Poland"	"Poland"	"Poland"	"Poland"	"Poland"	"Poland"	"Poland"	"Poland"	"Poland"	"Poland"	"Poland"	"Poland"	"Poland"	"Poland"	"Poland"	"Poland"	"Poland"	"Poland"	"Poland"	"Poland"	"Poland"	"Poland"	"Poland"	"Poland"	"Poland"	"Poland"	"Poland"	"Poland"	"Poland"	"Poland"	"Poland"	"Poland"	"Poland"	"Poland"	"Poland"
!Sample_supplementary_file	"ftp://ftp.ncbi.nlm.nih.gov/geo/samples/GSM523nnn/GSM523242/suppl/GSM523242_Microdys_11AN.CEL.gz"	"ftp://ftp.ncbi.nlm.nih.gov/geo/samples/GSM523nnn/GSM523243/suppl/GSM523243_Microdys_13AN.CEL.gz"	"ftp://ftp.ncbi.nlm.nih.gov/geo/samples/GSM523nnn/GSM523244/suppl/GSM523244_Microdys_19AA.CEL.gz"	"ftp://ftp.ncbi.nlm.nih.gov/geo/samples/GSM523nnn/GSM523245/suppl/GSM523245_Microdys_1EN.CEL.gz"	"ftp://ftp.ncbi.nlm.nih.gov/geo/samples/GSM523nnn/GSM523246/suppl/GSM523246_Microdys_20AN.CEL.gz"	"ftp://ftp.ncbi.nlm.nih.gov/geo/samples/GSM523nnn/GSM523247/suppl/GSM523247_Microdys_21AA.CEL.gz"	"ftp://ftp.ncbi.nlm.nih.gov/geo/samples/GSM523nnn/GSM523248/suppl/GSM523248_Microdys_22AC.CEL.gz"	"ftp://ftp.ncbi.nlm.nih.gov/geo/samples/GSM523nnn/GSM523249/suppl/GSM523249_Microdys_24AC.CEL.gz"	"ftp://ftp.ncbi.nlm.nih.gov/geo/samples/GSM523nnn/GSM523250/suppl/GSM523250_Microdys_26AC.CEL.gz"	"ftp://ftp.ncbi.nlm.nih.gov/geo/samples/GSM523nnn/GSM523251/suppl/GSM523251_Microdys_27AA.CEL.gz"	"ftp://ftp.ncbi.nlm.nih.gov/geo/samples/GSM523nnn/GSM523252/suppl/GSM523252_Microdys_29AA.CEL.gz"	"ftp://ftp.ncbi.nlm.nih.gov/geo/samples/GSM523nnn/GSM523253/suppl/GSM523253_Microdys_30AC.CEL.gz"	"ftp://ftp.ncbi.nlm.nih.gov/geo/samples/GSM523nnn/GSM523254/suppl/GSM523254_Microdys_31EA.CEL.gz"	"ftp://ftp.ncbi.nlm.nih.gov/geo/samples/GSM523nnn/GSM523255/suppl/GSM523255_Microdys_32EN.CEL.gz"	"ftp://ftp.ncbi.nlm.nih.gov/geo/samples/GSM523nnn/GSM523256/suppl/GSM523256_Microdys_33EA.CEL.gz"	"ftp://ftp.ncbi.nlm.nih.gov/geo/samples/GSM523nnn/GSM523257/suppl/GSM523257_Microdys_34EC.CEL.gz"	"ftp://ftp.ncbi.nlm.nih.gov/geo/samples/GSM523nnn/GSM523258/suppl/GSM523258_Microdys_35EC.CEL.gz"	"ftp://ftp.ncbi.nlm.nih.gov/geo/samples/GSM523nnn/GSM523259/suppl/GSM523259_Microdys_36EA.CEL.gz"	"ftp://ftp.ncbi.nlm.nih.gov/geo/samples/GSM523nnn/GSM523260/suppl/GSM523260_Microdys_37EN.CEL.gz"	"ftp://ftp.ncbi.nlm.nih.gov/geo/samples/GSM523nnn/GSM523261/suppl/GSM523261_Microdys_38EA.CEL.gz"	"ftp://ftp.ncbi.nlm.nih.gov/geo/samples/GSM523nnn/GSM523262/suppl/GSM523262_Microdys_39EC.CEL.gz"	"ftp://ftp.ncbi.nlm.nih.gov/geo/samples/GSM523nnn/GSM523263/suppl/GSM523263_Microdys_42EC.CEL.gz"	"ftp://ftp.ncbi.nlm.nih.gov/geo/samples/GSM523nnn/GSM523264/suppl/GSM523264_Microdys_49ENN.CEL.gz"	"ftp://ftp.ncbi.nlm.nih.gov/geo/samples/GSM523nnn/GSM523265/suppl/GSM523265_Microdys_50ENN.CEL.gz"	"ftp://ftp.ncbi.nlm.nih.gov/geo/samples/GSM523nnn/GSM523266/suppl/GSM523266_Microdys_51ENN.CEL.gz"	"ftp://ftp.ncbi.nlm.nih.gov/geo/samples/GSM523nnn/GSM523267/suppl/GSM523267_Microdys_52ENN.CEL.gz"	"ftp://ftp.ncbi.nlm.nih.gov/geo/samples/GSM523nnn/GSM523268/suppl/GSM523268_Microdys_54ANN.CEL.gz"	"ftp://ftp.ncbi.nlm.nih.gov/geo/samples/GSM523nnn/GSM523269/suppl/GSM523269_Microdys_55ANN.CEL.gz"	"ftp://ftp.ncbi.nlm.nih.gov/geo/samples/GSM523nnn/GSM523270/suppl/GSM523270_Microdys_56ANN.CEL.gz"	"ftp://ftp.ncbi.nlm.nih.gov/geo/samples/GSM523nnn/GSM523271/suppl/GSM523271_Microdys_58ANN.CEL.gz"	"ftp://ftp.ncbi.nlm.nih.gov/geo/samples/GSM523nnn/GSM523272/suppl/GSM523272_Microdys_6EN.CEL.gz"	"ftp://ftp.ncbi.nlm.nih.gov/geo/samples/GSM523nnn/GSM523273/suppl/GSM523273_Microdys_9AN.CEL.gz"	"ftp://ftp.ncbi.nlm.nih.gov/geo/samples/GSM523nnn/GSM523274/suppl/GSM523274_Microdys_23AN.CEL.gz"	"ftp://ftp.ncbi.nlm.nih.gov/geo/samples/GSM523nnn/GSM523275/suppl/GSM523275_Microdys_28AC.CEL.gz"	"ftp://ftp.ncbi.nlm.nih.gov/geo/samples/GSM523nnn/GSM523276/suppl/GSM523276_Microdys_40EN.CEL.gz"	"ftp://ftp.ncbi.nlm.nih.gov/geo/samples/GSM523nnn/GSM523277/suppl/GSM523277_Microdys_41EA.CEL.gz"	"ftp://ftp.ncbi.nlm.nih.gov/geo/samples/GSM523nnn/GSM523278/suppl/GSM523278_Microdys_43EC.CEL.gz"	"ftp://ftp.ncbi.nlm.nih.gov/geo/samples/GSM523nnn/GSM523279/suppl/GSM523279_Microdys_53ENN.CEL.gz"	"ftp://ftp.ncbi.nlm.nih.gov/geo/samples/GSM523nnn/GSM523280/suppl/GSM523280_Microdys_59ANN.CEL.gz"	"ftp://ftp.ncbi.nlm.nih.gov/geo/samples/GSM523nnn/GSM523281/suppl/GSM523281_Microdys_64AA.CEL.gz"	"ftp://ftp.ncbi.nlm.nih.gov/geo/samples/GSM523nnn/GSM523282/suppl/GSM523282_ColonCa_Seria01_18A.CEL.gz"	"ftp://ftp.ncbi.nlm.nih.gov/geo/samples/GSM523nnn/GSM523283/suppl/GSM523283_ColonCa_Seria01_18B1.CEL.gz"	"ftp://ftp.ncbi.nlm.nih.gov/geo/samples/GSM523nnn/GSM523284/suppl/GSM523284_ColonCa_Seria01_24B1.CEL.gz"	"ftp://ftp.ncbi.nlm.nih.gov/geo/samples/GSM523nnn/GSM523285/suppl/GSM523285_ColonCa_Seria01_42.6B2.CEL.gz"	"ftp://ftp.ncbi.nlm.nih.gov/geo/samples/GSM523nnn/GSM523286/suppl/GSM523286_ColonCa_Seria01_8K.CEL.gz"	"ftp://ftp.ncbi.nlm.nih.gov/geo/samples/GSM523nnn/GSM523287/suppl/GSM523287_ColonCa_Seria01_P1.CEL.gz"	"ftp://ftp.ncbi.nlm.nih.gov/geo/samples/GSM523nnn/GSM523288/suppl/GSM523288_ColonCa_Seria01_P5D.CEL.gz"	"ftp://ftp.ncbi.nlm.nih.gov/geo/samples/GSM523nnn/GSM523289/suppl/GSM523289_ColonCa_Seria02_11B1N_2.CEL.gz"	"ftp://ftp.ncbi.nlm.nih.gov/geo/samples/GSM523nnn/GSM523290/suppl/GSM523290_ColonCa_Seria02_1K.CEL.gz"	"ftp://ftp.ncbi.nlm.nih.gov/geo/samples/GSM523nnn/GSM523291/suppl/GSM523291_ColonCa_Seria02_27A.CEL.gz"	"ftp://ftp.ncbi.nlm.nih.gov/geo/samples/GSM523nnn/GSM523292/suppl/GSM523292_ColonCa_Seria02_27B1.CEL.gz"	"ftp://ftp.ncbi.nlm.nih.gov/geo/samples/GSM523nnn/GSM523293/suppl/GSM523293_ColonCa_Seria02_46BII6D.CEL.gz"	"ftp://ftp.ncbi.nlm.nih.gov/geo/samples/GSM523nnn/GSM523294/suppl/GSM523294_ColonCa_Seria02_P2.CEL.gz"	"ftp://ftp.ncbi.nlm.nih.gov/geo/samples/GSM523nnn/GSM523295/suppl/GSM523295_ColonCa_Seria02_P6.CEL.gz"	"ftp://ftp.ncbi.nlm.nih.gov/geo/samples/GSM523nnn/GSM523296/suppl/GSM523296_ColonCa_Seria03_14B2.CEL.gz"	"ftp://ftp.ncbi.nlm.nih.gov/geo/samples/GSM523nnn/GSM523297/suppl/GSM523297_ColonCa_Seria03_22A_2.CEL.gz"	"ftp://ftp.ncbi.nlm.nih.gov/geo/samples/GSM523nnn/GSM523298/suppl/GSM523298_ColonCa_Seria03_22B1.CEL.gz"	"ftp://ftp.ncbi.nlm.nih.gov/geo/samples/GSM523nnn/GSM523299/suppl/GSM523299_ColonCa_Seria03_2K.CEL.gz"	"ftp://ftp.ncbi.nlm.nih.gov/geo/samples/GSM523nnn/GSM523300/suppl/GSM523300_ColonCa_Seria03_P7.CEL.gz"	"ftp://ftp.ncbi.nlm.nih.gov/geo/samples/GSM523nnn/GSM523301/suppl/GSM523301_ColonCa_Seria03_P8.CEL.gz"	"ftp://ftp.ncbi.nlm.nih.gov/geo/samples/GSM523nnn/GSM523302/suppl/GSM523302_ColonCa_Seria03_P9A.CEL.gz"	"ftp://ftp.ncbi.nlm.nih.gov/geo/samples/GSM523nnn/GSM523303/suppl/GSM523303_ColonCa_Seria04_15B1.CEL.gz"	"ftp://ftp.ncbi.nlm.nih.gov/geo/samples/GSM523nnn/GSM523304/suppl/GSM523304_ColonCa_Seria04_33A.CEL.gz"	"ftp://ftp.ncbi.nlm.nih.gov/geo/samples/GSM523nnn/GSM523305/suppl/GSM523305_ColonCa_Seria04_33B2.CEL.gz"	"ftp://ftp.ncbi.nlm.nih.gov/geo/samples/GSM523nnn/GSM523306/suppl/GSM523306_ColonCa_Seria04_45B1.CEL.gz"	"ftp://ftp.ncbi.nlm.nih.gov/geo/samples/GSM523nnn/GSM523307/suppl/GSM523307_ColonCa_Seria04_P10.CEL.gz"	"ftp://ftp.ncbi.nlm.nih.gov/geo/samples/GSM523nnn/GSM523308/suppl/GSM523308_ColonCa_Seria04_P4.CEL.gz"	"ftp://ftp.ncbi.nlm.nih.gov/geo/samples/GSM523nnn/GSM523309/suppl/GSM523309_ColonCa_Seria04_P9BD.CEL.gz"	"ftp://ftp.ncbi.nlm.nih.gov/geo/samples/GSM523nnn/GSM523310/suppl/GSM523310_ColonCa_Seria05_36B1N.CEL.gz"	"ftp://ftp.ncbi.nlm.nih.gov/geo/samples/GSM523nnn/GSM523311/suppl/GSM523311_ColonCa_Seria05_41A.CEL.gz"	"ftp://ftp.ncbi.nlm.nih.gov/geo/samples/GSM523nnn/GSM523312/suppl/GSM523312_ColonCa_Seria05_41B1.CEL.gz"	"ftp://ftp.ncbi.nlm.nih.gov/geo/samples/GSM523nnn/GSM523313/suppl/GSM523313_ColonCa_Seria05_44B1.CEL.gz"	"ftp://ftp.ncbi.nlm.nih.gov/geo/samples/GSM523nnn/GSM523314/suppl/GSM523314_ColonCa_Seria05_5K.CEL.gz"	"ftp://ftp.ncbi.nlm.nih.gov/geo/samples/GSM523nnn/GSM523315/suppl/GSM523315_ColonCa_Seria05_P13.CEL.gz"	"ftp://ftp.ncbi.nlm.nih.gov/geo/samples/GSM523nnn/GSM523316/suppl/GSM523316_ColonCa_Seria06_15B2.CEL.gz"	"ftp://ftp.ncbi.nlm.nih.gov/geo/samples/GSM523nnn/GSM523317/suppl/GSM523317_ColonCa_Seria06_30B1.CEL.gz"	"ftp://ftp.ncbi.nlm.nih.gov/geo/samples/GSM523nnn/GSM523318/suppl/GSM523318_ColonCa_Seria06_3B1.CEL.gz"	"ftp://ftp.ncbi.nlm.nih.gov/geo/samples/GSM523nnn/GSM523319/suppl/GSM523319_ColonCa_Seria06_P14.CEL.gz"	"ftp://ftp.ncbi.nlm.nih.gov/geo/samples/GSM523nnn/GSM523320/suppl/GSM523320_ColonCa_Seria06_P15.CEL.gz"	"ftp://ftp.ncbi.nlm.nih.gov/geo/samples/GSM523nnn/GSM523321/suppl/GSM523321_ColonCa_Seria06_P19.CEL.gz"	"ftp://ftp.ncbi.nlm.nih.gov/geo/samples/GSM523nnn/GSM523322/suppl/GSM523322_ColonCa_Seria06_P24.CEL.gz"	"ftp://ftp.ncbi.nlm.nih.gov/geo/samples/GSM523nnn/GSM523323/suppl/GSM523323_ColonCa_Seria07_13B1.CEL.gz"	"ftp://ftp.ncbi.nlm.nih.gov/geo/samples/GSM523nnn/GSM523324/suppl/GSM523324_ColonCa_Seria07_29A.CEL.gz"	"ftp://ftp.ncbi.nlm.nih.gov/geo/samples/GSM523nnn/GSM523325/suppl/GSM523325_ColonCa_Seria07_29B1.CEL.gz"	"ftp://ftp.ncbi.nlm.nih.gov/geo/samples/GSM523nnn/GSM523326/suppl/GSM523326_ColonCa_Seria07_40B2D.CEL.gz"	"ftp://ftp.ncbi.nlm.nih.gov/geo/samples/GSM523nnn/GSM523327/suppl/GSM523327_ColonCa_Seria07_43P.CEL.gz"	"ftp://ftp.ncbi.nlm.nih.gov/geo/samples/GSM523nnn/GSM523328/suppl/GSM523328_ColonCa_Seria07_50PD.CEL.gz"	"ftp://ftp.ncbi.nlm.nih.gov/geo/samples/GSM523nnn/GSM523329/suppl/GSM523329_ColonCa_Seria07_P21.CEL.gz"	"ftp://ftp.ncbi.nlm.nih.gov/geo/samples/GSM523nnn/GSM523330/suppl/GSM523330_ColonCa_Seria08_31A_2.CEL.gz"	"ftp://ftp.ncbi.nlm.nih.gov/geo/samples/GSM523nnn/GSM523331/suppl/GSM523331_ColonCa_Seria08_31BI1_2.CEL.gz"	"ftp://ftp.ncbi.nlm.nih.gov/geo/samples/GSM523nnn/GSM523332/suppl/GSM523332_ColonCa_Seria08_5B1_2.CEL.gz"	"ftp://ftp.ncbi.nlm.nih.gov/geo/samples/GSM523nnn/GSM523333/suppl/GSM523333_ColonCa_Seria08_P16_2.CEL.gz"	"ftp://ftp.ncbi.nlm.nih.gov/geo/samples/GSM523nnn/GSM523334/suppl/GSM523334_ColonCa_Seria08_P17_2.CEL.gz"	"ftp://ftp.ncbi.nlm.nih.gov/geo/samples/GSM523nnn/GSM523335/suppl/GSM523335_ColonCa_Seria08_P18_2.CEL.gz"	"ftp://ftp.ncbi.nlm.nih.gov/geo/samples/GSM523nnn/GSM523336/suppl/GSM523336_ColonCa_Seria08_P25_2.CEL.gz"	"ftp://ftp.ncbi.nlm.nih.gov/geo/samples/GSM523nnn/GSM523337/suppl/GSM523337_ColonCa_Seria09_38B1.CEL.gz"	"ftp://ftp.ncbi.nlm.nih.gov/geo/samples/GSM523nnn/GSM523338/suppl/GSM523338_ColonCa_Seria09_9A.CEL.gz"	"ftp://ftp.ncbi.nlm.nih.gov/geo/samples/GSM523nnn/GSM523339/suppl/GSM523339_ColonCa_Seria09_9B2.CEL.gz"	"ftp://ftp.ncbi.nlm.nih.gov/geo/samples/GSM523nnn/GSM523340/suppl/GSM523340_ColonCa_Seria09_P20.CEL.gz"	"ftp://ftp.ncbi.nlm.nih.gov/geo/samples/GSM523nnn/GSM523341/suppl/GSM523341_ColonCa_Seria09_P26.CEL.gz"	"ftp://ftp.ncbi.nlm.nih.gov/geo/samples/GSM523nnn/GSM523342/suppl/GSM523342_ColonCa_Seria09_P29B.CEL.gz"	"ftp://ftp.ncbi.nlm.nih.gov/geo/samples/GSM523nnn/GSM523343/suppl/GSM523343_ColonCa_Seria10_23A.CEL.gz"	"ftp://ftp.ncbi.nlm.nih.gov/geo/samples/GSM523nnn/GSM523344/suppl/GSM523344_ColonCa_Seria10_23B1.CEL.gz"	"ftp://ftp.ncbi.nlm.nih.gov/geo/samples/GSM523nnn/GSM523345/suppl/GSM523345_ColonCa_Seria10_433B1.CEL.gz"	"ftp://ftp.ncbi.nlm.nih.gov/geo/samples/GSM523nnn/GSM523346/suppl/GSM523346_ColonCa_Seria10_P22.CEL.gz"	"ftp://ftp.ncbi.nlm.nih.gov/geo/samples/GSM523nnn/GSM523347/suppl/GSM523347_ColonCa_Seria10_P28C.CEL.gz"	"ftp://ftp.ncbi.nlm.nih.gov/geo/samples/GSM523nnn/GSM523348/suppl/GSM523348_ColonCa_Seria10_P31.CEL.gz"	"ftp://ftp.ncbi.nlm.nih.gov/geo/samples/GSM523nnn/GSM523349/suppl/GSM523349_ColonCa_Seria11_16A.CEL.gz"	"ftp://ftp.ncbi.nlm.nih.gov/geo/samples/GSM523nnn/GSM523350/suppl/GSM523350_ColonCa_Seria11_16B1.CEL.gz"	"ftp://ftp.ncbi.nlm.nih.gov/geo/samples/GSM523nnn/GSM523351/suppl/GSM523351_ColonCa_Seria11_20B1.CEL.gz"	"ftp://ftp.ncbi.nlm.nih.gov/geo/samples/GSM523nnn/GSM523352/suppl/GSM523352_ColonCa_Seria11_31IIB1.CEL.gz"	"ftp://ftp.ncbi.nlm.nih.gov/geo/samples/GSM523nnn/GSM523353/suppl/GSM523353_ColonCa_Seria11_39P1.CEL.gz"	"ftp://ftp.ncbi.nlm.nih.gov/geo/samples/GSM523nnn/GSM523354/suppl/GSM523354_ColonCa_Seria11_40P.CEL.gz"	"ftp://ftp.ncbi.nlm.nih.gov/geo/samples/GSM523nnn/GSM523355/suppl/GSM523355_ColonCa_Seria11_P33.CEL.gz"	"ftp://ftp.ncbi.nlm.nih.gov/geo/samples/GSM523nnn/GSM523356/suppl/GSM523356_ColonCa_Seria11_P38.CEL.gz"	"ftp://ftp.ncbi.nlm.nih.gov/geo/samples/GSM523nnn/GSM523357/suppl/GSM523357_ColonCa_Seria12_19B2_2.CEL.gz"	"ftp://ftp.ncbi.nlm.nih.gov/geo/samples/GSM523nnn/GSM523358/suppl/GSM523358_ColonCa_Seria12_21A.CEL.gz"	"ftp://ftp.ncbi.nlm.nih.gov/geo/samples/GSM523nnn/GSM523359/suppl/GSM523359_ColonCa_Seria12_21B1_2.CEL.gz"	"ftp://ftp.ncbi.nlm.nih.gov/geo/samples/GSM523nnn/GSM523360/suppl/GSM523360_ColonCa_Seria12_9K.CEL.gz"	"ftp://ftp.ncbi.nlm.nih.gov/geo/samples/GSM523nnn/GSM523361/suppl/GSM523361_ColonCa_Seria12_P23.CEL.gz"	"ftp://ftp.ncbi.nlm.nih.gov/geo/samples/GSM523nnn/GSM523362/suppl/GSM523362_ColonCa_Seria12_P32A.CEL.gz"	"ftp://ftp.ncbi.nlm.nih.gov/geo/samples/GSM523nnn/GSM523363/suppl/GSM523363_ColonCa_Seria12_P34.CEL.gz"	"ftp://ftp.ncbi.nlm.nih.gov/geo/samples/GSM523nnn/GSM523364/suppl/GSM523364_ColonCa_Seria13_12A.CEL.gz"	"ftp://ftp.ncbi.nlm.nih.gov/geo/samples/GSM523nnn/GSM523365/suppl/GSM523365_ColonCa_Seria13_25B1N.CEL.gz"	"ftp://ftp.ncbi.nlm.nih.gov/geo/samples/GSM523nnn/GSM523366/suppl/GSM523366_ColonCa_Seria13_37B.CEL.gz"	"ftp://ftp.ncbi.nlm.nih.gov/geo/samples/GSM523nnn/GSM523367/suppl/GSM523367_ColonCa_Seria13_41P.CEL.gz"	"ftp://ftp.ncbi.nlm.nih.gov/geo/samples/GSM523nnn/GSM523368/suppl/GSM523368_ColonCa_Seria13_47BIV1.CEL.gz"	"ftp://ftp.ncbi.nlm.nih.gov/geo/samples/GSM523nnn/GSM523369/suppl/GSM523369_ColonCa_Seria13_4K.CEL.gz"	"ftp://ftp.ncbi.nlm.nih.gov/geo/samples/GSM523nnn/GSM523370/suppl/GSM523370_ColonCa_Seria14_1B2.CEL.gz"	"ftp://ftp.ncbi.nlm.nih.gov/geo/samples/GSM523nnn/GSM523371/suppl/GSM523371_ColonCa_Seria14_28B1.CEL.gz"	"ftp://ftp.ncbi.nlm.nih.gov/geo/samples/GSM523nnn/GSM523372/suppl/GSM523372_ColonCa_Seria14_35B2.CEL.gz"	"ftp://ftp.ncbi.nlm.nih.gov/geo/samples/GSM523nnn/GSM523373/suppl/GSM523373_ColonCa_Seria14_3K.CEL.gz"	"ftp://ftp.ncbi.nlm.nih.gov/geo/samples/GSM523nnn/GSM523374/suppl/GSM523374_ColonCa_Seria14_42P.CEL.gz"	"ftp://ftp.ncbi.nlm.nih.gov/geo/samples/GSM523nnn/GSM523375/suppl/GSM523375_ColonCa_Seria14_45P.CEL.gz"	"ftp://ftp.ncbi.nlm.nih.gov/geo/samples/GSM523nnn/GSM523376/suppl/GSM523376_ColonCa_Seria14_47P.CEL.gz"	"ftp://ftp.ncbi.nlm.nih.gov/geo/samples/GSM523nnn/GSM523377/suppl/GSM523377_ColonCa_Seria14_48A.CEL.gz"	"ftp://ftp.ncbi.nlm.nih.gov/geo/samples/GSM523nnn/GSM523378/suppl/GSM523378_ColonCa_Seria15_26B2.CEL.gz"	"ftp://ftp.ncbi.nlm.nih.gov/geo/samples/GSM523nnn/GSM523379/suppl/GSM523379_ColonCa_Seria15_2B2D.CEL.gz"	"ftp://ftp.ncbi.nlm.nih.gov/geo/samples/GSM523nnn/GSM523380/suppl/GSM523380_ColonCa_Seria15_39B2.CEL.gz"	"ftp://ftp.ncbi.nlm.nih.gov/geo/samples/GSM523nnn/GSM523381/suppl/GSM523381_ColonCa_Seria15_48P.CEL.gz"	"ftp://ftp.ncbi.nlm.nih.gov/geo/samples/GSM523nnn/GSM523382/suppl/GSM523382_ColonCa_Seria15_8A.CEL.gz"	"ftp://ftp.ncbi.nlm.nih.gov/geo/samples/GSM523nnn/GSM523383/suppl/GSM523383_ColonCa_Seria15_P27.CEL.gz"	"ftp://ftp.ncbi.nlm.nih.gov/geo/samples/GSM523nnn/GSM523384/suppl/GSM523384_ColonCa_Seria15_P3.CEL.gz"	"ftp://ftp.ncbi.nlm.nih.gov/geo/samples/GSM523nnn/GSM523385/suppl/GSM523385_ColonCa_Seria15_P35.CEL.gz"	"ftp://ftp.ncbi.nlm.nih.gov/geo/samples/GSM523nnn/GSM523386/suppl/GSM523386_ColonCa_Seria17_49P.CEL.gz"
!Sample_data_row_count	"24002"	"24002"	"24002"	"24002"	"24002"	"24002"	"24002"	"24002"	"24002"	"24002"	"24002"	"24002"	"24002"	"24002"	"24002"	"24002"	"24002"	"24002"	"24002"	"24002"	"24002"	"24002"	"24002"	"24002"	"24002"	"24002"	"24002"	"24002"	"24002"	"24002"	"24002"	"24002"	"24002"	"24002"	"24002"	"24002"	"24002"	"24002"	"24002"	"24002"	"25410"	"25410"	"25410"	"25410"	"25410"	"25410"	"25410"	"25410"	"25410"	"25410"	"25410"	"25410"	"25410"	"25410"	"25410"	"25410"	"25410"	"25410"	"25410"	"25410"	"25410"	"25410"	"25410"	"25410"	"25410"	"25410"	"25410"	"25410"	"25410"	"25410"	"25410"	"25410"	"25410"	"25410"	"25410"	"25410"	"25410"	"25410"	"25410"	"25410"	"25410"	"25410"	"25410"	"25410"	"25410"	"25410"	"25410"	"25410"	"25410"	"25410"	"25410"	"25410"	"25410"	"25410"	"25410"	"25410"	"25410"	"25410"	"25410"	"25410"	"25410"	"25410"	"25410"	"25410"	"25410"	"25410"	"25410"	"25410"	"25410"	"25410"	"25410"	"25410"	"25410"	"25410"	"25410"	"25410"	"25410"	"25410"	"25410"	"25410"	"25410"	"25410"	"25410"	"25410"	"25410"	"25410"	"25410"	"25410"	"25410"	"25410"	"25410"	"25410"	"25410"	"25410"	"25410"	"25410"	"25410"	"25410"	"25410"	"25410"	"25410"	"25410"	"25410"	"25410"	"25410"
!Sample_relation	"Reanalyzed by: GSE119087"	"Reanalyzed by: GSE119087"	"Reanalyzed by: GSE119087"	"Reanalyzed by: GSE119087"	"Reanalyzed by: GSE119087"	"Reanalyzed by: GSE119087"	"Reanalyzed by: GSE119087"	"Reanalyzed by: GSE119087"	"Reanalyzed by: GSE119087"	"Reanalyzed by: GSE119087"	"Reanalyzed by: GSE119087"	"Reanalyzed by: GSE119087"	"Reanalyzed by: GSE119087"	"Reanalyzed by: GSE119087"	"Reanalyzed by: GSE119087"	"Reanalyzed by: GSE119087"	"Reanalyzed by: GSE119087"	"Reanalyzed by: GSE119087"	"Reanalyzed by: GSE119087"	"Reanalyzed by: GSE119087"	"Reanalyzed by: GSE119087"	"Reanalyzed by: GSE119087"	"Reanalyzed by: GSE119087"	"Reanalyzed by: GSE119087"	"Reanalyzed by: GSE119087"	"Reanalyzed by: GSE119087"	"Reanalyzed by: GSE119087"	"Reanalyzed by: GSE119087"	"Reanalyzed by: GSE119087"	"Reanalyzed by: GSE119087"	"Reanalyzed by: GSE119087"	"Reanalyzed by: GSE119087"	"Reanalyzed by: GSE119087"	"Reanalyzed by: GSE119087"	"Reanalyzed by: GSE119087"	"Reanalyzed by: GSE119087"	"Reanalyzed by: GSE119087"	"Reanalyzed by: GSE119087"	"Reanalyzed by: GSE119087"	"Reanalyzed by: GSE119087"	"Reanalyzed by: GSE119087"	"Reanalyzed by: GSE119087"	"Reanalyzed by: GSE119087"	"Reanalyzed by: GSE119087"	"Reanalyzed by: GSE119087"	"Reanalyzed by: GSE119087"	"Reanalyzed by: GSE119087"	"Reanalyzed by: GSE119087"	"Reanalyzed by: GSE119087"	"Reanalyzed by: GSE119087"	"Reanalyzed by: GSE119087"	"Reanalyzed by: GSE119087"	"Reanalyzed by: GSE119087"	"Reanalyzed by: GSE119087"	"Reanalyzed by: GSE119087"	"Reanalyzed by: GSE119087"	"Reanalyzed by: GSE119087"	"Reanalyzed by: GSE119087"	"Reanalyzed by: GSE119087"	"Reanalyzed by: GSE119087"	"Reanalyzed by: GSE119087"	"Reanalyzed by: GSE119087"	"Reanalyzed by: GSE119087"	"Reanalyzed by: GSE119087"	"Reanalyzed by: GSE119087"	"Reanalyzed by: GSE119087"	"Reanalyzed by: GSE119087"	"Reanalyzed by: GSE119087"	"Reanalyzed by: GSE119087"	"Reanalyzed by: GSE119087"	"Reanalyzed by: GSE119087"	"Reanalyzed by: GSE119087"	"Reanalyzed by: GSE119087"	"Reanalyzed by: GSE119087"	"Reanalyzed by: GSE119087"	"Reanalyzed by: GSE119087"	"Reanalyzed by: GSE119087"	"Reanalyzed by: GSE119087"	"Reanalyzed by: GSE119087"	"Reanalyzed by: GSE119087"	"Reanalyzed by: GSE119087"	"Reanalyzed by: GSE119087"	"Reanalyzed by: GSE119087"	"Reanalyzed by: GSE119087"	"Reanalyzed by: GSE119087"	"Reanalyzed by: GSE119087"	"Reanalyzed by: GSE119087"	"Reanalyzed by: GSE119087"	"Reanalyzed by: GSE119087"	"Reanalyzed by: GSE119087"	"Reanalyzed by: GSE119087"	"Reanalyzed by: GSE119087"	"Reanalyzed by: GSE119087"	"Reanalyzed by: GSE119087"	"Reanalyzed by: GSE119087"	"Reanalyzed by: GSE119087"	"Reanalyzed by: GSE119087"	"Reanalyzed by: GSE119087"	"Reanalyzed by: GSE119087"	"Reanalyzed by: GSE119087"	"Reanalyzed by: GSE119087"	"Reanalyzed by: GSE119087"	"Reanalyzed by: GSE119087"	"Reanalyzed by: GSE119087"	"Reanalyzed by: GSE119087"	"Reanalyzed by: GSE119087"	"Reanalyzed by: GSE119087"	"Reanalyzed by: GSE119087"	"Reanalyzed by: GSE119087"	"Reanalyzed by: GSE119087"	"Reanalyzed by: GSE119087"	"Reanalyzed by: GSE119087"	"Reanalyzed by: GSE119087"	"Reanalyzed by: GSE119087"	"Reanalyzed by: GSE119087"	"Reanalyzed by: GSE119087"	"Reanalyzed by: GSE119087"	"Reanalyzed by: GSE119087"	"Reanalyzed by: GSE119087"	"Reanalyzed by: GSE119087"	"Reanalyzed by: GSE119087"	"Reanalyzed by: GSE119087"	"Reanalyzed by: GSE119087"	"Reanalyzed by: GSE119087"	"Reanalyzed by: GSE119087"	"Reanalyzed by: GSE119087"	"Reanalyzed by: GSE119087"	"Reanalyzed by: GSE119087"	"Reanalyzed by: GSE119087"	"Reanalyzed by: GSE119087"	"Reanalyzed by: GSE119087"	"Reanalyzed by: GSE119087"	"Reanalyzed by: GSE119087"	"Reanalyzed by: GSE119087"	"Reanalyzed by: GSE119087"	"Reanalyzed by: GSE119087"	"Reanalyzed by: GSE119087"	"Reanalyzed by: GSE119087"	"Reanalyzed by: GSE119087"	"Reanalyzed by: GSE119087"	"Reanalyzed by: GSE119087"	"Reanalyzed by: GSE119087"	"Reanalyzed by: GSE119087"	"Reanalyzed by: GSE119087"	"Reanalyzed by: GSE119087"
!series_matrix_table_begin
"ID_REF"	"GSM523242"	"GSM523243"	"GSM523244"	"GSM523245"	"GSM523246"	"GSM523247"	"GSM523248"	"GSM523249"	"GSM523250"	"GSM523251"	"GSM523252"	"GSM523253"	"GSM523254"	"GSM523255"	"GSM523256"	"GSM523257"	"GSM523258"	"GSM523259"	"GSM523260"	"GSM523261"	"GSM523262"	"GSM523263"	"GSM523264"	"GSM523265"	"GSM523266"	"GSM523267"	"GSM523268"	"GSM523269"	"GSM523270"	"GSM523271"	"GSM523272"	"GSM523273"	"GSM523274"	"GSM523275"	"GSM523276"	"GSM523277"	"GSM523278"	"GSM523279"	"GSM523280"	"GSM523281"	"GSM523282"	"GSM523283"	"GSM523284"	"GSM523285"	"GSM523286"	"GSM523287"	"GSM523288"	"GSM523289"	"GSM523290"	"GSM523291"	"GSM523292"	"GSM523293"	"GSM523294"	"GSM523295"	"GSM523296"	"GSM523297"	"GSM523298"	"GSM523299"	"GSM523300"	"GSM523301"	"GSM523302"	"GSM523303"	"GSM523304"	"GSM523305"	"GSM523306"	"GSM523307"	"GSM523308"	"GSM523309"	"GSM523310"	"GSM523311"	"GSM523312"	"GSM523313"	"GSM523314"	"GSM523315"	"GSM523316"	"GSM523317"	"GSM523318"	"GSM523319"	"GSM523320"	"GSM523321"	"GSM523322"	"GSM523323"	"GSM523324"	"GSM523325"	"GSM523326"	"GSM523327"	"GSM523328"	"GSM523329"	"GSM523330"	"GSM523331"	"GSM523332"	"GSM523333"	"GSM523334"	"GSM523335"	"GSM523336"	"GSM523337"	"GSM523338"	"GSM523339"	"GSM523340"	"GSM523341"	"GSM523342"	"GSM523343"	"GSM523344"	"GSM523345"	"GSM523346"	"GSM523347"	"GSM523348"	"GSM523349"	"GSM523350"	"GSM523351"	"GSM523352"	"GSM523353"	"GSM523354"	"GSM523355"	"GSM523356"	"GSM523357"	"GSM523358"	"GSM523359"	"GSM523360"	"GSM523361"	"GSM523362"	"GSM523363"	"GSM523364"	"GSM523365"	"GSM523366"	"GSM523367"	"GSM523368"	"GSM523369"	"GSM523370"	"GSM523371"	"GSM523372"	"GSM523373"	"GSM523374"	"GSM523375"	"GSM523376"	"GSM523377"	"GSM523378"	"GSM523379"	"GSM523380"	"GSM523381"	"GSM523382"	"GSM523383"	"GSM523384"	"GSM523385"	"GSM523386"
"1007_s_at"	8.98104	8.59941	8.25395	8.72981	8.70794	8.10693	8.96594	9.35994	8.40191	8.32324	8.03783	8.6639	8.94662	8.95456	8.45923	8.7213	8.77687	8.41643	8.93285	8.55937	8.94335	8.75416	8.54642	8.25004	8.53076	8.9676	8.14801	8.19677	8.22322	8.28655	9.57837	9.02665	8.72967	8.27587	8.7902	8.33982	8.94879	8.20928	8.00433	7.72898	8.953890237	8.034047975	7.979232379	9.100719593	10.33557724	9.727807371	10.01320417	8.01593902	10.30356052	9.309142778	9.401403943	9.516688098	10.1291266	9.932348583	9.235288278	8.844502406	8.963945617	10.10497058	10.12236283	10.01628885	8.515003796	8.340226873	9.405486654	8.5765554	9.865425734	9.447081703	9.87726621	9.145738338	7.871927993	9.828427355	8.092253229	9.625262495	9.797225999	9.483676609	8.745745847	9.627117402	9.933427546	9.6261134	9.659420572	9.736133428	9.470410391	8.597312294	9.39200688	9.799986624	8.663483174	10.52088082	9.8098013	9.311608061	9.749858448	8.985270552	9.778156631	9.410591374	9.618493029	8.869462537	9.666740548	8.142795068	9.3363317	8.519714321	9.587544857	9.102455267	9.530155565	9.683679741	9.62040959	9.644740005	9.638941554	9.999477109	9.127247212	9.058389641	9.024364363	8.78996691	10.00291742	9.917240297	9.78485279	10.73610788	10.04937371	8.683041531	8.87227194	10.13184326	10.09066994	9.994195297	9.895268961	9.512153652	9.526370759	9.654909329	8.92411638	9.555282782	9.703740009	9.865838351	10.28381961	9.509311974	8.977936544	9.923385681	9.78105058	9.657339769	9.953440096	10.25878475	8.873762388	9.375819523	9.439026595	9.342048343	9.384237839	9.484981357	9.998928467	9.584560446	10.16898945
"1053_at"	5.84313	6.59168	8.27881	6.64005	4.65107	7.1909	6.24983	6.98251	7.41631	6.21944	6.31689	6.92312	6.13658	6.37821	7.50501	7.66331	7.88137	7.69111	5.90433	7.80797	7.66578	8.22684	7.31139	7.56525	7.72857	7.1425	7.31163	7.41277	6.64032	7.11775	6.16817	5.52001	4.25474	7.10026	6.84469	8.00592	7.09841	8.03634	7.27672	7.21418	7.032506682	6.940726855	7.074181167	7.019691794	5.108418149	7.051294614	7.570008731	6.801276555	5.469767866	6.150885311	6.811180772	5.87473345	6.841451263	7.278637411	5.954809762	6.449190722	7.995111194	5.6654938	6.734243462	6.427662997	7.754161429	6.307545862	6.152804016	7.225974264	7.982360616	6.982558464	7.034474384	7.693662023	6.188419491	6.793338566	7.520981346	8.043187967	6.136184688	7.081813314	6.399716267	7.310019056	7.025750047	6.497664005	7.228699845	6.657780575	6.089228138	7.114562002	6.668553985	8.103218697	7.484055157	5.599641043	6.730745872	7.192065425	6.778975591	7.007596593	7.406753086	7.617863203	6.833521729	7.284475694	6.868913826	8.103931052	5.827007403	7.170522541	7.462292591	7.155774322	6.829218211	6.260484051	7.483557459	7.414516087	6.982753765	6.553568807	7.734855093	6.581609734	6.401420108	7.7133575	6.97838405	6.662952561	6.86438964	6.232293054	7.004260065	7.566627513	6.930629489	7.559426055	6.093517217	6.785582297	6.756865157	6.747236752	6.043464587	6.070326026	6.422328342	6.342346581	8.069238596	6.139192835	6.38576613	7.334312501	7.325168824	5.42554906	7.198186917	6.651898493	6.315051738	5.658359312	7.984584176	7.035194148	8.51778825	7.707079606	6.53731584	6.147076777	6.881425832	7.027152112	6.593959462
"117_at"																																									3.105040998	2.831546927	2.9990031	2.907855368	2.833897684	2.907877579	2.875132297	2.848555023	2.986225095	3.207967309	2.911491783	2.899862721	2.869163956	2.865972026	3.077704269	3.085049624	2.899516602	2.875019202	6.062930665	2.910034084	2.916095211	3.19937114	3.223206845	6.576313023	2.91455126	2.895640652	2.92505233	2.931112568	2.984152351	2.876153828	2.932584164	2.928324594	2.851260814	3.084523774	2.770973829	3.272258842	3.627905265	2.91331528	2.883225669	2.880466828	2.979977882	4.313486063	2.842900813	2.959488739	2.90913929	2.920524634	2.901789177	3.012179594	2.842268147	3.365456659	3.211088344	2.907676847	2.905737636	2.911589885	2.903901107	3.353874331	2.901946413	3.49935887	2.937109962	2.907857291	2.911108687	3.017963554	4.37654659	2.953246339	2.892486965	2.861014194	2.904955658	4.65307932	8.494476253	3.543362209	2.874131317	2.914643884	2.886910618	2.973780398	2.893086283	3.229201728	3.00815556	3.735747574	2.814245461	2.903178152	2.979364162	2.876385886	2.874631732	2.89159722	3.015054164	2.851174242	2.851369933	2.764700482	3.475507575	2.936091723	2.917165217	2.792861773	2.861429931	2.866725267	2.893847708	2.872404835	3.057607003	4.501694854	2.922535366	2.870681276	2.952757743	2.8337308	2.88429029	3.041162512	2.909604231
"121_at"	6.17189	5.73603	5.55673	5.69374	6.77618	5.84524	6.0264	6.49465	6.18855	5.35424	5.55501	6.03182	5.64725	6.36328	5.17715	5.60139	5.75303	5.67113	5.9834	5.3181	5.52524	5.87838	6.00668	5.49665	5.81135	6.02393	5.87488	5.90659	6.09702	6.13836	5.81835	6.46355	7.03898	5.92452	6.60103	5.26633	5.92772	5.92496	6.05377	5.16432	4.403864776	4.570916487	4.650681748	4.29412226	4.58928523	4.369263707	4.562894095	4.579053594	4.397352406	4.369050412	4.357458574	4.608406294	4.259506822	4.158168096	3.748925095	4.690210572	4.796686226	4.422946921	4.152616085	4.440772946	4.9018796	4.174126832	4.636120476	4.571818781	4.510007607	4.477517389	4.53441167	5.04941126	4.712675147	4.316613902	2.88675527	4.78142351	4.962529498	4.229417358	4.072280723	5.736512134	3.931601106	5.012827586	4.126805208	4.065274429	4.453605242	3.80095171	4.12558389	4.25003322	4.569804638	4.155965545	4.292465903	4.612374685	4.044181168	4.696190702	5.688921717	4.485270905	4.32377617	4.607158842	4.439591287	4.633825368	4.220319895	4.229198009	4.192633	4.520046174	4.673097144	4.4066579	3.925224941	4.135032214	4.141196934	4.794730348	4.625881285	4.562784996	4.330111387	4.666947357	4.207553061	3.935148245	4.555407618	4.368608132	5.246350132	4.128851605	4.619673599	5.043802764	4.399188144	4.772381762	4.292540427	4.212021524	4.515709907	4.381500017	4.608165836	4.006926966	4.138792941	4.41114107	3.789322221	4.521198645	3.84896253	4.282753089	4.408043926	4.091768872	4.890004814	4.572532529	4.015875674	4.451480859	4.278940675	4.002703584	4.717160652	5.587504397	4.98079546	5.153566509	4.433105416
"1294_at"	6.97009	6.80003	5.5662	7.43816	7.36375	5.85687	6.26649	6.44538	6.52518	5.17242	5.66968	6.81742	5.86807	7.36034	5.61185	5.60084	6.26029	6.33627	7.2482	6.0357	6.11375	6.15524	6.97215	5.88902	6.73591	6.09809	5.60115	5.49141	5.12397	5.82352	7.57625	7.20381	6.92919	5.89127	7.41441	6.06329	5.36787	6.81351	5.26139	5.33103	4.425353309	3.585913371	4.07593276	4.202082793	4.678288227	4.640879028	6.13931789	4.849425643	4.473224407	4.399017622	4.614317705	5.133627615	4.779277604	4.541034325	3.806148605	4.76208216	3.387162604	4.661510317	5.167309784	4.94246105	4.872730338	3.462852004	4.597434808	4.55336543	4.321496091	4.698775543	4.954690265	4.62846001	4.764994281	4.764996114	3.814555961	3.759439722	4.889039294	4.533530221	4.811707029	4.21206048	3.941648003	4.815395882	4.284963158	5.027775905	4.69283079	3.767559473	4.831510927	3.652706039	4.147414945	4.903290586	5.25566136	4.809431763	4.721319232	4.702332854	4.194974502	4.608319684	4.53359691	4.636177805	5.865307171	3.456573854	4.618723242	3.313202818	4.673035	5.10980308	4.601919925	5.156079606	3.96466286	4.103779158	4.483908559	4.170577264	4.344026496	4.236634776	3.577982336	4.309896799	4.672774063	4.764561585	4.610416207	4.598922636	5.159846976	4.022904174	4.916238743	4.543923889	4.323462663	4.72741351	4.692908432	5.497988181	4.884755914	5.305069687	4.578105755	5.012236477	4.143312112	5.911527026	4.396901844	4.614227737	4.677960065	4.356632566	3.861380834	4.75382657	4.810399127	5.772487671	3.905641314	4.481026969	3.698552096	4.145518308	4.685480253	4.924168586	5.009280781	4.376320456	5.017904958
"1316_at"	3.34297	3.30415	3.46987	5.84735	3.32589	3.64983	3.4668	3.50787	3.37918	3.41504	4.28714	3.33581	3.31778	3.70265	3.31755	3.58542	3.32305	4.35503	4.2872	3.99677	5.18834	3.29304	3.31577	3.2607	3.32712	3.40513	3.19107	3.08362	3.27672	3.27704	3.88023	4.30635	3.25041	3.27203	3.37681	3.04461	3.30246	3.34258	3.21733	3.26901																																																																																																									
"1405_i_at"	10.24611	10.13807	8.84743	9.72365	10.4294	9.1751	7.89429	7.81446	7.57219	8.43669	8.42435	8.90069	7.73009	8.37905	7.01186	7.12077	6.78889	7.03766	8.5702	7.81278	7.25679	7.26936	8.96135	8.0818	8.52122	8.19217	9.8131	9.49742	9.31813	10.00901	9.47939	10.29347	10.60001	8.10463	9.41754	6.97763	7.07205	9.13362	9.33217	8.36826	7.94356362	6.659205425	8.710381791	6.709547083	8.33131706	4.903688817	8.504444918	10.95951791	8.395526588	9.8351225	8.574187447	6.039813505	5.461662342	8.779165545	6.653301858	9.096009124	7.355175364	8.557071446	4.540030651	6.255971488	6.788183815	8.065964691	9.738338258	8.254818808	7.189288365	7.197158205	5.808989658	7.519310705	8.924595637	8.130039588	8.262613215	5.316384727	9.729511483	5.098344736	8.895870863	7.587176701	6.730101282	7.938201936	7.000654638	6.954900029	6.44309418	8.022175594	8.383569613	6.387338586	8.161527395	7.713932039	4.775162397	5.197962709	9.809810308	9.364077681	7.831220514	4.648024894	6.432607508	5.564211089	7.258198904	6.482085321	8.06382825	7.799323477	6.141005213	5.526391085	6.868124989	8.718528556	6.106425354	8.504189353	6.250922886	6.183003959	6.770847994	9.508743786	7.527650687	8.115831754	7.470845985	6.545012646	6.089873882	7.514385937	6.801764018	7.630236389	10.33593277	7.901593544	9.351029946	6.728422355	6.28150053	7.137290337	9.546047215	8.273357335	9.009923902	7.190135267	7.989346948	9.095327162	8.64411502	7.374300096	8.231168248	8.88573007	6.696253804	7.628447674	7.024389297	8.39049898	7.001895219	7.912360228	5.9701942	7.195608101	9.874223742	9.499200652	6.738043432	8.442017251	7.769586328
"1438_at"	2.18618	2.88067	7.08605	2.19053	2.09528	6.60998	2.37048	2.47629	2.18834	5.49234	7.05389	2.18672	5.64277	2.09279	7.80402	2.18877	2.19707	7.61141	2.09224	7.08687	3.10446	2.195	2.18087	2.09305	2.23934	2.1971	2.17679	2.08782	2.09574	2.15094	2.35497	2.08219	2.09353	2.19366	2.09638	7.71295	2.1569	2.19312	2.0913	7.50486	5.607799328	7.166362638	5.704401967	5.588415806	3.717172224	8.455396157	9.449775098	3.133290075	5.389642913	5.577082995	7.081914075	8.538377938	8.621423675	7.747039672	5.080735433	5.817514596	8.161773723	4.417039995	6.966135168	8.334524618	8.626371988	4.999617215	6.462775149	5.842069375	4.716007988	8.429269452	7.745470901	8.642493944	3.352132921	5.593253096	3.154821236	8.405230347	4.915050008	9.463529226	6.452809242	7.705617969	6.550747509	8.122795632	7.292389726	7.624167202	8.332613744	3.646642648	5.159167566	6.875882081	8.232573909	6.30239543	8.450329034	7.498848389	5.185063252	3.908191896	3.842452411	8.527685731	6.028080748	8.73314716	8.695391787	5.715997313	6.262367648	7.847207996	8.535278653	7.817796471	7.24603002	5.783501906	6.255166666	7.876191238	9.777152459	8.125957869	7.052387593	4.62030388	8.048045487	2.504215471	9.21196313	9.057748195	8.049098229	6.667168896	6.92845792	6.703550316	4.956317677	7.758136416	5.076814462	7.849831706	7.603657844	8.281825784	5.471344196	2.28639135	6.289933522	8.515891941	6.719896809	5.293194635	6.153075726	8.893470692	8.033826942	5.348774185	6.116432776	8.428718118	7.493050536	6.017114575	8.399551684	8.377975972	7.354440585	8.991533387	5.423817029	6.262615893	7.584904106	6.653080219	7.68236773
"1487_at"	9.19325	9.5989	9.27702	8.79801	8.94495	9.05543	8.89486	9.29561	9.25947	8.09142	9.00265	9.28081	8.34902	8.743	9.0377	8.63655	9.40065	9.23938	8.81304	8.75543	8.96361	9.19277	8.84247	8.98848	8.9114	8.75994	9.45834	9.73224	9.60768	9.73583	8.70455	8.48559	8.98611	9.43475	8.87128	9.31152	8.58858	9.78976	9.3832	9.45004	8.518689838	8.115860435	7.873728792	8.146498033	8.898939354	8.162318892	8.119159751	7.264789665	8.856435559	8.245339695	8.198250055	7.795431337	8.298907284	8.024630237	7.821711789	8.152902155	8.58531072	8.556026451	7.168031724	8.279057087	8.543736385	7.553600021	8.305622357	7.72677442	7.80507233	7.955247189	8.503499982	7.711773898	7.318217191	8.699893049	7.575831172	9.266990712	8.634647477	8.40150322	7.865244161	8.163267103	8.006050726	8.370712687	8.223977598	8.490358533	9.043676649	7.251540163	8.536218596	8.315019543	8.524614528	8.076457258	8.268064547	8.459500284	8.720336195	8.309138067	7.938201894	8.070956162	8.093651491	8.446893059	8.269453107	8.07330523	8.168502526	8.047467137	8.600676653	8.447459088	8.735260308	8.110627104	7.844004833	8.205051346	8.368425637	8.191340014	8.904150307	8.115253206	7.820421901	8.024468383	7.434498945	7.790450324	8.100205645	7.846949044	8.636756286	7.670034723	8.228276692	7.421739026	9.095611827	8.295970914	8.105493287	8.226792961	8.212983783	8.014046427	7.599211173	8.150907977	8.003962459	8.639382161	8.298995148	8.535412225	8.951729139	8.91908594	8.202986675	8.252385891	8.18324279	8.249100047	7.046219206	8.698370569	9.165231624	7.765641368	8.504946851	8.294016401	8.629515463	8.368756893	8.536087142
"1552256_a_at"	10.27871	9.94561	10.58918	9.51612	10.27936	10.69953	11.47816	11.33376	11.475	10.57314	11.43203	11.6766	11.14752	9.43756	9.91582	10.18271	10.60583	10.44666	8.7267	10.12423	10.98623	11.0032	8.55366	7.32302	8.5457	8.54418	8.72178	8.32717	8.61647	8.92379	10.00793	9.9417	10.24548	11.3729	9.34024	10.32428	10.19174	8.07894	8.05917	10.02912	6.537557225	6.554865392	7.641042147	7.877263567	6.606276933	7.370073194	6.148083231	4.772936583	7.672175978	7.153276342	7.781280803	7.329064597	7.445805391	7.249198347	6.18500175	6.035738615	7.389005714	6.257504314	7.783818745	6.763644109	6.281289317	6.12806972	6.853784234	7.079451038	8.922472969	7.169010973	7.961921262	6.880096915	6.150351813	6.415865001	5.363127108	8.676217838	6.8798798	7.284605258	6.643777865	6.477539584	6.753776454	7.238524298	7.079455901	6.66716402	6.746628959	7.099302729	6.828485471	8.181114875	7.248262257	7.929800594	7.680322597	6.668452031	7.670484314	6.264154753	6.701872269	7.364528539	7.215059514	7.043928528	7.603648129	7.080275993	6.494054302	7.373952126	6.817961715	6.628972659	7.378343492	6.839239518	7.780576814	7.96849326	7.724459333	7.020797836	6.700455169	5.830854665	7.098651573	7.291125518	7.526078832	7.024626687	7.404346727	7.14959897	7.046763055	6.466476448	5.724678494	6.046457799	6.705863297	7.25805318	7.875072934	7.156402429	6.380075777	7.854625742	6.795119343	7.003811501	7.770817651	6.569119894	6.54267131	6.698072456	7.668981234	7.149183408	7.827242071	7.642863752	7.662930957	7.825608299	7.714736662	9.912101944	7.073233213	7.371408211	5.725384704	7.084622909	7.33639593	6.687197554	7.689253712
"1552257_a_at"	9.82578	9.67882	9.60929	9.9552	9.15464	9.40873	9.45647	9.72854	9.46014	8.98551	9.0474	9.64451	8.79409	9.91563	9.32753	9.79032	9.97332	9.45185	9.93894	9.24501	9.93821	9.70385	10.08506	9.71541	9.98071	9.94732	9.81515	9.69479	9.70861	9.52056	9.99634	9.72889	9.13275	9.57462	9.728	9.52137	9.80289	10.14058	9.40506	9.06436	9.218726941	8.326609389	7.418698364	8.035686612	9.304768526	8.578699884	9.14447299	7.721726555	9.267628408	8.401511217	8.596685155	8.181467412	8.805537076	8.801535236	8.330604165	8.357290548	8.140921139	8.919256581	8.32662457	8.872734587	7.723523568	7.447547277	8.476803308	8.53994606	8.92697701	8.852319784	9.149644846	8.127711418	7.202564644	9.183584008	7.427010282	9.274800639	9.063486859	9.327983971	8.168997429	7.384513292	8.980467291	8.706392572	8.441275932	8.511233136	8.60759501	6.703928341	8.596099711	9.069063881	8.080209654	9.190101649	8.957112051	9.108667549	9.223511422	8.460700674	7.674177683	9.16656275	8.11340607	8.114907342	8.891790209	7.667219701	8.123374012	8.021154721	8.42410536	8.766862098	8.924902804	8.815959562	7.934927893	8.376899631	8.855120561	8.842133407	8.344516573	8.081422092	7.426299225	8.859213335	7.989997777	8.686725732	8.461657864	8.468860395	9.179492302	7.557572605	8.62483527	6.725488913	9.205262989	8.595286469	8.937517174	8.474927143	8.693482589	8.857044907	8.017241857	8.990152583	8.119881301	8.802620629	8.368228653	8.334760298	8.809076682	9.000291363	9.345020359	8.72334919	8.856305748	9.297421871	8.143406511	9.321055321	8.270090987	8.270624541	8.563236732	8.581646011	9.261000404	8.511079769	8.858798649
"1552263_at"	7.59205	7.74986	9.1429	8.54189	8.65479	9.56	9.37174	8.6673	9.17729	9.88613	9.63212	8.87187	9.67723	8.44552	8.70291	8.98696	8.83536	8.54941	8.1471	8.73713	8.69949	8.92504	8.55885	7.99352	8.35281	8.11151	8.13901	8.34988	7.98411	8.04792	8.39006	7.48579	8.5742	8.97642	8.57761	9.14832	9.11847	8.36657	8.24327	8.6667	5.237309263	4.974096908	5.228243027	5.692838036	3.969518963	4.288135984	5.643164659	5.894557248	4.861598013	5.769674875	4.903532202	5.980691966	6.211129049	5.493132534	5.056429948	5.532033211	5.208221116	5.17239656	5.692630002	5.306286516	5.935871724	5.106771768	5.204061676	6.291926251	5.324300484	5.131530023	5.310304704	5.839436539	4.814361021	5.288633499	5.392549808	5.358519679	4.835944306	5.662852808	5.18983254	5.170365524	5.502721631	5.329806019	4.962068616	5.781730008	5.509312418	4.80507912	5.461009246	5.15716003	5.794445767	5.494996696	5.506514085	6.164985521	4.826067839	5.920823032	5.120682978	5.866938826	5.343531626	5.469101338	5.726802515	5.814997414	5.199423839	4.72170632	5.186763175	5.366122654	5.23591237	5.692028021	6.385654172	6.374230947	5.75050116	5.430828568	5.420442174	5.452994863	4.969312476	5.791315655	5.447285338	6.767296099	5.631765261	5.44046889	5.085230088	4.941387016	6.08515393	3.654068287	4.39813134	6.176291001	5.331695172	5.64830439	5.148378882	6.036113588	5.238077098	5.800397399	5.664364837	5.549932813	5.235610741	6.091102784	5.721045518	5.514023721	6.01931689	5.624160716	5.941630669	4.996783383	4.724142681	5.133915509	5.689691747	5.789472006	5.765720978	5.219453978	5.978261326	6.163292065	5.955678048
"1552264_a_at"	6.20338	6.64755	7.8222	6.9963	7.0497	8.0594	7.46977	7.15411	7.91375	7.95751	7.88466	7.62439	8.23139	7.1474	6.84913	7.06373	7.42133	7.09594	6.38361	7.09911	6.56332	7.11829	6.81399	5.79009	6.9291	6.51621	6.89815	6.82933	5.71936	6.40838	7.09028	6.63933	7.07677	7.29711	7.19782	7.66448	6.68528	7.03105	6.71745	6.12796	6.878361881	6.912130611	6.460994277	7.068391236	5.857924505	6.469658539	6.989910384	7.048718154	6.283403153	6.838234652	6.590434969	7.457540488	7.016006585	6.875317181	5.48476434	6.786002636	6.731295127	6.194252038	6.808716178	7.205730979	7.18026676	6.32890892	7.124824219	7.414579021	7.326099858	7.28601838	6.479569273	6.856473963	7.087244788	7.507917767	6.837240741	7.460073095	6.752827876	7.419424922	6.555964271	6.334542336	6.92896936	6.787344392	6.930727148	6.995820637	6.958546227	6.362189578	7.103010857	6.870408896	6.902900488	7.273034388	6.909304566	7.455797841	7.775314258	7.250519149	6.10630985	8.11770977	6.672629363	7.077512628	6.967618907	7.282963828	6.659808529	6.338928718	6.638012165	7.082809492	7.210937744	6.851576643	7.547739271	7.45134132	7.347272485	6.79963594	6.735663456	6.943936165	6.284713026	7.439288874	6.585108441	7.544497978	6.883882108	7.307210992	7.465747815	7.093364491	6.865892392	5.038602731	7.23961926	7.314745542	6.96688002	7.154117739	6.544914415	7.603402973	6.274494152	7.208669482	6.136828071	7.023754708	5.607127398	7.2663402	6.497468351	5.903948478	7.191298062	7.374951515	7.130087356	6.388862782	6.636644784	6.53350498	6.969514566	7.065695399	6.535527905	6.64098187	7.313874585	7.00168542	7.055967943
"1552266_at"	4.07321	5.89453	7.12499	6.38775	4.38776	7.20616	5.41879	5.59915	5.52744	6.78086	6.41194	5.66091	7.54328	5.22181	7.73509	6.11539	5.76276	7.71624	5.55557	7.97962	5.74375	6.51304	6.04592	5.87892	6.44293	6.06828	5.66704	5.70849	5.29851	5.50395	5.92089	4.26904	3.78691	5.72089	5.65007	7.63243	5.40875	6.08902	5.12748	7.25911	3.164029738	3.091487607	3.189570863	3.139635361	3.112856793	3.20101037	3.129815002	3.126943703	3.110069506	3.13840153	3.187277698	4.574840787	3.276878908	3.48623851	3.106104727	3.185451605	3.210285552	3.098292086	3.224066104	3.185085111	3.349103879	3.116475988	3.180019665	3.474341706	3.17450936	3.24016203	4.134706832	3.27128589	3.126887064	3.151623239	3.253791247	3.243482841	3.162940956	3.205252511	3.036083693	3.1246201	3.030563828	3.687242802	3.144476605	3.255542789	4.285079975	3.018941636	3.071786891	3.128803948	3.226440034	3.875666445	3.828813724	3.189261777	3.09517452	3.256436652	3.211362311	4.254992108	3.367817893	3.728624006	3.746682166	3.189129309	3.18671371	3.342576598	4.001182764	3.218552507	4.663878722	3.110045945	3.036473518	4.061649317	3.247472287	3.100783255	3.217885291	3.276035809	3.024436662	3.110809422	5.786942495	3.279226466	3.452539163	3.872504454	3.242729347	3.184269322	3.23955815	3.131738262	3.053018009	3.228165978	4.168247286	3.116620339	3.188477407	3.177695733	3.075165965	3.731538151	3.097589784	2.964766926	3.465381769	3.258569997	3.25437614	3.013448961	3.682154318	3.709737806	4.509470441	3.110225072	3.695008996	3.091628553	3.159438477	3.279619051	3.240276666	3.042974724	3.601234621	3.166944052	3.833713719
"1552274_at"	5.06429	4.31725	4.71074	4.66938	4.73683	4.77956	5.89053	5.67768	4.96304	5.02665	5.50012	6.38182	4.03011	3.11218	4.30714	4.78588	4.98364	5.19281	4.08459	4.4222	5.85385	5.08809	3.7352	4.35849	3.91408	3.43316	4.62773	4.30879	4.91778	4.83248	4.83206	5.38807	4.6748	6.09244	4.71861	4.17134	4.56048	4.28611	4.50783	5.62297	5.203720597	5.275711078	5.750188989	6.424792465	5.704913655	5.126652604	5.767210579	6.125073961	6.18337789	5.995330412	5.946251574	5.576673201	5.89281611	5.792047836	5.722137695	4.966367479	4.91528321	5.740728876	5.817432659	5.619093341	5.342423923	6.113868694	5.671923678	5.487555098	5.873302462	5.148597682	5.4705501	5.72114159	7.218522655	5.342790532	5.343117522	5.754611732	5.686422361	5.112100088	5.132951667	5.832089233	5.48541123	5.165659838	5.523302663	6.014071381	5.011019557	6.330754312	5.806441987	5.941338949	5.186275226	5.221869706	5.574026126	5.00342429	5.53924073	5.880928446	5.498672847	5.603462917	5.426841271	5.509645889	5.138455712	5.729254671	5.303960301	5.608715888	5.167446946	4.35508511	5.181965333	6.278991217	6.927015746	5.747652133	5.323990439	4.857775063	4.902962099	5.358691273	5.902692381	5.74746609	5.821406574	4.338724266	4.981271374	5.371192223	5.273426402	5.629349141	5.571131711	6.525975177	5.69514501	5.241509995	5.114049869	5.169470119	5.712746792	5.322671609	5.995933272	4.75499366	5.600407876	6.118502214	6.135856026	5.997710506	5.228081471	5.657770689	5.257739365	4.868390967	5.242954225	5.24945829	6.371910358	5.555805353	5.580278112	5.253207268	5.363590098	5.494778333	5.203232136	5.582603494	5.283997152
"1552275_s_at"	4.39826	4.20739	5.04424	4.06339	4.74486	5.03004	6.67654	6.13897	5.7627	5.55993	5.48989	5.83661	5.23344	4.7655	5.97265	4.82762	5.74549	5.25566	4.08162	4.95875	5.5056	6.45837	4.04364	4.84452	4.74337	3.47519	4.83634	4.68249	4.98215	4.85909	4.79346	4.86946	4.89757	5.86345	4.63258	5.59186	5.8189	3.44083	4.92147	4.80423	3.683142397	3.553361036	4.54020168	5.015364155	2.369970919	3.463642852	4.97885297	5.254526901	3.556538691	5.599854513	4.843634904	4.845180708	4.541725105	4.834337075	3.596042355	4.52811284	3.793347391	3.755502164	4.056736143	4.356620323	3.625718354	4.780719816	5.345490971	4.815957999	4.953951834	4.049086654	3.989742997	4.99808545	5.73430865	4.738897077	3.878525685	3.988822849	3.806029065	3.653992833	4.549306201	4.830027379	4.685131323	3.933275009	4.336688243	4.324159207	3.64232771	4.343957437	5.456476632	4.189090156	4.235884903	4.186650441	4.494907584	4.298332481	4.886113871	4.323972582	3.449729058	5.083128755	3.606997441	3.225070481	4.042711868	5.118098707	4.565946027	3.455734189	4.261908821	3.442057191	3.884612531	5.184825053	5.918546775	4.786329958	4.052923956	3.772090338	3.148238982	4.285080245	3.60910377	4.435261559	5.000105544	4.303885676	4.119540592	3.797463236	4.195161387	4.962807671	3.341631462	5.172811317	5.039288125	3.287849462	3.822347041	4.578077234	4.74593338	4.318221279	5.106665389	4.242740871	4.342264058	5.001730729	3.957807529	4.596450734	3.4893378	3.509446287	4.508813734	4.291207281	4.223127346	4.423386838	5.467084119	3.780478506	4.736214435	4.633444813	4.352067632	3.58587203	4.585341678	5.162178727	4.100517263
"1552277_a_at"	6.35636	6.38001	7.47645	6.73901	6.41702	7.65877	8.01657	8.6945	7.44861	7.30982	7.53461	7.91456	7.59811	6.24045	7.86124	7.68433	7.4366	7.57803	6.87971	7.70306	7.66513	8.19478	6.94547	7.00766	6.55455	6.86119	6.58446	6.61189	6.49791	7.14822	6.57126	6.36181	6.33136	8.36625	6.22277	7.54721	7.18973	7.17751	6.76798	7.12449	6.09467217	6.919065683	7.60512405	7.131970545	5.646202436	6.887629277	7.130259455	6.832744314	5.416098959	6.047853616	6.694714526	6.381296036	6.979715871	6.905814652	6.290131555	6.069682413	6.993667624	5.581711564	7.286411065	6.307532836	7.257080095	6.167345577	6.18384309	7.151234388	7.306669771	7.203125328	6.001416865	7.253309387	6.501334873	5.637905681	7.67880512	7.445141323	5.480416757	7.257039934	6.669416314	7.289678455	7.725772651	6.830664501	7.472470323	6.708125066	6.243754557	8.063185967	5.982060183	7.537391423	7.387545041	6.310948992	6.782564877	7.164629484	5.047071618	7.350528535	6.880711344	6.846601793	6.972464896	7.011117916	6.496258596	8.011602057	5.46753358	7.530338566	6.969467269	6.628205327	6.649806393	5.944722909	7.898108142	6.651591452	6.784100369	6.657773395	6.916615037	6.230343917	7.788184011	6.645456697	6.81107536	6.564102477	6.034700137	5.35641062	6.32875134	7.888788894	6.377487528	8.183179252	5.563172268	6.517302684	6.681135291	6.915411638	5.663194458	6.717805879	6.814998214	6.659055813	7.290577886	4.917742899	7.143102632	7.24993437	7.01702705	5.4618433	6.933959204	6.651382617	6.304030465	6.255506191	7.825151325	7.099725089	7.247877888	7.526339691	5.921088543	6.546902499	6.476601491	6.33957376	7.071575311
"1552279_a_at"																																									2.879421961	2.7702445	2.823536586	3.344555499	5.574782589	3.426772425	2.86601363	2.773237676	4.909737117	3.418643472	2.834495137	2.81070667	2.817770979	2.877726847	2.78193682	2.812003468	2.846853735	2.781562313	2.888161143	3.08898297	2.856364537	2.556481671	2.992353057	2.901797402	2.855080853	2.824121825	4.314102351	2.487659454	3.044144553	2.863049291	2.827127081	2.843960352	2.824775488	3.789841691	2.713975914	2.85304716	2.810322137	2.906941582	2.891486529	2.865852671	3.420022642	2.679322749	3.170818594	3.019127556	2.83680776	2.888353848	3.378749654	2.814619324	3.602486071	2.831917412	2.793054415	3.027960846	3.888321295	2.964295896	2.960451108	2.793638956	2.814821291	2.735824254	2.813786305	2.928554611	2.892518224	2.853122189	2.854213641	3.305075428	2.956325829	4.280906131	2.810235542	2.82806118	2.76678301	2.963119621	4.130554715	3.049739667	3.609527486	2.806605103	2.907248161	2.827077151	2.845840219	2.792309844	4.410493053	2.905918791	2.955636444	2.824239083	3.16339583	3.869894196	3.426361864	3.59959322	2.753281519	3.178992099	2.754478	2.457079467	2.829743309	5.272503241	4.542492462	3.633180443	2.871367069	3.316029736	2.833550646	2.798704337	2.793979306	2.791482919	2.832036004	4.507635621	5.278065793	2.814307454	2.830116884
"1552281_at"	9.277	9.72646	7.61701	8.91417	8.30905	7.08164	6.06814	7.08471	7.31168	5.88354	7.24159	6.67056	6.94919	8.61617	7.64819	6.329	6.65297	7.70095	8.78309	7.95179	6.55564	6.83175	8.47065	8.71176	8.38332	8.38486	9.03857	8.9198	9.05438	9.12713	9.15863	8.94001	8.065	6.66617	8.9499	7.85769	5.99163	9.50814	8.85059	8.55577	7.139706406	5.984046024	5.554976361	6.648239918	9.00721823	6.697786872	2.964365874	6.770733667	8.518318907	8.089645083	6.437036072	8.204664933	7.116087995	4.534280831	7.275711817	7.692733391	7.165325503	8.096619877	6.41057582	5.322314199	7.308462032	6.538832227	8.30194287	6.994534472	7.251932498	5.776586872	7.9514038	7.35378318	3.617375901	8.07096219	6.712956317	7.45290265	8.547009765	6.561523066	7.041938589	7.358142047	2.532748053	6.892336966	6.278307436	6.124197025	5.581431885	4.766209843	8.224046342	7.302445136	8.749429369	8.082848225	7.232332978	7.649564776	8.58630545	7.691542079	5.233512472	8.042719435	6.721279112	7.122413344	8.015191383	7.47261167	8.140283884	5.772551588	6.696403056	7.70046426	8.482114561	7.773515238	5.290034838	6.77914023	7.606740701	7.393151615	7.038883139	7.983814444	3.900394471	4.557738834	6.6043121	7.720550517	7.927283177	5.883144854	7.996453961	5.729703061	8.329811393	4.180394154	8.440159103	6.52860924	8.563504283	6.926599101	6.246711932	8.444085699	7.60134975	6.3131608	5.895304723	7.772619874	6.601360553	7.109137793	7.775559132	8.572859699	6.905889202	6.846116117	6.832249258	8.66057291	6.02072782	7.269702745	7.510174059	5.796554672	7.633372263	3.454414737	7.822139421	7.490304436	7.374374082
"1552286_at"	4.34444	5.01194	6.03248	5.89078	3.97281	5.53327	5.51122	6.16845	6.15114	5.57636	4.73616	5.89713	5.78537	5.91636	6.45449	6.10153	6.02283	5.22054	4.91344	4.99739	5.80147	6.86057	4.17786	3.98292	4.82632	4.86766	4.70366	4.40518	4.56683	4.31765	5.56745	5.17173	4.64037	5.01176	5.66426	6.41738	5.89705	4.80545	4.65334	5.55051	2.762282253	2.66626075	2.943052164	3.255115977	2.401876463	3.102924673	2.898108146	2.599992935	2.600958122	2.846400048	3.740419189	3.177995061	3.303803294	3.551493896	2.883303507	2.961109336	4.0997511	2.60522571	3.654179955	2.849549656	3.361342042	3.033969372	2.649375529	2.878740497	3.135559277	3.278031861	3.129626092	3.725531139	2.894897179	2.928368413	2.60913134	3.68677504	3.001752251	3.151411285	2.626552622	2.622515693	4.505570351	3.169948413	3.378508132	3.779253976	3.084725628	3.444046885	2.883642849	3.985605701	3.117024532	3.024785959	3.335938808	3.11641927	2.598127388	2.731057155	2.99072191	2.940077139	3.086918969	3.194395966	2.749092733	3.096286154	2.916219784	3.335222995	3.815462024	3.183554631	3.834957287	2.895355481	3.513394048	3.688564079	3.697887701	3.043449587	3.875216668	2.524122293	2.559055958	2.756287319	4.275753566	3.208899144	3.335849571	2.683079887	3.138477137	3.120519264	2.663909373	3.034273194	2.58169128	3.693113917	2.932581345	3.024441377	2.587600936	3.173300866	2.991977733	3.626871284	4.097477118	2.574125807	3.4237046	3.267502817	3.152028991	2.949650532	3.33687041	3.119842815	3.529960871	2.678192002	4.231280109	2.579849974	3.099349166	3.172777499	2.974938296	2.887811986	3.117969111	3.02079027	3.5208212
"1552287_s_at"	5.48002	5.29275	6.29591	4.74681	5.51609	5.36117	4.62178	5.65002	5.03553	4.43706	4.4339	5.48338	5.54309	6.52405	7.04715	6.39455	6.78961	7.20705	5.61491	6.55685	6.98898	7.23414	7.05189	4.51817	7.34688	6.47243	4.48352	4.0575	4.46021	3.69737	5.29689	5.68922	5.05829	5.39371	5.77442	6.84906	5.86811	3.99431	3.71015	3.89831	5.238512103	3.549333662	3.272890074	3.118226731	5.546738299	4.788429352	4.145484298	3.032161437	4.44503857	4.299137857	3.62456678	3.133973663	4.019500442	3.508053316	3.893343644	4.382656664	3.139793413	4.399579966	4.453762446	3.830803654	3.214684826	3.550669879	4.337474095	2.765402079	5.568089186	4.723067473	4.932639388	3.69953812	3.269532829	5.064774201	4.759860625	4.505125	3.77138407	4.07740114	5.468331931	4.464168926	6.366024225	3.133316747	4.577503685	3.934757263	4.00869293	5.051907078	4.254193602	5.355540599	3.937510476	4.115123652	3.88690066	3.39499043	5.265534127	4.133888371	3.904805412	4.701841945	3.827892531	3.122240906	3.366285146	3.969200349	3.761262388	3.406237569	4.309871212	2.675338768	3.098307318	4.928469052	4.234261307	4.090417439	3.166530663	3.677789788	3.841459789	4.193647637	4.435484401	5.280942383	3.37103803	3.176802635	4.103616752	4.448979601	4.012671223	4.896682005	3.742157322	4.263167921	3.841256804	3.071418115	3.512372262	4.970199841	4.334957181	3.47455804	3.335909007	4.429917528	4.831062296	5.292058427	4.7152623	3.383706308	3.483063952	3.455473667	5.266232703	3.603142734	4.012404219	4.701323819	3.573598027	5.82845771	4.790742368	3.803572546	3.252109554	3.437173133	4.85135191	3.578864687	4.522960204
"1552288_at"																																									2.934933236	2.872316617	2.953897529	3.989194647	2.88266058	3.191579764	2.967333982	2.883727865	2.872994576	2.971884485	2.947031409	2.962923808	2.928817053	2.925751558	2.88426505	2.938855487	2.969811423	2.880452436	2.95845979	3.011936555	3.199637064	2.896433083	2.948083074	2.963849697	2.959675636	2.976638079	2.973678225	2.988463966	2.91651934	2.913370244	3.632449279	2.96329143	2.933003527	2.953824865	3.047367127	2.901587591	2.853359646	3.30217981	2.920164287	2.949588895	2.935035731	2.780083441	2.869507662	3.598968116	2.96098187	3.036958654	3.025889354	2.966014274	3.460582041	3.00568924	2.924992081	2.979373559	3.313791778	2.990910457	2.965289989	2.94472945	2.932864708	2.843338814	2.925010166	2.959200032	2.947730434	2.927548413	2.832348397	3.295929917	2.92781058	3.064500417	2.980679867	2.98286561	2.803291425	2.904106563	3.054403556	3.433722361	2.931220777	2.9982447	4.205615757	2.923591622	2.979952821	3.015324735	3.048845916	2.964277372	3.041417244	2.924985039	2.944780219	3.155768253	3.001829191	2.947920459	2.944773015	2.961440752	3.480828388	2.95319059	3.757600476	3.757942466	2.899880345	2.913191333	2.920786519	3.03323785	3.155388179	2.891231003	2.926102675	3.079660467	2.99189125	2.851276169	2.921059108	2.925059228	2.948255161
"1552291_at"	10.06409	10.16349	11.2281	10.287	10.32851	10.73075	10.96344	11.1379	11.13248	11.18194	11.27297	10.93216	11.09363	10.39325	11.24915	11.84852	11.50109	11.30016	10.32614	11.29829	11.59275	11.63477	10.46739	10.72748	10.11445	10.44776	9.78008	9.68133	10.0891	10.24203	10.39181	10.34071	10.15366	11.27746	10.76238	11.21167	12.2128	10.62703	10.06382	11.63708	7.027337127	7.063135894	6.505582026	7.838122538	6.414355592	7.731899242	8.546055016	6.101953138	6.367845683	6.778340742	7.608604104	7.109757816	7.435738813	7.116841091	6.534995714	6.459880364	7.542136467	6.970843023	7.466032837	6.467263537	6.261465524	6.531859848	6.363222383	6.575991951	8.051308643	7.366682983	8.009318141	6.202758937	6.349871779	6.908117157	6.887737968	7.766295528	6.995461173	7.101403677	7.078417119	7.033816313	7.654002293	6.915188699	7.884624599	7.726702123	7.307679344	6.445333352	6.43148609	7.576638425	6.450363187	6.718816078	7.225112712	6.812123764	7.358594518	6.535583992	6.796470971	6.779398283	8.287686158	7.776045987	6.889344668	6.448970344	6.458958238	6.41905569	7.397203355	6.91525751	6.755126138	6.827507277	7.914773504	7.017814724	7.082751196	8.007720608	7.23564174	6.180547789	7.042346336	6.797190984	6.983951784	6.765169266	7.228139797	6.898277042	6.899604041	6.568349098	6.020736001	6.735744892	6.771077102	6.686712885	6.793677857	7.368570181	6.471450167	6.286486784	6.350405649	7.285880174	7.618045621	6.33877461	7.043813894	7.143733139	6.977639832	6.57687	7.282539689	7.59247882	7.072218852	6.496531444	7.789777477	7.13428315	7.117371081	7.319047749	6.262547631	7.180226388	7.571743724	6.557532917	7.238572055
"1552296_at"	9.43447	8.11963	3.55389	8.84864	8.80475	3.39886	3.304	3.76048	3.62115	3.55761	3.63339	4.03463	3.28367	8.7676	3.79258	3.23946	3.37632	4.21307	8.44474	3.48633	3.9141	3.82421	9.51565	8.47742	9.87807	9.00357	9.85942	9.70144	9.79671	10.00526	9.62049	8.88808	8.80604	3.51311	7.73689	3.51803	3.36901	9.89114	9.62959	3.41202	5.302298159	2.574387547	2.613873441	2.703191623	5.920327139	2.621785523	2.579117961	2.567724154	8.320135986	6.609776501	2.613364118	2.621649009	2.613537097	2.602627382	2.578778754	3.20369189	2.617794492	7.303897399	2.613946623	2.621045345	2.634751826	3.254881897	7.014926119	2.617549475	3.156162542	2.631099428	2.612940139	2.628018516	3.290800075	6.515195205	2.943554666	2.625107515	7.035675482	2.61851653	2.541696034	2.591043295	2.552056982	2.624619322	2.606104371	2.600333314	2.614354826	2.492349708	7.680009308	2.596648267	2.597327907	3.167882338	2.593439421	2.612540404	7.192879284	3.382144906	2.714543499	2.617611464	2.615813912	2.624519586	2.61971729	3.913313669	7.563609005	2.544397509	2.611077925	2.615702747	2.610415631	4.731296865	2.865940502	2.59439815	2.588123432	2.584206143	2.62593193	5.031401926	2.528516697	2.592990396	2.592111339	2.908769295	2.610973823	2.599309171	2.625246946	2.607956839	7.956390803	2.585991591	6.082203559	2.623389176	3.28080684	2.606473394	7.021762339	4.519795028	2.820175776	2.572175854	2.576877619	6.889136002	3.226573628	2.611813417	2.631825784	7.153075065	2.59583577	2.577181782	3.637979673	8.26393864	2.574461863	2.591217883	2.595261351	2.590641768	8.206723724	2.554956844	2.610138344	2.579565309	2.621807657
"1552299_at"	5.10951	4.91981	7.65551	4.80117	4.75181	7.58275	8.14699	7.96626	7.41341	7.75717	7.44413	7.57444	8.1162	5.71237	7.9734	7.39662	7.57005	7.67868	5.26164	6.74515	7.17082	7.56864	4.91787	4.59452	5.72587	5.66688	5.25174	5.34222	4.92512	5.44479	5.67241	4.64772	5.28028	7.95729	5.30455	6.85717	7.20489	4.81874	5.4002	7.21808	2.831844306	2.777290977	2.677176201	3.156986044	2.78139906	3.314996634	3.246862807	2.768563015	2.784357862	2.824443862	2.797513481	2.835076196	2.838413529	2.893813674	2.789738061	2.830300948	3.863891363	2.884689002	2.837194431	2.846798225	3.716430834	2.793307054	2.71125376	2.832760293	2.845977454	2.866591468	2.906508795	2.871956671	2.794422443	2.814277962	2.850557265	2.853557738	2.834015863	3.128584861	2.878795529	2.858610479	3.114115384	3.263509815	2.81379784	3.123893181	2.830430117	2.688064046	3.20714819	2.824602978	2.834161308	2.791608189	2.836942852	3.111551038	2.95417987	2.852677998	2.822881844	2.855691518	2.837055057	2.810028795	2.851779783	2.798447354	2.847773191	2.733299277	3.308890801	2.840041145	2.842672122	2.780396544	2.730745931	3.723057693	2.823297937	2.820372833	2.853859054	2.862122277	2.71469919	2.80513325	2.808169852	2.880231874	3.029292455	2.838906791	4.13516689	2.861627251	2.706979402	2.802123962	2.808581495	2.850735112	3.291990152	2.832037938	2.817172266	2.83767009	2.75076577	3.442575977	4.176162863	2.699124951	2.729752363	3.306841425	3.473901683	2.964769846	2.946721358	2.814921214	2.826412276	2.792733268	2.782059958	2.639170414	2.975363633	3.665422289	2.825353457	2.757447685	2.893668348	3.176684639	2.798496159
"1552302_at"	5.88511	4.25322	3.71444	4.43841	4.26444	3.74632	3.77639	3.86171	3.61982	3.88286	3.73745	3.68746	3.76104	3.96339	3.78126	3.63044	3.63243	4.82057	3.8952	4.33121	3.56928	3.5951	3.76628	3.72311	3.70831	3.84099	4.17894	3.71676	4.59929	4.7287	4.55572	5.28979	3.82104	3.64803	3.85706	3.73539	3.7562	4.51351	4.80902	3.73459	5.018366444	5.837455409	4.031262385	3.87327349	4.985615386	4.507893786	3.760799941	4.680422734	5.045088911	4.407718638	3.917909415	4.05758494	3.777205766	4.174533379	5.651943549	4.051499613	3.783232723	5.259359571	3.958148977	4.101441667	4.390322876	4.77909452	4.774711552	3.989933726	3.989383558	3.886623734	4.060841833	4.243818654	4.112228774	4.327726604	4.276925232	3.984221683	4.47724143	3.737207168	5.452150513	3.878445884	4.469514641	4.436218821	4.721327143	3.544062755	3.989197656	5.039029692	4.200253017	3.853014659	4.06061111	3.591694914	4.041623356	3.882096501	3.634796277	4.570690411	4.596116304	3.449486475	4.004149056	4.206795111	3.830690572	4.224654227	3.718837731	4.888495003	3.762942632	3.815298663	3.412214312	4.466633766	3.582721879	3.604903796	3.661677836	4.282563557	3.82765399	4.645987406	4.645052343	4.285642553	4.245591852	4.33592134	3.84167637	3.910674374	3.821894054	3.743304389	4.455434998	4.510577453	3.685642626	3.710052006	3.883090616	3.734766879	4.015774128	4.028096865	3.895377033	3.786431552	3.501271308	6.256602763	5.590566159	3.867066529	4.107498092	3.618563164	3.91592597	4.531009237	4.327969555	4.198646391	3.580449357	3.959471026	3.636712431	3.579922887	4.359791784	4.84712374	3.729949657	3.877412386	4.056746234
"1552304_at"	5.93121	6.01596	6.76837	5.92897	6.20437	7.02821	5.0854	5.64231	5.27822	7.62561	7.03377	5.82661	7.72263	6.69485	7.71216	6.05405	5.90569	7.21448	6.87488	7.08402	5.8667	5.53865	5.79814	6.00576	5.78358	6.08569	6.18239	6.14456	6.22216	6.08851	6.09763	5.79968	6.09556	5.67306	6.27506	7.23922	6.30342	6.07386	6.33834	7.69654																																																																																																									
"1552306_at"	4.77563	6.10811	7.50948	5.935	6.18217	7.0672	5.68859	5.67849	6.10701	6.81915	7.12218	5.83929	7.67206	6.56357	7.67436	6.06798	5.90777	7.43463	6.69874	7.18801	6.52378	5.90102	5.78655	6.86357	5.82343	5.31451	5.81218	5.97043	6.69518	6.2075	6.21249	5.29512	5.60315	6.17406	6.2201	7.62359	6.31713	6.28589	6.46196	7.89747	4.035342229	4.294426223	4.433301416	3.982975114	3.132337589	4.098674231	5.127350647	4.325303485	2.925435274	4.243350726	5.421149897	5.542268268	4.249418316	3.815105358	3.127076654	3.98855235	5.70735024	3.41086073	5.675146494	4.118689902	5.115058833	4.325734462	4.405511052	3.904141829	4.622113544	4.445130372	5.050008735	4.252316372	3.158526221	4.010829273	4.611426334	4.14963644	3.567390915	3.977282283	3.11402999	5.130670439	3.78106271	4.514034011	3.943514331	4.94966065	4.147121006	3.930759136	3.808334686	4.133171626	4.309463508	4.203288834	4.072728174	5.37167655	3.919389329	3.587243581	3.531235131	4.902467739	5.32860618	5.534763681	4.592128215	5.757513192	3.611418507	4.070203782	4.178725116	4.346298634	5.908132028	3.962131076	4.372104512	4.257750885	4.268389478	4.839275615	5.106005667	3.288223796	3.89073591	5.527036284	5.459569359	4.495671459	5.309980639	3.716576805	3.678914957	5.20151116	4.640504951	4.080974023	3.897481715	4.691251635	5.29543938	5.524889649	3.497883966	4.368333168	4.900590065	4.546516705	4.355754761	3.42343816	3.250950141	5.605804759	4.390912853	2.906095009	4.052715059	4.805737468	4.308740827	3.31043161	5.181638356	4.27033671	4.964755779	4.717251104	4.381350505	3.531500178	4.696643941	3.797547819	4.481736123
"1552307_a_at"																																									2.67721401	2.69062125	3.432154352	2.752575642	2.492296753	2.805305051	2.697482318	3.193221172	2.680577017	2.777257756	2.730224563	2.765831735	3.009100749	2.778488375	2.711326281	2.784252885	3.269390364	2.489788172	2.726344844	3.934424689	3.207306019	2.710144907	2.759962937	3.283319717	2.790030057	2.766192982	2.765986142	2.818226885	2.707866476	2.779422422	2.770613145	2.764457373	2.789763428	2.999327211	2.68192702	2.760065747	2.714640298	3.110991505	2.768033866	3.618884033	2.787692991	2.648206618	2.732095236	2.727071005	3.170644826	2.748702206	2.902870555	2.830191343	2.693107608	2.806903609	2.763619712	2.751291101	2.965070957	2.804882656	2.888120579	2.795227733	2.887242845	2.70374175	3.68607337	3.284817786	3.444532213	2.745695731	3.464161931	3.956930836	3.489257784	2.752341681	3.185984719	2.744630357	2.792491769	3.2368288	4.135323208	2.6683626	2.738880492	2.792963696	2.809598312	2.795994597	2.75997718	2.761591293	2.71205375	2.831499816	4.028635594	2.729907428	2.761287673	2.748244631	2.813658496	2.716014601	3.407920656	2.60292476	3.294186368	2.752899953	3.870285918	2.650193854	2.760834705	3.84541541	4.079533349	2.70007239	2.738311141	2.761604958	4.082075455	3.066242344	2.787021494	2.67163974	2.778893738	3.736961516	2.75098236
"1552309_a_at"	3.04731	2.79883	2.12143	2.10986	2.50951	2.11422	3.14579	4.2344	3.0224	2.24609	2.40347	4.75759	2.11277	2.11978	2.12276	2.49639	2.50502	2.11606	2.11919	2.12389	3.65858	2.79497	2.10707	2.11477	2.11094	2.12574	3.2833	2.49682	3.32094	3.90309	2.11578	4.03724	2.50439	4.03514	2.12287	2.12321	2.13304	2.19263	3.6758	2.51419	5.189078629	3.298778262	5.685226079	6.340841013	3.341295633	3.575274465	2.353647225	7.398514908	4.838385476	4.879961289	3.42321619	3.493627079	3.963737313	2.358056669	4.953271362	3.462148185	2.350641527	3.304928269	3.414033713	2.780617419	2.374818302	6.142307757	4.320355825	3.451233018	4.437882741	2.160343989	2.370868202	2.601305182	8.961542659	4.027922625	4.889625059	2.83042177	3.109836861	3.848503297	5.648755159	4.308724589	4.810721195	2.368093237	2.149652089	2.714770942	2.149400392	6.469495843	6.736871483	4.759029545	3.217998559	3.393921506	4.0254448	2.369962619	3.492633117	3.661869403	2.549088918	2.36198287	2.360528615	2.185126189	3.447891604	2.663547666	6.77093038	6.781679112	3.147492817	2.360064985	2.148269346	4.694785535	5.120552275	3.755505739	3.299395634	2.810280557	2.701590921	3.083461216	4.440321254	3.332794244	3.302079011	2.374564414	3.141954616	2.567821155	2.368222601	4.605793408	3.578143127	5.06591491	2.807140739	2.366416289	2.153387343	3.349681157	4.03874571	4.190041341	6.452789015	3.457436893	3.508366034	3.133387693	6.567506164	2.565140419	2.369112848	3.782015307	3.313944835	3.539297696	2.415568098	4.676207517	6.363838437	4.185038385	2.349771497	3.787140555	3.665594851	3.238548306	3.502355017	2.274968006	2.159062206
"1552310_at"	8.94247	9.04995	8.55685	9.3373	9.34011	8.98785	9.18266	8.84884	8.82064	9.30762	8.92502	8.92908	9.18044	9.53126	9.39104	8.67885	8.3349	9.48271	9.40354	9.06307	8.84027	9.30966	9.66428	9.42584	9.76966	9.81053	9.21881	9.21778	9.48111	9.45085	9.36369	9.20629	9.30921	8.49001	9.11863	9.01148	8.76218	9.2181	9.54838	8.50812	6.358120619	6.310932816	7.254700307	6.587117348	6.942660244	5.992793029	7.061095645	6.420183782	6.395569945	7.188558927	5.867085006	6.059185416	6.260268447	6.559230989	6.378258699	6.697954025	6.512062525	5.571961831	5.509022961	6.803482024	7.093753165	5.478126748	6.744880163	5.421014088	6.873518458	6.654395874	6.656654948	6.76793007	6.397149071	6.184734823	7.029032282	6.37915487	6.912205143	6.741904652	6.386325221	5.848290164	6.529594628	6.807691405	6.663182865	6.495459097	6.288713573	6.630376174	6.958673605	7.220460206	6.821763812	5.886866732	6.925866104	6.006338908	7.678862015	6.558892788	7.231990008	6.517239388	7.242200588	6.475846188	6.418097581	7.482033843	6.464370516	4.644067891	7.28841092	6.756303837	6.838355094	6.982506746	5.919704375	5.966518162	6.161442546	6.049863873	7.147999293	7.459224348	4.635830226	6.138623547	6.104279461	6.309387242	7.053044801	6.676712873	6.861788481	5.991347654	6.780328529	6.410878444	6.920174091	6.148809254	6.522210814	6.646891677	6.928666955	6.674598761	5.966008097	6.525921752	6.043189781	6.873281259	6.614100318	7.27413291	6.568516676	7.077435156	6.679047433	6.623417011	6.6075332	7.216875049	6.279535416	5.238845613	7.110228216	6.935125251	6.497514909	6.307831961	6.566988779	6.224395334	6.992315298
"1552311_a_at"	5.79935	5.45243	6.21591	5.73208	6.05441	5.94593	5.88811	5.58829	6.56716	6.39793	5.65191	5.94748	6.02688	6.09148	6.03633	5.72941	5.89041	5.83882	6.12882	6.17229	5.82305	5.85382	5.71271	6.18415	5.95567	6.16975	6.00787	6.0472	5.90835	5.86288	6.09162	5.66812	6.01539	5.85058	6.10933	6.02357	6.23081	5.9983	6.06013	5.90195																																																																																																									
"1552312_a_at"	7.67332	7.70172	7.19147	7.45312	8.67098	7.20645	7.70582	7.55774	8.03329	7.71048	7.61922	7.64556	7.50218	7.66012	7.71715	7.40215	7.26716	7.6792	7.60705	6.73075	7.40775	7.13489	6.97908	7.09916	7.07135	7.23572	7.76881	7.89341	8.22614	7.97429	7.99531	8.42895	7.51231	7.99105	7.55753	7.13019	7.13849	7.68826	8.27336	8.01858	5.621689256	3.917115404	5.036255873	4.838101271	3.136387085	5.987900173	5.74150444	5.325349476	4.427268351	4.596642384	5.678579228	6.368714451	5.667752595	3.934005139	3.985448339	5.151720303	5.203042394	4.797384497	5.60352967	5.256842963	5.901790259	4.893971198	4.074763338	5.537400812	4.402911294	4.735200118	4.709053534	4.952136396	4.683939067	5.610875531	5.089830706	4.630624771	4.86406228	4.486487006	4.366318113	4.306047062	5.204744646	5.266232052	4.910961701	4.875153595	4.113145752	5.668243899	5.144040513	4.761649505	5.145571992	5.437521287	5.139730659	6.530701765	6.074487615	5.935031303	5.518014269	6.880658427	4.695129657	5.91570494	6.129679849	6.118791578	4.258197511	5.148036337	4.922096568	5.957546129	6.096125882	5.028910712	6.46033526	4.561366699	5.997868833	5.353841996	5.23287945	4.524057217	4.878837908	6.50953571	4.758037724	5.498954402	5.72481844	5.720817583	4.186943085	6.805666789	5.966717078	5.859015359	5.549362093	5.654508316	5.756269884	5.965327978	4.058989977	6.329373386	4.960832171	6.085807276	5.187216767	5.236558238	4.05867429	6.483167326	5.012685249	4.324382355	5.281565162	5.983021466	5.700024039	4.951708005	5.071644364	3.875391297	5.422700956	5.29381225	4.351257324	4.485570031	6.02099249	5.412971605	4.904246495
"1552315_at"																																									4.297374713	3.177266346	3.32894582	3.238467394	3.224757566	3.307109725	3.236424827	4.41735039	3.202321823	3.779948474	3.552293822	3.350160319	3.252106885	3.189787082	3.074496169	4.367262241	3.365404571	3.196132185	3.181607042	3.302302548	3.369514989	3.125257734	3.111478316	3.433740418	3.198923864	3.301869443	3.047905947	3.779242353	5.061545208	3.449964645	3.072366262	3.055091917	3.186640088	3.238611408	3.079159597	3.226028334	2.977657407	3.274488791	3.221664673	3.219222549	3.283948203	3.435931202	4.139043166	3.244354372	3.33331373	3.208990576	3.164692909	3.330303067	3.776836764	3.365562056	3.274926899	3.287407883	3.233504939	3.040643353	3.322743509	3.299527008	3.287607885	3.147950066	3.327994777	3.324128124	3.279467615	4.003583629	3.086403399	3.372984737	3.224685207	3.170963097	3.338180855	3.439966419	3.012955743	4.043561038	3.28871772	3.421078458	3.517416775	3.268039852	3.2607514	3.46387422	3.963931744	3.201737829	3.172947783	3.768344899	3.293133827	3.244440835	3.989490478	4.325812881	3.23450498	3.186583296	3.223143042	3.97397477	3.099853095	3.329927796	4.12913844	3.144105172	3.206113518	3.187553308	3.332234424	3.235986436	3.345931338	2.982203493	3.215427721	3.202804859	3.465717469	3.140567567	3.234339942	4.410816146	3.196321638
"1552316_a_at"	6.69503	5.9072	5.48727	5.07743	6.4051	4.80834	4.22442	4.26653	4.30571	3.39102	4.09864	4.25922	2.65033	4.70789	3.38192	4.34204	3.19579	2.87851	2.69337	2.79266	4.16946	3.28008	2.88493	3.37116	4.30867	3.03159	7.55173	7.67876	6.95572	6.95461	4.66654	6.64273	6.51998	3.90019	4.94686	3.23542	3.37885	4.34965	7.39726	4.65161	6.104942505	4.067963417	5.747833832	4.688167599	5.595942901	3.520245289	4.636364191	7.469348212	5.130271452	6.429449506	5.997484827	5.242395898	4.509371873	4.275345757	3.102958838	5.890994206	4.860102161	5.153908096	3.97105494	5.427203338	4.143948155	4.844332978	5.604226643	5.418725083	4.246362989	4.909526517	4.001861554	4.112746238	8.135597356	5.3422297	5.557904629	3.34403325	6.068218324	5.028050325	5.41223631	4.715600975	4.502317796	5.302052502	4.030442481	5.378733372	4.450664426	5.269308706	6.161646278	3.903656641	5.419497833	4.779110126	4.218249182	3.164667223	6.33658708	4.94231231	4.97993623	4.893009925	4.398803885	4.120182069	4.82082835	4.27161101	5.699369836	4.285743566	4.625587686	3.757411294	3.906582406	6.521435786	5.857600984	5.242566639	4.929266421	4.238279406	5.212800628	5.828392823	3.629581786	5.64957732	4.245468719	4.954116915	4.890106286	4.037840233	4.077960778	5.223644435	4.958366156	4.919731309	6.133017861	4.174022096	4.297106559	4.615889524	6.561423606	5.417643796	6.923073116	4.573520771	5.571212538	6.441464579	4.775263003	4.587228734	4.605568852	5.159295331	4.529227957	4.668384453	5.080925479	5.89107433	5.776111254	4.802410346	4.408550724	4.773865228	5.686918902	5.710596552	4.704297072	6.19989002	4.437087324
"1552318_at"	5.4086	4.60803	3.25913	3.53935	4.22769	3.2718	2.93215	3.34911	3.3165	3.14822	3.25064	3.35334	3.28234	3.46603	3.31481	3.34951	3.25184	3.21608	3.46894	3.29866	3.20329	3.3532	3.39091	3.64482	3.3522	3.29224	6.09365	4.2833	6.42774	5.61318	3.46648	5.60444	4.19253	3.38724	3.50398	3.30007	3.30176	3.27363	6.66	3.42983	4.681876117	3.194840913	3.327294082	3.398016353	3.82753459	3.306076325	3.899153074	6.595825965	3.608832063	5.007374633	3.784444624	3.424889542	3.263895367	3.284578521	2.844847277	5.185092486	2.994416377	3.593098129	3.335804888	3.967259828	3.103704347	2.789841799	3.840068199	3.412605373	3.321567285	3.12141059	2.979117315	2.752857495	6.762123529	4.024745083	2.998319948	3.104450515	3.56569112	3.329056165	4.173460976	3.23801884	3.135369666	3.083874857	3.236446885	3.771153595	3.283111802	3.245092736	4.70203073	3.243529318	2.993465819	3.963150376	3.287430307	2.97178605	4.628709901	3.387708152	3.055125428	3.073124645	3.274852702	3.216066885	3.140539205	3.197179736	3.333107979	3.036261569	3.462323276	2.962224718	3.27861633	4.9232476	3.7263847	3.736033712	3.462162586	3.232908703	3.097112089	3.464126431	3.110436975	3.843267076	3.30443401	2.638288241	3.267957509	3.446144652	3.380524757	3.305005095	3.364574111	3.243583793	4.872783781	3.363648927	3.3044282	3.25654584	3.718498668	3.577781985	4.579181361	3.82089323	3.214061021	3.918069119	3.702940753	3.262651121	2.770356266	3.134865565	3.432487025	3.315291899	3.289281887	3.404510351	3.862936498	3.04549754	3.267431279	4.028855484	3.569986196	4.676610703	3.882484781	3.983126145	3.306467918
"1552323_s_at"	3.56482	3.66643	3.67406	3.64421	3.7264	3.70667	4.05141	3.94558	4.31597	3.74784	3.6616	3.73089	3.70839	4.40988	3.92013	4.55352	3.60293	3.83736	3.72279	3.76566	3.57935	4.11333	4.79231	3.6687	4.85588	3.76768	3.55833	3.69129	3.50219	3.59035	3.61876	3.54639	3.64338	3.68154	3.79099	4.1121	3.7635	3.64974	3.63684	4.14501	2.629624573	2.593396574	3.450562032	2.611151339	2.584217666	2.634715975	2.615283932	2.588738364	2.578186969	2.623765215	2.625847302	2.634443131	2.635815715	2.592555939	2.589758851	2.972147812	2.774242983	2.583994615	2.971574874	2.643342816	2.727569877	2.609444708	2.638213577	2.686428437	3.585801069	2.645030616	2.643103125	2.654458086	2.570614997	2.607533999	2.653633926	2.648166094	2.588557234	2.640391392	2.545119976	2.611680766	2.571108675	2.63849097	2.624057801	2.621361301	2.627768826	3.272517843	2.949796187	2.675431638	2.738808632	2.602809441	2.623419898	2.636385646	2.99253201	2.646767414	2.959627891	2.603764884	3.218352091	2.644455539	2.634055029	2.615551704	2.613391314	2.564141996	3.644991408	2.754404291	2.634301513	2.604441401	2.548727816	2.683567432	2.625096852	3.830208877	4.278839021	2.640063063	2.539564255	2.674449061	3.687759143	2.663164143	3.147318047	2.602490344	2.637528493	2.620519211	2.649080888	5.096347981	2.542532975	2.645468029	2.633821593	2.618223159	2.590491685	2.632574394	2.574716694	2.813872529	3.109198514	2.51867367	3.021851916	2.633009593	2.662530333	2.52913179	2.582861838	2.607847935	2.979885648	2.672745105	2.585973997	2.597380326	4.057608401	2.577987836	2.657302404	2.716361089	2.634438076	2.62386961	3.422817143
"1552329_at"	6.73661	6.37582	8.28316	6.78091	7.33265	8.90954	9.10944	8.43806	8.89612	8.37571	8.49725	8.62839	9.07017	7.8226	8.60885	8.84344	8.8096	8.28764	7.38797	8.5118	8.46624	8.6627	6.11849	6.52434	7.08695	5.79623	5.48873	6.04388	5.15727	4.78194	6.8803	6.42505	6.21991	8.96515	6.91526	8.54766	8.95623	5.77489	5.69774	8.27994	3.401062013	3.19448023	5.080464472	5.181735459	2.800831106	4.201956968	5.730525236	4.367416728	3.404335827	4.363137904	5.047675567	4.726038655	4.695623969	4.600771311	4.124489147	4.720658294	5.277911348	2.742307853	5.840091727	4.525698335	4.909723277	5.314837763	4.446310314	5.061478843	4.838388653	5.081078466	4.752724265	5.112447704	4.943351847	2.918230972	5.082529262	4.853818022	4.288652901	4.648770163	5.870824008	5.644582903	4.073979111	3.855540243	4.940858898	3.50638387	5.012249121	4.45334319	4.049482498	4.748687306	4.342591258	3.937490385	4.654339746	3.892082852	4.614213361	3.616984054	4.353061215	4.731260696	5.254765574	5.275514328	4.889460529	5.457857669	4.684460811	3.365885526	5.066546578	4.289329271	4.564877835	4.259199107	4.580611668	4.107986051	4.954315883	5.352550376	5.536207269	5.395190153	6.020690017	4.351882013	5.379282636	3.709328348	5.415968337	4.133717945	3.380572709	3.815535979	4.012252373	5.83431915	3.46145818	4.402886386	4.60194525	6.048025242	4.67675746	3.541341907	4.954217534	5.125523052	5.75726828	4.478175338	6.316508001	6.978399595	4.613835975	3.590214789	4.192792175	5.105545855	4.791462659	3.555275827	4.866143653	4.222769127	4.233767242	5.22079058	4.064449446	3.640525227	4.539198177	4.315538566	4.816755653
"1552330_at"	5.1118	5.17917	4.44732	7.13871	5.67409	4.36581	5.4492	5.80915	5.03583	4.33343	5.02301	5.50352	4.64706	6.7339	5.82222	5.91607	6.06225	6.56823	5.9873	5.6236	6.16803	6.38253	6.45682	6.19326	6.23912	5.23054	5.31714	4.57176	5.23429	5.41288	6.67876	6.02157	5.01409	5.6013	5.7499	5.62716	4.83579	6.27991	5.52664	5.1068	4.837382113	3.563810143	4.668198521	5.588700445	5.122111101	4.772554978	3.940903688	4.047585312	5.455642598	4.962992263	5.329359688	4.83420014	5.096307877	4.096114171	3.562478318	5.237765058	5.248210129	5.272391751	4.534868285	5.660864312	4.938799651	4.491917588	4.485201597	3.744211962	4.299405289	4.560112465	5.41906887	4.547669644	4.28156874	5.279296807	5.430031581	3.894055084	5.866926969	5.221040209	3.978986153	4.060890306	4.258290855	4.455720757	4.999113582	4.636649657	4.544271831	5.037134341	4.775269287	5.03279181	4.299618574	4.130728902	5.69943481	4.349766142	5.13060608	5.310814251	3.659609191	4.229901248	5.47403904	4.754520588	4.646055118	4.716509736	3.790304794	6.138039199	5.727063471	4.198283149	3.712936282	4.759876411	5.496049431	4.675853746	5.637135936	5.232706636	4.259045575	3.667609845	4.114740931	4.572820611	5.039626672	3.523030318	5.546793341	5.255639631	4.905073274	4.647864577	4.348469093	3.296638799	5.545040442	4.376207956	4.477816349	6.018986993	3.433459176	3.999346765	4.840302651	4.959289762	5.501640244	4.884798744	4.7791275	3.366340945	3.903535521	4.794855691	5.382073527	5.523851607	5.294040524	5.575642506	4.981268921	3.518361655	5.292546307	5.031367883	4.061770466	4.534531306	5.45869478	4.703384232	4.472396438
"1552332_at"	4.37459	4.58691	4.53443	4.5172	4.65874	4.66632	4.81786	4.59263	4.78279	4.98246	4.51279	4.40017	4.7487	4.99078	4.80534	4.72788	4.89423	4.46524	4.76574	4.32624	4.47622	4.45406	4.43659	4.69809	4.71973	4.82154	4.63089	4.64237	4.73903	4.55378	4.76998	4.42715	4.60386	4.44629	4.80996	4.69358	4.85394	4.73484	4.64593	4.49403	4.378831449	4.725336739	4.795572142	4.491403695	3.070570319	4.57802239	5.147064294	4.240679089	4.534329371	4.290871271	4.539873817	4.071380748	4.496075122	4.693437896	4.885728555	4.885500827	4.939598056	4.28823335	4.483610157	4.625015512	4.980359673	5.021654037	4.832505556	4.659700814	4.694172184	3.725268957	4.157115344	5.308169845	4.956242737	4.430322268	5.24630029	5.006905401	4.862956167	4.608206504	4.468489285	4.333413699	4.728405065	4.817631317	4.29978002	4.216161772	5.3511953	4.160823304	4.430703268	4.442585891	5.013945402	4.368437442	4.492049776	4.694975801	4.200009881	4.980164115	4.710325709	4.659783133	4.864040858	4.719279618	4.648124382	4.806127813	4.671394463	4.482261057	4.588882669	5.329801392	4.745378408	4.728436389	4.220605055	4.293934419	4.277065626	4.264758076	5.106797256	4.836833415	4.371342858	4.375728404	4.200006858	4.855677371	4.19511541	4.606299422	5.151030835	4.634327666	4.975653616	4.305387851	4.328522075	4.778775534	4.528111152	4.390196264	4.699596209	4.661174434	4.18725662	4.154343231	4.281938792	4.77725079	4.007794745	4.71059731	4.996624791	4.402170491	4.27062823	4.249038702	4.430770648	4.445131286	4.151888448	4.671024814	4.486169957	4.163953022	5.224096422	4.468421097	4.307367225	4.713238665	4.941964494
"1552334_at"																																									3.409931323	3.55667165	3.095269248	3.355343139	3.448629491	3.808566166	3.331520959	2.615751826	3.792228586	3.219328257	3.315738433	2.757712414	3.456774845	3.891298898	2.964860152	3.468852907	2.704398512	3.299882449	3.411024467	3.433033962	3.192522817	2.784315608	2.945762235	2.911912022	3.762435446	3.531910459	4.066294075	3.561060723	2.517635106	3.355681182	3.61177941	3.358555789	3.444842366	3.800879193	3.73400494	3.334047149	4.593911958	3.490617603	3.52579951	4.177960206	3.788898591	3.336363204	3.45877201	3.366686316	3.476368305	4.538045171	3.800398486	3.46952016	3.269715947	3.52721154	3.422219125	3.444041588	4.354647283	3.455478902	2.904345693	2.59383637	3.14127056	3.249278207	3.604181633	4.065460921	3.407257591	3.398873447	3.190932294	3.382763763	3.407902352	3.328429883	3.466113915	2.529629002	3.213235636	3.039739453	3.297559697	3.611965073	3.371154171	3.722149724	3.521919307	2.514304029	3.558266229	3.313859755	4.2490646	3.130633305	3.426195055	3.341597653	2.739577884	2.750424571	3.247094244	3.824952551	3.288728089	5.436610716	3.245847135	3.060377981	3.536719526	3.218476854	3.466302479	3.313451771	3.349120117	3.189369055	3.687734	3.496685695	3.336515197	3.304001266	3.627337117	6.139971275	3.463628914	3.449900727	3.42745279
"1552343_s_at"																																									3.009783535	2.972335738	3.017540305	2.983168738	4.45224127	2.983839461	2.977926038	3.254241628	3.908969133	3.042483776	3.020725114	3.012446341	3.002197766	3.216684171	4.750028568	3.017277852	3.031413486	4.413554187	2.99544937	3.238942481	3.068717468	3.557981148	3.024774916	3.024431519	3.030470428	3.110515466	3.052708171	3.062622969	2.957758786	3.00778167	3.064785382	3.061171387	3.011753399	3.237730287	4.479334758	2.971598947	3.033843004	3.048289694	3.552525155	2.984749161	3.013225019	5.143613021	3.138193819	3.043337563	3.036862712	2.961988298	2.971893761	3.03454358	2.945702034	3.070622779	3.970871325	3.001246933	3.009219012	3.034688349	3.010116175	3.155080772	2.999747631	4.630874696	2.98787202	2.994397732	3.005008863	2.983078408	2.879187571	2.988497749	2.99869398	2.980314525	3.049107096	3.056654262	3.594842264	3.067353039	2.961210891	3.085138214	3.491802495	3.027877281	3.043882635	2.976031264	3.020821988	2.976941006	3.704606682	3.020268952	3.014963038	2.997261428	3.013470213	2.982975361	2.92657877	2.968184891	2.955165162	3.161434635	3.625171943	3.040550574	3.018738377	3.191386694	3.063343598	3.02652658	3.009727985	2.969314595	2.951542414	4.247550136	2.998608655	2.987539968	3.085176763	3.508429548	2.983267529	3.012802591	3.074727759
"1552344_s_at"	6.40928	6.93467	8.376	7.15412	6.09538	8.14584	6.11603	6.14879	6.86192	7.77213	7.8293	5.95475	8.30594	7.30231	8.38274	6.56305	6.42705	7.97698	7.40533	8.03677	6.79825	6.64492	7.46791	7.57931	7.58008	7.51006	7.45468	7.45625	7.14518	7.56302	7.18999	6.09368	6.05354	6.07209	7.14407	8.27039	6.36886	7.91843	7.68902	8.42441	6.286128979	6.173802263	4.75690867	5.712616521	4.578745714	6.407975656	6.406419525	6.289975739	3.701861513	6.146699479	5.783163081	5.737730321	6.061390231	6.133986089	4.972212856	6.073711645	6.039676522	5.587877138	6.894477259	6.072840333	6.300171184	6.349401007	5.661914087	4.656307071	6.602377026	6.215643606	6.044920754	6.41154589	6.090835717	5.927869923	5.352455306	4.709449396	6.046193133	6.036776296	5.197960263	5.534930379	5.796758894	6.079244114	6.09285325	6.19936665	5.916952169	6.215584994	5.933248813	5.17581832	5.822338452	6.242298984	5.800664652	6.412290179	5.451655927	4.944856486	5.962625159	6.63763901	6.413438095	5.960280116	6.445045228	5.902313779	5.564873205	6.005576969	6.189444912	6.256954158	6.238359483	5.744355703	5.104741192	6.118958931	6.410678239	6.030407315	6.063749067	4.663354076	4.819286039	6.259143141	5.481716091	5.480689135	5.974225019	6.525129796	5.587888377	6.353055292	5.85789198	5.740714825	5.94264517	6.107790419	6.482339248	6.636605926	5.56284712	5.96605593	5.333995514	6.093025847	5.687461366	5.409532582	5.20153379	6.474987614	5.956148363	5.392090747	7.091081848	6.587986114	6.212190319	5.471773483	7.53710579	6.531952537	4.14235521	6.391070829	5.299133276	5.778650027	6.159374852	5.792155998	5.802640887
"1552347_at"	3.64413	4.38813	4.40312	5.12622	4.39192	4.44885	3.90668	4.16673	3.88784	4.01652	3.82758	3.74112	3.94471	4.84386	4.44718	4.14104	4.3354	4.53063	4.88224	5.04465	4.5738	4.88931	5.81679	3.8572	6.05046	5.66247	4.36705	4.10834	4.20176	3.91933	4.15877	4.21442	3.91375	4.4145	4.39152	4.70811	4.12273	4.03367	3.92147	3.8965	5.822774387	5.988038447	4.746587715	3.895737984	7.450841674	5.191774628	5.796688295	5.84243618	6.680959305	4.979559755	5.096523697	3.375230929	5.311763794	5.540252267	6.274754652	6.313858641	3.699997428	6.68432338	4.963771919	5.604396038	5.667854488	5.479484203	5.529926704	4.269498393	4.473250993	4.83775522	5.335489427	5.043966475	5.2923184	5.401902995	5.628997017	4.258753291	5.607263734	5.359953295	6.541849263	5.853680331	5.856013577	5.029949716	5.022024269	5.210147549	5.080450366	5.910132361	6.124315769	4.310245279	4.972573632	5.704534324	5.048941032	4.157743402	5.015836735	5.33720007	5.786709956	5.046806731	5.891631933	4.17465911	4.075976276	5.678872985	5.774477219	5.729705295	5.719746984	4.390668961	4.084847334	5.582350166	4.563830413	4.592932235	4.435609281	4.56608801	5.171164466	5.552989968	5.50256537	3.884573233	4.169583951	4.936040732	5.750745687	5.803911	5.593499751	4.200871985	5.320819523	5.776933386	6.113142691	3.818265482	4.860648674	4.630326664	5.850027778	4.035356624	4.438528689	5.163940844	4.548952537	7.209757397	6.284371472	5.732766171	3.422326348	6.492006505	5.543423286	4.924869545	5.738655566	5.48800814	4.304870669	5.602852339	5.536497839	4.698819571	5.109591888	6.156060125	5.217086318	5.818159417	5.394692086
"1552348_at"	2.81745	2.85915	5.18766	2.84472	2.8569	4.72417	4.27317	2.83791	3.7498	4.10878	3.61959	3.72524	3.85773	2.84854	2.88066	5.54431	4.10307	3.5396	2.85934	3.36028	4.33332	3.59993	2.80561	2.82621	2.82093	2.87071	2.81744	2.84062	2.84389	2.84433	2.87093	2.82564	2.85624	4.32666	2.8564	3.82845	4.34079	2.83426	2.82241	2.87205	3.121517463	3.469579647	4.214732963	7.148970057	3.053164564	3.140739588	3.096383665	2.994626399	3.027325341	3.025843402	7.413013404	6.457033853	3.10638695	3.868607497	3.054996248	3.120367276	7.813601889	3.000150588	3.503767518	3.747281981	3.313376736	3.069043307	3.142898303	3.132525753	6.669844882	3.278759268	3.120525334	3.217151148	3.26203513	3.127359452	3.151112162	5.305472222	3.043604875	3.186281359	2.942570009	7.128684661	3.32612757	3.152586331	4.510116725	3.551910191	3.988920682	7.836505872	2.970094022	3.232850091	3.733374468	3.012519189	3.100919553	3.170725195	3.024171576	3.471918405	9.121756666	4.019972783	4.480251948	3.763204987	3.071701333	8.125986764	3.037259125	8.594166032	3.435096233	3.269060677	3.907164132	3.029595778	6.581329676	6.445707476	3.089606702	3.060390879	3.137919807	3.263749973	2.986773386	3.895477627	3.04730875	3.163283977	3.080071195	3.134406053	3.176263393	3.094853062	3.15021655	8.50931449	2.976800088	3.239591851	3.060944364	3.037607088	3.124262735	3.121842826	4.207565277	3.073409082	3.428252703	2.880035841	2.961808082	3.109986573	3.13771897	2.940277862	7.168725055	3.026426296	3.440507669	3.076736017	3.587986796	3.572086374	3.205169915	3.031411988	3.141155599	3.483686521	3.173757935	3.400004811	3.135912234
"1552349_a_at"																																									2.739898697	2.78705386	4.391026523	5.189010324	2.694016797	2.767725443	2.721594657	2.699079605	2.704094862	2.73587516	4.091765116	4.151053283	2.751224075	2.856848471	2.703691263	2.735167439	4.208517869	2.729316612	2.770032789	2.763771136	2.99488574	2.714596749	2.749430959	2.758192673	5.825708369	2.792946578	2.791248813	2.795856647	2.730366412	3.017214021	2.796964088	2.784865586	2.748523571	3.460244382	2.642637781	4.916450058	2.699636732	2.768615653	2.737220752	2.724981882	2.735790072	6.021671727	2.694388469	3.251667247	3.181196285	2.737413272	2.800187921	3.092049398	2.696916176	2.949498016	7.384531667	2.776883954	2.770242284	2.763374488	2.773329343	6.164156845	2.730015376	5.845252322	2.748506496	2.814743511	2.768768633	2.727995194	3.431063653	4.406725659	3.035031913	2.729690501	2.754196537	2.761705893	2.789010618	2.716905992	2.707322825	2.806601598	2.73861171	2.772434207	2.78849185	3.154384132	2.826726912	6.775558399	2.670507124	2.775046637	2.842247795	2.727361962	2.734647911	2.877109351	2.806350603	2.720631807	2.991633495	2.617219561	2.805547157	2.789820287	2.795014932	2.647969449	4.491503649	2.751727329	2.761818659	2.741613971	2.700774447	2.769700207	2.887544219	2.846995161	2.801848866	2.676071311	2.739767015	2.764489621	2.748550631
"1552360_a_at"	5.19218	5.24319	4.86678	5.32297	6.14703	5.32192	4.45744	4.6623	4.75618	5.1877	5.50825	4.30576	5.64203	5.94796	6.03791	4.81222	5.04751	5.46585	5.73268	5.22591	4.48375	4.78903	6.54593	4.21686	6.23443	5.43961	4.33831	4.72827	4.77107	4.12826	5.29134	5.34382	5.15448	4.81885	5.27424	5.50928	4.4733	4.15065	3.98574	5.01643	4.86225728	3.789605926	2.990770683	3.648963736	3.170974143	4.682534091	4.558407175	3.134342278	4.746689418	4.457587109	3.711727568	4.044294772	4.882002705	4.288050859	3.694848125	3.61440442	2.804321334	4.305459623	4.610514395	4.028151483	3.098459818	3.112193851	4.026812752	3.464060356	4.09251562	4.226861336	4.435261767	2.726529592	3.697490768	4.617206501	2.810282589	3.78115047	4.266289284	4.275045106	3.64653717	3.700390437	4.740523009	3.910620141	3.994120052	4.394967109	4.450098152	3.598662119	3.978110282	3.891520787	3.729677931	4.63375831	4.546202953	3.519966429	4.981514819	3.498452269	3.925547211	3.752236616	4.251181815	4.078453079	3.58677563	3.715360757	4.097695254	2.699890986	4.472911485	3.779049646	3.887132914	4.328413669	3.954111709	4.228327021	4.607448206	4.707674242	3.946797118	3.348082362	3.705485102	4.208448104	4.203628131	4.539576273	4.048759051	3.911268342	3.523530547	3.732266416	3.707961208	3.412238724	4.360087669	4.140595729	3.866498884	4.381747671	4.047418436	4.010332613	3.693029229	4.996566494	4.009971117	3.934967236	4.692405718	3.71076354	3.397606844	4.817072984	4.297433136	4.342697865	4.863828508	4.807056702	3.779863669	3.421230709	3.379048492	4.980874848	4.025392617	4.760292353	4.715183427	3.832626577	4.502759129
"1552362_a_at"	5.50104	6.3762	4.35635	4.9509	8.34925	5.01726	6.57801	6.6546	6.64053	5.5674	5.34461	6.23541	5.12152	8.10756	6.06222	6.4177	5.37715	5.07038	6.78971	4.31174	5.62365	6.20457	6.30685	6.2975	7.04762	7.16253	8.44818	8.50113	8.56175	8.43955	6.73376	6.23496	8.58357	6.17396	6.43627	4.52062	6.54075	6.57312	8.5959	5.55099	4.567297042	3.745714266	3.00314535	3.226734772	8.096389771	3.616265987	4.076151954	3.151349915	7.209821181	5.634894071	3.763015665	3.742087526	3.529521046	3.563728557	5.323501088	5.690717789	2.955443781	7.238356423	3.070524855	3.065776131	4.137116644	4.016929754	5.359267355	3.462394559	3.784428741	3.562285684	4.200031988	4.197984757	3.93183548	4.460451707	4.528223614	4.156517585	9.130638282	3.015183889	3.845465774	4.296277218	3.421068475	4.099404056	3.355513893	3.654338304	2.997086199	3.006744229	8.140043425	4.150048664	3.473883647	5.013491649	3.774706955	3.26202616	6.712655296	6.33837214	3.95801435	2.965933904	3.712294571	3.035949101	4.062034982	5.754316611	4.855545884	2.897611331	3.443580148	4.001588952	4.118484275	4.05986581	3.060430863	3.958992513	3.095819047	3.37844275	3.93171928	4.356059914	3.527696654	3.709763151	3.871553624	3.066153002	3.85640352	3.246729739	3.360475936	3.56017717	4.075322991	4.190519021	5.780276481	4.828838936	3.798669936	3.259326866	7.35145536	7.876345588	3.565795751	3.774204912	3.618224133	5.513802454	3.502210792	3.747195009	4.140978145	8.120916515	3.67376087	4.123099409	3.659642101	5.991138467	2.940586514	3.548127152	4.340407329	3.152092172	4.856592435	3.519888129	3.70822822	4.057544036	4.054640757
"1552364_s_at"	3.17209	3.17188	5.22544	3.04725	3.17461	5.37143	4.89966	5.65639	5.09438	4.48203	4.69838	5.0005	5.65681	3.95281	4.93341	5.59498	4.86237	5.55042	3.26103	4.91322	5.26707	5.17616	3.08933	2.86074	3.1655	2.90103	3.15037	3.51652	2.41194	2.74501	3.25511	3.60839	3.3073	4.03077	3.26371	5.26026	4.2598	2.43069	3.13422	3.85774	2.887713895	2.975921615	2.870706537	3.01957055	1.873939479	3.423321874	2.831025259	2.153156882	1.83007413	3.035144341	3.512451187	4.066963341	3.537018637	3.023884174	2.115822768	2.891683762	4.115343544	2.758499755	4.249412416	2.909817035	4.489468416	2.761449525	3.067858255	3.910695714	3.582232241	3.196653855	3.119646575	3.15343865	2.345511493	3.052393376	3.092102463	2.94692474	1.894487522	3.880509784	2.774352975	3.545459457	3.461049388	3.609798641	2.779247058	3.521154059	4.143583104	3.552435175	2.832705797	2.877981271	3.582276971	3.461655139	3.109402133	4.237222088	2.438783517	2.891310914	2.966025798	4.007304865	3.201720309	3.262275433	3.08070969	4.070845311	2.539158461	2.950835769	3.26522458	3.338345825	4.067051798	3.010711709	3.17514543	3.980100317	3.63489258	3.596357545	3.096790737	2.880964408	5.115345208	3.247756598	4.200858349	3.006407818	3.59524401	4.137960726	3.097911593	3.289190538	3.143126431	4.220412998	2.103215029	2.915196381	4.196694434	4.358525663	2.794708313	3.069055856	3.296944943	3.816084805	3.026340038	2.085759061	3.089337461	3.101682222	3.194975811	2.307937186	3.961674135	3.757095252	3.037250209	2.863471948	3.166309578	3.022168685	3.682791615	4.591777452	1.960088012	2.748682877	3.049123294	3.053966945	3.603112718
"1552365_at"	12.32221	11.90404	5.24757	11.48253	12.58376	5.2955	5.5437	6.0543	6.19582	5.70896	5.51924	5.87264	6.23786	12.26556	6.38691	5.79323	6.2324	6.28648	11.75057	6.95538	5.66186	5.84981	11.60193	11.24589	11.81279	11.59001	11.80908	11.7532	11.85369	12.02658	12.16839	12.04795	12.58598	6.36929	12.09728	5.83744	5.57054	11.25601	11.85372	5.9555	8.606013426	6.167477978	2.822963376	4.410799357	8.306894633	6.794466295	6.169808315	6.226881788	9.17750702	8.23376315	6.81945494	7.45086567	7.033416571	6.310791837	7.771057563	8.227555683	4.226830315	8.746703074	6.879876568	5.396784279	3.146729488	6.893578137	8.796102708	5.514964633	4.022925275	6.19930938	7.530860797	5.257940363	4.893864601	9.368665015	6.676338313	5.636872003	8.998896483	5.769629001	6.440752559	5.054004057	8.100408496	6.648770045	5.859404844	6.4078293	5.486842145	3.141171238	8.816082679	4.991136674	5.296414846	9.071056758	6.044691166	7.166363359	9.563439933	7.825751224	6.242673955	5.118016363	7.897000045	3.721757046	7.320862413	5.405933183	8.372032869	2.728256039	7.235035047	6.373955801	7.715449119	8.650735879	3.156557841	6.147541638	6.532692626	6.771656541	6.032004447	7.266177234	3.915242008	6.579906592	7.900931321	8.820914589	5.775788317	8.195822948	7.221201955	5.16584855	7.878354273	3.175924686	8.625895019	7.574412886	7.588561094	4.458714237	7.547999386	9.21220346	7.352287588	7.140269334	3.2991594	9.17983664	7.151651275	2.823765704	4.312781442	9.402902665	3.177000371	6.736778478	7.0199054	9.195962696	5.984984428	4.756453159	3.592202458	5.70036108	8.461378152	6.254761968	6.841935651	4.205827806	7.025163341
"1552367_a_at"	6.69689	6.6068	3.31184	5.42784	4.92097	3.70156	3.7279	3.56928	2.85901	3.84613	3.65463	3.60091	3.31793	5.4838	3.72369	3.02507	3.59235	3.66933	4.71335	3.77348	3.57332	3.50122	4.30313	4.79023	5.31556	4.82587	5.11191	5.15978	5.34682	6.5927	6.17879	5.52488	5.45988	3.61607	5.52809	3.39279	3.76016	6.21626	4.86634	3.67962	7.228424764	4.621363123	4.02806377	3.721084822	8.092098243	4.903188492	5.707853534	5.180576814	8.150368303	6.737412589	4.928632669	6.078957926	5.195876531	4.642270908	5.352614865	7.609331069	4.28392981	7.547866405	4.551440462	5.803150222	3.627607964	4.815003219	6.305834498	4.419777645	4.172044818	4.732542733	6.252099776	5.001514804	3.8143083	8.34514483	4.980966643	4.309208849	7.692934143	4.545721611	4.231260091	3.658849904	6.845955407	4.860143992	3.949553838	4.433919423	4.544530707	3.160256102	7.684625705	3.515220907	3.96923736	7.620297281	5.080131241	5.509166661	9.211950876	6.587929616	4.772422776	4.255678359	5.552127103	4.129466171	5.662611288	4.848674605	7.112839102	3.231137935	6.114885197	5.427594942	6.946923096	6.972911733	3.708819173	4.583977548	5.205286642	5.018720004	4.845194887	5.687707635	3.660842693	5.320502053	6.448630862	7.155294468	3.76843109	6.585954213	5.268914985	4.640199105	5.692499999	3.436982868	8.515637311	6.094023242	5.785657085	2.95226361	6.085705701	8.197646627	5.04883374	4.590124058	3.127829836	7.898340754	5.161812171	3.241541002	3.310539115	8.257024515	3.585658646	5.923640962	5.140572411	7.731406834	4.274269382	4.560370957	3.965942726	4.414049158	7.044207634	4.663511387	6.042657491	4.456000801	5.067589127
"1552370_at"	9.59516	9.4633	6.73234	8.89379	9.80961	6.50518	8.86766	8.8899	9.38406	5.2378	7.72882	8.67493	7.06853	9.12855	7.61086	8.58175	9.02229	7.50449	8.81614	7.58813	8.03845	8.61996	8.77321	8.48597	9.30565	8.72467	10.34709	10.20165	9.81956	10.14906	9.35332	9.32072	10.05522	9.21621	9.28629	8.22369	8.15292	9.71205	10.40616	8.21035	7.303140699	7.282615474	5.708607332	4.625150067	7.027327295	6.956405734	5.934626734	7.4248945	7.022114981	6.877945166	6.795966428	7.95982564	6.930082551	6.304978802	8.264422526	8.642662604	7.444341759	7.16240005	6.361924056	7.557685938	8.287213745	7.964041465	6.780192327	6.789234016	5.86687163	6.256458187	7.07808127	7.677202302	5.596238193	7.396554288	8.510547846	6.245785638	7.780814568	6.851705242	7.025159477	6.776683043	6.533077813	7.137086722	5.738188495	7.246616112	7.238518046	6.3626471	7.877690719	5.806892507	8.337469238	7.899759244	6.829824804	7.523879984	7.465718812	7.49557978	7.143362082	7.41866624	8.171777789	7.301459719	7.390837304	8.296165337	8.010467765	7.070899907	7.35242056	8.339227332	7.999472782	6.823867904	6.417558915	6.465080328	6.83138085	7.792241544	8.866485346	8.001570861	7.857533481	6.53528702	7.661613187	7.767091626	7.124916633	6.282890593	7.706330406	7.747789879	7.560753337	7.426292084	8.420266589	7.884752426	7.331573847	7.125900268	7.102141193	8.892110737	6.669326439	7.023019723	5.959059831	7.196333572	6.434946801	7.637343078	7.499358913	7.038293717	5.840602771	7.201068599	7.271554489	7.899699669	5.88586379	5.021205219	7.090590995	6.403359755	7.3062443	6.899368678	7.640053135	7.113353856	7.561980126
"1552373_s_at"	3.50615	3.53769	3.45206	3.52622	4.11971	3.49758	3.63176	3.45483	3.4895	3.68144	3.47606	3.45681	3.5298	4.44149	3.58433	3.4801	3.56233	3.44655	3.58727	3.60603	3.49019	3.4424	3.50773	6.63992	4.77812	3.58206	4.16703	4.16433	3.58327	3.6851	3.59648	3.66329	3.54758	3.49906	3.61413	3.59658	3.58953	5.73086	4.67908	3.50015																																																																																																									
"1552378_s_at"	4.36237	4.55367	4.44689	4.38087	4.70765	4.97071	4.83627	4.4494	5.06686	5.00481	4.89639	4.38072	4.87925	4.76226	5.12204	4.71772	4.45493	4.53258	4.76305	4.53146	4.46672	4.4444	4.76445	4.67631	4.77554	4.84106	4.40468	4.3948	4.71141	4.5288	4.75307	4.41227	4.58843	4.81313	4.79384	4.8235	4.81646	4.71874	4.61787	4.7825	4.598636956	4.54682083	4.021000388	4.461317579	3.857985312	4.641971002	4.606203013	4.631689131	4.153397766	4.372268832	4.404836346	5.804515003	4.461062579	4.587091504	3.85463606	4.297456424	4.80668446	3.747462723	4.579907339	4.498491451	5.302877575	4.112919717	3.951317274	4.666876921	4.544087916	4.753859879	4.551692958	4.867514122	2.82581026	4.194880188	3.131564064	4.57542499	4.194735608	5.491052061	4.080318991	4.468555872	5.085356952	4.538668935	4.199718217	4.568355899	4.542907327	3.95005027	4.172042159	4.198283178	5.758672774	5.520511692	4.331376415	4.578555004	4.398422645	5.11306619	4.006890736	4.652387817	4.847705591	4.573196081	4.499807254	4.640718399	4.168322547	3.864100856	4.21253619	4.982568442	4.578457507	4.312738974	3.756531326	4.173056207	4.987844725	4.101154541	4.324236474	4.657758677	3.882869008	4.224091385	4.997967891	5.005302767	4.288564921	4.455372189	4.743138858	4.231322407	4.587110632	5.22773706	4.055327069	4.409255056	4.891001098	5.394201484	3.686712634	4.393345019	4.058645894	4.569419977	4.703586051	3.95041101	3.935779758	4.800060551	4.87661055	4.289292926	4.145521994	4.121753793	4.52290374	4.187358288	5.847016514	4.456187037	4.706467238	4.695304849	5.012551501	3.896778152	4.211918202	4.09791099	4.540940398
"1552383_at"	6.26631	6.22313	6.07164	5.75739	6.02751	5.92595	6.01693	5.57386	5.53809	6.19974	6.44851	5.93537	5.94736	6.05764	5.91434	5.69957	5.80469	5.821	6.26153	6.07651	5.36253	5.67317	5.7353	5.24946	5.75367	5.75499	6.14131	5.762	6.11403	5.6829	6.06768	5.63652	6.4017	5.84654	6.20025	5.99849	6.18571	5.97024	6.1257	5.98246	4.719477159	5.217816547	4.714438396	4.997099673	5.716393524	4.962292474	4.755148263	5.171532485	5.070848884	4.90713168	5.126049349	4.908954567	4.807855062	5.289733813	5.375135372	3.400789654	4.436700338	5.308476163	4.81841134	5.053941009	5.377689651	5.448963481	5.293296681	5.185699985	4.997701366	5.201411787	5.215641108	5.640161416	5.519309061	4.737079578	5.708937226	5.55687285	5.352086552	5.051459782	5.394973041	5.349038308	4.609959048	5.816540069	4.901060601	4.91421504	5.732295394	5.25816364	4.606229369	4.914859462	4.768441325	4.772176966	4.936478203	5.097055334	4.404280427	4.639616775	5.154942155	5.038584187	4.933104813	5.256550298	5.019627935	5.200122553	4.985447396	4.847933189	4.891068779	4.91350711	5.094163183	3.977529052	4.657068975	4.998262614	5.124676124	4.504786417	5.276453084	5.358736436	5.897889275	4.80326362	5.134071902	5.582846709	5.206301617	6.168405193	5.502754169	5.188922224	5.29472152	5.105618113	4.990634178	5.798415132	4.900900928	5.394014965	5.17946197	4.999806496	5.05409318	4.439507635	4.985520584	5.392649272	5.465989053	5.204698632	5.389419414	5.304249617	4.618828164	5.308554428	5.240842516	4.877847121	6.010024766	5.25992071	5.248531567	4.912379879	5.280002442	4.885428286	5.363136973	6.069954791	5.150999485
"1552386_at"	3.80886	3.27547	3.01941	3.01134	3.02597	3.03961	3.05442	2.98318	2.99011	3.07772	3.01691	2.98931	3.02437	3.03966	3.04396	2.99945	3.01217	2.99456	3.04087	3.05517	2.98269	2.99597	2.99375	3.0086	3.00002	3.04976	3.17207	3.00543	4.6755	3.23167	3.04804	4.09248	3.00539	3.00659	3.05288	3.05485	3.05958	3.02568	3.60866	3.04048	3.113451617	3.029649422	3.119678731	3.060366038	3.045291962	3.129717756	3.072550238	5.785928339	3.179534406	5.195026337	4.003938566	3.719770721	3.098280919	3.212042155	3.104420718	3.282572577	3.153826615	3.025555635	3.023390399	4.620206247	3.161626397	3.141158256	3.656211384	3.762858353	3.137386293	3.136706731	3.161017477	3.164530201	7.753278257	3.480718415	4.206952223	3.155665204	3.123473196	3.130855753	3.246417395	3.493864472	3.004320564	3.144314152	3.061016224	3.155744434	3.109520557	3.566267147	4.310642568	3.006203273	3.146245039	3.048358799	3.092902292	3.12126423	3.024640839	4.408634742	3.66119431	3.142998383	3.090042876	3.137462237	3.141644005	3.535197253	3.107198269	3.146303754	3.091740872	3.127705905	3.111580761	3.808612765	3.152308088	3.402684376	3.081661448	3.056615289	3.142492029	3.24708472	2.953881469	5.230874062	3.370071392	3.094973979	3.072881693	3.108188107	3.148828297	3.119711636	3.169386382	3.075217172	3.113052299	3.172038501	3.097926509	3.074334646	3.272316363	4.119289041	3.315649546	3.438044597	3.023849131	3.453503339	2.95887374	3.131082365	3.184355656	2.966440353	3.149812635	3.155832391	3.14600812	3.069110297	3.720908744	3.037840755	3.091981235	3.052856049	3.259211911	2.997136585	3.226587574	3.437685029	3.127765316
"1552389_at"																																									3.759742603	3.144619015	3.707621684	4.922325727	3.553729363	3.316507063	3.286542567	3.625346746	3.212694686	3.516636165	3.258363078	3.367744561	3.537528841	3.284646003	3.217628336	4.300578473	3.335437336	3.558910371	3.265909301	3.316861463	3.383607214	3.262434201	3.275371585	3.321848098	3.568757257	3.318503	3.366988618	3.387894756	3.304501778	3.260490171	3.380967927	3.403942492	3.74092883	3.342834279	3.09038791	3.244260986	3.104704966	3.293311532	3.203153315	3.230920628	3.263493854	4.662387382	3.860597807	3.436483113	3.348701176	3.183677716	4.16927743	3.297387519	3.225514594	3.387834853	3.328837268	3.34802607	3.248936554	3.349808772	3.97332194	3.316661751	3.618167761	3.160514489	3.446670072	3.304740669	3.292375749	3.201270421	3.06853457	3.255484315	3.423865757	3.189086347	3.310754662	3.478173159	3.090295357	3.195790017	3.922073853	3.362928579	3.287254462	3.323859523	4.162510712	3.279558668	4.050133509	3.169866351	4.056067313	3.666834312	3.30449431	3.256614899	4.246292963	4.320834366	4.411716325	3.288117047	4.019592402	3.083012085	3.185166509	3.393705568	3.36442653	3.537473296	3.184083273	3.233660822	3.251941287	3.782914631	3.343956569	3.449826934	3.531271537	3.214477181	3.768953132	3.105573949	3.244487967	3.245435037	3.306554636
"1552390_a_at"	7.00038	7.73325	6.56329	8.40638	6.48758	6.26187	4.90712	5.42803	4.6247	5.6092	5.53612	5.52692	6.16248	8.48516	7.20822	6.11031	5.63378	7.17135	7.94706	6.35846	5.69278	6.87958	8.38568	8.57832	8.4077	8.02532	6.64167	7.12421	6.32801	6.23545	7.8383	6.94489	6.25334	4.8562	8.19813	7.13977	5.94968	7.53129	5.85711	5.68882	4.731504384	2.932128782	3.079860836	6.703372264	4.524491866	3.087974808	4.220918382	3.033362931	3.109200419	5.030972975	3.020114394	3.033969965	3.199391775	2.982221216	3.334033461	6.089334076	3.051395954	3.378007728	3.148208227	4.427379133	3.120694286	3.062408656	4.351953113	3.285059871	4.562055783	3.057257637	3.112737687	3.068208715	3.066676249	3.046678103	3.170057011	3.061453703	3.240437586	3.089244554	2.95048165	2.964963605	2.908007957	3.476320421	2.993196486	3.2025917	3.070750111	6.32641726	5.664925909	5.111160158	3.101541563	3.049617502	3.188165215	3.243345606	3.490415487	4.621207663	3.065490959	3.924760986	3.107534129	3.092034857	3.164755981	3.123061615	3.647079949	2.993130644	3.093008201	3.737985617	3.164862005	4.772052177	2.986312722	3.028382246	2.992066225	3.057168436	3.16123139	4.219198701	2.954907416	3.023018974	4.270792505	3.078482294	3.090546414	3.084152907	4.08494138	4.890173959	4.964589487	2.966934889	3.506510185	4.007886857	3.102853338	2.978418173	5.556588737	4.291992176	5.280622903	3.040128377	3.942684374	4.40561833	2.919579226	3.887347767	3.133492137	3.690302018	2.959300855	3.194423766	3.192731708	4.744949962	3.154004628	2.954815035	3.109723254	3.054048216	4.954242611	2.912601195	3.0848532	3.049722582	3.087509378
"1552391_at"	3.92742	4.28959	3.9937	3.97847	3.91829	4.0386	3.40125	3.8941	3.89501	4.37832	3.99454	3.95137	4.09861	3.98854	4.18953	3.92871	3.99226	4.01318	4.10052	4.20808	3.95191	4.42919	3.96884	3.86845	4.02828	4.11503	4.16644	4.04428	4.28108	3.98797	4.26659	3.91341	5.18545	4.06529	4.69127	4.16268	4.44555	4.06461	4.03012	4.14081																																																																																																									
"1552398_a_at"																																									3.326657865	2.898853688	5.304739276	2.942985661	2.898721646	2.972375451	2.938614614	3.734482087	2.895643429	2.975833571	2.976717204	3.011911502	2.954152826	2.944222273	2.947502168	2.961100771	2.997064806	2.889976939	2.960888849	2.987930873	3.009061923	4.546701622	2.984080013	2.988236606	2.990018489	2.998627639	3.003628442	3.017455197	4.231359159	3.250446511	5.792240107	2.983821492	2.960426624	2.983859192	2.923778195	3.141520716	2.876105482	2.996634142	2.93723242	2.934741401	2.967499662	6.39046259	3.77319248	2.945359102	2.993399354	2.911178769	2.968571238	2.988420762	2.879954141	3.021833697	2.96186684	2.982253887	2.969769157	3.000960615	2.994758534	4.801289025	2.962733816	2.8668283	2.955886347	2.981612523	2.964746142	3.020196622	2.850018316	2.978055098	2.951534609	2.923941132	3.171616542	3.015202379	3.189316104	3.483928268	5.864616596	3.032839891	2.951246773	2.978645141	2.997888985	3.992953984	3.565337502	3.042290802	2.867542327	2.987477592	5.440958464	2.940782902	2.971869549	2.978124533	2.88971512	2.925635248	2.904221328	2.92222434	2.840907002	2.98521593	3.006293324	2.851236663	2.91470157	2.936318941	2.947941802	2.92808964	2.914263534	2.919227985	2.946083217	2.920449513	3.163539962	2.876421136	2.938141495	3.066274728	2.972616091
"1552417_a_at"																																									4.573185755	4.149597832	3.657064844	5.779781914	3.147416646	4.607607053	5.638818981	3.562225477	3.876708468	4.523159568	5.014687675	4.746727392	4.918839974	4.801656813	2.871509447	4.698553514	5.297295254	3.763019804	5.147852862	4.557932247	4.606895042	3.26347066	3.816221802	4.226894009	5.907229234	5.297842487	4.231270908	4.976698469	3.639584797	4.137231286	4.711090622	5.107920944	4.363863267	4.646588718	4.333575319	4.66818131	5.171483442	4.414351739	4.322834853	4.513299696	4.533943179	5.409251135	4.322254624	5.583762504	4.370292276	4.363317534	4.660717845	5.30933556	4.390734576	3.566186908	4.699801071	5.215477788	4.628833632	4.761259388	4.661550894	4.59691389	5.078534696	4.182974436	5.170455651	4.40842109	5.074207049	4.38582804	5.456202358	5.702772144	4.92752014	4.965181865	4.659145575	2.965339487	4.243980257	4.986020175	5.052172326	3.957606542	5.182877999	4.416699888	4.047759962	5.252207024	3.160474739	5.17996055	4.387935038	3.974810038	5.261912764	4.985576869	2.910221429	4.325467673	4.323721884	5.356919485	4.313626549	3.827440017	3.51199453	4.148566641	4.6638874	2.81959833	5.518051042	4.604812775	4.476204211	3.521089345	5.856087856	4.777952926	5.092295181	5.181062717	3.162923527	4.478610626	4.445441593	4.033385346	4.462900537
"1552422_at"	5.31029	5.22564	3.97532	5.30173	4.08756	4.0103	4.2435	4.0578	4.03502	3.80225	3.97469	4.25207	4.08146	5.29815	3.71981	3.91113	3.72298	3.99279	4.08361	3.46361	3.6898	4.07044	4.33101	4.32125	4.1757	4.0998	4.95168	4.29886	5.16105	5.02767	5.61411	5.54694	5.42448	4.12365	5.76479	4.42439	4.4818	5.66437	5.38791	3.46927																																																																																																									
"1552426_a_at"	11.95008	11.94627	13.09198	12.12918	11.82117	12.65235	11.77846	11.97827	12.0586	12.30603	12.9291	12.02415	12.66921	11.6604	13.14357	12.34357	12.08661	13.00279	11.78056	12.99478	12.40601	12.42525	12.20059	11.9645	12.01185	11.82595	11.6914	11.88894	11.8039	11.94382	11.98524	11.78936	11.67372	12.11168	12.16781	13.00478	12.08648	12.34286	11.8011	12.98723	8.601335126	8.869048973	8.973544445	9.494246291	8.798604982	9.05027167	9.846774228	8.767821651	8.401886756	8.947287264	9.497315451	9.386867979	8.823285691	9.477494617	8.665140731	9.27972324	8.922760663	8.661822385	9.167149583	8.95497504	9.579780533	8.806755105	8.798622497	8.326222231	8.834011722	9.281598343	9.260684794	9.473736089	8.894099825	8.657734294	9.234783067	8.73199047	9.171503587	8.723272228	8.827674682	9.31904907	9.170150068	8.940203316	9.204039894	9.446371633	9.018339278	9.662575455	9.02163419	9.497414526	9.127230868	9.1292027	8.927904675	9.110616576	9.25552601	9.062126187	9.590147998	9.230031328	9.793184177	9.856261127	8.576414976	9.543500653	8.715653831	9.200257911	9.550299739	9.183937335	9.512751007	8.599308818	10.10585909	8.846869749	9.352476366	9.335700058	8.755008489	8.746598812	7.956601666	8.56374978	9.808665363	9.617136737	9.307331463	9.236832167	9.37416347	8.625944944	8.70752824	9.651532117	8.562711176	9.280272101	9.498598602	8.991262006	8.821061651	7.696939649	9.094760815	9.016602979	8.985144305	8.202060072	8.778002702	9.562488202	9.542741007	8.403004216	8.922135503	8.705740388	9.136861297	9.038634352	8.820178416	8.249022665	9.694724462	8.848484838	8.726584108	8.645812192	8.758939272	9.14043043	9.312712612
"1552427_at"	5.5023	6.17362	8.26519	6.80124	5.01002	7.73253	7.66012	7.1934	7.43999	7.78221	7.66333	6.95411	7.84135	6.74973	8.20098	8.12256	7.9596	7.8494	6.37511	8.23921	7.23237	8.00922	6.8716	7.66099	7.36172	6.48563	6.95682	6.38913	7.21174	6.80334	7.08068	6.01987	4.18468	7.92779	6.3892	8.29476	7.9728	7.47198	6.47411	8.53371	3.822408683	3.733127788	4.000579184	4.104167112	4.022533659	3.985048479	4.146997323	3.835417794	3.747643233	3.967230037	4.133712198	4.993052517	5.003200724	4.815365386	4.059463406	4.000593866	4.103288113	3.947577386	4.282063346	4.099066434	4.63870889	4.031616201	4.145525981	4.079077122	3.92592679	4.183144424	4.810468485	4.193962051	3.224069167	3.821238354	3.849561754	4.144406077	4.013786286	4.224821807	4.006889349	5.523683825	3.799110095	4.15288797	4.330165365	4.756588136	4.09321554	3.600614277	3.649157346	3.656594417	4.704167602	4.086722703	3.987745779	4.479757229	3.781564846	3.487564993	3.950139727	4.147021362	4.8777356	4.150959367	4.124694246	4.351963821	3.914767829	3.816485133	4.052858768	4.580686289	4.189889735	3.775528813	3.969029817	3.770030398	4.474527516	3.814847831	4.137818826	4.268700354	4.290682079	3.817788563	4.015102102	4.253388188	4.086208444	4.015350259	4.229269758	3.944130995	3.824847861	3.754688219	3.875732267	4.394845244	3.996239115	4.924294897	4.051466347	3.867075609	3.695751311	4.183810691	4.56203624	4.246359892	3.562861422	4.249126524	4.244864527	3.686463723	4.613799566	4.327507037	4.846763502	3.771362062	3.65896456	3.953569805	3.959811296	4.348031534	3.831252781	3.697341723	3.80380803	3.949552936	4.659337697
"1552455_at"	3.53732	5.16094	6.28016	5.15359	2.8504	5.22716	5.52794	6.63461	6.19987	3.9254	5.16238	5.97423	5.44725	3.50716	4.83337	6.48806	6.34679	6.38885	3.26163	6.35361	6.64506	5.99191	4.89267	5.24344	4.10998	4.87524	4.2861	3.99889	3.60507	4.68919	4.60068	3.83191	4.00669	5.73693	2.56602	5.25039	5.53221	5.44484	5.46325	6.76328	2.352475398	3.451874155	2.336812469	2.311320096	2.335103462	2.359875412	2.553252164	4.437453516	2.341140246	2.322087534	2.359066319	2.365096744	2.631678032	2.358267067	3.959770366	2.332580359	2.324203199	2.331148913	3.153301376	2.769025967	2.366588515	3.414801451	2.329572788	2.620164789	2.335439264	2.772221996	2.371099226	2.370807092	2.334089683	2.344021974	2.369395652	2.336483267	2.470329771	2.344084368	3.180527156	2.351260646	2.324675	2.344961563	3.212942714	2.355432305	2.330904129	2.609590584	2.30205823	2.330604383	2.43482521	2.342119578	2.361158683	2.370192167	2.34855789	2.339820616	2.316539176	2.340785929	2.360759447	2.356751959	2.347208004	2.426936648	2.347987177	4.08516707	2.374974951	2.498306057	2.356280337	2.341047343	2.311384982	2.343266955	2.349940221	2.376225589	2.371280617	2.368900341	4.833200548	2.348549859	2.338967192	2.347280057	2.355387949	2.387868963	3.044111353	2.341639416	2.339562309	5.173209097	3.427509813	2.339930346	2.376045442	2.863888831	2.344897488	2.335610727	2.324282346	2.458730504	2.335707112	2.573123115	2.312191865	2.366577789	2.369358578	2.449354504	2.32420461	3.473439669	2.37995876	2.322819036	2.348651413	2.373288401	2.50683538	2.512720277	2.351597219	6.443694523	2.377699335	2.349560759	2.364922812
"1552470_a_at"																																									3.986843747	2.645573877	3.209059644	3.310939233	2.541312243	4.186980325	4.578762928	2.204466824	2.177956016	3.858967277	2.545670108	3.682376007	4.051917523	4.03678478	3.305707009	3.597539606	3.796958312	2.722984531	3.376111638	3.392719677	4.811165615	2.218851979	3.033683385	3.282861631	4.54675005	3.348465705	4.344386481	3.764292428	2.210039912	3.383564835	3.670818189	2.682313253	2.199909389	3.564924194	2.165228681	3.36123764	4.758195957	3.235500615	3.3093307	3.466839135	2.276362002	3.15726718	3.579593412	3.742869319	3.605034744	3.286282399	3.470676517	4.374209212	4.514446439	3.58877813	3.547177939	5.094693652	3.017181793	3.611592572	3.416010896	3.818158722	3.207845445	2.160684327	4.291793524	3.945005041	3.866912885	2.863703378	3.410796787	5.01142731	4.406317002	3.427568824	3.800643287	2.905962202	2.712879689	2.61741296	3.552987947	2.671161605	4.484213902	3.397259374	3.560795947	3.006247769	4.916788914	3.655163898	3.22214886	3.533471372	4.026353937	3.589203311	3.131681319	3.490661385	2.95962828	3.555063757	4.556375991	2.998130435	2.477840822	3.491443974	4.793389814	2.726233299	4.562502168	4.517866277	2.96546946	3.257076447	4.312416046	2.727868176	5.382046492	4.614337181	3.267438628	2.389638467	3.888235427	3.433956562	3.387796307
"1552472_a_at"	7.65214	6.76969	5.86898	7.11635	8.49072	6.11554	5.92907	6.57433	5.74446	6.02711	6.61026	5.44887	6.55507	7.20814	7.00503	6.68605	6.88781	7.09222	7.4683	6.51147	6.50576	6.544	6.91271	7.31365	7.08165	7.13125	7.25021	6.17535	7.41355	7.2127	7.26754	7.63742	7.53391	5.95446	7.03018	6.51141	6.65901	6.64812	7.50398	7.14654	5.026922453	4.991836034	3.627531313	5.731513641	5.001098547	5.302574608	5.13664659	4.464493448	4.799383605	4.705193911	4.722614915	4.697747483	5.14514794	4.661171065	4.385585468	4.989261126	4.822416169	5.236270722	5.2266319	4.998062934	5.016323831	4.500287807	4.880702351	4.906868634	4.511475026	4.941186009	4.304337174	3.516351973	4.418108584	5.682592719	4.844153541	4.216892386	5.182849207	5.492261474	4.493824604	4.18948277	5.168009632	4.51180732	4.55457382	5.119465124	4.77942209	4.707591242	4.963352197	4.625415473	4.507678566	5.248621114	4.760091701	4.899141992	6.207220443	5.412425273	4.245217248	5.479190296	4.519411295	4.522049156	5.121262658	5.545105451	4.944020805	4.444875025	4.585484985	3.677558114	4.58878798	5.456108866	5.135473369	4.628537964	5.117524083	4.779257367	4.028967667	4.879279794	4.89322913	4.873754399	5.021358679	4.586815842	4.755584865	4.225408274	4.516927324	5.255057529	5.282843764	4.596202158	5.664909619	4.912473513	4.73655629	5.410146626	4.918599531	5.090598921	4.505352258	5.324710696	5.629634232	4.75315093	4.270174275	4.249909989	4.840774614	5.05369832	4.416487197	5.524123425	4.80407516	5.079845374	4.302677536	3.588119473	5.245924748	4.848931778	4.774716815	4.23349124	4.870286967	4.462080895	4.163788365
"1552473_at"	4.00775	4.14883	4.90335	4.0786	4.23815	4.43528	4.36125	4.00861	4.00984	4.51204	4.61429	4.01626	4.46066	4.0674	4.39436	4.05355	4.08834	4.13066	4.287	4.39913	4.04548	4.02716	4.03584	3.66912	3.85719	4.3072	4.1803	4.18261	4.26411	4.11857	4.31218	4.03182	4.26886	4.06505	4.29048	4.43324	4.44596	3.34387	4.17016	4.24843	5.726983184	5.978532845	6.077709978	5.687386824	6.572561365	6.10782863	6.42505647	6.120595893	5.941075341	5.814837083	5.640672608	5.630766272	5.464600528	5.921607606	6.238256513	6.148444022	6.207894202	6.02727306	5.585379317	5.892206593	5.616576121	6.304184568	6.14701953	5.837823296	5.920852354	5.798712437	5.863675634	6.267951684	6.405101109	5.617162186	6.31631005	6.352550373	6.053358622	5.83405776	6.212642768	5.472522602	5.566953073	5.819733765	6.046138992	6.18383996	5.946141759	5.402719311	5.433389041	5.650418281	5.761893774	5.515198249	5.951448825	5.745152885	5.225717215	5.934891633	5.861442391	5.73810175	5.592658077	6.252075026	5.802753346	5.39963121	5.966152644	5.801174356	5.4324467	5.892812394	5.769162983	5.706813889	4.791752983	5.43961319	5.313915429	5.762617638	5.824284962	6.580026327	5.851223083	5.468181991	5.184052572	6.259954469	5.424556002	5.750499123	6.120199546	5.848314884	6.22149288	5.493872618	5.679679611	5.940231813	5.735356216	5.47643719	6.028866277	5.723391911	5.163344922	5.074498864	5.458678826	5.368281352	5.132117696	5.802747833	5.278270263	5.672817027	5.273738937	5.281240999	5.297764346	5.668272391	5.116514509	5.885603097	5.652219459	5.158515437	6.435990017	7.725461616	5.315467002	5.811100366	5.691522427
"1552476_s_at"																																									6.970278512	4.195676733	4.05359017	4.641513271	5.977245008	6.134594604	4.971909122	3.460409558	7.215385287	6.076333959	4.675889019	5.583765365	5.481815542	3.774485237	5.089930752	4.644028563	3.806803061	6.573656859	5.071630098	5.207654498	4.585688923	3.930423507	6.068769018	4.698810386	5.089142912	5.015859312	6.248966796	4.602680679	3.627977177	7.416341581	5.479107783	4.67400642	7.222231939	5.430795163	3.860202215	4.898180342	5.07848725	5.88692052	4.59331327	6.188472129	5.481836426	3.778802064	6.730774381	4.193693891	4.903087659	8.070388291	5.977879552	5.695669642	7.270511312	6.060108875	5.454066092	5.359288404	5.813491611	4.956957525	5.806215944	4.414078935	5.429863851	3.569054445	5.395415786	5.0793329	5.727557294	6.218445461	4.647166464	5.102783089	4.945886782	4.914184329	4.249485538	5.483741931	4.291239192	4.532878021	4.253318535	4.632756973	5.715715013	6.605993204	4.824713625	4.191191724	5.752647934	4.2940317	6.642552817	5.441143826	6.104754579	3.628782704	6.030483657	5.80387808	4.723857458	5.85366367	3.589809107	5.964133851	5.072948003	4.671606903	4.583571796	6.519809642	7.30519639	5.486706434	4.868248737	6.655380068	3.862498815	5.755899122	4.996414797	3.852827762	5.769748765	6.329276191	6.773920719	5.32613993	6.62956337
"1552477_a_at"	7.79078	7.8342	6.79141	7.42565	7.81737	7.63876	6.64015	7.10103	6.90752	7.29279	7.11417	6.76412	8.16087	7.9408	6.98233	6.29381	6.51379	6.69475	7.67851	6.84217	6.75121	6.2987	6.79872	6.04127	6.86764	7.74937	6.83562	5.90237	6.40628	6.9079	7.49863	7.96531	7.32416	6.66058	7.47858	7.04127	6.25315	6.59211	6.98729	5.48635	7.629389655	6.031221422	7.184387476	7.811879811	7.074874457	7.999258611	7.720077173	5.969865418	8.161145285	7.322779066	7.574376458	7.226402276	7.425943129	7.322130195	6.488946973	7.817626468	7.348476429	7.861251484	7.477301277	7.420001487	7.646688517	6.337707412	8.362618965	7.632579954	7.135595475	6.499665251	7.408547733	6.925816109	4.930499086	7.904733856	6.716499924	6.579093602	8.01087865	7.864052415	6.309897295	8.009571936	7.391320528	7.559200382	7.103464572	7.418326525	7.362561491	6.620158677	7.2293582	7.577672668	7.118482385	8.625702407	7.589700512	7.553955972	8.57242531	7.471920783	7.523812198	8.37043633	7.073409065	6.664965155	7.743615159	7.181358933	8.014332931	6.538636817	7.163710248	7.903811405	8.802043926	7.443359421	6.960496805	7.611739254	8.075054087	7.216173275	6.789246594	6.940472109	7.191189575	7.013377405	7.884901871	7.80956669	7.126655232	8.304992212	7.22215506	7.336602175	7.418447012	7.83708045	8.186665775	8.029496572	7.76012003	7.276478561	6.953399024	8.450969794	6.107138494	7.612400191	4.985638299	7.490409626	7.118499495	7.245605367	6.756451657	7.841816873	7.676828257	7.798844407	7.191922493	7.789242084	7.804860922	7.137079009	6.759086704	6.936108245	7.67673359	7.120488828	7.913230578	7.30853962	7.953410696
"1552478_a_at"																																									5.000995372	3.683166067	3.729717665	3.850472797	4.807827753	5.638883127	5.101520854	3.687235528	5.898921521	4.047535934	4.605217621	4.492183891	5.550513852	4.10766861	3.807943652	4.536467114	4.037305256	5.00940872	4.451889282	4.990781451	4.33000363	3.735523216	4.620139399	3.906771708	3.923306997	3.851126228	5.283298701	3.302147092	3.761761651	5.321267069	3.912249208	4.121435992	4.966384655	4.936478393	3.623183049	4.19914267	4.438693357	4.175890149	3.935517006	4.224726296	3.761112356	3.511673537	4.903303008	3.704350574	3.646840473	6.636368631	4.507413584	3.913821567	6.659954925	4.049691738	4.635537588	5.8224609	3.786934321	4.106783985	4.969811031	3.904866705	4.32044095	3.095554581	4.505932528	5.034993857	5.760001818	4.323754204	3.715398802	5.095476631	5.238275998	4.871467263	3.877330758	4.014081074	3.620283935	3.706663571	5.020809062	4.531399733	4.554473002	5.983029004	3.930783344	3.961731468	3.93292563	3.938005051	5.384119192	4.87133183	4.905452759	4.872705189	3.934449888	5.556132324	3.61056903	5.337563251	3.47274146	5.695246226	3.693625093	3.92572256	4.138375647	5.34812986	5.073843703	5.143137991	4.815007523	4.603248982	5.691789231	3.58832091	3.771055729	4.775958882	4.046883429	4.030324564	5.274444469	3.783361959	4.698733986
"1552482_at"																																									2.522875153	4.53880524	2.53321371	2.499023411	4.716130917	2.530327315	2.514963761	2.490545746	2.687878727	2.484603252	2.533798498	2.540652952	2.53056384	2.521369278	4.310743462	2.511725128	2.523393204	2.946004326	2.59439772	2.527002839	2.518229413	2.745517519	2.532458538	2.533034304	2.504230935	2.563801538	2.694678308	2.542064437	2.500241309	2.513866884	2.516578404	2.526583709	3.175129063	2.749031642	3.572608677	2.535851411	3.218235326	2.544406964	2.515092467	2.522876301	2.527382623	3.419441489	2.489226249	2.519607169	2.535614741	2.504401328	2.527407733	2.541947417	2.459080131	2.527233062	2.520134576	2.526814657	2.533528317	2.509918021	2.536679085	2.517203187	2.509678469	3.077865552	2.530310651	2.53598769	2.518118715	2.502813997	2.471029569	2.514792253	2.515369881	2.516093586	2.532209645	2.534146561	3.636047158	2.514240032	2.503180812	2.543263657	2.530320401	2.525257738	2.54317712	2.528086889	2.540824588	2.62847668	2.53093165	2.540130108	2.528264321	2.524170705	2.513021502	2.528695789	2.490969597	2.508548264	2.501836003	3.829215811	3.04646252	2.536531664	2.539464107	2.465155011	2.514529298	2.516725292	2.520538241	2.510124994	2.492077286	2.503415294	2.51963456	2.503703493	2.547465778	4.7007896	2.523786774	2.524019955	2.541238443
"1552485_at"	6.38184	6.10064	8.21475	6.26459	6.79679	7.83875	5.41969	5.85685	6.25783	7.30816	6.9189	6.30639	7.63665	7.08291	7.03103	6.13561	6.20174	6.84397	6.44454	7.35188	5.94866	6.39396	6.8744	6.81177	7.11827	5.68217	7.12881	7.2634	6.46514	6.16423	6.26141	6.12516	6.2652	6.41437	6.28439	7.62862	6.38422	6.70189	7.22615	7.58522	5.238299502	5.657560307	4.238723082	4.511830401	3.177089499	5.388458172	5.14950947	4.24567502	3.747358756	4.879140654	3.689154387	4.621208511	4.362064468	3.638292575	4.81191978	4.672808554	5.03511104	3.37338722	4.25379408	4.348812272	5.531005174	3.849986326	5.351365326	4.626150372	4.237739013	4.959376845	4.437302594	3.492859815	3.457322452	4.905801468	3.969068919	3.957117619	4.229387873	5.276917775	4.424749215	3.569813979	5.574555288	4.613120914	3.930118427	4.778069764	4.963220871	5.072200298	4.37738033	4.371969372	4.679616016	5.5189397	4.280816751	4.797726492	5.041130336	5.212834003	4.181280846	4.962900579	5.518733758	5.047789463	4.966286935	4.976273916	4.105843266	3.134364764	4.267292854	4.799681055	4.652117571	4.303005539	4.964386788	4.319792258	4.430523856	5.463891058	5.191246733	3.588076854	4.569810263	5.786823929	4.256532086	4.519547927	5.177323514	3.273248981	3.907001675	5.285968105	4.940772754	5.194976911	5.098553141	3.317019728	4.563170189	5.044247056	3.474976557	4.974486446	4.505034523	5.191325975	4.44844418	5.852356735	4.498060068	5.538601634	5.775615626	4.027173255	4.360624062	5.686321171	4.546227695	4.663181186	3.784884181	4.307491546	5.353505821	4.615307099	4.368449373	5.037640774	5.223236608	5.490794819	4.47411215
"1552486_s_at"	4.08535	4.21087	5.1541	4.12927	4.40038	5.25943	3.68724	4.32966	4.26643	3.79026	4.22497	4.07846	4.87408	4.53472	4.43295	4.1096	3.55916	4.71852	4.29484	4.38963	4.37956	4.07186	3.8576	4.47244	4.03468	4.35363	4.81254	4.6075	4.75756	4.1803	5.62494	4.08457	4.24604	3.51018	4.56564	5.34937	4.5977	4.75076	4.12306	5.0996	7.339650912	6.265488755	6.73774646	6.741182293	6.274923546	6.822466765	7.149268079	6.812959019	6.661497424	7.28857777	6.839405987	7.775955227	7.165057626	7.170605854	6.328559415	7.253873942	6.63876545	6.196452557	6.788969551	7.864085193	7.486454572	6.116916061	7.027721055	6.588436573	6.188252432	8.155512205	6.975909711	6.580211309	7.03832205	7.378719506	6.558457089	6.723230395	6.317984212	7.502953279	5.945807643	6.67845075	7.120410676	7.780871956	6.537668592	7.334223075	7.460705391	6.818334972	7.073973557	6.654579897	6.778976624	7.345092702	7.179751208	6.889950598	7.387371931	7.044078364	7.267680222	7.768571561	7.005072975	7.518887683	7.044203504	6.495450728	7.207511835	5.530291903	7.15587462	6.713958513	7.188547409	6.645702045	6.482189202	7.403966371	7.027074118	6.993140399	6.823038961	6.347231909	6.227909357	7.288436628	7.426144574	7.960701264	7.310728121	7.44836249	7.248988459	7.452348192	7.428220066	7.106655642	7.327316789	6.932832375	7.183781638	7.841857517	6.764251637	6.853967896	7.013390524	7.265789457	5.535537355	6.799868506	6.254388599	6.875124067	7.206285124	6.104625707	6.621520243	7.298120961	6.89496056	7.420886058	6.638604602	6.26227618	6.989415246	6.814469893	6.844478029	6.636569926	7.307055046	6.881933045	7.030312488
"1552490_at"	3.71346	3.85286	3.41299	3.86351	3.92158	3.86928	3.90781	3.73701	3.73997	3.72904	3.80635	3.72533	3.00724	4.70802	3.93426	3.89233	3.80646	3.57137	3.9881	3.98551	3.83206	3.7451	4.08043	4.19722	3.92648	4.07796	3.98019	4.64146	3.95075	3.82296	3.97888	3.772	3.95315	3.78838	4.65685	3.65679	3.68832	5.19217	3.86365	3.85692																																																																																																									
"1552496_a_at"	4.31364	3.47469	3.60312	3.47864	4.98073	3.93345	3.33241	3.76192	3.41281	3.62402	3.43383	3.50252	3.59704	4.64154	3.5569	3.43921	3.44088	3.62211	3.53233	3.59912	3.41157	3.7595	4.03178	2.81461	3.49718	3.5445	3.47367	3.36633	3.49927	3.45096	4.81319	4.09299	4.36386	3.44803	4.04547	3.67277	3.54018	3.30036	3.44122	3.30849	5.863725432	2.934865342	3.670437894	4.468183096	4.261519618	3.749429653	5.118689705	3.007361407	6.278892664	4.656005433	4.475320983	4.543862417	4.157450955	5.485291981	4.734110043	4.689133966	5.038413744	5.720684082	4.839804679	4.512156617	3.214074527	3.085670727	4.923953395	3.036430218	3.45926965	5.097316854	5.804238671	3.89590997	2.880240748	6.100889837	3.067842457	4.894461754	6.183944957	4.765314576	4.178560815	5.029051719	6.414499598	4.192845339	4.932029658	4.764701977	4.254488608	3.44185627	5.105038688	5.740761445	3.285916421	5.914697744	4.192642281	4.856448065	6.018531136	4.330604105	4.198902979	3.444109015	4.228814038	3.03888271	4.230580302	3.838529702	5.789489714	3.035840966	5.165450678	3.275925679	4.634320177	5.680685972	4.934732109	5.332354098	4.167186409	3.802807475	4.278103023	4.204901375	3.076906944	4.013575742	5.399746198	5.974409527	3.891921973	7.085615702	4.112367938	3.039841543	4.618268585	3.91810402	6.121983157	4.120496296	4.8242707	4.573571729	5.657181714	5.385377013	3.613552425	3.855214505	4.741437171	5.792930595	6.04446272	3.754636238	3.050108822	6.053457609	5.902668797	4.725594062	4.804388458	5.726623467	3.657869563	3.848964412	5.09467318	4.649201622	4.673352381	3.483451151	5.22076504	4.09504738	5.467552463
"1552502_s_at"	8.9737	8.12646	4.44424	9.05621	7.415	4.21561	2.74622	3.01427	2.73627	3.72171	5.05502	2.70994	3.47195	7.41285	5.22835	2.7576	2.76305	5.92078	7.87517	5.75822	3.97442	2.72464	6.46976	7.52309	7.23654	6.84832	7.13071	7.36499	7.57146	8.09831	8.78426	8.43692	7.33969	2.72687	7.0585	4.69756	2.7651	8.69801	7.1606	5.9217	6.407181315	4.162781721	2.076145188	3.422322647	7.576104288	6.256741887	6.212705143	4.666568911	7.169927781	7.07941984	5.754390816	5.154302761	5.577939603	4.237996386	5.916109927	7.790406097	2.074273851	7.231532854	5.829044932	5.806442013	4.795006774	5.1989102	6.859829361	5.025520185	2.472761952	4.781520529	6.689996667	4.133669488	3.400191637	6.448016885	3.349417124	3.601509137	7.042050688	5.1894555	4.662995512	2.814664789	3.982313622	5.816282656	5.437528275	5.971766752	5.226734791	2.840572514	7.060010636	2.073354289	3.319917683	7.340710534	6.225281905	6.335626911	6.839713498	6.394985366	4.852132195	5.766136535	6.205071864	4.355623257	5.990546697	3.518242936	7.158388126	2.045715893	6.093542321	5.398691364	6.300192947	7.456016773	2.329005464	4.15350893	5.541566275	6.003109	6.051797243	6.82693906	5.258441487	3.380884919	5.099182372	6.259564343	6.145016505	6.090263473	5.201700789	4.127103806	6.722976979	4.782962736	6.96010117	5.958981363	5.878217631	5.510135071	6.78034359	8.011637328	5.166866776	5.987723091	1.905836373	6.940169009	4.764496803	5.50888785	2.082928313	6.649091396	4.392525115	6.662050202	6.103191484	7.420510426	4.060820305	2.427741887	2.399203304	6.056203485	7.13486925	4.940091032	6.787849788	6.327231031	6.451150139
"1552504_a_at"																																									5.780441597	5.70924492	5.755812929	5.406310177	5.617641357	5.393481619	5.195017982	5.022689407	5.566432011	5.748999229	5.318644517	5.551738191	5.158176441	5.686550085	5.916005165	5.850003146	5.821174264	5.667426391	5.299435731	5.049773867	5.345571325	5.968003681	5.856722403	5.606146553	5.699295992	5.698694439	5.578014522	6.031074203	4.798394176	5.266324094	6.141343037	5.930220929	5.947471897	5.080018451	5.672597811	5.863630173	5.055982007	5.553648336	5.032338828	4.929054506	5.490331304	5.096229624	5.453533982	5.588410956	5.699574134	5.696625742	5.280633124	5.93722623	5.241142158	5.893029115	6.17143462	5.216153528	5.326687007	5.654078584	5.048923488	6.004948038	6.066466525	5.492239667	5.382156564	5.650953065	5.430564141	6.44710562	6.287730089	5.279330801	5.00745145	4.912556201	5.642016679	6.119425462	5.471140134	5.370762883	5.016671967	5.786106967	5.07386127	5.465279364	5.744748135	5.773174564	6.134610713	5.689182359	5.321220876	5.600624133	5.261716685	5.07210104	5.714341855	5.638578675	5.196379832	4.840178614	5.569129901	5.556448028	5.595053863	5.621598246	5.844750321	6.125837563	5.354446314	4.966481146	5.666335705	5.402195167	4.866030692	5.653078173	5.665882082	5.001097908	6.167283816	5.348226135	5.044720982	5.184457081	6.070131484
"1552511_a_at"	7.23141	8.10587	3.0268	8.66503	6.35291	3.22199	3.0629	2.84148	3.02319	3.08535	2.88511	2.99951	3.03115	7.97182	3.05967	3.00622	3.01942	3.00235	7.50515	3.07737	2.85306	3.00524	8.36922	8.79167	8.35203	8.49065	8.27682	8.54713	8.01688	8.15736	7.47485	6.97063	4.97827	2.96285	7.51567	3.06897	2.89907	9.04382	8.33862	2.88755	3.721467366	3.649907594	3.312552888	2.797318517	6.003997858	3.3396956	3.214509095	3.196034063	5.606739253	5.623262578	2.838194966	3.339477411	4.283035428	3.772695737	3.712296809	6.136422492	3.344790925	4.430124681	3.345106915	3.334695789	6.393156222	3.21896783	5.420515254	3.501300368	3.384995392	2.873028885	3.621401071	3.392224965	3.505471698	3.521984423	3.659449703	3.364829445	3.89390219	5.358311244	3.32732185	4.064233869	3.057682396	4.597394836	3.283953179	4.267726674	3.267246142	3.038539656	4.555935668	2.819871349	6.484759945	3.631902034	3.382432685	3.306586327	3.826700021	3.466810581	2.819593743	5.52724479	4.820993269	5.797462756	3.248052935	3.522378557	5.678583124	3.058195639	4.784016862	6.442107841	5.426163057	4.428458252	3.076572713	5.10820038	4.094072169	5.09431186	3.869825941	5.500554559	2.942325104	3.199783046	6.568320863	4.397271905	4.687259599	4.847778744	3.336646174	2.829879442	5.372239063	3.19276414	5.159491385	3.408490342	4.942347247	3.227481103	5.656997925	3.491954992	4.216538108	5.055077776	2.783316936	3.751061449	3.199602318	3.39050288	5.735305008	5.183726651	3.19719748	4.290263136	3.659444767	4.856962733	5.790861565	5.768413489	5.096016591	2.944640765	4.914916202	2.817573941	5.63149142	4.050198516	2.92086261
"1552516_a_at"																																									5.191258017	3.451352899	2.729027028	4.382928537	5.297703715	5.952801035	6.105034206	3.040488905	5.21678094	5.178014403	4.668727307	4.940854808	5.908430337	4.330540408	3.280777187	3.126789165	2.735395618	5.590149767	5.569373476	5.250250395	2.920034399	3.7334969	4.71618911	4.153808414	4.984559948	5.76022702	5.554199467	3.955287626	5.597446689	5.140227115	2.79565319	4.84134562	5.393690248	6.008500097	4.668641605	3.571382969	5.631069405	3.285579141	5.510641624	5.842169155	5.785757689	4.815045295	4.679694743	4.940799174	2.870595414	6.717711588	5.637258933	5.263854623	4.426864779	3.540820185	2.777041745	3.829790305	3.690126628	3.758441998	5.673079738	2.718946804	5.28351467	3.431564157	4.747829362	3.157277591	2.898751576	5.687214414	4.757659047	4.857103829	6.130065611	4.62148095	4.037126796	4.119797466	4.859258702	4.448971379	4.79660794	2.944798103	5.564292307	5.866463956	3.794678658	2.829955304	3.047425441	3.991174367	5.039921347	5.214071946	4.772793348	7.110216408	4.976678493	4.519335363	4.422713972	6.215016328	2.8625728	5.419564876	5.043955266	3.883516185	4.198796297	4.733099687	4.451497304	6.392466312	5.288833435	5.266066565	5.175727933	5.034268883	3.656985873	5.866451175	4.252744241	3.142418071	6.218622513	4.659418077	4.791363861
"1552518_s_at"	3.99302	4.12738	4.89752	4.07867	4.19215	4.24018	4.33628	3.99341	3.99749	4.49817	5.12191	4.36196	4.352	4.30946	4.71831	4.27138	4.09149	4.11859	4.25579	4.49371	4.07337	4.16473	4.0853	4.22534	4.10712	4.29086	4.15789	4.16427	4.24181	4.10124	4.28875	4.01242	4.15235	4.4794	4.26783	4.42222	4.43115	4.12739	4.14696	4.22885																																																																																																									
"1552519_at"	9.2185	8.64826	7.57159	9.44059	9.16704	7.47588	6.63976	7.50132	7.1095	7.4329	8.13342	7.56153	8.09905	8.55569	8.34969	7.44064	6.88432	8.93773	9.3907	8.84221	7.44834	7.60292	8.68129	10.15459	8.99583	8.86444	8.8813	8.8644	9.23607	9.59596	9.7793	9.22762	9.0383	5.95289	8.61038	7.22456	6.63382	10.05126	9.74194	8.58793	5.602598112	5.466039907	3.368394796	5.250360552	7.594666085	6.538217779	6.439330551	5.994245348	7.43540445	6.345914665	3.038320271	5.781703522	6.871337723	6.021794503	5.727753592	6.394760728	6.79584858	7.186847452	4.37414008	6.841433876	5.050399337	6.400369893	6.793593201	5.659815939	3.708490932	5.311407133	6.609773856	5.709669634	6.444376188	6.909592024	5.769904539	4.136761691	8.250111727	6.740942391	6.45956554	2.643081514	2.931408846	5.688670337	4.127188655	6.199238893	5.625952766	4.37712867	6.827177473	6.44163845	6.724195133	5.63520734	7.696275162	3.394172068	7.545583584	6.454760944	5.069304639	4.945351101	5.889700171	6.564734903	7.467313117	5.14708953	6.407998949	5.547076888	6.915669816	5.682296374	4.77841313	6.87425864	3.757788422	6.229172318	6.798065825	7.187583564	6.571547237	6.312487307	3.829707235	5.302938878	5.793718469	6.466162808	6.461508607	5.057357708	6.77765948	5.417047268	6.071053644	4.597610105	7.831491754	5.934242991	6.712583317	5.624120586	6.674408443	6.219401533	5.879249617	6.352343397	7.369989255	7.997786932	3.473033577	5.645321784	5.982598958	8.061997523	6.471070947	6.962664938	7.033761118	6.908966724	5.714153319	5.714659671	4.653558757	5.807670544	6.715437058	3.960932459	6.891281832	6.561921768	5.454652757
"1552532_a_at"	3.19602	3.25963	5.51324	3.23385	3.2503	5.56963	3.46086	4.11506	3.76305	4.88571	4.51133	4.25058	6.50691	3.28014	5.09467	3.71783	3.51687	5.0778	3.28208	4.02413	3.52129	3.77367	3.64237	3.25187	3.25112	3.30242	3.23973	3.09683	3.26607	3.23267	3.28343	3.20436	3.24013	4.37136	3.301	5.23457	3.30836	3.26022	3.23395	4.44936																																																																																																									
"1552536_at"	5.93113	3.68085	3.34163	4.37243	3.55555	3.53816	4.2466	3.44523	3.45054	3.17386	3.53374	3.62993	3.55422	3.40137	3.51013	3.92984	3.47917	3.61125	4.50709	3.62821	3.96384	4.46075	3.49616	7.24291	3.61471	4.03282	4.25733	3.51979	4.65143	4.5767	4.73765	5.44324	3.5365	3.48752	3.60216	3.62054	3.69459	4.58468	5.70927	3.55337	2.792670192	3.256535138	2.77677785	2.817725078	4.646797519	2.776107677	2.802933243	2.79584418	3.1561523	2.764644566	2.768312585	2.781960836	2.752997254	2.75966616	3.719126937	2.765485274	2.788746074	4.437839322	2.783266214	2.780796975	2.802842237	3.619872116	2.771555447	2.774215013	2.7789406	2.789494685	2.788135758	2.790033203	2.731789365	2.759906527	2.793771552	2.786795204	3.526983075	2.777660904	3.936131792	2.915146941	2.851167904	2.860159927	2.790348263	2.752397452	2.760106349	3.631654262	2.714371714	2.753162826	2.776263287	2.731096675	2.759525932	2.783319212	2.715252043	2.938516535	2.757977076	2.81815302	3.083226096	2.780464913	2.788235811	2.768399692	2.758235424	4.392520829	2.779686186	2.774215413	2.770218361	2.778287653	2.684333954	2.750672664	2.823717656	2.740921716	2.78205547	2.792292623	2.953765895	2.87579625	2.729429379	2.80828534	2.7592573	2.773983378	2.785177147	2.768478676	2.784078483	2.745468833	2.695756992	2.784228098	2.767260982	2.758717247	2.756355686	2.772759102	2.703872448	2.741094804	3.239843469	3.702667586	3.531509673	2.780126827	2.791546838	4.368535072	2.822418815	2.753626625	2.758472951	2.743093552	2.720579678	3.114799694	2.763821844	2.740831851	2.796313594	2.695824311	2.772346329	2.761810535	2.777056017
"1552541_at"																																									4.299232022	3.920388184	4.152951912	3.791719757	4.229432783	3.968535719	3.782786233	4.909374581	3.907190608	3.900497962	3.926964065	4.324396508	3.797320215	4.103635506	4.132701023	4.959975785	4.045624241	3.925479256	3.871060127	3.80652184	4.195727376	3.929740852	4.115127751	4.056994456	4.101466925	3.700597285	3.970315556	4.234990281	3.313389831	5.087631991	4.394004021	4.316146728	4.80792419	3.084490334	3.854385374	3.770465917	3.636991643	4.461862464	3.833317899	3.73530401	4.014177731	3.591097756	3.799822468	3.633896131	4.128879273	3.802896822	3.958595151	4.126370062	5.024010076	4.236247827	4.01158337	4.12345823	3.925864354	4.156076148	4.106639798	4.07382492	4.853213103	3.920503166	3.814221955	4.137324392	4.602867366	4.805498901	3.731469543	4.065914915	3.773188146	3.819744154	4.113863441	4.530398964	3.725017801	5.171218099	3.77286356	4.345877115	3.991024884	3.993108037	4.388587815	4.022077756	4.305112766	3.728947338	4.430661601	4.48900731	3.962434494	3.762451446	4.309922368	4.672484656	3.820229785	4.038063382	3.869562652	3.928905045	4.14547758	4.114451129	4.223181499	4.3966588	3.699746501	3.749778301	4.080115096	4.123939387	3.643247977	3.90190875	4.129343817	4.246600794	4.397990637	4.514111684	3.975223363	4.687022671	3.928241828
"1552572_a_at"																																									2.966503358	2.90248737	2.991214328	2.945182703	2.912030711	2.984232615	2.940667614	2.913231824	2.897355607	2.95793627	2.980891084	2.995080542	3.137416224	3.036032898	2.909772982	3.3442785	3.000717896	2.902753915	3.539930209	3.723855694	3.757351524	2.926502982	2.987970005	3.055691331	2.994461179	3.145462087	3.005816749	3.434360389	2.948672905	2.956431495	3.027327826	3.00152028	2.962519068	3.061913044	2.831898059	2.8774403	2.877867797	3.001105386	3.174280577	3.313880337	2.971586683	2.750798988	2.904955014	2.949842071	2.997715979	2.921646496	3.183953841	4.27903103	2.882489907	2.999790262	3.107866972	2.994364903	2.973600264	3.289501699	2.998718778	3.112604064	2.964928173	2.879341629	2.964450915	4.427919034	3.849278974	2.94701426	2.851353478	2.94114565	2.958820962	2.935333908	3.012539365	3.019688804	2.831305289	2.932691863	4.255761865	3.037218363	3.038312962	2.982722195	3.130010201	2.973735696	3.011881293	2.938168758	2.875885956	2.999594387	2.984105658	3.338029174	2.975910871	2.975866147	2.891669525	3.172600302	2.914639255	2.80363542	2.843688261	2.989747723	3.00996801	2.859054155	3.022064488	2.939428713	2.962406784	2.9388087	2.992400596	2.921246088	3.233522399	2.963690834	3.02883198	2.879882629	2.948444851	2.966959777	2.982957588
"1552573_s_at"																																									3.202498954	3.15107633	3.234719542	3.166506928	3.15187208	3.236665987	3.160305968	3.173919285	3.147634065	3.2305825	3.625990087	3.752660084	3.503230135	4.068994106	3.171605881	3.382420469	3.329757112	3.177216653	3.470533689	4.438641825	3.778252293	3.164525574	3.290367946	3.279340516	3.196593167	3.60239123	3.320810754	3.378699861	3.186904037	3.230026001	3.156082333	3.303832013	3.221315573	3.280329298	3.056735469	3.656062239	3.105313047	3.415409628	3.201106141	4.230865189	3.308908574	3.032877837	3.575692156	3.22158582	3.300719686	3.179279494	4.432547881	3.298313582	3.157737908	3.471107641	3.953597719	3.325455092	3.604846515	3.342891833	3.289245328	3.243118964	3.251909103	3.239856941	3.557049957	4.187538452	4.469666616	3.166736992	3.260168963	3.687516092	3.219266416	3.189933473	3.087732714	3.384954328	3.100435887	3.187908463	4.222295093	3.373961876	3.5088802	3.385983876	3.437265097	3.274491195	3.296223832	3.179206519	3.268556473	3.741307732	3.446337561	3.434521495	3.225588502	3.230084173	3.136210224	3.552775792	3.160948579	3.016854466	3.177002754	3.03083902	3.319674876	3.044002804	3.176043446	3.710721972	4.377838808	3.204828089	3.930137051	3.180152726	3.241758673	3.871143426	3.339421227	3.112374219	3.566068363	3.205121588	3.263348898
"1552582_at"	3.5581	3.0128	2.70287	2.67869	3.3852	2.68827	2.69073	2.66133	2.67055	2.72063	2.69637	2.65728	2.72353	4.79006	2.71169	2.67371	2.74094	2.72685	3.46521	2.85617	2.65939	2.66581	3.26671	4.30198	4.7236	4.02686	5.70521	5.39722	5.81934	5.46771	3.68364	3.03266	2.98297	2.68036	2.70725	2.7075	2.71561	4.70209	6.94976	2.71942																																																																																																									
"1552583_s_at"																																									4.690326014	2.54040616	2.57622557	2.545242324	5.105630434	2.242321786	2.486792322	3.763426001	5.468014557	5.651490846	2.575704251	4.680729701	2.573125631	2.562128449	5.001548968	5.541282454	2.57231362	3.548044313	2.575370716	2.580759019	2.235058278	2.589634415	2.769520079	2.949466054	2.566807949	2.237514534	5.100454405	2.584133016	2.20029814	5.103121957	4.577181621	2.584417249	4.845090517	2.662949979	2.498291805	2.218023095	2.315099493	2.584954167	2.222690757	2.562676541	2.572004271	2.4737498	4.372789221	2.265042831	4.235467249	3.627294561	2.570530993	2.575866729	4.816821254	5.18557078	2.205766433	4.235664092	2.576786314	2.585091016	3.939814195	4.964606602	2.210976682	2.508885804	2.809606756	2.653547437	2.56980939	4.330891443	2.192578987	2.734817467	3.641477894	3.95582837	4.459993668	3.512805158	2.189803813	2.555578526	2.553541625	2.598531029	2.628477441	2.576785657	3.44313709	2.570559726	5.311649956	2.267659199	2.511525316	2.583891811	2.574918254	3.297195598	4.880518808	6.74041711	2.576183123	2.569375841	2.540522496	3.553074106	2.512357981	2.482898273	2.591969516	4.90343792	2.557435405	4.086741789	5.668058419	5.369989411	2.214692569	2.209761239	2.599985609	2.233272368	3.780715932	2.519269512	3.470633473	2.691584693	2.556237062
"1552584_at"	6.71378	6.15953	6.17012	4.81705	6.90672	6.58974	6.62538	6.30995	5.89359	7.02497	6.8958	6.70745	4.09985	5.30427	5.151	6.36471	6.14215	4.8429	4.81932	5.17822	5.83414	5.69753	3.65061	3.9878	4.00972	3.87115	7.41495	7.06122	7.26267	6.87133	4.5744	7.21911	6.87362	5.89719	5.17663	5.10607	6.39328	3.71831	6.93001	5.86098	2.840630597	2.787482431	4.505507559	2.468702645	1.931493839	2.85374967	2.795833217	5.035018658	2.465171364	3.190729029	3.185400985	2.859728962	2.554281311	2.494363377	2.477330888	2.841632854	3.418652173	2.36376979	2.486662792	3.164260019	2.424736421	2.481613789	2.927418224	4.117177085	3.782845261	3.292911054	2.515627551	2.548328625	2.799772578	2.823117799	2.518112144	2.412313366	2.406388776	2.607396883	3.104424763	4.041218576	2.852592655	2.8662801	2.494763312	2.900243163	3.329461388	2.795266294	3.076890227	2.518990032	2.857074746	2.475384527	2.737806926	2.511618207	2.859834526	2.864055251	2.49149613	2.644167917	2.880324544	2.411402615	3.425166518	2.497262439	2.536467753	2.441184455	2.802810719	2.720890235	2.915815918	2.755726554	3.191233079	3.621226172	2.834798197	2.738597992	2.867225774	2.765183534	2.433641423	2.905479403	3.961436793	2.424615834	2.900029383	2.503098493	2.417804583	2.431568956	3.149625252	2.850910537	2.698662765	3.347282845	3.436521145	4.224828355	2.970098092	2.622791005	2.875927251	3.002621653	3.400797184	3.471771836	2.899587474	3.28095848	2.886620021	2.360974498	2.484034489	2.80148937	3.253331479	2.389926603	3.366263089	3.423723102	2.841405781	3.520630042	2.890948035	3.531253924	2.823528728	4.033694677	2.748575015
"1552610_a_at"	7.13788	6.92906	7.19701	4.90151	7.01034	6.753	6.45736	7.09095	7.24247	5.58557	5.55847	7.46874	6.3296	6.37396	7.10565	6.25257	6.76339	6.64886	6.17661	6.59796	5.99676	6.58442	4.87418	3.11672	5.5841	6.14455	4.31749	4.43002	4.27119	4.58246	6.1115	7.37497	6.35861	7.05479	5.43511	7.50323	5.75423	5.33716	4.63611	5.49225	8.036812709	6.937414936	7.425787302	8.096944156	7.580502595	8.935637769	8.810320006	7.628464693	8.259713367	7.906245178	8.250002159	8.224121598	8.522039226	8.455297494	7.011084668	7.659490731	6.530565867	7.433384368	8.774004259	9.252712742	7.80643869	7.3728652	7.90135296	8.059091011	8.279321981	9.39638932	8.434658828	7.448767608	8.892362149	8.239475336	6.536210803	8.120276868	8.386148909	9.025486537	8.070993595	7.100143689	8.178983805	8.165460313	8.348781323	8.778439951	8.416523882	7.988113038	8.035609649	8.129019569	7.172031469	8.894197205	8.683845571	8.236746462	8.637544305	7.646137291	7.193507874	8.836421429	7.565915014	8.000748898	8.858255152	6.743462457	7.936217677	6.911338675	8.305255581	7.864602577	7.853595606	8.417889706	9.021471983	7.940768702	8.987533338	8.210645984	7.408920844	7.40840058	7.567750027	8.207222884	8.607655333	8.656790232	8.259910989	8.887877701	8.656173201	7.396752142	6.489262809	7.956409341	8.565992359	8.446792531	8.589487081	9.129231092	8.086940131	8.629440939	7.69572984	8.741567951	6.786436996	7.882976856	8.151200696	7.259392072	7.058648638	7.911282922	8.443038399	8.659623871	8.504215414	8.292383272	8.249199371	7.85666936	7.403712716	9.376089023	7.608419031	7.542035188	8.724501486	8.276148103	8.598206959
"1552611_a_at"																																									6.249381038	5.949690966	5.652608121	6.343379901	6.668056019	6.707856798	6.210486304	6.823284118	6.325029891	6.129249002	5.913836223	6.073916242	6.230450752	6.386124787	5.941487528	6.175185643	5.004209326	6.597885315	6.478216586	6.350275199	6.169434856	6.539659129	6.519196099	5.980198993	6.459890689	6.876140197	6.029940291	5.788920172	6.630840625	6.103495764	4.231649874	5.997967426	6.721193075	7.024412224	6.492209856	5.778797468	6.202749213	6.36299274	6.177686939	6.301331448	6.351066229	6.378526766	6.250165627	5.81306499	5.6095433	5.84087877	7.082646773	5.895522853	6.644796898	6.168488247	6.047314054	7.218806441	5.723259978	6.279437578	6.481218866	5.13327927	6.259322366	6.206522832	5.750477707	5.757940998	6.166339301	6.838114349	6.476230245	6.247262706	6.506965817	6.19083896	5.643519252	5.690390177	7.059921944	5.88891221	6.301838554	6.201667145	6.111916533	6.140547271	6.126225209	6.479708422	5.649558261	5.662074025	5.726149906	6.273950863	6.064794924	7.060687043	6.365106691	5.957176206	5.535095572	6.524385938	6.016415123	5.913414068	6.503866921	4.568131647	5.861968446	6.103159232	6.100761393	5.963620624	6.122654619	6.041296253	5.948734795	6.517465616	5.282606345	7.032254832	5.079742355	5.744751171	5.968231801	5.811996149	6.500448965
"1552612_at"	8.44744	8.40183	6.76247	6.39902	8.35809	6.99909	5.33817	5.80914	6.32205	6.18675	6.89659	5.5867	6.21465	7.38138	6.94758	4.39681	5.84599	5.9352	6.8926	6.31115	5.43692	4.84464	5.80785	6.2206	6.74968	5.87629	8.1345	8.2252	7.78712	8.27718	7.14111	8.30704	8.13212	5.55801	6.87558	6.37298	4.85844	6.4953	7.90861	6.82265	7.482985851	4.759681612	5.640185241	4.022315391	6.931406662	7.129070613	6.965706961	6.680703342	7.024661213	6.206557947	4.997019197	7.143652038	5.851219275	3.508275045	6.167772455	7.24801014	6.193737049	6.614982412	6.380854929	6.504223129	6.812774598	6.330077232	7.035399337	6.396870466	5.006257533	5.589448087	5.809675633	6.129176445	5.655149691	7.407943201	6.297065754	6.716633598	7.620010241	6.338368777	6.136340028	5.81909858	6.25060766	6.871156931	5.819925809	6.162711361	6.75055136	5.611485647	6.865571461	3.891888727	7.23982635	6.426411374	5.941592678	7.160630045	7.882024542	7.197122014	5.035367216	7.980039427	5.25395944	5.825467161	7.481918862	7.089266887	6.811130842	4.471117076	6.425632388	7.698202939	7.384336119	7.062374474	5.147960597	5.447237097	6.115161166	4.902481669	6.876815006	6.523586787	6.46938591	6.27013974	5.858902117	4.79414166	5.813103362	6.305428523	5.301355447	5.868952518	7.227317198	6.900038167	7.857668895	6.326676317	6.794061751	8.126835888	6.731858518	8.377293762	5.764811707	6.945475389	4.267754348	7.108812425	4.69342096	7.237654076	6.390388873	6.456752811	5.151169457	6.589909061	4.895387389	7.408776823	5.763576567	4.667976668	6.345496738	6.136427995	6.271196537	4.955643099	7.006181201	6.690350121	5.735648059
"1552613_s_at"	8.87838	9.11019	8.82651	8.24075	9.67385	8.81389	7.52861	7.3898	8.03579	8.39464	9.03218	7.13463	8.26049	9.17852	8.35027	7.46994	7.94694	8.21972	8.8247	8.35305	7.48728	7.15791	8.30743	8.49517	8.68353	8.0423	9.43296	9.64083	9.18573	9.51077	8.66346	8.75685	9.50844	7.66137	8.94691	8.76234	7.11684	8.51917	9.18038	9.04338	8.158032068	7.429799381	7.343698888	6.532411204	7.00599673	7.729656883	7.339415086	7.934767416	8.009043464	7.462744559	6.829035971	7.994497994	6.978888783	5.733860487	7.531054846	8.277357072	7.578621004	7.60611359	7.583279057	6.639892119	7.753417344	7.61054652	7.85471345	7.389913424	6.967740907	7.075516923	6.984566237	7.519589577	6.742602405	8.16128714	7.838431565	7.030731269	8.278958896	6.783980117	7.009185511	7.258625543	7.070194466	7.78302267	6.95521464	7.356622386	7.509290622	7.071500874	7.696386455	5.251127218	8.025712105	7.441401862	6.862825933	8.005484287	8.296054968	8.368142555	7.144112504	8.44941828	7.407084813	7.6208477	8.011266981	8.072435559	7.718690577	5.97908822	7.633258694	8.198213187	8.220531333	7.926618067	6.705607664	6.694240074	7.100904988	6.530823819	7.795119503	8.066323973	7.444639912	7.645122183	6.908170929	6.842826265	6.968637819	7.32257975	6.764986375	7.298828711	8.368907429	7.780690477	7.877626476	7.05954981	7.927086846	8.535715321	7.508458813	8.879452077	7.276690797	7.882550708	5.775836883	7.775118625	6.585511011	8.045299522	7.610424537	7.85687853	6.915155041	7.49008271	6.437662521	7.896742612	6.230476535	6.404370004	7.372148344	7.439504057	7.60184363	7.251697426	7.863157005	7.753666499	7.05245832
"1552615_at"																																									3.582154671	3.507463598	3.356600389	3.647800143	3.58881227	3.747324443	3.647689912	3.222497565	3.51956518	3.56885311	3.584586211	2.599767874	3.490917825	3.472408415	3.555253797	2.156987881	3.510994312	3.557621519	3.517890981	3.625043935	3.756032879	3.411600666	3.626084758	3.724083429	3.657100607	3.450637111	4.16097986	3.855318647	3.344469264	3.528729585	3.850643207	4.01739432	3.675482173	3.563678098	3.497117798	4.053487573	3.355370239	3.676945797	3.962303438	3.793483677	4.220558295	3.128118394	3.457009491	3.484625159	3.690626581	3.480561883	4.134540663	3.456548258	3.676077664	3.529964681	3.67489199	3.37258396	3.786280218	4.280799963	3.385403005	3.486945307	3.344248896	3.650323899	3.577086725	3.711841212	3.668041204	3.52087839	3.300683162	3.495667879	3.757991964	3.439630131	2.744806351	3.550170886	3.417291904	3.487801348	3.520639573	3.87228505	3.27937991	4.191076783	3.79278047	3.479316505	3.776634736	3.477531102	4.301567615	3.702340298	3.179018253	3.503578057	3.428483109	2.725148546	3.392974464	3.615398361	3.414184301	4.555589795	3.640387993	3.671984208	3.50063192	4.504154579	3.617141959	4.357789784	3.989702895	3.749250822	3.463965615	3.288467524	3.526593808	4.286262846	3.597542402	3.232362945	4.19490259	3.531569489	3.521754814
"1552617_a_at"	8.05641	7.32869	5.03925	7.20972	6.61074	5.23286	7.74889	8.14058	7.96141	5.37395	6.6892	7.64149	5.36705	6.75819	7.55487	7.11799	7.13597	6.89938	6.92573	6.98769	7.49102	7.48603	6.53202	7.89568	7.15134	7.10975	7.9408	7.89223	8.41897	8.5676	7.29585	7.57241	6.377	7.71468	6.24929	6.09264	7.05781	8.64601	8.48888	7.77427	7.795482328	7.278319769	7.860297691	7.817478455	7.432794673	8.01831785	8.247803886	7.524253245	7.577756419	7.627079958	8.384513204	7.886585097	7.949938478	7.487200844	7.26528575	7.752568245	8.290418286	7.350054449	7.639702648	8.43472665	8.546694393	7.733477908	7.976847789	7.865142187	7.965776227	7.875485258	8.061830117	8.249288615	7.679904635	8.110481574	8.376310327	8.122725398	8.003210707	7.936258608	7.317382012	8.660990039	7.536402485	8.125600227	7.790003578	7.878852049	8.259826223	7.755547635	8.068966499	8.347952025	8.732468474	8.05296912	8.065096899	8.549292998	8.114827963	7.941764605	7.428739787	8.671894539	7.868106492	8.296957494	8.595327427	8.38821831	7.637808462	7.936939024	8.334663128	8.519805319	8.611936822	7.780825487	8.116840381	8.171090146	8.4421731	8.058026244	8.397165269	7.642956258	7.803362424	7.778999669	8.458731187	7.921488199	8.12729298	7.944005147	8.544333571	8.387213694	7.998864902	8.521902799	8.502679412	8.286675339	8.437715135	8.234610431	7.695484371	8.373221306	7.752732174	8.211809226	7.56578261	7.373213233	7.417597139	7.976057512	8.11584841	7.723491395	8.25138617	8.492829459	8.156844314	7.932802424	8.244128297	7.247289079	8.523964436	7.983378202	7.827666063	7.257564874	8.331410027	8.117540135	8.474809705
"1552618_at"	5.83047	5.90797	5.53266	5.60851	5.73143	5.78905	5.9752	5.63515	6.12312	5.85379	6.06118	6.52592	5.96423	5.65316	5.87724	5.49259	6.24166	5.57194	5.82557	5.92624	5.54342	6.26177	5.62731	5.57697	5.78609	5.74385	5.87486	5.8258	5.93571	6.17538	6.26199	5.49611	5.39976	5.62053	5.84363	5.90857	5.68198	5.78189	5.72101	5.59107	4.975366242	5.244496865	5.28482673	5.860996601	4.754532686	4.901663465	5.160335814	5.202094186	4.76322577	4.422609549	5.030641998	5.530401784	5.361792563	4.759605032	4.78291075	5.007943695	5.300869762	4.400034132	5.010790474	5.052986474	5.339649064	5.335042792	5.479760264	5.469612224	5.220987205	5.000576745	5.329393044	5.017421904	4.903960834	4.613420716	5.32043887	4.961917198	4.771723615	5.221246535	4.924839846	5.151613244	5.237278098	5.346687674	5.170146781	5.182917347	5.122468218	5.425998225	4.546948576	5.203751511	5.549589819	5.261325396	5.076585698	5.321506913	5.333462345	4.558101772	5.423354351	5.851076707	5.079576172	5.694954885	5.242535182	5.547664055	4.831110141	5.683993005	4.907269892	5.399662531	5.478760156	4.856546471	5.83127321	5.157777826	5.737638456	5.353286921	5.255276591	4.73865689	5.835440487	5.441855836	5.361141614	5.341769169	5.416644667	5.193170492	5.338592772	5.426839457	4.757451905	5.851979645	5.051661665	5.076771604	4.661406867	5.396794102	4.318921279	5.158438203	4.807084446	5.403541752	4.78353178	4.342061206	4.860227992	4.906920331	5.572980884	4.799859418	5.263920238	5.433137898	5.122407176	4.828535359	6.007665938	4.687698133	5.957254115	4.751739592	4.868608178	5.023120129	5.667287983	5.141304489	5.060147414
[truncated: 40,141,767 more chars]
