# Supplementary material for: Mechanistic investigation of glycolysis and pyroptosis in colon adenocarcinoma tissues, and prognostic analysis of patient clinical outcomes
Source: PLoS One. 2025 Jul 18;20(7):e0328560. doi: 10.1371/journal.pone.0328560 (PMC12273967; doi:10.1371/journal.pone.0328560)
Supplement: S1 File — (ZIP) [file pone.0328560.s003.zip › Additional data1/GSE44861_DEG-selected.csv]

	logFC	AveExpr	t	P.Value	adj.P.Val	B	gene_symbol	group
GUCA2B	-3.33356931033242	8.21687394512265	-12.2705660025992	2.0476774355806e-22	2.6091505884168e-18	40.2344028098684	GUCA2B	down
GUCA2A	-3.91688669282404	10.7861095226484	-11.5456710732834	9.36605609345163e-21	5.96711433713803e-17	36.5307690518467	GUCA2A	down
AQP8	-3.58767785429129	9.09695577889897	-10.9363366977885	2.37539386400753e-19	1.00890895383946e-15	33.3946486623049	AQP8	down
CA7	-1.58287348660346	6.95065516013449	-10.6683801907829	9.87926281830557e-19	3.14703917077124e-15	32.0112732438916	CA7	down
CA4	-3.16653564575627	8.98126981873486	-10.5214380930418	2.15958052605532e-18	5.50347501259939e-15	31.2519999315509	CA4	down
LOC63928	-2.70621731979236	8.95169563818571	-10.3758876850443	4.68665213142385e-18	9.95288690976711e-15	30.4996444819706	LOC63928	down
CHGA	-2.71638922984027	9.67185664380055	-10.2993413773137	7.04421458580748e-18	1.00783468086469e-14	30.1039157928726	CHGA	down
ABCG2	-2.5767404657967	7.86602719950904	-10.2975798553165	7.11058003918908e-18	1.00783468086469e-14	30.094808873657	ABCG2	down
INHBA	1.23309842127204	6.38444332634226	10.2973682631936	7.11859372765833e-18	1.00783468086469e-14	30.0937149599766	INHBA	up
PDE9A	-2.27607773464164	9.71555876511937	-10.2445069706074	9.43194261339603e-18	1.20181812779892e-14	29.8204253452155	PDE9A	down
CA1	-3.944978443731	10.8288221535943	-10.179311848321	1.33447776655036e-17	1.5458105183077e-14	29.4833753677432	CA1	down
CDH3	1.76704066004676	7.68846669120189	9.70541641405232	1.65916692182108e-16	1.76175874315369e-13	27.0349202889171	CDH3	up
PADI2	-2.44551050880607	10.1848029995138	-9.48040652042144	5.47734119815231e-16	5.15113605849778e-13	25.8744509363256	PADI2	down
GCG	-3.50636122716266	9.00857852810176	-9.47423022480437	5.65970058224524e-16	5.15113605849778e-13	25.8426261816508	GCG	down
KRT24	-1.45834129933083	6.95526286708971	-9.46062177533138	6.08317209944328e-16	5.16745192607375e-13	25.772511732474	KRT24	down
TGFBI	1.4783544653982	11.978781093668	9.31022650620905	1.3494945928985e-15	1.07470375641954e-12	24.9982430292016	TGFBI	up
SCNN1B	-1.78412314760014	6.98353096088067	-9.26433157778251	1.72051791610952e-15	1.2895787815922e-12	24.7622085852923	SCNN1B	down
KIF13B	-1.24056934775611	9.44231936830182	-9.21325364179656	2.25420724386376e-15	1.595728261184e-12	24.4996654692554	KIF13B	down
SULT1A2	-1.27851314067761	8.79368243196962	-9.16152338507115	2.96313884938635e-15	1.98717448520426e-12	24.2339363505412	SULT1A2	down
HSD17B2	-2.67506458318958	8.96756115498652	-9.14697215322889	3.19995168123216e-15	2.03868921611301e-12	24.1592208326208	HSD17B2	down
SLC4A4	-1.40688681850689	7.85731852499462	-9.10597888717162	3.97354503731665e-15	2.35256952711562e-12	23.948812002759	SLC4A4	down
SLC26A2	-2.56002927906196	11.112730545562	-9.1018146755467	4.06188428790956e-15	2.35256952711562e-12	23.9274445979162	SLC26A2	down
PTPRH	-1.66678391276759	8.16651560587296	-9.06146563152205	5.02606217259711e-15	2.7844384436188e-12	23.7204696072671	PTPRH	down
MS4A12	-3.43309578050883	10.8920932996115	-9.02858262898808	5.97823731400477e-15	3.1739458272937e-12	23.5518805814837	MS4A12	down
KIAA0828	-1.49914629971451	9.07052294923728	-9.0113351886809	6.54753819140222e-15	3.33714926539388e-12	23.4634866138915	KIAA0828	down
SLC22A18AS	-1.30787171545922	8.25923822259737	-8.99302663849358	7.21111306629771e-15	3.53400010349098e-12	23.3696794384571	SLC22A18AS	down
CAMSAP1	0.430490913981229	6.5046732869311	8.96968466041676	8.15521964156162e-15	3.76213592900829e-12	23.2501206518426	CAMSAP1	up
SPIB	-1.33403395575588	7.05214792995715	-8.96709836476834	8.26713279016104e-15	3.76213592900829e-12	23.2368761768012	SPIB	down
HIG2	1.52452811583162	7.98833899000151	8.9394705116263	9.56250982427646e-15	4.20156897175623e-12	23.0954270225647	HIG2	up
EDN3	-1.09580832466202	6.86349292058951	-8.90952664867777	1.11958506182224e-14	4.75525095257966e-12	22.9421911465416	EDN3	down
ADAMDEC1	-2.46861204554428	11.0283449097418	-8.88630443658497	1.26516229666295e-14	5.20022515615461e-12	22.8234048197505	ADAMDEC1	down
PDCD4	-1.04806944188655	9.8685935313429	-8.84574071533426	1.56614281005374e-14	6.23618490178273e-12	22.6160249276673	PDCD4	down
KIAA1199	1.07495304407877	6.61002663578949	8.81909661498738	1.80167468495265e-14	6.95664813202021e-12	22.4798877232999	KIAA1199	up
HSD11B2	-1.9951535331706	9.66240797474768	-8.80625254322717	1.92751292689036e-14	7.22363815130501e-12	22.4142843189468	HSD11B2	down
SST	-2.12711926401581	7.98908332988755	-8.76819919737451	2.35411504082013e-14	8.2664655777453e-12	22.2200096602854	SST	down
CD177	-2.75448138835389	8.56232714697181	-8.75890254144213	2.47190517454311e-14	8.2664655777453e-12	22.1725679273368	CD177	down
IL1R2	-2.04356842904088	8.93622818238194	-8.75677058325736	2.4997348286313e-14	8.2664655777453e-12	22.1616895002568	IL1R2	down
CLCA4	-3.69145975781602	10.6563168058809	-8.75476526789669	2.52619622323764e-14	8.2664655777453e-12	22.1514576716261	CLCA4	down
PYY	-1.36534113174386	6.73221571083975	-8.75446717624945	2.53015348871501e-14	8.2664655777453e-12	22.1499367354348	PYY	down
PLCE1	-1.05339772468681	7.55425284911558	-8.72661841340302	2.92845380595599e-14	9.32858959887282e-12	22.0078834056059	PLCE1	down
SLC39A6	0.95704738215337	8.70732407809968	8.69368981790576	3.48071478984879e-14	1.07097567851569e-11	21.8400166091465	SLC39A6	up
MMP28	-1.12347883319548	7.21332710244148	-8.69100175355625	3.53013486875366e-14	1.07097567851569e-11	21.8263178912543	MMP28	down
GDPD3	-1.6925606174953	8.4060021340619	-8.68239163631943	3.69318653512247e-14	1.09438564722164e-11	21.7824445447932	GDPD3	down
FLJ21511	-1.63566222621937	7.14738011857166	-8.65123251140949	4.34850652058826e-14	1.2592879564849e-11	21.6237346138303	FLJ21511	down
DHRS9	-2.4899586881889	10.3369060865913	-8.63148778171115	4.82247120990279e-14	1.3655095145907e-11	21.523216263052	DHRS9	down
UGT1A6	-2.07846628629919	9.32622035860802	-8.62199080703062	5.06843471683072e-14	1.40395641656211e-11	21.4748827506764	UGT1A6	down
UGT1A4	-2.25025034669081	9.40388181283416	-8.59194754156202	5.93185264420067e-14	1.60816311473202e-11	21.3220451259811	UGT1A4	down
ZG16	-3.4459099926229	11.6945710701973	-8.58074524163388	6.29003207931069e-14	1.66974143238702e-11	21.2650811595287	ZG16	down
GNA11	-1.11888481219369	9.24620581842215	-8.57103260361974	6.61796696491679e-14	1.72094153197897e-11	21.2157032622716	GNA11	down
IGHA1	-0.607967283438253	6.79482926079357	-8.54470579368375	7.59501976174659e-14	1.90212280165252e-11	21.0819133383	IGHA1	down
ANK3	-0.762506212823366	8.46829404144225	-8.54424686168276	7.61326815918055e-14	1.90212280165252e-11	21.0795817823298	ANK3	down
UGDH	-1.13453331757472	10.881216093454	-8.53557280586695	7.96650222682206e-14	1.95209944950321e-11	21.0355186050483	UGDH	down
ENTPD5	-1.62682234994073	7.71414740828107	-8.44794423707743	1.25904057331057e-13	3.02692358209873e-11	20.5908613386038	ENTPD5	down
SQRDL	-1.03882137673941	12.3803618803128	-8.43510522058857	1.34626390950336e-13	3.17668421016516e-11	20.5257878938599	SQRDL	down
PRDX6	-0.706669843650067	12.2232951393488	-8.41328663429405	1.50850476377293e-13	3.49479412727176e-11	20.4152481478482	PRDX6	down
PHLDA1	1.29824934421385	7.42057434260171	8.39128241530351	1.69183522103365e-13	3.84952935471621e-11	20.3038271727409	PHLDA1	up
PCLKC	-1.23967622484429	7.67211031421418	-8.38615234634623	1.73767027685514e-13	3.88445520485758e-11	20.2778591053763	PCLKC	down
C1orf107	0.686433301805155	7.15789376962045	8.33134608142653	2.31155439827673e-13	5.07824588669692e-11	20.0006411869843	C1orf107	up
CPT2	-0.884527727780174	8.23257147001535	-8.32119547509535	2.43691332889455e-13	5.26290671809735e-11	19.9493403105445	CPT2	down
SRI	-1.13276676011007	11.0957210544135	-8.28701913937025	2.91085817372282e-13	6.18169247492936e-11	19.7767134588643	SRI	down
MGC4172	-2.10473662405415	8.02311829422693	-8.27586143390967	3.08463826488846e-13	6.44335422478832e-11	19.72038875324	MGC4172	down
AKR1B10	-2.55146993153328	10.0187308768159	-8.26398065328353	3.28104008814431e-13	6.73283620427135e-11	19.6604323146725	AKR1B10	down
TUBAL3	-1.66892447942551	8.75899916529945	-8.26119268823776	3.3289019060516e-13	6.73283620427135e-11	19.6463655930906	TUBAL3	down
TRIB3	1.40995560248879	7.00249527873316	8.25247788792973	3.48303692307941e-13	6.9345088240434e-11	19.6024017356772	TRIB3	up
BCAS1	-1.80071468828866	8.91804839110125	-8.2398128105797	3.71978179020619e-13	7.29191685704726e-11	19.5385282519342	BCAS1	down
SULT1A1	-1.25743528334147	10.4165374452593	-8.23271798714242	3.85933038240538e-13	7.45084662615292e-11	19.5027567190857	SULT1A1	down
BMP2	-1.38695427181102	9.14967805175151	-8.21737565543699	4.17916327496306e-13	7.94789529098199e-11	19.4254257064802	BMP2	down
TNFRSF17	-1.6934099806718	8.19712693251876	-8.21077223807156	4.32481262631731e-13	8.10393565949047e-11	19.3921521250727	TNFRSF17	down
DUSP14	1.05449268504375	7.63272416536328	8.19730088554351	4.63778984618697e-13	8.5644519159586e-11	19.3242910438175	DUSP14	up
GPT	-0.645197832606262	6.06933975852017	-8.14337922002102	6.13277547517648e-13	1.10931956953518e-10	19.052922529078	GPT	down
PLCL2	-0.648959248055974	7.08277496553293	-8.14185818269092	6.18126584813983e-13	1.10931956953518e-10	19.0452737721176	PLCL2	down
KIAA0523	-0.890857149736009	7.00936267826001	-8.13686810664773	6.34304209042758e-13	1.12254225439206e-10	19.0201828221259	KIAA0523	down
HIGD1A	-0.835677927984962	12.4677262842708	-8.11055000759259	7.26855116968561e-13	1.25606198010836e-10	18.8879114875553	HIGD1A	down
BTNL3	-1.37243875721728	8.37875698392829	-8.10985682828617	7.29466226087106e-13	1.25606198010836e-10	18.8844290431324	BTNL3	down
CA12	-1.54563002307205	9.25860613306968	-8.10353861933815	7.53700206565905e-13	1.2649067578856e-10	18.8526904642739	CA12	down
SELENBP1	-1.76100848272591	11.8140743942185	-8.10334457393911	7.54457020870395e-13	1.2649067578856e-10	18.8517158003814	SELENBP1	down
ITM2C	-1.59650730667707	11.9428938781629	-8.09632017610054	7.82368359165988e-13	1.29466722499909e-10	18.8164369857607	ITM2C	down
ZZEF1	-0.517154705856377	7.03792679255493	-8.08903820916513	8.12387463350796e-13	1.32710782795075e-10	18.779872382686	ZZEF1	down
SLC25A32	0.887995728858458	9.70320927769946	8.07997319275812	8.51362041845347e-13	1.3731715363536e-10	18.7343657923777	SLC25A32	up
ABCE1	0.864070530618594	9.38132928439689	8.06437557538989	9.22823539996258e-13	1.45635157294034e-10	18.6560945376958	ABCE1	up
PACSIN2	-0.755164666891478	11.3319122611888	-8.06375383808096	9.25792476912318e-13	1.45635157294034e-10	18.652975331502	PACSIN2	down
AMPD1	-1.07705119967495	7.31374059827804	-8.03727542686702	1.0614495216726e-12	1.64938900062832e-10	18.520190349499	AMPD1	down
MUCDHL	-1.45808948053554	7.79291286816125	-8.01349686160139	1.20002494824311e-12	1.82862709268532e-10	18.4010372990771	MUCDHL	down
PLS3	1.27503994191776	10.5803508345468	8.01261459033083	1.20549894667687e-12	1.82862709268532e-10	18.3966179906452	PLS3	up
ASAHL	-0.956502249088057	7.72149265605582	-8.00024539084957	1.28490834130636e-12	1.92615318646184e-10	18.3346734288649	ASAHL	down
NR3C2	-1.92506068654373	9.64266835234469	-7.96542482202058	1.53748072819323e-12	2.27797435333002e-10	18.1604238375293	NR3C2	down
SCGN	-0.796609857392009	7.18677544259654	-7.94004007145447	1.7521642891378e-12	2.56621578990734e-10	18.0335163562126	SCGN	down
TXNRD3	0.595398299642018	6.41786015452443	7.92695364740115	1.87422195470915e-12	2.71378819851181e-10	17.9681337840282	TXNRD3	up
BEST2	-1.72293960956076	7.37853960102012	-7.90820848941629	2.0639189231592e-12	2.95488257515669e-10	17.8745282685873	BEST2	down
SLC26A3	-1.84710918187041	10.5588412702439	-7.85900634820404	2.65752592874658e-12	3.76246615378765e-10	17.6291136240079	SLC26A3	down
ADAM28	-0.7342811881119	7.16087604902469	-7.84762632998536	2.8173760005449e-12	3.94494560427947e-10	17.5724100533157	ADAM28	down
IPO7	0.678806015993603	10.1023620029994	7.82420207998623	3.17709395245726e-12	4.4002751241533e-10	17.4557637341792	IPO7	up
NFE2L3	1.57608999196616	7.16669178025522	7.80387126427249	3.52606779560625e-12	4.83109202705536e-10	17.3545994660459	NFE2L3	up
ENDOD1	-0.910359355744809	8.33243391914008	-7.79421071552733	3.70498275003522e-12	4.97778201108237e-10	17.3065549793159	ENDOD1	down
GPD1L	-0.991962716458582	10.5323095918194	-7.79388002576477	3.71126425249431e-12	4.97778201108237e-10	17.3049106634101	GPD1L	down
PTK2B	-0.498080558255475	6.81411645299395	-7.76570144854056	4.28726722419572e-12	5.69045405944811e-10	17.1648676119633	PTK2B	down
HHLA2	-1.11744465272175	7.40916544363167	-7.75578181875549	4.51048987725516e-12	5.88487968864432e-10	17.1156025414387	HHLA2	down
ETHE1	-1.28775811959219	11.6001507450433	-7.75510562289045	4.52611999283584e-12	5.88487968864432e-10	17.1122449145371	ETHE1	down
PDZD3	-0.909078950270993	6.99444566220143	-7.70859766993653	5.74078075484727e-12	7.37891984455854e-10	16.8815115396305	PDZD3	down
NEDD4L	-1.09663146589381	8.68757732520204	-7.70689156841953	5.79102169561964e-12	7.37891984455854e-10	16.8730548673431	NEDD4L	down
SEMA6A	-0.85080531206169	6.92359940656212	-7.69573462242609	6.13050534515107e-12	7.73414842652623e-10	16.8177663203505	SEMA6A	down
HEATR1	0.758741223789343	9.0382924316055	7.69342940878041	6.20307417134119e-12	7.74897755796367e-10	16.8063456643991	HEATR1	up
FAP	1.57582060087902	6.49260711393052	7.68666420762407	6.42100647146245e-12	7.94334606401695e-10	16.7728347554021	FAP	up
TPH1	-1.69865762724534	6.59955056103316	-7.68058584628819	6.62328810651681e-12	8.11480163973434e-10	16.7427333756545	TPH1	down
DNASE1L3	-1.8321222567929	7.88220280192571	-7.63435025530514	8.38380809003925e-12	1.0173950731741e-09	16.5139936767838	DNASE1L3	down
SLC17A4	-1.758583463807	7.30852103597759	-7.61875221354041	9.07688682904199e-12	1.0879252418653e-09	16.4369184438319	SLC17A4	down
STC1	0.904741661735903	6.23417782371588	7.61748196880088	9.13577153347882e-12	1.0879252418653e-09	16.4306438069421	STC1	up
GTF2IRD1	1.04609131161569	8.88787686254267	7.60117764109579	9.92612386451401e-12	1.17109879890405e-09	16.3501331031067	GTF2IRD1	up
SMPDL3A	-1.39112528009364	10.7787250192391	-7.57436080831158	1.13762718225586e-11	1.32987573911048e-09	16.2178251136593	SMPDL3A	down
HSPC152	0.648080276685286	11.8088412255431	7.55032541794801	1.28536529239415e-11	1.47704186512255e-09	16.0993613320983	HSPC152	up
ARL14	-2.22283491076026	9.70318526261672	-7.54853328704549	1.29711471924109e-11	1.47704186512255e-09	16.0905330456916	ARL14	down
RANBP5	0.729848235020498	8.98964117241625	7.54835422245221	1.29829452906706e-11	1.47704186512255e-09	16.0896509840287	RANBP5	up
C1orf115	-1.38559892853438	10.6558369112858	-7.53780566611541	1.3697083040048e-11	1.54449762917072e-09	16.0377008073835	C1orf115	down
SLC9A2	-1.404465806656	7.43296410691848	-7.52807960383995	1.43900163735086e-11	1.60839990027409e-09	15.9898212175372	SLC9A2	down
VIPR1	-1.62106606988911	9.3473613786149	-7.52531447936009	1.45932921104969e-11	1.61693676584306e-09	15.9762125274684	VIPR1	down
FLJ21736	-1.43146969869687	9.20272363568532	-7.51029938992187	1.57478868568769e-11	1.72409515399283e-09	15.9023422471958	FLJ21736	down
TSPAN7	-1.71959323962367	8.13740116298202	-7.50847721481807	1.58940322971457e-11	1.72409515399283e-09	15.8933807606055	TSPAN7	down
ANPEP	-2.45531009904695	9.02822505586152	-7.50758168401296	1.5966349723054e-11	1.72409515399283e-09	15.8889767749962	ANPEP	down
PPAT	0.905259654087247	7.47478380182844	7.49534889282177	1.69875064670283e-11	1.81894796136869e-09	15.8288356100678	PPAT	up
NEBL	0.875447864373584	7.52972182617855	7.46040167780432	2.02756698447546e-11	2.15293820968219e-09	15.6571921437239	NEBL	up
DHDDS	-0.845895517016299	8.94800142148633	-7.45744253536543	2.05815052084383e-11	2.16735156500761e-09	15.6426700000874	DHDDS	down
LBA1	-0.878631757347847	7.73581912148118	-7.4557470588973	2.07587949070475e-11	2.16810298939015e-09	15.6343501907447	LBA1	down
AASDHPPT	0.726991882422727	8.38867293801249	7.44904524275668	2.14745314308252e-11	2.22462178448434e-09	15.601469878077	AASDHPPT	up
TJP3	-1.3040422029243	8.90238172789801	-7.43536209759043	2.30127416442697e-11	2.34818613117242e-09	15.5343673539302	TJP3	down
CA2	-2.71913864765242	11.4487836269907	-7.43516321604462	2.3035886548152e-11	2.34818613117242e-09	15.5333923256691	CA2	down
CEACAM1	-1.48483507337667	9.8643820201682	-7.42247037714891	2.45617835704544e-11	2.48385909725976e-09	15.4711823510851	CEACAM1	down
SLC30A10	-1.40221670896499	7.29230475268793	-7.41914244929758	2.49781791545523e-11	2.50607841564807e-09	15.4548772392132	SLC30A10	down
CSE1L	0.796015216434933	9.37867472009231	7.40617308035666	2.66688125568651e-11	2.65479694999668e-09	15.3913567288644	CSE1L	up
ITPKA	-0.847631161792274	6.7764146522609	-7.38472453472665	2.97172437226186e-11	2.93532650785741e-09	15.2863870053881	ITPKA	down
DARS	0.661075935145655	10.9794059148436	7.37842036272638	3.06772350288526e-11	3.00684099028954e-09	15.255553198292	DARS	up
E2F6	0.606243312399044	7.63276826258774	7.37623252444677	3.10175337255523e-11	3.01698789870982e-09	15.2448544697675	E2F6	up
MALL	-1.57666344696953	10.5972109759059	-7.36917236374841	3.21414143819309e-11	3.10262047011033e-09	15.2103367702606	MALL	down
XPOT	1.0357208500257	9.68751223718045	7.36329328818152	3.31080260008704e-11	3.17189825039917e-09	15.1816018179895	XPOT	up
PLCD1	-0.989661885767584	8.58660433690915	-7.35858000353951	3.39037360801722e-11	3.21918032981442e-09	15.158570340585	PLCD1	down
COL11A1	2.030177542799	6.62161812959457	7.35648887232619	3.42628121366524e-11	3.21918032981442e-09	15.1483535872894	COL11A1	up
PCID2	0.645554969092455	9.31336765741343	7.3559296112877	3.43594824089438e-11	3.21918032981442e-09	15.1456213384561	PCID2	up
RPP40	0.896228469072573	8.44611707061622	7.33247332487941	3.86669906428196e-11	3.59631237058984e-09	15.0310887974077	RPP40	up
ATP2A3	-0.98007126789281	7.31484989134598	-7.33017922120241	3.91159884040552e-11	3.61170959597443e-09	15.0198936861161	ATP2A3	down
TP53I3	-1.283777247872	9.71896972588092	-7.32454720652457	4.0240317437284e-11	3.68879226464657e-09	14.9924147142321	TP53I3	down
VILL	-0.520306474602542	6.69172577484258	-7.286950852285	4.86116126236053e-11	4.42435120035699e-09	14.8091621302311	VILL	down
GLO1	0.583358064081455	11.6003927185429	7.27662728122938	5.11981597279403e-11	4.62671596633627e-09	14.758898871282	GLO1	up
CLDN8	-2.85483059034532	8.0439422306869	-7.26368268385223	5.46349145584919e-11	4.90252169932609e-09	14.6959088130564	CLDN8	down
CNNM4	-0.981763633828393	8.08339362239631	-7.2504583535749	5.83820269466205e-11	5.20212438708978e-09	14.6315973014808	CNNM4	down
CLIC5	-1.09949775306107	8.30066837859106	-7.24624599007205	5.96282595160943e-11	5.27627279690329e-09	14.6111205481017	CLIC5	down
FUCA1	-1.03484407616252	12.0089794453595	-7.23479447449496	6.31510416789453e-11	5.54945222809049e-09	14.5554742897627	FUCA1	down
KIAA0672	-0.942354978982356	7.21492571657895	-7.22520749075579	6.62582837596277e-11	5.7826236415423e-09	14.508911806301	KIAA0672	down
PPM1H	1.07237480776733	7.48331743196016	7.22287393356581	6.70372579128126e-11	5.81080775731332e-09	14.4975813315514	PPM1H	up
CHI3L1	1.1551953897104	6.57322390306913	7.21451997433309	6.99010574442077e-11	6.01810320239253e-09	14.4570295413126	CHI3L1	up
ATP5A1	-0.504643775881423	13.3158463717366	-7.21140810660603	7.09985396023835e-11	6.07156638666826e-09	14.4419281000849	ATP5A1	down
TEAD4	0.797312693274998	6.86729693543784	7.20904818769307	7.18421954524119e-11	6.10275502969755e-09	14.4304772756683	TEAD4	up
BLOC1S1	-0.640490938404739	10.6537254366716	-7.20671208017745	7.26871211261552e-11	6.13363773105609e-09	14.4191432808582	BLOC1S1	down
PAPSS2	-1.01681457500706	10.1634261565484	-7.17327463010449	8.59169830121095e-11	7.20233024697566e-09	14.2570578460653	PAPSS2	down
C4orf19	-1.4861187484804	8.91086475256791	-7.16385545251549	9.00566764058146e-11	7.50001418799274e-09	14.2114472350741	C4orf19	down
GRB10	0.660022415324879	7.14833925516663	7.16068556313174	9.14937954127876e-11	7.57022039707623e-09	14.1961024259874	GRB10	up
LGALS2	-1.64574056567251	9.14878562353233	-7.15889529749608	9.23154550912972e-11	7.58892599208586e-09	14.1874371712063	LGALS2	down
MMP7	1.66832152704812	6.84672453972256	7.15385564930098	9.46679080605164e-11	7.73242618273782e-09	14.1630483804887	MMP7	up
NEDD4	1.04044904116428	7.41377850357957	7.14563703351402	9.86322929864793e-11	8.0049215110428e-09	14.1232884988152	NEDD4	up
COL1A2	1.39186265983337	12.0458401472351	7.1382397453088	1.02340872408088e-10	8.16149659978098e-09	14.0875160073863	COL1A2	up
CAMK2N1	-0.797753866951114	11.7519674189392	-7.13716900746647	1.0288900076519e-10	8.16149659978098e-09	14.0823391345774	CAMK2N1	down
DRAM	0.915459624516185	8.60344585006399	7.13609069477241	1.0344394556939e-10	8.16149659978098e-09	14.0771259200196	DRAM	up
PPARGC1A	-1.05689149874298	7.98399056230734	-7.13584100341582	1.03572869338122e-10	8.16149659978098e-09	14.0759188015727	PPARGC1A	down
POT1	0.636093988950101	7.69462005511282	7.1354711629385	1.03764122521152e-10	8.16149659978098e-09	14.0741308570021	POT1	up
EDNRA	0.787725936644312	6.40020980183864	7.12365041696347	1.10064659405076e-10	8.58998673972126e-09	14.0170025890468	EDNRA	up
CLEC3B	-1.85738927033275	8.58264539495634	-7.12166297043548	1.1116057355284e-10	8.58998673972126e-09	14.0074008450938	CLEC3B	down
MXI1	-0.957841040786235	11.1304742446839	-7.12152991350948	1.11234328367133e-10	8.58998673972126e-09	14.0067580555029	MXI1	down
SCD	0.98906197455525	7.94583688867208	7.11967181658485	1.12269369183098e-10	8.61768856705443e-09	13.9977821596557	SCD	up
LETM1	-0.626096856681106	7.44937004182543	-7.10644096743155	1.19920487833501e-10	9.14986141302081e-09	13.9338924778548	LETM1	down
CCT4	0.570632359091878	11.9560618573033	7.10248361050722	1.22307686182553e-10	9.27645557939343e-09	13.9147913927198	CCT4	up
SLC22A5	-1.18696020247485	7.87139120174609	-7.08991823344873	1.30203835858735e-10	9.8169069616095e-09	13.85416738377	SLC22A5	down
NDUFB8	-0.446579572265053	10.1400712160906	-7.08616117224413	1.32661361658028e-10	9.94335923674468e-09	13.8360483378868	NDUFB8	down
MUC4	-2.05673407011496	9.09619607313553	-7.07474946379378	1.4041100440369e-10	1.0462672620537e-08	13.7810350280647	MUC4	down
KIAA1005	0.50474895299245	5.44827288946844	7.06424074096854	1.47943098977206e-10	1.09435613828818e-08	13.7304035707012	KIAA1005	up
PDE6A	-0.52349954596064	6.20350815399909	-7.06337341501277	1.48582335523352e-10	1.09435613828818e-08	13.726225994558	PDE6A	down
SULF1	1.69436777968922	8.9784829966082	7.06134901990083	1.50085015997824e-10	1.09907084703694e-08	13.7164759951646	SULF1	up
TESC	1.38027529810947	6.76025083180503	7.05379447627603	1.55826692971621e-10	1.13025729844313e-08	13.6801004954074	TESC	up
NR5A2	-0.871674753969542	6.51506260750387	-7.05341885037545	1.5611778725945e-10	1.13025729844313e-08	13.678292213103	NR5A2	down
TIMP1	1.39693919927362	11.6474881758747	7.05118932234716	1.57856692966893e-10	1.13638982021703e-08	13.6675598831962	TIMP1	up
COL4A1	1.42814711144484	9.41644485155434	7.04981933970444	1.58934699845939e-10	1.13772244125671e-08	13.6609657884188	COL4A1	up
NPM1	0.609338992731855	12.6951262351811	7.04674130117662	1.61383392681207e-10	1.14879731259438e-08	13.6461520897659	NPM1	up
PRKACB	-1.12918821921897	10.1664074806787	-7.04252612436631	1.64797424622741e-10	1.16658265807943e-08	13.6258695628697	PRKACB	down
KLF4	-1.51541495088258	10.5812268790209	-7.04013679986661	1.6676428202367e-10	1.17398369146166e-08	13.6143746429812	KLF4	down
ASNSD1	0.539245135642242	10.1714433930683	7.02917089042232	1.76093526554749e-10	1.23284819525308e-08	13.56163678667	ASNSD1	up
FAM46A	-0.974525423744238	10.8751648856868	-7.02792350194318	1.77186937580258e-10	1.23372456756702e-08	13.5556397142218	FAM46A	down
IL6R	-0.620515225862039	6.48401629785409	-7.02309888103502	1.81479645167582e-10	1.25674654278551e-08	13.5324481069212	IL6R	down
PPA1	0.724218574855703	12.6734059389389	7.00947213713702	1.94168010518032e-10	1.33734529190311e-08	13.4669774591508	PPA1	up
APOB48R	-0.923817639020188	6.93694456822289	-7.00577501993894	1.97759434216833e-10	1.35475844666177e-08	13.4492226114016	APOB48R	down
LITAF	-0.603686680362999	10.7322595378622	-7.00424342419209	1.9926643612486e-10	1.35778231502833e-08	13.4418683832613	LITAF	down
CDH11	1.29841257000171	7.92893071295131	6.99068708005689	2.13110439902984e-10	1.44439001342757e-08	13.3768015590494	CDH11	up
CLTB	-0.616372633805018	8.75367216808185	-6.97841917978882	2.26456922277822e-10	1.52672703897567e-08	13.3179599103711	CLTB	down
ARNTL2	1.01992268454251	6.31232909204	6.97510224338351	2.30205404274313e-10	1.543830137507e-08	13.3020573015018	ARNTL2	up
AFG3L2	-0.853629568805532	9.16842635923449	-6.96457041369475	2.42519241493858e-10	1.61789537964123e-08	13.2515828670751	AFG3L2	down
KLK1	-1.17117800423792	9.95912330920481	-6.96303033763594	2.44373708999006e-10	1.62177593753403e-08	13.2442043881954	KLK1	down
MCFD2	0.554825547158753	9.24571815758564	6.9616425637374	2.46056800066688e-10	1.62448484272007e-08	13.2375561183631	MCFD2	up
CFI	1.44296813454192	7.25540505810378	6.95273951746466	2.57130603114285e-10	1.68884440457846e-08	13.194917197524	CFI	up
MT1M	-1.8793103453568	10.4628285855042	-6.94932627400451	2.61505631845804e-10	1.70877167229704e-08	13.1785758417225	MT1M	down
NOX4	1.0069049210951	6.03822440555283	6.94782434992005	2.63454031507518e-10	1.71272003544326e-08	13.1713861526716	NOX4	up
ARHGEF18	-0.742065724254104	10.6700717034339	-6.9295501736645	2.88342981970381e-10	1.86500826206426e-08	13.0839556562404	ARHGEF18	down
UCRC	-0.485912460209473	12.1788104802438	-6.92806502789339	2.9046507020727e-10	1.86839104667367e-08	13.0768540498085	UCRC	down
AP3S2	-0.514797223106864	7.93939640653709	-6.92713721574215	2.91798633093753e-10	1.86839104667367e-08	13.0724177747642	AP3S2	down
PHLPPL	-0.727870963812627	7.48646681400568	-6.90419400750601	3.26772551753524e-10	2.0818679272217e-08	12.9627892758612	PHLPPL	down
TWIST1	1.16120896349315	5.97391755939536	6.8987660763328	3.35635429456839e-10	2.12769484683535e-08	12.936873845355	TWIST1	up
HECTD3	-0.864109105803161	9.40953341299705	-6.8850147367346	3.59167576592822e-10	2.26560062423056e-08	12.8712541488296	HECTD3	down
MADCAM1	-0.678967786734013	7.37479110193944	-6.88397611604888	3.61009817785541e-10	2.26600349666176e-08	12.8663000523604	MADCAM1	down
MORF4L2	0.390676469552902	13.044713250487	6.87989084591251	3.68347149986808e-10	2.29962521504897e-08	12.8468166349533	MORF4L2	up
CD44	0.700974958247485	8.33601237932122	6.87899496838091	3.69975803708239e-10	2.29962521504897e-08	12.8425446318041	CD44	up
RCBTB1	0.798670438531276	6.95020608418424	6.87313017019051	3.80815027233429e-10	2.35550731893609e-08	12.8145836465571	RCBTB1	up
FAM83E	-0.670545154782701	8.0093972099106	-6.86932854812997	3.88008311942553e-10	2.38840672017972e-08	12.7964640418965	FAM83E	down
PHKA1	0.53716329886897	6.77422068197218	6.85791024337368	4.10431496886017e-10	2.51428756409694e-08	12.7420648487063	PHKA1	up
BCL2	-0.372314994932387	6.1770528565317	-6.85465370325055	4.17058339242403e-10	2.54265902326636e-08	12.7265565362457	BCL2	down
LPHN3	-0.425191912111291	6.53038583583369	-6.84657804568513	4.33951854360306e-10	2.62258026567371e-08	12.6881111333734	LPHN3	down
RAB4B	-0.670816092861916	7.27946419450786	-6.84642249215827	4.34283814202757e-10	2.62258026567371e-08	12.6873707726842	RAB4B	down
GTPBP4	0.563661160830241	9.22662019753025	6.84420352854017	4.3904664038623e-10	2.63883598669875e-08	12.6768102867797	GTPBP4	up
B3GALT4	-0.782163286803645	7.42274898926165	-6.841354016672	4.45238720976619e-10	2.66348909985168e-08	12.663250882957	B3GALT4	down
NDUFS3	-0.568815507471605	10.41005645608	-6.83720766474184	4.54403448383942e-10	2.70526590395695e-08	12.6435244580682	NDUFS3	down
MAOA	-1.28358558297568	10.3057735913898	-6.83628480344451	4.56468505219545e-10	2.70526590395695e-08	12.6391345554972	MAOA	down
AGPAT7	-0.718357462412964	7.6339154069062	-6.82906476835503	4.72948128387595e-10	2.78995604255312e-08	12.604798126618	AGPAT7	down
KRT23	2.41678795148755	7.38023972955701	6.82597427475028	4.80180695487165e-10	2.81956793635827e-08	12.5901050250226	KRT23	up
DPY19L4	0.936519459406348	8.29850152077526	6.81655213237482	5.02912835626461e-10	2.93460860492512e-08	12.5453257732045	DPY19L4	up
SLC9A1	-0.877678870599171	8.70116145065757	-6.81595910919187	5.04378656787476e-10	2.93460860492512e-08	12.5425082224815	SLC9A1	down
CD3EAP	0.637342253300683	7.18158530944132	6.81371146136992	5.0997279276284e-10	2.95366969335641e-08	12.5318301658623	CD3EAP	up
TST	-1.25486087488738	12.1086240628196	-6.8105890744702	5.17845998781524e-10	2.98569851424171e-08	12.5169987594887	TST	down
CES2	-1.45064274790806	11.0243836655654	-6.80504567458287	5.32121085281823e-10	3.05418327417162e-08	12.4906741846938	CES2	down
ACAA1	-0.674038437133442	9.70776595566639	-6.79936676559631	5.47148575815308e-10	3.1263529834254e-08	12.4637150034783	ACAA1	down
STMN2	-1.43451324723922	7.61953874005656	-6.79475031973913	5.59673161103533e-10	3.1836408119559e-08	12.4418062489079	STMN2	down
METTL7A	-0.627288540439217	9.67011081221547	-6.79308593235779	5.64257881468471e-10	3.19545507807611e-08	12.4339088554506	METTL7A	down
CXCL3	1.56398518939424	8.11314465816593	6.78908207595442	5.75439566851984e-10	3.22270679226377e-08	12.4149140426273	CXCL3	up
SLCO4A1	1.07638149557925	7.68788997516009	6.78887718560286	5.76017625406439e-10	3.22270679226377e-08	12.4139421374388	SLCO4A1	up
MYO1A	-1.68127317028695	8.45111291931937	-6.78842644159533	5.77291334157052e-10	3.22270679226377e-08	12.4118040576108	MYO1A	down
HS2ST1	0.60331744867069	7.64457827337921	6.78775747571264	5.79186827364938e-10	3.22270679226377e-08	12.4086309594353	HS2ST1	up
SRPX2	0.753353788477228	6.27477075056588	6.78102312504146	5.98614485495277e-10	3.31632424964383e-08	12.3766950086746	SRPX2	up
MRPL17	0.626607217111452	10.1564479310629	6.7777978338725	6.08145801888647e-10	3.35454277388101e-08	12.3614044106653	MRPL17	up
HRASLS2	-0.454465594901517	6.21876278527155	-6.77344213729191	6.21256186596539e-10	3.41208893517806e-08	12.3407594015332	HRASLS2	down
ACADS	-1.1434880583447	8.79402698166354	-6.77084953987945	6.29191995999833e-10	3.44084309572097e-08	12.328473628014	ACADS	down
MT1F	-1.58308408395987	10.8221408299551	-6.76651896150428	6.42671769203665e-10	3.4995400355526e-08	12.3079561744727	MT1F	down
COPS8	0.543547442266066	7.95596000274824	6.76519514122651	6.4684910709965e-10	3.50284545306007e-08	12.3016852279963	COPS8	up
MB	-0.936761546838707	6.57758193163083	-6.76458706089258	6.48776900739427e-10	3.50284545306007e-08	12.2988049136338	MB	down
VPS37B	-0.821660500678721	9.05771954659233	-6.76345978528828	6.52365732260793e-10	3.50736040526035e-08	12.2934655874381	VPS37B	down
S100A11	0.88355446542842	11.6209478780267	6.75972320678502	6.6440254103893e-10	3.55706604114203e-08	12.275769913825	S100A11	up
DCTD	0.635681808014729	8.65893307021856	6.75540419103129	6.78589322793408e-10	3.60365926842151e-08	12.2553208846173	DCTD	up
MAPK7	-0.361356076353314	6.91442980534937	-6.75535224766182	6.78761752017863e-10	3.60365926842151e-08	12.2550749832542	MAPK7	down
SPP1	2.40869174008506	8.36235418421531	6.75257282595078	6.88051650971988e-10	3.63782329323032e-08	12.241918244707	SPP1	up
MORC4	0.916666226706236	7.63121948509389	6.74640866135782	7.091054892968e-10	3.73364551430571e-08	12.2127472706972	MORC4	up
RIOK3	-0.623420835302252	9.66563082830399	-6.74544267604422	7.12462050764224e-10	3.73588125548878e-08	12.2081768757588	RIOK3	down
C17orf73	-1.6195296168216	8.38745989447563	-6.74220873895629	7.23813891955073e-10	3.77985107020145e-08	12.1928779965674	C17orf73	down
PIGZ	-1.42077272059252	9.90521195493365	-6.73735750106822	7.41178874378673e-10	3.84140434700985e-08	12.1699337242146	PIGZ	down
SLC7A5	1.19226768104129	7.13373428411916	6.73640425719804	7.44639097656553e-10	3.84140434700985e-08	12.1654260834741	SLC7A5	up
PCSK7	-0.879657533583176	9.087311399317	-6.73636853105388	7.44769091562947e-10	3.84140434700985e-08	12.1652571489609	PCSK7	down
AZGP1	1.92601712535137	7.63095121596239	6.73557563326811	7.47659926274089e-10	3.84140434700985e-08	12.1615079497386	AZGP1	up
BCAR3	-0.811236757558387	8.54354905599917	-6.73268526861724	7.58292150650849e-10	3.88038497333057e-08	12.1478424549585	BCAR3	down
YAP1	0.85241008381769	8.12438763134119	6.72202486049377	7.98814486416075e-10	4.07139767436545e-08	12.0974613825278	YAP1	up
DDX18	0.625577522107806	9.18142650274703	6.72111649598553	8.02364717949865e-10	4.07319969566422e-08	12.0931699682726	DDX18	up
CEACAM7	-2.21364528100498	9.94380769804296	-6.71353695163564	8.32602835553575e-10	4.20993068675542e-08	12.0573709931929	CEACAM7	down
ZNF239	0.677245673552489	7.03315426580793	6.70949865460793	8.49170426286918e-10	4.27673105602684e-08	12.0383044889726	ZNF239	up
LIMS1	0.541959044943303	9.57537738846806	6.70472284775919	8.69184613442961e-10	4.36029541121662e-08	12.0157619967472	LIMS1	up
SPINK2	-0.738981229312413	6.19161823837342	-6.69212249122814	9.2425445043396e-10	4.61837263036452e-08	11.9563183631996	SPINK2	down
POMP	0.40375921958973	12.7547603407867	6.68623743078303	9.5114276625534e-10	4.73416450297873e-08	11.9285707878394	POMP	up
PTP4A3	1.03385127047288	6.93043122444602	6.67938518603488	9.83425138927382e-10	4.87579887946019e-08	11.8962757967789	PTP4A3	up
MTFR1	0.71933662585843	9.02508362418558	6.67551467106882	1.00213595956256e-09	4.94930868090938e-08	11.8780399450955	MTFR1	up
SECTM1	-0.945443418761714	8.17706330352274	-6.66597182290237	1.04978392505347e-09	5.16461265368006e-08	11.8330978430471	SECTM1	down
FAM55D	-2.19276991317943	9.96061323857935	-6.66428726308377	1.05842443214938e-09	5.18709389017205e-08	11.8251671860967	FAM55D	down
KBTBD11	-0.891029307715556	8.63170994308534	-6.65591193723892	1.10243758590845e-09	5.38209184660746e-08	11.7857498492793	KBTBD11	down
PEX3	0.594222056273113	8.36072638191001	6.65386259094822	1.11347954966443e-09	5.41525054268098e-08	11.7761080405319	PEX3	up
CFD	-1.81709793056934	10.2708392701359	-6.6492189212311	1.13890573329054e-09	5.51784671239089e-08	11.754265011926	CFD	down
FLNB	-0.674373411999202	9.89041684659296	-6.64644122723488	1.15438813334864e-09	5.57167181633652e-08	11.7412022749401	FLNB	down
ACOT11	-0.802966542224651	8.03683829756629	-6.64378079237343	1.16941181897424e-09	5.62288505561123e-08	11.7286931266242	ACOT11	down
PXMP2	-0.997439966853717	9.46814953376741	-6.63740540942755	1.20620464928494e-09	5.77514487066379e-08	11.6987251721506	PXMP2	down
CHGB	-0.765307127064222	6.51785016146509	-6.63673446786285	1.21014258394854e-09	5.77514487066379e-08	11.6955720670084	CHGB	down
RAPGEFL1	-1.18440213906597	8.40777446482918	-6.63060296098053	1.24672344701684e-09	5.92751871712263e-08	11.6667631397259	RAPGEFL1	down
RAB27A	-0.932208979918654	9.65887374277026	-6.62649115320271	1.27186434837562e-09	6.02457082788186e-08	11.6474500812913	RAB27A	down
MFAP2	1.21650521339386	6.54412376556348	6.62156459698515	1.30264701394936e-09	6.14685192382072e-08	11.6243168418011	MFAP2	up
MARCH8	-0.716412516779929	8.50522217989776	-6.62082558383124	1.30732763408838e-09	6.14685192382072e-08	11.6208473444689	MARCH8	down
COX4I1	-0.4304505567319	11.3530862459622	-6.61966987135243	1.31468078750844e-09	6.15869948324727e-08	11.6154218681479	COX4I1	down
KDELC1	0.755905807795837	6.65703690878139	6.60497664555306	1.41180368947257e-09	6.58945150595584e-08	11.5464797638589	KDELC1	up
SFRP4	1.22562565476076	6.56301344664225	6.59790860760169	1.46101519103698e-09	6.77146477499928e-08	11.5133390263465	SFRP4	up
MAST3	-0.713905882397458	8.23124560109999	-6.59785017847846	1.46142898534359e-09	6.77146477499928e-08	11.5130651258887	MAST3	down
PLAC8	-1.99977348693796	11.90272209223	-6.59685803174095	1.46847305037674e-09	6.77945058257262e-08	11.5084143592138	PLAC8	down
ACF	-1.28471581639693	9.59932219359187	-6.59352657853649	1.49237198766108e-09	6.86491114324095e-08	11.4928000909315	ACF	down
CXCL1	1.62127833658241	8.42191272379964	6.58912109457094	1.52456642732211e-09	6.98777892695622e-08	11.4721570943809	CXCL1	up
UQCRFS1	-0.451810591289108	12.4639640473649	-6.58199017325051	1.57813729109932e-09	7.18891708795671e-08	11.4387558870673	UQCRFS1	down
SDHALP1	-0.55941013306513	10.5322443843013	-6.58178134817151	1.57973378168881e-09	7.18891708795671e-08	11.4377779846005	SDHALP1	down
CAPN9	-0.991367573731849	6.6557649877433	-6.57932431086891	1.59863829998807e-09	7.2458642051876e-08	11.4262729761036	CAPN9	down
PUS7	0.892459314957781	9.36704888135834	6.57868149970522	1.60362086474879e-09	7.2458642051876e-08	11.4232633347054	PUS7	up
CLMN	-1.16019143407982	8.19171670629287	-6.57772387791987	1.6110720446973e-09	7.25380918499401e-08	11.4187799840776	CLMN	down
RIPK2	0.660040411959726	7.19257380290475	6.57484430171875	1.63368437683762e-09	7.32972053861442e-08	11.4053002007346	RIPK2	up
MSX2	0.435673201522671	5.4799742082484	6.57264353209882	1.6511772927471e-09	7.38221089971351e-08	11.3949997342414	MSX2	up
FCGBP	-2.44362131882457	12.1982893290935	-6.56589348000745	1.70599212325435e-09	7.57981058934704e-08	11.3634160841986	FCGBP	down
PDE8A	-0.433816369293142	7.86572553298534	-6.56573847632206	1.70727173060948e-09	7.57981058934704e-08	11.362690982343	PDE8A	down
TMEM158	1.14607190371577	7.89538657826406	6.55818819605912	1.7707626072691e-09	7.83439484091071e-08	11.3273799629485	TMEM158	up
ABCA8	-2.1930747794632	8.43703525777829	-6.55495954002797	1.79861902974624e-09	7.93010507855593e-08	11.3122855895254	ABCA8	down
NUP155	0.750115938155235	7.63206748769231	6.55333892271016	1.8127641506481e-09	7.96491062329589e-08	11.3047102093162	NUP155	up
MOBKL2B	-0.735970873790389	7.89784659819842	-6.54865459522215	1.85427049719253e-09	8.11928339354887e-08	11.2828184373794	MOBKL2B	down
PSMC2	0.444254399799387	11.371417790412	6.54775359579733	1.86236088942946e-09	8.12678166202403e-08	11.2786084760899	PSMC2	up
RPS6KA1	-1.03786017193317	8.39483393970187	-6.54410928846633	1.89544147882066e-09	8.24290625362894e-08	11.261582840615	RPS6KA1	down
STAP2	-1.44196112843117	9.84109383793589	-6.53094306529235	2.01986162281578e-09	8.7541077543941e-08	11.2001065590497	STAP2	down
SLC22A3	0.987597976126931	5.84023066765186	6.52409601792095	2.08771807775457e-09	9.01752669381315e-08	11.1681573124286	SLC22A3	up
FCGR1A	0.494305403821037	5.71768288051618	6.52097482601491	2.11939208932724e-09	9.12341013588098e-08	11.1535982542828	FCGR1A	up
LRRC19	-2.04579841640558	9.0408731353094	-6.51571424892593	2.17385357416108e-09	9.32634418921229e-08	11.1290667352005	LRRC19	down
SLC25A20	-0.834544569785519	8.6180949755647	-6.51394200730761	2.19251043999157e-09	9.37482148535993e-08	11.1208042314923	SLC25A20	down
HMGCS2	-2.15685813432459	10.9883294414327	-6.50660793911244	2.27141305913783e-09	9.67971411355662e-08	11.0866219596739	HMGCS2	down
THY1	1.10446632081035	7.96175264839676	6.49098629622944	2.4489377081904e-09	1.0401454759254e-07	11.0138696462706	THY1	up
TRAF3IP2	-0.371584667399677	6.97302803198707	-6.4687467081887	2.72551804458065e-09	1.15377245594839e-07	10.9104294888683	TRAF3IP2	down
LRRFIP2	-0.457786587368433	8.98628101611808	-6.45349330259736	2.93281229757976e-09	1.23741371840269e-07	10.8395741393198	LRRFIP2	down
TEX11	-0.583188840879822	6.85139484373383	-6.45184687633092	2.95609679615135e-09	1.24312162958945e-07	10.8319305776819	TEX11	down
WIPF2	-0.475918458597571	8.30480755808522	-6.4498543639949	2.98451984208099e-09	1.25094578380908e-07	10.8226814659897	WIPF2	down
GART	0.38442147436726	6.83028241789338	6.44900459407777	2.99672361285238e-09	1.25194269753984e-07	10.8187372764619	GART	up
PTPRG	0.665441356278915	6.37501571252574	6.44498137529843	3.05517375903191e-09	1.27219032802564e-07	10.8000667314219	PTPRG	up
RPE	0.6708519852007	8.45391578305821	6.43924841092661	3.14041149607777e-09	1.30342421117339e-07	10.773470747933	RPE	up
TTRAP	-1.0040743178623	11.8735851152581	-6.43844942569896	3.15247558653567e-09	1.30418324427394e-07	10.7697649878516	TTRAP	down
SGK2	-1.15759413892268	8.6030657808292	-6.43712926697775	3.17250927710306e-09	1.30477811265039e-07	10.7636424316081	SGK2	down
SUCLG1	-0.550436491387327	12.2235301579214	-6.43700552840182	3.17439346194963e-09	1.30477811265039e-07	10.7630685926952	SUCLG1	down
PLEKHG6	-0.834047146418797	8.60379075558967	-6.43514518964661	3.20285453259548e-09	1.31224348727754e-07	10.7544418467084	PLEKHG6	down
JOSD1	-0.647071574474968	10.0898991922387	-6.42674805443872	3.33448561408649e-09	1.36179537482981e-07	10.715516607575	JOSD1	down
THBS2	1.74973013186519	9.28806218419861	6.42263901318442	3.40082836394369e-09	1.3844522368489e-07	10.696477286423	THBS2	up
PDPN	0.473889895519067	6.31771057121275	6.4120493361884	3.5778660165648e-09	1.45188435614868e-07	10.6474350142512	PDPN	up
SDHA	-0.554917522369514	10.4831632618922	-6.41109472152849	3.59426490313059e-09	1.45390867922825e-07	10.6430158479975	SDHA	down
KAL1	1.24482701457151	7.12887318590528	6.41023119611548	3.60916286248365e-09	1.45531497448629e-07	10.639018613237	KAL1	up
RHOF	-0.527236211580825	6.89212963678691	-6.40265594728066	3.74249287448815e-09	1.50431685194726e-07	10.6039633964656	RHOF	down
DENND2A	-0.498668100069037	6.95379023941419	-6.39714570370964	3.84251808619449e-09	1.53966558032359e-07	10.5784759430329	DENND2A	down
C21orf66	0.442032898724831	8.46369905150837	6.39514154489919	3.87954888447008e-09	1.54963046664319e-07	10.5692082291704	C21orf66	up
HOXD1	-0.31472002223162	6.00601085806741	-6.38632672383569	4.04664259675537e-09	1.61132249899553e-07	10.5284619654494	HOXD1	down
PLA2G10	-1.53569083126733	8.97281772707165	-6.38532746439397	4.06602677455392e-09	1.61399729474661e-07	10.5238445226653	PLA2G10	down
C12orf11	0.753519989552119	8.83185440702447	6.38302931501928	4.11095568976378e-09	1.62676389437795e-07	10.5132263279435	C12orf11	up
MT1E	-1.3843266095906	12.2247351688716	-6.38196402514677	4.13194788695239e-09	1.6300086679736e-07	10.5083049315296	MT1E	down
CETN2	0.669677946835952	10.2242400356618	6.37772048249309	4.21662393525427e-09	1.65827846243858e-07	10.4887044318131	CETN2	up
ACSL4	0.964764237572084	7.27763042639412	6.37698910503087	4.23138980655686e-09	1.65896519738915e-07	10.4853268704107	ACSL4	up
MTMR11	-1.0005383687904	10.0412739660827	-6.3724361439046	4.32446363245411e-09	1.6902550798997e-07	10.4643048797808	MTMR11	down
SLC36A1	-1.04168427887986	8.37230603748824	-6.36391658837547	4.50407975467939e-09	1.75507597046253e-07	10.4249866360883	SLC36A1	down
NIT1	-0.640426952465496	9.03099233582224	-6.36067067145736	4.57443116905382e-09	1.77705493768548e-07	10.4100128482479	NIT1	down
TNFRSF14	-0.617045617210374	8.60563219449598	-6.35837998899804	4.62473004318164e-09	1.79113404894287e-07	10.3994477649416	TNFRSF14	down
PPP1R14D	-1.3781185356144	9.15241916993456	-6.35444891126026	4.71232278546088e-09	1.81952778582856e-07	10.3813209031389	PPP1R14D	down
HIST1H1C	-1.08860112022589	8.84290585451846	-6.34664148460725	4.89116744467534e-09	1.8828778120862e-07	10.3453347483436	HIST1H1C	down
CXCL2	1.74065995264798	9.56170931725366	6.33439768646726	5.18519919014581e-09	1.9900544602662e-07	10.288941225549	CXCL2	up
VSNL1	1.21009779666966	6.93900749154291	6.33245055201131	5.23353824877424e-09	2.00257490588232e-07	10.2799775584329	VSNL1	up
LOC391020	0.631990018139979	7.93171610672072	6.32807730195949	5.34373277184175e-09	2.03861805325771e-07	10.2598498477549	LOC391020	up
GCNT3	-1.91004527576447	10.0568136664058	-6.32695235676956	5.37244636385231e-09	2.04345407666287e-07	10.2546733670219	GCNT3	down
TPD52L1	0.907084708300887	8.19852956841466	6.32528541411203	5.41527402504294e-09	2.0536137389017e-07	10.2470036425467	TPD52L1	up
DDX19A	0.477394070075406	7.37254127321483	6.32279493742575	5.47988798729502e-09	2.07195052623481e-07	10.2355465133877	DDX19A	up
RETSAT	-0.902924845902582	9.63034390269056	-6.32194517979169	5.50210788221041e-09	2.0741970010392e-07	10.2316377847647	RETSAT	down
TOMM34	0.747844626674826	8.3398260395152	6.31830526673818	5.59829549628575e-09	2.10423248417915e-07	10.214897597894	TOMM34	up
DIMT1L	0.459026384342261	8.1434919731714	6.31499915473209	5.6870976165482e-09	2.13132346558992e-07	10.1996964407588	DIMT1L	up
C6orf105	-1.11493717291254	7.3589968187592	-6.30987804297988	5.82739886842004e-09	2.17749901411754e-07	10.1761573653122	C6orf105	down
PODXL	0.842052500935832	9.06648034372296	6.30635391854637	5.92592420702658e-09	2.20783994871148e-07	10.1599639393384	PODXL	up
ABCC1	0.618200956812729	7.39430852762062	6.30340970682111	6.00949415624394e-09	2.23244823728455e-07	10.1464384374538	ABCC1	up
CSPG2	1.28166648219181	8.54785121674952	6.3024549287106	6.03684366823909e-09	2.23494705281061e-07	10.142052882488	CSPG2	up
FAM59A	-0.653557876642822	7.91603267118742	-6.30195195186257	6.05130068450527e-09	2.23494705281061e-07	10.1397426972063	FAM59A	down
PRDX4	0.770374394663826	11.6193347886265	6.29811164882529	6.16281284987014e-09	2.26308511074113e-07	10.1221069088007	PRDX4	up
CPT1A	-0.401519834452992	7.07014130278304	-6.29810497389944	6.16300842432249e-09	2.26308511074113e-07	10.1220762599433	CPT1A	down
CAMSAP1L1	0.563707299770262	7.43684998480928	6.29548296084668	6.24030813067584e-09	2.28029967890344e-07	10.110038086311	CAMSAP1L1	up
RFC3	0.984107789757509	7.99275971430394	6.29530192680993	6.24568033226574e-09	2.28029967890344e-07	10.1092070096449	RFC3	up
MT1H	-1.3643566259177	11.811045985068	-6.2930538423694	6.31277341132614e-09	2.29821025163194e-07	10.0988876075411	MT1H	down
GORASP1	-0.60489646542152	8.88764864299708	-6.27483591746869	6.88333429455823e-09	2.49072421044649e-07	10.0153250322713	GORASP1	down
C14orf159	-0.599895367371344	9.09249449199073	-6.27448283416131	6.89488000098932e-09	2.49072421044649e-07	10.0137066146609	C14orf159	down
HADHA	-0.539570662666106	9.90574562788643	-6.27431981931135	6.9002169697662e-09	2.49072421044649e-07	10.0129594226266	HADHA	down
XPO4	0.431758814597267	6.33614608621324	6.26498160404807	7.21283496363641e-09	2.5962130821089e-07	9.97017209976563	XPO4	up
SYNCRIP	0.414280054261104	10.0917545253255	6.25754057270617	7.47189587840373e-09	2.68188443049635e-07	9.93609897051743	SYNCRIP	up
POU2AF1	-1.77422172592203	9.34032166497229	-6.25671059934013	7.50135384660956e-09	2.68489468296346e-07	9.93229962795857	POU2AF1	down
PANX1	0.544239084138923	8.09458824890509	6.25406738852348	7.59593306328456e-09	2.71113106701322e-07	9.92020146315002	PANX1	up
GOT1	-0.840282307527437	9.99726865628764	-6.25090123386192	7.71077184362258e-09	2.7444316992022e-07	9.90571290885509	GOT1	down
POLB	0.638548965299218	9.46872635012552	6.24589408826616	7.89588570053075e-09	2.80248957092376e-07	9.88280689005309	POLB	up
S100A2	1.2687962825968	6.62848531815386	6.24372347993209	7.97748702997044e-09	2.82358721488565e-07	9.87287976681293	S100A2	up
OLFML2B	1.06532434876116	7.17266528105341	6.24069059827042	8.09289762205386e-09	2.85650142659862e-07	9.85901182060923	OLFML2B	up
CASP7	-0.991120377171374	10.6854943378227	-6.23848657783988	8.17779799994881e-09	2.87849453357314e-07	9.84893586151438	CASP7	down
PLXNA2	-0.540070455152475	7.00334695659009	-6.231690983676	8.44513089479184e-09	2.96440379783575e-07	9.81787951663557	PLXNA2	down
GTF3A	0.725657221086346	11.7303282089319	6.22781423871031	8.60147631288818e-09	3.01098931809948e-07	9.80016968433466	GTF3A	up
TRAM1	0.705844377191845	9.74839249692349	6.22582108360833	8.68296469911198e-09	3.03118729304342e-07	9.79106653833885	TRAM1	up
PRSS23	0.857413924799578	10.4235502134466	6.22366161107405	8.77211127389077e-09	3.05394103420536e-07	9.78120534359575	PRSS23	up
ABHD3	-1.0661813250318	9.72111862331184	-6.22274293023849	8.81030873843672e-09	3.05709268465468e-07	9.77701069437387	ABHD3	down
FLJ22167	0.432967599353585	6.65413508551557	6.22172581308079	8.85279018751268e-09	3.05709268465468e-07	9.77236693219722	FLJ22167	up
PNO1	0.610504377058081	8.65001368060181	6.22171743853848	8.85314079922758e-09	3.05709268465468e-07	9.77232869878031	PNO1	up
KIAA0258	-0.50466459045307	7.55329887867988	-6.21937323574833	8.95182380755216e-09	3.08281456637378e-07	9.76162735568862	KIAA0258	down
SLC16A4	0.895050810128446	6.18662194047543	6.21660714522259	9.06966115664248e-09	3.10795204761343e-07	9.74900254455354	SLC16A4	up
VIP	-1.98889445004496	7.82337768962236	-6.21607814216076	9.0923704709877e-09	3.10795204761343e-07	9.74658840658592	VIP	down
CCDC68	-1.16891354543883	8.22787156641545	-6.21594739709248	9.09799178904262e-09	3.10795204761343e-07	9.74599175846181	CCDC68	down
COL1A1	0.932184662404993	7.91822650378217	6.21520026146207	9.13018024508005e-09	3.11060846745481e-07	9.7425823592603	COL1A1	up
PMAIP1	1.09507468371505	6.94910450468958	6.21296459841501	9.22716969843379e-09	3.13526923459849e-07	9.73238153477105	PMAIP1	up
IFITM3	0.967823869468813	12.6427475697184	6.21229410128226	9.25645510543909e-09	3.13685507855066e-07	9.72932254787147	IFITM3	up
COX8A	-0.397855711646399	12.4064375637394	-6.20874299574204	9.41309044953609e-09	3.18147476148511e-07	9.71312407243152	COX8A	down
CLCA1	-2.52162982266593	11.7017206221167	-6.19984304834603	9.81721997073722e-09	3.30263136482667e-07	9.67254605927216	CLCA1	down
UBE1L	-0.669155838331008	8.7060234616518	-6.19970982630059	9.82339732592456e-09	3.30263136482667e-07	9.67193886339451	UBE1L	down
SOX4	0.737698348414928	8.13523136899498	6.19411889168816	1.00861231942849e-08	3.38139666767693e-07	9.64646226190243	SOX4	up
CHMP2A	-0.58829380032102	11.3728526221695	-6.19324847126835	1.01276433062258e-08	3.38139666767693e-07	9.64249694327273	CHMP2A	down
ISG20	-1.02953033701347	9.1145242498706	-6.19304673703767	1.01372902766645e-08	3.38139666767693e-07	9.64157795352061	ISG20	down
SLC29A1	0.576537698956606	6.56875400153875	6.18947724365083	1.03094886116221e-08	3.42985649841486e-07	9.62531967778671	SLC29A1	up
UGT2A3	-1.91458012311994	8.15930297509661	-6.17136212780679	1.12287918186475e-08	3.72597045190641e-07	9.54287840428232	UGT2A3	down
CALU	0.935124513326808	8.368419339855	6.16916896451646	1.13454280753485e-08	3.74916735929134e-07	9.53290525967038	CALU	up
ITGBL1	0.924738328903347	5.97812815191873	6.16894236718303	1.13575467013535e-08	3.74916735929134e-07	9.53187493279715	ITGBL1	up
NANS	-0.959729689299222	11.3709819237442	-6.16452678687704	1.15962563394252e-08	3.81380826434156e-07	9.51180113929509	NANS	down
GPR137B	0.724731623508955	7.64259980291233	6.16345826944709	1.16547595711582e-08	3.81380826434156e-07	9.50694456117876	GPR137B	up
CLDN1	0.926900030522024	5.93906046696807	6.16313476633327	1.16725291872187e-08	3.81380826434156e-07	9.50547426904378	CLDN1	up
MULK	0.467549840571995	8.20075004304273	6.16312455079882	1.1673090747867e-08	3.81380826434156e-07	9.5054278409767	MULK	up
COL5A2	1.38480739254576	9.42629004908367	6.16184051034261	1.17438882780274e-08	3.82712594472186e-07	9.49959236525049	COL5A2	up
DNAJC11	-0.609560642029845	9.29826095258448	-6.15431054333046	1.2167654763408e-08	3.95510859682003e-07	9.46538331904307	DNAJC11	down
HDAC2	0.422229985401451	11.1028627954605	6.15063316765159	1.23800442416722e-08	4.01390645616762e-07	9.44868413564903	HDAC2	up
CSTF1	0.510091086846785	7.00724709086525	6.14629597986608	1.26352363293092e-08	4.0862482565497e-07	9.42899490155547	CSTF1	up
LGALS9	-1.00428287864749	9.65846924721798	-6.14326601033788	1.28165798358781e-08	4.13440152579135e-07	9.4152439402927	LGALS9	down
STX6	0.322528385534758	7.14774610880859	6.13866300147592	1.30969834298766e-08	4.21164586407698e-07	9.39436030728217	STX6	up
HSPD1	0.745148869968993	12.1810986643333	6.13825475190856	1.31221425838845e-08	4.21164586407698e-07	9.39250846429774	HSPD1	up
ALDH1A3	0.519206963742683	6.82940374274107	6.13164688445445	1.35360450265282e-08	4.333575018292e-07	9.36254311012046	ALDH1A3	up
TACSTD2	0.771364916804345	5.93835227008923	6.1256282726007	1.39242063380348e-08	4.44236539817599e-07	9.33526354391999	TACSTD2	up
CCNJL	-0.380949343707897	5.9421143946242	-6.12530163759949	1.39455827913231e-08	4.44236539817599e-07	9.33378343182719	CCNJL	down
LTBP4	-0.452428189469214	6.79935629822956	-6.1240807505903	1.40257695062552e-08	4.45676695882054e-07	9.32825145069555	LTBP4	down
DKFZP564O0823	-1.29775436224111	8.99649036871881	-6.11584576730927	1.45786166780856e-08	4.62013736011261e-07	9.29095179994144	DKFZP564O0823	down
GZMB	1.46667786809197	6.56148756786371	6.11535217746042	1.4612426276294e-08	4.62013736011261e-07	9.28871690345098	GZMB	up
TMEM165	0.474192173804349	10.0330990972248	6.1143878706511	1.46787015664677e-08	4.62960434059235e-07	9.28435092891159	TMEM165	up
SERBP1	0.321325855582991	10.5907141755829	6.11030144165289	1.49628543057205e-08	4.69283123151772e-07	9.26585302780783	SERBP1	up
RECQL	0.484312951806398	8.4040011437504	6.10957394780835	1.5014005775149e-08	4.69283123151772e-07	9.26256053845673	RECQL	up
MT1G	-0.963933762076882	9.04170985962043	-6.10928714822325	1.50342184632871e-08	4.69283123151772e-07	9.26126259437761	MT1G	down
HSPH1	0.833320637464071	10.4038087985485	6.10924375994211	1.50372786576463e-08	4.69283123151772e-07	9.2610662383758	HSPH1	up
TCFL5	1.00193726597524	7.71761233308124	6.10887491881342	1.50633179539377e-08	4.69283123151772e-07	9.25939705548184	TCFL5	up
FABP1	-1.74820621627813	13.6686237847442	-6.10200916408127	1.55562056546238e-08	4.83456518173698e-07	9.22833521186421	FABP1	down
LSP1	-0.602677315028822	7.4423393553602	-6.09575395694374	1.60190611199697e-08	4.9662987053687e-07	9.20005046270662	LSP1	down
PLAU	1.13313353789124	7.08655239949576	6.09301133633725	1.62262512771669e-08	5.01832266440923e-07	9.18765338129454	PLAU	up
TNFAIP1	0.350927501422237	8.02661809808148	6.08931949016018	1.65093198107616e-08	5.09168366532084e-07	9.17096996812614	TNFAIP1	up
SMPD1	-0.317808405311756	6.24672604490017	-6.0888795192814	1.65433765299233e-08	5.09168366532084e-07	9.16898207521703	SMPD1	down
TRAK1	-0.408910035528008	8.33427399712657	-6.08728954996503	1.66670282654282e-08	5.11738010019484e-07	9.16179880390808	TRAK1	down
CCND1	0.90702858221446	8.46294460347848	6.07432392910558	1.77098992191271e-08	5.42450807332012e-07	9.1032562605132	CCND1	up
HTR4	-0.273877167682708	5.9288512139813	-6.0730693993649	1.7814148895089e-08	5.44335456166004e-07	9.09759505055966	HTR4	down
LOC91316	-0.355603719454685	7.6247917566691	-6.06549348581022	1.84566523561213e-08	5.62618814166741e-07	9.06342012098538	LOC91316	down
MEP1A	-1.77473818273977	10.2885333821253	-6.06192942518287	1.87667497454953e-08	5.70706265530075e-07	9.04734993342858	MEP1A	down
AVPI1	-0.720483074596549	9.3046456131442	-6.05724174218603	1.91824261050457e-08	5.81958270072602e-07	9.02622049106949	AVPI1	down
CHST5	-0.950414222582972	7.85957199623697	-6.04528324598388	2.02843056105305e-08	6.12591424939101e-07	8.97235496603263	CHST5	down
SULT1B1	-1.24230127385996	8.07386143427644	-6.04524101703467	2.02883049226417e-08	6.12591424939101e-07	8.97216484460772	SULT1B1	down
PRPF4	0.521626063357029	8.4296575570675	6.04328629912036	2.04742788175889e-08	6.1674529714827e-07	8.9633651159879	PRPF4	up
SAE2	0.643647202210818	11.0832197286611	6.0417001972473	2.06264138135937e-08	6.19309454276141e-07	8.95622585747186	SAE2	up
FLJ20273	-1.01383139708598	12.1398399035995	-6.04138675777298	2.06566094857448e-08	6.19309454276141e-07	8.95481513423124	FLJ20273	down
SSB	0.605087445000956	10.0349323962573	6.03909034715616	2.08791680458645e-08	6.23350457032523e-07	8.94448059603381	SSB	up
PPP1R13B	-0.598597685998396	8.30803849001034	-6.03898703379236	2.08892360032089e-08	6.23350457032523e-07	8.94401570072554	PPP1R13B	down
TFCP2L1	-0.762843346901962	8.86813452034814	-6.03758806005399	2.10260380305491e-08	6.25966767722563e-07	8.93772090888099	TFCP2L1	down
AFTPH	-0.475491004468182	10.6716167492512	-6.03609266126909	2.11732437715737e-08	6.28879888432149e-07	8.93099304675438	AFTPH	down
DHRS4	-0.654286692102104	8.56919491291556	-6.03555915915742	2.12260062287373e-08	6.28980863643186e-07	8.92859299886555	DHRS4	down
DUSP4	1.02621199071471	6.35619533369464	6.03256187302685	2.15248460575342e-08	6.36356353747335e-07	8.91511117143544	DUSP4	up
GOLPH2	-1.11887909717017	11.4285449151362	-6.03178599789418	2.16028754190041e-08	6.37184811548495e-07	8.91162181924846	GOLPH2	down
CRYBA2	-0.394280141763116	5.72840243709267	-6.02952606701156	2.18317444889308e-08	6.41285103537768e-07	8.90145947957654	CRYBA2	down
RAN	0.496132669653591	11.1087880647201	6.02941997530427	2.18425470832986e-08	6.41285103537768e-07	8.90098245851696	RAN	up
MTF1	-0.367248423148201	7.40844470608142	-6.02883191184132	2.19025209838216e-08	6.41567637645644e-07	8.89833841951868	MTF1	down
RUTBC3	-0.510562225101451	6.85751484556102	-6.02413173697942	2.23877272285887e-08	6.54276193455682e-07	8.87721020871061	RUTBC3	down
QPCT	1.13691324126715	6.96232119816541	6.02152961676995	2.26608788973315e-08	6.6074352153272e-07	8.86551670132261	QPCT	up
TOX	-0.736989643762942	6.51574278504251	-6.01652988123337	2.31949462616507e-08	6.73691221967598e-07	8.84305577887277	TOX	down
KIAA0500	-1.23027292928738	9.18410155875701	-6.0163843386023	2.32106770086153e-08	6.73691221967598e-07	8.84240207956694	KIAA0500	down
BRP44L	-0.630617374515348	11.6429059398568	-6.01392898941602	2.34776467429095e-08	6.79891306359438e-07	8.83137516188777	BRP44L	down
IMPA2	-1.13877399634505	9.11484380372852	-6.01252853557062	2.363126800555e-08	6.8278824699936e-07	8.82508676346876	IMPA2	down
C13orf7	0.610139422475919	7.56181460706329	6.00816443460751	2.41163513747103e-08	6.95227486915292e-07	8.80549552732956	C13orf7	up
CHP	-0.49975501230635	9.13234300210459	-6.0062845430127	2.43283126555969e-08	6.99754762658275e-07	8.79705855032227	CHP	down
INSM1	-0.491699530163826	5.83107474165988	-6.00279281849465	2.47268840989529e-08	7.09617020695627e-07	8.78139115872598	INSM1	down
MPP6	0.421138746821093	5.791674456631	6.00167630432195	2.48556811386918e-08	7.1096969277771e-07	8.77638231609274	MPP6	up
LGALS4	-1.37069088834922	13.3853756161973	-6.00100874250576	2.49330035771855e-08	7.1096969277771e-07	8.77338776137071	LGALS4	down
P2RY14	-1.39327096165976	8.22041152035885	-6.00093628419083	2.49414105063284e-08	7.1096969277771e-07	8.77306273727298	P2RY14	down
MRPL3	0.557369018116013	12.2078117799286	5.99967378993142	2.50883388146428e-08	7.1356163655397e-07	8.76739992061013	MRPL3	up
FCGR1B	0.753256564115002	6.327750419018	5.9986371687887	2.52096162499833e-08	7.15414098568569e-07	8.76275068680887	FCGR1B	up
ABR	-0.498949668617294	8.12657431055485	-5.99712073424735	2.53880677283265e-08	7.18877242209635e-07	8.75595022211932	ABR	down
SOSTDC1	-0.818047923377716	8.06357543172873	-5.99580499273847	2.55439080633603e-08	7.21686200761278e-07	8.75005046688701	SOSTDC1	down
LAPTM4B	0.898558399479464	10.3600380621268	5.99304029200838	2.58744388176435e-08	7.29407299589409e-07	8.73765573077978	LAPTM4B	up
PTK7	0.620162160513591	6.96305285566094	5.98997473720557	2.6245856209885e-08	7.38244370477605e-07	8.72391556319502	PTK7	up
FAM5C	-0.759698873467489	5.79891539554355	-5.98900783920062	2.63640878135115e-08	7.39936579118422e-07	8.71958254933987	FAM5C	down
CTPS	0.839945538385843	7.81846041804318	5.98759758708373	2.65374719960042e-08	7.43140061278338e-07	8.71326333924638	CTPS	up
SMPD3	-0.636328262307265	6.1097785142741	-5.98713270352127	2.65948726999625e-08	7.43140061278338e-07	8.71118040292818	SMPD3	down
ANXA11	-0.553308064467613	9.90800456644229	-5.97633106706176	2.79634962048911e-08	7.79673673178824e-07	8.66280603193003	ANXA11	down
ACADVL	-0.902070541886888	11.1837565338774	-5.9752658958802	2.81021523242306e-08	7.81828875361018e-07	8.65803812494549	ACADVL	down
STAU1	0.410400284712962	11.43405451653	5.97024441663583	2.87649696507004e-08	7.98525584508115e-07	8.6355668209445	STAU1	up
LRP8	0.630950569684328	6.36674335835953	5.96923731344864	2.88997422850943e-08	7.99317137856176e-07	8.63106114699412	LRP8	up
ANGPT2	0.436766480120868	5.70503695166635	5.96909419306582	2.89189452638281e-08	7.99317137856176e-07	8.63042087262067	ANGPT2	up
IQGAP2	-0.974543596137051	10.2843459729894	-5.96743000384179	2.9143158652984e-08	8.03770838866497e-07	8.62297639762664	IQGAP2	down
TPSG1	-0.639284284126111	6.72655823394401	-5.96012661996	3.0147507954783e-08	8.28432005665942e-07	8.59031834683179	TPSG1	down
SGK	-1.17497322447131	11.3947689896431	-5.95998471256715	3.0167356037435e-08	8.28432005665942e-07	8.58968398977144	SGK	down
PGM1	-0.831695155617506	10.4412672912418	-5.9515001092219	3.13777058422566e-08	8.59816619015126e-07	8.55176988587961	PGM1	down
ATPBD1C	0.662856454468567	9.02937652051904	5.95092453798729	3.14615199528553e-08	8.60263277337517e-07	8.54919889476273	ATPBD1C	up
NUFIP1	0.495159302663475	7.24269621164099	5.94964514420381	3.16486130850511e-08	8.63525969870923e-07	8.54348448554359	NUFIP1	up
CKAP2	1.07191003955841	8.89991055934754	5.94366997235168	3.25369789898365e-08	8.85867919419864e-07	8.51680466828479	CKAP2	up
ACAA2	-0.500285667781064	8.71753422422681	-5.94074451011321	3.29808188555398e-08	8.94799307102357e-07	8.50374712422667	ACAA2	down
KRT20	-1.83435976679042	12.3255100742209	-5.94032929877004	3.30442934710757e-08	8.94799307102357e-07	8.50189413013075	KRT20	down
MATN2	-1.45204232495963	9.60587440863743	-5.93983573961361	3.31199015693352e-08	8.94799307102357e-07	8.49969157333298	MATN2	down
STYK1	-1.10469929034996	8.19675780845969	-5.93966617130563	3.31459168852859e-08	8.94799307102357e-07	8.49893487942186	STYK1	down
RCN1	0.646192592584558	10.8118935013416	5.93708583822192	3.35442810480739e-08	9.03638962187226e-07	8.4874215724081	RCN1	up
IDH3A	-0.729210967619903	8.80917558297917	-5.93559336607923	3.37768402425402e-08	9.076701943757e-07	8.48076340646061	IDH3A	down
ABP1	-1.87882328456344	10.4200851825353	-5.93521279322048	3.38363947832724e-08	9.076701943757e-07	8.47906574436731	ABP1	down
ATP2B1	-0.58174039844654	8.9991621241341	-5.93323378384488	3.41477508516084e-08	9.14097986031922e-07	8.47023866058407	ATP2B1	down
APBB2	0.285262264268551	6.13212648411374	5.92988602880447	3.46808736489694e-08	9.2642283445528e-07	8.45530990643201	APBB2	up
RABEPK	0.405669952656144	9.24204675339347	5.92824380043283	3.4945377297333e-08	9.30757636623798e-07	8.44798823661517	RABEPK	up
TRIM29	0.562686482760602	6.36962279815605	5.92797264503591	3.49892409309998e-08	9.30757636623798e-07	8.44677942384736	TRIM29	up
REXO2	0.583374470757523	11.5556170064592	5.92059347362376	3.62039322650272e-08	9.59679014466365e-07	8.41389387790846	REXO2	up
MMP3	1.71296312522734	8.35791851734893	5.92045515638331	3.62270919760102e-08	9.59679014466365e-07	8.41327766219748	MMP3	up
NCLN	-0.41537071861885	7.72661127267494	-5.90779457320049	3.84097906928876e-08	1.01538911412609e-06	8.35690488191609	NCLN	down
HRASLS3	1.17575554123131	8.1576794124239	5.90714333916004	3.8525492905817e-08	1.01633919380108e-06	8.35400685795294	HRASLS3	up
PJA1	0.63787198841931	7.87998468038014	5.90435316034087	3.90251023485104e-08	1.02739226058826e-06	8.34159228101776	PJA1	up
VDR	-0.712165626048519	8.63249389584206	-5.90292588185227	3.9283126647928e-08	1.03205278298536e-06	8.33524293634627	VDR	down
ARHGAP17	-0.590763348813706	9.7982284501539	-5.89914178288522	3.99753599087987e-08	1.04677698882336e-06	8.31841293792285	ARHGAP17	down
C20orf20	0.728996158060486	7.71406196414599	5.89896560452517	4.00078789481225e-08	1.04677698882336e-06	8.31762950977935	C20orf20	up
ADH1B	-2.27972098652035	8.7886464552017	-5.87808255238697	4.4052400119742e-08	1.14930766041136e-06	8.22485246271196	ADH1B	down
ZNF200	0.44578209918232	6.91154842009589	5.87781370308663	4.41070040763736e-08	1.14930766041136e-06	8.22365915517561	ZNF200	up
ABI2	0.244343481961682	6.12252433119137	5.86900540493102	4.5933235504261e-08	1.19445160570468e-06	8.18457850201211	ABI2	up
MGC14376	-1.10108411450862	9.73849950613925	-5.86467391420972	4.68583305518476e-08	1.21602616678542e-06	8.16537168882394	MGC14376	down
MORC2	0.449541530501912	7.99006292032443	5.86161315415767	4.75230410147626e-08	1.23076948904493e-06	8.15180402140244	MORC2	up
FAM11B	0.761348525019416	6.81450422280272	5.85581194228063	4.88084111351028e-08	1.2614944719746e-06	8.12609863879059	FAM11B	up
FXYD3	-1.40775712803566	11.705929014727	-5.85279018456848	4.94914036533907e-08	1.2752332312714e-06	8.11271436259957	FXYD3	down
PRR13	-0.558001041819979	11.2354448478478	-5.85257613405432	4.95401388698274e-08	1.2752332312714e-06	8.11176640466373	PRR13	down
PEX26	-0.664671586729018	7.26644244622234	-5.84894299694603	5.03745609603703e-08	1.29409809628435e-06	8.09567921243025	PEX26	down
DEFB1	-1.44332223742424	7.71482534395309	-5.84682125886889	5.08682286954239e-08	1.30415084514505e-06	8.08628676106983	DEFB1	down
ATP5B	-0.395517004394565	12.5194088121973	-5.84386098105428	5.1564948566155e-08	1.31935858359427e-06	8.07318525356777	ATP5B	down
CUL4A	0.493408284587902	9.24698060459264	5.84201722880855	5.20036146299102e-08	1.32791594712288e-06	8.06502697991968	CUL4A	up
C13orf27	0.789990711144276	7.19975509351466	5.83191882667294	5.44720279954768e-08	1.38816516143673e-06	8.02036720894915	C13orf27	up
COMT	0.664441885510429	9.24615160518077	5.8279233646149	5.54801172704871e-08	1.41103324203702e-06	8.00270859724185	COMT	up
UBPH	0.631570040900162	6.18657084808131	5.8257654527948	5.60321730051292e-08	1.42223495703457e-06	7.99317398087018	UBPH	up
ELTD1	0.898518401941624	7.90129234785489	5.82511115157034	5.62006252261167e-08	1.42367468515145e-06	7.99028335182701	ELTD1	up
RAD54B	0.958458623808688	6.45840809659672	5.82457356152255	5.63394017949999e-08	1.42435844776168e-06	7.98790846690588	RAD54B	up
DGKD	-0.669819960577435	8.87845499122744	-5.82276774273275	5.6808034307808e-08	1.43336232306948e-06	7.97993183172474	DGKD	down
OCEL1	-0.601156889234654	7.71959811030514	-5.82165581688326	5.70984947905546e-08	1.43784391427124e-06	7.97502089485852	OCEL1	down
GPR116	0.859516015865975	7.16733274977462	5.81912095782142	5.77661206084073e-08	1.45178680235173e-06	7.96382726349438	GPR116	up
NDUFA6	-0.524055620982375	10.5993977833673	-5.81529701721143	5.8787789731442e-08	1.47455515109849e-06	7.94694604476208	NDUFA6	down
ACVR1	0.627456218688613	8.33825928264716	5.814806303321	5.89201749936123e-08	1.47497223923106e-06	7.94478015457399	ACVR1	up
AMT	-0.651649954671585	8.78086999680437	-5.81039069195354	6.0124666317469e-08	1.50053423409612e-06	7.92529505449448	AMT	down
HMGCL	-0.663771086482333	9.60744084858292	-5.81020147958503	6.01768163257821e-08	1.50053423409612e-06	7.92446027670796	HMGCL	down
MGLL	-1.20501906372713	10.2604614727907	-5.80881088903185	6.05614507029124e-08	1.50717579073537e-06	7.91832562959174	MGLL	down
SERPINE1	1.2532611079677	7.58529077776892	5.80683136696967	6.11131490835435e-08	1.51757197881388e-06	7.90959421950953	SERPINE1	up
LMCD1	0.885785272637747	7.5570743625055	5.80645931290466	6.1217391077565e-08	1.51757197881388e-06	7.90795331304357	LMCD1	up
STC2	0.752831220133561	6.46953757912095	5.80435294088977	6.18108539302125e-08	1.52930854520149e-06	7.89866441797191	STC2	up
LIF	0.8119049791783	7.41948581280432	5.80277493832518	6.22591478774958e-08	1.53650097176545e-06	7.89170674340227	LIF	up
TAF1A	0.533616963908673	5.92290519169525	5.80248197940453	6.2342725035531e-08	1.53650097176545e-06	7.89041514868573	TAF1A	up
GPA33	-1.45925683710716	11.2421778102446	-5.80052729869513	6.29031947257243e-08	1.54732144246173e-06	7.88179824894776	GPA33	down
CDKN1A	-0.746658760937214	9.62965987519856	-5.79481789653679	6.45687422356726e-08	1.58523104733515e-06	7.8566380216266	CDKN1A	down
MET	0.698596332297692	7.27650809673357	5.78450159921893	6.76886975150897e-08	1.65863343026399e-06	7.8112092855578	MET	up
MMP11	0.565419869735265	6.28724860763696	5.77764286713136	6.98443912265293e-08	1.70817127256898e-06	7.78102994892703	MMP11	up
CKB	-1.35841161067143	11.8604111522602	-5.77606866084265	7.03485918476829e-08	1.71720643165359e-06	7.77410590758001	CKB	down
CXCL5	0.944353951299757	5.88058883178633	5.77454100641761	7.08412974193916e-08	1.72592698225218e-06	7.76738757786437	CXCL5	up
SDCCAG3	0.472002238463088	7.88060527801424	5.77388471045793	7.10540074287756e-08	1.72780565392645e-06	7.76450160412624	SDCCAG3	up
HYAL2	0.515207198668966	7.52748219732146	5.76853600650305	7.28110924169936e-08	1.76715988490921e-06	7.7409878837946	HYAL2	up
DSC2	-1.16767396261175	8.31219551315219	-5.76702430447504	7.33153793977924e-08	1.77601628191382e-06	7.73434430785538	DSC2	down
COL10A1	1.13809044571995	5.84540035064959	5.76525835064449	7.39088242195358e-08	1.78699475940289e-06	7.7265845264743	COL10A1	up
HMGB1	0.369086183595112	13.2977731326191	5.76001229120176	7.56996935083753e-08	1.82682858841613e-06	7.70354025845023	HMGB1	up
PQLC1	-0.68240638666879	7.93667043768222	-5.7593102554585	7.59425583302594e-08	1.82922510065059e-06	7.70045728575284	PQLC1	down
ECH1	-0.604095734123751	10.4228273758229	-5.75580979968811	7.71649769621863e-08	1.85516252160788e-06	7.6850881061018	ECH1	down
KIAA1704	0.66710288713742	6.24932310344573	5.75445880702952	7.76419132726194e-08	1.86311348195804e-06	7.67915773849669	KIAA1704	up
SORD	0.933523062093045	9.24186089416001	5.75271412061816	7.82621160807719e-08	1.87242977001151e-06	7.67150029578385	SORD	up
DDEFL1	-0.393180190643572	7.03312268946045	-5.75233446200715	7.83977201914987e-08	1.87242977001151e-06	7.66983413505017	DDEFL1	down
SUMO2	0.34997403967863	11.980832087804	5.75212956112421	7.84710011918183e-08	1.87242977001151e-06	7.66893493627454	SUMO2	up
NUP107	0.623020427196202	10.1775811624414	5.74736049548775	8.01957318929932e-08	1.91000750613181e-06	7.64801092184199	NUP107	up
NOC3L	0.658075788429477	9.02091343764465	5.74483964028847	8.11223706377539e-08	1.92847247512362e-06	7.63695454968315	NOC3L	up
PHF16	0.60541708347322	7.50781103001829	5.7399002412289	8.29686029234515e-08	1.96868889841829e-06	7.61529805211876	PHF16	up
KIAA0574	-0.515074415935818	6.07539649287142	-5.73866112194363	8.34381878446205e-08	1.97615128162854e-06	7.60986677068255	KIAA0574	down
CALCRL	0.555461918048252	5.8870345936474	5.73453993228882	8.50188185146865e-08	2.00985117906148e-06	7.59180737254496	CALCRL	up
RIF1	0.281737758509701	6.28926116784241	5.73364914223492	8.53643117595143e-08	2.01428159340691e-06	7.58790476866722	RIF1	up
ACO2	-0.865852454626873	10.3831100323819	-5.72772631432717	8.76967677645735e-08	2.06549392764546e-06	7.5619647691879	ACO2	down
STK3	0.380358890439735	7.44359224557502	5.72373726586564	8.93028059978653e-08	2.09943976757343e-06	7.54450217668153	STK3	up
GNPDA1	0.629560080008201	8.84379102258367	5.72294974021442	8.9623266771509e-08	2.10309330608208e-06	7.54105544959148	GNPDA1	up
GPSM2	0.927745091087045	9.05536376537371	5.71978107760461	9.09241030718027e-08	2.12969654658255e-06	7.5271898841893	GPSM2	up
ANKHD1	-0.33201880929141	7.28031255733527	-5.71850431081689	9.14534758243681e-08	2.13816548431945e-06	7.5216041209801	ANKHD1	down
PALB2	0.600275923852457	7.68018219337052	5.71564585612135	9.26496340355646e-08	2.16216417011202e-06	7.50910101648804	PALB2	up
PTPRR	-0.915487133826799	6.56204024608167	-5.71412849008093	9.32908181719967e-08	2.1731473585879e-06	7.50246530448076	PTPRR	down
IFITM1	0.909907095272695	11.5689764365176	5.71306276621868	9.37437548715569e-08	2.17971336600981e-06	7.4978052707577	IFITM1	up
RBM28	0.538593133828963	7.60677093182779	5.71100752891414	9.46233382900043e-08	2.19615769852684e-06	7.48881976534494	RBM28	up
CLCN2	-0.52292971945798	7.28444591562049	-5.70660762707031	9.65336781499294e-08	2.23642204906618e-06	7.46958923055302	CLCN2	down
DDX10	0.535774220647983	8.76849020804545	5.69623565663486	1.0118791832828e-07	2.33894499306087e-06	7.4242883628727	DDX10	up
NAP1L1	0.62758628006029	11.0755412127168	5.69593484195042	1.01326136883503e-07	2.33894499306087e-06	7.42297518124983	NAP1L1	up
WASL	-0.451679810138365	7.27071965011399	-5.69297669663849	1.02695249845042e-07	2.36626197744218e-06	7.41006363875046	WASL	down
ECHDC2	-0.676896925366851	10.4322963018897	-5.69227376205677	1.03023246362995e-07	2.36953466634889e-06	7.40699604341643	ECHDC2	down
HSPC159	-0.458425346443669	7.23573244581205	-5.69083226887484	1.03699079043422e-07	2.38078137868699e-06	7.40070603076945	HSPC159	down
RNF10	-0.461657647687304	8.93816012635674	-5.69005540675963	1.04065105885591e-07	2.3809321573373e-06	7.39731651941939	RNF10	down
PRMT3	0.971110179526406	7.76433272774849	5.69002520672204	1.04079360511448e-07	2.3809321573373e-06	7.39718475930175	PRMT3	up
LTK	-0.208821448787722	5.66924310655036	-5.68646623365612	1.0577269972332e-07	2.41533286715869e-06	7.38165992178001	LTK	down
PARVB	0.373936610757525	6.15753720218534	5.68597204155027	1.06009959773294e-07	2.41642022796298e-06	7.37950458865163	PARVB	up
MYO1B	0.557493986854746	7.86196648269014	5.68499576602769	1.06480201556461e-07	2.42280487184361e-06	7.3752470304566	MYO1B	up
C2orf49	0.470106648173399	7.39219231346429	5.68377993238768	1.07068692078191e-07	2.43185253914494e-06	7.36994530786939	C2orf49	up
HAPLN1	-0.500429212712467	6.50862884778391	-5.6768422510229	1.10488215763946e-07	2.50505488481175e-06	7.33970485294519	HAPLN1	down
AKAP13	-0.449909104767917	7.83887527593713	-5.6759846051162	1.10918310110776e-07	2.51033944481619e-06	7.33596787683146	AKAP13	down
HPGD	-1.34309068302594	9.28216988702812	-5.67390973777815	1.11965621628474e-07	2.52954955813834e-06	7.32692843236131	HPGD	down
C14orf108	-0.636522506849673	10.6532379960802	-5.66612103281511	1.15984283834769e-07	2.61213311784394e-06	7.2930118920924	C14orf108	down
HOMER1	0.926130376229696	6.73318100064831	5.66603200429571	1.16031026895281e-07	2.61213311784394e-06	7.29262435668885	HOMER1	up
CORO1C	0.667325416511625	10.0989116416934	5.66385994814256	1.17177171665441e-07	2.62914379310511e-06	7.28317056273293	CORO1C	up
ECT2	1.09289726497056	9.02436820909231	5.66381818939507	1.17199315216112e-07	2.62914379310511e-06	7.28298882865631	ECT2	up
FAM29A	0.519806405493475	6.38288641415927	5.66292735945343	1.17672677180161e-07	2.63512346683587e-06	7.27911211031403	FAM29A	up
SAP30	0.296169669810673	6.65203400341734	5.66041899028399	1.19015647618332e-07	2.66052172272418e-06	7.26819796000375	SAP30	up
CERK	-0.55629981196992	9.2261150037688	-5.65958838401097	1.19463654043003e-07	2.66585968444123e-06	7.26458449434567	CERK	down
CAB39	-0.519428897789464	11.2930909416012	-5.65892859722927	1.19820703094509e-07	2.66915279515774e-06	7.26171436688171	CAB39	down
GLTP	-0.887359070733978	7.58246595036413	-5.64159516357766	1.29584826271741e-07	2.88162278595902e-06	7.18637791105792	GLTP	down
UTP11L	0.496934295613302	9.33945803921783	5.63926488416148	1.30955597039672e-07	2.90703173776917e-06	7.17625942942552	UTP11L	up
KLF7	0.836424842756211	8.08531652700646	5.63565878994077	1.33104921441366e-07	2.94960505914066e-06	7.1606056472013	KLF7	up
DKC1	0.641868566770256	9.51699957616579	5.63036760956599	1.36321326106987e-07	3.01563600217922e-06	7.13764696499243	DKC1	up
SMARCC1	0.371481894099468	8.53647202009682	5.62569537835136	1.392247347241e-07	3.06933514929782e-06	7.1173837668768	SMARCC1	up
CHFR	-0.71445742791477	8.58519355466816	-5.62568611042868	1.39230553782306e-07	3.06933514929782e-06	7.11734358160454	CHFR	down
PPT1	0.478318797479856	11.5105825490152	5.62343651128576	1.40650085879428e-07	3.09527356524295e-06	7.10759050202405	PPT1	up
P4HA1	0.650101038544221	9.36340042729753	5.62100001938074	1.42203553577993e-07	3.12406496498412e-06	7.0970295710914	P4HA1	up
INSL5	-1.68377624446505	7.12086125537324	-5.6201903418104	1.42723504102283e-07	3.130091031448e-06	7.09352059484095	INSL5	down
LOC202181	-0.935723220015016	7.67535061631732	-5.61799844851285	1.44140439699967e-07	3.1522580975709e-06	7.0840227741473	LOC202181	down
COBL	-0.812285373477149	9.12444267145631	-5.61781203068342	1.44261582518586e-07	3.1522580975709e-06	7.08321509018585	COBL	down
PTGDR	-0.658537273733318	5.98164745914336	-5.61748178763834	1.44476434545707e-07	3.1522580975709e-06	7.08178429751165	PTGDR	down
TRIP13	0.975927708086096	8.40367027375195	5.61532408882484	1.45887945135022e-07	3.17761401181273e-06	7.07243711036899	TRIP13	up
HSD17B11	-0.712900628108549	11.6186664840719	-5.61488846746333	1.46174552710023e-07	3.17842346524081e-06	7.07055023112992	HSD17B11	down
PFDN4	0.673787557892688	8.28747882891834	5.61402971727869	1.46741165761495e-07	3.18260205727804e-06	7.06683081963286	PFDN4	up
SLC35D1	-0.683133995307021	8.39509907687589	-5.61384054951756	1.46866269791201e-07	3.18260205727804e-06	7.06601153992417	SLC35D1	down
TSC22D3	-0.571517903326729	9.03582807918313	-5.60400025036931	1.53520209586225e-07	3.3211451791981e-06	7.02341448781932	TSC22D3	down
CHEK1	0.793148444936001	6.30643532278152	5.59808550742395	1.57660933907909e-07	3.40494172856708e-06	6.9978303695554	CHEK1	up
STAM	0.673607497428612	8.15588121876845	5.59656837581333	1.58740544322002e-07	3.42245687944323e-06	6.99127044786736	STAM	up
PCDH17	0.737697347308866	7.42347366265024	5.59163589196041	1.62300865465972e-07	3.49330680366118e-06	6.96994968672556	PCDH17	up
ATP5O	-0.347825840958265	11.0122253013129	-5.59034388746515	1.6324630670462e-07	3.50773092753839e-06	6.96436668998401	ATP5O	down
TRPM4	-0.996727524552084	8.15508360810158	-5.58834348586887	1.64720782034014e-07	3.53345489002931e-06	6.95572398367646	TRPM4	down
WDR12	0.607214497067663	10.0196451884879	5.58759858915542	1.65273165306931e-07	3.5341030900721e-06	6.95250610575661	WDR12	up
ARHGAP29	1.08641093401102	8.35891055649896	5.58755476933491	1.65305716660098e-07	3.5341030900721e-06	6.952316815994	ARHGAP29	up
WDR77	0.544313028827936	8.51455025008988	5.5862961950257	1.66243328664634e-07	3.54819513206828e-06	6.94688046661612	WDR77	up
SPDEF	-0.567514102766166	7.26702765496067	-5.58434338348102	1.67708456958468e-07	3.5734801982689e-06	6.93844673700865	SPDEF	down
UGP2	-0.844152779426031	12.3416305812096	-5.58301886716032	1.68709389301734e-07	3.58880640815141e-06	6.93272739548231	UGP2	down
ABCA5	-0.870936499502506	9.27222939374369	-5.58224719124591	1.69295237951333e-07	3.59526653662647e-06	6.92939559898645	ABCA5	down
KIF5C	-0.488381800373705	6.23498409084871	-5.58169591368806	1.69714982467022e-07	3.59818353842729e-06	6.92701555325901	KIF5C	down
LOXL2	0.410179436774739	6.76473045101306	5.58007854493993	1.70952344883414e-07	3.61839664203399e-06	6.92003359507432	LOXL2	up
RER1	-0.325450275402323	9.38983883974626	-5.57706029161145	1.73285130543419e-07	3.66169010511484e-06	6.9070072135408	RER1	down
WDR74	0.43837731366111	7.47882208503127	5.57627208737969	1.73899445470998e-07	3.66858730826401e-06	6.90360607268685	WDR74	up
RAE1	0.651554040232087	9.81842757891163	5.57505397567969	1.748530228463e-07	3.68260697042571e-06	6.89835038452105	RAE1	up
SUCLG2	-0.654031070823171	11.270647250401	-5.56844045744069	1.80120393848926e-07	3.78728392479045e-06	6.86982670798252	SUCLG2	down
TNIP1	-0.689747681453696	9.1827738083508	-5.56713778515428	1.81176087677861e-07	3.80320545171549e-06	6.86421058594418	TNIP1	down
EIF3S6	0.451272201253364	13.1112199642277	5.56614665902866	1.81983360442327e-07	3.81386838611206e-06	6.85993810130018	EIF3S6	up
TMPRSS2	-0.878940473691723	8.43026666859344	-5.56066817532736	1.86509560826897e-07	3.90230677184946e-06	6.83632943650447	TMPRSS2	down
AKR7A3	-0.943794158813025	8.76117634720119	-5.55291050479011	1.9310792385176e-07	4.033739615933e-06	6.80292114189085	AKR7A3	down
TGM2	0.283502190861054	6.17494540704992	5.5509947860605	1.94772240517218e-07	4.0618459716373e-06	6.79467513410752	TGM2	up
SMYD3	0.646840113241981	8.07117604526205	5.55029239184482	1.95385971858645e-07	4.06798701539682e-06	6.79165215085062	SMYD3	up
FOXO1A	-0.61509715764557	8.59374165381078	-5.54861769931518	1.96856920716227e-07	4.09192640092359e-06	6.78444542579458	FOXO1A	down
PCLO	-0.320530611704094	5.93588344906934	-5.54776351122436	1.97611359345262e-07	4.10091847032139e-06	6.78077005554233	PCLO	down
SERPINH1	1.03955335299758	8.98170421782631	5.54651002030567	1.98723600842073e-07	4.11729450720275e-06	6.77537715173059	SERPINH1	up
NR1H4	-1.14947158892292	7.28635620973432	-5.54073710237217	2.039256444221e-07	4.21821519679611e-06	6.7505490784358	NR1H4	down
PBLD	-1.28692078223129	10.2450006518828	-5.5402756401106	2.04347183021783e-07	4.22008396444662e-06	6.74856505329614	PBLD	down
ITGB7	-0.577787230977367	6.48494972096008	-5.53617490179788	2.08130823728492e-07	4.29126691901044e-06	6.73093827656612	ITGB7	down
BMP5	-0.493846715899692	6.24550388353134	-5.53106554011012	2.12941190124297e-07	4.37924675843991e-06	6.7089862267273	BMP5	down
TRIM15	-0.485736151040834	7.68600886791402	-5.53091421460832	2.13085307662278e-07	4.37924675843991e-06	6.70833623955281	TRIM15	down
FZD6	1.02361879264755	8.17772513870669	5.52509413390102	2.18701233365711e-07	4.48742530683719e-06	6.68334486873873	FZD6	up
ADAM9	0.80685360179276	10.7792187658427	5.52042324122861	2.23312882017366e-07	4.57468286602136e-06	6.66329879041019	ADAM9	up
SLC11A2	0.495365475582378	7.92781339822982	5.51604149536873	2.27725534283499e-07	4.65759030150937e-06	6.64450231034544	SLC11A2	up
SOCS5	0.472198749980255	8.15372678068697	5.51401692204509	2.29793114819513e-07	4.6923459439587e-06	6.63582028659564	SOCS5	up
LY6E	0.804299619208956	7.18672870947455	5.51129915010236	2.32597538623241e-07	4.74201253941974e-06	6.62416842512299	LY6E	up
NEO1	-0.776087230680212	8.30487314154409	-5.50862597362299	2.35388623093258e-07	4.79124893842539e-06	6.61271091437417	NEO1	down
COL3A1	0.978054609511071	12.3875057456665	5.50652602257216	2.37604170404079e-07	4.8286321200778e-06	6.60371250473066	COL3A1	up
RBKS	-0.62627508136433	7.4036344054961	-5.49768240476487	2.47160754205123e-07	5.01484447465234e-06	6.56583834822053	RBKS	down
FLJ20105	0.511965974302171	6.51744462000921	5.49681029060383	2.48123312150093e-07	5.02637081624242e-06	6.56210524742386	FLJ20105	up
WISP1	0.204257067893285	5.41775853438507	5.49455598415168	2.50628438558115e-07	5.06905962556746e-06	6.55245719804918	WISP1	up
GAK	-0.639763654019442	10.4939063751332	-5.49394232268444	2.51314653859757e-07	5.07488323214108e-06	6.5498312184954	GAK	down
IFITM2	0.863313301342322	11.6238640424092	5.49057347193144	2.551146960255e-07	5.14346749486856e-06	6.53541819125124	IFITM2	up
UQCRC1	-0.614529197918134	12.3740133334145	-5.48797312721023	2.58086275506556e-07	5.19515848736893e-06	6.52429650173668	UQCRC1	down
IHPK2	-0.544153908127743	8.54223599462719	-5.48665429233431	2.59606314325634e-07	5.21751365479058e-06	6.51865697753704	IHPK2	down
SCIN	-0.482377509999289	7.21063660150912	-5.48269520248414	2.64222238393706e-07	5.30192088442929e-06	6.50173196347348	SCIN	down
UGT2B17	-2.84676158342889	10.7772840065187	-5.47995034700114	2.67469534099515e-07	5.35864277279249e-06	6.49000183803682	UGT2B17	down
NME1	0.758598999899718	10.9582467159901	5.4782150034453	2.69542648339097e-07	5.39169925453182e-06	6.48258757579562	NME1	up
RPL12	0.194484998474119	14.3225685906853	5.477053278268	2.70939273437816e-07	5.41114141401983e-06	6.47762484504558	RPL12	up
EPHX2	-1.00850494593022	8.026837920706	-5.47554917639906	2.72758028502713e-07	5.43894021781153e-06	6.47120041557929	EPHX2	down
FAM102A	-0.482366232953535	8.89071735076881	-5.47160294164945	2.77586791286841e-07	5.52657952277645e-06	6.45434973452112	FAM102A	down
KIAA0895	0.560869838880842	5.93239373525954	5.46803483679457	2.82024814553869e-07	5.60617813891638e-06	6.43911963729895	KIAA0895	up
CD46	1.081842651007	9.70735257012523	5.46767644630983	2.82474400864006e-07	5.60636887197689e-06	6.43759019574353	CD46	up
FABP2	-0.437294550046382	6.72750056288768	-5.46549450800582	2.85226725976076e-07	5.65219120122419e-06	6.42827994276312	FABP2	down
GGCX	0.416355006599039	7.07000810529674	5.46175044712451	2.90010807568705e-07	5.73807097832367e-06	6.41230909743123	GGCX	up
FADS1	0.749349702089614	7.60559901780633	5.46003498439347	2.92228935509418e-07	5.77299394769147e-06	6.40499361967791	FADS1	up
TNXB	-0.800559611014204	7.2632128539944	-5.45641180613581	2.96968475421863e-07	5.85754228146343e-06	6.38954711904872	TNXB	down
TOE1	-0.455840934878371	8.23971880959217	-5.44988658347567	3.0569465577907e-07	6.02034204627035e-06	6.36174324195137	TOE1	down
C1orf106	-1.10398723270708	10.0096969643888	-5.44694259461529	3.09713313215436e-07	6.0900725879492e-06	6.34920516777576	C1orf106	down
METT11D1	-0.387197347741154	9.81585358223928	-5.4419423925267	3.16657539598832e-07	6.21702676358754e-06	6.32791881681628	METT11D1	down
GREM2	-0.86539473757672	6.75649272442161	-5.43995456286332	3.19460331879758e-07	6.26061554278122e-06	6.31945953712861	GREM2	down
ETV4	0.605566564745142	6.48978304567182	5.43967224187842	3.19860360881383e-07	6.26061554278122e-06	6.318258253578	ETV4	up
DHRS1	-0.739067126687107	8.8967156519927	-5.43885970663036	3.21014403058671e-07	6.27356675425398e-06	6.31480109289893	DHRS1	down
IGJ	-1.48855073977962	12.6199054596276	-5.43567918891477	3.25570992898639e-07	6.35287226878172e-06	6.30127152610696	IGJ	down
C14orf58	-0.490068477750535	7.31020140005989	-5.43394177350453	3.28086772714125e-07	6.39217378887368e-06	6.29388266972595	C14orf58	down
CDR2	0.493326558483416	8.75773609528369	5.43112847606727	3.32200814358116e-07	6.46244698710095e-06	6.28192118785524	CDR2	up
WDR3	0.607359830568197	8.22025070878593	5.42894608644739	3.35426962233263e-07	6.51525968411012e-06	6.27264462466485	WDR3	up
MEST	0.761236943757767	10.4576110431285	5.42835186273078	3.36310677234583e-07	6.52248196243997e-06	6.27011916111379	MEST	up
KIAA0232	-0.464155395841608	9.33211417787575	-5.42625666357098	3.39444816094485e-07	6.57326116516098e-06	6.26121578541036	KIAA0232	down
SEPP1	-0.924714788716084	13.2346657949639	-5.42402598711279	3.4281301183774e-07	6.62841183131484e-06	6.25173887866505	SEPP1	down
NDUFS2	-0.451564540634143	10.5678868293361	-5.42306585458333	3.44272801539794e-07	6.64655157154554e-06	6.24766049704177	NDUFS2	down
C2orf4	0.436704976534797	10.2562931978591	5.419684345533	3.49462641194855e-07	6.72715246475933e-06	6.23330007025217	C2orf4	up
TAOK3	-0.397993046741899	7.9991885832529	-5.41965785105284	3.49503604745776e-07	6.72715246475933e-06	6.23318757511716	TAOK3	down
SIDT1	-0.963146440347129	7.35661423242899	-5.41896616795156	3.50574690718447e-07	6.73759081317414e-06	6.23025081169427	SIDT1	down
PLEKHB2	-0.450500142745131	10.0006929823661	-5.41600481338626	3.55196823112969e-07	6.81614144594194e-06	6.21767986378056	PLEKHB2	down
DYRK2	-0.610378189301951	9.00428110134286	-5.41492572883629	3.56895849739055e-07	6.8384464922933e-06	6.21310013326099	DYRK2	down
PTPRF	-0.595978098786739	8.7568521436961	-5.41299794483044	3.59950966338518e-07	6.88662944907717e-06	6.20491975410992	PTPRF	down
FRMD1	-0.621428544903561	7.2288018540868	-5.41181117081039	3.61844448437293e-07	6.91247670462967e-06	6.19988461845888	FRMD1	down
CROT	-0.609177113615752	9.49701849565529	-5.4074696370062	3.68854672320203e-07	7.03584765674256e-06	6.18147017662827	CROT	down
EIF3S3	0.378877541111894	12.6663246464032	5.40701291424613	3.69599813197315e-07	7.03952289949207e-06	6.1795335003549	EIF3S3	up
SEMA6D	-0.524076018800277	6.66041890612817	-5.40290168394583	3.76373872433127e-07	7.15784460081031e-06	6.16210458356488	SEMA6D	down
FLJ20920	-0.826464469918188	8.87335337825459	-5.4019330167311	3.77987530741192e-07	7.17781984605703e-06	6.15799918377795	FLJ20920	down
TSPAN1	-1.51457810979662	11.2204634102169	-5.40083803793608	3.79819752941108e-07	7.20187989877322e-06	6.15335896244679	TSPAN1	down
URG4	-0.448641106002865	8.95050488333071	-5.39762646861692	3.85243892873299e-07	7.29387471469774e-06	6.13975234023383	URG4	down
DEPDC5	-0.351077271251199	6.53156500681947	-5.39676855387577	3.86705630963641e-07	7.31068716578445e-06	6.13611835942649	DEPDC5	down
LOC645745	-1.00004814287647	11.6741609224582	-5.39172673606685	3.95406246708079e-07	7.46409836378422e-06	6.11476882311509	LOC645745	down
NMD3	1.06433359951892	6.96227323713638	5.39118907047891	3.96345308898404e-07	7.47075728695779e-06	6.1124927633264	NMD3	up
TCEB1	0.517773628063264	9.40560431766821	5.38862475478866	4.00854112186502e-07	7.54458360041419e-06	6.10163924272651	TCEB1	up
NONO	0.667943000633866	10.2221611782263	5.38672565972995	4.04225552988016e-07	7.59681710350043e-06	6.09360320856092	NONO	up
SLC7A6	0.433804798972858	7.18408433165093	5.38433516459237	4.08508805319667e-07	7.66600765446716e-06	6.08349014298577	SLC7A6	up
LOH11CR2A	-0.687863733975483	9.0227528113605	-5.38050825345466	4.15458355307918e-07	7.78495641666689e-06	6.06730568810916	LOH11CR2A	down
VAPA	-0.330432291515535	12.7326672829045	-5.37917565202103	4.17905345609692e-07	7.81175259995875e-06	6.06167152644609	VAPA	down
ZDHHC7	-0.504991616628081	10.2844476562955	-5.37906208981571	4.18114524656402e-07	7.81175259995875e-06	6.06119142943792	ZDHHC7	down
GLMN	0.519523919561776	7.44294879342304	5.37755391384016	4.20902277195844e-07	7.85232330311777e-06	6.05481600312065	GLMN	up
PFDN2	0.561557021931208	9.66327407485196	5.37450499973344	4.26593584337265e-07	7.94686469535882e-06	6.0419306702768	PFDN2	up
MSX1	0.867316302777207	5.97182197960204	5.37139618774565	4.32474150835584e-07	8.04465055466716e-06	6.02879656477621	MSX1	up
CDC25B	0.711332189412879	9.47725593438758	5.36897276992645	4.37113136133288e-07	8.11908976765358e-06	6.01856117349581	CDC25B	up
CTA-246H3.1	-0.890507630924073	9.85724248155855	-5.36659610141081	4.41709864401515e-07	8.17435573931485e-06	6.00852583681929	CTA-246H3.1	down
ITGAV	0.570966481948648	10.9636474031234	5.36630148200147	4.42282971141304e-07	8.17435573931485e-06	6.00728200443329	ITGAV	up
FAM46C	-0.792920027943659	7.78808111208515	-5.36616802476488	4.42542817227987e-07	8.17435573931485e-06	6.00671858404051	FAM46C	down
SEPT2	0.399129616503362	11.3412086081622	5.36611061453956	4.42654642923187e-07	8.17435573931485e-06	6.00647621608779	SEPT2	up
YWHAQ	0.263934082952838	12.3750958942388	5.36567959729832	4.43495076385679e-07	8.17802353589915e-06	6.004656644728	YWHAQ	up
CBFB	0.589417183755212	8.22400293177571	5.36443825122512	4.459242815833e-07	8.21093525424047e-06	5.99941668484607	CBFB	up
ENOSF1	-0.446585967309398	9.23555369155263	-5.36399290944596	4.46798942570501e-07	8.2151690133237e-06	5.99753698365883	ENOSF1	down
C11orf58	0.559467566253224	10.4612626485586	5.36293266034471	4.48888049569265e-07	8.24168808013195e-06	5.9930622434256	C11orf58	up
CLNS1A	0.403487883094821	10.7673206435786	5.36145673250727	4.51812112052887e-07	8.28343875075955e-06	5.98683400423122	CLNS1A	up
MGC3032	0.654351366373954	8.43124478535151	5.35988596008418	4.54944529343087e-07	8.3288838978299e-06	5.98020662836055	MGC3032	up
RAB8A	-0.4048288095416	10.5122156394474	-5.35920818526695	4.56302687346884e-07	8.34176304472596e-06	5.97734732175808	RAB8A	down
NCAPD3	0.598294976260011	8.07158162867004	5.35861580930606	4.57492964015797e-07	8.35154061244884e-06	5.97484845698367	NCAPD3	up
MYC	1.04931398155005	11.3386579884962	5.3581090552579	4.58513606496996e-07	8.35758814350256e-06	5.97271090534584	MYC	up
ERN2	-0.824885350309403	11.1336520168245	-5.35780054406865	4.59136061878182e-07	8.35758814350256e-06	5.97140962442144	ERN2	down
DPEP1	1.61033778090855	6.94190174815378	5.35403249343994	4.66805491348717e-07	8.48507214089209e-06	5.95551974548711	DPEP1	up
AKAP7	-0.379297903115796	6.99018569169459	-5.35108451578502	4.72892929414608e-07	8.57585918573274e-06	5.94309266060748	AKAP7	down
FJX1	0.441047792890568	5.86833792143533	5.35096266423882	4.73146209980389e-07	8.57585918573274e-06	5.94257908607821	FJX1	up
OASL	-0.840217638427435	7.8263717140302	-5.35025607496451	4.74617541836238e-07	8.57813976819152e-06	5.93960111922493	OASL	down
PSMD14	0.47428559379436	11.2093729442348	5.35014906724295	4.74840753710461e-07	8.57813976819152e-06	5.93915014816707	PSMD14	up
TMEM9B	-0.5464613979085	10.3788299279986	-5.34993303980783	4.75291687046242e-07	8.57813976819152e-06	5.93823974279194	TMEM9B	down
ATP5G3	-0.370528722841355	12.1605426354598	-5.3476852539025	4.80008595420548e-07	8.65101771265717e-06	5.92876816171289	ATP5G3	down
EIF2S2	0.504728718524134	9.66526806572217	5.34609811808031	4.83366675902195e-07	8.69923472365221e-06	5.92208178666264	EIF2S2	up
NARS2	0.679013677749166	8.22114615654126	5.34294741910601	4.90101130111967e-07	8.7906905410118e-06	5.90881177976319	NARS2	up
TPX2	1.14415395062154	8.60910188118319	5.34272842360807	4.90572614829413e-07	8.7906905410118e-06	5.90788959185411	TPX2	up
PCK1	-1.69036133060708	10.4992605878716	-5.34270697191193	4.90618822928174e-07	8.7906905410118e-06	5.90779926015847	PCK1	down
SIM2	0.336902297239345	5.79261483642752	5.3424336490999	4.91207947355235e-07	8.7906905410118e-06	5.90664833414912	SIM2	up
ALPI	-0.296406034571278	5.64730105377306	-5.34150501627079	4.93214706917945e-07	8.81422411717875e-06	5.9027382419062	ALPI	down
VEGFA	0.62240248805845	8.30928780199313	5.33760726762706	5.01725419735984e-07	8.95376092195505e-06	5.88633075502672	VEGFA	up
ARID3A	0.653647936903999	6.32873564620562	5.33708526581172	5.02876049404156e-07	8.96174352658427e-06	5.88413393185007	ARID3A	up
GMPS	0.463431974544916	10.0287150813468	5.33620876156963	5.04813898749738e-07	8.9837132651804e-06	5.88044548255841	GMPS	up
CLEC5A	0.608159623464137	5.56067349475454	5.33280322032606	5.12412653089503e-07	9.10622318781931e-06	5.86611786649126	CLEC5A	up
AK1	-0.628113154093608	8.43007293971913	-5.33167493452648	5.14954750487847e-07	9.13865380322583e-06	5.86137218235483	AK1	down
PERLD1	-0.641556520846372	7.92353638521164	-5.33071906561419	5.1711802128568e-07	9.16428070545498e-06	5.85735216133939	PERLD1	down
LIMK2	-0.464378297036353	7.84577989631429	-5.32646514388892	5.26853449785923e-07	9.32384257940588e-06	5.83946690817092	LIMK2	down
EIF3S1	0.453115675482673	9.24595417069187	5.32604570463524	5.27823012711512e-07	9.32804553116516e-06	5.83770386479292	EIF3S1	up
GDPD5	0.702926613479262	7.45800744865312	5.3253289128659	5.29483963616715e-07	9.3444385933576e-06	5.83469113788344	GDPD5	up
TM4SF1	0.802373954081281	9.01338730832827	5.32373183356091	5.33203105336074e-07	9.39705943041807e-06	5.82797935513518	TM4SF1	up
HADH	-0.504300446796792	10.2796146303903	-5.32311648973342	5.34642866953119e-07	9.40941907557546e-06	5.82539366598148	HADH	down
ZFAND6	-0.375264554193988	9.48921510367007	-5.32256586717494	5.35934415628707e-07	9.41913975715998e-06	5.82308008580957	ZFAND6	down
SET	0.371811385948275	11.9022790891161	5.32195009158601	5.37382399291431e-07	9.4315792448642e-06	5.8204929150553	SET	up
RUVBL1	0.715172570546663	7.78994836327919	5.31792455066877	5.46942992540842e-07	9.58617277985613e-06	5.80358400305036	RUVBL1	up
SLCO1B3	1.34975483237013	6.11276956833548	5.31048035145531	5.65062567610168e-07	9.89014730286918e-06	5.77233514532425	SLCO1B3	up
ARMCX3	0.549930494855326	10.0314964115248	5.30961215022867	5.67213623783559e-07	9.91417831858726e-06	5.7686923336313	ARMCX3	up
ERO1L	0.739819919332111	8.24251861541145	5.30867826081218	5.69536359558079e-07	9.93194654840713e-06	5.76477429776835	ERO1L	up
CIB1	-0.748889916871304	11.1453482907239	-5.30857686066507	5.69789116848659e-07	9.93194654840713e-06	5.76434890841725	CIB1	down
ETFDH	-0.750072266547515	7.53086501147075	-5.30488909937961	5.79056330380248e-07	1.00796936635316e-05	5.74888142879415	ETFDH	down
COL5A1	0.999343433643775	8.50507722607225	5.30166411639336	5.8728115907748e-07	1.0208917501999e-05	5.73536015842631	COL5A1	up
RAI14	0.860047534286386	8.94556969102438	5.29962178390514	5.92548719929459e-07	1.02864520290752e-05	5.72679985113035	RAI14	up
C11orf17	0.305610413144437	7.98258481550004	5.29436257163407	6.06326571101971e-07	1.05113104339882e-05	5.7047651532328	C11orf17	up
MEP1B	-1.13505411261981	6.29041069255862	-5.29335141627838	6.09011185430198e-07	1.05435061477603e-05	5.70053016188091	MEP1B	down
USPL1	0.625329862001387	8.67507806991087	5.29112900938471	6.14952535179698e-07	1.06319202215193e-05	5.6912238013817	USPL1	up
MAGED2	0.467375699899285	7.90196445608981	5.28935468904161	6.19736584787359e-07	1.07001132294858e-05	5.68379546731811	MAGED2	up
DUS4L	0.462014002042615	6.83149243769638	5.28899936574451	6.20698992231813e-07	1.07022280906871e-05	5.6823080548633	DUS4L	up
PRPS1	0.522861463586587	7.92219838531802	5.28851878579117	6.220029849875e-07	1.07102189658253e-05	5.68029640173971	PRPS1	up
C8orf32	0.528344395900609	7.8460825221072	5.2865670864618	6.27326225973904e-07	1.07873019856403e-05	5.67212792058991	C8orf32	up
ABCC3	-0.667422859013352	8.32478139466328	-5.28530569763044	6.30790295972388e-07	1.08322506081943e-05	5.6668495565702	ABCC3	down
KIAA0020	0.54049431764698	9.38550128850222	5.28436147662257	6.3339556810472e-07	1.08623503752225e-05	5.66289888966429	KIAA0020	up
C19orf21	-1.0887487781439	10.9423723959764	-5.28344660107532	6.35929893727625e-07	1.08911541745664e-05	5.65907140396212	C19orf21	down
GDPD2	-0.610332812513356	7.24821085488393	-5.28254130788399	6.3844742230065e-07	1.09195933623555e-05	5.65528439316977	GDPD2	down
FGL2	-0.784151307855062	8.49667946642039	-5.28108347325503	6.42521984088687e-07	1.09745511008821e-05	5.64918680551194	FGL2	down
ODAM	0.858440110365818	6.25393554072676	5.28072756137777	6.4352058719015e-07	1.09768933359798e-05	5.6476983079636	ODAM	up
DKFZp586I1420	-0.732820967855215	10.0864089691857	-5.28038587883935	6.44480692147001e-07	1.09785735017875e-05	5.64626937635643	DKFZp586I1420	down
IGSF3	-0.662277108668336	8.48860643230534	-5.2787631282752	6.49059644244958e-07	1.10393392811608e-05	5.63948370872683	IGSF3	down
TRPM6	-0.646974060524734	6.13365378007357	-5.2785086439691	6.49780604369062e-07	1.10393392811608e-05	5.63841967330574	TRPM6	down
GALNACT-2	0.716895760078513	8.46060657709574	5.27684967343379	6.54499711316891e-07	1.11047074854858e-05	5.63148402414426	GALNACT-2	up
VPS4B	-0.578715671732866	10.0522940786383	-5.26937375380819	6.76184257733479e-07	1.14573667713298e-05	5.60024552562552	VPS4B	down
POLD4	-0.661775593175818	8.22303563633908	-5.26381503747185	6.92760976920099e-07	1.17226565310968e-05	5.57703519565131	POLD4	down
CDK4	0.808675178318159	9.77278622740821	5.26096973290533	7.01398866178377e-07	1.18530826960807e-05	5.56516030468077	CDK4	up
NCKAP1	0.431078418214009	8.68476607884161	5.26058595845031	7.02571962940036e-07	1.18571813930887e-05	5.56355891245478	NCKAP1	up
SLC7A11	0.663386560045226	6.53144955940982	5.25550745216568	7.1827718325345e-07	1.21058051659141e-05	5.5423741546396	SLC7A11	up
NDUFV1	-0.521014102056247	11.1876277232596	-5.25507187347068	7.19640054579399e-07	1.21058051659141e-05	5.54055772489317	NDUFV1	down
CGI-115	0.696513279700405	8.59582770679645	5.2549078726004	7.20153846787232e-07	1.21058051659141e-05	5.5398738394167	CGI-115	up
C1orf181	0.613923056865091	8.30208955973908	5.24974616791785	7.36509043353308e-07	1.23644245459919e-05	5.51835596881417	C1orf181	up
DNMT3B	0.555391449628979	6.52982316464456	5.24922245041913	7.3818859859772e-07	1.23763146359634e-05	5.51617342406424	DNMT3B	up
WNT2B	-0.192826613993788	5.53021955191953	-5.24688229698188	7.45739234733414e-07	1.24864774362328e-05	5.50642263457259	WNT2B	down
CCDC86	0.536367279572316	7.81108348736165	5.24614055153553	7.48148215923418e-07	1.25103734478953e-05	5.50333252204417	CCDC86	up
UGCGL2	0.663910255949371	7.9668783927388	5.24467345880124	7.52935314577068e-07	1.25739210725308e-05	5.49722137911729	UGCGL2	up
EREG	1.57951242057221	7.95126926325633	5.24320418122595	7.57759506513052e-07	1.26379209842792e-05	5.49110215729298	EREG	up
RPIB9	-0.808960466098754	7.04898495902697	-5.24094522477218	7.65235423859642e-07	1.27317686068149e-05	5.48169609056197	RPIB9	down
LEF1	0.418782289228683	6.10940083532341	5.24090026998532	7.65384928019168e-07	1.27317686068149e-05	5.48150892792136	LEF1	up
HEPH	-0.635236342158809	8.5720149911971	-5.23966144709497	7.69516064163857e-07	1.27837988130063e-05	5.47635164827871	HEPH	down
LRRC1	-0.827051411042346	9.54263257059076	-5.23933581555015	7.70605564027135e-07	1.27852292927523e-05	5.47499614923964	LRRC1	down
GRINA	0.526427793180936	6.78557806839327	5.23685328607759	7.78961268213663e-07	1.29070539396339e-05	5.46466383442826	GRINA	up
ADAM12	0.305146985673863	5.79393527349828	5.23407675831518	7.88411295278293e-07	1.30466710706961e-05	5.45311136231664	ADAM12	up
TGS1	0.550885853702368	6.42039952014434	5.23244828055517	7.94005852565713e-07	1.31222082663973e-05	5.44633735764085	TGS1	up
MGC29506	-0.883875668234275	7.94097209568276	-5.23160339083877	7.96923678584586e-07	1.31533698348767e-05	5.44282335324817	MGC29506	down
ZZZ3	0.474168599814641	8.79549707888546	5.23043020892479	8.00992623428482e-07	1.32034256244835e-05	5.43794450256635	ZZZ3	up
BHLHB2	0.892129726555417	8.15015261160995	5.22987718597032	8.02917697324714e-07	1.32180585262423e-05	5.43564490177694	BHLHB2	up
VRK2	0.575904027511209	8.8141097825693	5.22811096094245	8.09096220399351e-07	1.33025858584884e-05	5.42830149318963	VRK2	up
ELK3	0.435571219032705	7.63397185211632	5.22688350663845	8.13417346677082e-07	1.33563966898961e-05	5.42319899847667	ELK3	up
C3orf28	-0.33641482240138	8.91283293458975	-5.22533381642195	8.18905051021492e-07	1.34291996912688e-05	5.41675800238276	C3orf28	down
BXDC2	0.580800956625003	6.59285072642456	5.22388698717183	8.24061113637796e-07	1.34963839459805e-05	5.41074556121899	BXDC2	up
MMP15	-0.692428277406286	8.26161221374402	-5.21650472033376	8.50866519655905e-07	1.39175111597632e-05	5.38008336583926	MMP15	down
MT1X	-1.17054729554937	11.5954217309377	-5.21422897739491	8.59300113240146e-07	1.40260178116821e-05	5.370636328761	MT1X	down
NCOA1	-0.462073340172898	8.52415887969764	-5.21412113867443	8.59701766671142e-07	1.40260178116821e-05	5.37018873134999	NCOA1	down
BRCA2	0.394458213178112	6.33429623529013	5.21328891141149	8.62807628390807e-07	1.40586890037796e-05	5.36673466025455	BRCA2	up
SPINK5	-1.47626728072078	9.05455140986495	-5.21262028249707	8.65310873086881e-07	1.40808408929395e-05	5.36395982661607	SPINK5	down
MRPL42	0.822746987849408	8.81624417337309	5.2123360140104	8.66377276727719e-07	1.40808408929395e-05	5.36278016709556	MRPL42	up
PMCH	0.353375018876926	5.31121537550766	5.21103833775119	8.71261686133002e-07	1.41421865028111e-05	5.35739555114095	PMCH	up
FAM107A	-0.813388542172945	6.6976912692924	-5.20927831435034	8.77929313286183e-07	1.42322841092781e-05	5.35009374549761	FAM107A	down
ATG4A	-0.476288913075798	8.50705466883129	-5.20633535974263	8.8918972191187e-07	1.43965126259225e-05	5.33788762757494	ATG4A	down
FBXL2	0.615567937759655	6.69192947011322	5.20476517047477	8.95255147693136e-07	1.44763211826217e-05	5.33137685039414	FBXL2	up
SLC9A3R1	-0.784936669962761	9.80844131952193	-5.20264258950518	9.03518596982894e-07	1.45914245408822e-05	5.32257746344563	SLC9A3R1	down
LOC257407	-0.457959416270312	7.03354835722852	-5.2011137645045	9.09516545129244e-07	1.46696959721985e-05	5.31624089367198	LOC257407	down
RYK	0.45397015706177	8.39106054228088	5.20035884400273	9.12492590409623e-07	1.46990905018956e-05	5.31311236401933	RYK	up
OPN3	-0.829546087258773	8.9936283865644	-5.19895896120161	9.18036369097249e-07	1.47697214836328e-05	5.30731171539748	OPN3	down
CNNM2	-0.426588570255936	6.66104592553973	-5.19488566821968	9.34354896106073e-07	1.5013304017886e-05	5.29043869564912	CNNM2	down
NUP37	0.712535453118594	9.84177099179183	5.19336631653657	9.4051394275121e-07	1.50932350863173e-05	5.28414704472891	NUP37	up
GOLGA3	-0.491014599999652	9.27303128446541	-5.19282394971949	9.42722132151638e-07	1.51096420224857e-05	5.28190136690954	GOLGA3	down
C5orf28	0.634414323086075	8.91411423966901	5.19045626380332	9.52421297388183e-07	1.52459198132164e-05	5.27209958497775	C5orf28	up
TAF1B	0.327052238245565	6.50723931833606	5.18785307653962	9.6319755448513e-07	1.53990755824963e-05	5.26132598381184	TAF1B	up
DUSP10	0.618132179641772	7.50148437789306	5.18453827066032	9.77091941933268e-07	1.560163599513e-05	5.24761198670248	DUSP10	up
ADK	0.566785260090917	7.92039559597572	5.18383565721778	9.80062041681526e-07	1.56294750126483e-05	5.24470581809643	ADK	up
TGIF2	0.532144457453525	6.68407032152626	5.1832226216824	9.82660669150041e-07	1.5636249762337e-05	5.24217035840991	TGIF2	up
RNF186	-0.952364256439023	7.97079587829353	-5.18315655010877	9.82941144218483e-07	1.5636249762337e-05	5.24189710315497	RNF186	down
OSBPL1A	-0.809106083147009	9.22967397851333	-5.17391299631336	1.02295962700279e-06	1.62525580639271e-05	5.20368887189476	OSBPL1A	down
COMP	1.06626371624138	5.82085882054126	5.17320319574562	1.02609746497015e-06	1.62821094628265e-05	5.2007566171297	COMP	up
FAM63A	-0.533194510988554	7.88304471564623	-5.16913596185878	1.04425945406259e-06	1.65496939846586e-05	5.18395917862454	FAM63A	down
AGT	0.999524427021479	7.84984722291958	5.16603136381785	1.0583334868279e-06	1.67519071915045e-05	5.17114275761543	AGT	up
PSMA7	0.567367866450297	10.5612162124088	5.16522909792007	1.06200036297925e-06	1.67890925869499e-05	5.16783159751522	PSMA7	up
EYA2	-0.532951092569547	6.64238578439732	-5.16493983310238	1.0633255278907e-06	1.67892117427302e-05	5.16663780283659	EYA2	down
IMMT	-0.33313103334625	11.3418628730893	-5.16138959643214	1.07972162539567e-06	1.70269962262272e-05	5.15198929464406	IMMT	down
HIGD2A	-0.248355830432326	7.88372965685373	-5.15628047721151	1.1037506078341e-06	1.73844131582473e-05	5.13091946628985	HIGD2A	down
ACAT1	-0.695200175581144	10.7195335301054	-5.15439584908704	1.11274531610191e-06	1.75044454540377e-05	5.12315052619366	ACAT1	down
ELL3	-0.883242335797686	9.2102386274738	-5.1500092454529	1.13395882274967e-06	1.78161569907229e-05	5.10507446146167	ELL3	down
KIAA0125	-0.611417781537599	6.01101706604932	-5.14445446353714	1.16138809858952e-06	1.82246393500341e-05	5.08219807113643	KIAA0125	down
DEGS1	0.602103084106469	9.20415621864076	5.14244377344669	1.17147540102824e-06	1.83603192618719e-05	5.07392110377204	DEGS1	up
PAQR5	-0.266756553706084	5.86899230816842	-5.13586124891902	1.20510004607711e-06	1.88641090750793e-05	5.04683806386382	PAQR5	down
COX10	-0.443768864093737	8.86487262210412	-5.13510841997268	1.20900506531913e-06	1.89020153893207e-05	5.04374198385894	COX10	down
BIN2	-0.47478620300186	7.47469704566035	-5.13395113245299	1.21503213228492e-06	1.89729649872236e-05	5.0389830699087	BIN2	down
C2	0.878649804872802	7.41885623299136	5.13245143662247	1.22288602469575e-06	1.90722322235902e-05	5.0328171030986	C2	up
ACTR3B	0.300876307245841	6.0238436827363	5.1305522634358	1.23290302595935e-06	1.92049515363985e-05	5.02501027202317	ACTR3B	up
WDR5B	0.52612808637634	6.95006631439606	5.13004839083559	1.23557405031514e-06	1.92194548026485e-05	5.02293932563878	WDR5B	up
CDC6	0.700838372064228	6.23120927721967	5.12980791404607	1.23685080349802e-06	1.92194548026485e-05	5.02195099550752	CDC6	up
ASXL1	0.388253626711837	8.19353819486386	5.12843763836015	1.24415053082214e-06	1.93093374710545e-05	5.01631987045197	ASXL1	up
TREM1	0.691051999963877	6.56379615180633	5.12659236012663	1.25404708172685e-06	1.94392553714885e-05	5.00873818269686	TREM1	up
IARS	0.515358477442375	11.690919277372	5.12629095607807	1.25567083867931e-06	1.9440775001764e-05	5.00749996343288	IARS	up
NCOR1	-0.439545303359026	9.15859734041724	-5.12472451368365	1.26414280923309e-06	1.95481889262719e-05	5.00106546740704	NCOR1	down
FRYL	-0.743052555244805	10.5222855947956	-5.12144614886307	1.28205429027745e-06	1.98011342626852e-05	4.98760277719376	FRYL	down
STRAP	0.380450722512045	11.6659528205029	5.12018277599003	1.28902261034537e-06	1.98846562966352e-05	4.98241611055058	STRAP	up
CYP39A1	0.88347932101259	6.22359988364031	5.11867659375839	1.29737843326314e-06	1.99893542885598e-05	4.97623363470646	CYP39A1	up
MOSPD1	0.718107891265097	8.7280609924131	5.11792239092974	1.30158232598502e-06	2.0029905794325e-05	4.97313825185765	MOSPD1	up
MICAL1	-0.696106170164917	9.15700295937488	-5.11662951703335	1.30881965545766e-06	2.01169843785784e-05	4.96783271662167	MICAL1	down
UTP14A	0.420773459624763	7.22119973307642	5.11498585331491	1.31807730844529e-06	2.02348687520601e-05	4.96108883897161	UTP14A	up
NUPL1	0.622583656292695	9.20850593257902	5.11340270155243	1.32705446473665e-06	2.03271649211397e-05	4.95459449413543	NUPL1	up
NIT2	0.607572942796544	9.09370225633304	5.11336306972968	1.32727995718005e-06	2.03271649211397e-05	4.95443193378692	NIT2	up
KLK10	0.574604249145301	5.83090604130505	5.10877326814209	1.35364862335701e-06	2.06962816825077e-05	4.93561087951637	KLK10	up
ACLY	0.538930859107785	9.03686110351024	5.1086040869681	1.35463027179496e-06	2.06962816825077e-05	4.93491732905206	ACLY	up
CLDN7	-1.05558461700413	10.3973804214104	-5.1066501760159	1.36601794520237e-06	2.08452702488246e-05	4.92690838179421	CLDN7	down
EDG2	-0.804935356944032	8.0393342402333	-5.10598936665998	1.36989030729313e-06	2.0867791110377e-05	4.92420019487768	EDG2	down
BFSP1	0.247735439227376	5.66006134115644	5.10583963903487	1.37076920101911e-06	2.0867791110377e-05	4.92358659786673	BFSP1	up
FLJ21908	0.707002045261223	8.14648194582259	5.10412981089265	1.38084485834076e-06	2.09960921061789e-05	4.91658035456585	FLJ21908	up
ATP6V1C1	0.521491272525195	6.69460995432246	5.10382835101912	1.38262876657087e-06	2.09981594083981e-05	4.91534523289045	ATP6V1C1	up
MAL	-0.680191882494165	7.23621007298888	-5.10259325151284	1.38996102726735e-06	2.10843850112388e-05	4.91028533169397	MAL	down
FLJ20701	-0.936033139366579	8.41509613032823	-5.10222800739093	1.39213657661945e-06	2.10922761703746e-05	4.90878915975946	FLJ20701	down
ENC1	0.791339907249581	9.30612163130287	5.09976727787666	1.40688045894934e-06	2.1290345377592e-05	4.89871083702129	ENC1	up
RUNX1	0.167641137693066	5.94295894082629	5.09686879527354	1.424442455002e-06	2.15305406425095e-05	4.88684345682147	RUNX1	up
PTPN12	0.577371424264181	7.05409641212522	5.0947292480305	1.43754289832724e-06	2.17028099650304e-05	4.87808607903808	PTPN12	up
GSTM2	-0.707222154229942	8.99206326476664	-5.09391424621381	1.44256396842359e-06	2.17528403380513e-05	4.87475079106855	GSTM2	down
MIF	0.842596591120422	11.1813289710048	5.09362233425044	1.44436653537168e-06	2.17542770611182e-05	4.87355625951106	MIF	up
SH2B1	-0.254465253996899	6.4878573015124	-5.09225640633269	1.45283039369531e-06	2.18559207514352e-05	4.86796731203588	SH2B1	down
CORIN	0.217866736074895	5.04359469362992	5.09122922829155	1.45922703314685e-06	2.19217313800545e-05	4.86376503019834	CORIN	up
CCT2	0.634143819449383	10.6692190463685	5.09100198144223	1.46064589088576e-06	2.19217313800545e-05	4.86283541248226	CCT2	up
PSD4	-0.242080945845895	5.88248221997939	-5.08994813003032	1.46724339815764e-06	2.19948416227348e-05	4.85852466816645	PSD4	down
NARS	-0.291339374881536	12.3729451713538	-5.08391189053591	1.50559570432317e-06	2.25432437890551e-05	4.83384422212503	NARS	down
ANXA9	0.438554614013107	5.74404954994827	5.08306695596562	1.51104147475452e-06	2.25982282527255e-05	4.83039096781125	ANXA9	up
NAGPA	-0.491618734458711	7.54821096945445	-5.08263078048665	1.5138602175948e-06	2.26138416091359e-05	4.82860845364328	NAGPA	down
ATP5G1	-0.55695557801084	9.74958874491836	-5.08182042646897	1.51911066015736e-06	2.26657002713409e-05	4.82529703800297	ATP5G1	down
TTC26	0.287314279853752	5.7685039718415	5.08084163873978	1.52547607674697e-06	2.27340539998946e-05	4.82129777213933	TTC26	up
PRRX1	0.593408423775451	5.76165813097089	5.07888017355754	1.53831051711549e-06	2.28860512048397e-05	4.81328477760108	PRRX1	up
CDC27	0.309032805537904	7.14397891111166	5.07873456608817	1.53926745271916e-06	2.28860512048397e-05	4.81269001682123	CDC27	up
MAPK3	-0.512335567559658	8.45450138913088	-5.07777804580349	1.54556815948203e-06	2.29392423877027e-05	4.80878319349071	MAPK3	down
PEA15	0.60093708254208	9.78256079113679	5.07764514903337	1.54644555101528e-06	2.29392423877027e-05	4.80824042420431	PEA15	up
SHMT2	0.599700990943523	8.80385214875649	5.07665178923762	1.55301915142588e-06	2.30099651482192e-05	4.80418367941303	SHMT2	up
KIF3A	0.299714697309042	5.43051718273481	5.07527960188073	1.56214445073924e-06	2.31182864010679e-05	4.79858066089737	KIF3A	up
C14orf11	-0.667425083763666	10.0283184659582	-5.0740468168662	1.57038722783668e-06	2.32133109711078e-05	4.79354765810709	C14orf11	down
FZD5	-0.62567661188127	8.3311126637311	-5.0723667184885	1.58168913062175e-06	2.33532826215322e-05	4.78668965717337	FZD5	down
ICAM3	-0.736766381817016	9.12019563562907	-5.06937164365393	1.60203362773713e-06	2.36262875979474e-05	4.77446752911291	ICAM3	down
BGN	0.549412046784609	6.80661185975976	5.06798971707505	1.61150629735437e-06	2.37385124172132e-05	4.76882974764745	BGN	up
IMPDH1	0.493694254528541	6.56965233147366	5.06763940612086	1.61391622310266e-06	2.37465594858823e-05	4.76740075137766	IMPDH1	up
SRP72	0.361999864881787	9.73388360344997	5.06618556351065	1.62395534484476e-06	2.38667116539931e-05	4.76147085702826	SRP72	up
ATP11A	0.254140601817607	5.73577942952494	5.06481664204639	1.63346365272861e-06	2.39787947731198e-05	4.75588829891375	ATP11A	up
FXYD5	0.472303639590017	7.28202931034757	5.06294368681752	1.64656079606503e-06	2.41432424205531e-05	4.74825176811279	FXYD5	up
ARHGEF16	-0.482773372095842	7.27621418121693	-5.06002219603522	1.66719456047431e-06	2.44176932063949e-05	4.73634357329472	ARHGEF16	down
MMP1	1.95276198332632	8.24366979492148	5.05766966894633	1.6839927265804e-06	2.46354022067594e-05	4.72675760750495	MMP1	up
NR2F6	-0.273680706616328	7.15371475863274	-5.05575321574649	1.69779885720185e-06	2.47815856646846e-05	4.7189505766703	NR2F6	down
PWP1	0.322534591093099	9.26641129064147	5.05574267714131	1.6978750812486e-06	2.47815856646846e-05	4.71890765075952	PWP1	up
CLK3	-0.451077322410217	8.73147082806159	-5.05422981414246	1.70885202898459e-06	2.49132637909858e-05	4.71274602355834	CLK3	down
LGR5	1.11660702652542	6.84554712499675	5.05194969944063	1.72552665526151e-06	2.51276121615338e-05	4.70346167455528	LGR5	up
RAD1	0.418469426733241	7.60770138961931	5.04918300639405	1.74597253581351e-06	2.53963265426207e-05	4.69219952826729	RAD1	up
TPCN1	-0.615977202647329	9.17469365794642	-5.04092678155152	1.80839858437872e-06	2.62743611883166e-05	4.6586143806452	TPCN1	down
VAMP2	-0.270651615639395	7.07164776537533	-5.04060206295415	1.81089771883755e-06	2.62807047077768e-05	4.65729416969758	VAMP2	down
NCBP2	0.416119660678209	8.73715623747683	5.03970427446487	1.81782489168506e-06	2.63512227188294e-05	4.65364429921026	NCBP2	up
FLJ10292	0.494606737659967	7.47912338505777	5.03750714089935	1.83488659340061e-06	2.65683238330803e-05	4.64471377519905	FLJ10292	up
ABLIM1	-0.442961648422658	9.78908476761934	-5.03612778531623	1.84567745798187e-06	2.66942362878604e-05	4.63910844992573	ABLIM1	down
PTPN18	-0.522061874055259	8.33326278735903	-5.03581043581612	1.84816885100232e-06	2.66999631513283e-05	4.63781896318327	PTPN18	down
GNS	0.465552747594035	8.34325443068247	5.03104852219549	1.88594841001791e-06	2.72148976675517e-05	4.61847594677647	GNS	up
NAT2	-1.07542426890199	9.22083580303148	-5.0270289821679	1.91842251974009e-06	2.76521942834029e-05	4.60215734399872	NAT2	down
GABPB2	0.327391800085776	8.21715316254988	5.02640299802534	1.9235286318587e-06	2.76944653414051e-05	4.59961669365227	GABPB2	up
TOMM70A	0.326430674603776	10.1682564129488	5.02558764744107	1.9301992379752e-06	2.77591407339504e-05	4.59630776706771	TOMM70A	up
ZNF787	-0.423711016568653	6.6136606777741	-5.02468892344247	1.93757803864944e-06	2.78338437074084e-05	4.59266087509068	ZNF787	down
TMEM123	0.685967907495934	11.4422476353815	5.02362250377452	1.94636930256257e-06	2.79286460059147e-05	4.58833402609846	TMEM123	up
CAPN2	-0.326110853822415	9.7268284262479	-5.02160456348114	1.96311101994205e-06	2.81371885445462e-05	4.58014808291497	CAPN2	down
NOL8	0.422682666431472	9.65923126105606	5.01797300528451	1.99359385959676e-06	2.85206788775949e-05	4.56542153573177	NOL8	up
RRS1	0.531895291533191	9.3569585625847	5.01788437985135	1.9943435002305e-06	2.85206788775949e-05	4.56506222863028	RRS1	up
SDAD1	0.34550976383133	8.38953798619674	5.01262176458644	2.03935280433883e-06	2.91316518305889e-05	4.54373353099485	SDAD1	up
ATPAF2	-0.204618045602865	6.51776850434059	-5.01009257821382	2.06133433778203e-06	2.94104669762524e-05	4.53348804416179	ATPAF2	down
RRN3	0.344449001235665	9.20453093409142	5.0098462517715	2.06348748051873e-06	2.94104669762524e-05	4.53249037263198	RRN3	up
JOSD3	0.500578345365719	10.1551836618116	5.00854981617501	2.07485577091126e-06	2.95394550088842e-05	4.52724005402159	JOSD3	up
DIP	-0.587277824923392	8.21897462930147	-5.00623440534429	2.09531118067768e-06	2.97973828841462e-05	4.51786519413962	DIP	down
PPARD	-0.329582874032253	7.26110999505092	-5.00434723696626	2.11212836132566e-06	3.00030541583184e-05	4.51022625098461	PPARD	down
ChGn	0.91529838918462	6.87199958916003	5.00406972297027	2.1146124336622e-06	3.00048904562626e-05	4.50910307266136	ChGn	up
IFRD2	0.518699165014201	8.49751677677995	5.00140375630201	2.13862125105784e-06	3.03118042057608e-05	4.498315132521	IFRD2	up
TRIP4	-0.347170821919127	8.88778131751048	-4.99944849496545	2.15639811724392e-06	3.05298053443578e-05	4.49040537944191	TRIP4	down
CSTF3	0.373124163049861	9.00847025015655	4.99866243267008	2.16358530366319e-06	3.05975626407064e-05	4.48722601391992	CSTF3	up
SCGB2A1	-1.49058996006998	7.82916570383516	-4.99821299780415	2.16770508126388e-06	3.0621838298741e-05	4.48540833733832	SCGB2A1	down
DDX47	0.41294328740504	10.8418458067498	4.99751166825855	2.17414912603976e-06	3.06785820453261e-05	4.48257211259174	DDX47	up
C2orf24	-0.352118777813342	9.10498510515906	-4.99725226892532	2.17653729155351e-06	3.06785820453261e-05	4.4815231471298	C2orf24	down
FLJ14154	-0.566300078709585	8.68480292210572	-4.99327138842613	2.2135091512647e-06	3.11652305032208e-05	4.46542944771852	FLJ14154	down
NOLC1	0.413845991950534	8.57750301820456	4.99149689680208	2.23018574992698e-06	3.13653717721519e-05	4.45825821733983	NOLC1	up
ACOT9	0.492650580470055	8.97095641038417	4.99081907046731	2.23658815128205e-06	3.1420734535431e-05	4.45551934874469	ACOT9	up
FLJ11184	0.465352950499436	5.90494682380171	4.988820902681	2.25556607567355e-06	3.16524481676568e-05	4.44744678282231	FLJ11184	up
CCT6A	0.47503357877039	10.8685536676367	4.988084934026	2.26259546891753e-06	3.17161622276646e-05	4.44447399283339	CCT6A	up
DOLPP1	-0.572188718286408	8.19807974374116	-4.98249667455944	2.31667001412598e-06	3.24384717802123e-05	4.42191039096145	DOLPP1	down
GPR44	-0.239370792687027	6.01579426488445	-4.98023075559757	2.33895256956451e-06	3.27145264998804e-05	4.4127658677138	GPR44	down
ATP5J	-0.338060241083125	12.2265593715202	-4.97778611574337	2.36322646981292e-06	3.30177978929344e-05	4.40290301920328	ATP5J	down
RY1	0.307163752850897	9.09224913303071	4.97736261667466	2.36745641158404e-06	3.30406676849987e-05	4.40119473076745	RY1	up
RCN2	0.540493188317498	9.61696679395538	4.97531899218342	2.38797204911501e-06	3.32905249998068e-05	4.392952551171	RCN2	up
PCK2	-0.831329027365365	9.92867584106456	-4.97462673134272	2.39496069026892e-06	3.33514635141056e-05	4.39016106450428	PCK2	down
KIAA0513	-0.621295273241977	8.25490652353086	-4.97408467392819	2.40044685653908e-06	3.33913688275338e-05	4.38797543196257	KIAA0513	down
ITCH	0.402980793588984	6.78116462620943	4.97365460099499	2.40480832395484e-06	3.34155590663387e-05	4.38624143936728	ITCH	up
CCL23	-0.368819288048035	5.80292028319559	-4.96944374614295	2.44792087134278e-06	3.39662752868022e-05	4.36926886568649	CCL23	down
ABCD3	-0.478401028626525	10.8036081696419	-4.96926447129252	2.44977295468303e-06	3.39662752868022e-05	4.36854646871341	ABCD3	down
IRF4	-0.204642270159751	5.99708381261328	-4.96612579831487	2.48242021309076e-06	3.4381519951307e-05	4.35590169175025	IRF4	down
NPY	-0.639590866660682	6.43733828342923	-4.96509152235286	2.49327077108312e-06	3.44943063682314e-05	4.35173600646378	NPY	down
NUP62CL	0.503356847937819	5.70883209925141	4.96212994861902	2.52459636682381e-06	3.48898122625477e-05	4.3398108995879	NUP62CL	up
TEX10	0.458744755295588	7.96521519525172	4.96127292664071	2.5337325865083e-06	3.49781371801611e-05	4.33636084302095	TEX10	up
SPECC1L	-0.56636007224629	8.77384774191837	-4.95990258646111	2.54840786006149e-06	3.51426547109346e-05	4.33084513732325	SPECC1L	down
OLR1	0.569154101447121	5.41970615784174	4.9587361079349	2.56096504986606e-06	3.52346598443493e-05	4.32615074594936	OLR1	up
DEK	0.473627381719718	12.0692481976571	4.95857150765348	2.56274181715993e-06	3.52346598443493e-05	4.32548838259152	DEK	up
ATAD2	0.93348493597713	6.77853894362657	4.95851283679707	2.5633754258132e-06	3.52346598443493e-05	4.32525229020831	ATAD2	up
MCM10	0.552160826787144	5.89463958492526	4.95701024908846	2.57965445636948e-06	3.5396885248483e-05	4.31920645679503	MCM10	up
IGFBP7	0.687180443746936	10.1213324834221	4.95684259932235	2.58147699691572e-06	3.5396885248483e-05	4.31853197060061	IGFBP7	up
C10orf22	0.37360061477516	8.51330912728436	4.95639240934341	2.58637726502635e-06	3.5396885248483e-05	4.31672084391175	C10orf22	up
PRSS12	-0.579071675914025	6.43236152595716	-4.9561918558704	2.58856317932563e-06	3.5396885248483e-05	4.31591404523938	PRSS12	down
RNASEH2A	0.613861808815871	8.02283827946724	4.95614561623251	2.58906741889705e-06	3.5396885248483e-05	4.31572803254745	RNASEH2A	up
TGDS	0.765340880393873	8.51039303725226	4.95524048635426	2.59895704853456e-06	3.54940093380787e-05	4.31208709939799	TGDS	up
SNTB1	0.306118627832901	5.69403940404611	4.95477708600056	2.60403446434761e-06	3.5525275315543e-05	4.31022320950331	SNTB1	up
ADNP	0.499279048354667	7.81500690118144	4.95273400904069	2.62653545826828e-06	3.57939195820903e-05	4.30200685526876	ADNP	up
LRRC15	0.764478746173225	6.22580445742176	4.95220375174493	2.63240617354887e-06	3.58304536861581e-05	4.29987474464848	LRRC15	up
WNT2	0.612217453384451	6.96333645498882	4.9519842327363	2.63484030010439e-06	3.58304536861581e-05	4.29899212331998	WNT2	up
COX6A1	-0.275246636610792	13.4829167869897	-4.95158765231274	2.63924331501982e-06	3.58520664392138e-05	4.29739765289893	COX6A1	down
ZMYM4	0.26981905214104	8.77247369554895	4.95019253151419	2.65478951556269e-06	3.59614191467495e-05	4.29178914554045	ZMYM4	up
CALCOCO2	-0.448248555669386	10.4983965083191	-4.95014176147323	2.65535693581879e-06	3.59614191467495e-05	4.29158506440357	CALCOCO2	down
MAPRE1	0.610331392859612	10.3787527821451	4.95010569312416	2.65576011749265e-06	3.59614191467495e-05	4.29144008069493	MAPRE1	up
CCL4	0.839745117207525	7.58383465710561	4.94829554718732	2.67607106702543e-06	3.61979803991911e-05	4.28416470761206	CCL4	up
TDO2	1.31514612510304	6.72409199773444	4.94764647778093	2.68339075731334e-06	3.62584995012583e-05	4.28155636574657	TDO2	up
ATPIF1	-0.410864747447208	11.075055521995	-4.94369554126959	2.72836808585639e-06	3.68271887182015e-05	4.26568385778064	ATPIF1	down
KIAA0256	-0.27899692199051	6.24596342418593	-4.93802310572713	2.79422713493554e-06	3.76762350829087e-05	4.24290944450609	KIAA0256	down
TMEM24	-0.270128070220581	6.50017271766835	-4.93540257161963	2.82517208504054e-06	3.80532163927976e-05	4.23239379219651	TMEM24	down
UNC13B	-0.363753472081237	7.81117961778766	-4.93326421516401	2.85066984226527e-06	3.83561089019473e-05	4.22381564218713	UNC13B	down
MUC2	-1.94763467568071	10.6969589086422	-4.93282687651909	2.85591215991714e-06	3.83861104869875e-05	4.22206152167669	MUC2	down
SI	-2.0150886608833	8.42415819491445	-4.93227933841544	2.86248863884385e-06	3.84339623141711e-05	4.21986554161942	SI	down
FTSJ1	0.469943709674451	7.51393070348006	4.93097875875339	2.87816898193659e-06	3.85988977851544e-05	4.21465000099717	FTSJ1	up
KRAS	-0.271614083348938	9.52708749059462	-4.93075862575228	2.88083125048515e-06	3.85988977851544e-05	4.21376731751553	KRAS	down
STARD5	-0.540104800951934	7.49591166987705	-4.92926125299412	2.89900398231947e-06	3.88015848137759e-05	4.20776385612274	STARD5	down
HPS1	-0.319544691097184	6.81883674223295	-4.92889441384812	2.90347306289716e-06	3.88206230508243e-05	4.20629325363066	HPS1	down
COVA1	0.320605604854095	6.64333029326599	4.92808206750508	2.91339346494757e-06	3.88353383864736e-05	4.20303692788701	COVA1	up
FBXL14	-0.553652851723088	9.7180185136108	-4.92807740197218	2.91345053566902e-06	3.88353383864736e-05	4.20301822687999	FBXL14	down
PLCB1	0.450494049002757	6.59874558897822	4.92805561016572	2.91371711642354e-06	3.88353383864736e-05	4.20293087822351	PLCB1	up
NLE1	0.375836928919158	5.97740046221709	4.92306532255161	2.97539232138874e-06	3.95463911825286e-05	4.18293464754599	NLE1	up
ACP1	0.537819898190554	9.54450376100554	4.92306394090547	2.97540957171267e-06	3.95463911825286e-05	4.18292911303292	ACP1	up
FLJ20152	-1.05844432393354	9.62618079667189	-4.92298650965012	2.97637648281627e-06	3.95463911825286e-05	4.18261894525404	FLJ20152	down
MSTP9	-0.791566742174512	6.91308003539839	-4.92240542255243	2.9836424748895e-06	3.96016379323354e-05	4.18029137320021	MSTP9	down
GDF15	0.578842940007185	7.34770808360832	4.92079487045451	3.00387128734401e-06	3.98188353359703e-05	4.17384114375471	GDF15	up
NDUFA2	-0.373320457529198	11.5086384861551	-4.92060566751947	3.00625644272512e-06	3.98188353359703e-05	4.17308347789012	NDUFA2	down
C6orf48	0.533983925108602	10.0667300990453	4.92001625420597	3.01369859168149e-06	3.98759578974097e-05	4.17072328267819	C6orf48	up
METTL5	0.318991252188425	8.73193750686438	4.91787051176417	3.04094311042011e-06	4.01947065487273e-05	4.16213257925575	METTL5	up
NADSYN1	-0.761344088755907	8.60872414169235	-4.91716285097828	3.04998067930339e-06	4.02723873737655e-05	4.15929990878779	NADSYN1	down
TNFRSF12A	0.620457871309859	7.84101227971921	4.91406678673315	3.08982861477312e-06	4.07543697395641e-05	4.14690983522361	TNFRSF12A	up
UBE2H	0.597667345264791	7.85924916358277	4.91383131435578	3.09287988841301e-06	4.07543697395641e-05	4.14596770678331	UBE2H	up
BDH1	-0.882597002994963	9.21599505673973	-4.91208076441014	3.11565569197861e-06	4.10120711024704e-05	4.1389646327895	BDH1	down
SSR1	0.41244020720829	10.2035932458002	4.91093740403167	3.13061948924133e-06	4.11665155128101e-05	4.13439147902679	SSR1	up
NBPF10	-0.483491164506566	11.5372237602353	-4.90836878792327	3.16449160782324e-06	4.15690227493647e-05	4.12412013678382	NBPF10	down
MYO1D	-1.086459683334	9.85567859366606	-4.90391163348052	3.22411493843973e-06	4.22945530692251e-05	4.1063050737785	MYO1D	down
SPARC	0.91821131809904	10.9363152848379	4.90374521909773	3.22636207685503e-06	4.22945530692251e-05	4.10564012239325	SPARC	up
EPS8L3	-1.03223681266837	10.788520624242	-4.90062835577655	3.26873226965551e-06	4.28059471530838e-05	4.09318855752277	EPS8L3	down
ASCC3	0.623196978170682	8.87127461995304	4.90024891264819	3.27392714390976e-06	4.28299585910658e-05	4.09167306453405	ASCC3	up
KIF1C	-0.27375341438488	6.9516001271603	-4.89740371622514	3.31313659276803e-06	4.32984476564617e-05	4.08031176076266	KIF1C	down
SLC20A1	-0.693073393965866	10.874171016938	-4.89628219591392	3.32871725867676e-06	4.34574951947328e-05	4.07583451787914	SLC20A1	down
FGFBP1	-1.01410787669586	8.29790948041696	-4.89575582262351	3.33605440452464e-06	4.35087054477513e-05	4.07373339896867	FGFBP1	down
STXBP1	0.845534833300367	7.68187663465262	4.8948253981923	3.349062103493e-06	4.36336905140161e-05	4.07001978656237	STXBP1	up
FLJ22028	-0.668999617737512	10.0561320895401	-4.89129747719358	3.39883307500916e-06	4.42369060692204e-05	4.05594286186385	FLJ22028	down
SLC35D2	-0.521357264343031	9.48190758797408	-4.88826255088884	3.44222352645483e-06	4.47559307898852e-05	4.04383825647606	SLC35D2	down
MT2A	-0.952960567024007	12.6396291842451	-4.88705478442738	3.45964032294359e-06	4.49365310855731e-05	4.039022496954	MT2A	down
PCDH21	-0.977180688511393	7.73526777374485	-4.88571397223162	3.47907603196234e-06	4.51429600807171e-05	4.03367713342205	PCDH21	down
PCMTD2	1.02381799497291	9.30584588330922	4.88461878890662	3.49502991845097e-06	4.53038364403889e-05	4.0293117061584	PCMTD2	up
TLN2	-0.460121039236434	6.92272398981111	-4.88414117843626	3.50200966286413e-06	4.53481779717629e-05	4.02740813562885	TLN2	down
IL1RAP	0.433405970974411	5.91333947153119	4.8818650381459	3.53545942143131e-06	4.57078584370367e-05	4.0183379602773	IL1RAP	up
FLJ23556	-0.95728050059021	8.61334090280274	-4.88164089417754	3.53877014278745e-06	4.57078584370367e-05	4.01744491715684	FLJ23556	down
C10orf76	-0.305420157891326	7.27536162933245	-4.88152064659593	3.54054750253926e-06	4.57078584370367e-05	4.01696583289823	C10orf76	down
MUC13	-1.00698761135741	11.0683315854327	-4.8808378067616	3.55065690543435e-06	4.57756479277265e-05	4.01424544087814	MUC13	down
MINA	0.338102736440158	8.83803736843044	4.88068092406503	3.55298350341559e-06	4.57756479277265e-05	4.01362046431061	MINA	up
TPD52L2	0.69011570355114	9.05163582035247	4.87979930947274	3.56608557952435e-06	4.58980428831306e-05	4.01010859919531	TPD52L2	up
KPNA3	0.453935819187926	9.69111618492483	4.8763971831165	3.61708765491022e-06	4.64641290698487e-05	3.99656022452737	KPNA3	up
SERPINE2	0.911156181020582	10.5634712072002	4.87637906401306	3.61736117071809e-06	4.64641290698487e-05	3.99648808459092	SERPINE2	up
GTF3C3	0.606416974109155	7.61298320291627	4.875224164189	3.63483641090938e-06	4.66415765838946e-05	3.99189028711429	GTF3C3	up
HSD3B2	-1.09694275650208	6.14093783156987	-4.87359556120833	3.6596188884436e-06	4.69123379039722e-05	3.98540780754983	HSD3B2	down
ZNF643	0.23066141755323	5.47336867860388	4.87087820624651	3.70133482582047e-06	4.738744105375e-05	3.97459476413017	ZNF643	up
ASCL2	0.301739899958527	5.3380548767799	4.87069787171907	3.70411954869997e-06	4.738744105375e-05	3.97387730446323	ASCL2	up
ANKRD12	-0.458695806719806	8.73468699147292	-4.87033144032447	3.70978424755108e-06	4.7412307805713e-05	3.97241951227278	ANKRD12	down
PTPRCAP	-0.903487199007261	7.00769581758152	-4.86959157888504	3.72124750077673e-06	4.75087283105954e-05	3.96947629961259	PTPRCAP	down
ATP2C2	-0.853702852677285	7.93977757331802	-4.86934075774216	3.72514147394407e-06	4.75087283105954e-05	3.96847858345606	ATP2C2	down
RHEB	0.355045288634793	8.02442127281128	4.86912371538194	3.72851422936708e-06	4.75087283105954e-05	3.9676152591707	RHEB	up
C12orf24	0.557742978978451	6.39353163796826	4.86827493204101	3.74173250643462e-06	4.7629526070919e-05	3.96423931114977	C12orf24	up
STX12	-0.404817420842193	10.1207550746758	-4.86420253635517	3.80578855793666e-06	4.83965646758772e-05	3.94804704163294	STX12	down
PLA1A	0.614143318161577	6.07572620117654	4.86360920520913	3.81520971777473e-06	4.84549593662202e-05	3.94568862258994	PLA1A	up
CEP72	0.429998667095885	5.75454118109524	4.86343462256715	3.81798612491643e-06	4.84549593662202e-05	3.94499471309257	CEP72	up
SIGIRR	-0.550667826485071	8.58968518022029	-4.86316718295265	3.8222430532689e-06	4.84607173977635e-05	3.94393175826114	SIGIRR	down
B3GALT5	-0.342560847725959	5.64182808026961	-4.86161340345617	3.84706645161007e-06	4.872695897258e-05	3.93775691227594	B3GALT5	down
RSC1A1	0.210440482885318	5.47075683420463	4.86072220285475	3.86137499146761e-06	4.88381460808604e-05	3.93421578174175	RSC1A1	up
C1orf109	0.453728840261694	7.64779569367264	4.86058946666344	3.86351053598393e-06	4.88381460808604e-05	3.93368839843953	C1orf109	up
TAPBPL	-0.600670650438923	8.40665734434242	-4.85776117276421	3.90928754114246e-06	4.93678313669348e-05	3.92245331299567	TAPBPL	down
BAG1	-0.500059002302086	9.87825408596078	-4.85399276377432	3.97110000028819e-06	5.00987685184872e-05	3.90749026964713	BAG1	down
ITM2A	-0.804258891545905	9.16450975303468	-4.85351059518543	3.97907709062986e-06	5.01497530057425e-05	3.90557628561455	ITM2A	down
C22orf28	-0.424435526047631	10.8794013821418	-4.8525514663183	3.99499140140347e-06	5.03005735540346e-05	3.90176935649224	C22orf28	down
KIAA0226	-0.404166714190581	7.60039610235707	-4.84948341390101	4.04631418832056e-06	5.08964811328535e-05	3.88959504543097	KIAA0226	down
FUT1	0.492593397732484	6.51421057949848	4.84902063171331	4.05411103965003e-06	5.09442631826634e-05	3.88775911465982	FUT1	up
TRIM14	-0.324882148078586	7.41304641846348	-4.84757699937182	4.07852690094669e-06	5.12005810560224e-05	3.88203272116642	TRIM14	down
ALG12	-0.292852769473569	6.78422539889551	-4.84733143679062	4.08269423802193e-06	5.12024507685781e-05	3.88105876826877	ALG12	down
SNX10	0.784068042971572	8.23648618064516	4.84702738883094	4.08785983551734e-06	5.12168240158918e-05	3.87985289416399	SNX10	up
CBFA2T3	-0.471199553523728	6.30537659952741	-4.84525699468719	4.11806411436831e-06	5.15226960506757e-05	3.87283236491294	CBFA2T3	down
FNTA	0.440263259320908	10.7363527959097	4.84508598371276	4.12099314474977e-06	5.15226960506757e-05	3.87215430555798	FNTA	up
MGC3260	-0.703862236339065	8.30047312533632	-4.84488701669719	4.12440354510197e-06	5.15226960506757e-05	3.87136541980799	MGC3260	down
RAB7L1	0.505278817484265	7.7245159603728	4.84453190938784	4.13049708541774e-06	5.1548279982755e-05	3.86995750426322	RAB7L1	up
HISPPD2A	-0.374866941030802	7.36279024260474	-4.84267541170175	4.16249666234521e-06	5.18625205973976e-05	3.86259801987889	HISPPD2A	down
URB1	0.173876519654114	5.71287241257114	4.84259909794221	4.16381718498962e-06	5.18625205973976e-05	3.86229553765339	URB1	up
RALBP1	-0.378592471839715	10.1492063311189	-4.84150897093283	4.18272506119051e-06	5.20471511032124e-05	3.85797497484126	RALBP1	down
EGFL6	0.620679330802411	5.88419647490617	4.83496994994775	4.29790442707721e-06	5.3428193375432e-05	3.83207169513922	EGFL6	up
APOBEC3B	-1.12794719407905	7.88590151136228	-4.83442787044836	4.30758974893824e-06	5.34964021257027e-05	3.8299253505337	APOBEC3B	down
GCLM	0.68215085231624	8.1159323667272	4.8336958675818	4.32070206400958e-06	5.36069967863778e-05	3.82702725812549	GCLM	up
GOLGB1	-0.336491642414426	9.26082094031708	-4.83291354471829	4.33475859960437e-06	5.37290798406215e-05	3.82393025633082	GOLGB1	down
OSGIN2	0.157027385671769	5.73149168500986	4.83207504271993	4.34987384282607e-06	5.38640354764721e-05	3.82061121689054	OSGIN2	up
FZD3	0.648702246469413	6.02273040844633	4.83180432472382	4.35476485582321e-06	5.38722464008732e-05	3.81953971441018	FZD3	up
MBD1	-0.285285605095885	8.3942578836823	-4.82842524224063	4.41626521242637e-06	5.45800691917912e-05	3.80616856784838	MBD1	down
HRBL	-0.270848472676443	6.2543152177599	-4.82639433355501	4.4536332234233e-06	5.49885605938563e-05	3.79813510640296	HRBL	down
CEBPB	0.685768415878865	11.6590789288545	4.8233768172906	4.50972194735755e-06	5.56271801096127e-05	3.78620306458233	CEBPB	up
JAG2	0.654457828195696	6.77854603559026	4.81988092581901	4.57556025034808e-06	5.63847086169586e-05	3.77238545242429	JAG2	up
SLC22A18	-0.870020745067386	9.13014184243822	-4.81914049681029	4.58962405241129e-06	5.65033716674635e-05	3.76945971919096	SLC22A18	down
MMP10	0.742882054531154	5.5112873670085	4.81816256800548	4.60826328252458e-06	5.6678079870587e-05	3.7655959755238	MMP10	up
TESK2	-0.459891927446077	6.89713650136465	-4.81668791343616	4.63650908046439e-06	5.69704905528229e-05	3.75977065744722	TESK2	down
CDX1	-0.788573921969213	9.81927710907556	-4.81591042158712	4.65146888816297e-06	5.70992452533455e-05	3.75669980254994	CDX1	down
MLX	-0.321453537026722	9.02494030937082	-4.81550665585842	4.6592562634586e-06	5.71397914427233e-05	3.75510517841746	MLX	down
PTGER4	-0.487907926413097	8.07019201948131	-4.81490869380048	4.6708123315835e-06	5.72264333933047e-05	3.75274375871851	PTGER4	down
LGALS3	-0.467593176818859	14.4607435874253	-4.81452239320151	4.67829266985541e-06	5.72630213249737e-05	3.75121831525391	LGALS3	down
WT1	0.342740238079166	5.54207904866394	4.81252284615649	4.71719822645022e-06	5.76838193871677e-05	3.74332367255839	WT1	up
SCML1	0.817112022640442	9.48575834479454	4.81149958383133	4.73722932919714e-06	5.78732273371333e-05	3.73928443631105	SCML1	up
ANGEL1	0.286571094235663	6.83078403414131	4.80844259441175	4.79756512785004e-06	5.85541904780318e-05	3.72722056918712	ANGEL1	up
THSD4	-0.302521794789516	6.2605220365233	-4.80703984981153	4.82550012392668e-06	5.88387775876304e-05	3.7216865542731	THSD4	down
SLC6A6	0.147290074837177	5.34663625132381	4.80617359820085	4.84282989741019e-06	5.89547015539702e-05	3.71826960024613	SLC6A6	up
ESM1	0.409295182730461	5.5691854633659	4.80610220163438	4.84426091092504e-06	5.89547015539702e-05	3.71798799232894	ESM1	up
TCF7L2	-0.43577260764234	9.28677883549635	-4.80445187515322	4.87745330217121e-06	5.93020133361313e-05	3.71147940397593	TCF7L2	down
KDR	0.598641555656381	6.89512636683879	4.80351449057129	4.89640474777234e-06	5.94756809305197e-05	3.70778317670653	KDR	up
UBE2J1	-0.37784299219213	9.23735318698649	-4.80297965854916	4.90724964174806e-06	5.95506427953846e-05	3.70567447590152	UBE2J1	down
DDX21	0.745338317806505	10.9028966539496	4.79879693966979	4.99287127594585e-06	6.05320321580419e-05	3.68918839619751	DDX21	up
RPN2	0.407933979200795	12.1098162113194	4.79757164750216	5.01822678203851e-06	6.07816023352992e-05	3.68436070952828	RPN2	up
KIAA0913	-0.268684535885578	7.20050558328113	-4.79615236448901	5.04775284227151e-06	6.10233802651559e-05	3.6787696971202	KIAA0913	down
GLA	0.441790396651804	8.69027776802607	4.79615170210818	5.04776666139337e-06	6.10233802651559e-05	3.67876708804059	GLA	up
PTPN13	0.784419477319227	6.59105997278692	4.79587080744962	5.05363022195092e-06	6.10363566711835e-05	3.67766068146386	PTPN13	up
MICALL2	-0.505927879210974	8.51616902058917	-4.79532395492255	5.06506450954814e-06	6.11165264968394e-05	3.67550682344639	MICALL2	down
C10orf38	-0.545778670954125	10.2241019723912	-4.79132062566082	5.1495392136783e-06	6.20770375219385e-05	3.65974400621882	C10orf38	down
UBE1L2	0.468368428753504	6.32574897101142	4.79042041698818	5.16872204233077e-06	6.2249391553288e-05	3.65620068228852	UBE1L2	up
CPM	-0.530216490047858	6.69678004897705	-4.78695327599273	5.24325434180042e-06	6.3087390767914e-05	3.64255767816281	CPM	down
C18orf8	-0.387413203071576	8.7302890690523	-4.78634870909402	5.2563569042317e-06	6.31853770506796e-05	3.6401794015125	C18orf8	down
SOD2	0.692844055445534	7.30934963016764	4.78603233735438	5.26322617287421e-06	6.3208320353217e-05	3.63893492008399	SOD2	up
ZNF146	0.391339526352061	9.96848149398626	4.78525533777962	5.28013387837218e-06	6.33516627855163e-05	3.63587873862916	ZNF146	up
EIF1AX	0.658864808532288	9.15761040321518	4.78397026526739	5.30821310000059e-06	6.36147787807502e-05	3.63082485895859	EIF1AX	up
AMOTL2	0.791267693587772	8.10621307837436	4.78379523727421	5.31204870685279e-06	6.36147787807502e-05	3.63013658473404	AMOTL2	up
LY6G6D	1.53338047459666	6.89823136884416	4.78271329332403	5.33581845185176e-06	6.38394354117325e-05	3.62588234957355	LY6G6D	up
EXOSC2	0.35520694102697	7.84999686682984	4.78097478916359	5.37422876896249e-06	6.42386707074297e-05	3.61904781697277	EXOSC2	up
MOCS1	-0.326721826283792	6.39008673114635	-4.78000371307382	5.39580024625415e-06	6.44360700447707e-05	3.61523095945711	MOCS1	down
SFXN3	0.516476475967369	7.84212357747711	4.77902502968085	5.41762569719508e-06	6.46361298067975e-05	3.61138471374017	SFXN3	up
F2R	0.802718114058389	7.55437253364635	4.7748488816374	5.5117236209984e-06	6.56972707004318e-05	3.59497815305526	F2R	up
PSME3	0.315474049790207	8.08638516409076	4.77165578765857	5.58473885635669e-06	6.64778450980851e-05	3.58243998221832	PSME3	up
EXT1	-0.491992800139471	9.32138399278288	-4.77152953781864	5.58764496154836e-06	6.64778450980851e-05	3.58194435574873	EXT1	down
PTK2	0.499493483761221	8.81212290711653	4.7712299920563	5.59454598150639e-06	6.64978590451067e-05	3.58076844555916	PTK2	up
HADHB	-0.387855705673291	11.5222522915686	-4.77099638936841	5.59993352369629e-06	6.64998629626637e-05	3.579851437975	HADHB	down
PIAS1	-0.345722604834462	8.70730146315607	-4.77061624092388	5.60871158856296e-06	6.65420885116101e-05	3.57835922770395	PIAS1	down
PECI	-0.781246811026186	9.41295292611037	-4.76783561045229	5.67332667728584e-06	6.72460730436987e-05	3.56744668692507	PECI	down
THUMPD2	0.442483740481809	7.88918168951141	4.76626061984059	5.71024534979638e-06	6.76207678876445e-05	3.56126750945813	THUMPD2	up
PTPN11	0.381628019637752	7.80635859556447	4.76385067730535	5.7671872584442e-06	6.823166206787e-05	3.55181514549588	PTPN11	up
KLHL7	0.519783782745321	6.13265616638138	4.76296147225373	5.78833610189932e-06	6.84183475050103e-05	3.54832826450654	KLHL7	up
YEATS2	0.395564730595354	6.53283721495664	4.76254900474667	5.79817174587118e-06	6.84710884021229e-05	3.54671098141564	YEATS2	up
BYSL	0.420876506501168	7.59570743509246	4.76209324967154	5.80905847106802e-06	6.85361324429155e-05	3.54492407476308	BYSL	up
RB1CC1	0.535289685311685	9.55741680684478	4.75940790867821	5.87360751789949e-06	6.92335864875813e-05	3.53439777187664	RB1CC1	up
SMOX	0.275398830252479	6.40139909215314	4.75714956475271	5.92843065186512e-06	6.98152156802822e-05	3.52554827547682	SMOX	up
WNT5A	0.961048000357622	7.43209432921324	4.75689999833193	5.93451944479336e-06	6.98223885185198e-05	3.52457049914394	WNT5A	up
ANAPC1	0.378640042583429	8.99162463292584	4.75387546468439	6.00879431108883e-06	7.0631048996212e-05	3.51272335493235	ANAPC1	up
MASA	0.566148168325585	10.2735547842948	4.74649876357148	6.19374799852016e-06	7.2689408618961e-05	3.48384946377795	MASA	up
RNF24	0.238695491201739	6.55940409144282	4.74643720079414	6.19531453148577e-06	7.2689408618961e-05	3.48360861869565	RNF24	up
RBM13	0.508313277163701	9.1479177531796	4.74408733146179	6.25539761868864e-06	7.33222799116257e-05	3.47441702679045	RBM13	up
PHTF1	0.255918520415187	6.26878671681774	4.74387856015746	6.26076287426219e-06	7.33222799116257e-05	3.4736005557089	PHTF1	up
ADCY3	0.423171786309392	7.08041221842704	4.7393245589554	6.37891350904234e-06	7.46373883675092e-05	3.4557964708535	ADCY3	up
CD200	0.563370644279514	7.14608263942915	4.73822717769421	6.40770599011284e-06	7.49054951614842e-05	3.45150788954003	CD200	up
CCDC99	0.630303213859306	6.49108676357446	4.73342221648874	6.53526652574574e-06	7.63266416783246e-05	3.43273773742967	CCDC99	up
SQLE	0.675874040924672	8.03188107335688	4.73318844582987	6.54153499104161e-06	7.63298890621357e-05	3.43182485333221	SQLE	up
SRPK1	0.432496758776368	9.11051246907333	4.73278201702315	6.55244709422605e-06	7.638726521009e-05	3.43023780276755	SRPK1	up
IL10RA	-0.787689328069126	8.07057458795289	-4.73228146344672	6.56591058227939e-06	7.64742528696563e-05	3.4282833309156	IL10RA	down
BBS10	0.548786161264962	6.20754169508443	4.73079247815225	6.60611885375868e-06	7.68722981137836e-05	3.4224702138227	BBS10	up
EXTL2	0.582654746575814	8.35867463108783	4.72954178738213	6.64007663765635e-06	7.71969493768405e-05	3.41758834969389	EXTL2	up
SEMA3B	-0.375971214988738	6.63829554831845	-4.72708176516371	6.70736370578473e-06	7.79081388688323e-05	3.40798854518068	SEMA3B	down
DHRS7B	-0.368525294791221	8.48003284242585	-4.72610728778521	6.73420020044394e-06	7.81486147122556e-05	3.40418672968612	DHRS7B	down
SUB1	0.356534857069255	11.9729922127939	4.72580202140688	6.74262843443755e-06	7.81752243053714e-05	3.40299587314524	SUB1	up
SIRT6	-0.417577243083268	7.06400812911296	-4.72291762315222	6.82277148181638e-06	7.90325038375494e-05	3.39174622510673	SIRT6	down
KLRB1	-0.850816404914025	7.66144153673315	-4.72171527298039	6.85645079271141e-06	7.93504959134685e-05	3.3870581924505	KLRB1	down
TNK1	-0.289459967151202	6.78020880618305	-4.72105561694374	6.87499697517302e-06	7.94929323572183e-05	3.38448649044089	TNK1	down
FABP6	1.23681423342014	6.59636712802792	4.71912477444488	6.92956238034171e-06	8.00512092931224e-05	3.37696036880919	FABP6	up
SCN9A	-0.515875218870215	5.74755448215077	-4.71799551326776	6.96166948238693e-06	8.03492686092158e-05	3.37255962847568	SCN9A	down
IL33	0.981121999556213	6.59598066756668	4.71642612364678	7.00652983991812e-06	8.07938490680875e-05	3.36644485989832	IL33	up
CTSB	0.416576307490448	11.0549531060858	4.71458277895431	7.05957896640479e-06	8.13319667178389e-05	3.35926440564901	CTSB	up
MARCH3	-0.707338172409969	8.33361751825616	-4.71270618079504	7.11398490105341e-06	8.18847295476266e-05	3.35195632485785	MARCH3	down
CHN1	0.771088894317079	7.28597981810966	4.71137201956529	7.15291154469546e-06	8.22584827639978e-05	3.34676183979475	CHN1	up
DSCR2	0.674218243025825	9.79280567389628	4.71082808816631	7.16884092636215e-06	8.23673319059571e-05	3.3446443513929	DSCR2	up
CD27	-0.789384419725665	7.90798247905959	-4.71045057147451	7.17991695206479e-06	8.24202718947834e-05	3.34317479938584	CD27	down
PSAT1	0.678038322120362	6.40737425398879	4.71010814518827	7.1899777973927e-06	8.24614735322932e-05	3.34184191054572	PSAT1	up
SSX2IP	0.507106358813855	6.94969135064713	4.70973188316017	7.20104852719435e-06	8.25141729617899e-05	3.34037739057726	SSX2IP	up
TCN1	1.42949214685706	6.22784935086801	4.70717171910351	7.2768158708169e-06	8.32453647994932e-05	3.33041455274322	TCN1	up
REG1B	1.49547035108489	6.29480399479027	4.7071343917142	7.27792625856502e-06	8.32453647994932e-05	3.33026932033034	REG1B	up
PINK1	-0.501926103432957	8.85667871538818	-4.70653647586725	7.29573501654069e-06	8.3374220251804e-05	3.32794306922643	PINK1	down
MTHFD2	0.728897587740736	10.1369204849653	4.70423161067394	7.36478078423743e-06	8.40878465526463e-05	3.31897759351908	MTHFD2	up
MYL5	-0.609999109654952	7.00675293255487	-4.70201193473352	7.43187288957025e-06	8.47025278212676e-05	3.31034623808903	MYL5	down
ECD	0.29691594406364	8.45619918028832	4.70201063768581	7.431912266848e-06	8.47025278212676e-05	3.31034119522331	ECD	up
ZAP70	-0.317721839470376	5.87418358018795	-4.70021058076507	7.48675576679434e-06	8.52513333159012e-05	3.30334354002199	ZAP70	down
CD160	-0.599559182902825	6.20373131411084	-4.69994635188149	7.49483913564805e-06	8.52671788093103e-05	3.30231650946357	CD160	down
DPM1	0.599113692634115	11.6827836612404	4.69959370110321	7.50564071013347e-06	8.53138928889569e-05	3.30094585172231	DPM1	up
TSN	0.29267242672567	9.08788247917403	4.69902042828442	7.52323206317676e-06	8.54376318618523e-05	3.29871784162292	TSN	up
TMPRSS3	0.46755659606905	5.80559468872772	4.69664841658295	7.59644479611897e-06	8.6192252530853e-05	3.28950099532525	TMPRSS3	up
SSBP1	0.503364514004179	11.3407620266705	4.69241110500494	7.72895216873949e-06	8.76177122189312e-05	3.2730439024306	SSBP1	up
NCL	0.338253566644484	12.3586912797595	4.68966660679718	7.81596899689016e-06	8.85254017407773e-05	3.26238993967176	NCL	up
C19orf2	0.272457730684701	8.91351266422662	4.68861908109167	7.84943140754603e-06	8.88254484857473e-05	3.25832460514328	C19orf2	up
GENX-3414	-0.592560557145344	8.39650154889045	-4.68724227537968	7.89362357519011e-06	8.9172016382279e-05	3.25298228819925	GENX-3414	down
WDR71	0.417793555022936	8.71081716906536	4.68722890613608	7.89405387531084e-06	8.9172016382279e-05	3.25293041762809	WDR71	up
LRRC6	0.684942839254718	6.39670364926224	4.6857840184382	7.94069296537764e-06	8.96194063461842e-05	3.24732505932474	LRRC6	up
PUS7L	0.490275315503777	6.92424087594137	4.68244564664468	8.04947443452821e-06	9.07667285351845e-05	3.2343784336741	PUS7L	up
VTI1B	-0.441621896188792	10.4890196180746	-4.68212600138027	8.05996554343368e-06	9.08046692788965e-05	3.23313913108045	VTI1B	down
COX5B	-0.358643317916831	11.2805581694758	-4.68128895604681	8.08750108908325e-06	9.1034398301324e-05	3.2298940737465	COX5B	down
GNE	-1.0919751151224	9.85750479684729	-4.68085290051123	8.10188170475297e-06	9.11157781835502e-05	3.22820372658227	GNE	down
EPB41L2	0.614310524370286	9.89316370547381	4.67866127660128	8.17453489461616e-06	9.18517845037029e-05	3.21970959456257	EPB41L2	up
CDK2AP1	0.410740499615123	11.783167085173	4.67765896279373	8.2079719279546e-06	9.21462363929494e-05	3.2158257840922	CDK2AP1	up
SCNN1A	-0.500697006000303	7.58654599505974	-4.67527171752669	8.28814446940639e-06	9.29643810115988e-05	3.20657781056316	SCNN1A	down
CTPS2	0.452213789077456	6.72982344415592	4.67439456560553	8.31779261456812e-06	9.32148755451424e-05	3.20318059279559	CTPS2	up
PRPH	-0.840731673405447	6.98824397985984	-4.67345138332536	8.3497872316423e-06	9.34912029047331e-05	3.19952811262252	PRPH	down
TRIM3	-0.148653276971426	6.09750223831255	-4.67066523916127	8.44499646847576e-06	9.44742273936068e-05	3.18874161778063	TRIM3	down
TGIF	0.702677539401678	9.43409898947225	4.67031903919544	8.45690014502388e-06	9.45244049542932e-05	3.18740161183131	TGIF	up
GHITM	-0.348144902278577	12.2602530138382	-4.66534235985748	8.62982378529068e-06	9.63726684243416e-05	3.16814613474395	GHITM	down
DNAJA1	0.422363496915246	10.737357307942	4.66511399558392	8.63784033759519e-06	9.63777246774412e-05	3.16726288966986	DNAJA1	up
PRIM2A	0.188994794759127	5.62872534443078	4.6644843644872	8.65998042561879e-06	9.65402192329262e-05	3.1648278133302	PRIM2A	up
ZNF281	0.535138306543139	7.04772894615553	4.66387089106699	8.68160520727807e-06	9.6696690167078e-05	3.16245543721816	ZNF281	up
NOD2	0.412868003424741	6.46870547508166	4.66083718861126	8.78931346652415e-06	9.78108578082539e-05	3.15072680399695	NOD2	up
PTGES3	0.345915233871056	12.9454537914807	4.66009687627971	8.81579321705165e-06	9.80199277239722e-05	3.14786544717434	PTGES3	up
ABCB1	-1.28590031771541	8.33238826233886	-4.65971655178251	8.82942681891826e-06	9.80859254809559e-05	3.14639558551606	ABCB1	down
TAX1BP3	-0.35911368261597	9.2794852325305	-4.65423848300004	9.02808030538649e-06	0.000100205400044629	3.12523307519596	TAX1BP3	down
PRRG1	0.71823003034517	8.15698852025844	4.65338905883109	9.05926834739064e-06	0.000100464053335467	3.12195312650745	PRRG1	up
SR140	0.343106574392682	9.30062155783884	4.65105201009332	9.14561636083365e-06	0.000101333429278037	3.11293096166516	SR140	up
CTSL2	0.690039677544726	7.23327730136443	4.6504416900437	9.16829703765397e-06	0.000101496473374272	3.11057532345128	CTSL2	up
C14orf139	-0.822890731735941	7.99161734972656	-4.64754707551694	9.2766102732183e-06	0.000102606395921309	3.09940586370576	C14orf139	down
COL6A3	0.927046131845726	11.5692699113844	4.64660592268547	9.31209329327915e-06	0.000102909534035527	3.09577523660378	COL6A3	up
TLR2	0.626882782299811	6.95050293863982	4.64555282019702	9.35195278217483e-06	0.000103260469974412	3.09171333184901	TLR2	up
ELMO2	0.411192404966582	6.93898498137467	4.6448592306402	9.37829502532123e-06	0.000103461675508782	3.08903843540879	ELMO2	up
TNFRSF13B	-0.423664219090967	6.39455768613323	-4.64341287203291	9.43345841724917e-06	0.000103980213799817	3.08346127151965	TNFRSF13B	down
P2RY2	-0.342294829611984	6.1825172320964	-4.6411273818749	9.52126679419794e-06	0.000104857373804382	3.07465078562589	P2RY2	down
ACHE	-0.144175192021028	5.71863437964729	-4.64061072373509	9.54122614146037e-06	0.000104986445159316	3.07265948908814	ACHE	down
NEK2	0.567606764840758	6.71879416755309	4.63941925148868	9.58740919113371e-06	0.000105403596128926	3.06806789994798	NEK2	up
HIP1	0.223996151569189	5.80809116053405	4.63766683254714	9.65572871002336e-06	0.000106003546088789	3.06131602088139	HIP1	up
DHCR7	0.466540599666374	7.17709469796063	4.63759297314755	9.65861850644205e-06	0.000106003546088789	3.06103148623223	DHCR7	up
KDELR3	0.518517790924573	7.70673472480297	4.63384766070598	9.80625896795617e-06	0.00010753128379492	3.04660709570294	KDELR3	up
MBP	-0.275068116098862	6.64561621797238	-4.63280685172153	9.84767410622347e-06	0.000107873056052894	3.04259999735727	MBP	down
ZNF536	-0.223076804228707	5.69990080869562	-4.63263926017482	9.85435859720365e-06	0.000107873056052894	3.04195482898578	ZNF536	down
ATR	0.510940868324997	9.66683842877627	4.62488659253854	1.01684252956954e-05	0.000111215515122532	3.01212692539182	ATR	up
DDEF1	0.263456596137444	5.90739745239542	4.62381430389053	1.02126199983269e-05	0.000111603090925112	3.00800400437275	DDEF1	up
AKAP9	-0.364299142611677	8.00951403014307	-4.62255207941446	1.02648811966774e-05	0.000112039379005019	3.00315160873104	AKAP9	down
LAMP2	0.462062799123016	9.85919833773544	4.62242565635144	1.02701298601367e-05	0.000112039379005019	3.00266564701103	LAMP2	up
CLCN5	0.209822936964428	5.41884925937191	4.62150645452333	1.03083702236492e-05	0.000112360353626807	2.99913256595765	CLCN5	up
LIMA1	-0.678630196178592	11.310824147519	-4.62031929286486	1.03579621257755e-05	0.000112804404621052	2.994570243005	LIMA1	down
CELSR3	0.382459774323753	6.2614040361215	4.62003462231199	1.03698880882351e-05	0.000112837842886671	2.9934763567036	CELSR3	up
ELOVL5	0.544351676074147	7.92679842647079	4.61967124916593	1.03851305184533e-05	0.00011290728077315	2.9920801105844	ELOVL5	up
STXBP2	-0.538935909095374	8.38827670536191	-4.6183500205145	1.04407351105466e-05	0.000113415044142017	2.98700396746274	STXBP2	down
CXCL11	0.978793118478372	5.66205923733225	4.61276370637317	1.06790389931878e-05	0.000115904867845996	2.96555222457384	CXCL11	up
C10orf81	0.486341549485203	6.2579663793489	4.60915757590057	1.08356575094474e-05	0.000117504636583301	2.95171378029936	C10orf81	up
C11orf73	0.578289719381486	7.37845475179066	4.60838875349471	1.08693346457526e-05	0.000117769610591989	2.94876438489982	C11orf73	up
RCL1	0.368714710265163	7.41053770907593	4.60676084864175	1.09409771963435e-05	0.000118445141406804	2.94252042862445	RCL1	up
MKNK1	-0.432354684187537	9.3163154453437	-4.6041477815999	1.10569320722696e-05	0.000119598835708709	2.93250091626371	MKNK1	down
CTNND1	-0.461738164161265	10.8492494115834	-4.601480402841	1.11765229940273e-05	0.000120789869372261	2.92227710732829	CTNND1	down
CFB	0.468064213951816	6.86930691569989	4.60076515871467	1.12088028663023e-05	0.000121036072985105	2.91953632445924	CFB	up
HDAC1	-0.473704402715626	12.0930316424465	-4.59831685803242	1.131998197707e-05	0.000122133116301293	2.91015672522397	HDAC1	down
ZNF267	0.581815963370996	8.37636307908509	4.59583331226291	1.14338512681698e-05	0.000123239744097261	2.90064554457448	ZNF267	up
NUTF2	0.502083730419205	8.86275923475756	4.59565879542633	1.14418943075702e-05	0.000123239744097261	2.89997733179842	NUTF2	up
C11orf10	0.301731459484557	11.9608699954211	4.59075635863084	1.16700848283244e-05	0.000125591402772389	2.88121325108653	C11orf10	up
IGHM	-0.776679304911929	7.92314099475913	-4.58886571304917	1.17592584592287e-05	0.000126353429419607	2.873980421572	IGHM	down
S100A14	-0.869482814624783	10.6758291321502	-4.58883472024576	1.17607257331388e-05	0.000126353429419607	2.87386187268689	S100A14	down
CDH13	0.259584945507336	5.48389216414979	4.58737492155551	1.18300370786196e-05	0.000126991013020869	2.86827868974906	CDH13	up
FKBP1B	-0.221035601046981	5.77055157009179	-4.58701782517783	1.18470520910917e-05	0.000127066614263207	2.86691311287368	FKBP1B	down
WDR45L	0.337325924688679	9.78476172093626	4.58422476700347	1.1980955448807e-05	0.000128394730301681	2.85623462493291	WDR45L	up
NR2F1	0.548402239173033	7.29823603832616	4.58396750620304	1.19933622756156e-05	0.000128419682450332	2.85525128060549	NR2F1	up
PDLIM1	-0.461644562842213	12.160425543016	-4.58240372099947	1.20690461604382e-05	0.00012912156689866	2.84927472874412	PDLIM1	down
P2RY1	-0.270387046339967	5.62587018999143	-4.58153704216329	1.21111903023183e-05	0.0001294637473424	2.84596300729165	P2RY1	down
RAD51L1	0.150872037157314	5.57380637267972	4.58114710539108	1.21301982158956e-05	0.00012955824448193	2.84447313354269	RAD51L1	up
GIPC1	-0.561663656045676	10.2858254410501	-4.58053437870732	1.21601245781905e-05	0.000129769101654358	2.84213219571752	GIPC1	down
PPM1A	-0.397986938416423	8.42854489429842	-4.57992141044749	1.21901341792762e-05	0.000129882790273316	2.83979054717458	PPM1A	down
C1orf21	-0.601528164511731	6.51528240926019	-4.57964576297911	1.22036526181692e-05	0.000129882790273316	2.83873759367359	C1orf21	down
DACH1	0.708691393046374	6.40537030617351	4.57962675307231	1.22045854456028e-05	0.000129882790273316	2.83866497877963	DACH1	up
FSCN1	0.500513024156401	6.3947832094361	4.57948484796564	1.22115509925783e-05	0.000129882790273316	2.83812292974537	FSCN1	up
MYD88	-0.302273689186643	10.9052529588952	-4.57918942684335	1.22260643544734e-05	0.00012992870058774	2.83699451683926	MYD88	down
ZC3H13	0.238178692865697	7.61355145242616	4.57870568708573	1.22498654072598e-05	0.000130060826660719	2.8351468943088	ZC3H13	up
PAPD4	-0.52278888573656	8.81732171948759	-4.57837425030841	1.2266198682588e-05	0.000130060826660719	2.83388106260401	PAPD4	down
AKR1C3	-0.925129377752599	11.0651610249012	-4.57831503689577	1.22691189488451e-05	0.000130060826660719	2.83365491978157	AKR1C3	down
SLCO2A1	-0.769837997353489	9.43265626696054	-4.57710224503026	1.23290791149981e-05	0.000130587802230512	2.82902356443311	SLCO2A1	down
TNFRSF10B	0.467404737265668	7.28459502774961	4.57686789551459	1.23406979282387e-05	0.00013060230315749	2.82812873685333	TNFRSF10B	up
CFDP1	-0.386471662278362	9.27240392710375	-4.5746243533155	1.24524677456487e-05	0.000131675804161872	2.81956368809612	CFDP1	down
WFDC2	-1.05579566627213	8.35894046862154	-4.57395157087112	1.24861750914127e-05	0.00013176767515049	2.81699579820416	WFDC2	down
KARS	0.256269031401358	12.0370363669751	4.57390617501238	1.24884526625138e-05	0.00013176767515049	2.81682253957933	KARS	up
ZMYM1	0.451130202838317	6.5683823060368	4.57383190946527	1.24921795308266e-05	0.00013176767515049	2.8165390989137	ZMYM1	up
UCHL3	0.55717454240286	10.8993831406117	4.57171880438533	1.25986732943308e-05	0.000132781054686818	2.80847556484787	UCHL3	up
EEF1E1	0.542301292552397	7.78305105855321	4.57107660699109	1.2631211565714e-05	0.000133013965099444	2.80602546321541	EEF1E1	up
TNFAIP6	0.992573337527911	7.28612728056725	4.56975319980097	1.26985212180949e-05	0.000133612351247701	2.80097715699648	TNFAIP6	up
ZNF44	-0.346124009451043	7.14200145294978	-4.56582390731031	1.29004183454859e-05	0.000135624695180018	2.78599421445533	ZNF44	down
LDHA	0.372871147178826	13.5980743382436	4.56526724364941	1.29292709640097e-05	0.000135815969186655	2.78387228571371	LDHA	up
CD47	0.303866838451192	8.54816109126267	4.56468585822541	1.29594715520658e-05	0.000136021076207927	2.78165630846216	CD47	up
ATP5D	-0.501954211317406	9.02560192756515	-4.56352385697653	1.30200372733175e-05	0.000136544292128898	2.77722786183038	ATP5D	down
MADD	-0.38731020301611	7.77964859373505	-4.55922616875863	1.32464277397569e-05	0.000138804261726959	2.76085580812995	MADD	down
CHCHD2	0.303468009146972	12.7905336530449	4.55651616932507	1.33911345645991e-05	0.000140205288925326	2.75053745063931	CHCHD2	up
SLC41A3	0.328336645622949	7.14022029822159	4.55564902217971	1.3437759812298e-05	0.000140577943783499	2.74723665806679	SLC41A3	up
RAP1GAP	-0.345959254561458	6.99130216536444	-4.55411101657354	1.35208424422984e-05	0.000141331070057232	2.74138329649574	RAP1GAP	down
TP53AP1	-0.588956876464265	7.76851542097921	-4.55301602415368	1.35802960129681e-05	0.000141836173604295	2.73721677990595	TP53AP1	down
MTERFD1	0.661356976361924	9.18833883814623	4.55193487623595	1.36392457844168e-05	0.00014233519228914	2.73310361163249	MTERFD1	up
FLJ20054	-0.604364464254949	9.44203604892741	-4.55039754598615	1.37234950842305e-05	0.000143097196696616	2.72725606771562	FLJ20054	down
LACTB2	0.687403875843399	8.33735310273355	4.55006956592063	1.3741534157011e-05	0.00014316813428343	2.72600870384047	LACTB2	up
CTB-1048E9.5	0.412425858264055	7.53850344819805	4.54983800719144	1.37542838076393e-05	0.000143183892383121	2.72512808355197	CTB-1048E9.5	up
ZNF117	0.601145398827981	7.21525462250762	4.54918560332493	1.3790266761819e-05	0.000143441289044162	2.7226471489109	ZNF117	up
HSPE1	0.513587225133575	11.4150174783229	4.54432515615002	1.40612207724856e-05	0.000146140354880107	2.70417166991906	HSPE1	up
TNFSF10	-0.751339825831506	9.94381793924355	-4.54379274044956	1.40912120147964e-05	0.000146332700482914	2.70214867514749	TNFSF10	down
UPP1	-0.651131282438655	7.82356042926643	-4.54333955458739	1.41167889025795e-05	0.000146404138516249	2.70042685355958	UPP1	down
NDUFS7	-0.43397552695364	9.426869722139	-4.54326376012758	1.41210709650346e-05	0.000146404138516249	2.70013889365482	NDUFS7	down
MBD5	0.338753661264179	6.86648041240964	4.54246687151797	1.41661678106805e-05	0.000146752284750968	2.69711153595804	MBD5	up
VIL2	-0.521367919734267	9.43210427341727	-4.54192032065333	1.41971781930878e-05	0.00014695405730002	2.69503541375298	VIL2	down
AIM1	-0.678574322056329	10.6355914796041	-4.53634532241983	1.45172651932786e-05	0.00015006958988854	2.67386802164918	AIM1	down
LEPRE1	0.481470784155808	6.95087811134069	4.53626850864609	1.45217237743344e-05	0.00015006958988854	2.67357649573537	LEPRE1	up
CIRBP	-0.547671734886547	10.4712839772633	-4.53540561720882	1.45719004873561e-05	0.000150466090769766	2.67030185610492	CIRBP	down
TMBIM4	-0.401865556299988	10.7750603683887	-4.5328751947508	1.47200112567234e-05	0.00015187237524953	2.66070145352331	TMBIM4	down
TRMT11	0.630082479633352	8.71486397415943	4.53194348689163	1.47749115898973e-05	0.000152315472069961	2.65716748310965	TRMT11	up
STK38L	0.537935941013606	9.4178138242947	4.53006105295656	1.48864372489096e-05	0.000153341134539698	2.6500289205591	STK38L	up
PAICS	0.521242508651468	8.16279664910059	4.52952464406137	1.49183656767644e-05	0.00015354498606291	2.6479951227459	PAICS	up
DSCR1L1	-0.964935100119911	8.52059172441341	-4.52932396057829	1.49303278709736e-05	0.00015354498606291	2.64723427232346	DSCR1L1	down
SH3TC2	0.294459700305667	5.53461281935588	4.52824345293254	1.49948934386126e-05	0.000154084622737744	2.64313814435638	SH3TC2	up
GALNT12	-0.977012677438895	10.0589898345632	-4.52745661193858	1.50420806798823e-05	0.000154444957311088	2.64015570624885	GALNT12	down
HSD17B8	-0.478891829627885	8.06567747708584	-4.52639018011124	1.51062641878395e-05	0.000154979080741909	2.63611407405979	HSD17B8	down
RAB1B	-0.400691110359752	8.9923153868113	-4.52595229454818	1.51326950201062e-05	0.000155125341871434	2.63445473562661	RAB1B	down
CKAP5	0.464051017799182	8.52282812668254	4.52365395942622	1.52721572260432e-05	0.000156429121683475	2.62574714698476	CKAP5	up
COG5	0.351165918019539	7.62542931437882	4.52093953188864	1.54384674826619e-05	0.000158005584469139	2.6154670271448	COG5	up
COQ4	-0.52766770339	8.26871174266814	-4.51907271907395	1.55538592730006e-05	0.000158989620938446	2.60839945734721	COQ4	down
CD79A	-0.764904860265701	7.26711324918008	-4.5189806578507	1.55595712847467e-05	0.000158989620938446	2.60805097431048	CD79A	down
FXN	0.39319219761216	6.95947565536683	4.51791506927506	1.56258342334567e-05	0.000159538765867552	2.60401771294995	FXN	up
NFYB	0.581748211711148	7.70512154129941	4.51732637979213	1.56625583365852e-05	0.000159680412200609	2.60178979782758	NFYB	up
SCAP	-0.408760422881656	9.40300903357375	-4.5172909492942	1.56647712486863e-05	0.000159680412200609	2.60165571626135	SCAP	down
TTC17	0.52592705977491	8.71428003943324	4.51630214884648	1.5726651565446e-05	0.000160125638502203	2.59791403534183	TTC17	up
CENPN	0.496894477767581	6.88152071770126	4.51616811469283	1.57350577363714e-05	0.000160125638502203	2.59740688514951	CENPN	up
SMARCA5	0.284854860210839	8.37181914934247	4.51599138015372	1.57461485671999e-05	0.000160125638502203	2.59673818362376	SMARCA5	up
SLC3A2	0.427948581469394	8.06599468380735	4.51488293951144	1.5815880253296e-05	0.000160706496162279	2.59254464172298	SLC3A2	up
CXCL6	0.687559674631105	5.76816498160912	4.5144681699651	1.58420499090124e-05	0.000160844143378992	2.59097563351215	CXCL6	up
EPB41L4B	-0.598455864028526	9.11026515698401	-4.51291485656277	1.59404275235681e-05	0.000161714114255816	2.58510056994692	EPB41L4B	down
ACOX1	-0.366377627841444	6.96090017508659	-4.51171224893274	1.60169985830589e-05	0.000162361651507826	2.58055292498357	ACOX1	down
BUB1	0.283163067735035	5.78167902188431	4.5094730074507	1.61605207578283e-05	0.000163610196277303	2.57208747688425	BUB1	up
ZAK	0.341519126654195	7.28233977830677	4.50939025942087	1.61658481488875e-05	0.000163610196277303	2.57177470333246	ZAK	up
DLEU2L	0.521926518529197	6.20078424670828	4.50809570666064	1.62494137869858e-05	0.000164325421010931	2.56688202546315	DLEU2L	up
AHR	0.557277581723806	10.0860618251447	4.50678800837741	1.63342515483622e-05	0.000165052365764656	2.56194064334963	AHR	up
FAM60A	0.783202714673383	11.115275995968	4.50250474105187	1.66151373343164e-05	0.000167757591056941	2.54576240719834	FAM60A	up
LRRC8E	0.28760733992776	5.46054682778136	4.50070018718119	1.6734867018183e-05	0.00016883268055874	2.53894962812556	LRRC8E	up
MRE11A	0.350816842254771	6.75757475306801	4.50021462385535	1.67672254858326e-05	0.000169025306282024	2.53711678855097	MRE11A	up
COX5A	-0.286319178196605	8.8630305550188	-4.49809633530584	1.69090987326875e-05	0.000170231482663187	2.52912254500692	COX5A	down
C12orf48	0.426129403800386	6.13050714317355	4.49802944867869	1.69135973200121e-05	0.000170231482663187	2.5288701625966	C12orf48	up
C13orf24	0.675871492844498	7.95247651901947	4.49757143572761	1.69444329221984e-05	0.000170407233066023	2.52714201778284	C13orf24	up
SNRPC	0.359492952187148	9.38908430716163	4.49607790806753	1.70453619026012e-05	0.000171287067320934	2.52150757613102	SNRPC	up
GTPBP9	0.433540460983378	12.0802686412223	4.49501004649254	1.71178810869097e-05	0.000171880252804889	2.51747977939846	GTPBP9	up
SEMA4G	-0.458516550729256	7.12630700715321	-4.49465789331054	1.71418613031316e-05	0.000171985509231892	2.51615166023099	SEMA4G	down
CHRNA5	0.377129739848546	5.63573966932846	4.49387143600524	1.7195533065677e-05	0.000172388263039226	2.51318585412365	CHRNA5	up
MLXIP	-0.479926822199194	7.74892604272757	-4.49017650473954	1.74498733244864e-05	0.000174800539230036	2.49925669139901	MLXIP	down
GOSR2	0.233458477579938	6.55050949713844	4.48956294413625	1.74924578894273e-05	0.000175089472448612	2.4969444519965	GOSR2	up
TRIM37	0.438942481556717	9.0701343550374	4.48740853439744	1.76427822981865e-05	0.000176381607430565	2.48882715399827	TRIM37	up
VAMP8	-0.761082740303621	11.3159185880205	-4.48731645645431	1.76492347727179e-05	0.000176381607430565	2.48848028620407	VAMP8	down
LPPR4	0.49992048656172	5.74354066245355	4.48680529212671	1.76850966948258e-05	0.000176601490662595	2.48655476276085	LPPR4	up
MARCKS	-0.37459034055686	9.60914932225952	-4.48391984896397	1.7888854965397e-05	0.000178496311643766	2.47568831518388	MARCKS	down
ID3	-0.524196156872012	9.54711389050708	-4.48335056553622	1.79293222889985e-05	0.000178760113150562	2.47354498837868	ID3	down
PIP5K1B	-0.542214748520466	7.71017383923126	-4.4827563313863	1.79716575012099e-05	0.00017904211093074	2.47130792319284	PIP5K1B	down
BAK1	-0.351625353323455	7.78241222024911	-4.48246662922293	1.79923318237286e-05	0.000179108040701523	2.47021737899326	BAK1	down
EDAR	0.682363253244165	6.62656394652075	4.47724384013713	1.83690135193336e-05	0.000182680426289845	2.45056523566063	EDAR	up
PITPNB	0.363012048164071	11.5066642024863	4.47709484686453	1.83798702325837e-05	0.000182680426289845	2.45000484029065	PITPNB	up
ANXA3	0.867256510874251	9.54138690991492	4.47610203886081	1.84523716316177e-05	0.000183258082096705	2.44627100673761	ANXA3	up
MAST2	-0.423724222604878	7.9609041327465	-4.4756459957816	1.84857673721939e-05	0.000183446766243376	2.44455607405567	MAST2	down
ZNF592	-0.27493880995702	7.03360426926374	-4.47286572045561	1.86906308193867e-05	0.000185335422490759	2.43410356209096	ZNF592	down
IL1A	0.253769995279822	5.76754839045694	4.47123112484922	1.88120965058261e-05	0.000186394816234243	2.42796035295128	IL1A	up
KIAA0284	-0.582997639556075	8.98827288872234	-4.47075557906405	1.88475768373033e-05	0.000186601261896596	2.42617342691438	KIAA0284	down
CREBZF	0.290910108865716	7.38347846363471	4.46811942767977	1.90454338363925e-05	0.000188413756167169	2.41627012042782	CREBZF	up
FLJ20699	-0.38925325649814	7.69333731712397	-4.46710544872801	1.91220709028651e-05	0.000188892234071273	2.41246195053824	FLJ20699	down
MAP4K4	0.480054506803131	7.9895023079352	4.46692684797829	1.91356004374994e-05	0.000188892234071273	2.41179124698097	MAP4K4	up
C15orf15	0.697076821942712	10.401406659906	4.46689158281159	1.91382729701784e-05	0.000188892234071273	2.41165881706869	C15orf15	up
FTH1	-0.307386741368317	11.0033052589684	-4.46627025493723	1.91854187664738e-05	0.000189210995295982	2.40932568707897	FTH1	down
IFT52	0.52075639931755	9.41984624688464	4.46319856524059	1.94201475627375e-05	0.000191377819214541	2.39779457080238	IFT52	up
HPSE	-0.584594266402128	7.69017386112733	-4.46000921227909	1.96668000065326e-05	0.000193658706092147	2.38582755063141	HPSE	down
DIO2	0.200586552208263	5.68843895013807	4.45896478522732	1.97482271487252e-05	0.000194310355466453	2.38190996030729	DIO2	up
ASPH	0.36522784085124	7.71144275628492	4.45779126756218	1.98401068096997e-05	0.000195063766179933	2.37750891520844	ASPH	up
CYP4F12	-0.719664187391945	8.74833202290449	-4.45756354815562	1.98579836546527e-05	0.000195088995934915	2.37665499162176	CYP4F12	down
NARG1L	0.374726537010567	8.73392668752654	4.4559159017846	1.99877941190198e-05	0.000196212998971148	2.37047739211253	NARG1L	up
RGS13	-1.26908303452057	6.41779285880554	-4.45000926258855	2.04599142337831e-05	0.000200693015524914	2.34834434216162	RGS13	down
NUDT3	0.265859789925651	8.08173825065443	4.44957327498667	2.04951861492027e-05	0.0002008843553178	2.34671143808197	NUDT3	up
C5orf13	0.402310647901662	6.98182715417238	4.44754992478143	2.06596470026262e-05	0.000202340678022646	2.33913483703795	C5orf13	up
ERMAP	-0.340951595976198	7.96736620327661	-4.44516098402059	2.08554630746965e-05	0.000204048324565195	2.33019232724275	ERMAP	down
RAP1GDS1	0.318319833559704	8.48836472112103	4.44503267254126	2.08660309926581e-05	0.000204048324565195	2.3297121137979	RAP1GDS1	up
CAMTA2	-0.399339051915491	6.72041658877358	-4.44316495342884	2.10204452097713e-05	0.00020540070004824	2.32272315082601	CAMTA2	down
HOXD4	-0.494033925634091	7.87078909543683	-4.44260775326361	2.10667250095153e-05	0.000205695180131221	2.32063851486679	HOXD4	down
ARPP-19	0.362649679279224	8.53968082889377	4.44214885489622	2.11049138860358e-05	0.00020591027008872	2.31892178860967	ARPP-19	up
WSB2	-0.324022831742896	10.6797696009935	-4.44131488862542	2.11744864300652e-05	0.000206430991654086	2.31580225852946	WSB2	down
YAF2	0.349341722062477	6.20193558162291	4.43887001291954	2.13797244819789e-05	0.0002082725147931	2.30665931101833	YAF2	up
TH1L	0.662834131435432	10.1813369219196	4.43772773652888	2.14762707639198e-05	0.000209053202501044	2.30238880974419	TH1L	up
CUL4B	0.516194487532792	7.50032703271622	4.43734565498097	2.15086584264037e-05	0.000209208645549035	2.30096053439703	CUL4B	up
TOMM20	0.389039464499254	11.1295230955077	4.43684197125004	2.15514258680658e-05	0.000209464735629973	2.29907782320935	TOMM20	up
SLC2A3	0.699158357166676	7.80410009413708	4.43662576658693	2.15698088117214e-05	0.000209483615761398	2.29826972085248	SLC2A3	up
RASA1	0.50908396985513	9.86591400870495	4.43643159466705	2.15863312987977e-05	0.000209484412345225	2.29754399299415	RASA1	up
EIF2C2	0.565831677913428	7.65021117547111	4.43562198259076	2.16553545283937e-05	0.000209994313090405	2.29451826260153	EIF2C2	up
TREM2	0.37117561068872	6.04140223857502	4.43493541429758	2.17140544810653e-05	0.000210403408515387	2.29195267927402	TREM2	up
ECHS1	-0.413071919866857	11.5974884486175	-4.43307233188085	2.18741179963349e-05	0.000211793321815577	2.28499206245912	ECHS1	down
IL1RN	0.304574782411153	6.16544864416222	4.43273401053772	2.1903306137296e-05	0.000211914902658638	2.28372828633219	IL1RN	up
ZFAND1	0.478166500054543	9.61303746494433	4.43251758711894	2.19219974262795e-05	0.000211934818820678	2.2829198866729	ZFAND1	up
FXR1	0.30496860654188	9.11689252954818	4.42861947271199	2.22613018815149e-05	0.000215051939783368	2.26836407844188	FXR1	up
ASCC2	-0.612371876431835	8.48140791207628	-4.42836282556261	2.22838181233114e-05	0.00021510637161154	2.26740605397747	ASCC2	down
PARD3	-0.356905363392286	8.28558663896748	-4.42814140386934	2.23032616045223e-05	0.000215131082032417	2.26657955176278	PARD3	down
FLJ21062	0.489616013949828	6.97863628796957	4.42605841382987	2.24869759343731e-05	0.000216643617477676	2.25880576811555	FLJ21062	up
KIAA0323	-0.334026791009347	8.6287794841115	-4.42597825095596	2.24940751783837e-05	0.000216643617477676	2.258506648614	KIAA0323	down
MVP	-0.553602701085524	10.9582995780452	-4.41802029946131	2.32096955904757e-05	0.000223367025085983	2.22883114157849	MVP	down
ESRRA	-0.306104950783196	8.17755261282257	-4.41632757227876	2.33647213761735e-05	0.00022468926775487	2.22252369372028	ESRRA	down
KIAA0196	0.320249803547828	8.99624028227185	4.41498523940973	2.34883662414624e-05	0.000225707965798427	2.21752308411627	KIAA0196	up
P15RS	0.52690445892151	7.89343513385552	4.41348950502412	2.36268844435621e-05	0.00022673290734737	2.21195225392854	P15RS	up
CGREF1	0.339298652983683	6.03488673048661	4.41344933520404	2.3630615363154e-05	0.00022673290734737	2.21180266045034	CGREF1	up
GPIAP1	0.598147860668206	9.31264631800422	4.41151060496782	2.38113589565212e-05	0.000228295211304735	2.20458390600257	GPIAP1	up
KYNU	0.333385153865539	6.23454431446924	4.4112222366307	2.38383565300229e-05	0.000228382209703422	2.20351037144389	KYNU	up
TMEM131	-0.716221435456964	9.77068177324154	-4.40824462938883	2.41188569675822e-05	0.000230895924478537	2.19242822927765	TMEM131	down
OSBPL3	0.52754408031419	7.82436409341628	4.40778149750945	2.41627705085165e-05	0.000231142659023662	2.19070500119788	OSBPL3	up
PERP	1.0401123732143	9.80382843412989	4.40675027348784	2.42608268735137e-05	0.000231906568658898	2.18686846115481	PERP	up
BMP3	-0.222710651540443	5.89238572650656	-4.40549389364717	2.43808112279845e-05	0.000232878783108679	2.18219510367262	BMP3	down
TBPL1	0.415208655544243	9.45357359320413	4.40237716646264	2.4680933953583e-05	0.000235568884222139	2.1706058268101	TBPL1	up
SLC2A3P1	-0.562010093216136	10.8257971779106	-4.40035867151734	2.48772001831588e-05	0.000237264434680996	2.16310328649452	SLC2A3P1	down
ARF6	-0.309224808480005	9.03968013340184	-4.39720666176995	2.51866949977625e-05	0.000240036550232976	2.15139239541569	ARF6	down
ENY2	0.387499481521541	11.4989091283243	4.39694184600544	2.52128655231394e-05	0.000240106377052199	2.15040877321942	ENY2	up
TXN2	-0.36716479246636	9.1317817032087	-4.39655083704147	2.52515550739011e-05	0.000240295231330581	2.14895649923344	TXN2	down
ACD	0.392762254115926	7.49934578911189	4.39588638808141	2.53174322545874e-05	0.000240742329692502	2.14648882954477	ACD	up
MNAB	0.29456411683716	7.33341736534815	4.39505280297994	2.54003128506501e-05	0.000241350325386267	2.14339338087995	MNAB	up
LRRC36	0.518284872932598	7.06180743728558	4.3889284663353	2.60173051069838e-05	0.000247028689771377	2.12066376047156	LRRC36	up
TTLL12	-0.591943920357052	9.31888309251438	-4.38836613964123	2.60746748948385e-05	0.000247389059947902	2.11857787524142	TTLL12	down
MSRA	-0.488030185203646	8.51417190328613	-4.38339667138359	2.65869984665e-05	0.000252062153616178	2.10015234855782	MSRA	down
RNF5	-0.198865262322911	7.57206059249634	-4.38194542221374	2.67384350208149e-05	0.00025330939705221	2.09477424427096	RNF5	down
ELF4	-0.435991857899113	8.33463086383837	-4.38137794880276	2.6797876143179e-05	0.000253683906252888	2.09267161524842	ELF4	down
PAIP1	0.437598124376297	9.79115410267544	4.38055709705914	2.6884083251496e-05	0.000254311053296631	2.0896304946908	PAIP1	up
RPL23AP7	0.532007522914268	7.37444874870824	4.37928279088893	2.70184425350834e-05	0.000255392429363526	2.08491019150219	RPL23AP7	up
CKS1B	0.551274213708712	10.3369468866142	4.378428025534	2.71089289455043e-05	0.000256057800314022	2.08174449695341	CKS1B	up
PDSS2	-0.392512548802799	8.8539709761112	-4.37715420478206	2.72443190947968e-05	0.000257146010300667	2.07702759998388	PDSS2	down
NFATC2IP	-0.309354357043915	8.71016990518297	-4.37680701501813	2.72813335838173e-05	0.000257304776110289	2.07574213991948	NFATC2IP	down
NDRG1	-0.554552581099113	11.7739040982334	-4.37272625673722	2.77200382674708e-05	0.000261249058878782	2.0606386122674	NDRG1	down
CRTAP	0.550434479071468	7.63751996404227	4.37172650646177	2.78285492860167e-05	0.000261941549665401	2.0569398872516	CRTAP	up
GPR153	-0.51738498013786	8.28260354926598	-4.37153860463914	2.78489894351142e-05	0.000261941549665401	2.05624478275507	GPR153	down
PPP1R11	-0.375775000764644	10.6542477624043	-4.37148165295409	2.7855187552709e-05	0.000261941549665401	2.05603410574541	PPP1R11	down
C16orf80	0.392990331072602	9.50281158919801	4.36988885589664	2.80290728704959e-05	0.000263382335188687	2.05014277408648	C16orf80	up
EXOSC8	0.467028235361074	9.50790723932464	4.36859640973154	2.81709370901526e-05	0.000264520324541433	2.04536346829994	EXOSC8	up
CHORDC1	0.536809349448632	9.20944608249956	4.36639086167855	2.84146261016545e-05	0.000266612051389751	2.03720991811968	CHORDC1	up
CBX4	0.255746891797453	5.58682900965911	4.36453657058266	2.86210753393576e-05	0.000268351539348119	2.03035714606544	CBX4	up
TMEPAI	0.740859331337949	7.92391290186919	4.36335476371681	2.87534060720319e-05	0.000269223585111176	2.02599069369933	TMEPAI	up
TBC1D19	0.364922938387765	6.11874901342544	4.36332861055617	2.87563411816285e-05	0.000269223585111176	2.02589407434151	TBC1D19	up
SDHB	-0.36421458764122	8.24295488756844	-4.36067276752339	2.90559080082094e-05	0.000271828472717037	2.01608453726042	SDHB	down
FOXF2	-0.904239393733661	7.10093724843359	-4.36027688122126	2.91008188095379e-05	0.000272048887212863	2.01462266393953	FOXF2	down
PPM2C	0.7211673583347	6.78765939921413	4.3598956601487	2.91441291273653e-05	0.000272254027376018	2.01321503254263	PPM2C	up
DACT1	0.626049696048836	6.3339373054805	4.35729633083629	2.94410968508391e-05	0.000274826707746075	2.00361950379944	DACT1	up
SLC24A6	-0.339455163024386	7.31243359899238	-4.35683387556017	2.94942358792584e-05	0.000275121195881047	2.00191275343702	SLC24A6	down
CANX	0.502985545268109	10.9644657475835	4.35572515194004	2.96220117359891e-05	0.000276110953577156	1.99782138628866	CANX	up
DNM3	0.37203677624627	6.20449618417204	4.3548340806053	2.9725090350916e-05	0.000276869226060944	1.99453372204981	DNM3	up
MRPS17	0.622657316856294	8.93822422617784	4.34953732479489	3.03449834459336e-05	0.000282436653811604	1.97500078178486	MRPS17	up
NAT10	0.372608203935322	8.69972636411724	4.34822874728186	3.05000369218319e-05	0.00028367260617371	1.97017769706566	NAT10	up
NID2	0.895849550275043	7.02291521924831	4.34745064930676	3.05925952633951e-05	0.000284325929136528	1.96731031020643	NID2	up
EPS8L2	-0.873802438760281	9.43661947921871	-4.3462899416143	3.07311697013433e-05	0.000285405659135945	1.96303363162646	EPS8L2	down
PDE10A	0.106888828259986	5.45903040508058	4.34544137708575	3.08328603237988e-05	0.000286141519479858	1.95990756767664	PDE10A	up
CYP3A5	-0.916771679091113	10.190556007316	-4.34521387563507	3.08601787733541e-05	0.00028618660693601	1.95906953829431	CYP3A5	down
MCTP1	0.545190057358423	6.77951517196751	4.3440631561663	3.09987150534759e-05	0.000287262274335556	1.95483119657279	MCTP1	up
LAMC1	0.609759857100222	9.52561876423176	4.34287653373533	3.11422008613107e-05	0.000288382211754957	1.95046144580067	LAMC1	up
FGFR3	-0.563069981728614	7.09866627079959	-4.34132053021272	3.13313214956059e-05	0.000289922802103857	1.9447327210019	FGFR3	down
MFAP3L	0.19869651675932	5.69189070593611	4.34104984072147	3.13643345178741e-05	0.000290017670846699	1.94373627372024	MFAP3L	up
CD1D	-0.597834391231975	6.83478427795785	-4.34026419315187	3.14603411161081e-05	0.000290694464468056	1.94084443932752	CD1D	down
PIK3R3	0.306282228370378	6.60492741870202	4.33791140777453	3.17495484966072e-05	0.000293154164452007	1.9321864481401	PIK3R3	up
PLD1	-0.275691170243642	6.27572166580938	-4.33760119454809	3.17878707828165e-05	0.00029329547394254	1.93104514487882	PLD1	down
CKLF	0.396864924883037	8.76677120408445	4.33610761548859	3.19730048232487e-05	0.00029474661996543	1.92555093549496	CKLF	up
ZNF8	0.143385961334325	5.53802831736097	4.33595956764015	3.1991412291021e-05	0.00029474661996543	1.9250064064519	ZNF8	up
GBA3	-0.880294737555535	5.91602820147186	-4.33539483898337	3.20617213332516e-05	0.000294959657254547	1.92292942046548	GBA3	down
BDKRB2	-0.602029277064123	8.69069358021462	-4.33536537393968	3.20653938289401e-05	0.000294959657254547	1.92282105776664	BDKRB2	down
ALCAM	0.590972528843672	9.10657145243449	4.33504723407777	3.21050722900582e-05	0.000294959657254547	1.92165107755709	ALCAM	up
CCR10	-0.265334338980042	5.96909507124972	-4.33503074946965	3.21071295410498e-05	0.000294959657254547	1.92159045598188	CCR10	down
ZNF238	0.29930365164521	7.55169759336358	4.33440789881749	3.21849533047531e-05	0.000295461581418706	1.91930006358256	ZNF238	up
FLJ10986	0.855756399049959	7.44916214255409	4.33109590576039	3.26018393537286e-05	0.000299073172818725	1.90712486353694	FLJ10986	up
CECR1	-0.650354582886324	8.83612022098701	-4.32923679707988	3.28381214806343e-05	0.000301023988421757	1.90029348620819	CECR1	down
MGC16824	-0.4529548522537	8.025743195379	-4.32787199191407	3.30126289113343e-05	0.000302406123356019	1.89527976887791	MGC16824	down
OPRS1	0.41878235800012	7.47571239820792	4.32659299022981	3.31769753772442e-05	0.000303693261678768	1.89058227190201	OPRS1	up
C16orf35	0.300910232594249	6.61900447460303	4.32560512295359	3.33044510735958e-05	0.00030464128900198	1.88695472086421	C16orf35	up
INHBB	0.79143720165847	6.51300679695981	4.32501040198279	3.33814218837662e-05	0.000305126311078156	1.88477112636902	INHBB	up
TRPV1	-0.435821099470868	6.31148295563335	-4.32431339935782	3.34718482901079e-05	0.000305733541872799	1.88221226196901	TRPV1	down
SRPK2	0.204608977986449	7.55667885860469	4.3230362123214	3.36381578256747e-05	0.000307032526514861	1.87752415818286	SRPK2	up
TMEM164	-0.571723631710769	9.41044990769835	-4.31964562568045	3.40835324393173e-05	0.000310874996665556	1.86508326380056	TMEM164	down
CHAF1B	0.326865954511545	6.11339837062266	4.31830212875597	3.42615745870956e-05	0.000312275381537033	1.86015555570668	CHAF1B	up
POLR1C	0.383838294617926	8.30988252829172	4.31748777643654	3.43699291138226e-05	0.000313039054158919	1.85716918447103	POLR1C	up
NT5C2	-0.452371595431154	9.29767537276533	-4.31605473955886	3.45614047448393e-05	0.000314558156613387	1.85191495837373	NT5C2	down
ARHGEF10L	-0.394586132823285	9.03536241836801	-4.31538309380333	3.46514998453724e-05	0.000315059791026877	1.84945279620953	ARHGEF10L	down
WASF1	0.547685845642994	6.02521100786542	4.31527535582435	3.46659729257323e-05	0.000315059791026877	1.84905786867174	WASF1	up
AHNAK	-0.383272648600196	8.76549260020247	-4.3137689153039	3.48689524118587e-05	0.000316303630216633	1.84353654738609	AHNAK	down
DYNLT3	0.416929827155235	11.3200401101236	4.31374724446356	3.48718806942762e-05	0.000316303630216633	1.84345713060581	DYNLT3	up
ACTL6A	0.562204378235663	9.25576763909269	4.31370711788551	3.48773034417179e-05	0.000316303630216633	1.84331008012673	ACTL6A	up
CASP5	-0.66160860534813	6.72944361126977	-4.31315653681494	3.49517915529101e-05	0.000316753718326586	1.84129248268389	CASP5	down
GSDML	-0.566072002845955	8.40920726199298	-4.31291579928153	3.49844090185767e-05	0.000316823979896734	1.84041036036084	GSDML	down
G3BP1	0.294382129873052	8.40616786346168	4.30989597204627	3.53960612977685e-05	0.000320324299045573	1.82934792610727	G3BP1	up
AQP9	0.793436089933991	6.61902631711382	4.30835228874938	3.56082872825523e-05	0.000322016179243635	1.8236951240073	AQP9	up
TRIM36	-0.656508309292468	6.30878545464596	-4.30666984535152	3.58409845014985e-05	0.000323890655686592	1.81753583340707	TRIM36	down
WDR7	-0.525489416307153	8.62746464622122	-4.30463101577992	3.61249345850529e-05	0.000326225312886424	1.81007412938851	WDR7	down
DNM1L	0.462469688679477	8.74837272544002	4.30436564293337	3.61620521874719e-05	0.000326329227317823	1.80910310286676	DNM1L	up
TMEM43	0.502938647858432	9.09615170665543	4.30259214864576	3.64110539571707e-05	0.00032834370100656	1.80261479601997	TMEM43	up
NT5C	-0.291548009376166	7.26174842475891	-4.30154855943228	3.65583458845423e-05	0.000329438785898754	1.79879772509681	NT5C	down
ALDH4A1	0.407197793319554	6.27810986557019	4.30087838633955	3.66532360650519e-05	0.000330020098115011	1.79634682165733	ALDH4A1	up
MRLC2	-0.24770017310264	13.7203813346455	-4.30072734081092	3.66746553861918e-05	0.000330020098115011	1.79579446748104	MRLC2	down
C14orf173	-0.493319272084051	8.25158594307621	-4.29875132982925	3.69559794114744e-05	0.000332316929894853	1.78856971739665	C14orf173	down
NBL1	-0.594438616178126	10.3567143195203	-4.29550370262267	3.74228588610541e-05	0.000336277903813506	1.77670077152601	NBL1	down
ENTPD1	0.490707655013527	6.51961859664342	4.29482963106813	3.75204721225825e-05	0.000336917445937947	1.7742380738718	ENTPD1	up
GOLT1B	0.600449009881007	8.73057102005188	4.29371151865245	3.76829279414898e-05	0.000338137935091875	1.77015369384194	GOLT1B	up
KIF18A	0.444850812539334	6.00163241304947	4.29300294617398	3.77862298441421e-05	0.000338820422105727	1.76756572365256	KIF18A	up
LOC283537	-0.606951378508585	9.91239816125982	-4.29282532524278	3.78121676529857e-05	0.000338820422105727	1.76691703357129	LOC283537	down
SYNPO	-0.634147258132742	8.42333832187384	-4.29184752154222	3.79552623243827e-05	0.000339863634952414	1.76334633472128	SYNPO	down
NDUFA4	0.307337896003464	12.5869017413089	4.2914472570754	3.80139883498654e-05	0.000340150449124989	1.76188483412779	NDUFA4	up
GARS	0.413387262032973	11.0313013911581	4.29074295481723	3.81175344926963e-05	0.000340660726140294	1.75931342440402	GARS	up
CASK	0.498597466608016	8.75553965368178	4.29053296356398	3.81484597666968e-05	0.000340660726140294	1.75854680379247	CASK	up
CD48	-0.858532821521965	8.868253657738	-4.29051422293036	3.81512208603201e-05	0.000340660726140294	1.75847838816398	CD48	down
LIPG	0.627355940584333	6.34263512748553	4.28862062903277	3.84312009464796e-05	0.000342920421890787	1.75156662217361	LIPG	up
PHF7	-0.165955020557909	5.89167602955655	-4.28836183298533	3.8469618793502e-05	0.000343023010963473	1.75062216498108	PHF7	down
SPAG7	-0.314564963677872	9.92011495071616	-4.2862985304058	3.87772367977974e-05	0.000345524161732541	1.74309374458686	SPAG7	down
NDUFA1	-0.324816641161375	12.906417807544	-4.28551000234243	3.8895422304571e-05	0.000346335060101219	1.74021730499665	NDUFA1	down
DNAJB6	0.456031778215218	8.66896076664101	4.28470486038916	3.90164553846617e-05	0.000347170163764916	1.73728064907172	DNAJB6	up
PLK2	0.652548238064024	8.07803304888862	4.28355035089514	3.91906395269626e-05	0.000348447126008704	1.73307040383703	PLK2	up
SMNDC1	0.385766598082451	10.0814616250771	4.28318911795306	3.92452932247616e-05	0.000348447126008704	1.73175323177128	SMNDC1	up
SH3BP4	0.575675526628098	9.79876340578993	4.28317451207542	3.92475046010891e-05	0.000348447126008704	1.73169997568466	SH3BP4	up
DKK1	0.875264660176589	6.22709834877873	4.28303026043101	3.92693511967115e-05	0.000348447126008704	1.7311740109471	DKK1	up
SFRS15	-0.363756127378347	7.51693910783808	-4.28176798305746	3.94610199679901e-05	0.000349904186800369	1.72657208258842	SFRS15	down
PIGP	0.380220924778463	10.5512637197982	4.27957039559967	3.97968584194083e-05	0.000352636696787275	1.71856256788288	PIGP	up
UNG2	0.275215826701133	5.60944132917421	4.27665843532768	4.02461050459386e-05	0.000356369611185093	1.70795390390021	UNG2	up
SPINT1	-1.13148639220718	9.23176680994712	-4.27621453789746	4.03150148883032e-05	0.000356687531966771	1.70633717790999	SPINT1	down
PLCXD1	-0.504766152083402	8.50498542345896	-4.27606666819744	4.03379950999935e-05	0.000356687531966771	1.70579864586128	PLCXD1	down
PGDS	-0.68282316425172	7.1048313106124	-4.27548406412627	4.04286593910825e-05	0.000357241316200536	1.703676968103	PGDS	down
TMEM4	0.338153239981652	10.0160626898211	4.2752328548325	4.04678127798496e-05	0.000357339480554985	1.70276219916098	TMEM4	up
EIF4EBP2	-0.193814099531159	7.66066929377256	-4.27483021205356	4.05306446100643e-05	0.000357646449876343	1.70129607099301	EIF4EBP2	down
PRKRA	0.504482380503839	9.78952263270457	4.27312068186989	4.07984606429308e-05	0.000359760543607076	1.69507231925765	PRKRA	up
NVL	-0.400971849073954	8.403401212011	-4.27211162079681	4.09573385828434e-05	0.000360911762256287	1.69139954372255	NVL	down
KLRK1	-0.500392087677545	6.49068531311519	-4.27176953916777	4.10113346764144e-05	0.000361137820626726	1.69015457716549	KLRK1	down
MAGI1	-0.25349510848709	7.52505465816633	-4.27025500011521	4.12512215951173e-05	0.00036299935467195	1.68464344211374	MAGI1	down
MAP3K11	-0.594621946012056	8.90451933893162	-4.26984164701157	4.13169263561786e-05	0.000363326622243222	1.68313956685193	MAP3K11	down
CDC42BPA	-0.343640293847951	8.0997733454472	-4.26889840803152	4.14672364391516e-05	0.000364135300408099	1.67970823198699	CDC42BPA	down
DCTN4	0.491305246831566	7.68925183422908	4.26885326912729	4.14744427278526e-05	0.000364135300408099	1.67954403828836	DCTN4	up
MAPRE3	-0.172879810066823	6.06229003630289	-4.26857819740914	4.15183831252923e-05	0.000364135300408099	1.67854348601076	MAPRE3	down
KTN1	-0.310419207723484	12.0046838970863	-4.26854807151787	4.15231982022421e-05	0.000364135300408099	1.67843390818861	KTN1	down
VPS13D	-0.279276601516584	7.24058933955855	-4.26651461345404	4.18494538067559e-05	0.000366743975519727	1.67103882586057	VPS13D	down
C5orf30	-0.657378639900539	9.20430932519429	-4.26625325507381	4.18915654492898e-05	0.000366860705810894	1.670088525651	C5orf30	down
GOLPH3L	-0.490668154018106	10.1449264138678	-4.26523920947827	4.20553406467242e-05	0.00036789097963162	1.66640184508995	GOLPH3L	down
ZBTB43	-0.240080873968887	7.05438511656517	-4.26516743312365	4.20669563116678e-05	0.00036789097963162	1.66614091753841	ZBTB43	down
GUSBP1	-0.432665216440284	8.0810929109837	-4.26324660398306	4.23789550186468e-05	0.000370365325684224	1.65915932027769	GUSBP1	down
CEP170	0.602026616685318	7.84967817251548	4.26214736095231	4.25585038057946e-05	0.000371679544546562	1.65516493577339	CEP170	up
MOSPD2	0.371711646762713	7.56624515741267	4.26133141741849	4.26922515330926e-05	0.000372592239064839	1.6522004694687	MOSPD2	up
BID	0.54080914108963	8.55233501280149	4.25559986246377	4.36432096301395e-05	0.000380630922044652	1.63138816126385	BID	up
RBM12B	0.314081102087123	6.22113330738443	4.25482388757168	4.37735110210409e-05	0.000381506208912519	1.62857199672229	RBM12B	up
LOC63920	0.467188615724055	5.81576677346116	4.25292190619824	4.40944745307776e-05	0.000384040871135453	1.62167088895771	LOC63920	up
UPF3B	0.506913037846214	8.7177135332405	4.25260330477045	4.41484599511477e-05	0.000384248413044757	1.62051509843264	UPF3B	up
CALM1	-0.322034197648783	11.240951659308	-4.25222945679561	4.42118876368246e-05	0.000384537796770252	1.6191589690206	CALM1	down
DENR	0.398400223740063	11.1160314251336	4.25126327002184	4.43762185094684e-05	0.000385703803715993	1.61565453246837	DENR	up
OGFRL1	0.40825933749731	6.94033966091923	4.24923147034643	4.47237084132603e-05	0.000388459095161392	1.60828689325506	OGFRL1	up
RDH11	0.278528844972254	8.4291093463547	4.24743334554078	4.50334141163217e-05	0.000390882672118645	1.60176870156604	RDH11	up
INTS7	0.347151752889715	7.31707877723389	4.24539224459592	4.53874675417344e-05	0.000393687618391272	1.59437211808997	INTS7	up
TSPAN5	0.533668952450867	7.51840568655071	4.24445683403291	4.55506182368123e-05	0.000394833998349294	1.59098320946184	TSPAN5	up
C9orf7	-0.538115530447099	8.49587508812442	-4.24422637876464	4.55908998060645e-05	0.000394914510760621	1.59014837285663	C9orf7	down
TFAP2A	0.244349670829855	5.6243439867673	4.23933730190385	4.64535789137411e-05	0.000401844734160534	1.57244508783108	TFAP2A	up
FBXL15	-0.455720546165685	7.57414947304615	-4.23933474932841	4.6454033387103e-05	0.000401844734160534	1.5724358488101	FBXL15	down
DAP3	0.327036038442834	10.3390447803672	4.23623836666678	4.70084865306333e-05	0.000406365085056533	1.56123146213038	DAP3	up
SLC16A5	-0.385884068404023	6.95619907530475	-4.23605364247795	4.70417643494883e-05	0.000406377058536393	1.56056321582638	SLC16A5	down
SNX24	-0.457523124534638	6.71171565587965	-4.23527239995103	4.71827546392789e-05	0.000407043813904326	1.55773727455498	SNX24	down
CDH19	-1.14751105093902	7.22384601031984	-4.23527194246434	4.7182837320412e-05	0.000407043813904326	1.5577356198257	CDH19	down
CORO2A	-0.719413956028275	7.71344260181096	-4.23183590573185	4.78077720223905e-05	0.00041215604269912	1.54531109562389	CORO2A	down
HBZ	0.191925388197992	5.85618266598618	4.23139770407907	4.7888040145122e-05	0.000412477392159763	1.54372710263417	HBZ	up
KIF20A	0.773026736115986	6.71792338657544	4.23127908988871	4.79097897030646e-05	0.000412477392159763	1.54329836128536	KIF20A	up
RHOBTB1	0.545551264338734	7.24479093909593	4.23030010610437	4.80896627539732e-05	0.000413746443491645	1.53976006857837	RHOBTB1	up
COX4NB	0.362319177649271	9.14894604068146	4.2287718581413	4.8371752202422e-05	0.000415892622512322	1.53423777329954	COX4NB	up
VPRBP	-0.367266169454392	6.15271059771773	-4.22730587823507	4.8643841462379e-05	0.000417949985106968	1.52894182985114	VPRBP	down
TNFRSF11B	0.737604147358513	6.09579031780918	4.2271138227864	4.8679596145499e-05	0.000417975346419102	1.52824811538527	TNFRSF11B	up
IL11	0.375775401879033	5.95739165762235	4.22647070144126	4.87995090336031e-05	0.000418722790643886	1.52592529192068	IL11	up
SF3B3	0.278882744384177	7.38115589827043	4.22624193195423	4.88422325267694e-05	0.000418807353200602	1.52509908432991	SF3B3	up
SNRPD2	0.416378241704697	12.5166559138057	4.22518069364002	4.90408928811285e-05	0.000420043265287359	1.52126681208964	SNRPD2	up
NADK	-0.268611443423296	7.84913406767369	-4.22511989421633	4.90522978141257e-05	0.000420043265287359	1.52104727826643	NADK	down
C20orf11	0.39126723674255	9.48162379248055	4.22406776125751	4.92500640101483e-05	0.000421453536344734	1.51724860907017	C20orf11	up
FMO5	-0.583087940489377	6.98828491291997	-4.22265203128687	4.95173835095972e-05	0.000423456711865294	1.51213826613957	FMO5	down
RSAD2	-1.09015663717121	7.31207304586662	-4.22098101423635	4.98347002131322e-05	0.000425884473585332	1.50610800211672	RSAD2	down
MKRN1	-0.329159498743106	10.098092615667	-4.22031135035212	4.99624130715396e-05	0.000426689723429999	1.5036918420518	MKRN1	down
DOCK9	0.19787730525276	6.47331035828269	4.21983051875914	5.0054307218901e-05	0.000427188199988772	1.50195716262525	DOCK9	up
TMEM126B	0.497683990921281	11.1200685381482	4.21869817570761	5.02713568093047e-05	0.000428753432706934	1.49787260982643	TMEM126B	up
EXOSC5	0.473880574260586	7.06388167851589	4.21683624523391	5.06302218555392e-05	0.000431525275507211	1.49115802719568	EXOSC5	up
CP110	0.370337710125193	7.14726934448761	4.21626402364806	5.07410042163814e-05	0.000432180398211986	1.48909488304229	CP110	up
PLCG2	-0.87463628503261	8.13032256362955	-4.21576158056601	5.08384693633741e-05	0.000432721293672754	1.487283491403	PLCG2	down
CAST	-0.285039309123579	11.2531209882991	-4.21536068942202	5.09163641646108e-05	0.000433095001458926	1.48583832303273	CAST	down
GPX1	0.458111342826436	10.8316268177705	4.21307571462538	5.13625376171279e-05	0.000436598702012972	1.4776031306752	GPX1	up
MAP3K8	0.658073495256475	6.71413074357094	4.21267277083408	5.14416065493737e-05	0.000436979300434747	1.4761512295954	MAP3K8	up
MYO1C	-0.467249506541583	9.2510646562834	-4.21154407431242	5.16637114821712e-05	0.000438573625386959	1.47208480366223	MYO1C	down
DSCR6	0.318375070772206	5.41428355940522	4.21004445132081	5.19602324369851e-05	0.000440797124974743	1.46668323223829	DSCR6	up
NDUFA9	-0.348176526363053	11.5358045396072	-4.20771202325663	5.24246745962362e-05	0.000444441253296901	1.45828469154317	NDUFA9	down
RNF125	-0.724028069856394	7.36314053755059	-4.20483039589625	5.30039822993053e-05	0.00044905368514478	1.44791324385612	RNF125	down
KCNE2	-0.187543292296203	5.83537344789018	-4.20442327858435	5.30863210357998e-05	0.0004494524270021	1.4464483752732	KCNE2	down
SRPRB	0.369029495911679	10.1891590753057	4.20122545266426	5.37373605767932e-05	0.000454662316380809	1.43494568130914	SRPRB	up
CCT7	0.328659792357454	10.436993113316	4.20035448144398	5.39160041558123e-05	0.00045559660719081	1.43181386114147	CCT7	up
ARHGEF5	-0.575587636561673	9.14133379861333	-4.20033845282171	5.39192970996501e-05	0.00045559660719081	1.43175623014743	ARHGEF5	down
ECSIT	-0.446363083397864	6.83020608334445	-4.19966011545295	5.40588328832937e-05	0.000456330937778205	1.42931741015888	ECSIT	down
C1orf135	0.466334997056799	7.03706012983353	4.1995678908216	5.40778304854096e-05	0.000456330937778205	1.42898585776241	C1orf135	up
ZBTB16	-0.947669582764444	6.59343686325764	-4.19813428532514	5.43739683504797e-05	0.000458526210934357	1.42383264662234	ZBTB16	down
SLC35A3	-0.678755036051998	9.81874799468356	-4.19764204689405	5.4476007970806e-05	0.000459082866113763	1.42206354867674	SLC35A3	down
FA2H	-0.82480282188447	8.58396829320899	-4.1966121202695	5.46901039296232e-05	0.000460582487951922	1.41836249162057	FA2H	down
IL13RA2	0.506843865141493	5.60675002426387	4.19607209382209	5.48026845133527e-05	0.000461225763585957	1.41642216046378	IL13RA2	up
LCMT1	-0.385377731744839	9.71155502304733	-4.19514598310469	5.49962711563893e-05	0.000462549496418952	1.41309503688095	LCMT1	down
RGS16	0.63872155077245	6.63106068778229	4.19198543287414	5.56618824185619e-05	0.000467838856053638	1.40174451402184	RGS16	up
SNX16	0.384019216816506	5.91019209524255	4.1907748412218	5.59188755808884e-05	0.00046943900877219	1.39739853896936	SNX16	up
PLXNA3	0.36501583081751	6.00707462390019	4.19074160666326	5.59259468934378e-05	0.00046943900877219	1.39727924104596	PLXNA3	up
SLC11A1	0.193831703136152	5.7947616749333	4.18875365752937	5.63504874688272e-05	0.00047269118586425	1.39014459372289	SLC11A1	up
GABRE	0.778377999984619	7.13986303413353	4.18842317000334	5.64213646482006e-05	0.00047297436075485	1.38895872826696	GABRE	up
PAPSS1	0.606673754007911	9.77193183507304	4.18676923466566	5.67773594437838e-05	0.000475565148134553	1.38302504364531	PAPSS1	up
LOC388796	0.681944207272727	7.68634775094652	4.18664092749801	5.6805066352283e-05	0.000475565148134553	1.38256479767106	LOC388796	up
MGC5618	0.55014928636518	10.4157740285752	4.18473969139891	5.72171472043712e-05	0.000478391893594898	1.37574613871512	MGC5618	up
RACGAP1	0.583507225301839	9.39093427701345	4.18473667620834	5.72178030009907e-05	0.000478391893594898	1.37573532671106	RACGAP1	up
PAQR4	0.329538684783752	6.6283482393459	4.17960742190188	5.8343910968383e-05	0.00048736628047126	1.35735078348419	PAQR4	up
TTF2	0.459611874666884	8.06136674888495	4.17950019688626	5.83676772876426e-05	0.00048736628047126	1.35696663614547	TTF2	up
IFT81	0.439912091729115	7.36282859005404	4.17802853310542	5.86948104963427e-05	0.000489776866630255	1.35169493361928	IFT81	up
SPBC25	0.648113128579915	6.74495625926709	4.1771947542456	5.88809296553161e-05	0.0004910083806728	1.3487088196073	SPBC25	up
COL15A1	1.07024529326744	9.14356406063771	4.17625863065476	5.90905695191766e-05	0.000492434294841954	1.34535668044472	COL15A1	up
CCT5	0.360465788127158	11.0545902716085	4.1739279114581	5.96156380567226e-05	0.000496485268051476	1.3370130375717	CCT5	up
PHYH	-0.578583953694608	10.511106717913	-4.17342241641659	5.97301062487707e-05	0.00049711366023634	1.3352038827857	PHYH	down
EPPB9	0.181428331083844	6.166473293956	4.17300973654411	5.98237130114234e-05	0.000497567722709894	1.33372702905974	EPPB9	up
DHX16	-0.271392630910249	9.43586759566405	-4.17188739900925	6.00790015618545e-05	0.00049936506060088	1.3297110654152	DHX16	down
LLGL2	-0.652500047268886	9.0381362914332	-4.17132326118455	6.02077156487848e-05	0.000500108678485539	1.32769275546291	LLGL2	down
C21orf55	-0.137038409029165	5.53120100160462	-4.16885789771928	6.07733262980392e-05	0.000504477995889001	1.31887477334077	C21orf55	down
HNRPC	0.366353288944211	11.0620801983808	4.16824050163636	6.09157673202394e-05	0.000505331189579747	1.31666709564184	HNRPC	up
C14orf124	-0.36131758300154	9.46363221521105	-4.16739068743743	6.11123541325096e-05	0.000506632151175301	1.31362872794593	C14orf124	down
SLC27A5	0.484151442145766	6.69477823709798	4.16700043288968	6.12028352150904e-05	0.000506726339434912	1.31223358907676	SLC27A5	up
TMEM14A	0.502955972227591	9.90993796215967	4.16699863673395	6.12032519534083e-05	0.000506726339434912	1.31222716813648	TMEM14A	up
CDRT4	-0.370608070595396	6.50098410207771	-4.16590325260896	6.14579072542788e-05	0.000508504320931182	1.30831173699045	CDRT4	down
HSF2	0.249030643849688	5.92190834231062	4.16558706627022	6.15316032471077e-05	0.000508783704461159	1.30718167346897	HSF2	up
KLK6	0.899005788889292	6.16388016591397	4.16493177234441	6.1684607712703e-05	0.000509718074886681	1.304839823115	KLK6	up
ZNF313	0.355790987449224	9.62602325998749	4.16255603233343	6.22423852996315e-05	0.000513933370593018	1.29635178777537	ZNF313	up
CACNA2D2	-0.353700086282205	6.71274801667573	-4.1621878791072	6.23292523859372e-05	0.000513933370593018	1.29503676594095	CACNA2D2	down
BAMBI	0.92964560810624	7.29891340802657	4.16208992034092	6.23523856956241e-05	0.000513933370593018	1.29468687717251	BAMBI	up
STAB1	-0.726630735523848	8.93929530428133	-4.16207433986121	6.23560658402767e-05	0.000513933370593018	1.2946312274224	STAB1	down
MTDH	0.285228288999479	10.6553818769383	4.16065192196245	6.26929235383727e-05	0.000516375715401386	1.28955132803235	MTDH	up
LOX	0.549817853685594	6.32543069846107	4.16024854426908	6.27887689388719e-05	0.000516831068358595	1.28811096961313	LOX	up
NMB	0.532804335278724	7.72703176199802	4.15868510787604	6.31615824919952e-05	0.000519564160176245	1.2825292973457	NMB	up
SFXN1	-0.685887524482155	8.71848690552256	-4.15756514585326	6.3429950608226e-05	0.000521219410486356	1.27853182365731	SFXN1	down
ITGB8	0.149081493358295	5.43101621615315	4.15750407204982	6.34446166743319e-05	0.000521219410486356	1.27831385579561	ITGB8	up
GSTZ1	-0.527787527433001	7.760390343258	-4.15381479477137	6.43366063807096e-05	0.000528206854705542	1.26515141641066	GSTZ1	down
SLC25A11	-0.47993349645749	7.9284158388848	-4.15334571985617	6.44508771183883e-05	0.000528804298932714	1.26347848055556	SLC25A11	down
TSPAN3	-0.577271682774274	11.5589125319228	-4.15275240506344	6.45956926475643e-05	0.000529651425814198	1.26136264522157	TSPAN3	down
CYorf14	-0.642791515215326	6.99991794077871	-4.14964978844203	6.53580731180991e-05	0.000535557921331716	1.25030190445612	CYorf14	down
FOSL1	0.574137648053006	6.49690685951862	4.14685137998377	6.605309919391e-05	0.000540905263450387	1.2403308168668	FOSL1	up
USP2	-0.138487987090591	5.61816242695656	-4.14621533958188	6.62120549851328e-05	0.000541858705600875	1.23806520635258	USP2	down
NXT1	0.415450933063772	9.17432787418938	4.14527590754574	6.64475040362204e-05	0.000543436518889294	1.23471936114846	NXT1	up
PRKCZ	-0.366121580580395	7.20027356669059	-4.14411055185389	6.67406920971447e-05	0.000545484219821564	1.23056964205769	PRKCZ	down
CACYBP	0.366574358538163	9.16450841516356	4.14271716603857	6.70928781523368e-05	0.000548011188087869	1.22560904511775	CACYBP	up
NRP1	0.462797887149537	6.89672682989826	4.1419118441473	6.72972397341247e-05	0.00054932826950174	1.22274257037151	NRP1	up
GUCY1B3	0.724074916954904	7.0567008540334	4.1413418158921	6.74422529539249e-05	0.000550159530818765	1.22071384868205	GUCY1B3	up
MAD2L1	0.888719236349745	9.09868095490375	4.14091628101285	6.75507028504419e-05	0.000550691654331626	1.21919950928392	MAD2L1	up
NAT1	-0.756635824431562	9.55358576769344	-4.1390556455726	6.80268633162547e-05	0.000554218857017722	1.21257944839489	NAT1	down
C2orf17	-0.348483536571656	8.60231717041418	-4.13865921269309	6.8128730677796e-05	0.000554694112649506	1.21116923746428	C2orf17	down
ATIC	0.392252680738569	10.2234915239434	4.13758352647037	6.84058763744413e-05	0.00055659494046177	1.20734324848164	ATIC	up
SNRPE	0.428557026238733	11.7996611061805	4.1366112697238	6.8657303800117e-05	0.000558284215074085	1.20388576013506	SNRPE	up
CENPA	0.457324940752415	7.013786484129	4.13624454382057	6.87523697632785e-05	0.000558700698675826	1.20258178261786	CENPA	up
RFC5	0.502763050147725	6.91852260633928	4.1358882776414	6.88448451217292e-05	0.000559095612836886	1.20131507775501	RFC5	up
ANKRD26	0.16979084595028	5.65048438197059	4.13461720885539	6.91757468791343e-05	0.000561425074352821	1.19679643936133	ANKRD26	up
SLC25A5	-0.324383996738142	13.2910979961583	-4.13415545503736	6.92963340520597e-05	0.000562045759701683	1.19515515941516	SLC25A5	down
ZNF91	-0.746384448536586	10.5080507042873	-4.13361871876011	6.94367562214896e-05	0.000562638148829797	1.19324752624702	ZNF91	down
ATP5F1	-0.317085761111837	12.9058907735641	-4.13353881596802	6.94576838886572e-05	0.000562638148829797	1.19296355638965	ATP5F1	down
REG1A	1.77652182695578	7.34261275157212	4.13327769517477	6.95261172862976e-05	0.000562834680090218	1.19203557626175	REG1A	up
UMPS	0.265599320757845	7.36653309249181	4.13079418294112	7.01802247174218e-05	0.000567769157682151	1.18321172230295	UMPS	up
ACACB	-0.729875284662833	7.45894757757369	-4.13018032151703	7.03428106178811e-05	0.000568723409196092	1.18103128523363	ACACB	down
UQCRC2	-0.435685028181176	11.3024665781931	-4.12991548691376	7.04130655382654e-05	0.000568930425547608	1.18009066519049	UQCRC2	down
CCL21	-0.729210417575416	8.44858005698693	-4.12931648989224	7.05722147802923e-05	0.000569645761141762	1.17796335406495	CCL21	down
NMU	0.814926339746974	7.57864250869619	4.12924583282492	7.05910105825492e-05	0.000569645761141762	1.1777124335017	NMU	up
CLPB	0.425030313048895	6.71663367068369	4.12891267591819	7.06796998222913e-05	0.000570000465275719	1.17652935390054	CLPB	up
GTF2F2	0.446245688181982	8.25732699909193	4.12569236639237	7.15424986487056e-05	0.000576593622885393	1.16509724647151	GTF2F2	up
MTAP	0.150530916357363	5.76647813408954	4.12407098022111	7.19807197673224e-05	0.000579520490330787	1.1593437868743	MTAP	up
ITGB5	0.265061200702751	7.18991187415402	4.12401232737345	7.19966203259799e-05	0.000579520490330787	1.15913568926263	ITGB5	up
C2orf37	0.224803366988545	5.48832364374363	4.12364570459248	7.20960866601123e-05	0.000579954757716636	1.15783497745733	C2orf37	up
DCPS	0.418376420001514	8.01263332653746	4.11967315741983	7.31823366643353e-05	0.000588170689720491	1.14374651188063	DCPS	up
TRIM24	0.395711981988557	9.07918736211981	4.11957361382114	7.32097562311018e-05	0.000588170689720491	1.14339361230472	TRIM24	up
FASN	0.596013742824854	8.12346953459465	4.11918775740758	7.3316134566044e-05	0.00058821357573526	1.14202574232626	FASN	up
PCID1	0.209979960751767	9.96761931965422	4.11908224941502	7.33452482813983e-05	0.00058821357573526	1.14165173034181	PCID1	up
RNASE2	0.187281533160265	5.72284638383658	4.11905204691088	7.33535843543657e-05	0.00058821357573526	1.14154466771847	RNASE2	up
HOXA6	-0.256211953325811	6.03786708028344	-4.11871891801155	7.34455902032836e-05	0.00058858094991839	1.14036382179608	HOXA6	down
FLJ21272	0.554800004895393	6.78423441049661	4.11825764541052	7.35731702983821e-05	0.000589232769291002	1.13872885867303	FLJ21272	up
ERBB2IP	-0.466665652694099	10.7410063137104	-4.11664631835638	7.40205047886253e-05	0.000592443010060718	1.1330186223149	ERBB2IP	down
SNRPB2	0.287977012617455	10.7764300826316	4.11579541102769	7.42577831433287e-05	0.000593969035035966	1.13000382812115	SNRPB2	up
IL24	0.703645730602666	5.86373565901393	4.11532824279248	7.43883643713444e-05	0.000594640237653494	1.12834882869434	IL24	up
CD19	-1.01803809985182	7.03921890040785	-4.1132034925354	7.49850488099639e-05	0.000599034164223549	1.12082338052212	CD19	down
HYI	-0.343900482469512	7.13745535801002	-4.11140519368887	7.54936386251951e-05	0.000602719262758294	1.11445638127482	HYI	down
CKS2	0.85276308787514	10.8123118169807	4.11007680317273	7.58714514307427e-05	0.00060531780467965	1.10975443316603	CKS2	up
TFF3	-1.13004034900739	12.3120458329059	-4.10979347634309	7.59522676483516e-05	0.00060531780467965	1.10875171834273	TFF3	down
CTAGE5	-0.363244179763915	7.52543484579159	-4.10976065027196	7.59616362959316e-05	0.00060531780467965	1.10863554769526	CTAGE5	down
TRAF3IP3	-0.44343077037072	6.13729387731118	-4.10825260072871	7.63932336760923e-05	0.00060837661468798	1.10329933053204	TRAF3IP3	down
LARP4	0.372701684125868	8.64240048629105	4.10777195986219	7.65312841752149e-05	0.000609095329769262	1.10159888935819	LARP4	up
DECR1	-0.325144470852823	11.453975374956	-4.10439707553572	7.75073783563988e-05	0.000616448684375047	1.08966311792171	DECR1	down
PRKD2	-0.486638962392537	8.09761887669277	-4.1042438620612	7.75519730853242e-05	0.000616448684375047	1.08912142664499	PRKD2	down
TPST2	0.388077526729438	8.54236796441178	4.10313650426138	7.78750153834242e-05	0.000618630577316454	1.08520676732732	TPST2	up
ATP1B3	-0.366291636713672	12.4723052896951	-4.10286748228833	7.79536898547884e-05	0.000618869729675834	1.08425585521854	ATP1B3	down
ZNF473	0.25937345527433	6.03111338678974	4.10251081661689	7.80581128158113e-05	0.000619312872664426	1.0829952193371	ZNF473	up
MMP24	-0.239475760772784	7.08123647982818	-4.10123879649173	7.84316215154864e-05	0.000621403696193567	1.078499914554	MMP24	down
ZNF207	0.304422939691658	10.4047217213661	4.10112649904791	7.84646780265043e-05	0.000621403696193567	1.078103105745	ZNF207	up
LBH	0.630074600990989	7.18554094324102	4.10104110537511	7.84898239253743e-05	0.000621403696193567	1.07780136813002	LBH	up
DNAJA3	0.298098074721723	8.81140945805532	4.10094982264176	7.85167125154326e-05	0.000621403696193567	1.07747882667717	DNAJA3	up
NUP205	0.361035768309004	7.4585760469317	4.10018139970361	7.87434122128036e-05	0.000622811023225042	1.07476386411203	NUP205	up
ZMYM2	0.349098007931722	7.10634229317925	4.09719771565993	7.96296160557819e-05	0.000629429632619586	1.06422556267131	ZMYM2	up
COL18A1	0.646163877153096	7.8030113591458	4.09657160324163	7.98167909337869e-05	0.000630518009967956	1.06201486273064	COL18A1	up
CAPN3	-0.3068595369322	6.90929741276482	-4.09407406577699	8.05676265320243e-05	0.000636054954938695	1.05319893554442	CAPN3	down
PROCR	0.581230004873671	8.11206076813231	4.09309744099934	8.08630658520564e-05	0.000637992065069289	1.04975267182428	PROCR	up
ARMC1	0.547874323313641	8.6611587773433	4.091949281607	8.1211723459239e-05	0.000640346398711401	1.04570187735889	ARMC1	up
MAP4K3	0.748030119197122	8.2963896622032	4.09096865863788	8.15106455893289e-05	0.000642305903586413	1.04224282487427	MAP4K3	up
RAD51L3	0.143105891648862	5.8392162723657	4.08962815750719	8.192097442982e-05	0.000645140331387371	1.03751532195735	RAD51L3	up
EDC4	-0.34351946046671	7.59359489391533	-4.08723482262099	8.26585013610387e-05	0.00065051432001592	1.02907765322841	EDC4	down
MMP12	1.18087417996467	10.3667920053712	4.08705155509028	8.27152382215819e-05	0.00065051432001592	1.02843169567423	MMP12	up
FBS1	-0.211403928117321	6.69487102966426	-4.08685672698995	8.27755949631109e-05	0.00065051432001592	1.02774501426483	FBS1	down
CS	-0.364141168930367	11.4646565055055	-4.08675352546492	8.28075833515792e-05	0.00065051432001592	1.02738128505907	CS	down
GPX7	0.51363699000838	6.23358014757106	4.08557641306736	8.31732803018087e-05	0.000652984557982531	1.02323308204449	GPX7	up
TMEM16K	-0.551698560270385	8.55826115202221	-4.08069483665745	8.47064286754569e-05	0.000664611646664207	1.00603953772568	TMEM16K	down
NFYA	0.263780602782974	6.43923287444505	4.08047183573126	8.4777108688447e-05	0.000664756873174272	1.0052544605878	NFYA	up
GTF2H1	0.278509728638438	8.78381819779556	4.07991940643418	8.49524441648707e-05	0.000665722044002941	1.00330976326629	GTF2H1	up
HSP90AA1	0.253773386129145	13.2520508478478	4.07775503193915	8.56427461251285e-05	0.000670719035726114	0.99569245824873	HSP90AA1	up
ZC3H15	0.276351317477626	10.9237373986892	4.07690274539564	8.59160442569245e-05	0.000672446090861015	0.992693734953151	ZC3H15	up
PIK3C2B	-0.481749323189893	9.16003064652225	-4.07647747896652	8.60527242694506e-05	0.000673102401866998	0.991197630924328	PIK3C2B	down
ARID1A	-0.249279706197026	8.59106684811037	-4.07615086881884	8.61578376300301e-05	0.000673511145448984	0.990048681552107	ARID1A	down
TMEM127	-0.475037290536781	9.09563432981256	-4.07584611465675	8.62560279220125e-05	0.00067386530213506	0.988976678280789	TMEM127	down
ZNF350	-0.324164601963459	7.37178588800173	-4.07343158501024	8.70377739198794e-05	0.000679555952994549	0.980485414039419	ZNF350	down
AARS	0.40015025503874	9.44318142129329	4.07097446840083	8.78402702066991e-05	0.000685401544993117	0.971848186194135	AARS	up
ETS2	0.60108251535369	10.2342845701344	4.0704903194211	8.79992269122264e-05	0.000686221633608072	0.970146763962342	ETS2	up
CDC16	0.266546880661423	9.8275117852456	4.07018667654243	8.8099060000132e-05	0.00068657995261265	0.969079761977869	CDC16	up
LRRFIP1	-0.313644177903845	10.145022965229	-4.06992447001102	8.81853566975452e-05	0.000686832405281248	0.968158414618989	LRRFIP1	down
LRRC2	0.337858378885929	5.67533582453011	4.06957897810559	8.82991876293818e-05	0.00068709114219082	0.966944483955734	LRRC2	up
PELO	0.499796182832553	7.192541980848	4.06943106201887	8.8347965270748e-05	0.00068709114219082	0.966424784791158	PELO	up
YTHDF1	0.355687018961589	10.432501777709	4.06933290886451	8.8380347045264e-05	0.00068709114219082	0.966079934022754	YTHDF1	up
TMEM30B	-0.91345098885828	9.73989456744196	-4.06834251554301	8.87077248065904e-05	0.000689215749686326	0.962600634304446	TMEM30B	down
UBXD7	0.349652629837535	7.50153209077284	4.0678254086612	8.88791171986851e-05	0.000690126576079004	0.960784260740528	UBXD7	up
TNFSF4	0.415373311351857	6.99346856292056	4.06706032316479	8.91332824593761e-05	0.000691678614553819	0.958097157294201	TNFSF4	up
TMEM110	0.329954030613132	6.08737923960477	4.06514137597513	8.97738312970156e-05	0.000696225294209722	0.951359144781066	TMEM110	up
NKX2-2	-0.194036584496033	5.41906692100454	-4.06488864570489	8.98585209102612e-05	0.000696458195522231	0.950471905928398	NKX2-2	down
TUBGCP3	0.267762954309307	7.13091017207253	4.06446298540198	9.00013320834392e-05	0.000697001904590357	0.948977668115604	TUBGCP3	up
DNM2	-0.226972075140216	6.19089798219574	-4.06432982745027	9.00460518443022e-05	0.000697001904590357	0.948510254167499	DNM2	down
FAM119B	0.338918561309839	6.54720454716616	4.06419077229023	9.00927748281524e-05	0.000697001904590357	0.948022151761478	FAM119B	up
TMEM1	-0.336540070278541	7.66222986032138	-4.06361193336243	9.0287516073599e-05	0.000698084666146723	0.945990481199713	TMEM1	down
SPATA20	-0.603789810064452	8.93011190793195	-4.06323205095494	9.04155404665529e-05	0.000698650586188488	0.944657245408275	SPATA20	down
PHLPP	-0.472658161844465	6.88749605698918	-4.06297778336014	9.0501328401153e-05	0.000698889652416661	0.94376491887526	PHLPP	down
ANKRD46	0.595757774615937	8.42014376815139	4.06266780868932	9.06060168722873e-05	0.00069927429859884	0.942677149666951	ANKRD46	up
FKBP2	-0.431984664879826	10.0063630198945	-4.06232519056781	9.07218649677927e-05	0.000699744554128096	0.941474898632047	FKBP2	down
RANBP2	0.281042324094706	9.42162641418884	4.06195823024155	9.0846101048869e-05	0.000700278898708221	0.940187313451232	RANBP2	up
FRAP1	-0.156760506238144	6.13369797558411	-4.06086951062041	9.12156510651053e-05	0.000702702434021506	0.936367734370201	FRAP1	down
C15orf38	-0.556836881304354	6.91205705606096	-4.06054802097647	9.1325050947347e-05	0.000702818790191636	0.93523998959863	C15orf38	down
CCL5	-0.744735156010531	8.41396586602467	-4.06050097668215	9.13410702054112e-05	0.000702818790191636	0.935074969723351	CCL5	down
RPS6KA5	-0.513413675469552	8.10193367415072	-4.06020150156895	9.14431088596198e-05	0.000703179295769026	0.934024517359178	RPS6KA5	down
EXO1	0.53296657021356	6.33454669321522	4.05950400673643	9.16811859425979e-05	0.000704584843956925	0.931578174742339	EXO1	up
EXOC2	0.381247965874532	6.36252347267916	4.05857762760749	9.19983059116154e-05	0.000706595788984812	0.928329539456457	EXOC2	up
LRMP	-0.955023018933022	7.46976297177922	-4.05840360878566	9.20579934041005e-05	0.00070662828431027	0.927719349608945	LRMP	down
NME7	0.29651059550508	6.37393958740934	4.05645799036248	9.2727858596566e-05	0.000711341585934644	0.920898433421149	NME7	up
CDCA4	0.438199317157299	7.42432378429391	4.05620655559671	9.28147657840444e-05	0.000711579871011007	0.920017133825615	CDCA4	up
PDGFRB	0.555380733829921	7.93406910285231	4.05539478746161	9.30958818971634e-05	0.000713305909280611	0.917172094828853	PDGFRB	up
HPRT1	0.559999111688892	10.487626583425	4.0541459742772	9.35299388308875e-05	0.000716201009965846	0.912796145986897	HPRT1	up
C12orf49	-0.406300294135218	8.0530242293233	-4.05256133663448	9.40835088277717e-05	0.000720007248939019	0.907244872072141	C12orf49	down
SPHK1	0.389788830837669	6.71791139129769	4.04976204602794	9.50690705864678e-05	0.000727112903609107	0.897442365337068	SPHK1	up
WEE1	0.433018941291828	8.17399080478605	4.04850863778081	9.55135602396834e-05	0.000730074255893249	0.893054824538368	WEE1	up
FKBP14	0.388369243379246	6.84213633852428	4.04807229234422	9.56687652956957e-05	0.000730644304453369	0.89152763801991	FKBP14	up
PRKCD	-0.673560399462707	7.85161520100633	-4.04797663857295	9.57028209176481e-05	0.000730644304453369	0.891192871013451	PRKCD	down
GBF1	-0.440252435019587	7.31763529864868	-4.04761442166262	9.58318862095819e-05	0.00073119155334281	0.889925245071361	GBF1	down
DYNC1LI1	0.398036756128466	8.57776152634069	4.0470022969158	9.60503774325191e-05	0.000732420053408233	0.887783224213288	DYNC1LI1	up
NFE2L1	-0.352578185373066	10.0592521415843	-4.04652315317326	9.62217350525631e-05	0.000733287887583588	0.886106713647753	NFE2L1	down
TLE4	-0.230327133495907	6.48402282635558	-4.04316352123188	9.74314930187726e-05	0.00074206340947113	0.874355578232223	TLE4	down
EIF3S12	-0.289553161968625	12.1245339449855	-4.03938887090461	9.88080528088678e-05	0.000752098093721979	0.86116142789469	EIF3S12	down
PRR16	0.46835565128352	5.62765722483838	4.03832113488528	9.92008043297995e-05	0.000754636805236003	0.857430850962071	PRR16	up
PRSS8	-0.898324944444761	9.5742280324768	-4.03565595994897	0.000100187678492156	0.000761689379085352	0.848122146972177	PRSS8	down
MYH10	0.707234644843869	7.32009947562247	4.03530620591409	0.00010031788217093	0.000762224480991048	0.84690089258616	MYH10	up
BET1	0.581907943817317	9.45020320907537	4.03081617273268	0.000102003840672042	0.000774572668559686	0.831229774195644	BET1	up
ITGA8	-0.353724581923183	6.25572119610174	-4.03038033550502	0.000102168928283407	0.000775062248302002	0.829709302963114	ITGA8	down
CYP27B1	0.222324011587888	5.52532151969116	4.03032483728761	0.000102189968383877	0.000775062248302002	0.829515699420198	CYP27B1	up
FAAH	-0.634955591486096	7.46752419524274	-4.02964289813389	0.00010244883901754	0.000776563418656448	0.827136940417412	FAAH	down
EPN3	-0.323343435823147	6.22655747575317	-4.02938870659854	0.000102545492944827	0.000776833930501183	0.826250338808502	EPN3	down
BLNK	-0.816957598922009	9.27213516461702	-4.02838166319387	0.000102929269620433	0.000779277928403778	0.822738252047467	BLNK	down
GUCY2C	-0.929107858527471	9.53809835135406	-4.02803063792822	0.000103063365308942	0.000779829810431437	0.821514196412122	GUCY2C	down
MID1IP1	0.423315607139119	6.87210249864747	4.02691062566741	0.000103492340902437	0.000782610924497833	0.817609144960987	MID1IP1	up
DCLRE1A	0.430569795380238	6.14288611763833	4.02652314878913	0.00010364114551856	0.000783271338195427	0.816258349773602	DCLRE1A	up
GAS2	0.451229299385723	5.75314366076522	4.02482654469464	0.000104295113624663	0.000787746495438917	0.81034490062306	GAS2	up
TCF2	-0.379552224013095	7.46987579494325	-4.0242264107387	0.000104527383010253	0.000789033124595166	0.808253599081585	TCF2	down
PLAGL2	0.425341963904934	7.11045796966115	4.02287649518894	0.000105051649056542	0.000792246674982178	0.803550360657567	PLAGL2	up
KPNA1	0.267652355159756	7.8768957625622	4.02269856544967	0.000105120938831997	0.000792246674982178	0.802930523286049	KPNA1	up
XK	-0.906689387110804	8.82334246897133	-4.02253121839081	0.000105186147361222	0.000792246674982178	0.802347570382087	XK	down
FGF9	-0.589343366373738	6.49251637702452	-4.02249105546699	0.000105201803019137	0.000792246674982178	0.802207665652655	FGF9	down
TIAM1	-0.290466833744185	6.56600599031653	-4.02231723058715	0.000105269586304394	0.00079228887695841	0.801602170820462	TIAM1	down
CTDSP1	-0.421401399341667	9.60847938496072	-4.02059676685734	0.000105942740228917	0.000796578762771869	0.795610221530062	CTDSP1	down
MKLN1	0.294130565071493	7.90514338592167	4.02054105859544	0.000105964605469967	0.000796578762771869	0.795416235242498	MKLN1	up
IGFBP6	-0.902537475308938	7.37539099016953	-4.01983666719555	0.000106241448439772	0.000797589408176718	0.792963588527066	IGFBP6	down
MAP4K1	-0.565499938624558	6.48131171255634	-4.0197425275057	0.000106278499984452	0.000797589408176718	0.792635824190302	MAP4K1	down
NDUFC1	-0.265843170202986	11.7806191136677	-4.01972136169291	0.000106286832136562	0.000797589408176718	0.792562132373955	NDUFC1	down
C1orf149	0.470396556831773	9.53539306834258	4.01861975936696	0.000106721353223029	0.000800378742064645	0.788727143339481	C1orf149	up
PTPN21	-0.126283942426393	5.93027738303917	-4.01711259761453	0.00010731859769302	0.000804384454002626	0.783481551617793	PTPN21	down
ASTE1	-0.437352356382092	7.63756844615396	-4.01649971494779	0.000107562378254857	0.000805737697662188	0.781348865867103	ASTE1	down
ADSS	0.480376975305909	9.14274482251804	4.0125886246372	0.000109130571914786	0.000817004551902589	0.767744896082576	ADSS	up
FKBP10	0.469503923426869	6.05548208674695	4.01184382365058	0.000109431675341382	0.000818248889012498	0.765155366391954	FKBP10	up
GPS2	-0.551071731697132	8.23068766772455	-4.01172946249976	0.000109477978830253	0.000818248889012498	0.764757786317765	GPS2	down
INVS	0.141293076082901	5.90159635117305	4.01155581123359	0.000109548324010361	0.000818248889012498	0.764154098431295	INVS	up
TTC31	-0.259693155770062	8.68401812380956	-4.01154266875871	0.000109553649713963	0.000818248889012498	0.764108410220821	TTC31	down
C7orf25	0.26519677146552	6.29900059668844	4.01035752704884	0.000110034921726745	0.000821362022637482	0.759988867029471	C7orf25	up
PMM1	-0.447364071504978	8.22317189143439	-4.00872316777626	0.000110701932535522	0.000825857157123903	0.754309331536774	PMM1	down
POLR1D	0.461150589547753	11.1970915747978	4.00700619426661	0.000111406822497976	0.000830629451298546	0.748344558813608	POLR1D	up
ATP2C1	0.329027904341176	8.08979413653955	4.00650576436094	0.000111613076292153	0.000831680595388661	0.746606421018408	ATP2C1	up
ASB9	0.522845065286218	6.92242015840159	4.00457006665512	0.000112414322421941	0.000837161482349721	0.739884703437943	ASB9	up
NHEJ1	-0.45796966591807	7.65005473816463	-3.99943973350708	0.000114564614095091	0.000852676584579234	0.722081296510829	NHEJ1	down
RAB26	-0.446588564758611	6.29708840452746	-3.99859229224203	0.000114923566773051	0.000854848854537194	0.71914212032099	RAB26	down
TWISTNB	0.165545673116988	5.3579880286631	3.99832893635369	0.000115035335806776	0.000855181008663906	0.718228818909787	TWISTNB	up
KIAA0556	-0.371359529412069	8.0795651188303	-3.99643981651714	0.000115840135004731	0.000860661807714448	0.711678785250201	KIAA0556	down
TCF21	-0.707747381754067	8.31957025057977	-3.99589740829972	0.000116072203273884	0.000861883458109457	0.70979855132873	TCF21	down
TAF12	0.541122653623542	7.30055145984083	3.99471595701854	0.000116579223760162	0.000864643364603152	0.705703761204307	TAF12	up
ING1	0.234844020170733	7.46545861078156	3.99471507534847	0.000116579602918554	0.000864643364603152	0.705700705762304	ING1	up
DTNB	-0.184495934625618	5.83027140719742	-3.99315855425433	0.000117250818894744	0.000869115726792801	0.700307340071006	DTNB	down
MBNL2	0.33825904178741	7.2287008365875	3.99222675867224	0.000117654401109086	0.000871600220309284	0.697079405932025	MBNL2	up
SLC25A38	-0.405254150128462	8.90139627183105	-3.98973659191112	0.000118739474724906	0.000879127476435067	0.68845570500226	SLC25A38	down
TRIM27	0.304878881471543	8.49938480667695	3.98816439400286	0.000119429467210261	0.000883633908023157	0.683013089918882	TRIM27	up
DNAJC15	0.521708375929913	11.3578249401361	3.98803407342953	0.000119486832798925	0.000883633908023157	0.682562019588017	DNAJC15	up
UCHL5	0.396353148904574	7.24525525581086	3.98741460120828	0.000119759877439828	0.000884856014110018	0.680418030035439	UCHL5	up
ACADM	-0.441332564865489	10.6369247262977	-3.98734413027933	0.000119790976639443	0.000884856014110018	0.680174146321357	ACADM	down
CXXC1	-0.416959934840431	8.9001686883333	-3.98548888954961	0.000120612485550475	0.000890408048020948	0.673754740526494	CXXC1	down
TMEM53	-0.355807321524979	7.63029969726231	-3.98520945005789	0.000120736688116963	0.00089080884770489	0.672788031936441	TMEM53	down
PPY	-0.119481758481033	5.40298351938204	-3.98411730522266	0.00012122328728403	0.000893401015335212	0.669010290229186	PPY	down
PTP4A1	-0.491211471106778	10.9721430165697	-3.98410618932663	0.000121228249530261	0.000893401015335212	0.668971844187626	PTP4A1	down
IRF6	-0.658043866813811	9.66372749225446	-3.98364954462234	0.000121432268089781	0.000894387260115604	0.667392537213944	IRF6	down
FLT1	0.155997861519301	6.31409177131578	3.98340352546228	0.000121542319842251	0.000894462113584025	0.666541735270362	FLT1	up
ELK4	0.145886189935046	5.69624818872845	3.98331302601804	0.00012158282692886	0.000894462113584025	0.666228773159392	ELK4	up
ATP6V1F	0.342367918917191	10.4877815629917	3.98275979311919	0.000121830731708679	0.000895768715194451	0.664315717284759	ATP6V1F	up
HIBADH	0.195011445729708	5.66024119325602	3.9825325966039	0.000121932678752978	0.000896001264515825	0.663530138833216	HIBADH	up
TMEM97	0.523932067262811	8.70607872629443	3.9817095618969	0.000122302671658499	0.000898202099292562	0.660684607990209	TMEM97	up
AKR1C2	-0.75581520811774	8.62266620675437	-3.98000355303833	0.000123073022034629	0.00090333896703067	0.654787712237532	AKR1C2	down
ATP10B	-0.798408398614173	10.3680270878038	-3.97957361703321	0.000123267890249287	0.000904248392375596	0.65330191695617	ATP10B	down
GPR4	0.162685753764005	5.666369788378	3.97909687214485	0.000123484319211233	0.000905314841996275	0.651654497250908	GPR4	up
ASPA	-0.722640018690952	6.4008913125748	-3.97833668837042	0.000123830172682825	0.00090732838431544	0.649027942903503	ASPA	down
IDH3B	-0.309428938415975	9.91921078474517	-3.97649558416253	0.000124671640852814	0.000912567272128947	0.642668192091072	IDH3B	down
CDCA3	0.514146480902276	6.73854412676468	3.97645903162228	0.000124688402195613	0.000912567272128947	0.642541950429695	CDCA3	up
CEP76	0.391233498350947	6.43794274117559	3.9756598289302	0.000125055418967168	0.000914727984201865	0.639781957475199	CEP76	up
CALML4	-0.529886428655644	8.95203716966352	-3.97462565227361	0.000125531874411406	0.000917686255737314	0.636211112981471	CALML4	down
CHSY1	0.470583031539462	9.83708024117378	3.97382921197751	0.000125899983759973	0.00091984953731054	0.633461606868554	CHSY1	up
RUSC1	-0.414584845628115	9.01506451160997	-3.97248071592814	0.000126525601585413	0.000923890667851768	0.628807208722724	RUSC1	down
ITGA2	0.51271473455241	7.62856535951349	3.97173998416772	0.000126870517235462	0.000925878654418248	0.626251040404616	ITGA2	up
TDRD7	-0.654795776304251	9.01162574020684	-3.97064674055546	0.000127381218494265	0.000929073546682266	0.622479051049826	TDRD7	down
MAP2K6	-0.645977230290683	8.87061707833196	-3.96944392972832	0.000127945371802385	0.000932177734650922	0.618329922033952	MAP2K6	down
SFN	-0.929052480973413	11.5493601848515	-3.96927691556583	0.000128023894741453	0.000932177734650922	0.617753876424546	SFN	down
WRB	0.4562487615274	8.85343118854292	3.96927181442828	0.000128026293803101	0.000932177734650922	0.617736282466086	WRB	up
UBE2E1	-0.258429061401001	9.49561861637826	-3.96861857024609	0.000128333869192805	0.000933446414200342	0.615483365743712	UBE2E1	down
PTPN6	-0.61575214568885	9.22061398909423	-3.96859060851051	0.000128347050516324	0.000933446414200342	0.615386937149885	PTPN6	down
CDKN1B	0.46456349900588	10.2879926806707	3.9653632990088	0.000129877141134855	0.000944035671614559	0.604260681364368	CDKN1B	up
HDHD3	-0.733184842681226	8.40072693000882	-3.96366921561721	0.000130687274957941	0.000949382700977243	0.598422984292521	HDHD3	down
ARSA	-0.340316659831488	5.97997277489851	-3.95973373468718	0.000132587944057033	0.000962641357934313	0.584868791689273	ARSA	down
C18orf24	0.223779165954912	5.7181261960113	3.95903061826682	0.000132930286717537	0.000964159548074611	0.582448249684202	C18orf24	up
SPON2	0.595093237220727	9.37033042665408	3.95899349477008	0.000132948385337238	0.000964159548074611	0.582320457630885	SPON2	up
CBR3	0.515237228266487	6.60583404737498	3.95868978770406	0.000133096538408033	0.000964684921726484	0.581275025451762	CBR3	up
SMC2	0.514939109732667	8.12072719929364	3.95675997102015	0.000134041623085445	0.000970734318938149	0.574633539986858	SMC2	up
PCDHA6	-0.105482075410054	5.34251855688103	-3.95667469036698	0.000134083534871381	0.000970734318938149	0.574340101660398	PCDHA6	down
CXorf15	0.190215327311495	5.44160475097506	3.95646224197372	0.000134187998570427	0.000970938942523786	0.573609118241807	CXorf15	up
LYRM4	0.471377935854758	8.89442947648284	3.95598146581046	0.00013442468959135	0.000972099543003961	0.571954992616483	LYRM4	up
CHES1	-0.324464175619557	8.43202850154158	-3.95579534076685	0.000134516427842155	0.000972211187501267	0.571314663954822	CHES1	down
RDH5	-0.360014414485358	7.64720241175931	-3.95468025851302	0.00013506728829177	0.000975639108511185	0.567478903335675	RDH5	down
PRRG2	-0.265444941746274	6.31946772774022	-3.95191019465265	0.000136445060507617	0.000985032839086716	0.557953696037409	PRRG2	down
C16orf68	0.316773956008841	7.6541877929698	3.95172166677216	0.000136539316416027	0.000985155135771813	0.557305601485005	C16orf68	up
UGT2B28	-0.706376799148964	7.68850581213991	-3.95146234275004	0.000136669068943966	0.000985158293598382	0.556414171825051	UGT2B28	down
PDK3	0.390957533932415	6.56922326995791	3.95141177188929	0.000136694385738655	0.000985158293598382	0.556240338952902	PDK3	up
SLC12A2	0.802965639139641	10.2332016352759	3.94981392439488	0.00013749660999411	0.00099037976514695	0.550748738417804	SLC12A2	up
LRRC31	-0.92969653073286	7.87644388084308	-3.94897361159576	0.000137920303549556	0.000992870343405899	0.547861357689075	LRRC31	down
COX7C	-0.29125586732917	12.3375032424722	-3.94848919982839	0.000138165114523202	0.000993754782361632	0.546197090261385	COX7C	down
FNBP1	-0.61551708676663	9.67155614878764	-3.94842193284923	0.000138199142547858	0.000993754782361632	0.545965996834869	FNBP1	down
MEIS3P1	-0.650103749852847	7.61892863538429	-3.94640113551781	0.000139225131879758	0.00100056775544945	0.539024993549061	MEIS3P1	down
LOC440925	0.0983512746694748	5.13648891717657	3.94440511495664	0.000140245676833058	0.0010069935977363	0.532171711182611	LOC440925	up
MINK1	-0.344374383938499	7.51188684765573	-3.94421984931261	0.000140340762570236	0.0010069935977363	0.531535738625406	MINK1	down
CCDC46	0.483148080004131	6.54203327302743	3.94413975823107	0.000140381887564471	0.0010069935977363	0.531260812079204	CCDC46	up
LOC541469	-0.190515101655919	5.79406929374683	-3.94403561330161	0.000140435380880348	0.0010069935977363	0.530903322791063	LOC541469	down
SAMD9	-0.671496245838042	7.47002980625098	-3.94271711518111	0.000141114302902463	0.00101087034134294	0.526378041237809	SAMD9	down
MR1	0.136854194420009	6.00798115924236	3.94267759836948	0.00014113469920335	0.00101087034134294	0.526242431201335	MR1	up
ZW10	0.395317776008125	8.19241696575079	3.94177674520677	0.000141600431648713	0.00101363634835275	0.523151245835414	ZW10	up
PPM1B	-0.296527027706372	9.80443168994031	-3.94049611232514	0.00014226503210684	0.00101782203206365	0.518757798415939	PPM1B	down
QSCN6	-0.486574455882515	9.10005543216393	-3.93981506255103	0.000142619682987359	0.00101978675680411	0.516421768270058	QSCN6	down
ACSL6	0.373703234679565	5.59603886120334	3.93833502518761	0.000143393311464447	0.00102461622350142	0.511346222114585	ACSL6	up
PIP5K2C	-0.376365683629592	9.70214147334611	-3.93821558012945	0.000143455920791597	0.00102461622350142	0.510936667301936	PIP5K2C	down
SACS	0.735531781705897	6.86486724178624	3.93796067031739	0.000143589623727414	0.00102499663055166	0.510062660344134	SACS	up
ATP6V0D1	-0.646271799935251	10.7135622605799	-3.93745138542433	0.000143857105369794	0.00102633103954194	0.50831660717088	ATP6V0D1	down
CCDC53	0.344933589298153	9.8848400270216	3.93650043608115	0.000144357827149049	0.00102932704730452	0.505056787822392	CCDC53	up
C1GALT1C1	0.47215306706013	9.68642500725761	3.93601466938318	0.000144614248695535	0.00103057872308641	0.503391825822804	C1GALT1C1	up
EIF4G3	-0.350888800336001	8.92830289049628	-3.93411953935865	0.000145618792464483	0.00103715743632334	0.496897757513155	EIF4G3	down
EFHD2	-0.384010584439736	9.53871596070893	-3.9338388075772	0.000145768163883381	0.00103764130961008	0.495935969983107	EFHD2	down
PARP12	-0.557503089955338	9.36434524935933	-3.93340890484447	0.00014599718942681	0.00103869133873613	0.494463222560724	PARP12	down
NOS3	0.282148087992484	5.71570599247168	3.93297492213676	0.000146228736787307	0.00103975812731242	0.49297662084529	NOS3	up
PSMA1	0.418067801888334	11.7023639259868	3.93275481421352	0.000146346307178552	0.00104001374571618	0.492222691366967	PSMA1	up
PRSS3	-0.75329191484245	10.8947900082367	-3.93151953002215	0.000147007808268335	0.00104413238180331	0.487992095962253	PRSS3	down
MNAT1	0.452555997339617	6.81376154692098	3.92958012780992	0.000148052127620492	0.00105096390537064	0.481352057426401	MNAT1	up
MYL6	-0.294896047493625	10.5164225002251	-3.92896757958953	0.000148383437779688	0.00105272926736569	0.479255354438102	MYL6	down
LGI1	-0.49758430371956	5.73393731039795	-3.92829831239432	0.000148746234312651	0.00105471592521525	0.476964788150419	LGI1	down
PPP2R3A	-0.381737838805096	7.51955399614845	-3.92722845846564	0.000149327939416919	0.00105825172639064	0.473303824076467	PPP2R3A	down
AFF4	0.190039070714232	5.86361059087321	3.92643577301675	0.000149760340600281	0.00106072610335118	0.470591794877912	AFF4	up
FCGR2A	0.727957485966486	7.67620840802149	3.92599720684073	0.000150000086656606	0.00106183394676582	0.469091497477416	FCGR2A	up
CCDC44	-0.375238528553991	8.12941642092122	-3.92540902719297	0.000150322195149883	0.00106352327073837	0.467079583230089	CCDC44	down
LSM8	0.388478332833806	9.92427609101528	3.9246680786349	0.000150728904787409	0.00106580893718156	0.464545434047549	LSM8	up
C20orf46	0.364847198760851	6.05830052748039	3.92419960917616	0.00015098659103846	0.00106703890350086	0.46294338789335	C20orf46	up
RRAGC	-0.413429195506442	9.81243595501352	-3.92395723991141	0.000151120073563334	0.00106739023134368	0.462114603298985	RRAGC	down
KHDRBS3	0.434552325024868	7.99328161798764	3.92367922644245	0.000151273325425064	0.00106788072718347	0.461163980388102	KHDRBS3	up
ROD1	0.397362495552356	6.9215888181744	3.92299504666795	0.000151651103664412	0.00106995479672865	0.458824752292829	ROD1	up
COX6B1	-0.273844663022842	13.0040864652017	-3.92224177737136	0.000152068071457742	0.00107230291450722	0.456249660679519	COX6B1	down
CLUAP1	0.269876504396479	6.81758592326022	3.92195447643839	0.000152227393144196	0.00107264275336109	0.455267605099985	CLUAP1	up
NOTCH4	0.391726416338905	6.42008098132228	3.92185133470685	0.000152284628851845	0.00107264275336109	0.454915057983445	NOTCH4	up
ORC2L	0.461463540740234	7.59332360783277	3.92133228153037	0.000152572975094416	0.00107408002688014	0.453140996560151	ORC2L	up
SLTM	-0.29850326291888	10.0984859442934	-3.92111891881384	0.000152691654089465	0.00107432195273769	0.452411799715255	SLTM	down
ZNF395	-0.466926432014926	8.84102781678671	-3.92003722259479	0.000153294683466236	0.00107796956773001	0.448715411908693	ZNF395	down
FAM30A	-0.383275509907373	6.57634613489688	-3.91987623962932	0.000153384623032248	0.00107800709689846	0.448165364297609	FAM30A	down
EAF2	-0.75653666073554	8.05175324069466	-3.91947807612531	0.000153607289251101	0.00107897689064913	0.446804989833566	EAF2	down
DPP8	-0.331569795260137	10.4845754006226	-3.91911272993359	0.000153811874188231	0.00107981867818537	0.445556831347247	DPP8	down
LDHB	0.426636715423049	12.7382901861321	3.91820168090714	0.000154323172210444	0.00108281159708452	0.442444730915772	LDHB	up
NFKBIA	-0.460385700605736	11.9397544157468	-3.91705948320772	0.00015496648597829	0.00108672700293636	0.438543807911189	NFKBIA	down
PICALM	0.300399060524999	7.93857485471575	3.91642346613675	0.000155325814345445	0.00108864770428474	0.436372004198156	PICALM	up
NASP	-0.346392827153446	8.7313215190314	-3.91563428564817	0.000155772779854864	0.00109118018741653	0.433677563871214	NASP	down
HYMAI	-0.361151797918285	7.03220649470457	-3.91540862758827	0.000155900810435075	0.00109147699261743	0.432907191579809	HYMAI	down
LAPTM4A	0.240259284002425	12.7539039050605	3.9147624287329	0.000156267996801614	0.00109284992985126	0.430701323523761	LAPTM4A	up
CKMT2	0.695776309056344	6.50748998774482	3.91476163450304	0.00015626844861003	0.00109284992985126	0.430698612505148	CKMT2	up
EXOSC4	0.384315870429352	7.92803231849458	3.9144482038679	0.000156446845172913	0.00109345539872738	0.429628782954491	EXOSC4	up
C2orf34	0.360423429608941	6.89322012629318	3.91430809250271	0.000156526655727417	0.00109345539872738	0.429150563168434	C2orf34	up
POP7	0.327409265776408	9.03263180675872	3.91263448742705	0.000157482985747543	0.0010995332626823	0.4234393117827	POP7	up
C13orf23	0.523572121536655	8.01293419697166	3.91198497000878	0.000157855631392241	0.00110046505748113	0.421223301041536	C13orf23	up
CENTB1	-0.330720067102316	6.60880514216904	-3.91196487170025	0.00015786717573691	0.00110046505748113	0.421154734454481	CENTB1	down
SLC38A6	0.478462880746289	6.46685982164318	3.91195031144619	0.000157875539560155	0.00110046505748113	0.421105061438949	SLC38A6	up
TNFSF15	0.414432272627224	6.00273683695472	3.91114220824615	0.000158340400180035	0.00110310190218371	0.418348396705778	TNFSF15	up
GUF1	0.414292732974063	6.1078950023974	3.9091579814975	0.000159487369089847	0.00111048527701794	0.411581470329685	GUF1	up
PLOD1	0.473953093647957	8.5891551945724	3.90893629237654	0.000159616005959013	0.00111077397483874	0.410825591670347	PLOD1	up
EHD3	0.216038974570506	5.94589345928755	3.90764178507556	0.000160369132125982	0.00111535604643105	0.406412442198889	EHD3	up
B3GALNT1	0.162678141042036	5.29540806691704	3.90750380161553	0.000160449608527894	0.00111535604643105	0.405942103094292	B3GALNT1	up
TRAP1	0.435853631149801	9.44473179874945	3.90727653931411	0.000160582239185585	0.00111535604643105	0.405167469840592	TRAP1	up
NIP7	0.38186159575158	7.8571658124872	3.90709266090643	0.000160689627442408	0.00111535604643105	0.404540737330336	NIP7	up
METTL9	0.249823063021623	10.9954919215026	3.90705417997025	0.000160712109656837	0.00111535604643105	0.404409581443066	METTL9	up
GEMIN6	0.342892271531463	8.1594532880333	3.90632053860659	0.000161141308600965	0.00111772594131383	0.401909273077531	GEMIN6	up
GSTK1	-0.446807586739228	11.1785581213366	-3.90493013297693	0.000161957731991093	0.00112277770458678	0.397171632200275	GSTK1	down
DPEP2	-0.329264042116106	6.24076714750216	-3.90457885057	0.000162164622560919	0.00112360066376902	0.395974880933696	DPEP2	down
KDELR2	0.413977213084266	11.3648768226808	3.90341349371434	0.000162852775049191	0.00112755776338773	0.392005317620068	KDELR2	up
EIF4EBP1	0.583699851848511	8.38928279460518	3.90331220669434	0.000162912717187004	0.00112755776338773	0.391660345196341	EIF4EBP1	up
GNA15	0.246037432845038	6.62841911940967	3.90281728917526	0.000163205914390736	0.00112897381170833	0.389974807919862	GNA15	up
NCAPG2	0.493821341544942	8.06579885660307	3.90179900947936	0.000163810743213944	0.00113254285948566	0.386507367383084	NCAPG2	up
SLC13A3	0.209531659919743	5.85356446428054	3.90131401654825	0.000164099565861273	0.00113392444045789	0.38485611236966	SLC13A3	up
COG2	-0.421783910774918	8.3853188841221	-3.8997084891861	0.000165059156545038	0.00113993700417175	0.379390881252636	COG2	down
HDAC9	-0.581323741548585	7.5106432821871	-3.89836666202686	0.000165865240898522	0.00114488347753465	0.374824592360357	HDAC9	down
FCGR3B	0.800342992126741	6.69138892075206	3.89790382948949	0.000166144150755979	0.00114574305459774	0.373249831111571	FCGR3B	up
CLN8	-0.259443003681683	6.37125933474823	-3.8978616191978	0.000166169609550826	0.00114574305459774	0.373106220039397	CLN8	down
BHLHB3	-0.640445907009507	8.62031415070651	-3.8975019142536	0.000166386713616221	0.001146619526716	0.371882452149793	BHLHB3	down
ZNF672	-0.415145614265132	7.84232989747872	-3.89701707554471	0.000166679771549163	0.00114801818869159	0.37023309630591	ZNF672	down
ARFIP2	-0.380398997557583	9.93041206262997	-3.89628096942297	0.00016712564751722	0.00115046731532384	0.367729259178432	ARFIP2	down
CDK8	0.587102899194203	8.7674410192364	3.89602107359885	0.00016728334367861	0.00115093108269593	0.366845318782062	CDK8	up
NUP153	0.43662162206083	9.41196184786138	3.8946222066181	0.000168134569262958	0.00115616334676126	0.362088351231455	NUP153	up
ME1	0.475616986625295	7.62234414102024	3.89293730023775	0.000169165335444956	0.00116262389656938	0.356360397312251	ME1	up
LPGAT1	0.64174721072594	9.27196852693541	3.89196696313241	0.000169761684046463	0.00116609346529382	0.353062521049354	LPGAT1	up
LRRN5	-0.144714992141511	5.70185517653009	-3.89033116122472	0.000170771552547964	0.00117239823414125	0.347504343493988	LRRN5	down
ZCCHC11	0.25629654940497	6.46620604720847	3.88994723090011	0.000171009401754476	0.00117339892146232	0.346200069524524	ZCCHC11	up
ANAPC10	0.671383539534017	7.46667586168376	3.88945553551556	0.000171314473828343	0.00117485954010804	0.344529842323515	ANAPC10	up
PEX11A	-0.397731961263482	7.47220507007761	-3.88906115486054	0.000171559541884327	0.00117590730644975	0.343190296463581	PEX11A	down
ZCCHC4	0.115077230210371	5.5689616480871	3.88872413543633	0.000171769230440763	0.00117671157756785	0.342045664137393	ZCCHC4	up
HMP19	-0.195909934717227	5.59557108563006	-3.88737012978486	0.000172614137814378	0.00118144274782005	0.33744775830167	HMP19	down
CTDSP2	-0.256756968036438	8.63371837278385	-3.88732031375567	0.000172645298731827	0.00118144274782005	0.337278617124877	CTDSP2	down
RNF43	0.932194412411668	8.80555063299526	3.8849461912742	0.000174136591904909	0.00119100829525086	0.329219623197743	RNF43	up
TMEM39A	0.467953473439038	7.46624770926876	3.88430339646583	0.000174542467458368	0.00119314384139191	0.327038288077298	TMEM39A	up
WDHD1	0.286325317739415	5.89296627389077	3.8834802564835	0.000175063533784406	0.001195931258804	0.324245347732025	WDHD1	up
TMEM132A	0.379759719020313	6.46313261010376	3.88336289384893	0.000175137947647799	0.001195931258804	0.323847169070964	TMEM132A	up
SLC25A14	0.270481032861219	7.20121988440295	3.88289136127221	0.000175437227197094	0.0011973332345717	0.322247482534042	SLC25A14	up
ST13	0.310623953892632	10.5462991581473	3.88260029346014	0.000175622209812727	0.0011979540671487	0.32126010085891	ST13	up
NR2C1	0.259377015031265	7.05160161026507	3.88150116775965	0.000176322415930556	0.00120208679710387	0.317532071380018	NR2C1	up
STX2	0.264482862272328	6.46917605391246	3.878672221118	0.000178136873998893	0.00121380751256358	0.30794049046454	STX2	up
KIF2A	0.383287976192295	7.45651812374855	3.87841891842394	0.000178300204876481	0.00121427109061257	0.307081922877367	KIF2A	up
BTG1	-0.525602448882342	11.4070791670121	-3.87789735494983	0.000178636961224055	0.00121591461534023	0.305314221245595	BTG1	down
ETV5	0.254531634235366	6.09244294456544	3.87736726780051	0.000178979841995642	0.00121759804949731	0.303517815533479	ETV5	up
ZNF324	-0.32307228774629	7.50946594380562	-3.87592397479969	0.000179916600653809	0.00122275616376016	0.298627601570995	ZNF324	down
PTN	-0.630698001406505	7.09573596643699	-3.87590341251011	0.000179929980148352	0.00122275616376016	0.29855794170284	PTN	down
CR2	-1.14654249204465	6.86186955787673	-3.87558290146876	0.000180138653246762	0.00122298353476861	0.297472167092889	CR2	down
SATB2	-0.844478039003009	9.26699017582776	-3.87555719611315	0.000180155399055147	0.00122298353476861	0.297385089664876	SATB2	down
ATP6V1D	-0.235809083428968	8.92768855008045	-3.87426346394985	0.000181000122190228	0.00122806366184659	0.293003110771415	ATP6V1D	down
TMEM45A	0.77793885086731	7.27442098237983	3.87329699687988	0.000181633623704176	0.00123170603152667	0.289730330215542	TMEM45A	up
ATP13A3	0.338485471278345	8.15368370595982	3.87251252966773	0.000182149380368377	0.00123454649183716	0.287074317443124	ATP13A3	up
FAT	0.528746324580558	11.403199393628	3.87228065012848	0.000182302099127717	0.00123492469276203	0.286289308585196	FAT	up
USP6NL	0.515581096782914	7.65403694713868	3.87179590684502	0.000182621751283385	0.00123643270714819	0.284648365799983	USP6NL	up
RNF20	-0.524848997872095	7.29229702531262	-3.87090175348017	0.000183212780440009	0.00123977549036994	0.281621905555481	RNF20	down
C14orf112	-0.437906193062862	7.64635859449163	-3.87028304208752	0.000183622810653827	0.00124189058033496	0.279528050226044	C14orf112	down
GOLGA2L1	-0.322847384500491	6.8028679141641	-3.86966651585394	0.000184032262263038	0.00124399951498973	0.277441842625628	GOLGA2L1	down
TG	0.292883683960364	5.62931777271796	3.86672492536421	0.000185997856101733	0.00125661966195561	0.267491533076142	TG	up
EPB41L3	-0.802799156863802	7.90577327552861	-3.86345809571594	0.000188204212163363	0.00127085218409411	0.256447794352162	EPB41L3	down
ETFB	-0.580264952415904	9.81099796430318	-3.86254133510884	0.000188827841072328	0.00127438789774555	0.253349897166832	ETFB	down
CPNE1	0.441014854371231	9.31879563452655	3.86197335145917	0.000189215200488768	0.00127632614326515	0.251430859606201	CPNE1	up
FLJ14213	-0.561569974269378	7.88445523949547	-3.86170076561028	0.000189401370103699	0.00127690595654039	0.250509954169849	FLJ14213	down
HOXA11	0.305680660496353	6.56702097949311	3.86142554682937	0.000189589514948646	0.0012774984661426	0.249580203732799	HOXA11	up
SPOCK1	0.90964022710777	6.52888571335304	3.86033777211911	0.000190334882327794	0.00128184306058179	0.245905950943706	SPOCK1	up
GSN	-0.509656980644738	9.51175036309497	-3.85909037973266	0.000191193058721487	0.00128694239526106	0.241693514795395	GSN	down
AK3L1	0.53629069161277	8.53303066594158	3.85800326497905	0.000191943972149256	0.00129131472709917	0.238023179158202	AK3L1	up
CEP70	-0.563560091019515	8.25968398403771	-3.85564770164206	0.000193580701865306	0.00130163868241041	0.230072983120349	CEP70	down
PLXNA1	0.362044003128623	7.61957442570867	3.8529466675525	0.00019547383498156	0.00131367489732861	0.220961343734254	PLXNA1	up
FLJ20035	-0.887461364060631	9.4779079833449	-3.85152463606242	0.00019647759677682	0.00131972458520308	0.21616623007541	FLJ20035	down
TBC1D16	0.625803606409018	8.22827798793295	3.8505812055907	0.000197146237264411	0.0013235181007498	0.212985710224975	TBC1D16	up
OTUB2	0.319999671844966	6.08736891781482	3.85033890230817	0.000197318315029835	0.00132397576098481	0.21216894616092	OTUB2	up
BMI1	0.296116231951745	10.1789295303314	3.84984824303926	0.000197667207173424	0.0013256187125283	0.210515135190268	BMI1	up
SLC6A8	-0.620279466866288	8.67009756592296	-3.84966174766344	0.000197799972085257	0.001325811280542	0.209886577914218	SLC6A8	down
RANBP9	0.414596039889297	8.87096568615696	3.84823724375526	0.000198816872551918	0.00133192670349976	0.20508624612953	RANBP9	up
SOX9	0.801729794691433	9.95400024483765	3.84800076487104	0.000198986167086239	0.00133236034735305	0.204289484095946	SOX9	up
HSPA8	0.381643482960893	12.7075413630117	3.84755908245409	0.000199302733882733	0.00133357712160034	0.20280143508068	HSPA8	up
PLEKHA6	-0.582017519095251	7.00400392552726	-3.84745526771146	0.000199377210535916	0.00133357712160034	0.202451697165028	PLEKHA6	down
BUB3	0.328101083302085	10.0694165661007	3.84716241177539	0.000199587448100723	0.00133428292953799	0.201465143600029	BUB3	up
TPM4	0.573980039112859	9.45346679108319	3.84650893209703	0.000200057334130492	0.00133672289013672	0.199263950965187	TPM4	up
KRT8	-0.459768109007436	8.91937087029463	-3.84421591547159	0.000201714478869751	0.00134651131019717	0.191542365691642	KRT8	down
SIX2	0.126675654636823	5.68633159189024	3.844189501515	0.000201733643946508	0.00134651131019717	0.191453438833438	SIX2	up
NOLA2	0.388612761746016	10.9196829910065	3.8439321779489	0.000201920439984463	0.00134705248496441	0.190587141773031	NOLA2	up
LOC282997	-0.200954353244838	6.08336489597419	-3.84319080808021	0.000202459535466144	0.00134994212501811	0.188091517339918	LOC282997	down
ZNF440	-0.184471296831775	5.72591786605262	-3.84203396780579	0.00020330348310653	0.0013548603461001	0.184198054993554	ZNF440	down
GTF2I	0.374353792874535	6.00886232181127	3.84062313778187	0.000204337256579133	0.00136103780623697	0.179450973537904	GTF2I	up
ANXA1	0.853119543657685	10.7109895649684	3.83971721423199	0.000205003700401274	0.00136476340152196	0.176403473565657	ANXA1	up
PTGS2	1.27556853343449	7.26273515887869	3.8388669513017	0.00020563107936109	0.00136822517661567	0.173543712826214	PTGS2	up
SLC37A1	-0.459185180475441	8.09564668957617	-3.83720918026332	0.000206859549371446	0.00137568078188464	0.16796938075069	SLC37A1	down
C18orf43	0.160410764261924	5.50964784115839	3.83695568011364	0.000207048017112535	0.00137621587587268	0.167117136565565	C18orf43	up
PREPL	0.348430374416173	8.61389211763049	3.83517549992855	0.000208376124891129	0.00138432147203481	0.161133544105936	PREPL	up
TBX3	0.433182874291528	6.85917222500631	3.83498410102132	0.000208519400321321	0.00138455143246184	0.160490334732025	TBX3	up
POLR2K	0.562108233502077	9.28252997813666	3.83446504727622	0.00020890842034119	0.0013864120270768	0.158746141674332	POLR2K	up
MKNK2	-0.468528685254091	12.3965430187552	-3.83366483936387	0.000209509513265015	0.00138852557295276	0.156057530052971	MKNK2	down
GSTM4	-0.324184412041574	7.03414643424888	-3.83363811540519	0.000209529615903943	0.00138852557295276	0.155967747843312	GSTM4	down
EPHB4	0.231754507270641	7.5165577957229	3.8336059524935	0.000209553812336224	0.00138852557295276	0.155859693479234	EPHB4	up
FCGRT	-0.587060322621953	9.96515900196803	-3.83275647745059	0.000210193843193978	0.00139204259354348	0.153006051576638	FCGRT	down
TTC19	-0.463654345484469	10.4895980341567	-3.83193618088345	0.000210813655185522	0.00139542212694749	0.150250886916275	TTC19	down
KIAA1128	0.317646765680243	8.22253340070456	3.83177272586504	0.000210937368646701	0.00139551607024728	0.149701937426855	KIAA1128	up
FLJ21127	0.293365502983134	6.97864332532339	3.83110412410478	0.000211444129969828	0.00139777696553871	0.147456682511486	FLJ21127	up
OVOL2	-0.430067522163069	7.10551892394106	-3.83103247034634	0.000211498508048865	0.00139777696553871	0.147216077263951	OVOL2	down
SMYD2	0.270884469748813	8.06074401682844	3.83055580546288	0.000211860588215123	0.00139944407207729	0.145615577714825	SMYD2	up
MTHFD2L	0.337073014380803	6.15168750183537	3.83028657205923	0.000212065361657348	0.00140007090064142	0.144711638835028	MTHFD2L	up
RABGAP1L	-0.324793093946189	8.63285964616003	-3.83002124961061	0.000212267344776725	0.00140067866760488	0.143820878254791	RABGAP1L	down
C17orf71	0.337539495361566	8.12919511418497	3.82973591781559	0.000212484764808046	0.00140138761551973	0.14286299334827	C17orf71	up
PSMB5	0.265088178663905	9.95318381425062	3.82935533669572	0.000212775093779603	0.00140257643297449	0.141585432546704	PSMB5	up
COL4A2	0.755154383257848	9.24323330867063	3.82888470607981	0.000213134639733651	0.00140422005144063	0.140005721462935	COL4A2	up
TWSG1	0.519414213204307	6.54065928274611	3.82818415986575	0.000213670904524174	0.00140671056468747	0.13765455396837	TWSG1	up
C17orf39	0.160720260370256	5.62411775900498	3.82810255953674	0.000213733452616146	0.00140671056468747	0.137380708968296	C17orf39	up
PIR	0.595628063674757	7.06322451844349	3.8277809662185	0.000213980129264134	0.00140760702482375	0.13630150766928	PIR	up
TTK	0.818173951868015	7.96475169484677	3.82686987237724	0.000214680451419568	0.00141103821822606	0.133244439288403	TTK	up
ZMYM5	0.225003466092337	6.23970617186269	3.82681434040144	0.000214723207121358	0.00141103821822606	0.133058126234187	ZMYM5	up
NIPA2	-0.260847977112874	9.6070202029725	-3.82460850564668	0.000216428112880661	0.00142150877027082	0.125659090664326	NIPA2	down
CACNG3	-0.126629030714613	5.76224901921588	-3.82386857522682	0.000217002890009453	0.00142454962622383	0.123177870635994	CACNG3	down
NT5DC2	0.537995410351625	7.05865608930998	3.82364515837604	0.000217176725270689	0.00142495665983477	0.12242875557528	NT5DC2	up
CENPQ	0.321565029531532	6.45300378505996	3.82272610788247	0.000217893210919502	0.0014289219215318	0.119347537763121	CENPQ	up
TFDP1	0.497096025719188	8.52540864802521	3.8186357289591	0.000221109412284951	0.00144906119784448	0.105640959552375	TFDP1	up
AZIN1	0.592461721332953	10.1278404330199	3.81853188010225	0.000221191652001846	0.00144906119784448	0.105293115199821	AZIN1	up
ST14	-0.49164056950266	8.67855489391969	-3.81447598604064	0.000224426444508888	0.00146949730520671	0.0917134553855643	ST14	down
LUM	0.586689759678601	12.0480914726416	3.81284001832449	0.000225743911216034	0.00147736462080879	0.0862391477353883	LUM	up
KIAA0664	-0.540306705628886	8.89757658329092	-3.8115996392018	0.000226747705268618	0.00148317210499627	0.0820897642508491	KIAA0664	down
TARBP1	0.425407862534962	9.19639628337827	3.81079170431643	0.000227403819685894	0.0014867006005324	0.0793875723928394	TARBP1	up
DPT	-1.1034411331383	7.90352401619726	-3.80818925368433	0.00022952953796497	0.00149982839628187	0.0706864847999205	DPT	down
NPY1R	-0.562005456742366	5.92712900049294	-3.8075783099952	0.000230031297494182	0.00150209615811967	0.0686445025943048	NPY1R	down
PBEF1	0.714229744142834	10.4703977102971	3.80739154327802	0.000230184894485009	0.00150209615811967	0.0680203145890541	PBEF1	up
ZNF403	-0.330135120659849	10.2241683607647	-3.80733642041724	0.000230230246178599	0.00150209615811967	0.0678360944450214	ZNF403	down
POFUT1	0.262890067652727	6.69143869567772	3.80594695154979	0.000231376226504514	0.00150880034704223	0.0631931756967354	POFUT1	up
DBR1	0.253191879881408	6.43834228290429	3.8037794646894	0.000233174724489985	0.00151943300616143	0.055953097168457	DBR1	up
IGFBP3	0.674184875082311	9.06227495204578	3.80369479560142	0.000233245248787613	0.00151943300616143	0.0556703402763326	IGFBP3	up
DLGAP4	0.283110851268837	6.7250199796262	3.80239114035729	0.000234333679780124	0.0015257433560339	0.0513173235364306	DLGAP4	up
SFRP1	-0.941061362066962	7.13801788356802	-3.80202115369224	0.000234643463128485	0.00152698008538466	0.0500821146303894	SFRP1	down
MPST	-0.616785527004092	9.80335309689568	-3.80077797489171	0.000235687210120821	0.00153298950043875	0.0459324087087882	MPST	down
S100A9	0.824186308799035	8.76863023848353	3.80026653312059	0.000236117886471558	0.00153500719868397	0.0442255283302373	S100A9	up
ASL	-0.653503173450941	9.37798701084996	-3.79818139057983	0.000237881506651931	0.00154568391522637	0.0372684181524523	ASL	down
PEMT	0.384355836078443	7.31542414386388	3.79710710336392	0.000238795024235044	0.00155015681001832	0.0336851851572542	PEMT	up
SPRY1	0.707196413595804	8.71214274117412	3.79708576634548	0.000238813201857319	0.00155015681001832	0.0336140244383456	SPRY1	up
SERINC3	0.347449828209456	10.0050546783563	3.79648563712762	0.000239325008515709	0.00155206231684396	0.0316126695478536	SERINC3	up
KRT19	-1.07799106986947	11.8442873051546	-3.79645592725185	0.000239350372986844	0.00155206231684396	0.0315135971800915	KRT19	down
ZNF211	-0.301854891811065	6.90061319685507	-3.79584021574232	0.000239876605470223	0.001554683472483	0.0294605418129317	ZNF211	down
CRYZ	0.662896626616869	9.64138371515768	3.79556718899439	0.000240110306159097	0.00155540697563762	0.0285502312366317	CRYZ	up
DPH5	0.263910635166196	7.1213591340319	3.79406619626098	0.000241398971178978	0.0015629602087208	0.0235466020622006	DPH5	up
INSIG1	0.519480632046083	8.72463529662057	3.79257578560008	0.000242685055544098	0.00157048906944789	0.0185797512656185	INSIG1	up
ACP2	-0.48190301319663	8.36387130833911	-3.79197755525622	0.000243203101993436	0.00157304260182759	0.016586546854219	ACP2	down
CASP8AP2	0.672433593835068	7.64761533242335	3.79129060032565	0.0002437992775829	0.00157609862758058	0.0142980244819872	CASP8AP2	up
CD7	-0.230545329254614	6.39586116513606	-3.78947341286546	0.00024538303426217	0.0015855327700652	0.00824577884275524	CD7	down
OBFC2A	0.14127970212115	5.18021787091725	3.78821526805767	0.000246485286071177	0.00159184770153013	0.00405676152850454	OBFC2A	up
PBOV1	-0.106113759709127	5.2884594458466	-3.78774440642064	0.000246899013720208	0.00159371187073095	0.00248929334180303	PBOV1	down
JMJD2A	-0.247454353503467	7.05149317703207	-3.78700763401832	0.000247547711589919	0.00159709009674873	3.69255228678256e-05	JMJD2A	down
KIAA1033	0.358877880096413	9.16581708014528	3.78650422146543	0.000247991877011092	0.00159897662660409	-0.00163848672023192	KIAA1033	up
ST7	0.238921556605798	7.49445799370343	3.78639188074505	0.000248091099575913	0.00159897662660409	-0.00201234562317243	ST7	up
VPREB3	-0.595943223575659	6.12849188561418	-3.78538941735176	0.000248978176504846	0.00160388267190331	-0.00534806826936762	VPREB3	down
PAFAH1B3	0.495440184187697	7.90614612436742	3.78445619969163	0.000249806687143566	0.00160840667386727	-0.00845276410733664	PAFAH1B3	up
FCGR2C	0.299670491260585	6.79182423812803	3.78386783677138	0.000250330381924917	0.00161096450832692	-0.0104098700268569	FCGR2C	up
FASTKD1	-0.460357281672179	10.8063114041667	-3.78050952428149	0.000253339609374654	0.00162950696751734	-0.0215763439317493	FASTKD1	down
DULLARD	-0.377582861362237	10.1972066400986	-3.78008264045785	0.000253724573783694	0.00163115969684754	-0.0229951974828255	DULLARD	down
BTBD3	-0.584001142861123	10.0038609329491	-3.77989947250663	0.000253889925286466	0.00163139961069095	-0.0236039635274192	BTBD3	down
D15Wsu75e	0.471958727845944	7.09025942092671	3.77962234666127	0.000254140290251683	0.00163163641609626	-0.0245249592947046	D15Wsu75e	up
EXT2	0.230202112545394	9.19140791881702	3.77957522790962	0.000254182882275238	0.00163163641609626	-0.0246815478644677	EXT2	up
KIAA0286	0.347060556209284	6.63114157698147	3.77935156106538	0.000254385153852797	0.00163211260342011	-0.025424833826265	KIAA0286	up
CELSR1	0.172833121453765	5.65336525759385	3.77805567094799	0.0002555600972028	0.00163882574663215	-0.0297306487845423	CELSR1	up
PCSK2	-0.243745644905285	5.74246137987707	-3.77693491832246	0.000256580405964882	0.00164454101247713	-0.0334536239425098	PCSK2	down
ITGAL	-0.467537501777565	6.30974865913502	-3.77456694956103	0.000258748897343567	0.00165678037470845	-0.0413168733603708	ITGAL	down
KIAA0406	0.502655319719498	8.3141436667098	3.774556114709	0.000258758859377052	0.00165678037470845	-0.0413528436394168	KIAA0406	up
MCTS1	0.41034808368096	10.620107226633	3.77442432676174	0.000258880060119646	0.00165678037470845	-0.0417903558748618	MCTS1	up
MUC1	-0.637617524166762	8.61097539433007	-3.77285871562971	0.000260324030811757	0.00166518514086516	-0.0469870034326521	MUC1	down
IGL@	-0.373570037901156	7.41948821156436	-3.77092652412345	0.000262116652168672	0.00167581052781396	-0.0533981336657012	IGL@	down
SEC24C	-0.382415039637861	9.78665460186114	-3.76935554997756	0.000263582786863918	0.00168433895196592	-0.0586088590994374	SEC24C	down
SLC1A3	0.412458574028348	6.775656578919	3.76757699043556	0.000265252057034525	0.00169415624598192	-0.064506101608699	SLC1A3	up
LOC284244	-0.177676048548578	5.53361299415389	-3.76669039758908	0.000266087916737314	0.00169782042248377	-0.0674450131513256	LOC284244	down
CAPZB	-0.234948441898526	9.36064490698673	-3.76668581368262	0.000266092244835982	0.00169782042248377	-0.067460206673764	CAPZB	down
CEP55	0.763819989280708	7.78028687547765	3.76636763085247	0.00026639283477143	0.00169888763796675	-0.0685148002764651	CEP55	up
PDIA6	0.331595133849591	11.3579799082867	3.75835293175275	0.000274071652023656	0.00174698398703623	-0.0950562853811583	PDIA6	up
[truncated: 3,284 more rows]
