# Supplementary material for: Mechanistic investigation of glycolysis and pyroptosis in colon adenocarcinoma tissues, and prognostic analysis of patient clinical outcomes
Source: PLoS One. 2025 Jul 18;20(7):e0328560. doi: 10.1371/journal.pone.0328560 (PMC12273967; doi:10.1371/journal.pone.0328560)
Supplement: S1 File — (ZIP) [file pone.0328560.s003.zip › Additional data1/GSE44861_group.csv]

ID	group
GSM1092909	Control
GSM1092911	Control
GSM1092913	Control
GSM1092916	Control
GSM1092917	Control
GSM1092920	Control
GSM1092922	Control
GSM1092924	Control
GSM1092925	Control
GSM1092928	Control
GSM1092929	Control
GSM1092931	Control
GSM1092933	Control
GSM1092934	Control
GSM1092936	Control
GSM1092937	Control
GSM1092939	Control
GSM1092941	Control
GSM1092944	Control
GSM1092945	Control
GSM1092946	Control
GSM1092948	Control
GSM1092953	Control
GSM1092956	Control
GSM1092959	Control
GSM1092961	Control
GSM1092962	Control
GSM1092964	Control
GSM1092966	Control
GSM1092968	Control
GSM1092970	Control
GSM1092974	Control
GSM1092975	Control
GSM1092976	Control
GSM1092978	Control
GSM1092981	Control
GSM1092983	Control
GSM1092984	Control
GSM1092986	Control
GSM1092988	Control
GSM1092991	Control
GSM1092994	Control
GSM1092995	Control
GSM1092997	Control
GSM1092999	Control
GSM1093001	Control
GSM1093003	Control
GSM1093005	Control
GSM1093006	Control
GSM1093008	Control
GSM1093010	Control
GSM1093013	Control
GSM1093014	Control
GSM1093016	Control
GSM1093018	Control
GSM1092910	COAD
GSM1092912	COAD
GSM1092914	COAD
GSM1092915	COAD
GSM1092918	COAD
GSM1092919	COAD
GSM1092921	COAD
GSM1092923	COAD
GSM1092926	COAD
GSM1092927	COAD
GSM1092930	COAD
GSM1092932	COAD
GSM1092935	COAD
GSM1092938	COAD
GSM1092940	COAD
GSM1092942	COAD
GSM1092943	COAD
GSM1092947	COAD
GSM1092949	COAD
GSM1092950	COAD
GSM1092951	COAD
GSM1092952	COAD
GSM1092954	COAD
GSM1092955	COAD
GSM1092957	COAD
GSM1092958	COAD
GSM1092960	COAD
GSM1092963	COAD
GSM1092965	COAD
GSM1092967	COAD
GSM1092969	COAD
GSM1092971	COAD
GSM1092972	COAD
GSM1092973	COAD
GSM1092977	COAD
GSM1092979	COAD
GSM1092980	COAD
GSM1092982	COAD
GSM1092985	COAD
GSM1092987	COAD
GSM1092989	COAD
GSM1092990	COAD
GSM1092992	COAD
GSM1092993	COAD
GSM1092996	COAD
GSM1092998	COAD
GSM1093000	COAD
GSM1093002	COAD
GSM1093004	COAD
GSM1093007	COAD
GSM1093009	COAD
GSM1093011	COAD
GSM1093012	COAD
GSM1093015	COAD
GSM1093017	COAD
GSM1093019	COAD
