# Supplementary material for: Mechanistic investigation of glycolysis and pyroptosis in colon adenocarcinoma tissues, and prognostic analysis of patient clinical outcomes
Source: PLoS One. 2025 Jul 18;20(7):e0328560. doi: 10.1371/journal.pone.0328560 (PMC12273967; doi:10.1371/journal.pone.0328560)
Supplement: S1 File — (ZIP) [file pone.0328560.s003.zip › Additional data1/GSE44861_Matrix_norm.csv]

	GSM1092909	GSM1092911	GSM1092913	GSM1092916	GSM1092917	GSM1092920	GSM1092922	GSM1092924	GSM1092925	GSM1092928	GSM1092929	GSM1092931	GSM1092933	GSM1092934	GSM1092936	GSM1092937	GSM1092939	GSM1092941	GSM1092944	GSM1092945	GSM1092946	GSM1092948	GSM1092953	GSM1092956	GSM1092959	GSM1092961	GSM1092962	GSM1092964	GSM1092966	GSM1092968	GSM1092970	GSM1092974	GSM1092975	GSM1092976	GSM1092978	GSM1092981	GSM1092983	GSM1092984	GSM1092986	GSM1092988	GSM1092991	GSM1092994	GSM1092995	GSM1092997	GSM1092999	GSM1093001	GSM1093003	GSM1093005	GSM1093006
DDR1	10.7080810585586	10.1036415015015	8.63526125375375	9.4408445045045	8.69158213213213	10.1498649534535	9.53648228978979	10.2295381231231	9.28741903603604	10.2482640315315	9.04399810510511	9.78836917267267	10.5407019654655	9.90334811111111	10.1397747822823	10.5442746321321	9.20872385885886	10.7432731981982	10.6933720570571	10.3421230555556	10.5368524279279	10.0621245495495	9.60924957207207	9.33028171171171	9.08740376876877	9.84146945195195	9.28288844594595	8.20712162762763	8.92148934984985	9.53049045045045	10.4036866441441	10.6183928768769	10.1397747822823	8.91218006756757	10.5407019654655	9.28741903603604	7.84936784734735	10.1343377252252	10.3111821708247	10.1541050825826	10.1927571771772	10.648857042042	8.5088916996997	9.51505709459459	9.81626508258258	9.32956555105105	9.64038210960961	9.8512682957958	10.180345515015
RFC2	6.55150453003003	5.76788414298389	6.4502211951952	6.73266672672673	5.35647448798799	6.57940601801802	6.78406665015015	6.97451334984985	7.21143720720721	7.29562622672673	6.80920028635779	6.78406665015015	6.45229014864865	7.39442069069069	6.9837149034034	7.02217812162162	6.02166861861862	6.71666885135135	6.78778336944087	7.12103952102102	6.94222121621622	6.27260393693694	6.0799207976438	5.9110150518018	5.7826792957958	5.59002701201201	7.11077016216216	7.7382171006006	6.57854745495496	6.74674961561562	7.24663192342342	6.92007647147147	7.80255095782146	6.97051518918919	7.28542749249249	7.93391223559924	7.24300483183183	5.82604093093093	6.6544357992278	6.87608123573574	6.91254188588589	6.64575396289146	6.51880354654655	7.0306824954955	5.59042477027027	7.36185025075075	6.40344909009009	7.31833335735736	6.86562200850851
HSPA6	5.67480765765766	5.56212715165165	6.24100699356499	5.53452621321321	5.30726127627628	5.92672342192192	6.50016108258258	5.92723303753754	5.59002701201201	5.80868535285285	6.58202783633634	5.98274553603604	5.73610352702703	5.72446828392028	6.20760256756757	5.74552747822823	5.61984250600601	5.84760301201201	5.65788687237237	5.94101398477049	6.05868369219219	5.53737443843844	9.20739883633634	5.78497370870871	5.50606368318318	5.69206177691978	5.43960891891892	5.55980601951952	5.77371007507508	5.81857296764947	5.82863170652471	5.7338020975976	6.67512235585586	5.4149299039039	6.34777876553477	5.74285655405405	7.92589371171171	6.26726989114114	5.99362031495782	5.79262304804805	5.90663312312312	6.01730763413413	6.29390914414414	6.1745184009009	5.92239255362505	6.04136583587434	6.07704244894895	5.70364439039039	5.4897834984985
PAX8	5.73785067567568	5.92071980855856	5.62604960735736	5.83101865990991	5.64541182268632	5.77866048648649	5.75125277416052	5.72769979279279	5.8568964009009	5.82863170652471	5.54694176801802	5.87808807807808	5.79623130255255	5.77169804361179	5.74552747822823	5.7731653490991	5.83743175675676	5.79571411336336	5.82628046546547	5.74206760285285	5.84706967717718	6.05742957357357	5.84287397665848	5.68606618918919	5.85192410585586	5.81317466666667	5.84954657957958	5.79429427177177	5.68399267642643	5.64202103978979	5.73959349399399	5.75152374249249	5.92550604354354	5.82759734984985	5.75826766216216	5.75561438963964	5.68223877252252	5.61456081906907	5.6350779466967	5.66624436172536	5.6715823993994	5.69677265540541	5.50388707582583	5.71958722072072	6.26726989114114	5.64079004859405	5.63549296921922	5.72964597297297	5.6862993456866
GUCA1A	5.37128151351351	5.54208488888889	5.56052968618619	5.48702309159159	5.70001804204204	5.39355059459459	5.30726127627628	5.58588306156156	5.54208488888889	5.48076724474475	5.38487441891892	5.49083334834835	5.50041997597598	5.31014385135135	5.26581331831832	5.45552891141141	5.624793496997	5.6755227996178	5.43637462987988	5.50826277027027	5.46626788288288	5.49499268768769	5.56812018318318	5.59563530480481	5.45211673423423	5.80953529279279	5.44409338438438	5.60081795045045	5.49560121621622	5.28999967417417	5.39884630737881	5.389943003003	5.82967287278187	5.37486007057057	5.42430815315315	5.52475145645646	5.49705523273273	5.86030164414414	5.2392200975976	5.37535228978979	5.36139572501073	5.4491009009009	5.58076628378378	5.37671915915916	5.83743175675676	5.29159645967396	5.20658591591592	5.31144477027027	5.4522957972973
UBE1L	9.30416719219219	8.86062865615616	9.09500214714715	9.9852026018876	8.81922438063063	8.99712164114114	8.55988167117117	8.74859275375375	9.69150775375375	9.08944795045045	8.1254235472973	9.40318263288288	9.95093375675676	7.98781762387387	8.87232861943762	8.60523946771772	9.39123310960961	9.24403325525526	8.81736904654655	9.07507807357357	9.33028171171171	9.99371548498499	8.16985166898717	9.15986665165165	9.5243589954955	9.89858177177177	8.95506522972973	9.49775259309309	8.74308037430287	9.0652379954955	8.50224745709996	8.94703835135135	8.18186724174174	9.46201931831832	9.05846671921922	7.92968973573574	8.54532112762763	10.7337796021021	9.00937644894895	8.55463630630631	8.80948286036036	9.11171583333333	8.61524047447447	8.79945805555556	10.018559024024	8.51179698948949	9.04399810510511	8.85585756606607	9.17843222372372
THRA	6.11826821771772	6.15369104354354	6.07704244894895	6.05354955855856	6.23133036786787	6.10150426876877	6.08671566816817	6.11428851351351	5.97636296546547	5.99750263213213	6.35964005255255	6.34113545645646	6.35563959259259	5.93214773530674	6.09923510706861	6.06644257657658	5.95175788438438	6.18139687087087	6.05617621921922	6.11397539339339	6.13543348117348	6.19412184384384	5.94334102102102	6.14125793993994	6.11936490690691	6.03970521771772	6.57981556331056	5.95631748498499	5.92992109159159	6.06226924024024	6.06486864714715	6.2287843987559	6.12628814564565	5.8347713963964	6.08364505555556	5.7759658948949	6.56160797297297	6.46233303603604	6.0507231981982	5.9343381981982	5.86553065315315	6.19048563813814	5.99723715915916	5.90802801337701	6.51588165165165	5.94248803053053	5.8772468993994	5.9637995965251	6.07796698798799
PTPN21	6.22949424924925	6.03241653589954	5.92322276126126	5.67796113363363	5.73513815744316	6.18629736336336	5.97821543843844	6.22538001751752	5.85530076126126	6.20798864714715	6.19181220584221	5.92550604354354	6.12176258258258	5.94960457507508	5.88936855105105	6.25074495180758	5.88444292042042	5.91021125375375	6.01707146996997	6.2163106036036	5.9647593947794	5.88547948348348	5.84481295045045	5.81091835585586	6.06009852102102	5.75393141141141	6.01707146996997	5.85110343093093	6.01497734984985	5.99301611661662	6.26221828378378	6.38095771921922	5.74687040540541	5.74675766291291	6.09170932386232	5.7321819039039	6.0158796975052	6.3820744015444	6.0887369039039	6.14687446096096	5.97939579279279	5.99750263213213	5.75634463963964	6.15966494479094	5.78421379504505	5.98730165165165	5.94819434534535	5.89974332432433	5.95466187537538
CCL5	7.83586	8.5405226951952	8.95169753753754	8.54474766516517	10.0621245495495	8.73112421436822	8.63088547447448	10.1185740510511	10.7135596996997	8.95997783183183	7.59940065615616	10.0734608333333	9.10821675144375	8.35067421321321	9.5902541966967	8.65854612312312	8.72798374624625	8.65026936486487	8.63283641655942	9.1448045015015	8.78027758258258	8.78604796546547	8.4831162001287	9.86627252252252	11.1251018243243	10.9546781276276	7.68500724474475	8.97498553603604	8.65735514737815	8.18763518318318	8.48918697897898	7.96019810810811	8.16758674474474	8.88765903481504	7.98340980480481	8.27762232582583	6.22842484234234	10.9747447597598	8.48724172522523	7.6265973993994	8.46395060810811	8.16009745667096	8.61406973873874	7.98124937128037	9.36764827627628	8.08871195345345	9.33594246846847	9.26420254504504	9.01059488288288
CYP2E1	5.43043095345345	5.4065734009009	5.27361311561562	5.50309627777778	5.44135802102102	5.38234962462463	5.476586996997	5.48394356606607	5.44453996996997	5.47873745495496	5.67504861561562	5.5484195945946	5.59715540554191	5.44764263513514	5.50707416216216	5.55861727477477	5.37600963213213	5.46667327177177	5.44700853603604	5.42319754611755	5.46791592449593	5.54437047597598	5.42777722822823	5.40346936786787	5.41239457207207	5.45896072072072	5.61318045795796	5.44387935735736	5.30566195945946	5.89660820570571	5.40590403453454	5.48589233483483	5.53597738138138	5.30806583333333	5.53597738138138	5.44346880480481	6.09260569369369	5.81906242342342	5.51870882882883	5.44679324002574	5.43558206456456	5.5767576966967	5.50946496782497	5.53659882568933	6.17118203903904	5.43558206456456	5.60962151951952	5.55253062762763	5.42642857357357
EPHB3	7.09848993693694	6.49175387537538	6.55269273273273	6.99881949099099	6.97578003153153	7.37910792192192	6.78173651451451	7.63518958408408	6.84313783933934	6.90748962912913	6.77235588338338	7.22858287837838	7.74857743693694	7.03343795945946	6.96316321471472	8.08871195345345	7.0041025960961	7.13339859009009	7.23774202202202	7.15438636991537	7.49806009223509	7.7362313033033	7.96660513513514	7.24601641741742	6.69526127627628	7.25817099249249	7.54476413513514	6.45862453653654	6.90795362912913	7.13477522672673	7.76955097897898	6.94509876676677	7.37192415015015	6.10756137214137	7.4012918978979	7.69380104804805	6.19629134384384	6.92519665637066	7.41745595720721	7.40333153903904	7.11123380630631	7.12473126351351	6.5594110015015	7.09158660660661	7.83649883483484	6.68702338438439	7.14631967267267	7.29901671964822	7.10751744272844
ESRRA	8.47287669219219	8.94628357882883	7.78652612912913	8.14783968296868	8.21957119069069	8.46627340840841	8.24665296246246	8.18340864092664	8.51051588588589	8.58157084834835	7.63225178678679	8.52701526426426	8.86062865615616	8.15740470543271	8.44138815015015	8.32892968618619	8.13999568693694	8.55240004204204	8.39991591055341	8.63876296373296	8.73544243093093	8.42846645795796	7.95868902252252	8.06471897147147	8.08871195345345	8.19389165615616	8.56105785585586	7.73971125975976	8.16570105930931	8.64351742492493	8.84443953003003	8.56945294294294	8.47168289339339	8.47287669219219	8.76634896396396	8.34402746996997	7.19595524474475	8.6950722972973	8.41342499399399	8.27533968768769	8.43199658108108	8.43789046546547	7.95014273423423	8.0576222987988	8.53873704954955	8.08985902852853	8.26788039339339	8.46446510510511	8.52931273273273
CYP2A6	5.91267015615616	6.0516825	5.85011452852853	6.12146939189189	6.09857702852853	5.75634463963964	5.89282999399399	5.88303149099099	6.05294292392392	5.81388082882883	5.83239818093093	5.94390952702703	6.2266913033033	5.94664420890371	5.89691946546547	5.86319482732733	5.92752955705706	5.92752955705706	5.92432769069069	5.95466187537538	5.98935507057057	6.13038807807808	5.95294237987988	6.03305421171171	5.8833061954262	5.72474172297297	6.08021843093093	6.28972211861862	5.94216411411411	5.89606117867868	5.9226868993994	5.85715878514879	6.56074972222222	5.99876601351351	5.9204588972154	5.78967106470107	5.79723836336336	6.00144131381381	5.9199477987988	5.94450543393393	6.02373705405405	5.96326412912913	5.97021343543544	5.8342339984985	6.37905762162162	5.91527675375375	5.83185882882883	5.94792427027027	5.94930722522523
GAS6	10.0373900705706	9.76637298798799	9.56109885885886	9.78836917267267	9.6299586981982	10.2459005405405	9.86699979464079	10.2922959309309	10.2969964339339	9.84421889039039	9.4086197972973	10.1365387897898	11.0055914159159	9.58132459459459	9.75975215015015	9.90907497747748	9.85045373123123	10.8440446021021	10.2723373798799	10.2911666190476	10.4417022162162	10.4758653498498	9.82333784534535	10.2357421921922	10.3031708258258	10.1728206971257	10.4951686621622	8.67775923873874	9.70410241591592	10.1263347672673	9.85045373123123	9.69655352691153	9.70568160810811	8.71254235735736	10.1133015615616	9.10694007957958	9.22350663663664	10.8321025285285	10.5937562237237	9.56612605855856	9.92026498391248	10.6089640840841	8.90636455105105	9.53316885585586	10.2459005405405	9.32410614564565	10.0431632822823	10.1950373326898	10.175918986272
MMP14	6.69257811411411	6.96167728850279	6.58949005233805	6.54259910960961	6.78730555555556	6.41500266638067	6.32160079279279	6.52729607057057	6.55688652402402	6.46550608108108	6.35599348598599	6.56536527927928	6.68097101201201	6.29390914414414	6.53161221921922	6.59797124024024	6.60182787087087	7.40276645645646	6.52407374324324	6.49175387537538	6.58618374474475	6.97578003153153	6.52574006199056	6.67650511861862	6.38020107207207	6.71374133933934	7.06191841441441	6.64870441141141	6.42618100600601	6.31661317353067	6.49352123573574	6.49516718468469	7.44845454054054	6.98869198348348	6.48167731981982	6.55398408408408	6.50941240990991	6.63934386786787	6.37943250900901	6.72415373080223	6.449835	6.34153564564565	6.15570015551266	6.42922898648649	7.07485213663664	6.35011817567568	6.28118936236236	6.32160079279279	6.407809496997
TRADD	7.75163100879451	7.96980156906907	7.7649010472973	8.04561727027027	8.27275870570571	7.75016228328328	7.59437581831832	7.4015595	7.72948734234234	7.70639286036036	7.36605057807808	8.01501091291291	8.1520581966967	7.56139041441441	7.81515551951952	7.54142776276276	7.69243146191646	7.97094814564565	7.69697012762763	7.58037843543544	7.87605143865294	8.20929002252252	7.94153987987988	7.78024373873874	7.76764893093093	8.05073110510511	7.95072992492493	8.29230277477478	7.65382201351351	7.77436923166023	7.48578286786787	7.60936368618619	7.89541570570571	8.38793881156156	7.65642074201474	7.49591605105105	7.20184318918919	8.59382467867868	7.5715782027027	7.56793123205023	7.87208681981982	7.59681882432432	7.58148418918919	7.67681746546547	8.30002198948949	7.46861694444444	7.68769008067158	7.73417181006006	7.72677501051051
FNTB	5.91212392192192	5.7996026966967	5.74754576576577	5.78447984384384	5.56277574774775	5.83292022822823	5.77519126098826	5.87639176426426	5.72890169369369	5.74285655405405	5.68399267642643	5.80538029279279	5.69094215315315	5.80313636636637	5.71751563813814	6.05136460960961	5.56175571021021	5.95741075075075	5.84674186786787	5.83640483858859	5.87639176426426	5.76101489489489	5.89632727927928	5.6678243948949	5.57304886036036	5.77345901801802	5.86119957057057	5.7416448018018	5.8852309954955	5.77463391226941	6.08905045045045	5.92158927327327	6.00115704204204	5.68694158408408	5.91323016298116	6.04983396396396	5.92901415915916	5.64285476726727	5.79112607807808	6.19729217301917	5.85033730855856	5.78447984384384	5.44979370870871	5.83214691741742	5.58115478228228	5.66492564264264	5.71571916775867	5.77169804361179	5.72705683333333
PLD1	6.90328057057057	7.00895193693694	6.11794008408409	5.86204064264264	6.28568204804805	6.66939882882883	6.30774232282282	6.39881778528529	6.12416601951952	6.37222292792793	5.96993361361361	6.58836807657658	6.38403356156156	6.71935283933934	6.5166770960961	6.53696798398398	6.52527136014586	6.49352123573574	6.79187257507508	6.8122135990991	6.46871281681682	6.18522312312312	5.96931522537923	6.09038279279279	6.43156874474474	6.61328755598456	5.95576071321321	5.74618268318318	6.24059716966967	6.80454019069069	7.11172496921922	7.35734757807808	5.76324703903904	6.25486681231231	6.66807561679862	6.217386996997	5.7665878948949	6.26900891591592	6.47903920720721	6.61591964714715	6.66897509009009	6.76805425075075	6.27670512912913	6.46345838288288	5.89175342792793	6.34435451051051	6.19514868393393	6.42618100600601	6.57693736486487
PMS2L11	8.17032131981982	8.89589881681682	8.14347118168168	9.02493537537537	8.38398783483484	7.99478682282282	8.06051287947038	8.01195296696697	8.4106896495359	8.11312292492493	7.6121211021021	8.14052884770485	8.63148652552553	7.87776352252252	8.33012718127218	8.13830299030849	8.45430911261261	8.50604545045045	8.22937694294294	8.18545889039039	8.06727610660661	9.0888216966967	8.52876365915916	8.17809158668284	8.24768144894895	8.23538693843844	8.49427728978979	9.08331618618619	8.06840567971818	8.08956611349986	8.15156045420421	8.16432062162162	9.32316511561562	9.32237608858859	8.12651612012012	8.51600382132132	7.8304862042042	8.40730193993994	8.33877349335049	8.3411558978979	8.43251896996997	8.2244380975976	7.89754616141141	8.55525747747748	8.46284092492492	7.90378554954955	7.9167003978979	8.08369940990991	8.15425946300846
BAD	7.78703102552553	6.7599253993994	6.79823915465466	7.05011023423423	6.39839662441012	7.41362440690691	7.1817332027027	7.29031434834835	7.42653628678679	7.43116657357357	7.42790348498499	8.25519492042042	8.0364909984985	7.18995257241857	7.77746266366366	7.75215818018018	6.43645713513514	7.66339986936937	7.67624585885886	7.28581618618619	8.08142536440287	7.62918871200421	6.13208098798799	6.64226228228228	6.43043600600601	6.65053191891892	7.47914474774775	6.80454019069069	7.1548035960961	6.92768472645373	7.488756496997	7.39284824024024	6.38325324624625	6.98552941441441	7.44990400525526	7.70585354654655	7.40068987837838	8.21041461411411	7.63125043168168	7.32797347747748	7.55281755780781	7.31581560199485	7.36185025075075	7.44337244294294	6.76937263792364	6.97798081231231	7.24706207807808	7.61563222308022	6.89088490640641
PRPF8	10.2494449279279	9.52284734684685	10.5769701201201	11.0140340840841	8.65611873745174	10.0322176846847	9.68784497297297	10.7491097672673	10.5186801201201	10.6540222747748	10.7571367582583	10.6540222747748	10.6423296171171	10.1651592657658	10.442777454955	10.9730608333333	8.85650314714715	10.6651897897898	10.5016778843844	10.735299466967	10.5923278078078	10.042207454955	10.2105470915916	9.55201818318318	9.4086197972973	10.2239012972973	10.7714528528529	11.3177520878378	9.21982569219219	9.79128599249249	10.7011268393393	10.5278544069069	10.0849508963964	9.97342206456456	10.6368327927928	9.29529582582583	11.0843778153153	10.3543059009009	10.660927027027	10.744954512012	10.7994584984985	10.9436636336336	9.50454664564564	10.1507322072072	8.29284342642643	10.5210064339339	10.6566862042042	10.8051585735736	10.6721730405405
CAPNS1	11.8898341441441	10.3244630795796	10.5106472004505	11.4245703303303	8.48071914564565	11.4925816426426	11.0188259039039	11.6340505255255	11.9608936111111	12.0642654234234	11.6283090765766	12.2531744129129	12.7950309309309	11.6087878813814	12.1744108108108	12.5207598048048	9.29765754654655	12.2080130405405	12.1650305855856	12.1182778978979	12.6098330780781	12.1270537087087	10.2890398948949	9.68611407657658	9.26566527627628	8.68257450600601	12.5576571681682	11.7783588588589	10.1791371771772	11.1851076201201	12.2278663363363	12.2982144444444	11.5914491141141	10.1780256636637	12.5414817942943	11.6521701801802	11.9908878828829	11.839509954955	11.6891348573574	11.9102119369369	11.4509352762763	11.6923208558559	10.3306053783784	11.0125688633634	12.3838897747748	10.9645702252252	11.0196794459459	11.6468440540541	11.2497270615616
RPL35	11.6444121171171	10.9514961711712	12.6730032957958	12.8017958858859	11.5961952312312	12.0192943843844	12.2836614414414	12.0758136786787	12.4239423573574	12.2982144444444	12.2004815765766	12.4132570345345	12.5629273648649	12.0946818168168	12.2237933183183	12.0564581231231	11.3809817417417	12.2237933183183	11.8423071696697	11.9175844144144	12.2120795720721	12.2368228828829	12.7474930855856	11.2476243468468	10.9920921546547	11.4582525675676	12.689733018018	12.6612622672673	12.5363297747748	12.2368228828829	11.9675413633634	11.9758871171171	12.3700009234234	12.7731553903904	12.1270537087087	12.9500996096096	12.324444984985	12.3928104654655	12.1967791741742	12.060539481982	12.1438995045045	12.0978204279279	12.7662847297297	12.2937715615616	11.9030596021021	12.1744108108108	12.0302593363363	12.3156193243243	11.9319785660661
RPL28	10.5186801201201	10.3942293573574	11.2399168168168	11.6087878813814	10.8277896471471	10.8337607222222	10.930213018018	10.9645702252252	11.1492977702703	10.7402383873874	10.7935110435435	11.2380347222222	11.4118317237237	10.7307743078078	10.7748436861862	10.6513344159159	10.6308727477477	10.9137821621622	10.768262515015	10.789356524024	11.064657972973	11.7119510885886	11.6830609654655	10.5059308483483	10.5689487972973	11.217661524024	11.0987358093093	11.1663605705706	10.6183928768769	11.1290514189189	10.7475379129129	10.78250553003	12.0120310660661	11.0929081756757	11.104696524024	10.9630315285285	10.7278786261261	11.5486658633634	11.0439395195195	10.8693711861862	11.1007401351351	10.9355856681682	10.8234035885886	10.7851433213213	11.0736932207207	10.8761385735736	10.8941511336336	11.1402821096096	10.9137821621622
EIF4G2	9.1736151981982	9.2627248005148	9.00865845774346	9.00597305555556	8.90000736636637	8.96399568745669	8.90830726276276	8.93060835354585	8.8818768993994	8.87658878978979	9.15856453925354	8.59445267867868	8.7082033018018	9.00388497747748	8.96662931081081	9.05846671921922	9.04592949099099	9.12262830930931	9.03005286658087	8.97631968468468	8.84443953003003	8.49040436001386	9.23838156156156	9.33375623873874	8.76937643393393	8.94767656006006	9.40232552552552	9.35470638103488	9.09567207957958	8.91080618768769	9.14682892642643	9.19830997747748	9.4995107972973	9.54240475975976	8.97301030780781	9.02747521471471	9.08740376876877	8.63644936936937	8.8294213963964	9.05969458880309	8.94360161561562	8.88113653603604	8.94429560810811	9.05455122222222	9.08396577434577	9.02493537537537	8.94429560810811	9.06023987237237	9.00041265765766
EIF3S7	11.2640238348348	10.8599912912913	11.817941524024	12.3117477927928	10.999974253003	11.463216990991	11.4827172432432	11.5961952312312	11.8048930780781	11.6014166651652	11.5707147522523	11.5938156531532	12.0564581231231	11.3538541441441	11.5628966516517	11.677383506006	10.8693711861862	11.6803413513514	11.5384861261261	11.4464567567568	11.6977250600601	11.934768460961	12.1967791741742	11.1989962462462	10.9730608333333	11.6226328453453	11.7963449249249	12.1967791741742	11.0736932207207	11.4827172432432	11.4208146456456	11.2305703978979	11.5760562192192	11.7963449249249	11.6748096546547	11.6633947972973	11.3016091966967	12.0342114264264	11.7751252822823	11.3038904189189	11.4208146456456	11.6255822702703	10.9970906906907	11.4094738438438	11.2213286786787	11.5147455255255	11.71508746997	11.6444121171171	11.4725638198198
PARK7	12.3019987012012	11.4802263063063	13.1181387387387	12.9875591966967	12.5207598048048	12.4792754204204	12.6957804399399	12.6208323198198	12.885676006006	12.8704216216216	12.9568064264264	12.7390021546547	12.7874651051051	12.7605478303303	12.6987908731231	12.5363297747748	12.4961097747748	12.6041756381381	12.3376963888889	12.3796804804805	12.588231981982	12.5469575975976	12.2751041141141	12.6957804399399	12.2570854054054	12.4188823798799	12.8999945945946	12.9645456606607	12.7731553903904	12.5776894744745	12.3882306606607	12.0564581231231	12.8704216216216	12.885676006006	12.3700009234234	12.8479515480481	12.9141741741742	12.4543637537538	12.7145853603604	12.6041756381381	12.3069641441441	12.592764024024	12.8923610435435	12.7018013063063	12.4188823798799	12.9500996096096	12.5753076951952	12.8151881516517	12.3376963888889
SRP14	12.7390021546547	12.7605478303303	13.1929296246246	12.9419296246246	13.0732761561562	12.6789561561562	12.920758993994	12.8086804054054	12.9500996096096	12.8479515480481	12.8346452102102	12.6612622672673	12.2368228828829	12.8923610435435	12.7265972372372	12.588231981982	12.9645456606607	12.9875591966967	12.6098330780781	12.63112003003	12.5682492042042	12.6545653678679	12.8218063813814	12.9960381261261	12.7474930855856	13.1461634984985	13.2617799249249	12.9284702402402	13.2517771621622	13.1181387387387	12.7328612162162	12.7018013063063	12.877413018018	13.2228718588589	12.4492727327327	13.0920430285285	13.2517771621622	12.5363297747748	13.0594630630631	12.885676006006	12.6146078078078	12.877413018018	13.2119918318318	13.1368209159159	12.6264601126126	12.8999945945946	12.8704216216216	12.9568064264264	12.7950309309309
GDI2	11.8674475375375	10.1485235960961	11.030167454955	11.4118317237237	9.76814848348348	10.5869298888889	10.606028963964	11.759659542042	10.9055403483483	11.151335503003	10.7950781981982	10.0364487372372	10.2008134894895	11.3411403588589	11.3102445945946	11.7512707867868	9.7716205975976	11.7234460645646	11.5486658633634	11.7296585660661	10.8616135810811	8.9114874013299	9.80152746546547	9.48211079429429	9.53648228978979	9.60670777027027	12.1518949024024	12.5983347447447	10.7979694444444	10.660927027027	12.4900061786787	11.9458958153153	12.3882306606607	11.7811546996997	11.5988512162162	12.319476036036	11.3516251621622	9.32179918468468	11.4777360810811	12.1518949024024	11.7751252822823	11.3278253453453	10.6143036516517	11.7234460645646	9.84757825225225	11.1832958948949	10.7714528528529	11.3856578798799	11.0987358093093
RPL11	13.3049401726727	12.268555960961	13.6376347897898	13.8325193243243	12.9066001801802	13.3254523423423	13.575162042042	13.3729793093093	13.4772087837838	13.5008301201201	13.4675143768769	13.2944844594595	13.5367566591592	13.4303597822823	13.4424190840841	13.4303597822823	12.6789561561562	13.5105619369369	13.1929296246246	13.2119918318318	13.3729793093093	13.2944844594595	13.3254523423423	12.8624812477477	12.7605478303303	12.8151881516517	13.9303406906907	13.8466005105105	13.5367566591592	13.4424190840841	13.2734023873874	13.2228718588589	13.8466005105105	13.9143261711712	13.3826385885886	13.5008301201201	13.4088445195195	13.3049401726727	13.5997944444444	13.3254523423423	13.3049401726727	13.233636966967	13.548899954955	13.5632106756757	12.8218063813814	13.3151536636637	13.3826385885886	13.5367566591592	13.2119918318318
ARF3	9.79394280780781	10.184880487988	9.56353236636637	9.9336738003003	9.94637843993994	10.1101197672673	9.58934848348348	9.71653176726727	9.82766230780781	10.2105470915916	9.43842617890968	10.4265822582583	10.4649496396396	9.69150775375375	10.0925132432432	9.91189584084084	9.69255116366366	10.0122737717718	9.95492035735736	10.0094560677986	10.153023536036	10.3053376756757	9.94154452402402	9.65551953903904	9.1867690945946	9.87751172372372	9.81804299249249	9.79394280780781	8.9418906006006	9.70942724024024	10.0849508963964	10.1907000600601	9.60083598948949	9.34408888438438	10.3339636561562	9.23613544144144	9.38445546096096	10.6917435660661	9.59846579279279	9.98708821321321	10.1036415015015	9.83672839339339	9.21094583933934	9.53817572822823	10.78250553003	9.52043925525525	9.34851107957958	9.84039944144144	9.81712388717289
RPL24	13.2617799249249	12.2982144444444	13.8586252102102	13.717275487988	13.1018529279279	13.2734023873874	13.6763962462462	13.4303597822823	13.4546418018018	13.4303597822823	13.5997944444444	13.4303597822823	13.575162042042	13.5367566591592	13.3826385885886	13.548899954955	12.7874651051051	13.3826385885886	13.3528038138138	13.4088445195195	13.284030960961	13.1828907207207	13.886158966967	13.083029954955	12.8411098198198	12.8999945945946	13.9575224474474	13.8731121546547	13.7605468318318	13.524346996997	13.2228718588589	13.1745098573574	13.7605468318318	13.9575224474474	13.3528038138138	13.7908809009009	13.7785533183183	13.233636966967	13.548899954955	13.3635043018018	13.3729793093093	13.4186221846847	13.8198962012012	13.5997944444444	12.7328612162162	13.6639502702703	13.5867370570571	13.548899954955	13.4675143768769
HNRPC	10.7763990915916	9.9356610960961	11.4030808258258	11.5888286651652	10.3244630795796	10.6959937987988	10.8941511336336	11.2073282642643	10.7777777552553	10.9935728453453	10.8147444144144	10.3375208048048	10.1133015615616	11.2008239114114	10.8453930315315	11.0406048348348	10.6448959159159	10.5175975840841	10.966476493994	10.9450969594595	10.4087088513514	9.83761130630631	11.3166181156156	10.4823913528529	10.2367230435435	10.4074864414414	11.5244763813814	12.1922149924925	10.7809711786787	10.7265909684685	11.2760596921922	11.0170208933934	11.7181998948949	11.8963862537538	10.9904080930931	11.2110414489489	11.1989962462462	9.80416583933934	10.9157030870871	11.1873241816817	10.9121476726727	10.9137821621622	10.7278786261261	11.2305703978979	10.1983561531532	11.2619767192192	10.8147444144144	11.2848947522523	10.5614653813814
SEPT2	11.0987358093093	10.5278544069069	11.2932346246246	10.9799883423423	11.4530423348348	10.8365561996997	11.0107891966967	11.0470912687688	10.7080810585586	10.8834061996997	11.6720744369369	10.9990837537538	10.773038045045	10.3208963363363	11.0774682132132	11.1532013828829	11.3102445945946	10.7522849234234	11.002636493994	11.0794397252252	10.5099008213213	10.9419379429429	11.0234077177177	11.784717454955	11.2092477252252	11.4164593243243	11.7658432132132	11.5988512162162	11.1083440465465	10.8162244504505	11.3321755780781	11.2723048123123	11.5680185585586	11.1309382357357	11.0352328753754	11.4509352762763	12.1690533033033	10.5614653813814	11.1458665315315	11.4387715045045	11.6493837837838	11.4118317237237	11.1971216936937	11.5961952312312	10.3566520570571	11.2802284684685	11.0008647522523	11.0283698423423	10.779373963964
HNRPA1	11.8514177177177	11.9716006756757	12.9141741741742	13.0632816516517	12.689733018018	12.261896006006	12.2570854054054	12.4031093843844	12.4352567717718	12.3747599399399	12.4239423573574	12.2237933183183	12.7145853603604	12.1967791741742	12.2798807507508	12.3417009984985	12.5576571681682	12.3700009234234	12.2278663363363	12.4792754204204	12.2890723348348	12.4961097747748	13.4772087837838	12.6368303513514	12.5313056741742	12.8411098198198	12.5207598048048	13.0475373663664	12.1312206081081	12.2708047297297	12.0913784984985	12.156396527027	12.8017958858859	12.8218063813814	12.2158574249249	12.249157042042	12.2798807507508	12.3331907357357	12.5012920945946	12.4081238438438	12.5012920945946	12.5776894744745	12.3656524924925	12.3928104654655	12.2751041141141	12.5207598048048	12.642678018018	12.4735736636637	12.4735736636637
RPS27A	14.0176685585586	13.9575224474474	14.4775947072072	14.2740092642643	14.3881000225225	14.1252518018018	14.3390342717718	14.1396323273273	14.1551006456456	14.0796372372372	14.4206524624625	14.2311153378378	14.0796372372372	14.1858287837838	14.0796372372372	14.1121063438438	14.304488460961	14.1252518018018	14.0628715465465	14.1252518018018	14.0005403603604	13.899441951952	14.2011082207207	14.3881000225225	14.2876680855856	14.3718311111111	14.2011082207207	14.2174457057057	14.3881000225225	14.0005403603604	14.0473424324324	14.0628715465465	14.3203946996997	14.3881000225225	14.0796372372372	14.1551006456456	14.4378249174174	14.0176685585586	14.2011082207207	13.8466005105105	13.9143261711712	14.1551006456456	14.2446516966967	14.2607269294294	14.2740092642643	14.3881000225225	14.3203946996997	14.2607269294294	14.2446516966967
RPS13	13.7785533183183	13.5008301201201	14.0473424324324	13.9303406906907	14.4206524624625	13.8731121546547	14.0473424324324	14.0005403603604	14.0176685585586	13.8466005105105	13.9440072822823	13.6512735585586	13.8036168618619	14.0005403603604	13.8586252102102	13.7908809009009	14.3881000225225	14.0796372372372	13.7048665915916	13.9575224474474	13.7048665915916	13.7048665915916	14.0796372372372	14.3718311111111	14.1121063438438	14.4378249174174	14.1396323273273	14.1252518018018	14.0473424324324	13.8586252102102	13.5867370570571	13.971540960961	13.8731121546547	14.0628715465465	13.575162042042	14.0473424324324	14.1551006456456	13.9858749099099	14.0628715465465	13.971540960961	14.1252518018018	14.1121063438438	14.1858287837838	14.0473424324324	14.4378249174174	14.1702730105105	14.1858287837838	14.0005403603604	14.0176685585586
FAU	13.2734023873874	13.1659437387387	13.9858749099099	14.1121063438438	13.9440072822823	13.524346996997	13.8586252102102	13.5997944444444	13.899441951952	13.6376347897898	13.6639502702703	13.886158966967	13.7605468318318	13.6763962462462	13.6235608108108	13.5867370570571	13.6763962462462	13.717275487988	13.3635043018018	13.2734023873874	13.4424190840841	13.9303406906907	13.6763962462462	13.8036168618619	13.5105619369369	13.7605468318318	13.717275487988	13.7605468318318	13.971540960961	13.734232972973	13.1461634984985	13.0920430285285	13.3896042492493	14.0473424324324	13.3437806306306	13.8466005105105	13.8731121546547	14.1551006456456	13.8586252102102	13.5632106756757	13.3528038138138	13.6895801051051	14.1702730105105	13.8586252102102	12.9344227852853	13.9575224474474	13.899441951952	13.899441951952	13.7468917042042
TARDBP	9.57649684684685	9.68865809309309	10.0883010135135	10.617000548048	10.0103770765766	10.130231981982	10.0311434459459	9.80063597297297	9.77067896396396	9.98974167417417	9.89282604354354	9.64688400450451	9.92987137387387	9.85045373123123	9.71026758258258	9.69817696096096	10.0538321846847	9.45683420720721	9.76313426126126	10.044896996997	9.55346261827212	9.47826397897898	9.78226243243243	10.1142894594595	9.88036251501502	9.39655066816817	9.60083598948949	9.88211460960961	9.73968347597598	9.76229527027027	9.55693835585586	9.71026758258258	9.53412938727189	9.79958231381381	9.83047834834835	9.43680645645646	9.80063597297297	9.71026758258258	9.79958231381381	9.56274157355707	9.8745928948949	10.0364487372372	9.70488956906907	10.0925132432432	9.78748803303303	9.80242039039039	9.99917620870871	9.70141388438438	9.69729180930931
CFL1	14.6221220570571	14.8519766666667	14.1702730105105	14.4775947072072	14.0324543093093	14.304488460961	14.2607269294294	14.4956254354354	14.668584496997	14.668584496997	14.0796372372372	14.668584496997	14.4378249174174	14.5374920345345	14.5786760960961	14.5265847747748	14.515677515015	14.7985257057057	14.7460132882883	14.5374920345345	14.7197726576577	14.7197726576577	13.6117706906907	14.5583933858859	14.4378249174174	14.7197726576577	14.5583933858859	14.5968715690691	13.3965699099099	14.2011082207207	14.6930318168168	14.825611021021	14.4587074474474	14.1396323273273	14.7730740540541	14.0796372372372	13.886158966967	14.668584496997	14.3881000225225	14.5968715690691	14.4206524624625	14.5786760960961	13.6895801051051	14.2011082207207	15.0947506756757	14.4060218918919	14.3390342717718	14.3718311111111	14.6458166516517
RPL18	10.0682177746593	9.83230123444873	10.1274038126588	10.6394967342342	9.9703401951952	10.044896996997	10.0883010135135	9.87843305555556	10.3966935195195	10.1011846846847	9.76637298798799	10.4785176351351	10.5769701201201	9.92799326426426	9.9916654009009	10.1385656891892	9.97845578078078	10.4254461786787	10.1036415015015	10.0671375675676	10.1609661786787	11.0908683408408	10.4064321876877	10.1498649534535	9.92987137387387	10.2219042102102	10.4861803753754	10.6987268873874	9.9703401951952	10.225977460961	9.81969942149292	10.0103770765766	11.0318755780781	10.783807972973	10.0073998423423	10.2229077777778	9.87661886636637	11.3921061786787	9.99645683183183	9.92987137387387	10.1895218498499	10.0278473723724	10.2435497447447	10.0935503558559	10.6947075	9.82247190690691	9.79030861111111	10.0579965057915	10.173956003003
EIF3S5	12.079777033033	11.0875663513514	12.6098330780781	12.8151881516517	11.3831465915916	12.2708047297297	12.2004815765766	12.3568057867868	12.3069641441441	12.2751041141141	12.5729259159159	12.5207598048048	12.4961097747748	11.9758871171171	12.2408495870871	12.2708047297297	10.9086127552553	12.5313056741742	12.2049140840841	12.3979000825826	12.3376963888889	11.9791936336336	12.1093243393393	11.8577734234234	11.5534531201201	11.9277974834835	12.7474930855856	12.8017958858859	11.7119510885886	12.2751041141141	12.2408495870871	12.1650305855856	11.7940387837838	12.1477029804805	12.261896006006	12.079777033033	12.7605478303303	12.4643618693694	12.2708047297297	12.1438995045045	12.4297695870871	12.4397421621622	11.9381863513514	12.183290036036	11.5361065615616	12.160688506006	12.4492727327327	12.2836614414414	12.2937715615616
RPL27	13.6235608108108	13.7908809009009	14.3881000225225	14.1551006456456	14.668584496997	13.9440072822823	14.2011082207207	13.8466005105105	14.1702730105105	14.0473424324324	14.1702730105105	14.304488460961	14.2311153378378	13.9858749099099	14.0176685585586	13.8466005105105	14.4775947072072	14.0628715465465	13.6639502702703	13.7908809009009	13.9440072822823	14.2740092642643	14.2876680855856	14.5968715690691	14.3718311111111	14.5583933858859	14.0628715465465	14.1121063438438	14.1551006456456	14.1121063438438	13.524346996997	13.575162042042	13.9143261711712	14.1858287837838	13.6895801051051	14.2446516966967	14.0964913738739	14.2876680855856	14.1121063438438	13.9303406906907	13.7605468318318	13.9143261711712	14.3554120195195	14.1702730105105	13.9303406906907	14.3203946996997	14.2311153378378	14.2011082207207	14.2011082207207
NARS	12.5524912312312	12.7328612162162	12.328920960961	12.4188823798799	12.7533677027027	12.6487056891892	12.4031093843844	12.5629273648649	12.7265972372372	12.6208323198198	12.2982144444444	12.3019987012012	12.6545653678679	12.5776894744745	12.6845956981982	12.5012920945946	13.1560873798799	12.4735736636637	12.5729259159159	12.588231981982	12.6545653678679	12.6208323198198	12.1690533033033	12.9284702402402	12.2327501351351	12.6545653678679	12.4188823798799	12.0342114264264	12.7533677027027	12.6673681681682	12.6208323198198	12.3838897747748	12.1312206081081	12.2278663363363	12.5776894744745	11.9226425487988	11.9572726276276	12.5060860585586	12.6845956981982	12.5829632582583	12.4397421621622	12.6612622672673	12.4031093843844	12.4188823798799	12.858855042042	12.6041756381381	12.4397421621622	12.6264601126126	12.8923610435435
STARD7	8.14568404354354	8.75116658258258	8.12998595195195	8.87423113213213	8.79771344294294	8.21727540540541	8.22660828828829	7.85980424024024	8.49949809309309	8.20654076576577	7.91188462462463	8.47618072222222	8.70509441076791	8.17357528978979	8.17809158668284	8.10247591059241	8.80629234984985	8.58568871621622	8.23047816666667	8.07979766366366	8.3371431539039	9.00798896396396	8.30610301651652	8.6591325	8.41022328700129	8.68668725375375	8.33548743093093	8.91288731681682	8.19772622372372	8.25006974324324	8.01915145045045	8.00451249324324	8.89589881681682	8.89133427177177	8.26291858108108	8.00835518253968	7.76415770720721	9.28884282732733	8.26788039339339	8.08142536440287	8.12433306456457	8.11529368168168	8.09640728228228	8.12489770398971	8.66248021621622	8.00936839339339	8.15853358258258	8.16221492535393	8.29700104354354
RPL19	13.9575224474474	13.4303597822823	14.4587074474474	14.4060218918919	13.9575224474474	14.0796372372372	14.2446516966967	14.3203946996997	14.2311153378378	14.2174457057057	14.1396323273273	14.1252518018018	14.2740092642643	14.1252518018018	14.1252518018018	14.2011082207207	13.7468917042042	14.0176685585586	14.1551006456456	14.1396323273273	14.1702730105105	14.1702730105105	14.4060218918919	13.8325193243243	13.8731121546547	13.8466005105105	14.1702730105105	14.3554120195195	14.0628715465465	14.304488460961	13.7908809009009	13.9575224474474	14.0005403603604	14.2876680855856	14.1121063438438	14.304488460961	14.3390342717718	14.2311153378378	14.2311153378378	14.0473424324324	14.0473424324324	13.899441951952	14.2740092642643	14.1551006456456	13.899441951952	14.0964913738739	14.1252518018018	14.2446516966967	14.1702730105105
SLC25A3	13.1018529279279	13.0205204204204	12.7197797747748	12.9645456606607	12.7197797747748	13.0920430285285	12.9723835885886	13.2944844594595	13.1461634984985	13.3345585285285	13.3826385885886	12.877413018018	12.7533677027027	13.4546418018018	13.2119918318318	13.3151536636637	12.7605478303303	13.3049401726727	13.3254523423423	13.1368209159159	13.1560873798799	12.5161339489489	12.7950309309309	12.920758993994	12.8704216216216	12.9960381261261	13.3528038138138	13.2617799249249	12.5112017567568	12.7731553903904	13.4772087837838	13.0732761561562	13.083029954955	12.6098330780781	13.4424190840841	12.9419296246246	13.3965699099099	12.4081238438438	13.2119918318318	13.575162042042	13.4303597822823	13.3049401726727	12.7390021546547	12.9797843543544	12.7801848798799	13.3635043018018	13.0395413858859	13.1745098573574	13.2944844594595
RPS11	11.3188860600601	11.8546530720721	11.9716006756757	12.8218063813814	12.3882306606607	11.6340505255255	11.8674475375375	11.5361065615616	12.3747599399399	11.5222588903904	11.6977250600601	12.2890723348348	12.885676006006	11.8078613738739	11.7328266591592	11.6923208558559	12.324444984985	13.0205204204204	11.5785308708709	11.7234460645646	12.2004815765766	12.9568064264264	12.8288276876877	12.0677598423423	12.0302593363363	12.5060860585586	12.6098330780781	13.1018529279279	12.2452347522523	11.8577734234234	11.499704039039	11.2705464114114	13.2517771621622	12.6545653678679	11.4849060735736	11.6444121171171	11.3719162762763	12.7197797747748	11.6521701801802	11.6059342942943	11.8932826456456	12.0156564264264	12.0833046321321	11.784717454955	13.233636966967	11.6387586336336	11.8110398198198	11.7658432132132	11.7264956501502
RPL9	14.2446516966967	14.0473424324324	14.4378249174174	14.668584496997	14.1551006456456	14.4775947072072	14.515677515015	14.3881000225225	14.4060218918919	14.0964913738739	14.3390342717718	14.4775947072072	14.5583933858859	14.4206524624625	14.4378249174174	14.3718311111111	14.2740092642643	14.5583933858859	14.3203946996997	14.4206524624625	14.3881000225225	14.2607269294294	14.4956254354354	14.4775947072072	14.2011082207207	14.0324543093093	14.668584496997	14.6221220570571	14.7730740540541	14.3554120195195	14.3554120195195	14.4060218918919	14.668584496997	14.668584496997	14.3554120195195	14.2876680855856	14.5583933858859	14.4206524624625	14.4060218918919	14.2876680855856	14.515677515015	14.4587074474474	14.7985257057057	14.5374920345345	14.4587074474474	14.3390342717718	14.4060218918919	14.4378249174174	14.3390342717718
DDX5	12.877413018018	12.877413018018	13.3345585285285	13.2423222072072	12.4031093843844	12.6041756381381	12.8288276876877	12.8999945945946	12.8017958858859	12.6730032957958	13.4186221846847	12.2663071921922	11.700748993994	12.7950309309309	12.6987908731231	13.1272604084084	12.4081238438438	12.5363297747748	12.5207598048048	12.8552288363363	12.3467738138138	10.8911827402402	12.0045278303303	12.8218063813814	12.4031093843844	12.0156564264264	13.1092775825826	13.2734023873874	12.8923610435435	12.4735736636637	12.9960381261261	12.7874651051051	12.3331907357357	13.548899954955	12.8704216216216	12.6264601126126	13.6895801051051	10.7135596996997	12.8552288363363	12.8624812477477	12.8288276876877	12.9797843543544	12.7731553903904	13.1461634984985	12.3700009234234	13.2228718588589	13.1745098573574	12.7731553903904	13.0632816516517
RPL6	13.5105619369369	12.6208323198198	13.899441951952	13.9440072822823	13.4088445195195	13.575162042042	13.7048665915916	13.8325193243243	13.6763962462462	13.5997944444444	13.8466005105105	13.6895801051051	13.9143261711712	13.575162042042	13.7605468318318	13.717275487988	13.0475373663664	13.524346996997	13.3826385885886	13.5691863588589	13.5008301201201	13.5997944444444	14.1252518018018	13.3729793093093	12.9645456606607	13.0124906396396	14.0176685585586	14.0473424324324	13.8586252102102	13.5632106756757	13.4186221846847	13.4546418018018	13.9440072822823	14.0796372372372	13.6512735585586	13.899441951952	13.8036168618619	13.4546418018018	13.8036168618619	13.5867370570571	13.7785533183183	13.734232972973	13.6639502702703	13.7605468318318	13.3965699099099	13.7468917042042	13.6639502702703	13.717275487988	13.6763962462462
DULLARD	9.90427856606607	10.2613821306306	10.4951686621622	10.9086127552553	11.030167454955	10.4114231016731	10.0935503558559	10.2367230435435	10.9436636336336	10.5536707582583	9.82247190690691	10.966476493994	11.1458665315315	10.0818707207207	10.2692929114114	10.1365387897898	10.3232372447447	10.3269546171171	10.2229077777778	10.130231981982	10.783807972973	11.4972225375375	10.1630331006006	10.0925132432432	10.3815699324324	10.9747447597598	10.9465212087087	10.8661387942943	9.83588306606607	10.3208963363363	10.0033726930502	10.2197914804805	9.99558244594595	10.4378546096096	10.2945527177177	9.04121663963964	9.66913233933934	11.5839025225225	10.301920533033	9.99076823273273	10.164067042042	10.2083121381381	9.8811193018018	9.83998061786787	11.1384698048048	10.2041230555556	10.2459005405405	10.4417022162162	10.5640408483483
RPL10A	13.1560873798799	12.1229655405405	13.6235608108108	13.5367566591592	12.7950309309309	13.1659437387387	13.524346996997	13.5008301201201	13.3049401726727	13.2734023873874	13.3254523423423	13.1828907207207	13.3049401726727	13.1745098573574	13.4893662462462	13.2228718588589	12.6845956981982	13.2023058633634	13.2023058633634	13.0294387537538	13.1828907207207	13.1560873798799	13.8198962012012	12.9419296246246	12.6730032957958	12.9066001801802	13.6235608108108	13.575162042042	13.4303597822823	13.1560873798799	13.1828907207207	12.8411098198198	13.5008301201201	13.4772087837838	13.0556444744745	13.7785533183183	13.4675143768769	12.9875591966967	13.6763962462462	13.3345585285285	13.3151536636637	13.4893662462462	13.5367566591592	13.4424190840841	12.3979000825826	13.4088445195195	13.3965699099099	13.524346996997	13.3049401726727
RPL17	14.3203946996997	13.5632106756757	14.6458166516517	14.5786760960961	14.3203946996997	14.4956254354354	14.5583933858859	14.4587074474474	14.3881000225225	14.2311153378378	14.4587074474474	14.3718311111111	14.2607269294294	14.515677515015	14.5583933858859	14.1551006456456	14.2876680855856	14.3718311111111	14.4378249174174	14.515677515015	14.3390342717718	13.8586252102102	14.2446516966967	14.0964913738739	14.0964913738739	14.0796372372372	14.3881000225225	14.4587074474474	14.5374920345345	14.4378249174174	14.3718311111111	14.3718311111111	14.5374920345345	14.5583933858859	14.4378249174174	14.4206524624625	14.4587074474474	13.971540960961	14.4775947072072	14.2740092642643	14.4956254354354	14.4060218918919	14.6930318168168	14.5968715690691	13.971540960961	14.4378249174174	14.4587074474474	14.5374920345345	14.4206524624625
PSMB2	9.0391656051051	9.26930994294294	9.07507807357357	9.58210608858859	9.37839275525526	8.95169753753754	9.17226272672673	9.51293278978979	9.64127405405405	9.26848273487773	9.1613347042042	9.23387793843844	9.38971933183183	9.44680968618619	9.18070281681682	9.32316511561562	9.41698893393393	9.69974984384384	9.07440594594595	9.31587322072072	9.28363166666667	9.61536764693265	9.6289612987988	9.2946174009009	9.22125513813814	9.76814848348348	9.02046834534534	10.301920533033	8.99303463063063	9.10479481381381	9.46058620870871	9.20525042307692	10.6102167927928	9.48674389339339	9.51891508708709	9.23759362162162	9.01733674174174	9.80330755105105	9.31507358858859	9.5220912012012	9.16628880630631	9.19974755105105	9.11313220720721	9.08805325525526	8.78827719219219	9.33672832882883	8.94897536411411	9.53817572822823	8.95634077627628
KHDRBS1	9.50123175525525	9.5902541966967	9.94541126126126	10.3604305405405	9.73069942942943	9.41558803303303	9.60503693693694	9.70851288888889	9.79585231981982	9.89003559438009	9.68277554804805	9.28288844594595	9.29315663213213	9.48674389339339	9.61016535885886	9.81969942149292	9.61290959309309	9.61536764693265	9.66339176426427	9.5902541966967	9.34713191216216	9.02747521471471	10.278106509009	9.58287972822823	9.64946134384384	9.58052697822823	10.0195243253968	10.5304812177177	9.45613531981982	9.41325361861862	9.56852859459459	9.48285141141141	9.94637843993994	10.0818707207207	9.62546681681682	9.21023022372372	9.58539672222222	9.42054007207207	9.65119052552553	9.5902541966967	9.86033491741742	9.63559621621622	9.70942724024024	9.63080912162162	9.87178443693694	9.46058620870871	9.71574088288288	9.45218013513514	9.5243589954955
BAT1	9.01453471471472	9.36074995495495	9.78587595945946	10.3293872387387	9.1363631006006	9.35232666066066	9.16707077927928	9.0505377012012	9.93278831081081	9.54814267417417	9.33965972972973	9.81114774774775	9.99076823273273	9.19830997747748	9.65911530480481	9.47986941613042	9.18607292556842	9.55775197828598	9.12262830930931	9.2881334024024	9.35470638103488	10.2072810495496	10.1464142342342	9.3055653978979	9.22207006906907	9.22279411411411	9.38821908708709	9.76637298798799	9.08058191891892	9.38220343843844	9.23759362162162	9.40232552552552	9.70331044294294	9.56688258258258	9.59417254654655	9.21312182882883	9.30778245645646	9.8341382957958	9.24486554054054	9.22207006906907	9.39268724774775	9.6452998948949	8.94831052252252	9.83500244594595	9.09094714714715	9.29765754654655	9.4086197972973	9.24190838738739	9.21312182882883
C22orf28	11.2030771771772	11.2158845195195	10.5290449624625	10.7994584984985	11.443519448949	11.3343668378378	10.8661387942943	10.9436636336336	11.2092477252252	11.4849060735736	11.0406048348348	11.4802263063063	11.5147455255255	11.3898604894895	11.1937974624625	11.3898604894895	11.020532987988	11.0794397252252	10.8957444444444	10.8365561996997	11.3388969331832	11.3670371096096	10.2008134894895	10.848779984985	11.5439183408408	10.9886505555556	11.0843778153153	10.8409931081081	10.8693711861862	11.4271393393393	11.2781306756757	11.0251429279279	10.7851433213213	10.78250553003	11.3278253453453	10.5845124369369	10.6235020345345	12.0226538738739	11.2848947522523	11.4094738438438	11.3538541441441	10.3398565165165	10.9886505555556	10.4770867818533	10.2852294159159	11.2781306756757	11.123507454955	11.2519087012012	11.4010210135135
ERH	11.9175844144144	11.7811546996997	12.9344227852853	12.63112003003	12.0342114264264	11.9209369369369	12.2080130405405	12.0192943843844	12.2937715615616	12.0722228078078	12.0342114264264	11.9675413633634	11.5938156531532	12.1438995045045	11.7875987387387	11.9421137537538	12.5829632582583	12.3156193243243	11.6226328453453	11.9065621621622	11.886824542042	11.151335503003	12.6264601126126	12.2158574249249	12.1789344744745	12.3331907357357	12.7662847297297	12.7145853603604	12.2890723348348	12.2049140840841	11.7963449249249	11.5486658633634	12.3019987012012	12.3700009234234	11.7658432132132	11.934768460961	11.9791936336336	11.3431757687688	12.0010742342342	11.9945869294294	12.026336006006	11.8898341441441	12.3156193243243	12.187729527027	12.5161339489489	12.3467738138138	12.0527485435435	12.3568057867868	11.8833553003003
SFRS9	10.1498649534535	9.60670777027027	10.2482640315315	10.4507153603604	9.31349371771772	9.86984729129129	10.0345043693694	10.3220232552553	9.9356610960961	10.1708410900901	9.57810630630631	9.18817135135135	9.38666447661948	10.1686353078078	10.0724994459459	10.2186290750751	9.41778911711712	9.98795465465465	10.1872528153153	10.0692292792793	9.91097782282282	8.59760383183183	10.3990991546547	9.14348312612613	8.89071427777778	9.46975624624625	10.4900356606607	10.8599912912913	9.90334811111111	10.1046764039039	10.174878951952	10.2983035285285	10.042207454955	10.3942293573574	10.0754541486487	10.0156677777778	9.68431591891892	8.54599887087087	9.93660023273273	10.0786534474474	9.69409521021021	10.0043491906907	9.34774754954955	9.89765811861862	9.20031490969541	10.1859197207207	9.9425326006006	10.1630331006006	10.2142517537538
ABCF1	9.67682173423423	9.46201931831832	9.43210584984985	10.1728206971257	8.50492748498498	9.87370753753754	9.54153362762763	9.50454664564564	10.4218273888889	10.0156677777778	10.0166284309309	10.3554371576577	10.9436636336336	9.76398352102102	10.0288731756757	10.4770867818533	8.97498553603604	10.2357421921922	9.88036251501502	9.82766230780781	10.2008134894895	10.7250803243243	9.02306192942943	9.26420254504504	9.06666652252252	8.56659284084084	10.2911666190476	10.519720524024	9.34926332582583	9.33672832882883	9.79394280780781	9.79958231381381	10.395417954955	9.67588230930931	10.3942293573574	9.65635715465466	9.72413342492493	10.3244630795796	9.63964681531531	9.89858177177177	10.0364487372372	9.67588230930931	9.54968886936937	9.51891508708709	10.4689576501502	9.54734161411411	9.63559621621622	9.9386643048048	9.84615369219219
DAD1	10.9103673738739	10.4716815165165	10.9023167417417	10.184880487988	10.7180858678679	10.7051178048048	10.6987268873874	10.8119281906907	10.3183765765766	11.0234077177177	10.8119281906907	10.8553817267267	10.7950781981982	11.1954687147147	11.1384698048048	10.8522811786787	10.1454267897898	10.5851113761261	10.755474496997	10.8379576201201	10.9219665600601	11.0074443318318	10.6902638738739	9.23387793843844	10.5796396096096	9.20453031531532	10.3942293573574	10.541833960961	10.7626432507508	11.2233661636637	10.6887499024024	10.985457454955	11.4142212012012	10.0258412477477	11.0055914159159	10.9514961711712	10.8818596996997	10.5769701201201	10.7613767342342	10.8204831156156	10.6102167927928	10.6747432732733	10.930213018018	10.9006971291291	9.97755215165165	11.1366664714715	10.541833960961	10.8571211711712	10.7865205780781
YY1	8.84856171771772	8.80629234984985	8.55584373123123	8.90830726276276	9.2627248005148	8.73776412012012	8.90566398434148	8.68435274024024	8.57365301051051	8.76937643393393	8.68611506756757	8.5405226951952	8.17639578828829	8.65550676426427	8.99917471921922	8.37458846546547	9.0131641006006	8.68839198498499	8.74251405405405	8.69024261261261	8.51294798348348	8.86005910510511	8.90428977927928	8.97433820570571	9.05969458880309	9.19544464714715	8.45585614864865	8.76817077927928	8.92010857657658	8.85650314714715	8.78961744744745	8.6675068993994	9.35002538288288	8.90961782282282	8.4249834041184	8.63816792042042	8.51775170420421	8.70709821471472	8.72346772972973	8.85335556284856	8.8551864984985	8.63876296373296	8.7407508018018	8.71311487191037	9.49862222972973	8.57639662312312	8.64968573573574	8.73544243093093	8.50492748498498
JTB	12.0875163363363	11.3809817417417	11.7963449249249	11.9716006756757	10.8104572147147	11.8514177177177	11.7811546996997	11.8207578978979	12.0642654234234	12.1229655405405	11.4363312762763	12.0490324024024	12.1477029804805	11.9175844144144	11.9716006756757	11.8769815915916	11.3202212394895	11.9791936336336	12.0946818168168	11.7390967867868	12.0302593363363	12.261896006006	11.7811546996997	11.5073598888889	11.2973843318318	11.042144957958	11.829751996997	11.6363309534535	11.5938156531532	11.9494575375375	11.666182972973	11.6226328453453	12.135569981982	11.5412640855856	11.7989068678679	11.9458958153153	11.2073282642643	12.0192943843844	11.870357987988	11.8423071696697	11.997757484985	11.7512707867868	11.5961952312312	12.0978204279279	11.4951310660661	11.8452165315315	11.7390967867868	12.0527485435435	11.6748096546547
MYST2	8.27020930930931	8.13049071021021	8.05705311561562	9.02810905276705	7.97614308558559	8.19717876426426	7.85823126426427	8.64351742492493	8.14161781981982	8.23817308891034	8.56530701201201	8.34345010435436	9.23093636636637	8.19661048348348	8.25571063513513	8.17639578828829	8.46801397502047	9.14274703603604	8.52577015015015	8.51775170420421	8.7082033018018	9.01853133633634	8.39073602981553	8.10770261411411	7.98730387687688	8.12433306456457	8.78027758258258	9.27011672522523	7.95336114714715	7.83704416325416	8.30167873123123	8.47168289339339	9.32494748498499	8.92342935885886	8.32001041591592	8.12323851126126	9.20739883633634	8.46106833333333	8.31245743393393	8.08762306006006	8.15740470543271	8.30580968243243	8.46106833333333	7.85566145570571	9.71821781681682	8.09861287987988	7.99738498948949	8.37666668918919	8.52346985585586
ZNF146	9.70488956906907	9.46737358708709	10.1292859204204	9.73069942942943	10.6651897897898	9.37764588022638	10.0538321846847	9.78936759009009	9.4343911021021	9.64127405405405	9.85312958708709	9.50454664564564	9.35072938738739	9.72504565529816	9.65635715465466	9.61947506156156	10.3566520570571	8.70586560703561	9.63394002252252	9.81886024024024	9.47597283033033	8.74603960960961	10.8677564369369	10.7239592252252	10.4074864414414	10.6933720570571	9.87751172372372	9.71408033526384	10.2604574099099	9.86033491741742	9.5220912012012	9.57970218168168	10.2660650930931	10.0311434459459	9.38220343843844	9.97845578078078	9.63394002252252	8.66804596246246	10.0224144159159	9.59846579279279	9.63080912162162	9.89858177177177	9.64038210960961	9.88523926426426	9.23387793843844	9.90907497747748	9.94541126126126	9.73328645645646	9.99601963888889
SART1	8.43737680930931	9.04986767717718	8.79771344294294	9.36682466516516	9.22804301651652	8.79312316816817	8.41168293543544	8.60172180480481	9.36303633333333	8.81361964264264	8.87658878978979	9.24988633033033	9.75128687237237	8.44438706906907	8.75322151651652	8.65078481381381	8.96838346096096	8.84322982132132	8.57581304804805	8.6205731981982	9.14682892642643	10.3387012012012	8.96726262762763	9.19242706456456	9.03005286658087	9.59680148198198	9.51650003003003	9.3859393023793	7.99245173873874	8.59498593243243	8.36785607432432	8.10086286786787	8.78229598648649	8.60806220870871	8.74728428828829	7.84329709459459	8.92933312548263	9.92123556006006	8.80147137237237	8.68379584084084	8.56356654954955	8.86181586336336	8.08033613063063	8.43087883633634	9.5870099024024	8.69814148798799	8.95026136763687	9.02554432882883	9.13071406156156
ILF2	10.4126863963964	8.25839346546547	9.74501654954955	9.75810415915916	7.96285462762763	9.85948835135135	9.7689052027027	10.3543059009009	9.59346908408408	10.1907000600601	9.73524987237237	9.29529582582583	8.95768197447447	10.2197914804805	9.98287025975976	10.6734925750751	8.18069004354354	9.2881334024024	10.306668506006	9.81712388717289	9.75725251287001	8.77966310810811	10.0498776276276	7.4852474024024	7.60830371621622	7.13145207057057	10.4392362987988	10.6678268093093	9.63721710960961	9.71653176726727	10.1971143843844	10.0744379279279	10.8424795345345	10.1454267897898	10.2208964039039	10.3446316966967	9.68865809309309	7.20707317417417	9.79394280780781	10.1133015615616	9.77521501351351	9.55346261827212	9.34408888438438	9.93079529129129	8.15479213963964	10.1011846846847	9.53817572822823	10.2008134894895	9.67519436936937
SPAG7	10.0849508963964	9.84757825225225	10.0518201351351	10.6551678828829	9.83323003303303	10.1241469249249	9.76637298798799	9.55858081381381	10.4796937912913	9.8811193018018	9.89472925975976	10.8262222747748	10.6074767642643	9.78061588288288	10.0612178828829	10.0311434459459	9.64267438288288	10.1962033783784	9.89425478153153	10.4770867818533	10.4289095720721	10.4912901951952	10.044896996997	10.2219042102102	9.45898471471472	10.2319778003003	10.2041230555556	10.8818596996997	9.77521501351351	9.82862101501502	10.0955182987988	9.7208198033033	10.0459277942943	10.0214704219219	10.0671375675676	9.78748803303303	10.2390675750751	10.8877807657658	9.88908396696697	9.50379947447447	10.0714876246246	9.62456033033033	10.0038609418704	9.79585231981982	10.6046415540541	9.67184355855856	10.1282588423423	9.98138531531531	10.0258412477477
TAF10	11.0334615165165	11.0626628753754	11.5439183408408	11.8738356456456	11.0987358093093	11.2597701351351	11.1421968993994	10.981735990991	11.7419056756757	11.3582297222222	10.6987268873874	11.886824542042	11.7264956501502	11.266169954955	11.4352031156156	10.9514961711712	10.5909156531532	11.5123392792793	11.1971216936937	10.9137821621622	11.5811246216216	12.2836614414414	11.3102445945946	10.9319597102102	10.9581492117117	11.2435461426426	11.1644781906907	11.6891348573574	10.6281186711712	11.502258012012	10.8178451621622	11.0267917012012	10.7763990915916	11.3449038378378	11.1954687147147	10.7994584984985	10.3604305405405	12.2158574249249	11.0125688633634	11.234419496997	11.1682976726727	11.2848947522523	11.0218616696697	11.0721671771772	11.2030771771772	11.0489052552553	10.9581492117117	11.1792471786787	11.1937974624625
C1D	10.0734608333333	10.4743839384384	10.2866118618619	9.2505000960961	9.50668119369369	10.2578546471471	10.1971143843844	9.85683641291291	9.84246054954955	9.75884665015015	10.0590511036036	9.55123929429429	9.01453471471472	10.3508457432432	9.97845578078078	10.0612178828829	9.80152746546547	9.79297039489489	9.61795929129129	10.3446316966967	9.65551953903904	8.91618054054054	9.99825624624625	9.65466859009009	9.70568160810811	9.66264951051051	10.0808286786787	10.0498776276276	10.6747432732733	10.2895999114114	10.3866968543544	10.1282588423423	10.2505610975976	10.0518201351351	9.75042263663664	10.6381312447447	10.0978473648649	9.39419067567568	9.78665309009009	9.91922265765766	10.066644786036	9.47912393243243	10.1263347672673	10.4087088513514	10.4064321876877	10.1585263813814	10.0702478078078	10.0830192492493	9.81969942149292
NONO	9.87661886636637	9.28288844594595	9.82951745345345	10.1780256636637	9.47745905405405	9.37987332282282	9.51956486036036	10.0487670675676	9.47912393243243	9.87562420870871	9.59846579279279	9.27680867867868	9.36005369519519	9.62546681681682	9.83956179429429	10.3942293573574	8.93829107207207	9.92026498391248	9.96218135885886	10.1962033783784	9.76569426791077	9.44753995495496	11.0774682132132	9.30268821021021	9.14423774774775	9.2241755015015	10.6024542162162	11.2008239114114	8.92650478078078	9.3055653978979	10.6156323348348	10.4203268018018	10.9271322147147	10.0195243253968	10.3170543543544	10.6540222747748	10.4440689114114	9.01383754654655	10.0860869504505	10.6046415540541	10.3208963363363	10.0894735435435	8.77713747747748	10.1397747822823	10.4177338018018	9.8811193018018	9.52370775847276	10.0601773908194	9.61870428678679
ASCC3L1	10.5223421381381	10.721182484985	11.3739813738739	11.4777360810811	10.2735593393393	10.3101545375375	10.5509155015015	10.7011268393393	11.0318755780781	10.8038233183183	11.0794397252252	10.4968087387387	10.9546781276276	10.2951254512012	10.6502118093093	10.8585021546547	10.9121476726727	10.9236281756757	10.6817911336336	10.9188592267267	10.6833444144144	10.7322816441441	11.3124062837838	11.2597701351351	11.2267848123123	10.49374696997	11.1737560510511	11.3080179279279	10.1884424024024	10.5393580720721	10.7278786261261	10.6368327927928	10.9952378753754	10.8473539189189	10.8608024361862	10.2969964339339	10.9780673648649	10.7809711786787	11.020532987988	10.5223421381381	10.8023635045045	11.1566569744745	10.1983561531532	10.8133177327327	8.98966496696697	10.8353505780781	11.1421968993994	11.0267917012012	11.0107891966967
RHOA	13.4893662462462	12.4297695870871	13.3151536636637	13.2617799249249	11.3388969331832	12.63112003003	12.7766701351351	13.5367566591592	12.5682492042042	13.0632816516517	13.2228718588589	12.0456664114114	11.3624221681682	13.233636966967	12.9797843543544	13.2734023873874	12.0833046321321	12.9960381261261	13.1745098573574	13.083029954955	12.6957804399399	10.0724994459459	11.7783588588589	11.5534531201201	11.4675773348348	11.2519087012012	13.7785533183183	13.6895801051051	12.5259515990991	12.6545653678679	13.4893662462462	13.5105619369369	13.4893662462462	13.1929296246246	13.2119918318318	13.3437806306306	14.0628715465465	10.5742321246246	13.0920430285285	13.6639502702703	13.1272604084084	13.1272604084084	12.592764024024	13.1181387387387	12.0527485435435	13.1828907207207	12.8552288363363	13.0732761561562	12.9797843543544
RNPS1	9.25779051051051	9.91633756006006	9.94999027027027	10.4466325735736	10.2901599279279	9.6452998948949	9.60670777027027	9.47912393243243	9.99371548498499	9.76984016516517	9.73328645645646	9.90427856606607	10.1541050825826	9.47288107282282	9.54734161411411	9.6478177972973	9.89192147297297	9.89105547447447	9.7066098003003	9.47366501501502	9.85683641291291	10.5640408483483	10.0487670675676	10.2119423273273	10.0808286786787	10.3220232552553	9.57012776426426	10.2814716051051	9.09296554354354	9.51435029279279	9.38746484234234	9.42916998798799	10.0073998423423	9.83672839339339	9.63473008108108	9.03785852852853	9.57579227177177	10.3841867177177	9.72175394744745	9.55775197828598	9.59588165915916	9.54968886936937	9.36385762762763	9.50454664564564	10.1079854339339	9.48211079429429	9.63642246996997	9.57339707657658	9.70568160810811
RPS24	14.9630155855856	14.7460132882883	15.0266489489489	15.0266489489489	15.0266489489489	14.9630155855856	15.0947506756757	15.0266489489489	15.0266489489489	14.9630155855856	15.0947506756757	14.9630155855856	15.0266489489489	14.9630155855856	14.914688018018	14.9630155855856	15.0947506756757	15.0266489489489	14.914688018018	15.0266489489489	14.914688018018	14.825611021021	15.0266489489489	15.0266489489489	15.0947506756757	15.0266489489489	15.0266489489489	14.9630155855856	15.0947506756757	14.9630155855856	14.914688018018	14.7460132882883	14.8812602252252	15.0266489489489	14.825611021021	15.0947506756757	14.8519766666667	15.0266489489489	15.0266489489489	14.914688018018	15.0947506756757	14.9630155855856	15.0947506756757	15.0266489489489	15.0266489489489	15.0266489489489	15.0266489489489	15.0947506756757	14.914688018018
RPL30	14.4775947072072	13.9143261711712	14.668584496997	14.5374920345345	14.4587074474474	14.3718311111111	14.6221220570571	14.4775947072072	14.3203946996997	14.3203946996997	14.4956254354354	14.1396323273273	13.9575224474474	14.4060218918919	14.3554120195195	14.2740092642643	14.3203946996997	14.2876680855856	14.2876680855856	14.2607269294294	14.3203946996997	13.8036168618619	14.7730740540541	14.1702730105105	14.2174457057057	14.1121063438438	14.5968715690691	14.6930318168168	14.6221220570571	14.4060218918919	14.1858287837838	14.1396323273273	14.6458166516517	14.6930318168168	14.1858287837838	14.668584496997	14.2446516966967	14.0005403603604	14.4378249174174	14.3554120195195	14.3390342717718	14.3718311111111	14.5968715690691	14.5786760960961	13.9143261711712	14.5968715690691	14.5583933858859	14.4775947072072	14.4775947072072
NPM1	11.8738356456456	11.434074954955	13.2119918318318	13.1368209159159	12.5313056741742	12.1967791741742	12.3838897747748	12.5012920945946	12.5060860585586	12.3568057867868	12.2408495870871	11.784717454955	11.5582012162162	12.63112003003	12.2751041141141	12.2004815765766	12.4850392792793	12.4543637537538	12.0833046321321	12.160688506006	11.8898341441441	11.5628966516517	13.6639502702703	12.2237933183183	12.1518949024024	12.4900061786787	12.9960381261261	13.4893662462462	12.5682492042042	12.2982144444444	12.183290036036	11.9830549399399	13.2944844594595	13.1272604084084	12.0120310660661	13.1659437387387	12.187729527027	11.6977250600601	12.4453518918919	12.6098330780781	12.4900061786787	12.328920960961	12.5060860585586	12.6612622672673	11.5073598888889	12.8411098198198	12.2368228828829	12.5313056741742	12.2120795720721
HSP90AB1	10.9630315285285	8.91015611861862	11.0156366366366	11.082804506006	8.35890522372372	10.2083121381381	10.5589043993994	11.191338948949	10.4440689114114	11.0685285960961	11.6038493693694	9.9852026018876	10.3220232552553	11.0794397252252	11.1309382357357	11.8932826456456	8.46056251501502	10.7714528528529	11.2267848123123	11.2994701651652	10.6626146321321	9.09163179429429	11.002636493994	8.95997783183183	8.67460390840841	8.38900986100386	11.9572726276276	12.4352567717718	9.80152746546547	9.64127405405405	11.5606711111111	11.6720744369369	12.4297695870871	10.9172712537538	11.4164593243243	12.0420012012012	12.2327501351351	8.90497260853711	10.9870136111111	11.5171031906907	11.1550802852853	11.1954687147147	10.0278473723724	10.8599912912913	8.80004611711712	11.4142212012012	10.6024542162162	11.266169954955	10.6502118093093
ARF1	11.5336556336336	10.0288731756757	9.99917620870871	10.391818015015	9.91832413663664	10.4875468393393	10.4303241246246	11.2781306756757	10.9355856681682	11.0140340840841	10.8440446021021	10.7322816441441	10.2877849099099	10.9086127552553	11.2619767192192	11.759659542042	9.62202724624625	11.4554216321321	11.6633947972973	11.2233661636637	10.7907575750751	10.4303241246246	10.2142517537538	10.1292859204204	9.71919018768769	9.56109885885886	11.7064884684685	10.9952378753754	9.68277554804805	10.2379392312312	12.2004815765766	11.735856981982	11.6720744369369	9.59506940540541	11.5680185585586	11.7963449249249	11.3166181156156	9.36465966216216	11.234419496997	12.0527485435435	11.6417357882883	11.2640238348348	9.9916654009009	11.2196573723724	11.2973843318318	10.9086127552553	10.6959937987988	10.9920921546547	10.4265822582583
IK	9.99645683183183	10.6705398048048	10.3232372447447	10.6959937987988	11.1270002102102	10.3554371576577	9.94818532432432	10.4533945855856	10.3497072882883	10.1397747822823	10.519720524024	10.042207454955	10.4924793243243	10.1343377252252	10.2546876651652	10.0899723731231	10.3025456794294	10.4151250780781	10.2969964339339	10.4126863963964	10.3598106951952	10.3434909384384	10.8409931081081	10.8538443093093	10.8093005780781	11.2196573723724	11.0074443318318	10.9055403483483	9.61536764693265	10.3031708258258	10.1780256636637	10.1609661786787	10.5317788438438	10.6024542162162	10.1292859204204	9.93957746246246	10.8761385735736	10.159758548048	10.6987268873874	10.3398565165165	10.6448959159159	10.7613767342342	10.5250812762763	10.5700628048048	9.41393140712141	10.418995496997	10.6394967342342	10.3723015555556	10.8585021546547
SNX3	11.5680185585586	11.2030771771772	11.7064884684685	11.7390967867868	11.0908683408408	11.0843778153153	11.4802263063063	11.5680185585586	11.1270002102102	11.0754889144144	11.7684511711712	10.9188592267267	10.3626508408408	11.4554216321321	11.3321755780781	11.1007401351351	11.1251018243243	11.4530423348348	11.3215564189189	11.4387715045045	10.9716554804805	9.58852373123123	10.9970906906907	11.0892218393393	11.4554216321321	10.8818596996997	11.9458958153153	12.0490324024024	11.735856981982	11.266169954955	11.1532013828829	11.3898604894895	11.9065621621622	11.9065621621622	11.1151964114114	11.7751252822823	12.1967791741742	9.84615369219219	11.4489596906907	11.3582297222222	11.2705464114114	11.3080179279279	11.8769815915916	11.6493837837838	11.4226812387387	11.5628966516517	11.4142212012012	11.4751556006006	11.2932346246246
CANX	11.1309382357357	10.2319778003003	10.7920746696697	10.0431632822823	10.4087088513514	10.3484054159159	10.3375208048048	10.9546781276276	10.0612178828829	10.8078401426426	10.6947075	9.90809266516517	9.72504565529816	10.8192830405405	10.660927027027	11.189522012012	10.4849545795796	10.7475379129129	10.9531525930931	10.959800472973	10.0988279099099	10.153023536036	11.6550373723724	10.5175975840841	10.6156323348348	10.2331868318318	11.0574500075075	10.6551678828829	10.5993005405405	10.3866968543544	11.6119286831832	11.4363312762763	11.266169954955	10.4675685435435	10.8863194744745	11.5654012687688	11.3856578798799	9.5273866966967	10.985457454955	11.7719949099099	11.2848947522523	11.3124062837838	10.2592442777778	10.8162244504505	9.41325361861862	11.1754276006006	10.4613183183183	10.9630315285285	10.6638693918919
SART3	8.17902625225225	8.69378691441441	8.77225762387387	9.28436259459459	8.80380461186186	8.55988167117117	8.54297906906907	8.37666668918919	8.42564476126126	8.88265768768769	8.64529321021021	8.81736904654655	8.79587800750751	8.35465150900901	8.54714265626341	8.6205731981982	8.92525618618619	8.44964751029601	8.32461132882883	8.49675482475332	8.48071914564565	9.49325113063063	9.58287972822823	9.23759362162162	9.04592949099099	9.09903683633634	8.38057161411411	8.9910270045045	8.1579572027027	8.6205731981982	8.34825647897898	8.36107347597598	7.86405656606607	8.79945805555556	8.31127292342342	8.26116985701086	8.27533968768769	9.34713191216216	8.78542577327327	8.49949809309309	8.54714265626341	8.50423691269841	8.09861287987988	8.50423691269841	8.23874718318318	8.65796232732733	8.67633496396396	8.47730362612613	8.55463630630631
C2orf24	9.23240215808666	9.40638102852853	8.91080618768769	9.42208913513513	9.59264072522523	9.62202724624625	9.18070281681682	8.94703835135135	9.18211324646075	9.41252593093093	9.14130657657658	9.9386643048048	10.0021479279279	9.00937644894895	9.23012135885886	9.27825247297297	9.14750238588589	9.11027333183183	9.38971933183183	9.15986665165165	9.65217850600601	9.84146945195195	8.97498553603604	9.12069876426427	9.26489453603604	9.67936254654655	8.95304107357357	9.38821908708709	8.78490085215985	9.26720839339339	9.23012135885886	9.29529582582583	8.79255141591592	9.4055642012012	9.12135935435435	8.53367922522522	8.84977731231231	10.0966919264264	9.11171583333333	9.32410614564565	8.9910270045045	9.44335574324324	8.92650478078078	8.77647187687688	9.8512682957958	9.08249138888889	8.99845193543544	9.36234211861862	9.93957746246246
SMNDC1	9.96218135885886	9.8341382957958	10.3735898048048	9.54968886936937	10.4743839384384	9.93183085585586	10.3892710285285	9.91189584084084	9.41166515015015	9.82059320570571	10.0094560677986	8.75322151651652	8.40680025525526	10.1253093468468	9.70488956906907	9.82333784534535	10.7706470533033	8.9813865990991	9.58741840840841	9.82247190690691	9.33375623873874	9.45536593843844	10.2083121381381	10.466128545045	10.4728882807808	10.7626432507508	9.80756331081081	9.80587057807808	10.5163471261261	10.1409448408408	9.73160335585586	9.9425326006006	10.8847822972973	10.1253093468468	9.49163684684685	10.2435497447447	10.2295381231231	8.2342965945946	9.78936759009009	9.65217850600601	9.75637753003003	9.63080912162162	10.519720524024	10.0278473723724	10.0431632822823	10.4042732004505	10.175918986272	9.94081071321321	10.0235363918919
HNRPM	8.12207847147147	7.8938693948949	8.33607996246246	8.85216037087087	8.00885855105105	8.17858700075075	8.12769663213213	8.18819034534535	8.36055071171171	8.31729486486487	8.41871835135135	8.2959486036036	8.62793860531961	8.12942255705706	8.27993542942943	8.45082553753754	8.19005348498498	8.36811594144144	8.59631749399399	8.24085501608752	8.14568404354354	7.79929209234234	8.0544202007007	8.3499905960961	8.08142536440287	8.19005348498498	8.59498593243243	8.86437761111111	7.83704416325416	8.1254235472973	8.3594852027027	8.24500426876877	8.63461304804805	8.49148052102102	8.34345010435436	7.88118917417417	8.6146382012012	7.95812940581491	8.30051583033033	8.36811594144144	8.11634112012012	8.4520686966967	7.67902290505891	8.2445756021021	7.60087658708709	8.33769429279279	8.34651788288288	8.46395060810811	8.50052801158301
HNRPD	8.8926453003003	8.88388504354354	9.70488956906907	9.65119052552553	9.26059777027027	9.18607292556842	9.42054007207207	9.48365918168168	9.35314982582583	9.29838075225225	9.44845436567337	8.81304166366367	9.02692413513513	9.39496305405405	9.09428426748177	9.38445546096096	9.36764827627628	9.29390218168168	9.09770504504504	9.3112853003003	9.11703771771772	8.6950722972973	9.64946134384384	9.33823127177177	9.48061046096096	9.44845436567337	9.68784497297297	10.2208964039039	9.27825247297297	9.16275618168168	9.31739045045045	9.21473826576577	9.82681896396396	9.84854603088803	9.22948601201201	9.12398788438438	9.47912393243243	8.85216037087087	9.28436259459459	9.33900938438438	9.41849392642643	9.41558803303303	9.24330756906907	9.2946174009009	9.3062824039039	9.56612605855856	9.2505000960961	9.33755498648649	9.33900938438438
GUK1	7.78081488588589	7.19989054397254	7.69424055555556	8.00885855105105	6.43836902402402	7.56793123205023	7.70148698573574	7.59940065615616	8.14670877027027	7.6255528978979	7.58797911411411	8.01744171171171	8.01344010135135	7.54710943843844	7.78340731231231	7.74335570570571	6.83428272522523	8.30953747361647	7.7765095975976	7.5099689009009	7.7566531966967	7.74599997297297	7.64401869069069	6.93621753053053	6.90150654504505	7.40276645645646	8.21672317567568	7.85615158858859	7.80090398948949	7.65858215315315	7.82363164414414	7.71902455555556	8.34459378903904	7.88881405255255	7.76312665015015	8.44329351951952	7.86664931102531	8.08899257596233	7.58797911411411	7.65134988888889	7.59061948948949	7.61404507257257	8.34058563363363	7.7376569469112	6.40465322629773	7.53645918618619	7.47458816366366	7.76903943243243	7.34055424099099
C19orf50	8.73544243093093	8.20176854354354	8.77172214714715	8.90239685585586	8.62479950450451	8.65735514737815	8.57527362162162	8.34517130802231	8.69264828828829	8.6205731981982	8.58803409309309	8.86119485435435	8.98082153453454	8.4472945960961	8.72030832132132	8.67633496396396	8.68008330780781	8.80882533333333	8.75516696846847	8.52182534684685	8.93468231531532	9.07845845495495	8.56407778528529	8.43199658108108	8.7285846021021	8.53304922672673	9.0397796996997	9.02493537537537	8.45869041141141	8.85102871771772	8.59206818318318	8.54657198123123	8.87591731381381	8.61036884384384	8.70367802284427	8.80689071321321	8.79371529129129	9.03520749099099	8.7162183948949	8.64839438052338	8.67329286357786	8.77470208708709	8.84679565165165	8.4238370045045	8.52237641141141	8.57472651801802	8.78296208708709	8.74130858108108	8.67831756756757
OAZ1	10.4968087387387	10.1983561531532	10.6959937987988	11.042144957958	9.57423016516517	10.1464142342342	10.3459431156156	10.3362663213213	10.6008952477477	10.5652765765766	10.5769701201201	10.8379576201201	10.8178451621622	10.2669991996997	10.6566862042042	10.541833960961	9.55521241741742	10.595185003003	10.4598830660661	10.4026502927928	10.5640408483483	10.6209577477477	10.2956981846847	9.8341382957958	10.1292859204204	10.325681966967	10.8051585735736	11.3697084399399	10.038451503003	10.2319778003003	10.6235020345345	10.6024542162162	11.2455577327327	11.2363066066066	10.5909156531532	10.8078401426426	10.6339531111111	10.5857103153153	10.395417954955	10.6143036516517	10.547072957958	10.4701923588589	10.3398565165165	10.5356074924925	10.3904256831832	10.3339636561562	10.2969964339339	10.5290449624625	10.3828090345345
ATP6V0B	10.6902638738739	9.56922834834835	9.63394002252252	9.79789368618619	8.92010857657658	10.2357421921922	10.1780256636637	10.4900356606607	10.6551678828829	10.6692237117117	9.94680101501502	10.7402383873874	10.9121476726727	10.744954512012	10.5223421381381	10.9203492042042	9.13218015765766	10.789356524024	10.78250553003	10.0038609418704	10.7593308258258	10.0601773908194	9.34774754954955	9.45145041891892	8.81626808494208	9.37910791666667	9.51730266516516	9.89765811861862	10.4151250780781	10.2517048423423	10.4980231081081	10.2803454804805	10.6902638738739	9.64866238738739	10.5548949249249	11.1384698048048	9.31587322072072	10.6410303303303	9.97800396621622	10.6775510510511	10.3966935195195	9.87178443693694	10.2969964339339	10.4315503528529	9.93458523238623	10.4074864414414	10.0641073843844	10.567622484985	10.1708410900901
KARS	11.4751556006006	11.1954687147147	12.0342114264264	12.2408495870871	11.9134877927928	11.8268185585586	11.870357987988	11.8110398198198	12.1789344744745	12.1518949024024	12.1477029804805	11.9758871171171	12.2708047297297	11.8995573123123	11.8268185585586	11.6172312567568	12.1650305855856	11.8606395345345	11.8048930780781	11.8452165315315	12.0192943843844	12.2080130405405	12.3796804804805	11.7940387837838	11.9030596021021	12.2570854054054	11.5811246216216	12.3417009984985	11.3215564189189	11.8514177177177	11.7064884684685	11.4951310660661	12.2080130405405	11.7989068678679	11.9102119369369	11.8207578978979	11.9065621621622	12.3467738138138	11.9539094144144	11.6954151276276	11.9791936336336	11.7989068678679	11.7064884684685	11.6521701801802	11.5914491141141	12.0527485435435	11.8078613738739	11.9243481606607	12.0120310660661
RPS6	13.899441951952	14.1702730105105	14.2740092642643	14.5968715690691	14.4378249174174	13.971540960961	14.1702730105105	14.0964913738739	14.2607269294294	13.9858749099099	13.9858749099099	13.9858749099099	14.0176685585586	13.899441951952	13.971540960961	14.0628715465465	14.2311153378378	14.304488460961	14.0324543093093	14.0964913738739	13.9575224474474	14.4378249174174	14.2607269294294	14.2174457057057	13.8466005105105	14.2876680855856	14.3203946996997	14.3881000225225	14.2740092642643	13.8198962012012	14.0324543093093	13.9440072822823	14.1396323273273	14.3203946996997	13.971540960961	14.2740092642643	13.9303406906907	14.0796372372372	14.2607269294294	14.1396323273273	14.3718311111111	14.3203946996997	14.1121063438438	14.3718311111111	13.9858749099099	14.2446516966967	14.1551006456456	14.1702730105105	14.0964913738739
USP22	6.79363712794938	6.73042061561562	6.77289472522523	7.49753284534535	6.94126928378378	6.71107775525526	6.64364618168168	6.66681935435435	6.95889085435436	6.8018026976977	6.73412033783784	6.90235197554698	6.99452163663664	6.64661448398398	6.67874062312312	6.71107775525526	6.97661437537538	7.01121901051051	6.80657201051051	6.71666885135135	6.83943771771772	6.95555563663664	6.70481235735736	6.96121261475762	6.92109069090519	7.08868481681682	6.88535261861862	7.34944493243243	6.51797900900901	6.72771298123123	6.75678093543544	6.83728108394108	6.99980338438439	6.76937263792364	6.79496032839983	6.77235588338338	6.77067624517375	7.23343517942943	6.78501350900901	6.86562200850851	6.77999357807808	6.78360869069069	6.60444296396396	6.78817968468468	6.46192668168168	6.69739308365508	6.68226370870871	6.77508456456457	6.67999108558559
C11orf58	10.3111821708247	9.92987137387387	10.8104572147147	10.0860869504505	10.3387012012012	10.0122737717718	10.49374696997	10.4613183183183	9.53316885585586	9.9386643048048	10.744954512012	9.40721252702703	8.44789186186186	10.4289095720721	10.0103770765766	9.91097782282282	10.3101545375375	9.62456033033033	10.0373900705706	10.313469451952	9.55049585778636	7.95978868339768	10.7950781981982	10.2803454804805	10.1983561531532	10.2063514564565	10.9970906906907	11.0008647522523	10.6339531111111	10.2197914804805	10.2637330968468	10.2219042102102	10.5923278078078	11.1151964114114	9.87932182432432	10.9780673648649	11.1682976726727	7.88363669444444	10.3508457432432	10.4231888618619	10.1218071096096	10.1728206971257	10.7108928738739	10.6434773573574	9.43522366216216	10.7979694444444	10.5086016666667	10.3316236006006	10.164067042042
TCEB2	9.63394002252252	9.91535641141141	10.0235363918919	10.1561255960961	9.63080912162162	9.9336738003003	9.80837064414414	9.78061588288288	10.3446316966967	10.0094560677986	9.57883132132132	10.547072957958	10.8522811786787	9.70244388888889	9.86212697147147	9.85312958708709	9.90334811111111	10.2435497447447	9.82951745345345	9.19830997747748	10.2390675750751	10.7265909684685	10.2018655512656	9.88812662312312	9.40403071471471	10.0871683183183	10.173956003003	10.1663416936937	9.96317082582583	9.94999027027027	9.66090515765766	9.39496305405405	10.773038045045	10.395417954955	9.66913233933934	10.2526710630631	9.45461650900901	11.020532987988	10.1164677837838	9.95585048798799	9.63642246996997	9.75810415915916	10.4126863963964	9.78319501651652	10.1000255630631	9.89105547447447	9.68958668168168	10.0412041816817	9.93278831081081
COX4I1	11.463216990991	11.3188860600601	11.405303975976	11.9065621621622	11.7211471846847	11.9675413633634	11.6226328453453	11.2577090615616	11.9458958153153	11.6830609654655	11.4387715045045	12.0875163363363	12.3928104654655	11.2781306756757	11.5888286651652	11.2932346246246	11.5707147522523	11.5512745495496	11.4582525675676	11.4606780105105	11.9243481606607	12.319476036036	10.9203492042042	11.6340505255255	11.5244763813814	11.8769815915916	11.5267348198198	11.4094738438438	11.619747027027	11.6923208558559	11.4675773348348	11.1989962462462	10.8774507432432	11.1100172372372	11.7264956501502	11.151335503003	11.1116578228228	12.3700009234234	11.7684511711712	11.2030771771772	11.6087878813814	11.6748096546547	11.5336556336336	11.5628966516517	11.6923208558559	11.3449038378378	11.5863762837838	11.6417357882883	11.5267348198198
TMED2	10.5742321246246	9.10544484834835	8.69378691441441	8.72979074324324	9.01251463513514	8.89328007057057	9.06322474174174	10.174878951952	8.89457595495496	8.97433820570571	9.10184393693694	8.46284092492492	9.02493537537537	9.58539672222222	8.91618054054054	10.5589043993994	8.79312316816817	9.73804701201201	10.1907000600601	10.0894735435435	8.86310218253968	8.95892463051513	9.3859393023793	8.94628357882883	8.79705176426426	9.34774754954955	10.4968087387387	9.07718608258258	9.48533052552553	8.91015611861862	11.4951310660661	10.8248567492493	10.1241469249249	9.4108328018018	10.1274038126588	11.3365116966967	10.7522849234234	8.1988536036036	10.130231981982	11.1754276006006	10.3689384894895	10.0744379279279	9.04794641141141	10.3111821708247	8.02023944069069	9.95682391891892	9.07373712462462	10.130231981982	9.22350663663664
RPL12	14.0964913738739	13.6117706906907	14.3554120195195	14.3554120195195	14.304488460961	14.2876680855856	14.2174457057057	14.304488460961	14.2876680855856	14.1252518018018	14.2446516966967	14.0176685585586	14.3390342717718	14.1551006456456	14.1858287837838	14.0005403603604	14.0628715465465	14.3390342717718	14.0964913738739	14.2311153378378	14.1858287837838	14.515677515015	14.5786760960961	14.2446516966967	14.0628715465465	14.2446516966967	14.1858287837838	14.2876680855856	14.2446516966967	14.1858287837838	14.0628715465465	13.7908809009009	14.1858287837838	14.3718311111111	14.1396323273273	14.4956254354354	14.1702730105105	14.515677515015	14.304488460961	14.0796372372372	14.0628715465465	14.3390342717718	14.3718311111111	14.3203946996997	14.3390342717718	14.1252518018018	14.2876680855856	14.2740092642643	14.0473424324324
RPL4	13.5867370570571	12.9960381261261	14.0964913738739	14.2607269294294	13.7468917042042	13.886158966967	13.886158966967	14.0176685585586	13.971540960961	13.8198962012012	14.0005403603604	13.7785533183183	14.0473424324324	13.7908809009009	13.9303406906907	13.9440072822823	13.6895801051051	13.8198962012012	13.6512735585586	13.7785533183183	13.8466005105105	13.8731121546547	14.304488460961	13.9303406906907	13.5997944444444	13.524346996997	14.2311153378378	14.2607269294294	13.9575224474474	13.7908809009009	13.6235608108108	13.6376347897898	14.0176685585586	14.1702730105105	13.8466005105105	13.9440072822823	14.1396323273273	14.0473424324324	13.9440072822823	13.7605468318318	13.899441951952	13.9575224474474	13.971540960961	14.0324543093093	13.4675143768769	13.8731121546547	13.9858749099099	14.0324543093093	13.7908809009009
FNTA	10.9236281756757	10.5099008213213	10.765359009009	10.8065696786787	10.1675399324324	10.5223421381381	10.6475088918919	10.3782732657658	10.0373900705706	10.0904712027027	10.9041374924925	9.93660023273273	8.72094481231231	10.385399466967	10.2890398948949	10.1241469249249	10.744954512012	10.6917435660661	10.4796937912913	10.8234035885886	10.0682177746593	9.24554771021021	12.1019664564565	10.2008134894895	10.4352511981982	9.84246054954955	10.6339531111111	11.0090669444444	10.7080810585586	10.7432731981982	10.5562988738739	10.6705398048048	10.4326498558559	11.28258596997	10.1175863903904	10.6734925750751	11.3102445945946	9.27374031531532	10.8788668693694	10.4924793243243	10.7080810585586	10.6046415540541	11.1026206186186	11.0283698423423	10.2105470915916	10.7626432507508	10.6817911336336	10.7491097672673	10.6566862042042
RPS25	13.3965699099099	13.2944844594595	13.971540960961	13.899441951952	13.7908809009009	13.4186221846847	13.8325193243243	13.4675143768769	13.5997944444444	13.2944844594595	13.575162042042	13.4424190840841	13.5105619369369	13.4186221846847	13.2944844594595	13.4088445195195	13.4424190840841	13.6235608108108	13.0475373663664	13.1659437387387	13.233636966967	12.9797843543544	13.9303406906907	13.4546418018018	13.4424190840841	13.3729793093093	13.9858749099099	14.0796372372372	14.0005403603604	13.4893662462462	13.3345585285285	13.1272604084084	14.2740092642643	14.2740092642643	13.3049401726727	13.7468917042042	13.6117706906907	13.2617799249249	13.6895801051051	13.4186221846847	13.4424190840841	13.524346996997	14.0176685585586	13.8466005105105	13.0475373663664	13.734232972973	13.8325193243243	13.7048665915916	13.5367566591592
RPL37	14.2174457057057	14.515677515015	14.6930318168168	14.6458166516517	14.7730740540541	14.3554120195195	14.5374920345345	14.4060218918919	14.4956254354354	14.304488460961	14.4060218918919	14.4956254354354	14.515677515015	14.3881000225225	14.3881000225225	14.3881000225225	14.6458166516517	14.4775947072072	14.2311153378378	14.1702730105105	14.3554120195195	14.668584496997	14.5968715690691	14.7197726576577	14.668584496997	14.7730740540541	14.5786760960961	14.4956254354354	14.515677515015	14.4206524624625	14.3390342717718	14.2740092642643	14.515677515015	14.5968715690691	14.3390342717718	14.3718311111111	14.3881000225225	14.6221220570571	14.4587074474474	14.2607269294294	14.5583933858859	14.4378249174174	14.6221220570571	14.5583933858859	14.6221220570571	14.4775947072072	14.4378249174174	14.4956254354354	14.5786760960961
HINT1	13.2119918318318	13.0124906396396	13.0205204204204	12.9568064264264	13.5367566591592	13.1745098573574	13.4893662462462	13.1560873798799	13.0556444744745	13.1659437387387	12.6098330780781	12.588231981982	12.6368303513514	13.3826385885886	13.3965699099099	12.9284702402402	13.4675143768769	13.1929296246246	13.083029954955	13.0395413858859	13.0294387537538	12.6487056891892	13.0556444744745	13.3345585285285	13.3254523423423	13.5997944444444	13.2119918318318	12.9797843543544	13.717275487988	13.3965699099099	13.0294387537538	12.9066001801802	13.3729793093093	13.3826385885886	12.9141741741742	13.548899954955	12.2982144444444	12.7801848798799	13.2228718588589	12.920758993994	12.9500996096096	13.0632816516517	13.575162042042	13.3254523423423	12.9960381261261	13.3528038138138	13.0294387537538	13.2734023873874	13.233636966967
EEF2	13.2944844594595	12.4453518918919	13.4088445195195	13.5867370570571	12.0045278303303	12.3117477927928	12.9875591966967	13.3965699099099	13.3254523423423	12.8923610435435	13.548899954955	13.3151536636637	13.6376347897898	12.6545653678679	13.2734023873874	13.284030960961	11.6577871021021	13.5008301201201	13.0556444744745	13.3049401726727	13.1929296246246	12.8704216216216	13.548899954955	12.1690533033033	12.63112003003	12.4081238438438	13.7468917042042	13.6763962462462	12.4297695870871	12.9645456606607	13.2944844594595	13.1018529279279	13.3635043018018	12.9723835885886	13.2023058633634	13.0049121246246	13.575162042042	13.2734023873874	13.2944844594595	13.2119918318318	13.4772087837838	13.5367566591592	12.63112003003	13.284030960961	12.7018013063063	12.9568064264264	13.2617799249249	13.1659437387387	13.0920430285285
RPS10	12.2452347522523	12.5776894744745	13.1368209159159	13.4303597822823	13.2944844594595	12.6545653678679	12.8479515480481	12.6041756381381	13.0049121246246	12.5576571681682	12.5629273648649	12.9875591966967	13.3345585285285	12.5682492042042	12.7197797747748	12.4352567717718	13.4186221846847	13.2517771621622	12.4961097747748	12.5576571681682	12.9344227852853	13.5367566591592	13.4893662462462	13.4893662462462	13.1018529279279	13.6639502702703	12.920758993994	13.2423222072072	13.1560873798799	12.7605478303303	12.4692022222222	12.1789344744745	13.3049401726727	13.2023058633634	12.3838897747748	12.885676006006	12.4132570345345	13.4675143768769	12.8624812477477	12.4643618693694	12.9723835885886	12.5524912312312	13.1828907207207	12.8017958858859	13.2734023873874	12.8017958858859	12.9284702402402	12.8086804054054	12.7605478303303
ATP6V0E1	9.41393140712141	9.82059320570571	9.66339176426427	9.68694853603604	9.99076823273273	9.42464468768769	9.54734161411411	9.41620499249249	9.63156715465465	9.4408445045045	9.39655066816817	10.1142894594595	9.91633756006006	9.56688258258258	9.53139184984985	9.45536593843844	9.796981001716	9.78836917267267	9.50454664564564	9.23759362162162	9.90809266516517	10.0373900705706	9.63642246996997	9.79789368618619	9.76728447597598	10.1397747822823	9.17995626957727	9.62039613363363	9.81287352852853	9.50971266366366	9.47986941613042	9.3112853003003	9.29174578078078	9.7689052027027	9.57883132132132	9.8341382957958	9.14348312612613	10.2866118618619	9.32494748498499	9.32568402552553	9.40318263288288	9.17226272672673	9.8870565990991	9.45218013513514	10.8424795345345	9.33375623873874	9.50668119369369	9.43067902402402	9.60336493843844
HNRPK	12.0192943843844	12.0833046321321	12.5983347447447	12.4850392792793	11.0251429279279	11.7537383708709	11.8546530720721	12.3747599399399	12.0490324024024	12.0192943843844	12.0192943843844	11.1937974624625	10.864543475976	12.0420012012012	12.0010742342342	12.0642654234234	11.8674475375375	12.1789344744745	12.0722228078078	12.187729527027	11.6014166651652	10.3375208048048	12.0978204279279	11.8452165315315	11.71508746997	11.3809817417417	12.6545653678679	12.7080895495496	11.8898341441441	11.839509954955	12.1270537087087	12.026336006006	12.319476036036	12.4492727327327	11.9209369369369	12.183290036036	12.160688506006	10.4770867818533	12.2531744129129	12.2937715615616	12.2937715615616	12.0564581231231	11.6788624286787	12.135569981982	12.0456664114114	12.2937715615616	12.0010742342342	11.9636696321321	11.9872660510511
ANAPC5	9.26059777027027	8.8294213963964	9.11171583333333	9.64267438288288	8.7617421996997	9.31203918018018	9.08805325525526	9.23240215808666	9.41698893393393	9.36149457657658	8.97755656906907	9.56109885885886	9.76067933933934	9.21094583933934	9.29603928528529	9.32106955705706	8.82887759459459	9.70942724024024	9.25412481531531	9.48603827327327	9.62301764264264	9.78319501651652	9.6571521021021	8.58912940540541	8.93195062312312	8.76044942792793	9.57496720720721	9.72978406156156	9.2556240990991	9.12840711711712	9.43680645645646	9.18448918468468	9.20031490969541	9.39191459984985	9.47366501501502	9.21231522372372	9.05729766666667	9.65551953903904	9.33293210660661	9.33523146096096	9.1199121996997	9.27011672522523	8.90073521021021	9.21094583933934	9.05846671921922	9.11238440690691	9.19690575075075	9.39050484984985	9.29603928528529
HNRPU	8.39991591055341	8.60230746915097	8.59206818318318	9.41166515015015	8.85891912912913	8.25124846546547	8.29545425225225	8.32786671621622	8.71254235735736	8.39369162462462	8.2445756021021	8.32678572672673	8.58218675825826	8.36534948648649	8.440275503003	8.41871835135135	8.58277277177177	9.19758638588589	8.49894283333333	8.32341660660661	8.30051583033033	9.00659712612613	8.92933312548263	8.66977798798799	8.64412487714988	8.74603960960961	8.90073521021021	9.79128599249249	8.16338393393393	8.17576847425998	8.68785127627628	8.32678572672673	9.43210584984985	9.30123661411411	8.42152578549979	8.42846645795796	8.3721276006006	8.69971808108108	8.49256379129129	8.68435274024024	8.53713982732733	8.49098797297297	8.29393016816817	8.45930427465927	8.51118092192192	8.3594852027027	8.31514168168168	8.53304922672673	8.27275870570571
EIF3S10	10.1197729219219	10.3770310810811	10.5059308483483	10.4203268018018	10.6747432732733	10.2625281756757	10.5393580720721	10.3446316966967	10.3879468348348	10.3183765765766	10.5523216966967	9.89675337945088	9.98036435285285	10.2759324249249	10.3031708258258	10.215506472973	10.5044886471471	9.84246054954955	10.242267012012	10.2270660960961	10.0724994459459	10.2094166831832	10.4861803753754	10.6527635810811	10.6959937987988	10.5964995645646	10.4243756906907	10.0621245495495	10.1768887987988	10.4074864414414	10.3306053783784	10.0538321846847	9.9443783033033	10.077661996997	10.1024455780781	9.86413247597598	10.3306053783784	9.81367107657658	10.2448413258258	10.1343377252252	10.2435497447447	10.5278544069069	10.1585263813814	10.2094166831832	9.62718135885886	10.5005903453453	10.4649496396396	10.2119423273273	10.4452601651652
HSP90B1	9.98795465465465	10.6156323348348	10.9799883423423	10.6308727477477	11.1345671396396	10.2412260195195	10.5457744219219	10.1907000600601	10.981735990991	10.6959937987988	10.4378546096096	10.7108928738739	10.7748436861862	10.5742321246246	10.7025378528529	10.7386321921922	11.2597701351351	10.8877807657658	10.4254461786787	9.79789368618619	10.2994978333333	11.5785308708709	11.3831465915916	11.0666316441441	10.5210064339339	11.1606331381381	10.4126863963964	10.2747955960961	10.4243756906907	10.4649496396396	10.2901599279279	9.94910327327327	10.6223885660661	10.4151250780781	10.1815547930073	10.4074864414414	9.80493891291291	10.3269546171171	10.0518201351351	10.8353505780781	10.4785176351351	10.1663416936937	10.2526710630631	10.2379392312312	10.3421230555556	10.7307743078078	10.1791371771772	10.5086016666667	9.47513996996997
MSN	8.88508776726727	8.86626997747748	10.9870136111111	11.2497270615616	8.67707971471472	8.90566398434148	9.59767673573574	9.92215995195195	10.1728206971257	9.69655352691153	11.0439395195195	9.99266537537538	9.74501654954955	9.52370775847276	9.71653176726727	9.81626508258258	7.54279120870871	9.41698893393393	9.102632003003	9.3738609984985	8.97813399399399	8.57412986486487	8.83608145945946	9.02692413513513	9.35870631381381	8.01449416666667	10.5689487972973	11.3215564189189	9.01383754654655	9.1643150015015	9.22488057807808	9.66674932732733	8.48249583033033	10.5278544069069	9.95093375675676	9.13495577027027	11.4554216321321	8.66686146846847	9.24554771021021	9.34555394744745	9.51810401951952	9.46130502852853	9.43680645645646	10.1927571771772	8.90760404354354	10.0925132432432	10.4770867818533	9.85045373123123	9.39191459984985
ACTN4	9.97236895345345	10.2625281756757	9.78936759009009	9.90225867267267	9.87370753753754	10.0441395570571	9.83672839339339	9.98332592342342	10.8957444444444	10.7506290915916	9.73246174174174	10.5601242837838	11.3301724024024	10.1011846846847	10.2712208783784	10.6423296171171	9.63813889339339	10.9780673648649	10.5210064339339	9.90033503753754	10.7080810585586	11.9539094144144	9.63301093843844	9.89765811861862	9.81626508258258	10.5140181006006	10.3362663213213	9.81804299249249	9.01919105405405	9.96415921471471	10.1872528153153	10.1878476088589	9.89192147297297	10.5030019984985	10.3805003063063	8.93129715465465	9.34110845495496	11.4293974834835	10.0883010135135	10.2890398948949	10.3471423018018	10.5005903453453	9.12840711711712	9.60336493843844	10.6638693918919	10.3676602402402	9.854987503003	10.566341524024	10.5980462987988
APP	10.5457744219219	10.3158598138138	10.9747447597598	10.49374696997	11.2497270615616	9.67682173423423	10.6972008108108	11.1100172372372	10.0195243253968	9.99076823273273	10.2412260195195	10.1939807432432	10.2825403078078	10.026835509009	10.721182484985	10.3078792537538	11.1971216936937	10.9952378753754	9.97845578078078	10.2637330968468	10.1153575645646	10.1585263813814	10.2793875375375	11.1309382357357	10.3698979189189	11.4751556006006	11.1937974624625	9.26848273487773	10.9645702252252	9.97755215165165	10.2825403078078	10.4675685435435	10.5005903453453	9.31885594444444	10.1420716516517	10.0915408108108	9.64127405405405	10.2625281756757	10.6579908258258	10.6423296171171	10.4048597567568	10.2890398948949	9.88812662312312	10.3421230555556	10.6972008108108	10.2723373798799	10.466128545045	10.571278512012	10.5044886471471
PRKAR1A	10.215506472973	9.73891081081081	10.3604305405405	9.38666447661948	8.96969352102102	9.40933158408408	10.153023536036	10.2470905855856	9.18607292556842	9.72881409159159	10.4912901951952	8.30728142428142	7.8603553003003	10.2163943918919	9.89105547447447	10.3220232552553	9.68182672672673	9.71200851097251	10.0134258093093	10.0558266336336	9.24988633033033	7.51865933933934	9.65551953903904	9.72606698948949	8.933934	9.23688155405405	10.6513344159159	10.4598830660661	10.2825403078078	9.80242039039039	10.5796396096096	10.6074767642643	9.7779334984985	10.2768652627628	9.9824145960961	10.7039155855856	11.3124062837838	7.60769975525526	9.91189584084084	10.462613033033	10.4203268018018	9.81804299249249	9.66509620720721	10.4689576501502	8.28724537687688	10.2911666190476	10.0978473648649	9.94999027027027	9.50293874024024
DSP	12.3611341441441	12.5313056741742	10.6264980105105	11.1776352177177	11.6119286831832	12.328920960961	12.026336006006	12.3519205555556	11.8362457057057	12.2120795720721	11.405303975976	11.6977250600601	12.1585425165165	12.2049140840841	12.1922149924925	12.5259515990991	11.9716006756757	11.9421137537538	12.4599032432432	12.689733018018	12.4297695870871	11.9830549399399	12.1650305855856	11.8932826456456	12.0226538738739	11.5863762837838	11.6550373723724	10.6513344159159	11.6283090765766	11.9572726276276	12.5682492042042	12.3928104654655	12.3156193243243	10.8306671396396	12.4453518918919	11.13283703003	7.85615158858859	12.1922149924925	12.249157042042	12.2708047297297	12.21984996997	12.5363297747748	10.9188592267267	11.7811546996997	12.8017958858859	12.0875163363363	12.079777033033	11.9758871171171	12.642678018018
RAD21	10.442777454955	9.92710625375375	10.7278786261261	10.9403371021021	10.2803454804805	10.4716815165165	10.7537456546547	10.7135596996997	9.81969942149292	10.3339636561562	10.7460369834835	9.79585231981982	8.78772998498499	10.2494449279279	10.6663682957958	10.1895218498499	9.97655983633634	9.89579593843844	10.353195045045	10.4585990315315	9.57339707657658	8.94131541741742	10.3735898048048	9.38821908708709	9.57170839339339	10.3879468348348	10.6308727477477	11.2973843318318	10.0054604504505	9.90907497747748	10.9255598723724	10.5113935795796	11.4208146456456	10.4440689114114	10.0288731756757	10.8154844324324	10.3508457432432	8.49098797297297	10.173956003003	10.7095836726727	10.526381966967	10.4278011741742	10.1651592657658	10.78250553003	9.2812619984985	10.4303241246246	10.5175975840841	10.4087088513514	9.63156715465465
WDR1	8.76110857132132	8.97755656906907	8.53713982732733	8.8705562012012	8.48019248648649	8.58157084834835	8.47618072222222	8.76300551051051	8.94131541741742	8.77118528378378	8.71186764564565	8.73236677177177	8.79855379322179	8.78027758258258	8.83998142792793	9.67519436936937	8.52992431081081	8.84619143393393	9.10479481381381	8.81562077327327	8.78542577327327	8.9890889039039	8.21448064414414	8.39711796396396	8.19551892342342	8.42564476126126	9.26720839339339	9.50379947447447	8.12323851126126	8.38746496096096	9.64267438288288	9.32956555105105	9.05600228228228	8.76756200750751	9.33523146096096	8.54297906906907	9.07985041291291	8.64593226576577	8.61587222972973	9.854987503003	9.45070852488202	8.86693404954955	8.14394457057057	8.95506522972973	8.4274596996997	8.78961744744745	8.51944148648649	8.68072447597598	8.69378691441441
NCL	11.6059342942943	11.6014166651652	12.8151881516517	12.7197797747748	12.5524912312312	12.0156564264264	12.249157042042	12.1182778978979	12.2663071921922	12.3928104654655	12.5576571681682	11.8546530720721	12.1134528903904	12.2836614414414	12.0192943843844	12.156396527027	12.3331907357357	11.759659542042	11.9636696321321	11.8423071696697	12.0758136786787	12.3519205555556	12.9645456606607	12.5729259159159	12.2278663363363	12.7474930855856	12.5060860585586	12.7950309309309	11.4972225375375	11.6387586336336	11.9758871171171	11.4751556006006	12.7080895495496	12.4397421621622	11.9675413633634	11.9175844144144	12.2004815765766	12.2452347522523	12.2368228828829	12.183290036036	12.1690533033033	11.8738356456456	11.7447901801802	12.0875163363363	11.5961952312312	12.6146078078078	11.9030596021021	12.3467738138138	12.2751041141141
AP2B1	9.18534534491634	8.04517335735736	9.42388771021021	9.10544484834835	7.78608963063063	8.3411558978979	8.2114288963964	9.36465966216216	8.72798374624625	9.12398788438438	8.25945450525525	8.43568319069069	8.63227927177177	8.53185070978121	8.70397254719005	9.12135935435435	8.64769820570571	9.5902541966967	8.8637367957958	8.46983314264264	8.74793303153153	8.83854247147147	8.27432268393393	8.06518432582583	7.10193192042042	7.49453426726727	9.25707918318318	9.34632148798799	7.79243974174174	8.32559251651652	8.74186792042042	8.66637028078078	8.42846645795796	7.87148107807808	8.48724172522523	8.52518498348348	8.02396643393393	8.50828842792793	8.82694392642643	9.54329323498498	8.77410241141141	8.59631749399399	7.41648622372372	8.66568901351351	7.68315616311766	8.84060137537538	8.33360583033033	8.77410241141141	8.47113027477477
AP2M1	10.0224144159159	8.77049709706135	9.7129945975976	9.74313338438438	6.14987981981982	9.61795929129129	9.70851288888889	10.3604305405405	9.8341382957958	10.2412260195195	10.8473539189189	10.8178451621622	10.7994584984985	9.68532432732733	10.3232372447447	10.5700628048048	8.50716663363363	9.67349773273273	10.1585263813814	10.1498649534535	10.4838469624625	10.6902638738739	8.49949809309309	8.9184155005005	9.10764311111111	7.87305282432433	10.6947075	10.1971143843844	8.87658878978979	9.15040835285285	10.2989006809309	10.3398565165165	10.2295381231231	8.80147137237237	10.4177338018018	9.80242039039039	10.9730608333333	9.95985007057057	9.93278831081081	10.2367230435435	10.3663210135135	10.1355431456456	9.61870428678679	9.74948963213213	9.76491645495495	9.74844357057057	9.5114746996997	10.1927571771772	9.67349773273273
CLTC	8.12323851126126	8.6726866018876	8.20529246996997	8.7082033018018	8.37666668918919	8.20823948648649	8.20407857807808	8.05125742192192	8.401620496997	8.27180770870871	8.05023996996997	8.45375626126126	8.90126972072072	8.22291481081081	8.17032131981982	8.19551892342342	8.2828016996997	8.72094481231231	8.29769443393393	8.16928880630631	8.43789046546547	8.44550638888889	8.34884622672673	8.13280943114543	8.21848101351351	8.16275075525526	8.17310927627628	8.64412487714988	8.42631817567568	8.53480559459459	8.21560480480481	8.29545425225225	8.75185000750751	8.80515724474475	8.28886425675676	8.24500426876877	7.89330367417417	8.62003402852853	8.04817711711712	8.07700755255255	8.1796143048048	8.0704796509009	8.37325418018018	8.28098901951952	8.39492131381381	8.0364909984985	8.02129650900901	8.21041461411411	8.11256465015015
KIAA0152	10.9336641666667	9.83588306606607	10.5626916066066	10.8788668693694	10.4479904279279	11.020532987988	10.6462138888889	10.9630315285285	11.3449038378378	11.7094379159159	10.6513344159159	11.6417357882883	12.3117477927928	10.9630315285285	11.666182972973	10.7600032882883	10.839367545045	11.6923208558559	11.3124062837838	11.1606331381381	11.6059342942943	11.9421137537538	10.5896728468468	10.6354122447447	9.87094944444445	10.8926206343844	10.6685252605105	10.3362663213213	10.4912901951952	11.3166181156156	11.234419496997	11.2380347222222	10.7370026951952	9.46661159159159	11.3739813738739	10.49374696997	9.14682892642643	11.7963449249249	11.4236257845345	10.848779984985	10.8262222747748	11.2233661636637	9.71408033526384	10.6183928768769	11.4725638198198	10.8321025285285	10.6448959159159	11.3921061786787	10.8337607222222
LASP1	11.9243481606607	12.2751041141141	11.5654012687688	11.9791936336336	11.1989962462462	11.817941524024	11.6954151276276	12.0490324024024	11.8738356456456	11.9209369369369	11.3321755780781	11.817941524024	11.829751996997	11.8048930780781	12.0564581231231	11.9243481606607	11.4142212012012	11.8268185585586	12.1270537087087	11.9243481606607	11.9872660510511	11.7783588588589	11.2760596921922	11.8021465225225	11.6387586336336	11.9243481606607	11.7479387987988	11.9945869294294	10.8192830405405	11.7447901801802	12.2890723348348	12.1075432957958	11.6550373723724	11.4073047042042	12.1397761411411	10.9006971291291	10.8834061996997	11.8738356456456	11.9716006756757	12.0564581231231	12.0527485435435	11.9608936111111	10.6594206816817	11.6255822702703	12.5576571681682	11.7479387987988	11.8268185585586	11.8331946021021	12.1518949024024
SF3B2	10.2901599279279	10.5536707582583	10.6462138888889	11.0811331726727	10.2367230435435	10.5742321246246	10.2809085427928	10.4811646321321	10.680472503003	10.6775510510511	10.418995496997	10.567622484985	10.617000548048	10.2295381231231	10.538038033033	10.5430817072072	10.526381966967	10.6024542162162	10.617000548048	10.4326498558559	10.7432731981982	10.768262515015	10.4580334496997	9.70942724024024	10.2435497447447	10.6008952477477	10.783807972973	10.9121476726727	9.75810415915916	10.3170543543544	10.1859197207207	10.2951254512012	10.8973085960961	10.5072673708709	10.5072673708709	9.82862101501502	10.3892710285285	10.9990837537538	10.4585990315315	10.418995496997	10.0966919264264	10.5236974339339	9.9336738003003	9.99266537537538	11.1216076756757	10.3232372447447	10.3782732657658	10.5980462987988	10.6223885660661
TMEM59	13.8117565315315	13.575162042042	12.588231981982	12.3656524924925	13.5632106756757	13.5367566591592	13.2023058633634	13.3345585285285	12.5414817942943	12.9568064264264	12.689733018018	13.1018529279279	12.7731553903904	13.3254523423423	13.4088445195195	13.1368209159159	13.1461634984985	13.1461634984985	13.6235608108108	13.2944844594595	13.3826385885886	12.7731553903904	13.2119918318318	13.3049401726727	13.4675143768769	13.3965699099099	12.4543637537538	12.156396527027	13.6376347897898	13.3254523423423	13.3635043018018	13.4303597822823	12.9066001801802	12.3519205555556	13.0049121246246	13.4675143768769	12.4961097747748	12.8288276876877	13.5008301201201	13.2517771621622	13.3345585285285	13.2944844594595	12.7874651051051	13.548899954955	13.8586252102102	12.7474930855856	13.3254523423423	12.9797843543544	13.1018529279279
CSRP1	10.7039155855856	10.5223421381381	10.5909156531532	11.5123392792793	9.70244388888889	10.2877849099099	10.5430817072072	10.8877807657658	11.6720744369369	10.7337796021021	14.0324543093093	13.1461634984985	12.6612622672673	11.1151964114114	10.5278544069069	11.886824542042	10.547072957958	11.9675413633634	10.7322816441441	10.6308727477477	11.1606331381381	11.499704039039	9.81028538181038	11.9175844144144	10.6692237117117	9.26646216216216	12.0875163363363	10.6692237117117	11.1989962462462	10.1454267897898	10.4574678678679	10.313469451952	10.2825403078078	11.2684909984985	10.8761385735736	10.4668485442943	14.5374920345345	11.5463567207207	10.8834061996997	11.1345671396396	10.6209577477477	11.2910091021021	13.0475373663664	10.779373963964	10.7851433213213	11.6283090765766	12.4900061786787	11.4925816426426	10.735299466967
CALM3	8.97755656906907	9.47137773573574	9.59417254654655	9.64356069069069	9.36234211861862	9.27898803903904	9.25412481531531	9.24554771021021	9.66593237837838	9.47912393243243	8.96063005598456	10.0122737717718	9.92315565315315	9.03325326576577	9.46737358708709	9.10330900900901	9.34632148798799	9.43135124624625	9.16207320420421	8.92399075825826	9.43210584984985	10.353195045045	9.32718201951952	9.88211460960961	9.89579593843844	9.45461650900901	9.58539672222222	9.74224181831832	8.67831756756757	9.49689971471471	8.91482563063063	9.24330756906907	9.9336738003003	9.41558803303303	9.19544464714715	8.52577015015015	9.0292840990991	10.3759278828829	9.05969458880309	9.24907123123123	8.9114874013299	9.04328338438438	9.01853133633634	8.77833302379302	9.46058620870871	8.88388504354354	9.13711538588589	9.58287972822823	9.47061522522523
MATR3	11.5147455255255	11.3215564189189	11.8674475375375	11.9872660510511	11.6310993543544	11.3760898888889	11.5811246216216	11.5582012162162	11.323813048048	11.3719162762763	11.839509954955	11.0352328753754	10.8133177327327	11.5047341291291	11.4509352762763	11.3991407357357	11.5534531201201	11.2287777177177	11.2994701651652	11.5888286651652	10.9355856681682	10.5652765765766	11.7211471846847	11.5654012687688	11.3166181156156	11.3969107192192	11.9134877927928	12.2890723348348	11.817941524024	11.2092477252252	11.4226812387387	11.5336556336336	11.870357987988	12.2663071921922	11.4509352762763	11.7211471846847	12.0722228078078	10.5457744219219	11.6577871021021	11.3831465915916	11.6255822702703	11.6387586336336	11.8799911261261	11.9572726276276	11.1811854129129	11.619747027027	11.677383506006	11.5314568243243	11.3783091291291
CAP1	12.0564581231231	12.156396527027	12.3376963888889	12.6612622672673	11.8833553003003	12.1744108108108	12.0010742342342	12.0978204279279	12.5207598048048	12.3417009984985	12.1438995045045	12.1744108108108	12.0642654234234	12.2890723348348	12.5012920945946	12.4792754204204	12.135569981982	12.3467738138138	12.3928104654655	11.997757484985	12.2237933183183	12.3467738138138	11.3080179279279	11.7719949099099	11.2050525	11.7940387837838	12.0758136786787	12.5313056741742	11.6363309534535	12.0913784984985	12.3376963888889	12.2836614414414	11.9945869294294	12.3838897747748	12.4188823798799	11.7447901801802	12.0156564264264	12.1057622522523	12.135569981982	12.5576571681682	12.324444984985	12.1438995045045	12.0045278303303	12.261896006006	12.079777033033	12.4397421621622	12.0564581231231	12.3069641441441	12.2531744129129
PTGES3	12.7080895495496	12.689733018018	12.6208323198198	12.6673681681682	12.0192943843844	12.8552288363363	12.9645456606607	12.8624812477477	12.4850392792793	12.9875591966967	12.9141741741742	12.2004815765766	12.3156193243243	13.1272604084084	13.1018529279279	12.7390021546547	12.6545653678679	12.5682492042042	12.7533677027027	13.0732761561562	12.5729259159159	11.8514177177177	13.2023058633634	12.3156193243243	12.6789561561562	12.5983347447447	12.9066001801802	13.1181387387387	13.0049121246246	12.8017958858859	12.9645456606607	12.8218063813814	13.5867370570571	12.9284702402402	12.8346452102102	13.284030960961	13.1461634984985	11.9421137537538	12.877413018018	12.8346452102102	12.9141741741742	12.9141741741742	12.8288276876877	12.9568064264264	13.0732761561562	13.0249795870871	12.6957804399399	12.8346452102102	12.8704216216216
WARS	8.95506522972973	8.95768197447447	9.73069942942943	9.69500275675676	8.91288731681682	8.36475328951679	8.4438200975976	9.27898803903904	9.95492035735736	9.30778245645646	9.01919105405405	8.85102871771772	8.75452494444444	9.02246147297297	9.20317075825826	9.51650003003003	9.1613347042042	9.14908348348348	9.15923955705706	8.67329286357786	8.8551864984985	9.43522366216216	8.77536413663664	9.41778911711712	8.48547751951952	9.64267438288288	10.2768652627628	9.76067933933934	8.37395093093093	9.10544484834835	9.07985041291291	8.82256522072072	9.89948415915916	8.66109582582583	9.42991409159159	9.15400285413985	9.10479481381381	9.12330509009009	8.81868712162162	9.76728447597598	9.13986241312741	9.49775259309309	9.27605377927928	9.28288844594595	8.75516696846847	9.37452246996997	8.85771287537538	9.69655352691153	8.85771287537538
SET	11.499704039039	10.8571211711712	12.060539481982	12.4031093843844	11.4675773348348	11.4951310660661	11.7390967867868	11.8833553003003	11.8207578978979	11.8799911261261	12.1057622522523	11.2213286786787	11.217661524024	11.8799911261261	11.7094379159159	11.9381863513514	11.619747027027	11.6830609654655	11.8483428378378	11.5811246216216	11.4874301891892	10.9450969594595	12.0490324024024	11.6310993543544	11.4582525675676	11.266169954955	12.183290036036	12.6730032957958	11.5096547372372	11.5839025225225	11.6748096546547	11.4606780105105	11.9277974834835	12.2049140840841	11.5938156531532	11.8268185585586	12.0758136786787	10.9612449924925	11.7783588588589	11.6172312567568	11.8078613738739	11.5938156531532	11.6606167867868	11.8268185585586	11.7234460645646	12.1093243393393	11.817941524024	11.8110398198198	11.5785308708709
NDRG1	11.2994701651652	13.2734023873874	11.8833553003003	11.6550373723724	11.7181998948949	12.1312206081081	12.0490324024024	11.3898604894895	11.9758871171171	11.5194469414414	11.4142212012012	12.63112003003	12.2982144444444	11.0234077177177	12.21984996997	11.3969107192192	11.8769815915916	12.1518949024024	11.9830549399399	12.9568064264264	12.0490324024024	12.0226538738739	12.5161339489489	11.5888286651652	12.9344227852853	12.6208323198198	11.4164593243243	11.3321755780781	11.0140340840841	12.249157042042	12.319476036036	13.3528038138138	12.7662847297297	12.7950309309309	12.060539481982	10.6959937987988	11.234419496997	13.5008301201201	12.0722228078078	11.2399168168168	12.4643618693694	12.6146078078078	10.9952378753754	11.9494575375375	12.6041756381381	11.829751996997	11.8738356456456	12.1744108108108	12.6673681681682
UBB	14.4378249174174	14.2446516966967	14.0176685585586	13.886158966967	14.3554120195195	14.1396323273273	14.0005403603604	14.0796372372372	13.9858749099099	14.1551006456456	14.2174457057057	14.2174457057057	13.8198962012012	14.0324543093093	14.2740092642643	14.0964913738739	14.1121063438438	14.0324543093093	14.3390342717718	14.2446516966967	14.2311153378378	14.1252518018018	14.1396323273273	14.1858287837838	14.4956254354354	14.4775947072072	14.1252518018018	13.8325193243243	13.886158966967	14.0964913738739	14.2011082207207	14.304488460961	13.971540960961	13.8731121546547	14.2011082207207	13.9303406906907	14.3203946996997	14.2174457057057	14.1702730105105	14.3203946996997	14.2740092642643	14.2740092642643	14.0628715465465	14.1396323273273	14.2446516966967	13.9858749099099	14.2174457057057	14.0964913738739	14.2876680855856
PFN1	12.6146078078078	11.9758871171171	12.9645456606607	13.4546418018018	10.9271322147147	12.8151881516517	12.5983347447447	13.0732761561562	13.1745098573574	13.3151536636637	13.3528038138138	13.2023058633634	13.3151536636637	13.1018529279279	12.9960381261261	13.575162042042	11.2213286786787	12.21984996997	12.8624812477477	12.6098330780781	13.1461634984985	12.4543637537538	12.1057622522523	11.2050525	10.765359009009	10.7522849234234	12.9723835885886	13.7908809009009	12.060539481982	12.4543637537538	12.8923610435435	12.920758993994	12.5705875600601	13.1368209159159	12.9960381261261	11.9494575375375	13.2734023873874	12.7950309309309	12.7197797747748	12.9960381261261	12.6487056891892	12.5414817942943	12.0490324024024	12.4352567717718	12.7950309309309	12.9797843543544	12.7328612162162	12.8411098198198	12.8411098198198
PTPRF	9.36911591741742	9.95194950600601	8.46684503603604	8.72030832132132	8.19945891716392	8.92148934984985	8.63343216066066	8.83190598498499	8.76876467717718	9.4875710045045	8.19124570870871	9.55276021021021	10.3147559384384	8.56297851351351	9.47986941613042	9.15923955705706	8.41229291891892	9.50524921471471	9.61870428678679	9.52586438438438	9.74052685285285	9.62301764264264	9.49775259309309	8.69158213213213	9.05455122222222	9.11171583333333	7.97505324817675	7.55903578078078	8.05238953043953	9.2745265045045	9.73968347597598	9.91633756006006	9.10120846096096	8.4212420984556	9.74948963213213	8.04667378978979	8.13220328528529	9.88616433033033	9.43135124624625	9.1693315	9.62202724624625	10.0978473648649	7.90730302088452	8.7617421996997	8.86181586336336	8.58971255855856	8.83732727627628	8.99428922672673	9.35794235008085
YWHAZ	12.4132570345345	11.829751996997	11.6830609654655	11.7296585660661	10.7639705105105	11.6014166651652	11.7537383708709	12.2158574249249	11.6864171171171	11.7211471846847	11.6692426501502	10.648857042042	10.4574678678679	12.2982144444444	11.8048930780781	12.5112017567568	11.4363312762763	11.9381863513514	12.319476036036	12.0010742342342	11.3809817417417	10.3554371576577	11.9030596021021	10.7571367582583	10.4758653498498	10.5993005405405	12.5776894744745	12.5776894744745	11.443519448949	11.5938156531532	12.877413018018	12.6264601126126	12.9797843543544	12.1922149924925	12.2708047297297	12.7801848798799	12.4792754204204	9.85847341913342	11.997757484985	12.8552288363363	12.5363297747748	12.1312206081081	11.1754276006006	12.328920960961	11.191338948949	12.3069641441441	11.7537383708709	12.1182778978979	11.870357987988
SOD1	12.3747599399399	12.3723804316817	12.8288276876877	12.588231981982	12.6368303513514	12.4297695870871	12.6264601126126	12.5112017567568	12.6612622672673	12.5012920945946	12.5207598048048	12.5414817942943	12.4031093843844	12.3568057867868	12.588231981982	12.0722228078078	12.642678018018	12.5060860585586	12.2708047297297	12.5682492042042	12.4453518918919	12.3700009234234	12.21984996997	12.6041756381381	12.689733018018	13.1828907207207	12.4492727327327	12.7662847297297	12.3796804804805	12.7197797747748	12.6487056891892	12.3417009984985	12.5705875600601	12.689733018018	12.4397421621622	12.6673681681682	12.7018013063063	12.6673681681682	12.6208323198198	12.2982144444444	12.588231981982	12.7018013063063	12.642678018018	12.7662847297297	11.4802263063063	12.5829632582583	12.6146078078078	12.5829632582583	12.9645456606607
HDLBP	11.0948279654655	10.0508195087945	10.2735593393393	10.1409448408408	10.2877849099099	10.7135596996997	10.418995496997	11.002636493994	11.0537110135135	10.8711443543544	10.8711443543544	11.2399168168168	11.5384861261261	10.5755086036036	10.8585021546547	11.2073282642643	10.3244630795796	10.8306671396396	11.0055914159159	10.7011268393393	11.4094738438438	11.6119286831832	10.3663210135135	10.5869298888889	10.2592442777778	10.4875468393393	11.5654012687688	10.6540222747748	9.97755215165165	10.8147444144144	10.8104572147147	10.6999031006006	11.1216076756757	9.88315943543544	11.0860309834835	10.2494449279279	10.9271322147147	11.3969107192192	10.9055403483483	11.020532987988	10.6540222747748	11.0234077177177	9.94637843993994	10.3387012012012	11.1606331381381	10.7432731981982	10.9023167417417	11.1366664714715	11.0055914159159
MARCKSL1	11.5171031906907	10.715075990991	11.6891348573574	12.2937715615616	11.4802263063063	11.3783091291291	11.0875663513514	11.3494074174174	11.4925816426426	11.5557127747748	10.5509155015015	11.3124062837838	11.5194469414414	11.1792471786787	11.1625018543544	11.3365116966967	11.2380347222222	11.4187332927928	11.7094379159159	11.2050525	11.6363309534535	11.502258012012	12.2798807507508	11.3991407357357	10.4139169429429	11.6748096546547	11.266169954955	12.5060860585586	10.5601242837838	11.2684909984985	10.9970906906907	11.0334615165165	11.700748993994	11.3559127357357	11.0125688633634	10.1827236531532	8.35349192342342	11.5314568243243	11.4827172432432	11.0334615165165	11.1384698048048	10.8044909459459	9.69500275675676	11.052042015015	11.650776981982	11.2287777177177	11.2110414489489	11.0721671771772	11.4387715045045
GABARAP	12.0420012012012	11.666182972973	11.7908035735736	12.2327501351351	10.5536707582583	11.9134877927928	11.7627714414414	11.7963449249249	12.3019987012012	12.135569981982	12.1182778978979	12.6487056891892	12.8552288363363	11.700748993994	12.2890723348348	12.1397761411411	10.566341524024	12.6487056891892	12.1690533033033	12.079777033033	12.5469575975976	12.2937715615616	11.3278253453453	10.9121476726727	10.893385884009	10.6249882282282	12.5414817942943	12.4453518918919	11.4725638198198	11.8110398198198	12.0226538738739	12.0758136786787	11.9381863513514	11.6954151276276	12.3882306606607	11.7811546996997	12.1438995045045	12.6487056891892	11.9872660510511	11.839509954955	12.1229655405405	11.8932826456456	11.700748993994	12.0045278303303	12.4297695870871	11.4387715045045	11.7035942642643	12.0456664114114	11.759659542042
NUCB1	8.53116295195195	8.55773968618619	8.16758674474474	8.15425946300846	7.32797347747748	8.08525713213213	7.98989856156156	8.401620496997	8.61935775675676	8.37562487687688	8.75258298906049	9.0179244024024	9.85045373123123	7.81411307207207	8.36402807807808	9.10120846096096	7.67517460783511	9.21833395045045	8.85891912912913	8.64229720720721	8.20654076576577	9.19911794594595	7.97452391591592	7.65289447597598	7.71507616966967	7.54816846246246	9.02364822072072	8.55179364183414	7.21143720720721	7.92284583569284	8.47563807357357	9.05119064564565	8.62357105212355	8.14292001801802	9.24907123123123	8.21285475825826	9.21094583933934	9.49862222972973	8.59824909984985	8.71486961711712	9.25850944294294	9.0391656051051	7.86831674024024	8.27020930930931	8.24890530888031	7.65335883633634	7.73923859009009	8.401620496997	7.56588251023751
GLUL	10.3220232552553	9.15640296546547	9.83761130630631	9.22948601201201	9.32179918468468	9.95985007057057	9.68694853603604	10.1768887987988	9.45683420720721	9.80242039039039	9.66913233933934	9.49536388138138	9.82862101501502	9.44753995495496	9.68277554804805	10.3892710285285	9.56529643543544	9.52909287687688	10.1322659459459	9.44492759309309	9.88036251501502	10.2041230555556	10.7668658108108	9.41166515015015	8.41622067417417	9.22488057807808	11.030167454955	10.0682177746593	9.50293874024024	9.31349371771772	10.981735990991	9.80152746546547	10.783807972973	8.88333742942943	10.5152527927928	10.755474496997	10.6143036516517	9.47826397897898	9.68958668168168	10.768262515015	10.5993005405405	9.32873009309309	9.13846105705706	10.1420716516517	8.72601575075075	9.53817572822823	9.89105547447447	9.35394793543544	9.31666894894895
LDHA	13.1828907207207	14.1396323273273	13.886158966967	13.2228718588589	12.2452347522523	12.9797843543544	13.3437806306306	13.2228718588589	13.3635043018018	13.548899954955	13.4424190840841	13.1745098573574	13.083029954955	13.7048665915916	13.5997944444444	13.9575224474474	13.0049121246246	13.5632106756757	13.3437806306306	13.971540960961	13.2423222072072	12.5207598048048	13.6512735585586	12.7731553903904	13.1181387387387	12.5161339489489	13.3635043018018	13.9143261711712	12.877413018018	13.1272604084084	13.9440072822823	14.0005403603604	13.7785533183183	13.7908809009009	13.5867370570571	13.9143261711712	13.5632106756757	13.0732761561562	13.4772087837838	13.734232972973	13.8325193243243	13.4303597822823	13.0632816516517	13.3437806306306	13.6235608108108	13.717275487988	12.9875591966967	13.3254523423423	13.5997944444444
GNB2L1	10.0612178828829	9.22045636186186	10.5175975840841	11.4030808258258	9.83588306606607	10.5833090165165	10.5614653813814	10.3815699324324	10.4265822582583	10.49374696997	10.3232372447447	10.7809711786787	11.5557127747748	10.2367230435435	10.2470905855856	10.7613767342342	9.39496305405405	10.6987268873874	10.3904256831832	10.3591908498498	10.5980462987988	11.2537943543544	11.9175844144144	9.90907497747748	9.63394002252252	9.90907497747748	10.9271322147147	11.1811854129129	10.4162658558559	10.541833960961	10.2163943918919	10.3866968543544	10.5442746321321	10.9546781276276	10.7051178048048	10.765359009009	10.174878951952	11.042144957958	10.6692237117117	10.2494449279279	10.768262515015	10.5509155015015	10.5290449624625	10.7051178048048	10.042207454955	10.3434909384384	10.526381966967	10.4613183183183	10.4533945855856
SSR2	10.9203492042042	9.80587057807808	10.721182484985	10.7460369834835	10.0115081786787	10.6368327927928	10.6663682957958	10.9157030870871	10.7571367582583	10.8409931081081	10.6651897897898	11.3321755780781	11.3188860600601	10.9103673738739	11.0736932207207	11.2497270615616	9.68958668168168	10.9219665600601	10.8727406906907	10.6959937987988	11.2267848123123	10.7095836726727	11.1699694744745	9.95194950600601	9.9681531006006	9.58539672222222	11.1151964114114	10.306668506006	10.6734925750751	10.8023635045045	10.8553817267267	10.8218522672673	10.9499268243243	10.5755086036036	11.0107891966967	11.2705464114114	10.7292982732733	11.0685285960961	10.4804292117117	10.8761385735736	10.4002576471471	10.4315503528529	10.7851433213213	10.5243893551051	11.28258596997	10.6008952477477	10.4838469624625	10.8802672972973	10.3805003063063
CALM1	11.2597701351351	11.4464567567568	10.9730608333333	11.2723048123123	10.7613767342342	11.0334615165165	11.1492977702703	11.5147455255255	11.499704039039	11.5314568243243	12.2368228828829	11.3411403588589	11.3760898888889	11.4164593243243	11.4226812387387	11.2705464114114	11.3494074174174	11.5171031906907	11.1754276006006	11.5863762837838	11.4245703303303	10.5923278078078	10.538038033033	10.9219665600601	11.1133834384384	10.839367545045	11.6748096546547	11.1193266291291	11.1402821096096	11.3102445945946	11.9102119369369	11.7119510885886	11.3471367567568	11.3624221681682	11.6521701801802	10.9255598723724	12.6789561561562	10.7763990915916	11.443519448949	11.8483428378378	11.8048930780781	11.6226328453453	11.5147455255255	11.4606780105105	11.4653586861862	11.5171031906907	11.3670371096096	11.6038493693694	11.4702098873874
P4HB	10.9799883423423	8.09098853303303	9.73524987237237	9.34251944144144	6.54079543961819	9.98611507507507	9.68958668168168	10.789356524024	10.462613033033	10.9886505555556	10.4352511981982	10.5343476696697	11.4164593243243	10.4087088513514	11.0090669444444	11.8644624024024	8.50224745709996	11.0406048348348	11.0170208933934	10.716747993136	11.2082879947447	9.92215995195195	9.41007279279279	8.44138815015015	8.59631749399399	8.59206818318318	10.8306671396396	10.1011846846847	8.0666797987988	9.88812662312312	11.4902618243243	11.2848947522523	11.0574500075075	8.3032315	11.5785308708709	11.3080179279279	10.3828090345345	9.82059320570571	10.6887499024024	11.5073598888889	11.1663605705706	10.9612449924925	9.31885594444444	10.1962033783784	9.36532851351351	10.1112306531532	9.48533052552553	10.5548949249249	9.71574088288288
SLC25A5	13.3345585285285	14.1252518018018	13.0920430285285	13.1018529279279	13.4186221846847	13.6376347897898	13.4675143768769	13.6376347897898	13.284030960961	13.6639502702703	12.9797843543544	13.233636966967	13.1560873798799	13.6512735585586	13.575162042042	13.0732761561562	13.9858749099099	13.3635043018018	13.4303597822823	13.6117706906907	13.4186221846847	13.1272604084084	13.3049401726727	13.5632106756757	13.9440072822823	14.1396323273273	13.2944844594595	13.3635043018018	13.3345585285285	13.7605468318318	13.5632106756757	13.1828907207207	14.1252518018018	13.2119918318318	13.5997944444444	13.4893662462462	12.0913784984985	12.9645456606607	13.5867370570571	13.7468917042042	13.6639502702703	13.7785533183183	13.0205204204204	13.4303597822823	13.3151536636637	13.6895801051051	13.3151536636637	13.5997944444444	13.8731121546547
PHB	9.45613531981982	7.88167415915916	8.99503322822823	9.13359154654655	8.17525073273273	9.63473008108108	9.18370585435435	9.5902541966967	9.66674932732733	10.1164677837838	9.42122892192192	10.0084923798799	10.6734925750751	9.91877339714715	9.81626508258258	10.2270660960961	9.09567207957958	9.90133843993994	9.83859168168168	9.53049045045045	10.0508195087945	10.1185740510511	8.97433820570571	8.3721276006006	7.77103996314496	8.87732403078078	10.1036415015015	9.1693315	9.05846671921922	9.33900938438438	9.91535641141141	9.60924957207207	9.70141388438438	8.32678572672673	10.0115081786787	10.0064251801802	9.21161705405405	9.79297039489489	9.82862101501502	9.85210201801802	9.79030861111111	9.26341296846847	9.28606295345345	9.1685587042042	8.39884739189189	9.65635715465466	9.03447956456457	9.94722359009009	9.3062824039039
S100A11	11.0537110135135	10.1112306531532	11.9758871171171	10.7626432507508	10.379458033033	10.6321817942943	11.4226812387387	11.1754276006006	11.817941524024	11.2994701651652	11.3645850225225	11.0074443318318	11.3559127357357	11.5096547372372	11.3603983828829	11.8268185585586	10.49374696997	11.3670371096096	11.5222588903904	10.4861803753754	11.4653586861862	11.5047341291291	12.5682492042042	11.0875663513514	10.6448959159159	10.2692929114114	12.026336006006	11.666182972973	10.6448959159159	10.8727406906907	10.7196834159159	10.9581492117117	12.642678018018	10.2186290750751	11.123507454955	11.6363309534535	11.3921061786787	10.8234035885886	11.3102445945946	11.870357987988	10.7563056276276	10.8365561996997	10.5223421381381	11.0352328753754	11.2133303303303	11.9872660510511	11.1492977702703	11.1151964114114	10.6987268873874
CTSA	12.3156193243243	11.9872660510511	10.7965236411411	11.2363066066066	8.90073521021021	11.9102119369369	11.1832958948949	11.7296585660661	11.5938156531532	12.319476036036	11.2363066066066	12.5682492042042	13.0294387537538	11.1585652402402	12.6146078078078	11.8606395345345	10.0661520045045	12.1312206081081	12.5629273648649	12.4297695870871	12.885676006006	11.8021465225225	11.2802284684685	10.8788668693694	9.92026498391248	10.3554371576577	10.7219008145646	10.7600032882883	10.3398565165165	11.8644624024024	12.5414817942943	12.6612622672673	11.3831465915916	10.4638298348348	12.8923610435435	11.5439183408408	10.5575640465465	12.7874651051051	11.434074954955	11.6468440540541	12.3156193243243	12.3376963888889	10.2660650930931	11.4951310660661	11.9945869294294	10.9336641666667	11.3016091966967	11.6803413513514	12.2708047297297
TOMM20	10.985457454955	10.4796937912913	11.0074443318318	10.9336641666667	10.6264980105105	10.9546781276276	11.3645850225225	11.2476243468468	10.741829015015	10.7386321921922	11.1682976726727	10.4289095720721	10.4231888618619	10.8379576201201	10.8337607222222	10.9531525930931	10.7337796021021	10.9172712537538	10.8677564369369	11.1792471786787	10.6790749399399	10.2379392312312	11.7479387987988	10.839367545045	10.519720524024	10.3651128648649	11.3831465915916	11.0811331726727	11.3321755780781	10.9904080930931	11.1550802852853	10.9904080930931	11.5732748948949	11.0090669444444	10.9121476726727	11.7940387837838	11.5194469414414	10.1036415015015	11.1116578228228	10.8292692417417	11.1116578228228	11.234419496997	11.0968389384384	11.234419496997	9.39655066816817	10.9255598723724	11.3059181831832	11.059103475976	10.8926206343844
CD63	13.6639502702703	13.8466005105105	13.6895801051051	13.3345585285285	13.3345585285285	13.4088445195195	13.3965699099099	13.3151536636637	13.524346996997	13.6235608108108	13.6895801051051	13.7908809009009	13.6763962462462	13.6235608108108	13.284030960961	13.4893662462462	13.2944844594595	13.8036168618619	13.8586252102102	13.1018529279279	13.575162042042	13.6117706906907	13.3826385885886	13.8198962012012	13.2228718588589	13.3635043018018	13.233636966967	12.6545653678679	13.4675143768769	13.4088445195195	13.284030960961	13.1560873798799	13.2617799249249	12.8479515480481	13.3729793093093	13.2517771621622	13.524346996997	13.4303597822823	13.4424190840841	13.5997944444444	13.2423222072072	13.284030960961	13.5008301201201	13.1092775825826	14.2011082207207	13.4186221846847	13.5632106756757	13.5867370570571	13.2023058633634
DNAJB1	9.22948601201201	8.90178777777778	8.00772675611326	8.22009487837838	7.53379274174174	8.80004611711712	9.70756297897898	8.86882776726727	8.80689071321321	9.08670192492493	9.85683641291291	9.23838156156156	9.10626815465466	8.44603865229515	9.0505377012012	9.49008760939511	8.35624128828829	9.16207320420421	9.05600228228228	8.81491909009009	9.21231522372372	9.23838156156156	11.7719949099099	8.39604718318318	7.77436923166023	7.8188256006006	9.1656545045045	8.65669418918919	8.11312292492493	8.39711796396396	9.74224181831832	9.18070281681682	10.5483599429429	8.21236297672673	9.28436259459459	9.55521241741742	10.4638298348348	8.80814944787645	8.87732403078078	9.20811971078771	9.15183734384384	8.95506522972973	8.99034695945946	9.01919105405405	7.88068143393393	8.66804596246246	8.57306564114114	9.20872385885886	9.03447956456457
SPARC	9.83145131381381	9.99917620870871	12.0456664114114	9.88908396696697	10.2094166831832	9.97236895345345	10.8693711861862	10.7337796021021	10.3158598138138	10.0601773908194	11.8799911261261	10.8693711861862	10.180345515015	10.1780256636637	10.0871683183183	9.81367107657658	9.47444502402402	11.7783588588589	9.57970218168168	9.90907497747748	9.88908396696697	8.77355547447447	10.8473539189189	10.9336641666667	10.9645702252252	10.175918986272	11.870357987988	10.6475088918919	10.5393580720721	9.95492035735736	9.47366501501502	10.020526463964	10.2494449279279	10.042207454955	10.0734608333333	10.9747447597598	12.0302593363363	9.91584698573573	10.1507322072072	10.5993005405405	10.2163943918919	10.6540222747748	11.059103475976	10.2637330968468	10.0547744834835	10.7370026951952	10.8745930540541	10.4811646321321	10.466128545045
UBE2D3	11.71508746997	11.5785308708709	11.5194469414414	11.3166181156156	11.1644781906907	11.4293974834835	11.4702098873874	11.6891348573574	11.5171031906907	11.4554216321321	11.3471367567568	11.0156366366366	10.7337796021021	11.6417357882883	11.6864171171171	11.5988512162162	11.2640238348348	11.3831465915916	11.7419056756757	11.6550373723724	11.266169954955	10.9319597102102	11.2741026936937	11.1625018543544	11.3215564189189	11.1168803573574	11.7751252822823	11.9872660510511	11.4164593243243	11.5171031906907	11.9830549399399	11.8577734234234	11.817941524024	12.0120310660661	11.6226328453453	11.9421137537538	11.8932826456456	10.5495398813814	11.5534531201201	11.8577734234234	11.8514177177177	11.7119510885886	11.6059342942943	11.934768460961	11.1699694744745	11.7419056756757	11.4030808258258	11.528984987988	11.4030808258258
XBP1	11.0439395195195	9.34774754954955	9.66760898348348	8.51539550900901	8.90428977927928	9.6933053003003	10.1101197672673	10.3759278828829	9.89765811861862	9.8745928948949	9.92026498391248	8.73715557657658	8.68668725375375	10.312306996997	10.4999666366366	10.8409931081081	9.10821675144375	10.0955182987988	10.4968087387387	10.0904712027027	10.0156677777778	8.09861287987988	9.89858177177177	9.36149457657658	8.3357836966967	9.62619412012012	11.0554599924925	9.94637843993994	10.547072957958	10.6223885660661	10.8761385735736	10.153023536036	11.1251018243243	9.30778245645646	10.5769701201201	10.9023167417417	9.47209903753754	8.24719322586873	10.2637330968468	10.6754897297297	9.94722359009009	10.5430817072072	9.35708128690229	10.4162658558559	9.28436259459459	10.0273414406907	10.1663416936937	10.0915408108108	9.79585231981982
SPTBN1	7.56793123205023	7.57209517117117	7.19400824774775	7.62710560960961	7.53938443243243	7.29077159009009	7.40068987837838	7.40871577777778	7.58086106756757	7.23729085585586	7.6650285960961	7.59774052702703	7.66339986936937	7.38177136936937	7.56437536036036	7.76415770720721	7.72677501051051	7.7976981981982	7.66965322522523	7.42203953153153	7.40871577777778	7.95868902252252	7.06375262312312	7.51152622515698	7.44028948798799	7.49065466151866	8.64968573573574	7.43881944194194	7.50774301426426	7.12473126351351	7.86664931102531	7.77600844759595	7.50301279279279	7.74436457357357	7.52952888179088	7.41362440690691	8.07479908258258	7.60998304043329	7.59729013063063	8.02448624924925	7.90081187987988	7.49168961261261	7.28224623573574	7.56139041441441	7.98832636368511	7.50664292792793	7.35087437387387	7.26400965915916	7.40578423109473
LAPTM4A	12.8151881516517	13.0294387537538	12.9723835885886	12.5207598048048	12.3331907357357	12.4132570345345	12.7474930855856	13.0124906396396	12.5524912312312	12.5829632582583	13.2023058633634	12.5983347447447	12.4132570345345	12.3611341441441	12.3519205555556	12.8218063813814	12.8288276876877	13.1368209159159	12.6789561561562	12.7874651051051	12.4492727327327	11.9572726276276	12.3882306606607	13.0124906396396	12.6487056891892	12.1922149924925	12.8624812477477	11.9134877927928	12.7474930855856	12.3117477927928	12.5983347447447	12.6730032957958	12.0677598423423	12.2836614414414	12.4961097747748	12.7080895495496	13.2944844594595	11.8833553003003	12.7328612162162	12.6730032957958	12.5829632582583	12.7145853603604	12.6612622672673	12.4961097747748	12.858855042042	12.9344227852853	12.8218063813814	12.5983347447447	12.5161339489489
RPL32	14.5583933858859	14.0796372372372	14.914688018018	14.8812602252252	14.825611021021	14.8519766666667	14.8519766666667	14.825611021021	14.8519766666667	14.6930318168168	14.7730740540541	14.825611021021	14.914688018018	14.7460132882883	14.7985257057057	14.7197726576577	14.7985257057057	14.825611021021	14.6458166516517	14.5968715690691	14.7460132882883	14.914688018018	14.914688018018	14.6930318168168	14.825611021021	14.914688018018	14.7730740540541	14.825611021021	14.8519766666667	14.825611021021	14.5786760960961	14.515677515015	14.7460132882883	14.7197726576577	14.668584496997	14.9630155855856	14.7197726576577	14.914688018018	14.9630155855856	14.668584496997	14.7460132882883	14.7730740540541	14.8519766666667	14.8519766666667	14.6930318168168	14.825611021021	14.914688018018	14.8812602252252	14.8519766666667
CD81	10.1432090315315	9.09770504504504	11.0107891966967	11.4010210135135	8.19606771299871	10.3543059009009	10.6308727477477	10.8234035885886	10.8440446021021	10.8234035885886	12.63112003003	11.6521701801802	11.3321755780781	10.3776521734234	10.8051585735736	11.0125688633634	7.96077844294294	11.1270002102102	10.3543059009009	10.4993429279279	10.8818596996997	10.3269546171171	9.91364920720721	10.0904712027027	9.41166515015015	8.61356500750751	11.5147455255255	11.2110414489489	8.93886997747748	9.9713282957958	10.1443890615616	10.7537456546547	10.3269546171171	10.2702717891463	10.9450969594595	10.0498776276276	12.7390021546547	10.7196834159159	10.5689487972973	10.5330217492493	10.5175975840841	10.7979694444444	10.4924793243243	10.58209496997	10.6381312447447	10.5407019654655	10.9780673648649	10.9935728453453	10.0214704219219
UBE2L3	9.35620664414414	8.67517957207207	8.84492336336336	9.07158421171171	8.46395060810811	9.10050058108108	8.88636531681682	9.26124741741742	9.3762063003003	9.59264072522523	9.61110016816817	9.68694853603604	9.63156715465465	9.34408888438438	9.41849392642643	9.69409521021021	8.67036000750751	9.25412481531531	9.46058620870871	9.19974755105105	9.78748803303303	9.19758638588589	8.72412232282282	8.73302382882883	8.22660828828829	8.97237360660661	9.50817758151008	9.57256608858859	8.56827982432433	9.10965304804805	9.7208198033033	9.53817572822823	9.79496533033033	8.79883953389103	9.59167713213213	9.36764827627628	9.84146945195195	9.41917381531531	9.42208913513513	9.58465132432432	9.23240215808666	9.09975966516516	8.88826046546547	9.13846105705706	8.9424732957958	9.39268724774775	8.98455540690691	9.65911530480481	9.02106205555556
PTTG1IP	12.4188823798799	12.6730032957958	11.8148051651652	11.5267348198198	12.1650305855856	12.135569981982	11.7908035735736	11.8606395345345	11.6550373723724	11.7419056756757	11.8452165315315	12.2937715615616	11.6748096546547	12.0045278303303	11.7963449249249	12.0913784984985	12.0010742342342	12.0564581231231	12.2368228828829	12.135569981982	12.1650305855856	12.1922149924925	11.1216076756757	12.5112017567568	11.7963449249249	11.9945869294294	11.0489052552553	10.9581492117117	11.8268185585586	11.8483428378378	12.0758136786787	12.0226538738739	11.5412640855856	11.5096547372372	11.5839025225225	11.5760562192192	12.0833046321321	12.3376963888889	12.0527485435435	12.2049140840841	12.2663071921922	11.9134877927928	11.6172312567568	12.1650305855856	12.187729527027	11.7566713813814	12.0978204279279	11.9277974834835	12.156396527027
GRN	10.8834061996997	10.1011846846847	9.25707918318318	9.90133843993994	9.21833395045045	10.2840608213213	9.49325113063063	10.5072673708709	10.020526463964	10.567622484985	10.0469483213213	11.1345671396396	11.5606711111111	9.74588638138138	11.0008647522523	10.8599912912913	8.40441009009009	10.8147444144144	10.8571211711712	10.371067545045	11.2889811936937	11.6226328453453	8.42631817567568	9.92883421171171	8.95571247597598	9.33523146096096	9.64267438288288	10.1572927942943	8.44259934877735	10.1552027717718	10.3689384894895	10.721182484985	9.88420855855856	8.91080618768769	10.8337607222222	9.11374814264264	9.57649684684685	11.5267348198198	10.6034760660661	10.617000548048	10.3327229159159	10.606028963964	8.7003116966967	10.0441395570571	10.566341524024	9.46497984984985	10.5210064339339	10.3208963363363	10.3269546171171
HMGB1	12.7328612162162	12.7474930855856	13.548899954955	13.8198962012012	13.2617799249249	12.9344227852853	13.1745098573574	13.0632816516517	13.3528038138138	13.1560873798799	13.1828907207207	12.7018013063063	12.6789561561562	13.083029954955	12.9875591966967	12.8624812477477	13.3254523423423	13.2734023873874	12.6673681681682	12.9066001801802	12.7145853603604	12.9960381261261	13.4424190840841	13.0294387537538	13.083029954955	13.4303597822823	13.4088445195195	13.9303406906907	13.0475373663664	13.0475373663664	12.8479515480481	12.7474930855856	13.4675143768769	13.8466005105105	12.7018013063063	13.6117706906907	13.0475373663664	12.885676006006	13.1560873798799	13.2023058633634	13.1659437387387	13.0294387537538	13.0395413858859	13.3826385885886	12.7533677027027	13.3049401726727	13.0732761561562	13.3049401726727	12.7080895495496
GLO1	11.1811854129129	10.7698412537538	11.3603983828829	11.1971216936937	10.9630315285285	11.2287777177177	11.4094738438438	11.6803413513514	11.2233661636637	11.2253059309309	11.5914491141141	11.1644781906907	10.8277896471471	11.5244763813814	10.9630315285285	11.1421968993994	10.9837212837838	11.4725638198198	10.9287282747748	11.1851076201201	11.0736932207207	10.1365387897898	11.7264956501502	11.030167454955	10.8990753933934	11.2418065465465	12.0045278303303	11.9636696321321	11.6059342942943	11.4653586861862	11.1954687147147	11.2476243468468	11.8078613738739	11.7875987387387	11.2932346246246	12.3928104654655	11.8769815915916	10.9103673738739	11.4387715045045	11.2050525	11.1737560510511	11.2253059309309	11.5839025225225	11.2705464114114	11.7181998948949	11.3516251621622	11.0892218393393	11.405303975976	11.3856578798799
SFRS11	9.12917572822823	9.80152746546547	9.90610864414414	9.89472925975976	10.0334736486486	9.30337915915916	9.36682466516516	9.21605244744745	9.85948835135135	9.03852822522522	9.37059153303303	9.52982157357357	9.45823581531532	9.1247664984985	9.18448918468468	9.18370585435435	10.044896996997	9.38372126126126	8.99712164114114	9.20092217267267	9.15183734384384	9.03251658408408	10.9780673648649	9.796981001716	9.97655983633634	9.29765754654655	9.4108328018018	9.33028171171171	9.74052685285285	9.14274703603604	9.17928989189189	8.92219792192192	8.68839198498499	9.58132459459459	9.34035452402402	9.56188775525525	9.41479962912913	9.26124741741742	9.21916377477477	9.04592949099099	9.86125810810811	9.0397796996997	9.89948415915916	9.78061588288288	9.5902541966967	9.2627248005148	9.49775259309309	9.04912535585586	8.83674883633634
SF3B3	6.97360601758902	6.9268046016016	7.36946378378378	7.4489427972973	7.81714953453454	7.20381712162162	7.09019139289289	7.07485213663664	7.24163513363363	7.25817099249249	7.12768357807808	7.07627814714715	7.41213683933934	7.01874546996997	7.16969731381381	7.12103952102102	7.34997894744745	7.22451028464178	7.31149038888889	7.18609430716431	7.20805868618619	7.82244688688689	8.08475711111111	7.49261475575576	7.1135563018018	7.67057298798799	7.13523702716353	7.7362313033033	6.66113691891892	7.14445033333333	7.07436586036036	6.92152138888889	7.08496936786787	7.05425122822823	7.04443252767053	7.07068983333333	7.06558380830831	7.38619188813814	7.22043591891892	7.16872163577864	7.27227171321321	7.18853818618619	7.08972373873874	7.10697557957958	7.27555101201201	7.54767875225225	7.23435875525526	7.26595385135135	7.42700278228228
HSPA9	9.75637753003003	9.4995107972973	10.0978473648649	10.1079854339339	10.3892710285285	10.0103770765766	10.020526463964	10.0103770765766	10.5163471261261	10.4231888618619	10.2604574099099	10.0808286786787	10.4014769294294	10.1971143843844	10.0166284309309	10.3651128648649	10.5175975840841	9.80587057807808	10.2083121381381	9.92987137387387	10.1572927942943	10.7777777552553	11.13283703003	10.7135596996997	10.1728206971257	10.4728882807808	10.2793875375375	9.99731288588589	9.99076823273273	10.0978473648649	10.1619941591592	9.89105547447447	10.4243756906907	9.89765811861862	10.1561255960961	10.0224144159159	10.018559024024	10.2219042102102	10.3362663213213	10.4378546096096	10.391818015015	10.4440689114114	9.95885892642643	10.0661520045045	8.85039963213213	10.6354122447447	10.2546876651652	10.4326498558559	10.3078792537538
YWHAQ	11.934768460961	12.5629273648649	12.5729259159159	12.1967791741742	12.3019987012012	12.1477029804805	12.3117477927928	12.2937715615616	12.249157042042	12.183290036036	12.6789561561562	12.1134528903904	11.7940387837838	12.261896006006	12.2452347522523	12.1789344744745	12.4239423573574	11.9175844144144	12.0192943843844	12.2531744129129	11.9572726276276	11.7181998948949	12.135569981982	12.4081238438438	12.0978204279279	12.5363297747748	12.3882306606607	12.4397421621622	12.3611341441441	12.0722228078078	12.1477029804805	12.2531744129129	12.0722228078078	12.4961097747748	12.2982144444444	12.1744108108108	12.8552288363363	12.0758136786787	12.0490324024024	12.0722228078078	12.0946818168168	12.0527485435435	12.4543637537538	12.1229655405405	12.1438995045045	12.4792754204204	12.2663071921922	12.3331907357357	12.5207598048048
DDX24	8.81674847297297	10.180345515015	10.3519832882883	11.1036585713213	10.2130231051051	9.35794235008085	9.49252562012012	8.98517925890176	10.5304812177177	9.54153362762763	9.89675337945088	10.1322659459459	10.1950373326898	9.2881334024024	9.31885594444444	9.102632003003	10.0786534474474	10.0345043693694	9.20239398798799	8.89133427177177	9.39655066816817	10.985457454955	10.1962033783784	10.4968087387387	10.3616195990991	9.97952225225225	9.89675337945088	10.6183928768769	8.98966496696697	9.28363166666667	8.70939230480481	8.66043531231231	9.17637206756757	10.4087088513514	9.12330509009009	8.83998142792793	9.6212568018018	10.6933720570571	9.54888751501501	9.41007279279279	9.76569426791077	9.60418803753754	9.74844357057057	9.54070627627628	9.39905097008547	9.61536764693265	9.82333784534535	9.29174578078078	9.29315663213213
PPP2R1A	9.68958668168168	8.08255091741742	8.85946239124839	10.063143048048	6.95185716216216	9.40477400900901	8.81922438063063	9.95194950600601	9.71120645495495	9.80493891291291	9.65809190840841	10.3170543543544	10.6987268873874	9.29603928528529	9.91097782282282	10.466128545045	8.02789778678679	10.4452601651652	10.1391702357357	9.67089202852853	10.2759324249249	10.1609661786787	8.33999841741742	8.68257450600601	7.42938461561562	7.14972167676768	10.4875468393393	10.1983561531532	7.91776956456457	8.84977731231231	10.2557938138138	10.1263347672673	10.0915408108108	8.43969249099099	10.3053376756757	9.16782265336765	9.61870428678679	9.96721761411411	9.57093324924925	9.97845578078078	9.72978406156156	9.73621127627628	8.440275503003	9.23906015015015	9.9713282957958	9.16782265336765	8.94005694069069	9.68784497297297	9.12398788438438
GSN	9.94722359009009	9.81626508258258	9.54888751501501	9.20453031531532	10.0247085	10.0012195540541	9.33755498648649	9.61016535885886	9.56274157355707	9.25924632432432	10.3078792537538	10.0498776276276	10.1024455780781	9.42054007207207	9.35394793543544	10.2505610975976	9.39571897897898	10.0288731756757	9.6452998948949	9.44753995495496	9.43600364414414	10.0702478078078	8.40851987237237	9.84854603088803	9.79213001501502	9.81886024024024	10.6594206816817	9.06666652252252	9.06666652252252	9.13495577027027	9.89105547447447	9.7129945975976	8.72094481231231	9.09023415615616	9.67270843093093	8.95892463051513	10.755474496997	10.1207361411411	9.30337915915916	11.2597701351351	10.2482640315315	9.43135124624625	9.09567207957958	9.62718135885886	10.1837273933934	8.97171625375375	9.80924768618619	10.1282588423423	9.59346908408408
HK1	8.78085198198198	9.04260301051051	9.34251944144144	9.23613544144144	9.67184355855856	8.61524047447447	9.14055803303303	9.08944795045045	9.51435029279279	9.47209903753754	9.5220912012012	9.73891081081081	9.89765811861862	8.93640012762763	9.22804301651652	9.47137773573574	9.65375394144144	9.23759362162162	9.30987242192192	8.46106833333333	9.64604722865723	10.3591908498498	8.72541957957958	9.04721447147147	8.39941776576577	9.90610864414414	8.81180674924925	9.21982569219219	8.38793881156156	9.08249138888889	8.88333742942943	8.76044942792793	8.24124539039039	8.53653071921922	9.45536593843844	8.49148052102102	9.72793774774775	9.9425326006006	9.08740376876877	9.28288844594595	9.12705758258258	9.31203918018018	8.87178844594595	8.55837181531532	10.1197729219219	9.17780682882883	9.09500214714715	9.13286816366366	8.83608145945946
KDELR2	12.0156564264264	11.1585652402402	11.1193266291291	10.0054604504505	11.5096547372372	11.1345671396396	11.2556759084084	11.443519448949	10.6933720570571	11.3124062837838	10.6762361861862	9.8811193018018	10.4289095720721	11.7211471846847	11.4010210135135	11.7181998948949	11.6087878813814	11.4293974834835	11.8078613738739	11.1832958948949	11.0574500075075	9.97555674774775	11.1133834384384	11.2781306756757	11.1007401351351	11.6891348573574	10.959800472973	10.526381966967	11.0334615165165	11.3898604894895	12.0084508258258	11.2556759084084	12.0875163363363	10.1907000600601	11.2781306756757	12.0156564264264	10.5601242837838	9.31427058258258	11.082804506006	12.0045278303303	11.3697084399399	11.3760898888889	10.4507153603604	11.405303975976	10.6887499024024	11.4208146456456	11.1811854129129	11.502258012012	11.2050525
NPC2	11.8644624024024	11.1606331381381	11.6977250600601	11.3898604894895	12.135569981982	11.7433479279279	11.7419056756757	11.8546530720721	11.4675773348348	11.7751252822823	11.3582297222222	12.0642654234234	11.8048930780781	11.4208146456456	12.1518949024024	11.6864171171171	11.4010210135135	11.5606711111111	11.7537383708709	11.4142212012012	12.319476036036	12.3376963888889	10.9952378753754	11.7908035735736	11.5811246216216	12.1182778978979	11.434074954955	11.6059342942943	11.7684511711712	12.21984996997	11.1851076201201	11.6954151276276	11.6633947972973	11.5888286651652	11.7447901801802	11.7908035735736	11.1309382357357	12.3417009984985	11.7940387837838	11.323813048048	11.619747027027	11.434074954955	11.839509954955	11.8078613738739	11.4925816426426	11.2497270615616	12.1650305855856	11.7537383708709	11.7234460645646
DYNLL1	12.5629273648649	12.6264601126126	12.1744108108108	11.784717454955	12.6957804399399	12.4031093843844	12.642678018018	12.060539481982	12.1134528903904	12.4352567717718	12.5060860585586	12.5060860585586	12.2937715615616	12.4543637537538	12.5259515990991	12.2531744129129	12.9141741741742	11.9608936111111	12.079777033033	12.1093243393393	12.4239423573574	12.8479515480481	12.1477029804805	12.4850392792793	11.9908878828829	13.0732761561562	12.0677598423423	12.4961097747748	12.7265972372372	12.5524912312312	12.0138437462463	12.1134528903904	12.4792754204204	12.2080130405405	12.0946818168168	12.5983347447447	12.3928104654655	12.4735736636637	12.3611341441441	12.3796804804805	12.2080130405405	12.1093243393393	12.877413018018	12.5259515990991	12.3656524924925	12.7662847297297	12.4735736636637	12.5363297747748	12.3069641441441
LITAF	11.1682976726727	11.9458958153153	10.7386321921922	10.9137821621622	10.7626432507508	10.9465212087087	10.8453930315315	11.3670371096096	11.3215564189189	11.050325472973	10.6817911336336	11.1270002102102	10.8585021546547	11.1566569744745	11.3969107192192	11.3516251621622	10.4366048168168	11.13283703003	11.5680185585586	11.2399168168168	11.4293974834835	11.0454846021021	9.84246054954955	10.6368327927928	9.70756297897898	10.744954512012	11.2932346246246	11.2684909984985	10.5044886471471	10.4849545795796	11.6363309534535	11.5147455255255	10.8599912912913	10.9271322147147	11.4702098873874	10.6917435660661	10.7180858678679	10.6747432732733	11.2008239114114	11.4010210135135	11.8963862537538	11.0794397252252	10.6721730405405	11.123507454955	11.3809817417417	10.8119281906907	10.6651897897898	11.2110414489489	11.1475482882883
EEF1B2	12.9723835885886	12.3376963888889	13.575162042042	13.6639502702703	13.5867370570571	13.2119918318318	13.5632106756757	13.2023058633634	13.1929296246246	13.2517771621622	13.0920430285285	12.9066001801802	13.2023058633634	13.2023058633634	13.3151536636637	13.1092775825826	13.3345585285285	12.9568064264264	12.9419296246246	13.1560873798799	13.0395413858859	12.7018013063063	13.7468917042042	13.0920430285285	13.6235608108108	13.1560873798799	13.3437806306306	13.5105619369369	13.899441951952	13.4546418018018	13.0049121246246	12.885676006006	13.4424190840841	13.8325193243243	13.0395413858859	13.7605468318318	12.9568064264264	12.8218063813814	13.4675143768769	12.9723835885886	13.0556444744745	13.2119918318318	13.5867370570571	13.5867370570571	12.4397421621622	13.3826385885886	13.3729793093093	13.3151536636637	13.083029954955
PRKCSH	9.48533052552553	9.21605244744745	8.85039963213213	9.75463872072072	8.98016269144144	9.27680867867868	8.65198061003861	9.39655066816817	9.47826397897898	9.67519436936937	9.03194775525525	10.1263347672673	10.7935110435435	8.92464648948949	9.55049585778636	9.75551266516517	8.54180880405406	10.0682177746593	9.65911530480481	9.50892576576577	10.2702717891463	10.9645702252252	9.60503693693694	9.15400285413985	9.20317075825826	8.59263380803881	9.56688258258258	9.54572413663664	8.08871195345345	9.07652622372372	9.58539672222222	9.54734161411411	9.7987477957958	8.23324548498499	9.75292258258258	8.64351742492493	8.93001808367458	10.6721730405405	9.69974984384384	9.62619412012012	9.55951114864865	9.92799326426426	8.06264394444444	8.8637367957958	9.74313338438438	8.91807435685686	9.33375623873874	9.53049045045045	9.34408888438438
GOT2	10.5769701201201	10.2470905855856	10.442777454955	11.0156366366366	10.6235020345345	11.0352328753754	10.4203268018018	11.1116578228228	11.3080179279279	11.3670371096096	10.783807972973	10.8538443093093	11.4245703303303	10.9870136111111	10.8895352177177	11.3145823003003	11.0218616696697	11.0987358093093	10.839367545045	10.9716554804805	11.2408616816817	11.4073047042042	10.4951686621622	10.9747447597598	10.2793875375375	10.2911666190476	11.2684909984985	11.3947054354354	10.2877849099099	10.7979694444444	10.8834061996997	10.9481099399399	10.8386625825826	10.2890398948949	11.3145823003003	10.2669991996997	10.4231888618619	11.2380347222222	11.0811331726727	10.7907575750751	10.9581492117117	10.9799883423423	9.8680612012012	10.3101545375375	11.8148051651652	10.9403371021021	10.2809085427928	11.1851076201201	11.1644781906907
FKBP1A	7.91718048048048	8.04561727027027	7.99096281381381	7.9682626996997	7.94540357657658	7.91463947447447	7.76812392792793	8.16600321021021	7.74703345811396	7.87880826426426	7.37053286336336	7.61858626276276	8.02129650900901	8.23256981746032	8.08819214178464	8.26405357057057	8.39884739189189	8.18545889039039	8.37562487687688	8.17357528978979	7.86512012462463	8.35171204054054	7.4418526981982	7.62214292513943	7.19500067717718	8.64412487714988	8.34946343693694	8.42436046996997	7.79298534084084	7.70315638588589	8.42203686636637	8.18130764714715	8.45869041141141	7.85931496546547	8.24616642492492	8.04022454654655	7.81515551951952	7.58086106756757	8.11890981724582	8.44329351951952	8.34946343693694	7.89694941741742	7.64884928978979	8.36290747529348	7.74128339339339	8.1367598963964	7.63925533408408	8.04402512762763	7.80090398948949
ACADVL	11.3559127357357	11.6159710187688	11.7537383708709	11.5073598888889	9.61623363213213	11.8799911261261	11.6891348573574	11.5557127747748	12.2004815765766	12.3156193243243	11.5938156531532	12.261896006006	12.7662847297297	11.3603983828829	11.934768460961	12.187729527027	10.7748436861862	11.7181998948949	11.6891348573574	12.2751041141141	11.9494575375375	12.3611341441441	11.4925816426426	11.1873241816817	11.7684511711712	9.89765811861862	11.7447901801802	10.58819003003	10.7950781981982	11.6748096546547	11.7390967867868	12.3796804804805	10.4392362987988	12.2982144444444	12.5682492042042	10.1686353078078	11.1873241816817	12.588231981982	11.6748096546547	11.8769815915916	12.0875163363363	12.3069641441441	10.8147444144144	11.5486658633634	10.9799883423423	11.7196735397898	11.5463567207207	11.8606395345345	11.7783588588589
SKP1A	11.4725638198198	11.4226812387387	11.2455577327327	11.0406048348348	11.9830549399399	11.405303975976	11.3969107192192	11.217661524024	11.2781306756757	11.1133834384384	11.7783588588589	11.3603983828829	11.050325472973	11.2848947522523	11.1270002102102	11.3124062837838	11.5439183408408	11.2781306756757	11.3559127357357	11.3301724024024	11.2868921756757	10.6887499024024	11.5707147522523	11.6954151276276	11.7811546996997	11.6038493693694	11.5222588903904	11.1151964114114	11.6310993543544	11.2932346246246	11.3038904189189	11.266169954955	11.3783091291291	11.0574500075075	11.217661524024	11.7566713813814	11.9872660510511	11.1309382357357	11.4118317237237	11.1270002102102	11.6387586336336	11.3516251621622	12.0010742342342	11.5654012687688	11.5222588903904	11.4187332927928	11.4725638198198	11.4702098873874	11.3875630930931
MAPRE1	10.1355431456456	9.58287972822823	10.4560708708709	10.2702717891463	9.13359154654655	9.65036828978979	10.3676602402402	9.9425326006006	9.72606698948949	10.173956003003	11.0948279654655	9.41993709084084	8.80948286036036	10.3626508408408	9.9386643048048	10.442777454955	9.48453858258258	9.83761130630631	10.2072810495496	9.89192147297297	9.41698893393393	8.82434577327327	9.84421889039039	9.65375394144144	9.45070852488202	9.53316885585586	10.6959937987988	11.0875663513514	9.97439111111111	9.58210608858859	10.6183928768769	10.1365387897898	10.8262222747748	10.4547515840841	10.0915408108108	11.2952867147147	11.7328266591592	8.80004611711712	10.0084923798799	10.735299466967	10.4326498558559	9.95492035735736	10.1815547930073	10.4493408483483	10.5601242837838	10.2412260195195	10.1036415015015	9.97755215165165	9.47986941613042
OS9	10.8133177327327	10.741829015015	10.538038033033	10.7135596996997	10.4218273888889	10.8877807657658	10.3698979189189	10.5442746321321	10.6114037987988	11.064657972973	10.5589043993994	11.3215564189189	11.6444121171171	10.3543059009009	10.8262222747748	10.95648746997	10.0487670675676	10.744954512012	10.9023167417417	10.6999031006006	11.3670371096096	11.5961952312312	10.7600032882883	10.4315503528529	10.4366048168168	10.8379576201201	10.5393580720721	10.4585990315315	9.79585231981982	10.6551678828829	10.606028963964	10.9055403483483	10.2619551531532	9.89282604354354	11.0090669444444	9.62619412012012	10.4048597567568	11.870357987988	10.6762361861862	10.6817911336336	10.3866968543544	10.9219665600601	9.83956179429429	10.1717618243243	12.2368228828829	10.1365387897898	10.6156323348348	10.7432731981982	10.7196834159159
RPL13A	13.8325193243243	13.3826385885886	14.0796372372372	14.2011082207207	14.0176685585586	13.9575224474474	14.0324543093093	13.971540960961	14.0964913738739	13.8586252102102	13.886158966967	13.971540960961	14.1551006456456	13.8325193243243	14.0473424324324	13.6895801051051	13.8731121546547	14.1551006456456	14.0176685585586	14.0473424324324	14.0324543093093	14.2174457057057	13.9858749099099	13.971540960961	13.717275487988	13.9440072822823	14.1121063438438	14.1551006456456	14.0324543093093	13.9575224474474	13.9575224474474	13.9303406906907	14.2311153378378	14.1121063438438	13.8325193243243	14.1252518018018	13.8586252102102	14.3390342717718	14.0796372372372	13.8325193243243	14.0324543093093	14.0628715465465	14.0964913738739	14.1121063438438	13.8325193243243	13.8325193243243	14.0796372372372	14.0473424324324	13.9303406906907
RPL7	14.2311153378378	14.0005403603604	14.5968715690691	14.6221220570571	14.1396323273273	14.1702730105105	14.4956254354354	14.3554120195195	14.4206524624625	14.2876680855856	14.5374920345345	14.3881000225225	14.4060218918919	14.304488460961	14.3203946996997	14.3203946996997	14.1702730105105	14.3881000225225	14.2446516966967	14.2876680855856	14.2446516966967	14.0005403603604	14.7197726576577	14.304488460961	14.0796372372372	13.9575224474474	14.5374920345345	14.6458166516517	14.4956254354354	14.2311153378378	14.2311153378378	14.3881000225225	14.914688018018	14.6221220570571	14.3881000225225	14.4378249174174	14.4956254354354	14.2446516966967	14.3718311111111	14.3390342717718	14.4775947072072	14.4775947072072	14.5374920345345	14.4587074474474	14.4206524624625	14.3718311111111	14.3881000225225	14.4060218918919	14.3554120195195
ACTR1A	8.76426247147147	8.74728428828829	8.83732727627628	9.06175571771772	8.1147686036036	8.70939230480481	8.55408401201201	8.65142786786787	9.45070852488202	9.05455122222222	9.57339707657658	9.62718135885886	9.73069942942943	8.92219792192192	8.90178777777778	9.32027695195195	8.2959486036036	9.00722999099099	8.81431167267267	8.52931273273273	9.30778245645646	9.94154452402402	7.84936784734735	8.75976221471472	8.54889146396396	8.7617421996997	9.18817135135135	8.63941731981982	8.35403961111111	8.75575899882025	8.8711447972973	8.72979074324324	8.55525747747748	8.44204882432432	9.15183734384384	8.42792510510511	9.85210201801802	10.0334736486486	8.62670875375375	9.0609226042471	8.97948878239778	8.93468231531532	8.46684503603604	8.58568871621622	8.60976491221991	8.69264828828829	8.72668213963964	9.20092217267267	8.90760404354354
GPIAP1	9.80493891291291	8.45375626126126	8.92342935885886	8.86310218253968	8.64769820570571	8.46563424774775	8.47965313813814	9.50593436036036	8.53713982732733	8.73898884211134	9.05846671921922	8.37770682389532	8.23047816666667	8.93886997747748	8.89457595495496	9.50971266366366	8.6691787012012	8.82256522072072	9.3048666021021	9.56447252252252	8.57365301051051	7.89586667117117	8.56465438288288	8.65854612312312	8.61157366366366	8.50357583333333	9.79213001501502	9.49325113063063	8.60458584684685	8.55555060435436	10.2494449279279	9.82766230780781	10.2331868318318	9.32956555105105	9.28606295345345	10.0830192492493	9.70244388888889	8.25898492492492	9.44989906156156	9.90523875225225	9.76728447597598	9.17079268918919	8.57906712762763	9.37059153303303	7.83586	9.11374814264264	8.57128572222222	9.1314557957958	8.85216037087087
RPL10	9.66339176426427	9.11171583333333	9.71200851097251	10.2494449279279	9.10544484834835	9.62456033033033	9.55521241741742	9.4408445045045	10.038451503003	9.51730266516516	9.48674389339339	10.0345043693694	10.7668658108108	9.46821251651652	9.82951745345345	10.0247085	9.30987242192192	10.1024455780781	9.8689365990991	9.82148946996997	10.0538321846847	10.3904256831832	9.9888064009009	9.42122892192192	9.04121663963964	9.03194775525525	10.306668506006	10.4689576501502	9.73246174174174	9.60841978678679	9.84512074474475	9.64866238738739	10.6663682957958	10.1112306531532	10.0311434459459	10.2956981846847	9.67184355855856	10.2239012972973	9.76728447597598	9.6389771996997	10.0195243253968	9.82333784534535	10.278106509009	9.93183085585586	9.9888064009009	9.40933158408408	9.39811392342342	9.64127405405405	9.58465132432432
PPP1CC	12.3796804804805	12.7265972372372	12.5682492042042	12.7533677027027	12.3543631711712	12.5259515990991	12.7018013063063	12.5682492042042	12.3417009984985	12.6264601126126	12.6041756381381	12.4692022222222	11.9030596021021	12.3467738138138	12.6264601126126	12.2836614414414	12.7533677027027	12.2570854054054	12.0490324024024	12.6264601126126	12.3882306606607	11.4849060735736	12.7605478303303	12.4492727327327	12.9568064264264	12.5259515990991	12.6368303513514	12.8624812477477	12.8479515480481	12.5414817942943	12.5629273648649	12.7265972372372	12.2278663363363	13.0475373663664	12.5729259159159	12.2937715615616	12.63112003003	11.9134877927928	12.4735736636637	12.4132570345345	12.4031093843844	12.7474930855856	12.5207598048048	12.6368303513514	12.6146078078078	12.6368303513514	12.6368303513514	12.6545653678679	13.0395413858859
ACTR2	10.538038033033	10.7920746696697	10.8911827402402	10.9121476726727	10.4231888618619	10.1376320045045	10.3815699324324	10.4440689114114	10.6423296171171	10.4574678678679	10.0498776276276	10.0235363918919	9.63394002252252	10.567622484985	10.6129064564565	10.5626916066066	10.6410303303303	10.6902638738739	10.4101747912913	10.4014769294294	9.7208198033033	9.75975215015015	8.35572325225225	10.1572927942943	9.60418803753754	10.0431632822823	10.391818015015	11.0334615165165	10.3828090345345	10.0094560677986	11.2267848123123	10.6394967342342	10.5742321246246	10.9499268243243	10.1518477627628	10.5186801201201	9.89192147297297	9.34035452402402	10.2649781156156	11.3603983828829	11.3102445945946	10.3446316966967	9.97439111111111	11.1492977702703	9.19830997747748	10.3892710285285	10.1365387897898	10.1229175975976	9.94910327327327
PTP4A1	11.8769815915916	11.9421137537538	10.3387012012012	10.3698979189189	11.1064634219219	11.3038904189189	11.4675773348348	11.2741026936937	11.2476243468468	10.9103673738739	10.9219665600601	9.94081071321321	10.5223421381381	11.7989068678679	11.4582525675676	12.0084508258258	11.8577734234234	11.4094738438438	11.6923208558559	11.3947054354354	10.839367545045	10.6817911336336	10.0235363918919	11.8331946021021	10.5099008213213	11.0794397252252	11.2380347222222	10.606028963964	11.4363312762763	11.3969107192192	12.2836614414414	12.0456664114114	11.1851076201201	10.7239592252252	11.2848947522523	11.5534531201201	10.6368327927928	9.50123175525525	11.3516251621622	11.9421137537538	11.6172312567568	11.8240904354354	10.9645702252252	11.9758871171171	11.2476243468468	12.0564581231231	11.5361065615616	10.9041374924925	11.323813048048
NACA	14.1121063438438	13.4772087837838	14.1858287837838	14.1702730105105	14.0628715465465	14.2311153378378	14.3554120195195	14.3718311111111	13.9440072822823	14.1702730105105	14.3718311111111	13.5997944444444	13.4675143768769	14.3203946996997	14.2174457057057	14.0473424324324	13.8325193243243	13.8466005105105	14.2174457057057	14.3554120195195	14.0176685585586	13.3151536636637	14.515677515015	14.0324543093093	14.2607269294294	13.9303406906907	14.3554120195195	14.4060218918919	14.1396323273273	14.1702730105105	14.1702730105105	14.1702730105105	14.4206524624625	14.2311153378378	14.1252518018018	14.2311153378378	14.4775947072072	13.3965699099099	14.3554120195195	14.2446516966967	14.304488460961	14.3881000225225	13.9858749099099	14.2740092642643	13.3635043018018	14.2740092642643	14.2607269294294	14.1396323273273	14.3718311111111
GPX1	10.4326498558559	9.17257661486487	11.1458665315315	10.8379576201201	9.74948963213213	10.5113935795796	10.9698155555556	10.3434909384384	11.4164593243243	11.2267848123123	10.7763990915916	11.6059342942943	11.3411403588589	10.4668485442943	11.0908683408408	10.7051178048048	9.34555394744745	10.5059308483483	10.519720524024	10.2390675750751	11.0397400375375	11.2577090615616	10.1142894594595	9.46577516366366	9.75292258258258	10.1079854339339	11.1792471786787	10.442777454955	10.4980231081081	10.8941511336336	10.4493408483483	10.6209577477477	11.1989962462462	10.5964995645646	11.0685285960961	11.4409264189189	10.4951686621622	11.2418065465465	10.442777454955	10.4886317267267	10.2660650930931	10.3604305405405	10.3053376756757	10.7965236411411	10.1572927942943	10.6448959159159	10.6846726726727	10.7714528528529	10.2482640315315
PGK1	10.1780256636637	8.89071427777778	9.72606698948949	9.70141388438438	8.90636455105105	9.61623363213213	9.67089202852853	10.1872528153153	9.32718201951952	9.65217850600601	9.78587595945946	8.9114874013299	8.87658878978979	10.1376320045045	10.0487670675676	10.4507153603604	9.12551116966967	9.63964681531531	10.0621245495495	10.0214704219219	9.75884665015015	8.03319805705706	10.0849508963964	8.85282957207207	9.02246147297297	8.85282957207207	10.175918986272	10.4417022162162	9.51574687837838	9.66674932732733	10.4101747912913	10.4254461786787	11.4972225375375	9.91364920720721	10.2546876651652	10.8911827402402	10.0518201351351	8.51474308858859	9.90133843993994	10.2557938138138	9.90809266516517	9.72978406156156	9.23240215808666	9.66674932732733	8.84060137537538	9.93957746246246	9.48835107357357	9.90523875225225	9.80837064414414
SUMO3	9.45302162912913	8.96784114114114	9.39571897897898	9.29967038610039	9.42054007207207	9.60083598948949	9.61290959309309	9.556119	9.75551266516517	9.35149374174174	9.43922444444445	9.81969942149292	9.89472925975976	9.47986941613042	9.41558803303303	9.60156713213213	9.15640296546547	9.58210608858859	9.3753412987988	9.26201871771772	9.63394002252252	9.71653176726727	8.95304107357357	9.42464468768769	9.74948963213213	9.9336738003003	10.1475503393393	9.55427858108108	9.62456033033033	9.63237063813814	9.45751315615616	9.51730266516516	9.45302162912913	9.6289612987988	9.0969499039039	9.82059320570571	9.82059320570571	9.36303633333333	9.49325113063063	9.67017479279279	9.3048666021021	9.43600364414414	9.80587057807808	9.5837626951952	8.90073521021021	9.38971933183183	9.36149457657658	9.75810415915916	9.32956555105105
RPS27	14.668584496997	14.4587074474474	14.8519766666667	14.914688018018	14.6930318168168	14.7460132882883	14.8812602252252	14.7985257057057	14.7730740540541	14.5786760960961	14.825611021021	14.8519766666667	14.8812602252252	14.7197726576577	14.7197726576577	14.7985257057057	14.4206524624625	14.6930318168168	14.5786760960961	14.5786760960961	14.7730740540541	14.8519766666667	14.7985257057057	14.668584496997	14.5786760960961	14.6221220570571	14.825611021021	14.914688018018	14.8812602252252	14.6930318168168	14.6458166516517	14.7730740540541	14.7985257057057	14.8812602252252	14.7985257057057	14.8519766666667	14.7985257057057	14.825611021021	14.7197726576577	14.6221220570571	14.7197726576577	14.7197726576577	14.668584496997	14.7985257057057	14.8519766666667	14.7197726576577	14.7985257057057	14.7985257057057	14.7460132882883
TPP1	8.35109954654655	8.88571294294294	8.51051588588589	8.81180674924925	8.31397271921922	8.14052884770485	8.00407401426426	8.17576847425998	8.1141322027027	8.41622067417417	8.10940532282282	8.62109615765766	8.56167588383838	7.86512012462463	8.30266878378378	8.33178347726298	7.73306067867868	8.31453945045045	8.44138815015015	8.32513558558559	8.49894283333333	8.43969249099099	8.04074552927928	7.86201951351351	8.27762232582583	8.13105043243243	8.01242436636637	8.80882533333333	7.482163001365	8.12004404654655	8.53935378003003	8.50286928678679	8.04561727027027	8.05023996996997	8.55295941291291	7.61355771621622	8.4472945960961	8.83732727627628	8.41168293543544	8.67460390840841	8.69024261261261	8.55988167117117	7.65085871621622	8.26633137387387	8.50168152852853	8.01549914564565	8.31177701883702	8.3032315	8.1725116036036
GNB1	10.4585990315315	10.0064251801802	9.8745928948949	10.680472503003	9.45683420720721	9.95288153753754	9.92427615015015	10.2029788708709	10.3815699324324	10.3770310810811	10.3327229159159	10.1464142342342	9.93079529129129	10.0033726930502	10.2969964339339	10.3770310810811	9.58210608858859	10.2901599279279	10.3519832882883	10.1950373326898	10.2284410735736	10.0115081786787	10.014517478979	9.84246054954955	10.0714876246246	9.85210201801802	10.6775510510511	10.8522811786787	9.3055653978979	9.91014926426426	10.4177338018018	10.58819003003	10.5626916066066	9.99825624624625	10.4326498558559	9.9336738003003	10.5290449624625	10.0765594176319	10.2578546471471	10.8538443093093	10.6626146321321	10.319548048048	9.39571897897898	10.4231888618619	9.74052685285285	10.1950373326898	10.2379392312312	10.2448413258258	10.0094560677986
NUMA1	7.03835973723724	7.38716997297297	7.05240814264264	7.82244688688689	6.97451334984985	7.30060498048048	6.78311522022022	6.78173651451451	6.87473856306306	7.00365312162162	7.01605612012012	7.69480718468468	7.90131815615616	6.59294448048048	7.10448795795796	6.92052986036036	6.75381932282282	6.99545982582583	7.24543310810811	7.08404255205205	7.22612885585586	7.67681746546547	6.92640666816817	7.55623494894895	8.06420794723295	6.73216754054054	7.11313090540541	6.90983675804376	6.80657201051051	7.16170028078078	7.02118255169455	6.85951585885886	6.62891758708709	6.48649242864293	7.21320705855856	6.55230512012012	7.18457828978979	7.5299111006006	7.17422646996997	7.09949134684685	7.26298699399399	7.23589710435435	6.37715470620621	7.08683137237237	6.77189814564565	6.9107102027027	6.87252414414414	6.83167788238238	6.83015675425425
FTH1	11.0008647522523	11.6633947972973	10.9103673738739	10.7865205780781	11.7119510885886	11.1792471786787	11.0454846021021	11.0875663513514	11.3719162762763	10.7432731981982	10.773038045045	11.463216990991	11.2158845195195	10.8847822972973	11.0188259039039	10.966476493994	11.1309382357357	11.1550802852853	11.0794397252252	10.9935728453453	11.3188860600601	11.9608936111111	10.95648746997	11.9494575375375	11.3947054354354	11.2932346246246	11.2050525	11.1064634219219	10.8926206343844	10.8248567492493	11.0406048348348	10.9157030870871	11.499704039039	11.6172312567568	11.0754889144144	10.848779984985	10.5896728468468	11.6340505255255	11.0607866381381	10.985457454955	11.3124062837838	11.323813048048	11.0929081756757	11.020532987988	11.9277974834835	10.7714528528529	10.9514961711712	11.0754889144144	11.0908683408408
RAN	10.5857103153153	10.1927571771772	11.3947054354354	10.7475379129129	10.8119281906907	10.6987268873874	11.1116578228228	10.8847822972973	11.0470912687688	11.0188259039039	11.3739813738739	10.4203268018018	10.2379392312312	11.28258596997	10.8007962987988	11.059103475976	11.0234077177177	10.184880487988	10.6651897897898	10.6102167927928	10.5457744219219	9.94818532432432	12.2004815765766	10.9837212837838	10.6833444144144	11.0125688633634	10.9747447597598	11.042144957958	10.9546781276276	10.9336641666667	10.6790749399399	10.4861803753754	11.1366664714715	10.9762398378378	10.6833444144144	11.3059181831832	11.5606711111111	10.2712208783784	10.8007962987988	10.78250553003	10.7039155855856	10.5857103153153	11.3538541441441	10.8926206343844	9.61623363213213	11.4653586861862	11.0754889144144	11.1270002102102	11.0860309834835
CAPN1	9.30206801051051	9.19758638588589	8.20712162762763	8.69627193693694	8.58157084834835	8.71920635285285	8.32400313341913	9.17148452552552	9.04721447147147	9.3062824039039	8.32838364650365	8.80814944787645	9.31808362537538	8.96969352102102	9.2038854054054	9.69051569219219	8.24500426876877	9.1247664984985	9.29967038610039	8.96969352102102	9.05786536486487	8.74925311607762	7.24342785735736	8.00672770720721	7.3386293963964	8.02646171921922	9.27605377927928	8.86119485435435	7.48472000664951	8.51539550900901	9.43067902402402	9.21982569219219	9.23012135885886	8.52397358858859	9.17079268918919	8.60523946771772	8.16067082882883	8.58859411411411	8.75116658258258	9.60250193543544	9.4079706031416	9.36005369519519	7.45580995795796	8.77172214714715	8.46684503603604	8.75638706006006	8.44492631606607	9.06322474174174	8.63227927177177
SFRS2	11.0156366366366	10.5562988738739	11.3038904189189	11.6119286831832	11.0267917012012	10.8941511336336	11.1663605705706	11.2556759084084	11.3343668378378	11.3145823003003	11.0156366366366	10.2186290750751	10.3508457432432	11.4751556006006	10.9952378753754	11.4509352762763	11.3559127357357	10.8379576201201	11.0188259039039	11.1133834384384	10.5356074924925	10.3421230555556	11.2723048123123	11.3856578798799	11.1193266291291	11.2073282642643	11.4489596906907	12.0833046321321	10.7135596996997	10.9481099399399	11.4118317237237	11.0406048348348	11.1309382357357	11.4245703303303	11.1133834384384	11.0041833933934	11.266169954955	9.71821781681682	11.0948279654655	11.3080179279279	11.4582525675676	11.2802284684685	10.4139169429429	11.499704039039	10.4151250780781	11.5486658633634	11.2497270615616	11.3059181831832	11.3831465915916
CALU	8.15591154354354	7.37148998948949	8.27020930930931	7.15211330780781	7.5299111006006	7.4082204009009	7.68925616828367	7.94706216216216	7.57302474324324	7.46907067642643	8.60632106606607	7.42938461561562	7.4423997987988	8.0969665	7.64698399153699	8.53539973273273	7.91776956456457	8.36347136186186	8.07534462172887	7.43266388138138	7.48922277027027	7.6691831996997	7.6493040045045	7.89923919219219	7.13763075075075	7.81714953453454	8.57243492492493	7.81411307207207	8.06471897147147	7.78560273423423	8.29834112012012	7.74335570570571	9.30206801051051	7.25866438138138	7.62863348348348	9.20739883633634	9.42054007207207	6.60089274174174	7.50471088888889	8.70279768018018	7.91518165165165	7.66662467867868	7.93443291141141	8.012902003003	7.93674263213213	8.04561727027027	7.86664931102531	7.81043607882883	7.19350473723724
NFE2L1	10.306668506006	10.6817911336336	9.95386074324324	10.0601773908194	10.7522849234234	10.2793875375375	9.84689653153153	10.0579965057915	9.96317082582583	10.0527708843844	10.3005802027027	10.5113935795796	10.6102167927928	9.88616433033033	9.94081071321321	10.1292859204204	10.1343377252252	10.4849545795796	10.2649781156156	10.4064321876877	10.4689576501502	10.7578975608108	9.92987137387387	10.5317788438438	10.5755086036036	10.8538443093093	9.98421227477477	9.82436438288288	9.44492759309309	9.92611911711712	10.1686353078078	10.3362663213213	9.02246147297297	9.76728447597598	10.3208963363363	9.556119	10.5113935795796	11.234419496997	10.3269546171171	10.4278011741742	10.4560708708709	10.4689576501502	9.62301764264264	10.0527708843844	11.042144957958	9.66593237837838	10.0797754504505	10.2911666190476	10.3770310810811
ARL6IP5	11.2399168168168	11.1193266291291	11.2287777177177	11.3645850225225	10.8379576201201	10.6295178228228	11.2640238348348	11.3278253453453	11.1699694744745	11.1402821096096	11.2110414489489	11.266169954955	10.6308727477477	11.0875663513514	11.1606331381381	10.6308727477477	11.3449038378378	11.030167454955	10.9055403483483	11.2325329219219	10.6423296171171	10.8553817267267	9.47513996996997	10.5278544069069	10.7265909684685	10.8453930315315	10.5562988738739	11.0107891966967	11.151335503003	10.9970906906907	11.123507454955	11.3188860600601	11.6087878813814	11.4849060735736	11.2741026936937	11.4489596906907	11.5760562192192	10.7965236411411	10.8571211711712	11.3494074174174	11.2802284684685	10.9103673738739	11.2253059309309	11.4010210135135	10.4014769294294	11.3559127357357	11.0454846021021	11.0774682132132	10.5700628048048
DPYSL2	10.2099818873874	10.7809711786787	12.1057622522523	10.9716554804805	11.4725638198198	10.7865205780781	10.8774507432432	11.050325472973	10.7239592252252	10.5128578303303	11.8606395345345	11.1083440465465	10.8306671396396	10.5562988738739	10.5030019984985	10.2526710630631	10.371067545045	10.853062743994	10.3005802027027	10.5937562237237	10.3942293573574	9.09975966516516	12.079777033033	11.5988512162162	11.8577734234234	11.0736932207207	11.4751556006006	11.0774682132132	10.8065696786787	10.3770310810811	10.0915408108108	10.1878476088589	11.191338948949	10.5163471261261	10.4701923588589	9.80756331081081	12.2937715615616	10.0373900705706	10.5495398813814	10.3339636561562	10.5343476696697	10.9070552327327	11.002636493994	10.5640408483483	10.5186801201201	11.0908683408408	11.4489596906907	11.0811331726727	10.8453930315315
RPLP1	14.3390342717718	13.8731121546547	14.6221220570571	14.6930318168168	14.0005403603604	14.4060218918919	14.4206524624625	14.4206524624625	14.5786760960961	14.4587074474474	14.6221220570571	14.5583933858859	14.6930318168168	14.4378249174174	14.515677515015	14.4060218918919	14.1858287837838	14.6221220570571	14.4206524624625	14.4956254354354	14.4060218918919	14.3203946996997	14.3718311111111	14.1551006456456	14.1551006456456	13.899441951952	14.4378249174174	14.515677515015	14.4587074474474	14.3718311111111	14.4775947072072	14.4587074474474	14.4060218918919	14.5374920345345	14.5374920345345	14.3390342717718	14.668584496997	14.6458166516517	14.4956254354354	14.4206524624625	14.5374920345345	14.5374920345345	14.4956254354354	14.4775947072072	14.2876680855856	14.4587074474474	14.515677515015	14.5583933858859	14.4587074474474
CTNNA1	9.21916377477477	9.56274157355707	8.62109615765766	8.56659284084084	9.15856453925354	9.13915927927928	8.91551053003003	9.09828789189189	9.2167508013728	9.01383754654655	8.93579847297297	8.87920898648649	9.02747521471471	9.21312182882883	9.1700883963964	9.3048666021021	9.2167508013728	9.25485205705706	9.32179918468468	9.12202952182952	9.01605786255486	9.31885594444444	9.2745265045045	9.1448045015015	9.0659703993994	9.09296554354354	9.43286890840841	8.83071465465465	8.89936663663664	8.91417393758044	9.37308839339339	9.17780682882883	9.21982569219219	8.67574678378378	9.08670192492493	8.92591522268422	9.12262830930931	9.14274703603604	9.10544484834835	9.4995107972973	9.14423774774775	9.11842803903904	8.84619143393393	8.72283696096096	9.11634830630631	9.18961903903904	8.90239685585586	9.07238318018018	9.26341296846847
CTSD	9.53499125675676	9.71120645495495	8.6399211966967	8.64045156906907	8.33300460810811	9.1656545045045	8.77291635135135	8.85946239124839	8.69749120870871	9.43286890840841	8.37614973616474	9.97342206456456	10.1046764039039	8.41229291891892	9.43842617890968	9.36005369519519	7.49753284534535	9.27374031531532	9.59767673573574	9.00722999099099	10.0649107132132	10.3626508408408	7.64351133440584	8.78542577327327	8.8250368018018	8.14394457057057	8.4438200975976	8.55942598723724	8.00202235371086	8.45375626126126	9.45980932732733	9.78748803303303	8.81922438063063	7.90675751351351	9.41917381531531	8.44259934877735	7.94802421096096	10.4999666366366	9.13915927927928	9.14556960960961	9.52128091591592	9.37150018572419	8.29171212012012	9.07309126876877	10.567622484985	8.40798288138138	8.85650314714715	8.88333742942943	8.933934
FAM120A	8.97107154354354	9.0485552027027	8.66568901351351	8.933934	9.15324616216216	8.78296208708709	8.66180614264264	8.94767656006006	8.75322151651652	8.95506522972973	8.67633496396396	8.60230746915097	8.67892126276276	8.84554361561562	9.15788286786787	8.71429510810811	9.08805325525526	8.90636455105105	9.07507807357357	8.91015611861862	8.75516696846847	8.80915409684685	8.42792510510511	8.86181586336336	8.80814944787645	8.89396791291291	9.07440594594595	8.83608145945946	8.62357105212355	8.85946239124839	9.19911794594595	9.04655467567568	9.06738396396396	9.00456593543544	8.88508776726727	8.63876296373296	8.64018638288288	8.84619143393393	9.20166512012012	9.20525042307692	9.14750238588589	9.09428426748177	8.78772998498499	8.84250908362208	9.18448918468468	8.67398394144144	8.64839438052338	8.79637489489489	8.68379584084084
MAT2A	8.51716889489489	9.04121663963964	8.81491909009009	8.97631968468468	9.02046834534534	8.41747200791701	8.83608145945946	8.2310756996997	9.19758638588589	8.67148744830545	8.77225762387387	8.82376038588589	8.74251405405405	8.66686146846847	8.42043023648649	9.25485205705706	9.21757042792793	9.33445385885886	8.78027758258258	8.32838364650365	8.49949809309309	9.61947506156156	9.03852822522522	9.46902206756757	8.8379600028875	9.15113224474474	8.84492336336336	8.933934	8.60687587087087	8.56356654954955	9.18211324646075	8.88765903481504	9.4015571996997	9.13567584534534	8.98648501951952	9.13846105705706	9.74399459009009	9.08455022672673	8.27230415465466	8.95435654804805	9.34408888438438	9.0659703993994	8.76110857132132	9.47597283033033	8.28498531531532	8.66383525525526	8.69310401651652	8.77596583183183	8.6675068993994
LAMC1	8.76237303753754	8.82822567567568	10.1153575645646	8.24124539039039	8.42631817567568	9.46358153153153	9.36234211861862	9.71744998048048	9.14823272372372	9.19095075675676	10.5356074924925	9.14348312612613	9.06175571771772	9.12992091591592	8.95169753753754	9.67017479279279	8.80515724474475	9.14423774774775	8.66804596246246	9.18752079279279	9.02747521471471	8.20465697515698	9.85683641291291	9.51057745795796	9.73246174174174	8.93886997747748	10.7121652552553	8.01598510810811	9.53139184984985	8.9646117027027	8.83674883633634	9.06887348348348	8.71117628850279	8.25353904054054	9.10120846096096	9.07373712462462	10.839367545045	8.4238370045045	8.95768197447447	9.65999356756757	9.0397796996997	9.52128091591592	9.56922834834835	8.84977731231231	9.42751962312312	9.27605377927928	9.56922834834835	9.20239398798799	8.86437761111111
PTMA	13.3729793093093	14.3203946996997	14.1551006456456	14.5583933858859	14.0964913738739	13.7468917042042	13.8731121546547	13.6639502702703	14.3718311111111	14.1396323273273	14.0628715465465	14.2607269294294	14.2446516966967	13.717275487988	13.886158966967	13.6117706906907	14.1396323273273	14.2607269294294	13.548899954955	13.5008301201201	13.7785533183183	14.4956254354354	13.8325193243243	14.2876680855856	13.9303406906907	14.2311153378378	13.886158966967	14.304488460961	13.4893662462462	14.0473424324324	13.6895801051051	13.5632106756757	14.0324543093093	14.0005403603604	13.6763962462462	13.8198962012012	13.5008301201201	14.5786760960961	13.9575224474474	13.9143261711712	14.0005403603604	13.9440072822823	13.886158966967	13.9143261711712	13.6639502702703	14.0628715465465	14.0473424324324	14.1121063438438	13.886158966967
ATF4	11.7211471846847	12.3723804316817	11.9243481606607	12.3928104654655	12.2798807507508	12.0120310660661	12.187729527027	11.4363312762763	12.3611341441441	11.7811546996997	13.0732761561562	12.0913784984985	12.187729527027	11.7811546996997	11.8362457057057	11.7684511711712	11.9102119369369	12.1967791741742	11.735856981982	11.8268185585586	11.839509954955	12.0913784984985	12.5629273648649	11.7783588588589	11.1811854129129	12.2049140840841	12.4352567717718	12.324444984985	11.677383506006	12.079777033033	11.8932826456456	11.8483428378378	12.1967791741742	12.1229655405405	11.9277974834835	11.9908878828829	13.3635043018018	12.4599032432432	11.5606711111111	12.2004815765766	11.8148051651652	12.249157042042	12.6487056891892	11.9908878828829	11.5582012162162	12.1134528903904	12.3656524924925	12.2368228828829	11.9277974834835
RPS15A	14.4060218918919	14.1121063438438	14.7197726576577	14.7197726576577	14.515677515015	14.5786760960961	14.7460132882883	14.668584496997	14.515677515015	14.4775947072072	14.7460132882883	14.6458166516517	14.4956254354354	14.5583933858859	14.5968715690691	14.5265847747748	14.2011082207207	14.4956254354354	14.515677515015	14.5583933858859	14.4956254354354	14.1551006456456	14.5583933858859	14.0796372372372	14.2740092642643	14.2740092642643	14.7460132882883	14.7460132882883	14.6458166516517	14.5583933858859	14.515677515015	14.5583933858859	14.825611021021	14.7460132882883	14.515677515015	14.7460132882883	14.6221220570571	14.304488460961	14.5968715690691	14.515677515015	14.7730740540541	14.5583933858859	14.825611021021	14.668584496997	14.5786760960961	14.5786760960961	14.668584496997	14.5786760960961	14.5374920345345
ANXA5	10.5023399414414	9.58934848348348	11.0554599924925	9.37227681831832	8.57179008108108	9.4813309984985	10.4087088513514	10.7322816441441	10.466128545045	9.76637298798799	10.9645702252252	9.23759362162162	8.05872465186615	10.5857103153153	9.99558244594595	10.3404193168168	8.84554361561562	10.7250803243243	10.0697385435435	10.2295381231231	9.70331044294294	6.78913171071071	9.58539672222222	9.69655352691153	9.47061522522523	8.75516696846847	11.7684511711712	11.0368813183183	10.4951686621622	10.042207454955	10.1728206971257	9.99558244594595	11.0685285960961	10.0612178828829	10.0012195540541	11.1026206186186	11.5463567207207	7.51046386636637	9.92710625375375	10.4203268018018	9.58621699399399	10.1241469249249	10.1675399324324	10.0966919264264	9.75975215015015	10.312306996997	10.5278544069069	9.99076823273273	9.78587595945946
STMN1	6.94823251608752	7.01505043543544	7.6612645015015	8.38573734834835	7.45580995795796	7.43368579279279	7.33907313213213	7.47517760285285	7.81311033838384	7.60446856006006	6.99044396646647	7.40770607132132	7.18905495345345	7.5146287972973	7.23202871042471	7.30896351801802	7.72894868768769	7.45825478528529	7.03343795945946	7.23388346628447	7.3001010945946	8.06840567971818	6.8339016036036	7.0966388445946	7.37859267239967	8.57306564114114	7.52285504504505	9.31427058258258	7.58460060810811	7.51099761561562	7.34603674174174	7.12103952102102	8.65825422522523	8.78604796546547	7.24202682432432	7.39225375933076	6.6997044024024	7.532886996997	7.50157171771772	7.11216953045903	7.10146285907336	7.18457828978979	7.22451028464178	7.59531502027027	6.77235588338338	7.21230993393393	7.38177136936937	7.61717857957958	7.41745595720721
LRP1	7.11492506906907	7.62610943393393	7.61963803003003	7.37348753228228	7.08683137237237	7.09302304854855	7.18225611861862	7.37148998948949	7.30327886786787	7.25866438138138	7.60663157207207	7.87305282432433	7.95388017117117	6.96266793800944	7.1766511029601	7.62610943393393	6.78406665015015	7.94265566216216	7.24706207807808	7.67106834384384	7.67517460783511	8.1071531996997	8.18889256220506	7.52064125	7.54476413513514	6.93576200075075	7.97094814564565	7.29512035685686	6.96819295345345	7.22509279236379	7.64648128228228	7.58307557725908	7.76056984234234	6.96585794144144	7.47055507357357	6.85603908258258	7.77384379279279	7.807983503003	7.33955755255255	7.69031122822823	7.29077159009009	7.82732846396396	6.75799084834835	6.94629951651652	9.03852822522522	6.88947703324753	7.02267172822823	7.56844293543544	7.38274668489919
PSMB7	10.9287282747748	10.0966919264264	11.189522012012	10.9436636336336	10.3208963363363	11.3016091966967	11.1345671396396	11.0721671771772	11.5785308708709	11.5486658633634	11.2497270615616	11.6923208558559	11.5961952312312	11.3559127357357	11.2030771771772	11.2910091021021	10.5769701201201	10.6321817942943	11.1576111073574	11.1290514189189	11.4777360810811	12.0045278303303	11.3258844369369	10.2401484834835	10.773038045045	10.4203268018018	11.4464567567568	11.4142212012012	10.715075990991	11.3188860600601	11.0170208933934	10.9129649174174	11.0968389384384	10.8941511336336	11.2537943543544	11.7064884684685	11.2910091021021	11.7447901801802	11.1566569744745	11.1083440465465	10.9157030870871	10.8727406906907	11.5256056006006	10.8553817267267	11.3166181156156	11.1971216936937	11.1458665315315	11.2619767192192	10.7851433213213
PEA15	9.1461396981982	9.02875538138138	10.3446316966967	10.1552027717718	9.06175571771772	8.83071465465465	9.74224181831832	9.1448045015015	9.68611407657658	9.25989578678679	10.3362663213213	9.83588306606607	9.77619673423423	9.24486554054054	8.90126972072072	9.45980932732733	9.03520749099099	10.2270660960961	9.20166512012012	8.87232861943762	9.04532363813814	9.86125810810811	9.33375623873874	9.59417254654655	9.14130657657658	9.04260301051051	10.7600032882883	10.2712208783784	9.68431591891892	8.80328189403689	8.87530766516517	8.73898884211134	9.59846579279279	9.45382681681682	8.99712164114114	9.99451120570571	10.5044886471471	9.39571897897898	8.95370447447447	9.15040835285285	9.21023022372372	9.0652379954955	10.0849508963964	9.21473826576577	9.06666652252252	9.49612537537537	9.91097782282282	9.796981001716	8.87802194144144
ECH1	10.7979694444444	9.97555674774775	10.1343377252252	10.9103673738739	10.1376320045045	10.9531525930931	10.6448959159159	10.9419379429429	11.2158845195195	10.890358978979	10.9172712537538	11.2577090615616	11.5412640855856	10.4036866441441	11.1142899249249	11.042144957958	9.47745905405405	10.8178451621622	10.9070552327327	10.6887499024024	10.8321025285285	11.323813048048	9.67682173423423	10.4126863963964	10.4231888618619	10.6209577477477	11.2952867147147	10.572764496997	9.94081071321321	10.8745930540541	10.8745930540541	10.9546781276276	10.9904080930931	9.92215995195195	11.1356168055556	9.32568402552553	10.8078401426426	11.1421968993994	11.0251429279279	11.0860309834835	10.8629241291291	11.2760596921922	10.2083121381381	10.5311300307808	10.3375208048048	10.5250812762763	10.595185003003	11.2158845195195	10.9041374924925
ODC1	10.7135596996997	10.4951686621622	12.1438995045045	12.7080895495496	10.2142517537538	10.6402635322823	11.3449038378378	11.6550373723724	11.7064884684685	11.1682976726727	11.5654012687688	10.1247281358859	9.96512648798799	11.8546530720721	11.2932346246246	11.8674475375375	10.8496175900901	10.9878320833333	11.3102445945946	10.9546781276276	10.7626432507508	9.71120645495495	11.5557127747748	11.4874301891892	9.56612605855856	10.3078792537538	11.4849060735736	12.877413018018	11.528984987988	11.2287777177177	11.528984987988	10.9730608333333	11.8738356456456	12.0456664114114	11.5123392792793	11.6891348573574	11.1366664714715	8.69870575075075	11.0008647522523	11.2455577327327	11.0234077177177	11.3538541441441	10.9403371021021	11.4902618243243	10.319548048048	11.8331946021021	11.3388969331832	10.9970906906907	10.9319597102102
IQGAP1	10.930213018018	10.7265909684685	10.8745930540541	10.4875468393393	10.2208964039039	10.572764496997	10.2793875375375	10.8629241291291	10.7039155855856	10.9531525930931	10.595185003003	9.99731288588589	10.1333699804805	10.9388097882883	11.0388752402402	10.9436636336336	10.3759278828829	10.6339531111111	11.0470912687688	10.9465212087087	10.7851433213213	10.164067042042	9.53896504504504	10.2344501771772	9.84615369219219	9.99076823273273	10.4231888618619	10.1282588423423	10.1475503393393	10.3362663213213	11.4010210135135	10.7809711786787	10.6354122447447	9.59767673573574	10.7337796021021	9.99825624624625	10.6102167927928	9.80756331081081	10.8353505780781	11.1644781906907	11.1168803573574	10.6513344159159	9.9824145960961	10.6368327927928	10.5796396096096	10.8147444144144	10.6129064564565	10.4404722282282	10.3316236006006
XRCC6	8.35520119219219	8.50286928678679	8.65198061003861	8.9769236021021	8.51474308858859	8.56407778528529	8.43024953453453	8.39192337537538	8.89668600600601	8.6950722972973	8.59206818318318	8.84919196696697	8.92010857657658	8.50660192642643	8.54889146396396	8.61356500750751	8.60404274152724	8.76756200750751	8.52059496825397	8.40798288138138	8.68839198498499	9.09296554354354	8.73112421436822	8.84492336336336	8.59562431145431	9.05907852506352	8.80078014114114	9.22279411411411	8.29545425225225	8.55240004204204	8.52397358858859	8.4090289024024	9.102632003003	8.71845545795796	8.67633496396396	8.56465438288288	8.62793860531961	9.25340589339339	8.54180880405406	8.53185070978121	8.58098131681682	8.53998678078078	8.58388802552553	8.40969423723724	8.24399227177177	8.48019248648649	8.38573734834835	8.78356367267267	8.62479950450451
ACO2	11.443519448949	10.5909156531532	9.85413034534534	10.0925132432432	9.31053404654655	11.1421968993994	10.3282246246246	11.2363066066066	10.8504551951952	11.5096547372372	10.9070552327327	11.3809817417417	11.8452165315315	10.8133177327327	11.3449038378378	11.7296585660661	9.34926332582583	10.8711443543544	11.4827172432432	11.4208146456456	11.5839025225225	11.2597701351351	8.91551053003003	9.92611911711712	9.95093375675676	9.73704945945946	10.6817911336336	10.4177338018018	9.58852373123123	11.1083440465465	11.5785308708709	11.6803413513514	10.8306671396396	9.34035452402402	11.7627714414414	10.4265822582583	10.9990837537538	11.4010210135135	11.2426763445946	11.1663605705706	11.3343668378378	11.4142212012012	9.84963046546546	11.0140340840841	10.0094560677986	10.765359009009	10.7278786261261	11.3301724024024	11.2723048123123
DAZAP2	11.7566713813814	11.5582012162162	10.9271322147147	11.5096547372372	11.4363312762763	11.2640238348348	10.9006971291291	11.3856578798799	11.1026206186186	10.9419379429429	10.8926206343844	10.8571211711712	10.606028963964	11.151335503003	11.1971216936937	11.2973843318318	11.2196573723724	11.3875630930931	11.5412640855856	11.700748993994	11.0948279654655	10.6875727477477	11.0754889144144	11.0234077177177	11.2640238348348	11.3947054354354	11.6954151276276	11.6147107807808	10.8711443543544	10.9716554804805	12.0490324024024	11.8148051651652	11.3559127357357	11.2476243468468	11.5194469414414	11.1606331381381	11.3343668378378	10.8504551951952	11.3670371096096	11.6255822702703	11.7940387837838	11.4582525675676	10.8957444444444	11.502258012012	11.886824542042	10.9904080930931	11.266169954955	11.2577090615616	11.5096547372372
SPARCL1	10.9188592267267	11.1851076201201	12.6957804399399	10.7245197747748	11.5512745495496	11.4010210135135	11.9277974834835	12.1229655405405	11.4827172432432	10.848779984985	13.6512735585586	11.9716006756757	11.1792471786787	11.3991407357357	10.8818596996997	11.1290514189189	11.7811546996997	11.8674475375375	10.3604305405405	11.2133303303303	10.3560446073574	9.60336493843844	9.44335574324324	12.8288276876877	12.5983347447447	11.0843778153153	12.8411098198198	10.5343476696697	12.156396527027	10.7180858678679	10.657338515015	10.7626432507508	9.39191459984985	11.5938156531532	11.2497270615616	10.716747993136	13.971540960961	9.93183085585586	11.7908035735736	11.9494575375375	11.2994701651652	11.9065621621622	13.0124906396396	11.2110414489489	11.9872660510511	12.7080895495496	12.3882306606607	11.7181998948949	11.6577871021021
MCL1	8.72221435285285	9.54734161411411	9.33523146096096	8.19005348498498	9.04469867117117	8.76366372072072	9.32179918468468	8.9646117027027	9.36005369519519	8.33012718127218	9.22948601201201	8.68435274024024	8.79196516291291	9.07576160810811	8.79945805555556	9.48211079429429	9.59680148198198	8.83608145945946	8.84856171771772	8.68072447597598	8.94735745570571	9.5243589954955	8.84250908362208	9.65295423423423	9.0131641006006	9.13426747597598	9.05322116816817	9.26787083998284	9.41479962912913	8.75322151651652	9.19242706456456	9.1643150015015	8.59140553453453	9.37308839339339	9.35470638103488	9.06666652252252	9.54494817267267	8.65611873745174	8.04402512762763	8.80566812762763	8.93701062162162	8.60291276576577	9.29894356006006	9.38821908708709	10.0195243253968	8.8473174024024	9.09296554354354	8.34459378903904	8.72668213963964
HSPA1A	11.4509352762763	12.8704216216216	11.7296585660661	11.2050525	12.3376963888889	11.3215564189189	12.7197797747748	11.1566569744745	11.6493837837838	12.2080130405405	13.2517771621622	12.7874651051051	12.877413018018	11.0406048348348	12.1229655405405	11.1216076756757	12.1744108108108	11.6977250600601	11.5732748948949	11.8110398198198	12.0156564264264	13.3345585285285	14.0324543093093	13.4675143768769	11.9945869294294	11.7512707867868	11.463216990991	11.1699694744745	10.7994584984985	10.5223421381381	11.1475482882883	11.886824542042	12.6789561561562	11.5073598888889	11.7537383708709	10.0103770765766	13.1272604084084	12.63112003003	11.9277974834835	11.0721671771772	11.5839025225225	12.4643618693694	12.2937715615616	11.1384698048048	12.5629273648649	12.2368228828829	12.0758136786787	12.0833046321321	12.6730032957958
ACTB	13.9858749099099	13.0475373663664	13.7048665915916	14.1858287837838	12.0913784984985	13.2944844594595	13.2119918318318	13.9440072822823	13.6376347897898	13.8036168618619	14.5968715690691	13.575162042042	13.5632106756757	13.9303406906907	13.9440072822823	14.4587074474474	12.6957804399399	14.1396323273273	14.1396323273273	13.8325193243243	13.6639502702703	12.8624812477477	12.9500996096096	13.0475373663664	12.2531744129129	12.156396527027	14.2174457057057	14.5374920345345	12.8151881516517	13.0124906396396	14.5374920345345	14.4956254354354	13.899441951952	13.886158966967	14.4956254354354	13.6512735585586	14.914688018018	12.9960381261261	13.734232972973	14.4060218918919	14.3203946996997	13.971540960961	13.4893662462462	14.0005403603604	13.886158966967	13.886158966967	13.7785533183183	13.9143261711712	13.7048665915916
SARS	10.660927027027	10.0808286786787	10.7402383873874	11.1151964114114	10.1397747822823	10.8504551951952	10.4002576471471	10.839367545045	11.2287777177177	11.030167454955	10.8834061996997	11.3645850225225	11.434074954955	10.5700628048048	10.9271322147147	11.0489052552553	10.1697872147147	11.1309382357357	10.7950781981982	10.6747432732733	11.1737560510511	11.4653586861862	10.7121652552553	10.4924793243243	10.018559024024	10.648857042042	11.1402821096096	10.6264980105105	9.91014926426426	10.4675685435435	10.595185003003	10.5789560683183	10.8622688551051	9.91097782282282	10.9188592267267	10.4785176351351	11.1036585713213	11.6387586336336	10.8365561996997	11.2619767192192	10.4689576501502	10.9319597102102	10.6959937987988	10.319548048048	10.541833960961	10.648857042042	10.7537456546547	10.7506290915916	10.7950781981982
TEGT	12.2708047297297	11.8606395345345	11.0908683408408	11.6283090765766	11.0626628753754	12.0456664114114	11.613319731982	12.0527485435435	11.619747027027	12.1397761411411	11.3343668378378	12.1518949024024	12.2408495870871	11.8452165315315	12.2004815765766	12.3117477927928	10.9287282747748	12.079777033033	12.1438995045045	11.9458958153153	12.3796804804805	12.1229655405405	11.5654012687688	11.2110414489489	11.8833553003003	11.5606711111111	11.1718267192192	11.6038493693694	11.1625018543544	12.0010742342342	12.3979000825826	12.0913784984985	11.934768460961	11.4387715045045	12.324444984985	11.8577734234234	11.050325472973	12.135569981982	11.8898341441441	12.3568057867868	12.2237933183183	12.0045278303303	11.123507454955	11.9830549399399	12.0642654234234	11.2889811936937	11.5988512162162	11.8644624024024	11.7479387987988
LMAN2	7.55623494894895	7.21320705855856	7.45580995795796	7.16218228453453	7.29671236186186	7.49753284534535	7.23973739189189	7.38125470570571	7.65591463963964	7.60722746396396	7.05474102102102	7.67263613813814	7.72363703903904	7.60769975525526	7.61481826856402	7.62061630405405	7.3465407027027	7.71949250675676	7.58411958494209	7.49306086036036	7.61858626276276	7.92589371171171	7.73194168734119	7.68769008067158	7.53491321621622	7.56437536036036	7.36400274474475	7.05240814264264	7.38671557807808	7.74484649399399	7.51662604204204	7.52853997447448	7.11861545345345	6.67116766516517	7.54095617267267	7.62262127777778	7.09114070870871	7.65591463963964	7.5379535	7.76513798798799	7.40425684479934	7.60137852252252	7.16063466966967	7.30653096764947	7.46396426726727	7.42347990840841	7.46861694444444	7.65909375718576	7.4852474024024
HSPD1	11.4293974834835	10.3316236006006	12.0084508258258	11.9175844144144	11.2684909984985	11.266169954955	11.8769815915916	11.997757484985	11.71508746997	12.1057622522523	11.7735600960961	11.1290514189189	11.3388969331832	12.249157042042	12.0084508258258	12.2158574249249	11.9277974834835	11.7811546996997	11.870357987988	12.0946818168168	11.3343668378378	11.5888286651652	12.6208323198198	11.5171031906907	11.0125688633634	11.9175844144144	12.2452347522523	12.5207598048048	11.4554216321321	11.3856578798799	12.1922149924925	12.0084508258258	13.1018529279279	12.0758136786787	11.8110398198198	12.9344227852853	12.0642654234234	10.0590511036036	11.9608936111111	12.4397421621622	12.135569981982	12.1270537087087	11.3449038378378	12.0456664114114	10.0373900705706	12.5576571681682	11.4094738438438	12.1789344744745	11.7211471846847
ZYX	8.26633137387387	8.24768144894895	8.56167588383838	9.02618358108108	7.92478572672673	8.27533968768769	8.40502986036036	8.35890522372372	9.00798896396396	8.47838544744745	10.2809085427928	9.59846579279279	9.55346261827212	8.09861287987988	8.40730193993994	9.42122892192192	7.8241389024024	9.10050058108108	8.30897959159159	8.01861287129987	8.55773968618619	9.83230123444873	8.15479213963964	8.41568256435006	8.28222021921922	8.34517130802231	9.24988633033033	9.08670192492493	7.79458893243243	8.01861287129987	8.43142278828829	8.58568871621622	8.80566812762763	8.07370767717718	8.81491909009009	8.0250579982255	11.1699694744745	8.96969352102102	8.02237717717718	8.57581304804805	8.5076818963964	8.65369841141141	8.37715514714715	8.43969249099099	8.71845545795796	8.52182534684685	9.30987242192192	8.62544704654655	8.32613744380094
CIRBP	10.0064251801802	10.7506290915916	11.050325472973	11.5486658633634	11.4489596906907	10.5523216966967	10.4886317267267	10.4151250780781	11.1083440465465	9.99917620870871	11.3624221681682	11.0666316441441	10.9086127552553	10.4265822582583	10.3339636561562	11.0875663513514	10.0508195087945	10.9319597102102	10.5923278078078	10.5407019654655	10.8424795345345	10.5980462987988	10.1218071096096	11.1682976726727	11.4030808258258	10.8192830405405	11.6692426501502	11.0267917012012	10.0134258093093	10.2412260195195	10.571278512012	10.174878951952	9.31273787687688	10.1498649534535	10.7537456546547	9.12630315915916	11.6830609654655	11.2287777177177	10.7432731981982	10.4139169429429	11.0090669444444	10.95648746997	11.1458665315315	10.519720524024	10.4392362987988	10.8847822972973	11.3921061786787	10.395417954955	10.8553817267267
CCT7	10.2270660960961	9.49612537537537	10.4265822582583	10.660927027027	9.60670777027027	10.184880487988	10.1376320045045	10.391818015015	10.309047048048	10.715075990991	10.4823913528529	10.5742321246246	10.6663682957958	10.4728882807808	10.2569201876877	10.572764496997	9.92987137387387	10.2229077777778	10.3979424324324	10.0436514196697	10.4574678678679	10.1197729219219	10.4315503528529	10.3543059009009	9.72413342492493	9.50892576576577	10.6223885660661	10.5755086036036	9.76398352102102	10.2637330968468	10.1827236531532	10.1475503393393	10.8038233183183	10.0955182987988	10.4638298348348	10.6281186711712	10.4613183183183	10.2933607057057	10.312306996997	10.4048597567568	10.0860869504505	10.1385656891892	10.2105470915916	10.1159126741742	9.59264072522523	10.7851433213213	9.97439111111111	10.660927027027	10.0945966291291
PAFAH1B1	9.17226272672673	9.14750238588589	8.76567742342342	9.0505377012012	8.69264828828829	9.09428426748177	9.11238440690691	9.21833395045045	9.00996140990991	9.03650818897469	9.17995626957727	8.72283696096096	8.76995745195195	9.27825247297297	9.10544484834835	9.34713191216216	9.04532363813814	9.14348312612613	9.2241755015015	9.22639676576577	9.13567584534534	8.29112835527836	8.87995923723724	8.91080618768769	8.74011277177177	8.57906712762763	9.35072938738739	9.36834917867868	8.9352472987988	9.12069876426427	9.59417254654655	9.39742803603604	9.03650818897469	8.95110193243243	9.35708128690229	9.01853133633634	9.72978406156156	8.88451801051051	8.9703913963964	9.44680968618619	9.58852373123123	9.16347674024024	9.21231522372372	9.52043925525525	8.89007966598417	8.94131541741742	8.94561890840841	9.06808945881596	9.04721447147147
PSME1	11.6255822702703	11.3449038378378	11.5938156531532	12.0758136786787	11.7537383708709	11.9572726276276	11.5512745495496	12.0677598423423	12.1182778978979	11.8995573123123	11.4509352762763	11.934768460961	11.9791936336336	11.4972225375375	11.9636696321321	11.7479387987988	11.6417357882883	11.7064884684685	11.7181998948949	11.8362457057057	11.8577734234234	11.7612154917417	11.9381863513514	11.1216076756757	11.2932346246246	12.21984996997	11.9243481606607	12.026336006006	11.4951310660661	11.7222966246246	11.839509954955	11.677383506006	12.0302593363363	11.7512707867868	11.8268185585586	11.5732748948949	11.6283090765766	12.4132570345345	11.8005266951952	11.7479387987988	11.71508746997	11.7479387987988	11.8932826456456	11.6633947972973	12.0156564264264	11.4489596906907	11.9065621621622	12.0302593363363	11.8207578978979
ATP5O	10.7880663138138	10.9581492117117	10.9373250675676	11.1064634219219	11.8240904354354	11.3624221681682	11.3431757687688	11.0156366366366	11.5384861261261	11.3016091966967	11.0283698423423	11.2640238348348	11.6417357882883	11.1737560510511	11.2196573723724	10.9952378753754	11.6864171171171	10.9799883423423	10.8711443543544	10.9952378753754	11.2305703978979	11.6803413513514	10.9086127552553	11.4675773348348	11.4849060735736	11.5486658633634	11.3343668378378	11.1100172372372	11.4530423348348	11.2705464114114	10.6551678828829	10.8761385735736	10.9172712537538	11.1873241816817	10.9271322147147	10.9103673738739	10.7714528528529	11.5938156531532	11.0968389384384	10.9780673648649	11.0701463738739	10.9041374924925	11.4951310660661	11.0388752402402	11.2363066066066	11.002636493994	11.0554599924925	11.3494074174174	11.3080179279279
RPS15	14.0796372372372	12.885676006006	14.3390342717718	14.3203946996997	13.3729793093093	14.2740092642643	14.1858287837838	14.2311153378378	14.2446516966967	14.3718311111111	14.4378249174174	14.3554120195195	14.3554120195195	14.2607269294294	14.3390342717718	14.3554120195195	13.2517771621622	13.886158966967	14.1858287837838	14.3203946996997	14.3718311111111	14.3390342717718	14.3881000225225	13.4424190840841	13.5367566591592	13.7048665915916	14.2446516966967	14.2011082207207	14.0964913738739	14.2740092642643	14.1551006456456	14.2011082207207	14.2011082207207	14.1252518018018	14.3203946996997	14.6339693543544	14.4206524624625	14.7197726576577	14.2876680855856	14.2011082207207	14.2311153378378	14.2607269294294	14.3881000225225	14.4060218918919	13.524346996997	14.2607269294294	14.3554120195195	14.4206524624625	14.1121063438438
PSMD8	9.79958231381381	8.75911726362076	9.38520868318318	9.94818532432432	7.54876713513514	9.70851288888889	9.5020980019305	9.92026498391248	10.1561255960961	10.1322659459459	9.72978406156156	10.2578546471471	10.4151250780781	10.1426403415916	10.1675399324324	10.2546876651652	8.98200084834835	9.59417254654655	10.0487670675676	9.91733318526219	10.3508457432432	10.1541050825826	9.36532851351351	8.91741554804805	9.05322116816817	8.16701868661519	10.3604305405405	10.5483599429429	9.1461396981982	9.7149366966967	10.2295381231231	9.9356610960961	10.466128545045	9.43358710960961	10.2105470915916	10.2578546471471	9.90809266516517	10.1917452240702	9.82104133783784	10.2239012972973	10.0073998423423	9.73804701201201	9.63301093843844	9.55858081381381	9.91097782282282	9.65551953903904	9.16275618168168	9.9336738003003	9.39655066816817
LAMP2	10.1651592657658	9.99451120570571	9.65635715465466	7.98611373873874	10.3375208048048	9.79297039489489	9.99645683183183	9.76814848348348	9.13915927927928	9.64356069069069	9.63394002252252	9.5243589954955	9.01383754654655	9.63156715465465	9.98138531531531	9.5220912012012	9.83047834834835	9.3055653978979	9.89105547447447	9.60670777027027	9.89105547447447	8.07423900900901	10.0830192492493	10.0258412477477	10.4339045045045	9.83859168168168	8.68379584084084	8.22578226313814	10.2692929114114	9.96935311561561	9.61795929129129	9.95682391891892	10.526381966967	9.20811971078771	9.68031128378378	10.2945527177177	9.49163684684685	8.67148744830545	9.63559621621622	9.47288107282282	9.68108512612613	9.5902541966967	10.173956003003	9.76067933933934	9.25340589339339	9.65119052552553	9.99371548498499	9.49862222972973	9.89105547447447
TPI1	10.3269546171171	10.5059308483483	10.4770867818533	11.3559127357357	10.1153575645646	10.7748436861862	10.595185003003	10.5495398813814	11.1937974624625	11.0439395195195	10.3735898048048	11.059103475976	11.2781306756757	10.6987268873874	10.6959937987988	10.7907575750751	10.4378546096096	11.2802284684685	10.6540222747748	10.7180858678679	11.0107891966967	11.3411403588589	11.1366664714715	10.2105470915916	10.1717618243243	10.7613767342342	11.0948279654655	10.966476493994	10.2119423273273	10.6594206816817	10.4770867818533	10.6972008108108	10.8863194744745	10.7080810585586	10.9006971291291	10.3616195990991	9.95386074324324	11.5147455255255	10.6861040690691	10.5005903453453	10.6594206816817	10.5548949249249	10.1112306531532	10.4507153603604	11.7211471846847	10.4875468393393	10.4493408483483	10.768262515015	10.8078401426426
RPL29	13.1461634984985	11.499704039039	13.233636966967	13.6117706906907	11.4653586861862	13.1828907207207	13.3151536636637	13.3635043018018	13.5105619369369	13.3049401726727	13.233636966967	13.3965699099099	13.8586252102102	13.2734023873874	13.3635043018018	13.4186221846847	12.0642654234234	13.4424190840841	13.2423222072072	13.1745098573574	13.3437806306306	13.1745098573574	13.7048665915916	12.135569981982	11.8799911261261	11.6255822702703	13.6763962462462	13.6117706906907	13.3826385885886	13.2423222072072	13.1929296246246	13.2423222072072	13.6895801051051	13.524346996997	13.3151536636637	14.2174457057057	13.3049401726727	13.4772087837838	13.4893662462462	13.1018529279279	13.2734023873874	13.1929296246246	13.4675143768769	13.5105619369369	12.5259515990991	13.0475373663664	13.2228718588589	13.3528038138138	12.7533677027027
GSTP1	9.60746655405405	8.84187116666667	10.0671375675676	10.4924793243243	9.2095349984985	9.62546681681682	9.90225867267267	10.313469451952	10.6917435660661	10.4649496396396	9.95288153753754	10.7337796021021	10.7095836726727	10.1837273933934	10.4479904279279	10.4326498558559	8.99303463063063	10.4701923588589	9.75725251287001	9.91877339714715	10.1971143843844	9.854987503003	9.95885892642643	8.98396652102102	9.29174578078078	9.80330755105105	10.9203492042042	10.7121652552553	9.79958231381381	10.0538321846847	10.1101197672673	10.3387012012012	11.059103475976	9.80756331081081	10.2901599279279	11.2233661636637	10.0412041816817	10.648857042042	10.0988279099099	10.164067042042	9.93957746246246	9.8870565990991	10.0547744834835	9.72793774774775	10.3579847717718	9.77067896396396	9.81197295795796	10.6959937987988	9.87661886636637
HYOU1	10.2331868318318	9.96512648798799	10.4638298348348	9.97952225225225	10.0012195540541	10.1443890615616	10.0904712027027	10.4177338018018	10.6527635810811	11.4010210135135	10.4417022162162	10.7698412537538	11.3145823003003	10.7639705105105	10.4796937912913	11.323813048048	10.1859197207207	10.0054604504505	10.8093005780781	9.95885892642643	10.5807743363363	11.3188860600601	10.5330217492493	10.0682177746593	9.59088385885886	10.2008134894895	10.1791371771772	9.97952225225225	9.10184393693694	10.1619941591592	10.4392362987988	10.3339636561562	10.5223421381381	9.43680645645646	10.5972729316817	9.44166957057057	9.58782691441441	10.572764496997	10.2390675750751	10.8957444444444	10.1884424024024	10.6281186711712	9.45980932732733	9.54153362762763	10.9355856681682	11.1718267192192	9.75975215015015	10.7522849234234	10.4162658558559
SNRPD2	11.9830549399399	10.8440446021021	12.8999945945946	13.0395413858859	11.4293974834835	12.4900061786787	12.3796804804805	12.4961097747748	12.6789561561562	12.4397421621622	12.2751041141141	12.6845956981982	12.5313056741742	12.6730032957958	12.5112017567568	12.3156193243243	11.8268185585586	12.3568057867868	11.9758871171171	12.2004815765766	12.6487056891892	12.3069641441441	12.7801848798799	11.528984987988	11.2305703978979	11.4675773348348	12.7950309309309	13.1368209159159	12.4643618693694	12.5012920945946	12.156396527027	11.9791936336336	12.9419296246246	12.8999945945946	12.3331907357357	13.5105619369369	12.3417009984985	12.6612622672673	12.3467738138138	12.1397761411411	11.8577734234234	11.9458958153153	12.689733018018	12.3611341441441	11.3783091291291	12.3928104654655	12.2080130405405	12.6146078078078	12.0527485435435
PLOD1	8.31947910660661	8.51839158408408	8.36863859009009	8.26788039339339	8.00202235371086	7.98560096546547	7.81191619219219	8.12707153303303	8.43737680930931	8.38279996096096	8.81800836186186	9.35794235008085	9.02554432882883	8.01643799013299	8.25468007582583	8.1988536036036	7.30944534384384	8.68072447597598	8.33825527163527	8.25353904054054	8.99428922672673	9.14348312612613	8.36759620720721	8.58218675825826	8.77118528378378	8.20007506906907	7.88167415915916	8.01802502852853	7.70483868168168	8.26351122940798	8.07479908258258	8.21672317567568	9.18448918468468	7.8188256006006	8.31729486486487	8.00258003753754	9.29967038610039	9.7779334984985	8.06840567971818	8.16758674474474	7.98395535885886	8.17414464714715	8.23256981746032	7.54279120870871	7.97183478774229	8.29057134834835	8.35890522372372	8.30372027777778	8.34825647897898
ZNF207	10.418995496997	9.62202724624625	10.1069253213213	10.2357421921922	10.0477562912913	10.3735898048048	10.0702478078078	10.5113935795796	10.4074864414414	10.4087088513514	9.98795465465465	9.62039613363363	9.39268724774775	10.617000548048	10.3306053783784	10.6361225187688	10.0043491906907	10.1686353078078	10.3339636561562	10.4139169429429	9.84039944144144	9.52658387387387	10.526381966967	9.97952225225225	9.69500275675676	10.2604574099099	10.462613033033	11.0948279654655	10.0682177746593	10.1585263813814	10.6410303303303	10.4716815165165	10.7698412537538	10.3815699324324	10.2063514564565	10.5536707582583	10.2270660960961	9.25121077027027	10.325681966967	10.9319597102102	10.4649496396396	10.4326498558559	9.93079529129129	10.3362663213213	10.3446316966967	10.5807743363363	10.3554371576577	10.4114231016731	10.3815699324324
PSMD2	9.5020980019305	9.25989578678679	10.1872528153153	9.85045373123123	8.83013681681682	9.84421889039039	9.63813889339339	9.9443783033033	10.1355431456456	10.3591908498498	10.2809085427928	10.3828090345345	10.512125704955	10.042207454955	9.87562420870871	10.1420716516517	9.66509620720721	9.58934848348348	9.9386643048048	9.68784497297297	10.2459005405405	10.3299963085586	8.99712164114114	9.10184393693694	8.75638706006006	9.11505823873874	10.0311434459459	10.0355113573574	9.16782265336765	9.4079706031416	9.88036251501502	9.74844357057057	10.0860869504505	9.65999356756757	10.0224144159159	9.2241755015015	10.2763988438438	10.8409931081081	9.71200851097251	10.173956003003	9.65635715465466	9.68694853603604	9.61536764693265	9.44011341591592	9.32179918468468	10.1091640870871	9.39050484984985	10.2197914804805	10.0649107132132
SCD	7.4725727987988	7.35981860660661	7.84741183183183	7.20037260660661	7.78703102552553	7.19206210960961	7.39701338888889	7.64698399153699	6.90376683783784	7.27602266366366	7.08636374281424	7.04914717192192	6.84227962762763	7.52697651051051	7.11821185156585	7.69424055555556	7.68261615315315	7.22710515365365	7.2917201981982	7.03169	7.42505694766195	7.37604663063063	8.12884734684685	7.72677501051051	7.38222001651652	8.27432268393393	7.56844293543544	7.49261475575576	7.56437536036036	7.36706241366366	7.74335570570571	6.98594403003003	8.78027758258258	7.19640753003003	7.07770216108966	8.33012718127218	7.11313090540541	6.80507057357357	7.77225364264264	7.70789008708709	7.24840528078078	7.3729388475976	7.09444535135135	7.10887763738739	8.80380461186186	7.02741572522523	7.03645372694123	7.82137668768769	7.35981860660661
RAP1B	12.3568057867868	12.8288276876877	12.7874651051051	12.6845956981982	11.7264956501502	12.2751041141141	12.6208323198198	12.1312206081081	12.1093243393393	12.0677598423423	12.5313056741742	11.0470912687688	10.8847822972973	12.4397421621622	12.3117477927928	12.1967791741742	12.5524912312312	11.9277974834835	12.324444984985	12.3700009234234	11.6444121171171	11.1737560510511	12.5363297747748	12.2663071921922	11.839509954955	11.9319785660661	12.1922149924925	12.8704216216216	12.8552288363363	12.3928104654655	12.2080130405405	12.135569981982	12.2408495870871	13.3965699099099	12.2278663363363	12.6146078078078	12.5012920945946	11.1989962462462	12.0302593363363	12.3928104654655	12.4132570345345	12.2049140840841	12.6264601126126	12.5776894744745	11.5314568243243	12.5012920945946	12.5983347447447	12.21984996997	12.3519205555556
RPS21	11.6633947972973	11.5073598888889	12.8086804054054	12.8288276876877	13.3635043018018	12.2798807507508	12.5112017567568	12.1134528903904	12.2368228828829	12.21984996997	11.6803413513514	12.3882306606607	12.642678018018	12.160688506006	12.1650305855856	11.5938156531532	13.1272604084084	12.3928104654655	11.7447901801802	12.0045278303303	11.9716006756757	13.0632816516517	13.2734023873874	12.9875591966967	12.6208323198198	13.5632106756757	12.1182778978979	12.6041756381381	12.8017958858859	12.2237933183183	11.6172312567568	11.6283090765766	13.3345585285285	12.3019987012012	11.829751996997	12.7474930855856	11.3471367567568	12.8411098198198	12.3117477927928	11.6692426501502	12.1477029804805	11.8423071696697	12.5729259159159	12.2408495870871	11.7908035735736	12.3117477927928	12.3019987012012	12.1922149924925	12.3156193243243
MAP4	8.09355759984985	8.41450761336336	8.58157084834835	8.60632106606607	8.93468231531532	8.32001041591592	8.37091768768769	8.27934284234234	8.82314857872158	8.25680111261261	9.76229527027027	9.29692665615616	9.10050058108108	8.18715523123123	8.23485827327327	8.3583521981982	8.58388802552553	8.92342935885886	8.33012718127218	8.09522776876877	8.41568256435006	9.17079268918919	8.10350008258258	9.33171546546547	8.95370447447447	8.9652551021021	9.57170839339339	8.33935207357357	8.05125742192192	8.19661048348348	7.94371860810811	8.01968108108108	8.4090289024024	7.77103996314496	8.22881422715573	7.82732846396396	9.56852859459459	9.0609226042471	8.28945670720721	8.32733280630631	8.27642550900901	8.50660192642643	8.63227927177177	8.04340617867868	8.92148934984985	8.63395415015015	8.84060137537538	8.51474308858859	8.43568319069069
BCAP31	10.981735990991	10.1046764039039	10.4521357417417	10.8440446021021	9.72249289039039	11.054585503003	10.6579908258258	10.9388097882883	11.266169954955	11.4094738438438	10.9780673648649	11.8078613738739	11.9319785660661	10.8877807657658	11.2455577327327	11.5512745495496	10.1927571771772	11.3969107192192	11.1074037342342	11.002636493994	11.6521701801802	11.8148051651652	11.3809817417417	10.6875727477477	10.6462138888889	9.43358710960961	10.5833090165165	9.99076823273273	9.76229527027027	10.4303241246246	11.2889811936937	11.2213286786787	11.4010210135135	9.58934848348348	11.3365116966967	12.0010742342342	10.5980462987988	11.735856981982	11.1064634219219	11.4226812387387	11.3991407357357	11.0666316441441	10.4980231081081	10.7571367582583	11.3582297222222	10.6663682957958	10.6074767642643	11.0140340840841	10.6143036516517
CTSB	10.5993005405405	11.0736932207207	11.4653586861862	10.4479904279279	11.2556759084084	10.7432731981982	10.8745930540541	10.5923278078078	11.3831465915916	10.9630315285285	11.1792471786787	11.0774682132132	11.0794397252252	10.371067545045	11.3875630930931	10.7748436861862	10.4838469624625	10.7920746696697	10.721182484985	10.58209496997	11.1384698048048	11.1971216936937	11.3603983828829	11.1585652402402	10.6790749399399	11.1625018543544	9.89472925975976	10.4728882807808	10.2546876651652	10.6394967342342	10.7307743078078	10.8926206343844	11.0626628753754	10.4126863963964	11.050325472973	10.985457454955	11.1290514189189	11.1811854129129	10.572764496997	10.6875727477477	10.571278512012	10.5140181006006	10.5407019654655	10.8065696786787	10.9255598723724	10.7475379129129	10.8818596996997	10.7239592252252	10.6195794219219
EPRS	9.47745905405405	9.85767526276276	9.88315943543544	10.2052167357357	9.67588230930931	9.14130657657658	9.45070852488202	9.32410614564565	10.0797754504505	9.81287352852853	9.32106955705706	9.76814848348348	9.91097782282282	9.36465966216216	9.62381098048048	9.48920253753754	10.3554371576577	10.0021479279279	9.71744998048048	9.07783579279279	9.42208913513513	10.4114231016731	9.84615369219219	10.0649107132132	9.9852026018876	10.4547515840841	9.49862222972973	9.59588165915916	9.38666447661948	9.45980932732733	9.56188775525525	8.95571247597598	9.63080912162162	9.76229527027027	9.20317075825826	9.90225867267267	8.85771287537538	9.74588638138138	9.33755498648649	10.4036866441441	9.59417254654655	9.66828227777778	9.05969458880309	9.39496305405405	8.99637748498498	9.67089202852853	9.32718201951952	9.20666887012012	9.0131641006006
PRDX6	12.5829632582583	13.4424190840841	12.4792754204204	12.2570854054054	12.9284702402402	12.689733018018	12.3069641441441	12.9344227852853	12.5363297747748	12.3467738138138	11.997757484985	12.8184972665165	12.6208323198198	12.7328612162162	12.0833046321321	12.8288276876877	12.885676006006	12.3796804804805	12.6845956981982	12.8218063813814	12.7801848798799	13.083029954955	12.3117477927928	12.8479515480481	11.4073047042042	12.8479515480481	12.3331907357357	12.1650305855856	12.2570854054054	12.5729259159159	12.7731553903904	12.6545653678679	12.0381215690691	12.4792754204204	12.7874651051051	11.9226425487988	11.7035942642643	13.1368209159159	12.4352567717718	12.8704216216216	12.8923610435435	12.2890723348348	12.4900061786787	12.9284702402402	13.3254523423423	12.5776894744745	12.1438995045045	12.6789561561562	13.0475373663664
PPP1CA	10.7626432507508	9.39496305405405	10.2142517537538	11.5171031906907	6.86702351801802	10.4507153603604	10.1000255630631	10.768262515015	11.3365116966967	11.3898604894895	10.1464142342342	11.2994701651652	11.7537383708709	10.660927027027	11.1663605705706	11.3697084399399	8.83013681681682	11.4271393393393	11.1475482882883	10.7979694444444	11.4363312762763	11.1116578228228	8.99637748498498	8.49539238513514	7.82524677627628	8.56717675225225	11.2994701651652	12.0456664114114	9.20872385885886	10.3815699324324	11.6255822702703	11.4226812387387	11.3215564189189	10.5980462987988	11.4187332927928	11.1007401351351	9.95585048798799	11.0125688633634	10.7011268393393	11.3258844369369	10.959800472973	10.721182484985	9.75128687237237	10.8693711861862	10.7121652552553	10.3759278828829	10.0156677777778	11.0055914159159	10.4243756906907
TMEM66	12.5207598048048	12.9066001801802	12.8479515480481	12.7801848798799	13.4546418018018	12.6264601126126	12.877413018018	12.3467738138138	12.4792754204204	12.4239423573574	12.6545653678679	12.5259515990991	12.2080130405405	12.4081238438438	12.4297695870871	12.3928104654655	13.1018529279279	12.8017958858859	12.4792754204204	12.5776894744745	12.4792754204204	12.4850392792793	13.8036168618619	13.2734023873874	13.0049121246246	12.9284702402402	11.9421137537538	12.0564581231231	13.083029954955	12.4643618693694	12.1518949024024	12.4188823798799	12.3417009984985	12.9066001801802	12.5469575975976	12.0045278303303	12.2890723348348	12.4692022222222	12.4599032432432	12.3417009984985	12.6845956981982	12.4900061786787	12.8218063813814	12.592764024024	12.4543637537538	12.5313056741742	12.8923610435435	12.4599032432432	12.5469575975976
AHCYL1	9.02306192942943	8.6691787012012	8.67213966066066	8.88952377477478	7.99300897554698	8.75699659159159	8.75699659159159	9.01987183933934	8.80200689189189	9.01524327327327	9.21094583933934	8.95370447447447	9.00041265765766	8.74859275375375	8.88265768768769	9.11774723723724	8.47965313813814	8.67148744830545	8.92722114543115	9.00937644894895	8.9910270045045	8.66248021621622	8.47838544744745	8.50224745709996	9.03130323123123	7.91877045645646	9.08944795045045	8.74603960960961	8.76426247147147	8.75258298906049	9.06247524560275	9.0888216966967	9.08584178378378	8.48249583033033	9.05600228228228	8.80882533333333	9.51956486036036	9.0505377012012	9.02364822072072	8.81304166366367	8.95571247597598	9.0505377012012	8.85216037087087	8.89523324174174	8.51892059309309	8.69971808108108	8.90428977927928	8.94628357882883	8.79138330480481
KIAA0174	8.26405357057057	8.72283696096096	8.2244380975976	8.43371216216216	8.60230746915097	8.4238370045045	8.17639578828829	8.12651612012012	8.26351122940798	8.16009745667096	7.88314473616474	8.33233491141141	8.37091768768769	8.26291858108108	8.22831801501502	8.22604487312312	8.28833978228228	8.55463630630631	8.36645693693694	8.28663433783784	8.3583521981982	8.56717675225225	8.41119697747748	8.24295081831832	8.27583922972973	8.52639132882883	8.2244380975976	8.69024261261261	8.17902625225225	8.13887725225225	8.39018158558559	8.440275503003	8.69097312012012	8.66248021621622	8.28945670720721	8.13732245045045	7.98289896396396	8.77966310810811	8.15899326876877	8.3721276006006	8.43568319069069	8.38900986100386	8.21848101351351	8.35403961111111	9.35002538288288	7.7935784009009	8.05238953043953	8.16871282432432	8.26238269369369
GNB2	9.33823127177177	8.14670877027027	8.2529226021021	8.7871417987988	7.05153324946375	8.90497260853711	8.27483565980266	9.40477400900901	9.38666447661948	9.39191459984985	8.8324162972973	9.65295423423423	9.83956179429429	8.93129715465465	9.45218013513514	9.7341902987988	6.90441687462463	9.64356069069069	9.35232666066066	9.19320996096096	9.60418803753754	8.74308037430287	7.63518958408408	7.08636374281424	6.73500792492493	6.12590318468469	10.1112306531532	9.38220343843844	7.45193678978979	8.33012718127218	9.65119052552553	9.45613531981982	9.64199641066891	8.27020930930931	9.45980932732733	9.2715188963964	9.2627248005148	8.88113653603604	9.26646216216216	9.94818532432432	9.41166515015015	9.12771701051051	8.24500426876877	8.9646117027027	7.8631224039039	9.00316028528529	8.68960433183183	9.47912393243243	8.63283641655942
H2AFZ	11.2050525	10.7135596996997	12.4397421621622	12.3611341441441	11.2158845195195	11.6283090765766	12.0302593363363	11.8577734234234	11.9319785660661	12.060539481982	11.8423071696697	11.4226812387387	11.0034099436937	12.2368228828829	11.7390967867868	11.5314568243243	11.8738356456456	11.0968389384384	11.1682976726727	11.3856578798799	11.3038904189189	10.7714528528529	11.4725638198198	11.052042015015	11.1492977702703	11.8048930780781	11.5961952312312	12.9344227852853	12.0490324024024	11.9608936111111	11.5534531201201	11.4777360810811	12.9344227852853	13.1181387387387	11.5267348198198	12.2531744129129	11.5336556336336	10.6448959159159	11.4951310660661	11.6550373723724	11.4489596906907	11.3697084399399	11.9175844144144	11.9791936336336	10.9419379429429	12.2278663363363	11.5486658633634	12.249157042042	11.784717454955
NCOR1	9.83672839339339	9.84421889039039	8.80078014114114	9.33900938438438	8.27642550900901	9.76067933933934	8.93001808367458	9.69500275675676	9.19690575075075	9.71821781681682	9.29894356006006	9.48211079429429	9.23012135885886	9.29390218168168	9.61623363213213	9.72793774774775	8.9418906006006	9.74948963213213	9.9681531006006	10.0364487372372	9.51505709459459	9.60156713213213	9.34184756456457	8.89007966598417	8.61036884384384	9.05382032282282	9.36682466516516	9.50892576576577	8.70397254719005	9.42916998798799	9.97555674774775	9.84338072822823	8.9769236021021	9.08249138888889	9.7066098003003	8.61036884384384	9.1448045015015	9.59934488888889	9.66427356735307	9.95985007057057	9.41620499249249	9.79585231981982	8.47113027477477	9.21231522372372	9.95787902102102	9.50379947447447	8.93701062162162	9.5220912012012	9.72175394744745
RPS8	12.5576571681682	12.0045278303303	13.4772087837838	13.7605468318318	12.9875591966967	12.7533677027027	13.2944844594595	13.0395413858859	13.1368209159159	12.8999945945946	13.0124906396396	12.9500996096096	13.1745098573574	12.7874651051051	12.9141741741742	12.9500996096096	12.3838897747748	12.885676006006	12.7018013063063	12.920758993994	12.9960381261261	13.0556444744745	13.8466005105105	12.5983347447447	12.5414817942943	12.9419296246246	13.4675143768769	13.6376347897898	13.5867370570571	13.083029954955	12.7145853603604	12.8288276876877	13.4303597822823	13.7605468318318	12.9568064264264	13.524346996997	12.7950309309309	12.7145853603604	13.1092775825826	12.9875591966967	13.0920430285285	12.9875591966967	13.4546418018018	13.2423222072072	12.6789561561562	13.2617799249249	13.2023058633634	13.1368209159159	12.8218063813814
FLNA	8.04120667417418	8.3884563948949	9.18886706006006	9.38296614114114	8.30106621921922	8.2244380975976	8.48184318318318	8.69971808108108	8.82376038588589	8.10997116516517	12.5524912312312	11.8362457057057	11.0811331726727	8.38793881156156	7.82577050750751	9.45302162912913	7.82137668768769	9.28741903603604	8.09749742929293	8.08581425675676	8.48184318318318	8.8379600028875	7.87828727627628	9.8260086036036	8.77966310810811	7.83207897747748	9.67017479279279	7.9312701036036	8.2445756021021	7.55950434063609	7.78397557657658	8.25184092042042	8.08581425675676	8.77410241141141	8.32400313341913	7.61260451746227	12.8346452102102	9.2745265045045	7.99195600600601	8.46395060810811	8.09462552921103	8.81736904654655	10.3421230555556	8.33122784534535	9.74676336336336	9.44492759309309	10.4466325735736	9.35232666066066	7.90576562226512
CNOT1	9.63156715465465	9.49469482282282	9.86627252252252	10.1241469249249	9.50817758151008	10.0754541486487	9.58210608858859	9.82148946996997	9.70331044294294	9.81114774774775	9.35149374174174	9.68031128378378	10.1058936261261	9.7742156006006	9.7066098003003	9.74844357057057	9.29967038610039	9.23688155405405	9.87279827777778	9.89105547447447	9.99371548498499	10.2459005405405	9.68108512612613	9.57810630630631	10.0300503753754	10.063143048048	9.68182672672673	10.2911666190476	9.46358153153153	9.60746655405405	9.92215995195195	9.66339176426427	9.3062824039039	9.75637753003003	9.80330755105105	9.18886706006006	9.15567546546547	9.83588306606607	9.99451120570571	9.66509620720721	9.76814848348348	9.91922265765766	9.09353629129129	9.35549864414415	10.6594206816817	9.64127405405405	9.46737358708709	9.84757825225225	10.1046764039039
DHCR24	10.4574678678679	10.1837273933934	8.84322982132132	9.04986767717718	7.60606279429429	9.63301093843844	8.69310401651652	10.3746512687688	9.75975215015015	10.5163471261261	8.93060835354585	10.0477562912913	9.80837064414414	10.2793875375375	9.86316915165165	10.6381312447447	8.88826046546547	10.6762361861862	10.462613033033	10.0606976368511	10.5652765765766	9.72413342492493	8.85709823573574	8.2271902012012	8.10247591059241	8.23256981746032	8.34164858408408	8.33999841741742	8.9910270045045	10.371067545045	10.4728882807808	10.9310863641141	9.69150775375375	8.68611506756757	10.1229175975976	9.4813309984985	7.17473420870871	10.0412041816817	9.97655983633634	10.3111821708247	9.24261251651652	9.30268821021021	8.80449374624625	9.15113224474474	11.2158845195195	9.93278831081081	9.05322116816817	10.3626508408408	10.278106509009
RAB11A	11.4530423348348	11.3258844369369	10.8440446021021	9.7689052027027	11.9065621621622	11.3947054354354	11.2267848123123	11.4118317237237	11.2497270615616	11.3301724024024	10.8727406906907	10.3866968543544	10.2401484834835	11.6954151276276	11.0537110135135	11.4702098873874	11.997757484985	10.6663682957958	11.5171031906907	11.2848947522523	11.0218616696697	10.2852294159159	11.2325329219219	11.5384861261261	11.123507454955	11.9209369369369	11.3921061786787	10.3723015555556	11.666182972973	11.3494074174174	11.1718267192192	11.2196573723724	10.4547515840841	10.3782732657658	11.020532987988	11.2556759084084	10.3421230555556	9.88315943543544	11.3809817417417	11.5314568243243	11.2619767192192	11.0908683408408	11.3124062837838	11.2073282642643	10.6817911336336	11.528984987988	11.2952867147147	11.1954687147147	11.2910091021021
PSAP	11.7094379159159	10.4649496396396	11.1492977702703	11.2848947522523	9.65911530480481	11.2253059309309	11.3080179279279	11.6468440540541	11.0251429279279	11.5863762837838	11.886824542042	11.8148051651652	11.8078613738739	11.0470912687688	12.0978204279279	12.0490324024024	9.73704945945946	11.5244763813814	11.8738356456456	11.7963449249249	11.9102119369369	10.6551678828829	10.2401484834835	10.3990991546547	10.6394967342342	10.0612178828829	11.7783588588589	11.8483428378378	10.4203268018018	10.9514961711712	11.6830609654655	11.8898341441441	11.3365116966967	10.8571211711712	12.0978204279279	11.4972225375375	12.1057622522523	10.7920746696697	11.4675773348348	11.6577871021021	11.8207578978979	11.8674475375375	11.0234077177177	11.6923208558559	11.1475482882883	11.1458665315315	11.5222588903904	11.4142212012012	11.3516251621622
ZNF313	9.56688258258258	9.27825247297297	9.20317075825826	9.00798896396396	9.55951114864865	9.56922834834835	9.82247190690691	9.61373555555556	9.38971933183183	9.13218015765766	9.25707918318318	9.28606295345345	9.48061046096096	9.53412938727189	9.37059153303303	9.70410241591592	9.62039613363363	9.4875710045045	9.37697493393393	9.38372126126126	9.57496720720721	9.47137773573574	10.0224144159159	9.67270843093093	9.37227681831832	9.54240475975976	9.79030861111111	8.99171058558559	9.62811537537538	9.46275762762763	9.57423016516517	9.40721252702703	10.1312288363363	8.77713747747748	9.38079605255255	10.6156323348348	9.0391656051051	9.18534534491634	9.54968886936937	9.39742803603604	9.25195008258258	9.30698498498498	9.29967038610039	9.70851288888889	9.102632003003	9.26059777027027	9.64356069069069	9.36149457657658	9.34774754954955
STRAP	11.2684909984985	10.8745930540541	11.6310993543544	11.6387586336336	11.4925816426426	11.2705464114114	11.6255822702703	11.2889811936937	11.4777360810811	11.6059342942943	11.8362457057057	10.7965236411411	10.5290449624625	11.7119510885886	11.3278253453453	11.3645850225225	12.026336006006	11.5439183408408	11.5009810255255	11.4030808258258	11.0156366366366	10.5407019654655	12.5829632582583	11.666182972973	10.9481099399399	11.9102119369369	11.6606167867868	11.9791936336336	11.5222588903904	11.4725638198198	11.3494074174174	11.234419496997	12.4188823798799	11.8833553003003	11.3258844369369	11.6606167867868	11.5863762837838	10.58819003003	11.2640238348348	11.5680185585586	11.4094738438438	11.6493837837838	11.7566713813814	11.3875630930931	11.1663605705706	11.759659542042	11.4271393393393	11.4293974834835	11.5486658633634
S100A10	14.7985257057057	14.5786760960961	14.2011082207207	13.3635043018018	14.4956254354354	14.4587074474474	14.0964913738739	14.6930318168168	14.2174457057057	14.3881000225225	13.8586252102102	13.9143261711712	13.971540960961	14.6458166516517	14.3718311111111	14.7460132882883	14.5583933858859	14.2011082207207	14.6930318168168	14.4775947072072	14.4378249174174	14.4587074474474	14.1121063438438	14.3390342717718	13.5008301201201	14.3881000225225	14.4587074474474	13.4772087837838	14.0176685585586	14.0176685585586	14.304488460961	14.2174457057057	13.575162042042	13.3049401726727	14.3718311111111	14.1396323273273	12.5060860585586	14.1121063438438	14.5786760960961	14.7460132882883	14.2011082207207	14.1702730105105	13.6117706906907	14.2446516966967	14.3554120195195	14.515677515015	14.2740092642643	14.3554120195195	14.4060218918919
CCT8	8.6110348963964	8.72473466216216	8.91288731681682	8.94068441741742	9.3112853003003	8.85102871771772	8.79510626126126	8.66637028078078	8.80271709159159	8.77291635135135	8.40218343243243	8.47680377627628	8.61818114114114	8.98455540690691	8.80756922672673	8.6110348963964	9.27374031531532	8.6950722972973	8.69573246996997	8.62003402852853	8.60866753453453	8.56530701201201	9.27227607357357	8.96784114114114	8.84384072822823	9.57810630630631	8.75843664457315	9.33233858108108	8.95370447447447	8.7617421996997	8.67831756756757	8.63941731981982	9.39419067567568	9.25707918318318	8.59325086186186	8.81922438063063	8.31514168168168	8.8694463963964	8.62231381831832	8.73660973839224	8.68132124624625	8.57243492492493	8.89523324174174	8.64769820570571	8.73594595795796	9.0505377012012	8.82694392642643	8.86757502552553	8.9418906006006
NOL5A	7.95765275900901	8.91417393758044	8.96339457957958	9.28958050900901	8.8551864984985	8.27275870570571	8.54243183483484	8.09098853303303	9.23161710810811	8.85102871771772	8.34825647897898	8.89133427177177	9.45980932732733	8.61879168876019	8.6128938963964	8.48724172522523	9.02364822072072	9.05247816066066	8.09462552921103	7.80029062912913	8.65854612312312	10.391818015015	8.98587603603604	9.34926332582583	8.81431167267267	9.52128091591592	9.03130323123123	9.74756984234234	8.37562487687688	8.44492631606607	8.10560142192192	8.17414464714715	9.57579227177177	9.14908348348348	8.31563828228228	8.14783968296868	8.49256379129129	9.59346908408408	8.44329351951952	8.42907505255255	8.36475328951679	8.47287669219219	8.45640954954955	8.34884622672673	9.2167508013728	8.60866753453453	8.18819034534535	8.81180674924925	8.43435785135135
PSMB1	8.95634077627628	8.60118510660661	8.92783473723724	9.49536388138138	8.04972424515425	9.27973734984985	8.99303463063063	9.11910051801802	9.01251463513514	9.01192760810811	8.91937603003003	9.08114086036036	9.03447956456457	9.11374814264264	9.0652379954955	8.97433820570571	8.30215647147147	8.82114501801802	8.84619143393393	9.20666887012012	9.41558803303303	9.19394997822823	9.65375394144144	8.47838544744745	8.52293448948949	8.18340864092664	9.24554771021021	9.50971266366366	9.10544484834835	9.06452478228228	8.87368301801802	9.16063935435435	9.57339707657658	9.1461396981982	9.35232666066066	8.97755656906907	9.102632003003	9.37150018572419	8.89936663663664	9.05455122222222	8.78027758258258	9.01453471471472	8.95169753753754	9.01059488288288	9.05455122222222	9.05600228228228	8.85709823573574	8.99637748498498	8.97631968468468
CCT4	11.4030808258258	10.789356524024	12.1670419444444	12.026336006006	11.3145823003003	11.5412640855856	11.6692426501502	11.6977250600601	11.6954151276276	11.9908878828829	12.0978204279279	11.5512745495496	11.2556759084084	12.0642654234234	11.7512707867868	11.4187332927928	11.6119286831832	11.6864171171171	11.6748096546547	11.6444121171171	11.5073598888889	11.2418065465465	12.3493471846847	11.4802263063063	11.28258596997	11.1421968993994	11.3431757687688	12.4081238438438	11.8148051651652	11.7119510885886	11.3760898888889	11.4972225375375	12.4543637537538	12.3417009984985	11.5244763813814	12.5112017567568	12.1134528903904	10.9499268243243	11.6417357882883	11.5606711111111	11.5222588903904	11.5439183408408	11.7940387837838	11.6444121171171	11.0470912687688	12.1438995045045	11.5412640855856	11.8423071696697	11.528984987988
EPAS1	8.78542577327327	9.07718608258258	8.87856795045045	8.80566812762763	8.00772675611326	8.53367922522522	8.59445267867868	8.54297906906907	8.97107154354354	8.51051588588589	8.29769443393393	8.39369162462462	8.42264789189189	8.45930427465927	8.55584373123123	8.68611506756757	8.36979886336336	8.89936663663664	8.67574678378378	8.59562431145431	8.54532112762763	8.4485111006006	8.03871672822823	8.75638706006006	8.4090289024024	7.81411307207207	9.13495577027027	8.81361964264264	8.31294611411411	8.27642550900901	8.98396652102102	9.07845845495495	8.78961744744745	8.53819137837838	8.81431167267267	8.19945891716392	8.48184318318318	8.58325978078078	8.36055071171171	9.09231385735736	9.10479481381381	8.92722114543115	8.27702240990991	8.64716096996997	8.85164608408408	8.47730362612613	8.39428142192192	8.49539238513514	8.8694463963964
DNAJA1	10.6651897897898	10.6281186711712	10.783807972973	9.29603928528529	10.4716815165165	10.0925132432432	10.9730608333333	10.1432090315315	10.0904712027027	10.6846726726727	11.1421968993994	10.0166284309309	9.69655352691153	10.6947075	10.9698155555556	10.7307743078078	10.9219665600601	10.1079854339339	10.4811646321321	10.4440689114114	10.1697872147147	10.0744379279279	11.3783091291291	10.5640408483483	10.2186290750751	10.6381312447447	10.1585263813814	10.5589043993994	10.7748436861862	10.6339531111111	10.2105470915916	10.3293872387387	11.5073598888889	10.8065696786787	10.3398565165165	10.9698155555556	11.28258596997	9.74756984234234	10.5589043993994	10.4366048168168	10.5030019984985	10.3746512687688	11.1064634219219	10.5652765765766	8.69264828828829	11.2008239114114	10.5993005405405	10.8522811786787	10.7272347972973
PSMD4	8.99242393393393	8.94767656006006	9.37910791666667	9.67184355855856	9.12551116966967	9.14908348348348	9.16347674024024	9.09231385735736	9.4055642012012	9.1656545045045	9.55276021021021	9.67017479279279	9.42609033118833	9.2038854054054	9.23093636636637	9.12840711711712	9.09353629129129	9.33028171171171	9.19758638588589	9.03785852852853	9.31507358858859	9.70062873123123	9.54814267417417	9.20092217267267	9.06023987237237	9.25340589339339	9.80587057807808	9.75551266516517	9.02810905276705	9.18752079279279	9.07919343843844	8.96726262762763	9.86316915165165	9.6145409039039	9.06887348348348	9.20592788288288	9.54153362762763	9.78061588288288	9.2167508013728	9.25989578678679	9.09828789189189	9.10050058108108	9.77325112162162	9.04794641141141	8.37516033397684	9.24486554054054	9.27227607357357	9.31739045045045	9.20453031531532
UQCRC2	11.735856981982	11.1133834384384	10.8677564369369	10.9355856681682	10.8337607222222	11.7390967867868	11.4387715045045	12.0010742342342	11.405303975976	11.8483428378378	11.5988512162162	11.2418065465465	11.3431757687688	11.6864171171171	11.7447901801802	11.8963862537538	11.2910091021021	11.5463567207207	11.7797567792793	12.0527485435435	11.7566713813814	10.395417954955	10.5223421381381	11.3739813738739	11.0721671771772	10.4533945855856	11.9908878828829	11.2133303303303	11.2640238348348	11.7390967867868	12.1229655405405	11.9134877927928	12.0527485435435	11.0987358093093	12.1134528903904	11.3856578798799	11.666182972973	10.8104572147147	11.9381863513514	12.0420012012012	11.886824542042	12.0084508258258	11.3783091291291	11.7940387837838	10.9612449924925	11.6977250600601	11.3494074174174	11.619747027027	11.8577734234234
CKB	12.4492727327327	13.3254523423423	10.3841867177177	12.4961097747748	12.7801848798799	12.7145853603604	11.619747027027	13.0556444744745	11.5557127747748	11.8546530720721	13.4546418018018	13.6763962462462	12.8411098198198	12.877413018018	11.9030596021021	13.2944844594595	12.5060860585586	12.6612622672673	13.1659437387387	13.5867370570571	13.886158966967	14.0796372372372	11.9277974834835	13.2517771621622	10.4980231081081	12.4643618693694	12.63112003003	10.4404722282282	11.8362457057057	11.9830549399399	12.3568057867868	12.9723835885886	11.2932346246246	11.5839025225225	12.4081238438438	11.5811246216216	13.2228718588589	13.9575224474474	13.2617799249249	12.4792754204204	13.0205204204204	10.8093005780781	12.3568057867868	12.8086804054054	14.3881000225225	11.8606395345345	12.8346452102102	12.8288276876877	12.8119342785285
RHOC	11.1566569744745	9.80756331081081	9.78319501651652	10.1708410900901	9.58465132432432	10.4785176351351	10.0214704219219	10.6074767642643	11.1366664714715	10.8147444144144	10.3990991546547	11.6468440540541	11.502258012012	10.5833090165165	11.1421968993994	11.5534531201201	9.49775259309309	10.8973085960961	11.2723048123123	10.6513344159159	11.3783091291291	10.839367545045	9.63156715465465	9.91364920720721	9.02747521471471	9.62039613363363	11.1064634219219	9.77233024024024	9.51057745795796	9.89282604354354	11.4725638198198	11.1566569744745	11.0156366366366	9.66913233933934	11.5047341291291	11.434074954955	10.5271181869369	10.9952378753754	10.6475088918919	11.7566713813814	11.3471367567568	10.8044909459459	10.395417954955	10.9388097882883	10.0649107132132	10.4675685435435	10.1420716516517	10.9419379429429	10.4151250780781
STAT1	8.41681852037752	8.53242597147147	8.1141322027027	8.19661048348348	9.18211324646075	8.12004404654655	7.99639014264264	8.50286928678679	8.60291276576577	8.47563807357357	7.87260230534106	7.86721961561562	7.86352741870442	8.20063324078624	8.71784667867868	8.55584373123123	8.58568871621622	8.29834112012012	8.39018158558559	8.27385521793222	8.03586584984985	7.99583205169455	8.57472651801802	8.58511623273273	8.25809751501502	9.25989578678679	8.77410241141141	8.55408401201201	8.54113771021021	8.37028603603604	9.01733674174174	8.08698894144144	9.41252593093093	8.87856795045045	8.41450761336336	8.84322982132132	8.22183416816817	8.5796453003003	8.81129550450451	9.44753995495496	8.69627193693694	7.92478572672673	8.83998142792793	8.24890530888031	9.03194775525525	8.02908680685231	8.12147192492493	8.47287669219219	8.50716663363363
RPL23	8.56717675225225	8.60404274152724	9.12992091591592	9.46426051951952	9.81626508258258	8.71845545795796	9.04399810510511	8.71054682882883	8.87178844594595	8.77833302379302	8.79771344294294	8.62167494744745	8.94897536411411	8.84977731231231	8.89523324174174	8.68497467267267	9.36991028528529	8.92591522268422	8.76817077927928	8.64716096996997	8.77596583183183	9.24907123123123	9.43922444444445	9.30049173723724	9.14908348348348	9.25276401501501	9.19394997822823	9.40477400900901	9.10479481381381	8.86310218253968	8.60746162912913	8.75699659159159	9.40721252702703	9.37150018572419	8.71186764564565	9.3762063003003	8.63695571321321	9.0652379954955	8.75185000750751	8.71365756756757	9.29174578078078	8.6205731981982	9.1643150015015	8.85650314714715	8.67775923873874	8.67103836186186	8.87591731381381	8.68901254375804	8.7407508018018
SSR1	10.3183765765766	9.81804299249249	10.3362663213213	9.21473826576577	10.4404722282282	9.81969942149292	9.9356610960961	10.0955182987988	9.76814848348348	10.2229077777778	9.70756297897898	9.71821781681682	9.34484059159159	10.5304812177177	10.0355113573574	10.0288731756757	10.5845124369369	9.49689971471471	10.063143048048	9.71744998048048	9.76814848348348	9.58782691441441	10.3293872387387	10.1651592657658	10.038451503003	10.8365561996997	9.39811392342342	9.82515776812527	10.2768652627628	10.3409821171171	10.466128545045	9.99076823273273	11.0607866381381	9.77521501351351	9.94910327327327	10.5059308483483	9.59506940540541	9.37059153303303	9.91014926426426	10.5640408483483	9.74844357057057	10.0579965057915	9.67855695195195	10.2284410735736	9.19095075675676	10.541833960961	9.96415921471471	10.391818015015	9.92123556006006
SFRS10	9.6212568018018	10.0278473723724	10.571278512012	11.0170208933934	10.3005802027027	9.87094944444445	10.0122737717718	9.76398352102102	10.3147559384384	9.79789368618619	10.2969964339339	9.43522366216216	9.20453031531532	10.0103770765766	9.82059320570571	9.71120645495495	10.3604305405405	9.70331044294294	9.53316885585586	9.53817572822823	9.39496305405405	9.71574088288288	9.81712388717289	10.184880487988	9.94910327327327	10.0692292792793	10.0527708843844	11.0470912687688	10.0871683183183	9.92883421171171	9.95885892642643	9.83047834834835	10.5086016666667	11.1776352177177	9.52515513513513	9.80330755105105	10.5086016666667	9.63642246996997	10.1651592657658	10.1229175975976	10.1046764039039	10.1207361411411	10.371067545045	10.2008134894895	8.45585614864865	10.379458033033	9.79213001501502	10.1917452240702	10.130231981982
FKBP4	8.52397358858859	7.88933097147147	7.90631921471472	8.04074552927928	8.07592301351351	8.55069301201201	8.30429169294294	8.19717876426426	8.7162183948949	9.03325326576577	8.22604487312312	8.90000736636637	9.88036251501502	8.78772998498499	8.80515724474475	9.11171583333333	8.48249583033033	8.93468231531532	9.02180135285285	8.70221920420421	9.21473826576577	9.89282604354354	9.17780682882883	8.45137126640927	7.42888333183183	7.54279120870871	8.62422161111111	8.54657198123123	8.07925835435436	8.22660828828829	8.45806201651652	8.75452494444444	9.22948601201201	7.39644297297297	8.92464648948949	8.87995923723724	8.13830299030849	9.13711538588589	8.50716663363363	8.74251405405405	8.73544243093093	8.71920635285285	8.09812738888889	8.41450761336336	9.33101776276276	8.80515724474475	7.96718771246246	8.81626808494208	8.49949809309309
HDGF	10.2723373798799	11.0125688633634	10.7011268393393	11.0041833933934	11.0454846021021	10.8007962987988	10.5271181869369	10.6626146321321	11.1737560510511	11.2363066066066	10.3042345795796	11.2781306756757	11.5267348198198	10.8007962987988	10.8147444144144	10.8218522672673	10.9762398378378	11.0140340840841	10.6249882282282	10.5796396096096	10.966476493994	11.6147107807808	11.4530423348348	10.9630315285285	11.1718267192192	11.1026206186186	10.7698412537538	11.1421968993994	9.95386074324324	10.6321817942943	10.4048597567568	10.779373963964	11.2619767192192	10.5175975840841	10.8788668693694	10.3879468348348	9.8745928948949	11.2158845195195	10.5993005405405	10.6947075	10.6381312447447	10.8023635045045	10.3554371576577	10.2412260195195	12.0192943843844	10.8453930315315	10.3746512687688	11.1625018543544	10.7337796021021
PALLD	10.1333699804805	10.4203268018018	10.7292982732733	10.6209577477477	10.9935728453453	10.4315503528529	10.4701923588589	10.5796396096096	10.9546781276276	9.57810630630631	13.3345585285285	11.7811546996997	11.0892218393393	10.2470905855856	9.85683641291291	10.2890398948949	11.1989962462462	11.1532013828829	10.1609661786787	10.0278473723724	9.66913233933934	10.3519832882883	8.70586560703561	12.2890723348348	11.1873241816817	10.6902638738739	11.5463567207207	9.79030861111111	11.0234077177177	9.89105547447447	9.78226243243243	9.4408445045045	9.47366501501502	10.572764496997	9.57256608858859	10.3543059009009	13.1092775825826	9.19242706456456	10.3543059009009	10.5099008213213	10.2379392312312	10.6861040690691	12.156396527027	10.6394967342342	10.3815699324324	11.2684909984985	11.9608936111111	10.3604305405405	9.54646123766624
MGEA5	8.42095841141141	8.58803409309309	8.60866753453453	9.49085678978979	8.70764215165165	8.48724172522523	8.2651944451952	8.35725255105105	8.41119697747748	8.38629189189189	8.27583922972973	8.19496739435864	8.34884622672673	8.3084194984985	8.51600382132132	8.42095841141141	8.7082033018018	8.49949809309309	8.50660192642643	8.91417393758044	8.23817308891034	8.53539973273273	8.69627193693694	8.78229598648649	8.44438706906907	8.67892126276276	8.77470208708709	9.796981001716	8.46983314264264	8.22937694294294	8.87232861943762	8.90497260853711	8.28663433783784	9.12551116966967	8.58218675825826	8.70642580930931	8.93060835354585	8.81868712162162	8.64593226576577	8.89007966598417	8.84250908362208	8.81304166366367	8.64529321021021	8.89133427177177	8.6205731981982	8.31075809159159	8.34517130802231	8.40680025525526	8.56603721471472
M6PR	9.48285141141141	8.73898884211134	9.74948963213213	9.86316915165165	8.73776412012012	9.18136017342342	9.51650003003003	9.30337915915916	9.35620664414414	9.88616433033033	9.56188775525525	9.13426747597598	9.30049173723724	9.25924632432432	9.99266537537538	9.59588165915916	8.80328189403689	9.43922444444445	9.77709452102102	9.42609033118833	9.48211079429429	9.46426051951952	9.58052697822823	8.99242393393393	8.78542577327327	8.86757502552553	8.67148744830545	9.93660023273273	9.08396577434577	9.24042608408408	9.69255116366366	9.58621699399399	9.10479481381381	9.20525042307692	9.5870099024024	9.71744998048048	9.43358710960961	8.53819137837838	9.43067902402402	9.39496305405405	9.60250193543544	9.23838156156156	8.86882776726727	9.45683420720721	9.64866238738739	9.25195008258258	9.22725345345345	9.24118490990991	8.8218308033033
SEP15	11.8606395345345	11.4902618243243	11.8207578978979	10.8585021546547	11.1832958948949	11.4187332927928	11.7119510885886	11.735856981982	11.3145823003003	11.3809817417417	11.2973843318318	10.3101545375375	9.81114774774775	11.6493837837838	11.3697084399399	11.3301724024024	11.4751556006006	11.3102445945946	11.4777360810811	11.3516251621622	11.3365116966967	9.37839275525526	12.1789344744745	11.0267917012012	11.0041833933934	11.0055914159159	11.323813048048	11.5096547372372	12.2158574249249	11.6283090765766	11.6891348573574	11.4675773348348	11.6803413513514	11.5606711111111	11.3016091966967	12.3656524924925	11.0875663513514	9.98421227477477	11.677383506006	11.9572726276276	11.2932346246246	11.3102445945946	11.8268185585586	11.8048930780781	11.0554599924925	11.8048930780781	11.3538541441441	11.4509352762763	11.3258844369369
AHCY	9.89675337945088	7.84890406156156	9.80673578078078	9.12917572822823	7.87458387687688	9.796981001716	9.9916654009009	9.9681531006006	9.56852859459459	10.5356074924925	9.87843305555556	9.34632148798799	9.80330755105105	10.1907000600601	10.0579965057915	10.4048597567568	8.4238370045045	10.2911666190476	10.2029788708709	10.1859197207207	10.0364487372372	9.17148452552552	11.3875630930931	8.09409451651652	8.36645693693694	7.47458816366366	10.9157030870871	10.2649781156156	9.8689365990991	10.2793875375375	10.3828090345345	10.2094166831832	11.3494074174174	9.39571897897898	10.3101545375375	12.4850392792793	9.90179855630631	8.89523324174174	10.309047048048	10.0894735435435	10.0084923798799	10.1142894594595	9.82148946996997	9.89105547447447	8.68319581381381	10.0364487372372	9.44414668168168	10.1717618243243	9.34713191216216
HLA-E	11.7811546996997	11.9572726276276	12.0156564264264	12.6730032957958	11.6606167867868	11.934768460961	11.7684511711712	11.71508746997	12.3117477927928	11.8833553003003	11.666182972973	12.0381215690691	11.8833553003003	11.1133834384384	12.2120795720721	11.7951918543544	11.2030771771772	12.2368228828829	11.8674475375375	11.9791936336336	11.9608936111111	12.0084508258258	11.1989962462462	10.9172712537538	11.2435461426426	12.2368228828829	11.6147107807808	12.2120795720721	10.864543475976	11.6417357882883	11.8833553003003	11.7627714414414	11.4164593243243	11.9636696321321	11.9791936336336	11.735856981982	11.4073047042042	12.5682492042042	11.7234460645646	11.7811546996997	12.0456664114114	11.8048930780781	11.0843778153153	11.7751252822823	12.0875163363363	11.3059181831832	12.0156564264264	11.6633947972973	11.434074954955
RPLP2	9.87843305555556	10.1950373326898	10.6579908258258	11.1100172372372	11.1492977702703	10.0935503558559	10.3387012012012	10.0978473648649	10.9990837537538	10.1619941591592	9.9852026018876	10.6354122447447	11.2868921756757	10.044896996997	10.1884424024024	9.94999027027027	10.981735990991	11.2723048123123	10.0871683183183	10.0195243253968	10.3042345795796	11.4702098873874	11.0368813183183	11.0140340840841	10.6902638738739	11.104696524024	10.6663682957958	11.266169954955	10.5516185990991	10.312306996997	9.9916654009009	10.0094560677986	10.8504551951952	10.8877807657658	10.1507322072072	10.1651592657658	9.82515776812527	11.3016091966967	9.88523926426426	9.82766230780781	10.044896996997	10.1376320045045	10.2983035285285	10.0054604504505	11.217661524024	10.278106509009	10.4162658558559	10.3663210135135	10.5495398813814
CCT3	10.0412041816817	9.44011341591592	11.1811854129129	11.0948279654655	9.27747051801802	10.4900356606607	10.5016778843844	10.4254461786787	10.8353505780781	11.0125688633634	10.9419379429429	10.9403371021021	11.0860309834835	10.5626916066066	10.5669820045045	10.566341524024	9.92123556006006	10.2825403078078	10.58819003003	10.3484054159159	10.779373963964	10.6626146321321	11.5839025225225	9.84615369219219	10.0649107132132	9.94722359009009	10.4924793243243	11.0908683408408	10.0671375675676	10.4886317267267	10.2357421921922	10.3031708258258	11.0055914159159	10.8038233183183	10.3375208048048	10.6861040690691	10.571278512012	11.0406048348348	10.5407019654655	10.325681966967	10.3782732657658	10.2448413258258	10.572764496997	10.4139169429429	8.55525747747748	11.0554599924925	10.4026502927928	10.8538443093093	10.4613183183183
TACC1	9.07718608258258	8.10300407057057	8.96399568745669	9.09632981381381	8.40617848873874	8.99242393393393	8.97367037387387	9.0179244024024	8.48724172522523	8.75258298906049	9.85596925075075	8.91937603003003	8.76634896396396	8.91677792192192	8.2668749024024	8.9910270045045	8.37666668918919	8.98587603603604	8.92342935885886	8.93944587260337	8.81626808494208	8.28163587451737	8.98200084834835	8.87732403078078	8.29545425225225	8.18492004504505	9.43358710960961	9.05527547897898	9.05455122222222	8.53713982732733	8.71311487191037	8.4831162001287	8.84250908362208	8.88508776726727	9.08331618618619	8.49839886036036	10.2041230555556	8.37715514714715	8.74308037430287	8.89071427777778	9.20592788288288	8.61768043993994	9.14823272372372	8.91015611861862	9.4875710045045	9.20525042307692	9.07845845495495	8.56886528528529	8.49486670549121
EIF4A2	13.284030960961	12.9875591966967	13.3965699099099	13.1828907207207	13.0294387537538	13.0294387537538	13.233636966967	13.2517771621622	12.5576571681682	12.7018013063063	13.7048665915916	12.6789561561562	12.1789344744745	12.9419296246246	12.9723835885886	12.9141741741742	12.8999945945946	12.8624812477477	12.920758993994	13.3528038138138	12.5363297747748	11.2399168168168	13.4546418018018	13.1272604084084	13.3345585285285	12.7731553903904	13.3826385885886	13.2944844594595	13.1659437387387	13.1745098573574	13.1018529279279	13.2734023873874	13.5632106756757	13.6376347897898	12.9284702402402	13.4186221846847	13.9858749099099	11.6310993543544	13.4186221846847	13.1828907207207	13.1092775825826	13.5008301201201	13.1461634984985	13.6117706906907	12.7145853603604	13.3965699099099	13.2734023873874	13.0920430285285	12.9875591966967
PPM1G	9.14556960960961	7.59061948948949	8.78542577327327	9.87932182432432	7.37348753228228	9.13426747597598	8.79826805255255	9.2881334024024	9.42609033118833	9.8937803033033	9.02306192942943	9.58465132432432	10.2390675750751	9.34184756456457	9.54814267417417	9.84039944144144	8.34058563363363	8.91288731681682	9.54070627627628	9.03130323123123	9.65295423423423	9.52814171921922	8.05823995795796	8.03764417417417	7.88068143393393	8.21192805555556	9.61870428678679	10.2969964339339	8.40560568318318	9.0659703993994	9.26566527627628	9.1461396981982	9.10860923382998	9.00041265765766	9.65911530480481	9.06023987237237	8.93579847297297	9.38746484234234	8.91482563063063	9.18136017342342	8.76756200750751	8.94628357882883	8.37829541591592	8.73715557657658	9.5185095533033	9.32316511561562	8.57412986486487	9.39905097008547	9.0292840990991
KTN1	11.9381863513514	12.8151881516517	12.2570854054054	12.0192943843844	13.1181387387387	12.4961097747748	12.3656524924925	11.8452165315315	12.160688506006	12.1477029804805	12.3979000825826	11.9608936111111	12.0192943843844	12.0978204279279	12.4543637537538	11.9636696321321	12.3882306606607	11.7989068678679	12.249157042042	12.328920960961	11.9458958153153	12.1789344744745	11.6977250600601	12.5829632582583	12.1057622522523	12.8017958858859	11.5888286651652	11.5863762837838	12.4735736636637	12.2327501351351	12.0564581231231	12.0833046321321	11.2305703978979	12.4031093843844	11.9830549399399	11.5512745495496	11.7094379159159	11.9243481606607	12.2663071921922	11.9608936111111	12.2368228828829	12.1650305855856	12.4297695870871	12.3882306606607	12.2327501351351	12.1650305855856	12.2327501351351	12.187729527027	12.3611341441441
TAGLN2	10.2517048423423	9.3762063003003	9.58287972822823	10.2911666190476	8.74603960960961	9.5273866966967	9.56109885885886	10.2793875375375	10.7907575750751	10.3904256831832	9.70568160810811	10.7196834159159	10.5993005405405	10.0601773908194	10.4613183183183	10.9319597102102	8.96726262762763	11.0156366366366	10.4352511981982	10.0134258093093	10.3990991546547	9.80837064414414	9.64127405405405	9.25121077027027	8.76995745195195	9.33672832882883	11.4675773348348	11.1644781906907	9.13986241312741	9.60156713213213	10.6902638738739	10.6156323348348	11.0368813183183	10.1079854339339	10.7011268393393	10.8234035885886	9.84615369219219	9.59088385885886	10.0818707207207	10.765359009009	10.4770867818533	10.567622484985	9.24840984534534	10.1663416936937	9.29026677413127	10.0115081786787	9.46577516366366	10.3651128648649	9.58287972822823
SRPR	8.56530701201201	8.61406973873874	7.89975414414414	8.62544704654655	8.16701868661519	8.09522776876877	8.06561003903904	8.16648041591592	8.1769477027027	8.24182053398853	8.14945582432432	8.0554610975976	8.24295081831832	8.22492576565027	8.38338742942943	8.48184318318318	8.18234074324324	8.68553710510511	8.44259934877735	8.21448064414414	8.39884739189189	8.62727627027027	8.0709729954955	8.53713982732733	7.46655982982983	8.56780535135135	8.45997274774775	8.78604796546547	7.71902455555556	8.13049071021021	8.62167494744745	8.18445956006006	8.90126972072072	8.19717876426426	8.1350255986896	8.16600321021021	8.23765879129129	8.27020930930931	7.9312701036036	8.89874259009009	8.67148744830545	8.21236297672673	8.01694517192192	7.95072992492493	9.21397184684685	8.01054580930931	8.03764417417417	8.08636441141141	7.84225749249249
PHC2	9.07373712462462	9.14423774774775	9.25924632432432	9.38372126126126	9.98036435285285	9.3738609984985	9.34774754954955	9.18448918468468	9.72249289039039	9.26201871771772	9.5902541966967	9.76637298798799	9.91733318526219	9.1143533018018	8.98648501951952	9.62619412012012	9.47912393243243	9.51435029279279	9.09828789189189	9.00865845774346	9.13772674324324	10.1728206971257	9.72793774774775	9.24907123123123	9.24627123123123	10.2877849099099	9.7414547957958	9.08058191891892	8.8926453003003	9.00456593543544	9.00106205705706	9.0659703993994	9.84512074474475	8.67707971471472	9.37308839339339	8.81980421921922	9.82681896396396	9.26848273487773	9.38220343843844	9.35708128690229	9.00722999099099	9.06738396396396	9.09296554354354	9.10764311111111	10.2578546471471	9.17928989189189	9.45683420720721	9.40721252702703	9.3753412987988
BTG1	11.9030596021021	12.079777033033	12.2158574249249	12.885676006006	11.9209369369369	11.7566713813814	11.5361065615616	11.6147107807808	11.5582012162162	11.817941524024	11.3991407357357	11.4951310660661	10.9355856681682	11.1873241816817	11.8021465225225	11.5123392792793	10.6638693918919	11.9945869294294	11.9539094144144	11.8674475375375	11.3969107192192	10.6790749399399	13.0732761561562	11.1458665315315	11.1475482882883	10.6448959159159	11.8514177177177	12.4735736636637	11.3016091966967	11.1644781906907	12.0875163363363	12.0010742342342	11.0251429279279	12.4543637537538	11.9758871171171	11.2418065465465	11.619747027027	11.0041833933934	11.9758871171171	11.759659542042	12.060539481982	11.5839025225225	11.2158845195195	12.2278663363363	11.8738356456456	11.2973843318318	11.870357987988	11.3188860600601	11.4606780105105
KDELR1	7.56187506381381	5.7731653490991	6.17299025375375	5.82628046546547	5.60702796546547	6.24697374624625	6.29700725989626	7.29125535135135	6.11582112612613	7.15438636991537	6.58243416216216	6.46420483333333	7.30994521471471	6.78958824274274	7.26794163322413	8.0250579982255	5.54101419219219	7.244987003003	7.59218993243243	7.14055948948949	7.20184318918919	6.41537106606607	5.91527675375375	5.5529698948949	5.57759225225225	5.29930972972973	7.01627934834835	5.71064774774775	5.70866226801802	6.39881778528529	8.27533968768769	7.87662305965056	7.45825478528529	5.80953529279279	7.80988562312312	7.72363703903904	6.78450643993994	5.5149501951952	7.22343994144144	8.48786106756757	7.92138578528529	7.50004540615616	5.3299338978979	7.33955755255255	5.75072883483484	6.69612202702703	6.48331445845846	7.22102028528529	6.44594934684685
LGALS3BP	11.3080179279279	10.5755086036036	9.16098702927928	9.54240475975976	8.93336131531532	11.0454846021021	9.85683641291291	11.189522012012	10.5796396096096	11.3875630930931	10.6183928768769	11.7512707867868	12.2004815765766	10.2208964039039	11.1345671396396	11.6521701801802	9.1143533018018	11.4142212012012	11.3471367567568	11.1644781906907	11.7908035735736	11.4827172432432	10.8065696786787	10.3183765765766	9.51218949549549	9.73069942942943	10.6381312447447	9.47669530930931	8.95571247597598	10.6657790427928	11.1026206186186	11.5811246216216	10.2604574099099	8.22346699141999	11.5439183408408	9.51891508708709	10.363893033033	11.4142212012012	11.4751556006006	11.3697084399399	11.2910091021021	11.4409264189189	9.31958186036036	10.1619941591592	11.0701463738739	10.3220232552553	10.5030019984985	10.9236281756757	11.2889811936937
SLC3A2	7.8188256006006	8.01694517192192	7.56897204504505	7.76859929279279	7.52344488138138	7.83261112462462	7.6715803978979	7.69195766066066	7.84249561636637	7.97349165615616	7.61717857957958	8.15100994594595	8.71674673938224	7.92187267567568	8.14899194594595	8.27874137044187	6.92007647147147	7.38932779129129	8.27702240990991	7.7935784009009	8.68611506756757	8.20176854354354	8.05654054504505	7.08209876822277	8.00992302230802	7.62061630405405	7.82788763813814	7.67057298798799	7.32653934791935	7.39442069069069	8.06471897147147	7.8069179954955	8.38484543811669	7.90278305555556	8.08636441141141	8.10662084384384	7.87662305965056	8.48724172522523	7.61766849249249	8.65316458858859	8.18389952327327	7.28542749249249	7.37758475975976	7.54767875225225	9.04050157057057	7.60606279429429	7.19206210960961	7.56187506381381	7.8449548993994
COX6A1	13.6895801051051	13.886158966967	13.0781530555556	13.284030960961	13.4772087837838	13.899441951952	13.6895801051051	14.0473424324324	13.6512735585586	13.971540960961	13.2423222072072	13.6376347897898	13.5997944444444	13.9575224474474	13.9575224474474	13.7785533183183	13.6639502702703	13.734232972973	13.6763962462462	13.899441951952	13.971540960961	13.3635043018018	13.4088445195195	13.5867370570571	13.5867370570571	13.886158966967	13.284030960961	13.2023058633634	13.8325193243243	13.9303406906907	13.7468917042042	13.7605468318318	12.8346452102102	13.233636966967	13.9303406906907	13.6895801051051	13.0124906396396	13.575162042042	13.717275487988	13.524346996997	13.6895801051051	13.6763962462462	13.5632106756757	13.734232972973	14.0005403603604	13.575162042042	13.524346996997	13.7785533183183	13.717275487988
RPS23	14.6458166516517	14.6221220570571	14.8812602252252	14.825611021021	14.9630155855856	14.668584496997	14.7730740540541	14.8519766666667	14.7985257057057	14.7197726576577	14.7197726576577	14.8812602252252	14.7460132882883	14.7985257057057	14.8519766666667	14.825611021021	14.8812602252252	14.7730740540541	14.668584496997	14.7197726576577	14.5786760960961	14.5968715690691	14.8519766666667	14.914688018018	14.914688018018	14.8812602252252	14.7985257057057	14.8519766666667	14.9630155855856	14.7460132882883	14.7730740540541	14.5968715690691	14.6221220570571	14.914688018018	14.7197726576577	14.7197726576577	14.7730740540541	14.7985257057057	14.914688018018	14.7730740540541	14.7985257057057	14.7985257057057	14.8812602252252	14.914688018018	14.6458166516517	14.8812602252252	14.8812602252252	14.914688018018	14.8812602252252
RAB14	8.89936663663664	8.91807435685686	8.24665296246246	8.31012873788074	8.09968182732733	8.69971808108108	8.62422161111111	8.87178844594595	8.41681852037752	8.7033834984985	8.49256379129129	8.16221492535393	8.0471192042042	8.81562077327327	8.7383506966967	8.8926453003003	8.46749478978979	8.654919496997	8.90636455105105	8.71564563963964	8.51892059309309	7.88933097147147	7.74650508708709	8.00936839339339	8.00304397297297	8.11256465015015	8.5796453003003	8.50224745709996	9.03785852852853	8.83608145945946	9.21094583933934	9.00597305555556	8.00096043543544	8.57527362162162	8.80882533333333	8.71920635285285	8.51539550900901	8.2933846951952	8.66312966516517	9.12551116966967	8.99637748498498	8.60579655555556	8.61157366366366	8.76817077927928	7.89639468918919	8.62968993543544	8.43969249099099	8.49372584384384	8.46106833333333
TMED10	11.8546530720721	11.405303975976	11.4073047042042	10.9157030870871	11.151335503003	11.700748993994	11.4606780105105	11.6692426501502	11.2952867147147	11.8048930780781	11.4409264189189	11.191338948949	11.0987358093093	11.9134877927928	11.5222588903904	11.9908878828829	11.3783091291291	11.528984987988	11.8362457057057	11.5073598888889	11.7296585660661	10.6368327927928	11.4582525675676	11.2994701651652	11.0843778153153	10.7025378528529	11.2640238348348	10.9137821621622	11.6468440540541	11.6692426501502	11.5314568243243	11.6444121171171	11.7566713813814	10.9747447597598	11.6363309534535	11.2760596921922	11.1421968993994	10.8065696786787	11.6038493693694	11.9636696321321	11.5914491141141	11.7296585660661	11.2932346246246	11.3670371096096	11.6748096546547	11.7035942642643	11.3449038378378	11.6387586336336	11.4118317237237
VCL	8.45265680930931	8.99171058558559	8.76995745195195	8.75516696846847	8.13280943114543	8.26732644346269	8.50716663363363	8.70764215165165	8.85946239124839	8.51944148648649	10.9450969594595	9.55346261827212	8.89936663663664	8.47230743993994	8.36347136186186	8.98648501951952	8.73660973839224	9.2812619984985	8.64045156906907	8.57306564114114	8.47230743993994	8.44492631606607	8.20119956306306	8.78027758258258	8.3714736036036	8.19220265765766	9.19095075675676	8.52931273273273	8.65669418918919	8.32513558558559	8.60349994744745	8.63395415015015	8.5165848048048	8.78657134834835	8.58971255855856	8.38746496096096	11.7234460645646	8.27483565980266	8.55988167117117	8.75699659159159	8.69689028078078	8.81011475375375	9.43067902402402	8.71365756756757	9.25276401501501	8.79945805555556	8.70709821471472	8.73172348348348	8.59263380803881
DCTN2	8.44550638888889	8.98323085285285	8.49372584384384	8.58635718618619	8.69689028078078	8.48851898498499	8.38110605126555	8.33825527163527	8.54113771021021	8.56167588383838	8.43763363738739	8.85039963213213	8.95370447447447	8.27483565980266	8.55006455405405	8.39428142192192	8.48918697897898	8.86997082328482	8.52757621621622	8.42907505255255	8.71975812012012	9.30049173723724	8.47399929129129	8.67517957207207	8.68901254375804	9.04794641141141	8.75258298906049	8.77118528378378	8.401620496997	8.37883372522523	8.39428142192192	8.27230415465466	8.99917471921922	9.58621699399399	8.62479950450451	8.07534462172887	8.47785678678679	9.51293278978979	8.57694631981982	8.24665296246246	8.44603865229515	8.47900208108108	8.88451801051051	8.31075809159159	9.26124741741742	8.23256981746032	8.21793067123942	8.40851987237237	8.47785678678679
RPS4X	14.2607269294294	14.4206524624625	14.5583933858859	14.515677515015	14.6458166516517	14.3881000225225	14.4775947072072	14.5583933858859	14.4378249174174	14.4206524624625	14.4775947072072	14.4587074474474	14.5786760960961	14.3718311111111	14.4060218918919	14.3390342717718	14.4378249174174	14.4587074474474	14.3881000225225	14.4060218918919	14.6458166516517	14.6458166516517	14.6930318168168	14.825611021021	14.4060218918919	14.7460132882883	14.4060218918919	14.668584496997	14.4378249174174	14.3881000225225	14.2876680855856	14.2876680855856	14.4378249174174	14.4775947072072	14.5786760960961	14.4060218918919	14.3718311111111	14.7460132882883	14.6458166516517	14.3881000225225	14.4378249174174	14.5968715690691	14.515677515015	14.4378249174174	14.3203946996997	14.4956254354354	14.825611021021	14.4587074474474	14.5968715690691
DEK	11.6226328453453	11.8078613738739	12.5469575975976	12.0045278303303	12.156396527027	11.7479387987988	12.3156193243243	11.7908035735736	11.6038493693694	11.8514177177177	12.3838897747748	10.9698155555556	10.5755086036036	12.1057622522523	11.7119510885886	11.5361065615616	12.2890723348348	11.1290514189189	11.5194469414414	11.7783588588589	11.1309382357357	10.0871683183183	11.8644624024024	12.1922149924925	12.2663071921922	11.9675413633634	11.759659542042	12.5161339489489	12.3376963888889	12.0677598423423	11.6606167867868	11.7989068678679	12.6487056891892	12.6957804399399	11.4925816426426	12.328920960961	12.5414817942943	10.4675685435435	11.7181998948949	11.5582012162162	11.6468440540541	11.7811546996997	12.21984996997	12.1134528903904	11.619747027027	12.3656524924925	11.9675413633634	12.0978204279279	11.8452165315315
CALR	8.98966496696697	9.01251463513514	9.09632981381381	8.56465438288288	8.96211156906907	8.9352472987988	8.59760383183183	8.91352355105105	9.0609226042471	9.18886706006006	8.53766914714715	9.30123661411411	9.77967385885886	9.15923955705706	9.05527547897898	9.42464468768769	8.96590442942943	9.47912393243243	9.07985041291291	8.82314857872158	9.17079268918919	9.55346261827212	9.06887348348348	8.933934	8.84322982132132	8.66637028078078	8.99303463063063	9.25989578678679	8.66686146846847	8.61406973873874	9.04655467567568	8.82571745045045	9.36682466516516	8.44329351951952	9.11374814264264	8.83190598498499	8.38964705896806	8.8637367957958	8.91080618768769	9.47209903753754	8.42323538438438	8.53480559459459	8.58568871621622	8.42203686636637	9.68031128378378	9.36074995495495	8.62544704654655	9.47061522522523	8.96211156906907
RPL8	13.7468917042042	12.4543637537538	13.9575224474474	14.2311153378378	12.4735736636637	13.9143261711712	13.971540960961	13.9575224474474	14.304488460961	14.0628715465465	14.1551006456456	14.1858287837838	14.4775947072072	13.8466005105105	14.1121063438438	14.304488460961	12.7390021546547	14.2174457057057	14.0473424324324	14.0176685585586	14.1551006456456	13.9858749099099	14.4775947072072	13.0205204204204	12.7801848798799	12.7328612162162	14.3718311111111	14.2311153378378	13.8198962012012	13.8466005105105	14.2740092642643	13.9858749099099	14.4956254354354	13.9858749099099	14.2607269294294	14.5968715690691	13.9440072822823	14.0324543093093	14.1858287837838	14.0628715465465	14.2876680855856	14.0796372372372	14.0473424324324	13.9858749099099	13.5632106756757	13.8586252102102	13.9575224474474	14.1252518018018	13.5632106756757
RPL5	12.0342114264264	11.6468440540541	12.4031093843844	12.4599032432432	12.6487056891892	12.1093243393393	12.2890723348348	12.2368228828829	12.187729527027	11.8963862537538	12.6264601126126	12.1477029804805	11.8606395345345	12.1477029804805	12.1967791741742	11.9572726276276	12.1057622522523	12.1477029804805	11.9908878828829	12.0192943843844	12.0342114264264	11.8799911261261	12.8552288363363	12.63112003003	12.3069641441441	12.5112017567568	12.3417009984985	12.4792754204204	12.6368303513514	12.135569981982	11.8078613738739	11.8331946021021	11.8483428378378	12.5259515990991	11.886824542042	12.3611341441441	12.7874651051051	12.2751041141141	12.1789344744745	12.1019664564565	12.1057622522523	12.2798807507508	12.7533677027027	12.4599032432432	12.2452347522523	12.3417009984985	12.5629273648649	12.183290036036	12.0722228078078
RERE	6.39992830780781	6.44834047222222	6.23171995495496	6.36940209059059	6.06322346107646	6.36940209059059	6.21254888288288	6.35848007657658	6.17993955578656	6.23636356756757	6.33719947447448	6.39105964914915	6.3092180015015	6.20026176226226	6.40147598683299	6.23667964464465	6.05868369219219	6.19812869069069	6.49806471321321	6.41034469047619	6.29884721171171	6.26502203903904	6.21331965465465	6.23098531595882	6.3570191006006	6.04136583587434	6.17334975890176	6.15533323778324	6.10442888888889	6.23249548798799	6.4757945481553	6.42657286486487	5.88825577327327	6.22107744594595	6.4273643940369	5.96678157207207	6.59979785285285	6.38403356156156	6.28371751601602	6.3592567962963	6.39442896396396	6.37943250900901	6.2266913033033	6.18553852552553	6.14165756283206	6.1592990990991	6.32411177777778	6.3252571021021	6.32763623123123
HSBP1	10.8847822972973	10.6917435660661	11.0754889144144	10.6833444144144	11.2399168168168	10.9450969594595	10.9645702252252	11.0292686486486	11.052042015015	10.8585021546547	10.5175975840841	10.5640408483483	10.3966935195195	11.0666316441441	10.8306671396396	10.6394967342342	11.4582525675676	11.0267917012012	10.6692237117117	10.7337796021021	10.6705398048048	10.4838469624625	11.151335503003	11.002636493994	11.042144957958	11.1663605705706	11.1682976726727	10.9630315285285	11.2741026936937	11.0626628753754	10.8788668693694	10.5175975840841	11.1873241816817	10.9157030870871	10.6143036516517	11.4030808258258	10.6129064564565	10.9172712537538	10.8147444144144	10.7748436861862	10.8170348063063	10.7935110435435	11.4972225375375	11.1402821096096	10.0345043693694	11.0008647522523	10.8337607222222	10.8321025285285	10.5769701201201
HMGN1	11.7537383708709	11.5096547372372	12.5414817942943	12.8923610435435	12.0527485435435	11.8048930780781	11.9872660510511	11.9209369369369	11.9908878828829	11.934768460961	11.7064884684685	11.3875630930931	11.5314568243243	12.0527485435435	11.8995573123123	11.8048930780781	12.0913784984985	11.7479387987988	11.8240904354354	11.9381863513514	11.5988512162162	11.3124062837838	12.4031093843844	11.6606167867868	12.0084508258258	12.0084508258258	12.0192943843844	12.885676006006	12.0833046321321	11.9458958153153	11.8452165315315	11.7479387987988	12.0084508258258	12.8552288363363	11.7479387987988	11.8514177177177	11.2802284684685	11.3449038378378	12.0677598423423	11.8240904354354	11.9421137537538	11.9243481606607	11.7479387987988	12.249157042042	11.700748993994	12.0342114264264	11.8674475375375	11.9908878828829	11.886824542042
SEC31A	10.839367545045	10.6129064564565	10.7370026951952	10.2448413258258	10.5210064339339	10.6089640840841	10.5700628048048	10.7698412537538	10.6195794219219	10.566341524024	10.8262222747748	10.2712208783784	10.3282246246246	10.578272527027	10.6308727477477	10.8895352177177	10.4074864414414	10.5548949249249	10.7386321921922	10.5317788438438	10.5407019654655	10.6008952477477	11.020532987988	10.7039155855856	10.9006971291291	10.2018655512656	10.789356524024	10.2538512237237	10.5869298888889	10.4838469624625	10.6281186711712	10.6551678828829	10.8218522672673	10.2390675750751	10.5086016666667	10.6721730405405	10.7239592252252	10.6566862042042	10.9103673738739	10.6434773573574	10.9762398378378	11.0892218393393	10.5140181006006	10.8877807657658	9.89948415915916	10.7278786261261	10.8761385735736	10.744954512012	10.5278544069069
GLUD1	10.5290449624625	10.3689384894895	9.75383694294294	9.84757825225225	10.1197729219219	9.90133843993994	9.94541126126126	10.1397747822823	10.2041230555556	10.1983561531532	9.90907497747748	10.2319778003003	9.68182672672673	9.9713282957958	10.3904256831832	10.0724994459459	10.3689384894895	10.6579908258258	10.3676602402402	10.6354122447447	9.81028538181038	9.75884665015015	9.08058191891892	9.87094944444445	10.319548048048	10.5652765765766	10.4649496396396	10.0744379279279	9.78936759009009	9.63080912162162	10.9450969594595	10.3579847717718	9.64688400450451	9.78587595945946	10.5175975840841	10.7748436861862	10.0945966291291	9.91014926426426	9.9852026018876	10.3471423018018	10.4585990315315	10.1837273933934	9.64866238738739	10.2951254512012	10.1024455780781	9.91633756006006	10.0894735435435	10.020526463964	10.1024455780781
MLF2	9.87094944444445	9.64199641066891	8.99303463063063	9.79496533033033	8.13732245045045	9.35549864414415	9.2866852012012	10.063143048048	10.174878951952	9.99558244594595	10.044896996997	10.3815699324324	10.715075990991	9.74501654954955	9.93660023273273	10.5250812762763	9.63642246996997	9.96218135885886	10.2753640105105	9.98927403753754	10.1164677837838	9.82951745345345	9.49085678978979	8.64229720720721	8.02843886679537	8.95997783183183	10.9481099399399	10.3339636561562	8.73953291141141	9.26124741741742	10.3579847717718	10.1041589527027	9.81804299249249	8.99503322822823	10.3232372447447	9.57649684684685	10.2186290750751	9.68182672672673	9.57256608858859	10.0214704219219	9.94910327327327	10.0925132432432	9.1314557957958	9.56852859459459	9.6933053003003	9.48061046096096	9.40318263288288	9.96415921471471	9.37839275525526
RPS20	13.9143261711712	13.9858749099099	14.4206524624625	14.3881000225225	14.5968715690691	14.1551006456456	14.4060218918919	14.2011082207207	14.2740092642643	14.0176685585586	14.2311153378378	14.1551006456456	14.0005403603604	14.1702730105105	14.2011082207207	13.9303406906907	14.3390342717718	14.2446516966967	14.0005403603604	14.0628715465465	14.0473424324324	14.1121063438438	14.6221220570571	14.5374920345345	14.4775947072072	14.4206524624625	14.2876680855856	14.4206524624625	14.3390342717718	14.1551006456456	13.9143261711712	13.8586252102102	14.304488460961	14.515677515015	13.9143261711712	14.3203946996997	14.2607269294294	14.3881000225225	14.2740092642643	14.0005403603604	14.1702730105105	14.304488460961	14.5786760960961	14.3554120195195	14.304488460961	14.304488460961	14.4775947072072	14.3390342717718	14.304488460961
ARPC1A	8.20654076576577	8.09300771621622	7.7566531966967	7.47458816366366	7.07116578078078	7.86775128378378	7.87260230534106	8.11634112012012	7.91125000750751	7.89754616141141	7.71455478528529	7.55623494894895	7.6402896951952	8.13329580705706	8.08698894144144	8.30495308708709	8.15425946300846	7.77514705705706	8.37993369069069	8.0381547942943	8.00040937987988	7.12814667465193	7.37510367117117	7.22291591291291	7.06094108408408	7.51254177027027	8.18234074324324	7.80314366816817	7.69740546021021	7.81515551951952	8.36534948648649	8.05654054504505	8.19606771299871	7.38299367453167	8.13105043243243	8.36534948648649	8.01143722972973	7.02404802702703	7.88068143393393	8.18286606743107	7.82852126126126	7.68873401351351	7.56999020870871	7.72054176351351	7.47008624174174	8.00407401426426	7.60885651115401	7.97452391591592	7.92862296996997
CCND2	8.04179623723724	7.34840114039039	7.90479933033033	8.16648041591592	7.81093551651652	7.93987922268422	7.89487939039039	8.18664455705706	7.98730387687688	8.03703603153153	8.65256449420849	7.78137298498499	8.39073602981553	8.0892731984712	8.12323851126126	7.98879987012012	8.01915145045045	8.04608831381381	7.71101463977614	7.89975414414414	8.26116985701086	8.00304397297297	7.98024383933934	8.12323851126126	7.55081573423423	8.19551892342342	8.18664455705706	7.83530338247338	7.68500724474475	8.24348615615616	8.11842874560275	7.83418772972973	7.64602411111111	7.78024373873874	8.07370767717718	7.91985880988681	8.4843898536036	8.14838031381381	7.99535019191919	7.87561346181896	8.42564476126126	7.83586	7.73054657357357	7.91620912462463	7.41362440690691	7.8304862042042	8.07592301351351	8.16067082882883	7.77746266366366
ATP6V0C	10.4838469624625	9.78401936128436	9.57093324924925	9.89765811861862	9.52043925525525	10.217356963964	9.58621699399399	10.571278512012	10.215506472973	10.6626146321321	10.1859197207207	10.9935728453453	11.2092477252252	10.4980231081081	10.5407019654655	11.0574500075075	8.98082153453454	10.8277896471471	10.6394967342342	10.5368524279279	11.2213286786787	10.6721730405405	9.78836917267267	9.37764588022638	8.9352472987988	9.47513996996997	10.2877849099099	10.0978473648649	9.00865845774346	9.83047834834835	10.6917435660661	10.6861040690691	9.95787902102102	9.30416719219219	11.1251018243243	10.1153575645646	10.4366048168168	10.744954512012	10.2367230435435	10.8440446021021	10.2538512237237	10.7135596996997	9.31587322072072	9.92883421171171	11.323813048048	10.1036415015015	10.0073998423423	10.5807743363363	10.4493408483483
IMMT	11.2519087012012	11.1375681381381	11.6172312567568	11.5732748948949	11.8769815915916	11.6226328453453	11.3624221681682	11.7181998948949	11.5914491141141	11.9608936111111	11.3166181156156	11.502258012012	11.7094379159159	11.4118317237237	11.6255822702703	11.4874301891892	11.7537383708709	11.1937974624625	11.5512745495496	11.5839025225225	11.700748993994	11.7612154917417	10.9837212837838	11.71508746997	11.7783588588589	12.1438995045045	11.3124062837838	11.4925816426426	11.0554599924925	11.5654012687688	11.3783091291291	11.2325329219219	11.1811854129129	10.9465212087087	11.8331946021021	10.5626916066066	11.123507454955	11.7119510885886	11.7658432132132	11.4271393393393	11.434074954955	11.8110398198198	10.5457744219219	11.3559127357357	12.0084508258258	11.5463567207207	11.5839025225225	11.666182972973	11.997757484985
SSRP1	9.13915927927928	8.80449374624625	9.84338072822823	10.6775510510511	9.22557647308847	9.13846105705706	9.12630315915916	9.59088385885886	10.3339636561562	9.98708821321321	9.30337915915916	9.73160335585586	10.2367230435435	9.33028171171171	9.56529643543544	9.7129945975976	9.18752079279279	10.1552027717718	9.42849190690691	9.43135124624625	9.65911530480481	10.6527635810811	9.69409521021021	9.23547453153153	8.90178777777778	9.45980932732733	10.1420716516517	10.8379576201201	8.66180614264264	9.36385762762763	9.58852373123123	9.23240215808666	10.2435497447447	9.5243589954955	9.70756297897898	9.14055803303303	9.29026677413127	10.3316236006006	9.59088385885886	9.78626452477477	9.72504565529816	9.54240475975976	9.16782265336765	9.34035452402402	8.00992302230802	9.83859168168168	9.26930994294294	9.96935311561561	9.56353236636637
SDCBP	12.6098330780781	13.4675143768769	13.1828907207207	12.2080130405405	13.3965699099099	12.5729259159159	12.8552288363363	12.7533677027027	12.9141741741742	12.5776894744745	12.8288276876877	12.187729527027	11.4489596906907	13.0205204204204	12.7874651051051	12.8479515480481	13.5105619369369	12.4352567717718	12.9344227852853	12.2708047297297	12.0913784984985	11.4725638198198	12.7080895495496	13.4088445195195	12.6612622672673	13.2734023873874	13.0556444744745	12.6264601126126	13.1018529279279	12.6730032957958	12.5469575975976	12.5524912312312	12.8411098198198	12.8411098198198	12.6673681681682	12.8151881516517	12.8151881516517	10.9762398378378	12.5682492042042	12.6487056891892	12.7662847297297	12.5313056741742	12.6368303513514	12.8552288363363	12.9797843543544	13.2734023873874	13.083029954955	12.7662847297297	12.6789561561562
FUS	7.79822341591592	7.58797911411411	8.02961231531532	8.57694631981982	7.34892087837838	7.41025843393393	7.75766224624625	7.81191619219219	8.15955653603604	7.58086106756757	7.57257884084084	7.6402896951952	7.73147262762763	7.64698399153699	7.87723153753754	8.10300407057057	7.43612396246246	8.01195296696697	7.92081668918919	7.68315616311766	7.73306067867868	7.87208681981982	8.04760943264693	7.65035203153153	7.7909246036036	6.85346985585586	8.6205731981982	9.15183734384384	7.39601343479194	7.55802954954955	8.14106177927928	7.72948734234234	8.52182534684685	8.3868559954955	7.88774671171171	7.84741183183183	8.11106704681955	7.89639468918919	7.79615876260676	8.41168293543544	8.1147686036036	7.80146813963964	7.78608963063063	8.00146809159159	6.7599253993994	7.8531283033033	7.59579804954955	7.78922090840841	7.75163100879451
CLTA	9.67936254654655	9.88036251501502	9.72978406156156	9.95194950600601	9.94722359009009	9.89472925975976	9.79297039489489	9.7341902987988	10.0527708843844	9.96721761411411	9.58210608858859	10.2029788708709	10.3158598138138	9.71120645495495	9.88812662312312	9.75042263663664	9.74844357057057	10.0235363918919	9.84757825225225	9.70756297897898	10.0904712027027	10.4743839384384	9.9386643048048	9.70141388438438	9.46821251651652	10.0258412477477	10.0459277942943	10.1717618243243	9.74399459009009	9.84039944144144	9.68349304354354	9.66509620720721	10.7571367582583	9.9425326006006	9.83588306606607	9.83588306606607	9.27227607357357	10.5072673708709	9.88036251501502	9.82148946996997	9.74501654954955	9.78665309009009	9.92611911711712	9.68108512612613	10.0915408108108	9.69974984384384	9.7414547957958	9.86413247597598	9.84421889039039
SEPHS2	10.8306671396396	11.6577871021021	10.462613033033	10.648857042042	10.4811646321321	10.7639705105105	10.8078401426426	10.3892710285285	10.789356524024	10.8453930315315	10.063143048048	11.4271393393393	11.2399168168168	10.1939807432432	10.744954512012	10.1971143843844	10.6594206816817	10.7668658108108	10.864543475976	11.0318755780781	11.2233661636637	10.755474496997	11.0843778153153	10.6817911336336	11.5096547372372	11.1851076201201	10.4796937912913	10.6129064564565	10.6223885660661	11.1384698048048	10.7668658108108	11.1937974624625	10.8693711861862	10.6308727477477	10.8711443543544	10.2625281756757	9.26566527627628	11.4827172432432	10.8616135810811	10.4638298348348	10.7337796021021	11.0537110135135	10.442777454955	10.7226191441441	11.0685285960961	10.5059308483483	10.6902638738739	10.5700628048048	11.2476243468468
RPL31	11.9539094144144	11.5412640855856	12.2937715615616	12.3796804804805	13.0395413858859	12.1922149924925	12.4239423573574	12.1093243393393	12.2278663363363	12.0490324024024	11.9102119369369	12.0564581231231	12.2327501351351	12.1518949024024	12.0226538738739	11.9830549399399	12.63112003003	12.0527485435435	11.7658432132132	12.0677598423423	12.0120310660661	12.5012920945946	13.0395413858859	12.5161339489489	12.2004815765766	12.9645456606607	12.3019987012012	12.1744108108108	12.8411098198198	12.3700009234234	11.5888286651652	11.7875987387387	12.2452347522523	12.5576571681682	12.0084508258258	12.5259515990991	11.8546530720721	12.5776894744745	12.2408495870871	11.817941524024	12.3796804804805	12.0192943843844	12.8346452102102	12.4543637537538	12.156396527027	12.2890723348348	12.2751041141141	12.2408495870871	11.666182972973
UBE1	10.6833444144144	11.3365116966967	11.4925816426426	11.8240904354354	9.50454664564564	11.0685285960961	10.6875727477477	11.2723048123123	11.5707147522523	11.7512707867868	11.0267917012012	11.6954151276276	11.8423071696697	10.9481099399399	11.2537943543544	11.1971216936937	9.43522366216216	11.266169954955	11.0938680705706	11.1402821096096	11.7419056756757	12.183290036036	11.3343668378378	10.2933607057057	10.1024455780781	9.50251837108537	10.9023167417417	12.2708047297297	9.64356069069069	10.848779984985	11.0574500075075	11.4802263063063	11.1026206186186	10.7907575750751	11.8423071696697	10.2877849099099	11.020532987988	12.1438995045045	11.3016091966967	11.2889811936937	11.0892218393393	11.4530423348348	10.0671375675676	10.9680447597598	11.6087878813814	11.0721671771772	11.2597701351351	11.3527396531532	11.3471367567568
ABLIM1	9.90225867267267	9.73524987237237	10.1859197207207	10.2390675750751	10.1443890615616	10.313469451952	10.1091640870871	9.74224181831832	10.442777454955	10.0765594176319	9.8680612012012	10.0641073843844	10.063143048048	10.0702478078078	10.2637330968468	10.1907000600601	10.0966919264264	10.5099008213213	10.5186801201201	10.018559024024	10.3282246246246	10.301920533033	9.43135124624625	10.1263347672673	10.1058936261261	9.85847341913342	9.88523926426426	10.0094560677986	9.79297039489489	9.97952225225225	9.8811193018018	9.65809190840841	10.0043491906907	9.67769483483483	9.88523926426426	9.1314557957958	9.13986241312741	10.4823913528529	10.0247085	10.5175975840841	10.3316236006006	10.4243756906907	9.19394997822823	9.9713282957958	10.0518201351351	10.1827236531532	10.2625281756757	9.68431591891892	9.61199237261987
ALDOA	12.4900061786787	12.2570854054054	12.3747599399399	12.7328612162162	11.0736932207207	12.5414817942943	12.324444984985	12.8704216216216	13.0920430285285	13.083029954955	12.8624812477477	13.284030960961	13.5867370570571	12.8017958858859	13.0395413858859	13.2119918318318	11.6038493693694	13.1272604084084	12.9500996096096	12.9917986614114	13.3049401726727	13.2734023873874	12.8086804054054	11.8606395345345	11.1699694744745	11.7064884684685	13.0124906396396	12.7197797747748	11.3670371096096	12.3882306606607	12.8999945945946	13.2119918318318	13.548899954955	12.3331907357357	13.1092775825826	12.4132570345345	13.0732761561562	13.5105619369369	13.0294387537538	13.1560873798799	13.0395413858859	12.7950309309309	12.2049140840841	12.4735736636637	13.0395413858859	12.6264601126126	12.5112017567568	12.9500996096096	12.9960381261261
PPIB	12.2368228828829	10.8802672972973	12.642678018018	12.0156564264264	10.5626916066066	11.9065621621622	11.829751996997	12.3019987012012	12.4735736636637	12.7080895495496	12.1650305855856	12.5524912312312	12.9141741741742	12.3979000825826	12.592764024024	12.8411098198198	11.3059181831832	12.4599032432432	12.2237933183183	11.8833553003003	12.4132570345345	12.4692022222222	12.5207598048048	11.4653586861862	11.2476243468468	11.1290514189189	12.3979000825826	12.0527485435435	11.3278253453453	12.1270537087087	12.4492727327327	11.9319785660661	12.3376963888889	11.2497270615616	12.4297695870871	12.5207598048048	11.6387586336336	12.0642654234234	12.1229655405405	12.5776894744745	12.1397761411411	12.2368228828829	11.4409264189189	12.0381215690691	10.8863194744745	12.3156193243243	11.8932826456456	12.3700009234234	11.4653586861862
SERP1	11.1475482882883	11.0843778153153	10.8973085960961	10.7491097672673	11.5811246216216	10.8774507432432	11.3166181156156	10.9236281756757	11.1475482882883	10.7880663138138	10.6933720570571	10.6339531111111	10.5210064339339	11.1776352177177	11.0074443318318	11.0701463738739	11.5384861261261	10.768262515015	11.1989962462462	10.9103673738739	10.8677564369369	11.1168803573574	11.3991407357357	11.3166181156156	11.0811331726727	11.3831465915916	11.3365116966967	11.1345671396396	11.502258012012	11.2910091021021	11.0188259039039	10.7051178048048	11.5439183408408	11.1458665315315	10.8727406906907	11.1937974624625	10.1686353078078	10.5086016666667	10.8424795345345	11.0626628753754	10.9236281756757	11.0860309834835	11.104696524024	11.1682976726727	10.8218522672673	11.4245703303303	11.0843778153153	11.1133834384384	10.930213018018
TSPAN3	13.3254523423423	12.6673681681682	10.9581492117117	10.8038233183183	11.7963449249249	12.4397421621622	11.7064884684685	12.4735736636637	11.4725638198198	12.0381215690691	11.3102445945946	11.4849060735736	10.8093005780781	12.4453518918919	12.4132570345345	12.5313056741742	11.5760562192192	12.2751041141141	12.8704216216216	12.6789561561562	12.1690533033033	11.1644781906907	10.4366048168168	11.619747027027	11.6226328453453	11.3188860600601	10.95648746997	10.8007962987988	11.5988512162162	11.7963449249249	12.9284702402402	12.6673681681682	11.2910091021021	11.0156366366366	12.2531744129129	11.8362457057057	10.7935110435435	11.0140340840841	12.3700009234234	12.877413018018	12.6545653678679	12.0677598423423	11.050325472973	12.2237933183183	11.6468440540541	11.8963862537538	11.9381863513514	11.886824542042	12.3796804804805
ACTA2	8.52346985585586	8.96969352102102	9.48835107357357	9.18817135135135	8.96399568745669	8.74826289264264	9.1420570990991	9.04794641141141	8.99917471921922	8.59206818318318	9.84512074474475	9.5837626951952	9.50668119369369	8.86181586336336	8.3931856951952	8.87802194144144	9.00161828655579	9.54646123766624	8.38573734834835	8.57639662312312	8.72157338438439	8.78296208708709	8.38573734834835	9.62301764264264	9.10900171621622	8.96838346096096	9.68532432732733	8.8804780015015	9.1643150015015	8.43856544444444	8.12651612012012	8.44077366966967	8.88508776726727	9.17928989189189	8.69310401651652	8.53935378003003	9.96317082582583	9.25850944294294	8.66637028078078	8.84619143393393	8.7871417987988	8.97237360660661	9.75725251287001	8.63088547447448	9.35549864414415	8.9769236021021	9.47444502402402	9.12771701051051	8.56407778528529
PPT1	10.8863194744745	10.783807972973	12.0833046321321	11.064657972973	11.4849060735736	11.0008647522523	11.3739813738739	11.4582525675676	11.4653586861862	11.2556759084084	12.0381215690691	11.4777360810811	10.7432731981982	11.1193266291291	11.7627714414414	10.9612449924925	10.9514961711712	11.1699694744745	10.7714528528529	11.1193266291291	11.234419496997	10.4886317267267	11.9675413633634	11.0554599924925	10.5923278078078	11.0251429279279	11.4606780105105	11.1989962462462	11.2050525	11.0283698423423	10.6368327927928	10.9450969594595	11.6038493693694	11.6550373723724	11.2267848123123	11.5336556336336	12.4397421621622	11.3124062837838	11.0875663513514	11.1971216936937	10.864543475976	11.020532987988	11.6692426501502	11.1083440465465	10.9388097882883	11.5123392792793	11.9277974834835	11.5811246216216	11.405303975976
TAX1BP1	11.8483428378378	12.3019987012012	11.8769815915916	11.9243481606607	12.5414817942943	12.0045278303303	11.9381863513514	11.5412640855856	11.886824542042	11.6387586336336	11.9608936111111	11.7658432132132	11.6633947972973	11.9572726276276	11.7064884684685	11.6977250600601	12.187729527027	11.6417357882883	11.9175844144144	11.71508746997	11.5760562192192	11.7963449249249	11.1585652402402	12.1093243393393	11.9608936111111	12.1270537087087	11.9675413633634	11.4874301891892	12.2663071921922	11.8995573123123	11.7479387987988	11.5512745495496	12.5161339489489	12.2937715615616	11.5582012162162	12.2004815765766	11.9381863513514	11.8577734234234	11.9243481606607	11.8331946021021	12.0156564264264	11.6830609654655	12.324444984985	12.2570854054054	12.1134528903904	11.7234460645646	11.8833553003003	11.6521701801802	11.4509352762763
MDH1	12.3376963888889	11.9791936336336	12.2049140840841	12.0978204279279	12.4961097747748	12.3882306606607	12.3376963888889	12.319476036036	11.9102119369369	12.2570854054054	12.6845956981982	11.5961952312312	11.3166181156156	12.4352567717718	12.4453518918919	11.8331946021021	12.5363297747748	11.9030596021021	12.3747599399399	12.4453518918919	11.8514177177177	10.418995496997	11.3301724024024	12.4792754204204	12.5112017567568	12.3747599399399	12.3519205555556	12.2368228828829	12.7145853603604	12.7080895495496	12.2751041141141	12.0677598423423	12.187729527027	12.4850392792793	12.1093243393393	12.1397761411411	12.7197797747748	10.6768936186186	12.4397421621622	12.0875163363363	12.2049140840841	12.2937715615616	12.5363297747748	12.5729259159159	12.060539481982	12.4031093843844	12.4031093843844	12.3417009984985	12.328920960961
MAP3K15	9.18211324646075	9.15923955705706	9.21161705405405	9.12630315915916	8.79855379322179	9.56109885885886	9.39123310960961	9.55123929429429	10.0431632822823	9.55951114864865	9.42681892642643	9.8689365990991	9.65466859009009	9.86521629129129	9.40071397897898	9.36617286036036	10.2029788708709	8.88702981681682	9.67184355855856	9.6571521021021	9.80242039039039	9.11567134384384	9.22125513813814	9.35794235008085	9.62546681681682	10.4265822582583	9.31666894894895	7.66447637237237	9.78226243243243	9.89003559438009	9.99371548498499	9.37839275525526	9.13915927927928	8.40049231981982	9.55201818318318	9.06383793543544	9.48453858258258	10.0808286786787	10.2099818873874	9.01383754654655	9.42054007207207	9.31666894894895	9.45683420720721	9.1736151981982	10.2768652627628	9.77887151651652	9.44680968618619	9.83047834834835	9.9916654009009
PDHA1	11.2705464114114	11.0352328753754	11.0574500075075	11.5582012162162	11.759659542042	11.7234460645646	11.3603983828829	11.5314568243243	11.6606167867868	11.6977250600601	11.1366664714715	11.3831465915916	11.8546530720721	11.2233661636637	11.6119286831832	11.2213286786787	11.3582297222222	11.6748096546547	11.6038493693694	11.8148051651652	11.5888286651652	11.28258596997	11.5123392792793	11.2133303303303	10.5640408483483	12.2158574249249	11.6633947972973	10.660927027027	10.8788668693694	11.4094738438438	11.4751556006006	11.3856578798799	11.8452165315315	10.6692237117117	11.7390967867868	11.052042015015	10.8553817267267	11.9872660510511	11.5222588903904	11.4118317237237	11.5606711111111	11.9572726276276	10.9762398378378	11.1954687147147	11.3102445945946	11.5222588903904	11.3080179279279	11.3831465915916	11.8110398198198
ANXA6	8.3721276006006	7.72211052252252	10.173956003003	11.0008647522523	7.83530338247338	7.52440008258258	9.26059777027027	8.96339457957958	10.1397747822823	9.15040835285285	11.1133834384384	10.8204831156156	10.0569117522523	8.59696355705706	9.23161710810811	9.03005286658087	8.22234136936937	9.42645462880738	8.16388071171171	8.64904309009009	8.79196516291291	8.09041091216216	8.31514168168168	8.31012873788074	8.58635718618619	7.88569406456456	10.571278512012	10.6462138888889	8.69344546546547	8.46627340840841	8.25680111261261	9.01383754654655	8.60230746915097	10.2983035285285	9.15113224474474	9.37764588022638	11.3831465915916	9.27747051801802	8.64654619069069	8.66109582582583	8.85891912912913	9.17928989189189	9.96935311561561	9.38153391366366	7.77698985885886	9.21312182882883	9.70141388438438	9.68031128378378	8.73898884211134
CD59	10.6678268093093	10.9762398378378	10.9514961711712	9.28288844594595	9.81367107657658	10.4968087387387	10.6747432732733	10.5807743363363	10.7491097672673	10.606028963964	10.8788668693694	11.1100172372372	10.6195794219219	11.002636493994	10.6339531111111	10.9373250675676	10.1717618243243	10.8553817267267	10.8379576201201	10.2604574099099	10.3339636561562	11.1811854129129	9.23303928678679	10.2379392312312	9.71744998048048	9.79297039489489	10.715075990991	9.59934488888889	10.5330217492493	10.5857103153153	10.7460369834835	11.0736932207207	9.42849190690691	10.1409448408408	10.9255598723724	10.9086127552553	11.2435461426426	10.2094166831832	10.4254461786787	11.0537110135135	10.5796396096096	10.660927027027	10.8440446021021	10.7491097672673	10.0021479279279	10.7763990915916	10.5562988738739	10.4352511981982	10.2735593393393
SERPING1	8.47345634766585	8.31127292342342	10.4507153603604	7.43785578528529	8.30953747361647	9.42681892642643	9.01674861111111	10.0278473723724	10.0558266336336	8.80882533333333	10.4440689114114	9.96721761411411	10.2270660960961	9.00316028528529	8.99845193543544	9.39191459984985	7.6121211021021	9.86125810810811	8.1579572027027	9.03386914564565	8.81070568918919	9.46130502852853	8.16813172308022	8.37993369069069	9.0888216966967	8.07312155855856	11.0774682132132	8.41925131081081	8.0250579982255	8.62109615765766	7.86258689189189	8.56049186186186	7.71623103153153	7.5492379527027	9.31203918018018	8.33999841741742	10.9870136111111	9.94345365465465	9.16707077927928	9.1916806006006	8.75322151651652	9.05119064564565	9.42054007207207	8.49949809309309	9.26201871771772	9.41917381531531	9.76313426126126	10.0214704219219	9.54153362762763
PSME3	7.98242990015015	7.50831398648649	7.93391223559924	7.97874493243243	7.37604663063063	7.73573585971686	7.89541570570571	7.89099265915916	8.0446521051051	8.37458846546547	7.9167003978979	7.63345201221676	7.92325625675676	8.57581304804805	7.93443291141141	8.47730362612613	7.81668064189189	7.58411958494209	8.20885535285285	7.92701100600601	7.94598144894895	7.84936784734735	7.97874493243243	7.57302474324324	7.21009552702703	7.46250713213213	7.84647771921922	8.37993369069069	7.67573207807808	7.96502133333333	8.29171212012012	7.96285462762763	8.13380211711712	7.8241389024024	8.20988577327327	8.19005348498498	8.27762232582583	7.63075166516517	7.89280870978121	8.20712162762763	8.09522776876877	7.85762651951952	7.69082270870871	7.73254649377949	8.07479908258258	8.19661048348348	7.5932370975976	8.0719716036036	8.02296656156156
HIF1A	12.0946818168168	12.2327501351351	12.9875591966967	12.5983347447447	12.5469575975976	11.8423071696697	12.3519205555556	11.9608936111111	12.7950309309309	12.160688506006	12.1270537087087	11.4554216321321	11.5839025225225	11.9102119369369	11.8110398198198	12.0342114264264	12.7731553903904	11.9134877927928	11.7119510885886	11.7064884684685	11.7222966246246	12.0527485435435	12.0156564264264	12.8086804054054	12.2049140840841	12.4453518918919	11.8577734234234	12.7328612162162	12.3882306606607	12.2080130405405	12.0192943843844	11.8514177177177	12.0564581231231	12.588231981982	12.0226538738739	12.0302593363363	11.9758871171171	11.8674475375375	11.7035942642643	11.886824542042	12.0342114264264	11.9175844144144	12.5576571681682	12.3156193243243	12.7080895495496	12.2531744129129	12.3747599399399	11.7419056756757	11.7447901801802
TRIM28	9.41558803303303	8.5994600975976	9.86033491741742	10.5863201021021	7.7544389743721	9.77325112162162	9.45751315615616	9.63559621621622	10.0786534474474	10.3351129714715	10.2538512237237	10.6462138888889	11.0685285960961	9.54572413663664	9.87279827777778	9.94154452402402	8.39428142192192	9.74588638138138	9.69255116366366	9.66913233933934	10.1307304091592	11.191338948949	10.1663416936937	9.36617286036036	8.8551864984985	9.24261251651652	10.0734608333333	10.4849545795796	8.35624128828829	9.55775197828598	9.71999290540541	9.91733318526219	9.64604722865723	9.41993709084084	9.91633756006006	9.23303928678679	10.3183765765766	10.7994584984985	9.99917620870871	9.87094944444445	9.52814171921922	10.0818707207207	7.81469883701884	9.47288107282282	9.65911530480481	9.85847341913342	9.83230123444873	10.2637330968468	9.8680612012012
SNX17	9.95682391891892	8.80328189403689	9.64356069069069	10.6114037987988	7.76155077177177	9.34333416666667	8.87423113213213	9.90523875225225	10.1907000600601	9.97845578078078	9.80673578078078	10.4303241246246	10.6209577477477	9.87325290765766	9.94818532432432	10.042207454955	9.15923955705706	10.0094560677986	9.92611911711712	9.89472925975976	10.1950373326898	9.40232552552552	8.39657887087087	9.00041265765766	8.43685834984985	9.01674861111111	10.3037027027027	10.9546781276276	9.26566527627628	9.10821675144375	10.4126863963964	10.1253093468468	9.51810401951952	9.95093375675676	10.1728206971257	9.92026498391248	10.3158598138138	10.2592442777778	9.82104133783784	9.90703005555556	9.66674932732733	9.50742551801802	9.31203918018018	9.80837064414414	9.68532432732733	9.1693315	9.24330756906907	9.77619673423423	9.24190838738739
IPO7	9.70102130780781	9.25629934684685	10.1717618243243	9.2095349984985	9.93458523238623	9.53215282282282	10.0871683183183	9.73524987237237	9.53139184984985	9.64604722865723	10.4366048168168	9.22639676576577	9.08396577434577	9.89579593843844	9.41778911711712	9.96721761411411	10.3183765765766	9.31958186036036	9.53570970720721	9.6145409039039	9.18961903903904	8.82571745045045	10.5457744219219	10.1609661786787	9.6478177972973	9.76229527027027	10.0579965057915	9.61110016816817	10.1859197207207	9.65551953903904	9.76728447597598	9.58934848348348	9.84146945195195	9.64267438288288	9.63964681531531	10.773038045045	10.8661387942943	8.26116985701086	9.82766230780781	9.70756297897898	9.90225867267267	9.72793774774775	10.3459431156156	9.93458523238623	8.80814944787645	10.3042345795796	9.88908396696697	9.87279827777778	9.57810630630631
ACTR3	12.0642654234234	12.1438995045045	12.7145853603604	12.9960381261261	12.1229655405405	11.9458958153153	12.2278663363363	12.0342114264264	12.2120795720721	12.328920960961	12.21984996997	11.7566713813814	11.4409264189189	12.4239423573574	12.1789344744745	12.2452347522523	12.5414817942943	11.6026330172673	12.1019664564565	12.0120310660661	11.7963449249249	11.6521701801802	11.7390967867868	12.0084508258258	11.7181998948949	12.2327501351351	11.7875987387387	13.3437806306306	12.2237933183183	12.1922149924925	12.2531744129129	12.2570854054054	12.5983347447447	13.2734023873874	12.1057622522523	12.2368228828829	12.1650305855856	10.8585021546547	12.1057622522523	12.4031093843844	12.3838897747748	12.0456664114114	12.2158574249249	12.5313056741742	11.9175844144144	12.7801848798799	12.1967791741742	12.2890723348348	12.183290036036
RBM4	8.19945891716392	8.13280943114543	8.28098901951952	9.35149374174174	8.53935378003003	8.35349192342342	8.32461132882883	7.88626344294294	8.58218675825826	8.53539973273273	8.3032315	8.82571745045045	9.22045636186186	8.0631892942943	8.57128572222222	8.26469162784213	7.68097300600601	7.83759295045045	8.32559251651652	8.1282289984985	8.41168293543544	8.95997783183183	8.29769443393393	7.84697978978979	7.75274778078078	7.39284824024024	8.05654054504505	8.49675482475332	7.86143759159159	8.32171531981982	8.14945582432432	8.51839158408408	8.16600321021021	8.16388071171171	8.28163587451737	7.99639014264264	8.43496303603604	9.08740376876877	8.44438706906907	8.33999841741742	8.17525073273273	8.17032131981982	8.3583521981982	8.31514168168168	8.1648197987988	8.18664455705706	8.11948084084084	8.32892968618619	8.41394223723724
CKAP4	11.5123392792793	10.7639705105105	11.3471367567568	10.2852294159159	11.5719948235736	11.1971216936937	10.7265909684685	11.2619767192192	11.1718267192192	11.5073598888889	10.7586583633634	10.8599912912913	11.191338948949	11.3921061786787	11.1193266291291	11.4582525675676	11.5914491141141	11.5582012162162	11.6087878813814	10.0925132432432	11.4902618243243	11.8898341441441	10.309047048048	11.5606711111111	10.3689384894895	11.3258844369369	10.9121476726727	9.3738609984985	10.7880663138138	11.0754889144144	11.042144957958	10.1355431456456	11.0754889144144	8.86005910510511	10.7370026951952	10.4243756906907	10.230783521021	11.2640238348348	11.2952867147147	11.6830609654655	11.0334615165165	11.0754889144144	10.2922959309309	10.5407019654655	10.8379576201201	11.0537110135135	10.8424795345345	11.0948279654655	10.3351129714715
AARS	8.92722114543115	8.81800836186186	9.39496305405405	9.63813889339339	8.62968993543544	8.88113653603604	9.06175571771772	9.20317075825826	9.29765754654655	9.23759362162162	9.65295423423423	9.67349773273273	9.84689653153153	8.99637748498498	9.51218949549549	8.8694463963964	9.32106955705706	9.55276021021021	9.37227681831832	8.83190598498499	9.21833395045045	9.96415921471471	9.78319501651652	9.42916998798799	9.29765754654655	9.47912393243243	9.46902206756757	9.68108512612613	8.43969249099099	9.04469867117117	8.8250368018018	8.64171707057057	10.2094166831832	9.38296614114114	8.96784114114114	8.72030832132132	9.58852373123123	9.19320996096096	8.99981516966967	9.51810401951952	8.5796453003003	9.40477400900901	8.50007798198198	8.67892126276276	10.6195794219219	9.36682466516516	8.67398394144144	9.32027695195195	8.95110193243243
SSR4	12.324444984985	11.0987358093093	11.9381863513514	11.6340505255255	10.9730608333333	11.9758871171171	12.060539481982	12.1270537087087	12.4643618693694	12.2531744129129	11.8331946021021	12.7328612162162	12.2751041141141	12.2278663363363	12.885676006006	12.6730032957958	10.9573183408408	12.2004815765766	12.0978204279279	11.7181998948949	12.7197797747748	12.2708047297297	12.6845956981982	11.2287777177177	10.9188592267267	11.5961952312312	12.7605478303303	11.4902618243243	12.2798807507508	12.3979000825826	12.2452347522523	11.8362457057057	12.4132570345345	11.2537943543544	12.4352567717718	13.083029954955	10.9499268243243	12.1967791741742	12.2327501351351	12.2751041141141	11.7419056756757	12.2237933183183	11.934768460961	12.3467738138138	12.1057622522523	11.7684511711712	12.0381215690691	12.3117477927928	11.6014166651652
CD9	13.5632106756757	13.233636966967	12.0120310660661	11.5512745495496	12.3656524924925	13.1092775825826	13.1092775825826	13.8198962012012	12.2982144444444	13.4675143768769	13.2617799249249	12.1019664564565	11.9134877927928	13.734232972973	13.3437806306306	13.4424190840841	12.8017958858859	12.7328612162162	13.3965699099099	13.5691863588589	13.1368209159159	10.9236281756757	12.8999945945946	12.9344227852853	12.0456664114114	12.6041756381381	12.5682492042042	11.3431757687688	12.6789561561562	13.3437806306306	13.6639502702703	13.717275487988	12.0642654234234	11.3783091291291	13.3345585285285	13.1560873798799	13.284030960961	10.7748436861862	13.2734023873874	13.4424190840841	13.083029954955	13.2734023873874	12.4643618693694	13.0124906396396	12.3519205555556	13.5008301201201	13.1461634984985	12.9960381261261	13.2617799249249
PRDX2	8.08033613063063	8.38057161411411	8.22009487837838	8.89071427777778	7.99478682282282	8.23151104054054	8.17858700075075	8.13830299030849	8.78542577327327	8.45698706756757	8.1141322027027	8.7285846021021	9.1448045015015	8.07534462172887	8.1917039039039	8.32106107807808	8.38746496096096	8.57069415465466	8.23538693843844	8.15260931381381	8.50357583333333	9.28606295345345	8.59696355705706	8.51775170420421	8.46927218468469	8.40851987237237	8.71486961711712	8.68960433183183	8.16432062162162	8.41022328700129	7.98242990015015	8.19124570870871	9.38666447661948	8.85771287537538	8.35349192342342	8.19496739435864	7.95765275900901	9.32647024774775	8.27073837987988	8.16067082882883	8.18664455705706	8.30495308708709	8.29896626253176	8.10086286786787	8.38057161411411	8.10512968468468	8.12433306456457	8.50108486786787	8.39772439339339
HADHB	11.5439183408408	12.0192943843844	11.735856981982	11.5244763813814	11.9030596021021	11.7940387837838	11.6720744369369	11.6038493693694	11.6147107807808	11.8452165315315	11.6147107807808	11.4363312762763	11.3875630930931	11.5171031906907	11.6283090765766	11.4010210135135	11.4606780105105	11.7419056756757	11.7566713813814	12.2368228828829	11.4702098873874	11.2204930255255	11.4874301891892	12.060539481982	12.9723835885886	11.8799911261261	11.7537383708709	11.2092477252252	11.1532013828829	11.997757484985	12.026336006006	11.934768460961	11.3538541441441	11.4653586861862	12.079777033033	10.5152527927928	11.7658432132132	11.6226328453453	11.8514177177177	11.7627714414414	12.0010742342342	12.160688506006	11.6310993543544	11.6864171171171	11.2267848123123	11.6692426501502	11.9830549399399	11.700748993994	12.0913784984985
TXNIP	12.2049140840841	12.2080130405405	11.323813048048	12.3019987012012	11.4030808258258	11.7719949099099	11.7264956501502	12.0302593363363	11.0607866381381	11.6864171171171	12.3656524924925	12.0722228078078	11.5680185585586	10.9219665600601	12.2937715615616	11.443519448949	11.030167454955	12.5161339489489	12.3117477927928	12.4900061786787	11.4802263063063	11.463216990991	12.1518949024024	11.0334615165165	10.7250803243243	10.4404722282282	12.0120310660661	11.4409264189189	10.8248567492493	10.8204831156156	12.328920960961	12.5829632582583	11.0283698423423	12.160688506006	12.026336006006	11.6977250600601	13.1659437387387	11.6444121171171	11.886824542042	12.7950309309309	12.5682492042042	12.3156193243243	11.502258012012	12.3747599399399	11.4208146456456	11.323813048048	11.784717454955	11.7908035735736	11.2380347222222
RPN1	10.9436636336336	11.052042015015	11.4530423348348	11.3739813738739	11.502258012012	11.0908683408408	10.8262222747748	10.9698155555556	11.8268185585586	11.6417357882883	11.0041833933934	11.3898604894895	11.71508746997	11.3016091966967	11.3188860600601	11.4073047042042	11.5486658633634	11.5047341291291	11.2092477252252	10.9041374924925	11.4849060735736	11.8833553003003	11.2705464114114	11.3145823003003	11.1216076756757	11.619747027027	11.3321755780781	10.6074767642643	11.0267917012012	11.1532013828829	11.0218616696697	10.8234035885886	10.9023167417417	10.4728882807808	11.266169954955	11.3809817417417	10.3689384894895	11.3831465915916	11.1532013828829	11.3301724024024	10.9780673648649	11.1492977702703	10.6264980105105	10.7196834159159	12.0758136786787	11.1954687147147	10.8119281906907	11.5760562192192	10.9055403483483
ANXA1	9.79128599249249	9.65809190840841	12.5363297747748	8.76846772822823	10.6434773573574	10.1585263813814	12.1312206081081	11.1270002102102	10.8599912912913	9.71120645495495	11.6606167867868	9.8153981981982	8.28886425675676	11.1458665315315	10.1475503393393	10.5845124369369	9.92799326426426	10.1142894594595	9.76728447597598	10.0394533333333	9.10544484834835	7.61911684684685	9.44989906156156	10.8292692417417	11.4802263063063	9.2167508013728	11.6417357882883	9.87094944444445	11.0368813183183	10.0355113573574	9.60589233183183	10.0601773908194	11.2196573723724	9.96317082582583	10.0641073843844	10.7613767342342	12.0456664114114	6.83211846396396	9.94081071321321	10.8306671396396	10.0988279099099	10.5030019984985	10.9336641666667	10.2331868318318	9.32873009309309	10.9006971291291	11.4827172432432	10.1837273933934	10.2569201876877
PAICS	7.80146813963964	7.03212366666667	8.36347136186186	7.52064125	7.93391223559924	7.82788763813814	7.94845737237237	8.17032131981982	7.90027436636637	8.23970151651652	7.61606821321321	7.07576615315315	7.35087437387387	8.69024261261261	7.86567011411411	8.21041461411411	8.49839886036036	7.63075166516517	8.05654054504505	7.90576562226512	7.68448253903904	6.57854745495496	8.89007966598417	7.6650285960961	7.79615876260676	7.70261590990991	8.10300407057057	8.81800836186186	8.28163587451737	8.11162081231231	8.12057353603604	7.84441391291291	9.22639676576577	8.4249834041184	7.86664931102531	8.92073579129129	7.33410262762763	6.36200718468469	7.88424873873874	8.23874718318318	8.10247591059241	7.76570241591592	7.78974425825826	7.96980156906907	5.69403829279279	8.48918697897898	7.71949250675676	8.1725116036036	8.16871282432432
JUP	10.4278011741742	11.1492977702703	9.48533052552553	10.014517478979	8.62670875375375	10.4087088513514	9.51218949549549	10.2735593393393	10.6959937987988	10.5523216966967	8.93195062312312	10.4823913528529	10.6235020345345	10.1365387897898	10.7522849234234	10.7935110435435	9.31739045045045	11.0574500075075	10.660927027027	10.4417022162162	10.8248567492493	11.0968389384384	9.92315565315315	9.74948963213213	9.41558803303303	9.99451120570571	10.7965236411411	9.77521501351351	8.36922441076791	9.7066098003003	10.9355856681682	11.0074443318318	10.4649496396396	9.36234211861862	10.680472503003	9.2167508013728	7.6715803978979	10.6846726726727	10.1333699804805	10.7292982732733	10.6074767642643	10.5536707582583	8.70991294294294	9.7716205975976	11.5244763813814	9.70141388438438	9.78836917267267	10.2768652627628	10.306668506006
EIF1AX	9.33171546546547	8.50492748498498	8.66446687237237	7.75909854954955	8.38279996096096	8.86249689189189	9.38746484234234	9.64267438288288	8.58098131681682	8.7777123003003	9.42464468768769	7.79976031381381	7.61563222308022	9.34333416666667	8.5405226951952	8.90497260853711	8.95169753753754	8.27385521793222	9.10694007957958	8.95571247597598	8.55295941291291	6.94550247747748	9.67433092192192	8.71429510810811	8.42846645795796	8.62003402852853	9.31203918018018	8.81736904654655	10.215506472973	8.86181586336336	9.04328338438438	8.84977731231231	9.25485205705706	8.56297851351351	9.23240215808666	10.4951686621622	9.44989906156156	6.72229211683112	9.01059488288288	8.99367305555556	9.0969499039039	8.49839886036036	9.71653176726727	9.30778245645646	7.55997203303303	9.33293210660661	9.51365712762763	8.96784114114114	8.54599887087087
YWHAH	10.1728206971257	9.36385762762763	8.99637748498498	8.38746496096096	6.93449107443157	9.57883132132132	9.43067902402402	9.73328645645646	8.90760404354354	9.49612537537537	9.84421889039039	7.96019810810811	7.82732846396396	9.93957746246246	9.9425326006006	9.45382681681682	7.97243280480481	9.73069942942943	9.79496533033033	10.2219042102102	9.40638102852853	7.07019675184275	8.41622067417417	7.8608760990991	7.58361792942943	7.68261615315315	10.1000255630631	9.96626946546547	8.95435654804805	9.22350663663664	10.1207361411411	10.6281186711712	9.60924957207207	9.21757042792793	9.83323003303303	9.65036828978979	10.5807743363363	7.61766849249249	9.75551266516517	10.1780256636637	9.28363166666667	9.12135935435435	8.44550638888889	9.49085678978979	8.16758674474474	9.86125810810811	9.37308839339339	9.68611407657658	10.2505610975976
DSTN	12.9284702402402	12.3882306606607	12.7605478303303	12.0564581231231	12.4188823798799	12.4692022222222	12.6845956981982	12.8288276876877	12.2836614414414	12.2408495870871	14.1252518018018	12.7731553903904	12.1690533033033	12.5524912312312	12.3796804804805	12.7474930855856	12.7265972372372	12.7950309309309	12.4692022222222	12.7328612162162	12.1229655405405	11.8110398198198	11.8452165315315	13.1929296246246	12.6264601126126	12.7018013063063	13.4893662462462	12.249157042042	13.0632816516517	12.4239423573574	12.8346452102102	12.6789561561562	13.0205204204204	12.5983347447447	12.4850392792793	12.7662847297297	14.4060218918919	11.5047341291291	12.8346452102102	12.9419296246246	12.8552288363363	13.0732761561562	13.717275487988	12.8923610435435	12.0722228078078	13.1092775825826	13.1929296246246	12.7874651051051	12.6612622672673
TAF7	10.5516185990991	10.4823913528529	10.5317788438438	10.5863201021021	9.556119	10.5964995645646	10.7039155855856	10.2448413258258	9.54494817267267	10.0612178828829	10.5923278078078	9.80587057807808	9.05907852506352	10.4452601651652	10.3573184144144	10.2569201876877	10.1153575645646	9.84757825225225	10.3689384894895	10.5640408483483	10.1872528153153	8.96140558258258	11.5680185585586	10.1197729219219	9.71026758258258	9.36682466516516	10.5072673708709	10.6947075	10.95648746997	10.3484054159159	10.230783521021	10.4613183183183	11.0267917012012	11.052042015015	10.2130231051051	11.1083440465465	10.7506290915916	9.39345206006006	10.2712208783784	9.8680612012012	9.9386643048048	10.1218071096096	10.58819003003	10.6551678828829	10.3866968543544	10.2470905855856	10.1498649534535	10.3459431156156	10.3735898048048
EIF5B	8.26116985701086	8.87423113213213	9.24403325525526	9.41393140712141	9.56353236636637	8.318399499142	8.67775923873874	8.27533968768769	8.88571294294294	8.67775923873874	9.13286816366366	8.74186792042042	8.80756922672673	8.6950722972973	8.39192337537538	8.61157366366366	9.28528276876877	8.52816696696697	8.31397271921922	8.05290939189189	8.45016158408408	9.41698893393393	8.9418906006006	9.53817572822823	8.93468231531532	9.32647024774775	8.89523324174174	8.94561890840841	8.69870575075075	8.54770700750751	8.18545889039039	8.05397255705706	8.64839438052338	9.56274157355707	8.29438201201201	8.55773968618619	8.90308865915916	9.06452478228228	8.6399211966967	8.49148052102102	8.48667370795796	8.52876365915916	9.10479481381381	8.50108486786787	8.10086286786787	9.07919343843844	8.78893459159159	8.50828842792793	8.55069301201201
CD99	11.0188259039039	9.43680645645646	11.3365116966967	10.9514961711712	9.17226272672673	10.9255598723724	10.9023167417417	11.3080179279279	11.3624221681682	11.3215564189189	11.8769815915916	11.3856578798799	11.266169954955	11.1216076756757	11.1439769069069	11.2050525	10.184880487988	11.3645850225225	11.1737560510511	11.2973843318318	10.9531525930931	9.50817758151008	9.62546681681682	9.68532432732733	10.3735898048048	9.97342206456456	11.997757484985	10.8119281906907	10.4289095720721	10.9450969594595	11.5680185585586	11.3059181831832	10.7051178048048	10.363893033033	10.8973085960961	10.8585021546547	12.4352567717718	10.1475503393393	11.4802263063063	11.1776352177177	11.151335503003	11.2030771771772	11.0283698423423	10.9287282747748	10.5059308483483	10.6410303303303	10.5857103153153	11.2476243468468	10.8051585735736
LDHB	11.6550373723724	11.3411403588589	13.2734023873874	13.2119918318318	12.8218063813814	12.4735736636637	12.7145853603604	12.588231981982	12.6264601126126	12.7265972372372	13.1929296246246	12.4352567717718	12.2158574249249	13.0294387537538	12.3156193243243	12.4692022222222	12.6487056891892	12.1134528903904	11.9716006756757	11.7119510885886	12.4031093843844	12.079777033033	13.6235608108108	12.7145853603604	11.8331946021021	12.8923610435435	12.642678018018	13.0124906396396	12.7801848798799	12.8086804054054	11.7264956501502	12.0302593363363	13.1368209159159	13.2517771621622	12.160688506006	12.7390021546547	13.2617799249249	11.9209369369369	12.3656524924925	12.324444984985	12.1518949024024	11.9421137537538	12.6545653678679	12.63112003003	12.0120310660661	12.8288276876877	12.6545653678679	12.7390021546547	12.4492727327327
HNRPH1	8.95236203153153	9.15400285413985	8.99242393393393	9.43286890840841	8.80756922672673	8.56049186186186	8.82434577327327	8.83414632882883	8.87368301801802	8.67517957207207	8.66043531231231	8.51892059309309	8.68785127627628	8.77410241141141	8.67831756756757	8.90894975375375	8.82822567567568	9.06383793543544	8.70991294294294	8.86005910510511	8.60924423423423	8.34765096546547	9.28363166666667	8.92010857657658	8.65369841141141	8.8694463963964	9.22725345345345	9.73891081081081	8.97433820570571	8.57011438138138	9.32106955705706	8.94360161561562	9.3738609984985	9.71200851097251	8.93264542792793	8.84060137537538	9.01192760810811	8.36979886336336	8.69024261261261	9.09567207957958	9.18288414950665	8.84856171771772	8.53873704954955	9.1656545045045	8.81980421921922	8.87232861943762	8.7407508018018	8.9813865990991	8.8473174024024
BLCAP	10.8321025285285	10.9747447597598	10.9546781276276	11.3145823003003	10.9137821621622	10.8473539189189	10.5993005405405	10.4315503528529	10.6651897897898	10.8007962987988	10.8553817267267	11.1550802852853	11.0537110135135	10.5640408483483	10.4265822582583	10.8818596996997	10.5548949249249	10.7080810585586	11.0900450900901	10.7777777552553	11.104696524024	11.6363309534535	10.7506290915916	10.9920921546547	11.0226346936937	10.3723015555556	9.7520532957958	10.4254461786787	10.4265822582583	10.7011268393393	10.1603623633634	10.2470905855856	10.4785176351351	10.1197729219219	10.225977460961	11.0251429279279	10.2983035285285	11.5988512162162	11.2619767192192	10.864543475976	10.7907575750751	10.7292982732733	10.4466325735736	10.4417022162162	10.9336641666667	10.5909156531532	10.779373963964	10.8133177327327	10.6692237117117
RPLP0	14.5786760960961	13.548899954955	14.5374920345345	14.4956254354354	13.9303406906907	14.5968715690691	14.5786760960961	14.5786760960961	14.5968715690691	14.5968715690691	14.515677515015	14.5374920345345	14.6221220570571	14.5968715690691	14.6221220570571	14.5968715690691	13.9143261711712	14.5374920345345	14.5583933858859	14.6458166516517	14.6221220570571	14.4206524624625	14.668584496997	13.8586252102102	13.7785533183183	13.9143261711712	14.515677515015	14.4378249174174	14.4775947072072	14.515677515015	14.668584496997	14.5786760960961	14.3718311111111	14.4206524624625	14.6458166516517	14.6339693543544	14.3554120195195	14.5583933858859	14.6930318168168	14.5583933858859	14.5786760960961	14.6221220570571	14.4587074474474	14.515677515015	14.2174457057057	14.5374920345345	14.5374920345345	14.668584496997	14.4956254354354
ADD3	10.4139169429429	10.0935503558559	10.217356963964	10.6102167927928	10.0355113573574	10.3471423018018	10.1927571771772	10.5368524279279	9.78498140840841	10.0103770765766	9.854987503003	9.78319501651652	9.97655983633634	9.9824145960961	10.3723015555556	9.89282604354354	9.94910327327327	10.5689487972973	10.2613821306306	10.5163471261261	10.2367230435435	9.22045636186186	11.082804506006	9.90225867267267	10.6566862042042	9.86212697147147	10.8661387942943	10.2239012972973	10.3053376756757	10.0195243253968	10.3484054159159	10.4265822582583	10.3651128648649	10.0569117522523	10.1409448408408	10.5304812177177	9.49775259309309	9.28741903603604	10.6902638738739	10.2592442777778	10.3421230555556	10.2660650930931	10.0224144159159	10.4352511981982	10.8023635045045	9.58210608858859	10.2344501771772	10.0966919264264	9.76569426791077
HADH	10.3459431156156	10.0955182987988	9.71653176726727	9.45898471471472	10.4689576501502	10.538038033033	10.4924793243243	11.1737560510511	10.5175975840841	10.8365561996997	9.88315943543544	10.7522849234234	10.6008952477477	10.6024542162162	10.9546781276276	10.1708410900901	10.5536707582583	10.3979424324324	10.3387012012012	11.2741026936937	10.7322816441441	10.0122737717718	9.38520868318318	10.3579847717718	10.8473539189189	11.0811331726727	10.8571211711712	10.0064251801802	10.3698979189189	11.1792471786787	11.4530423348348	11.3538541441441	10.566341524024	9.9336738003003	11.2556759084084	10.2208964039039	9.89579593843844	10.2538512237237	10.848779984985	10.5304812177177	10.7506290915916	11.2868921756757	10.1385656891892	10.541833960961	11.0140340840841	10.466128545045	10.1241469249249	10.7880663138138	11.059103475976
PFKP	10.1153575645646	10.418995496997	10.0364487372372	10.3657169391892	10.0235363918919	9.8870565990991	10.2239012972973	10.4466325735736	10.4352511981982	10.1365387897898	10.7051178048048	10.3421230555556	10.6817911336336	10.7491097672673	10.5833090165165	10.9271322147147	10.0978473648649	10.2319778003003	10.6579908258258	10.648857042042	10.353195045045	10.744954512012	9.55346261827212	9.9852026018876	10.0883010135135	10.3689384894895	10.3497072882883	10.6281186711712	9.73804701201201	10.3101545375375	10.4378546096096	11.2092477252252	11.8674475375375	10.7626432507508	10.6645295908408	9.7689052027027	10.3866968543544	11.189522012012	10.2072810495496	10.4107989464822	10.3351129714715	10.0166284309309	9.98138531531531	10.3244630795796	10.6692237117117	10.7994584984985	10.3327229159159	10.6143036516517	10.2994978333333
ANP32A	8.87368301801802	7.99195600600601	8.42792510510511	8.81431167267267	8.23817308891034	8.1796143048048	8.54833876876877	9.00937644894895	8.5796453003003	8.76044942792793	8.91677792192192	8.31453945045045	8.36979886336336	8.43371216216216	8.81304166366367	8.8250368018018	8.41022328700129	8.55942598723724	8.72923775225225	8.80449374624625	8.68553710510511	8.15372774474474	8.19828902831403	8.27874137044187	8.0958094013299	8.53819137837838	9.38893263963964	9.32647024774775	8.56327253153153	8.2933846951952	9.13772674324324	8.98966496696697	8.39711796396396	8.45997274774775	8.83854247147147	8.51413400600601	8.96662931081081	8.08581425675676	9.06887348348348	9.12840711711712	8.70509441076791	8.69439848648649	8.35293924774775	9.03785852852853	7.58460060810811	8.8804780015015	8.7162183948949	8.95110193243243	8.57243492492493
RAD23A	9.15856453925354	9.27374031531532	10.1572927942943	10.3375208048048	9.35934741741742	9.34926332582583	9.46737358708709	9.43842617890968	10.3676602402402	10.042207454955	10.1069253213213	10.5614653813814	10.8834061996997	9.28884282732733	9.75128687237237	9.70942724024024	9.52043925525525	9.98138531531531	9.55123929429429	9.36532851351351	10.2142517537538	11.0283698423423	9.70331044294294	9.86125810810811	9.7066098003003	10.4417022162162	10.0601773908194	9.68611407657658	8.91677792192192	9.52284734684685	9.43774707957958	9.27747051801802	9.26848273487773	8.81800836186186	9.70851288888889	9.37227681831832	10.268253506006	10.6833444144144	9.80837064414414	9.74588638138138	9.51365712762763	9.70141388438438	9.32956555105105	9.19690575075075	9.1656545045045	9.796981001716	9.94910327327327	9.80242039039039	9.7689052027027
GNAI2	8.78356367267267	9.42849190690691	10.4339045045045	10.7907575750751	9.41620499249249	8.69097312012012	9.10120846096096	9.00722999099099	9.79496533033033	9.39984380630631	10.4289095720721	10.715075990991	10.1385656891892	8.73112421436822	9.62456033033033	8.95026136763687	8.90961782282282	10.0002408129558	9.02747521471471	8.99712164114114	9.42849190690691	9.49163684684685	9.21231522372372	9.54240475975976	9.0292840990991	8.68839198498499	9.89282604354354	11.1366664714715	8.44438706906907	8.86556891141141	8.92591522268422	8.96339457957958	9.27528787814738	10.385399466967	9.16628880630631	8.93264542792793	10.1498649534535	9.97439111111111	9.07440594594595	9.21833395045045	9.32316511561562	9.28606295345345	9.31427058258258	9.39742803603604	11.0811331726727	9.14556960960961	9.57733878378378	9.18534534491634	8.51413400600601
DUSP1	9.61199237261987	9.08627185435435	9.64866238738739	8.85891912912913	9.00798896396396	9.98036435285285	9.6452998948949	10.9103673738739	9.59264072522523	8.70709821471472	10.2546876651652	9.23547453153153	8.95830057807808	9.23303928678679	9.5243589954955	11.5582012162162	9.00388497747748	9.87661886636637	9.6478177972973	9.8153981981982	9.63721710960961	8.92591522268422	9.25850944294294	9.88523926426426	9.15324616216216	8.37325418018018	10.0786534474474	9.52909287687688	9.8937803033033	9.01987183933934	9.98795465465465	9.94081071321321	9.13846105705706	9.16782265336765	9.80242039039039	10.1175863903904	12.3376963888889	8.26732644346269	10.6705398048048	10.038451503003	9.45382681681682	10.5223421381381	9.47912393243243	10.217356963964	9.2095349984985	10.371067545045	10.5536707582583	9.55049585778636	9.32179918468468
TGM2	5.93789586336336	5.97997708858859	6.33950549399399	5.9324309984985	6.39527954504505	6.11936490690691	6.16916081831832	6.12039663963964	5.9824504033579	6.00876743843844	6.1741396996997	5.82652417267267	5.99905415015015	6.10756137214137	5.74112743243243	6.12039663963964	5.6983956981982	6.03743810810811	5.87533941205491	5.96295036936937	5.95681446396396	6.0390253029043	6.58705437237237	6.12113022022022	6.29700725989626	5.91965786786787	6.18244395945946	6.19382264414414	5.7904368993994	5.91965786786787	5.82967287278187	5.85660856606607	6.01319993093093	5.7899045975976	5.97939579279279	6.24315203753754	6.12962373123123	6.10213448498499	6.01650479129129	6.1944326981982	5.93595953153153	5.87341312912913	5.70042840840841	5.90577838910339	6.22842484234234	5.98390926876877	5.97319554054054	6.18765994744745	6.00537090840841
RAB6A	8.13611650643501	8.08698894144144	7.65488164114114	7.57697698498499	7.64293355255255	7.7408728948949	7.78652612912913	7.97557471299871	8.03217465615616	7.64842553203203	7.70095038288288	7.49549281831832	7.55419364314314	7.87880826426426	7.67946327252252	8.08033613063063	7.72211052252252	8.0471192042042	7.99096281381381	7.9403785	7.66607385135135	7.92036641223041	7.89586667117117	7.68399305255255	7.88363669444444	7.95481568318318	8.45082553753754	8.16928880630631	8.14783968296868	7.73254649377949	8.50660192642643	8.05705311561562	8.44669482732733	8.16600321021021	7.89487939039039	8.34946343693694	8.0302483048048	7.21274106231231	7.86721961561562	8.4472945960961	7.95654059416559	7.88933097147147	7.78863279402129	8.00513506006006	7.53750262462463	7.83908998648649	7.57100578453454	7.79976031381381	7.95170434834835
RPS18	14.5374920345345	13.899441951952	14.7730740540541	14.7460132882883	14.5374920345345	14.6221220570571	14.6930318168168	14.7197726576577	14.6221220570571	14.6221220570571	14.668584496997	14.4378249174174	14.5374920345345	14.6221220570571	14.7460132882883	14.668584496997	14.4956254354354	14.6458166516517	14.5968715690691	14.668584496997	14.5968715690691	14.304488460961	14.7460132882883	14.4587074474474	14.2311153378378	14.4956254354354	14.7197726576577	14.7197726576577	14.6930318168168	14.5374920345345	14.6221220570571	14.7985257057057	14.7197726576577	14.6458166516517	14.5968715690691	14.914688018018	14.5786760960961	14.4775947072072	14.8519766666667	14.7197726576577	14.6458166516517	14.7460132882883	14.7730740540541	14.7197726576577	14.1252518018018	14.6930318168168	14.7197726576577	14.6930318168168	14.6930318168168
PLD3	8.47230743993994	7.66965322522523	7.96450506006006	7.67843084984985	8.61768043993994	7.26156241591592	7.76717307807808	8.17639578828829	7.98502225975976	7.76570241591592	8.25519492042042	8.7777123003003	8.97631968468468	7.33356677777778	9.01059488288288	8.76567742342342	7.75016228328328	9.11567134384384	8.47168289339339	8.00096043543544	8.83472018768769	8.61818114114114	6.49015092642643	7.12947737987988	7.41075805705706	7.97243280480481	8.89007966598417	8.43856544444444	7.45140251726727	7.54972375975976	8.58859411411411	8.29171212012012	8.75769307057057	7.91415002252252	8.94429560810811	8.13887725225225	8.5899749451952	8.71920635285285	8.13049071021021	8.21727540540541	8.4520686966967	8.22395383376233	7.48975562612613	8.43917875375375	9.24261251651652	7.70585354654655	8.07423900900901	8.42907505255255	8.08033613063063
PSMF1	9.36234211861862	9.38079605255255	9.08249138888889	9.06738396396396	9.00534468468469	9.45461650900901	9.22725345345345	9.37452246996997	9.27227607357357	9.55858081381381	9.695766996997	9.7520532957958	9.90610864414414	9.22125513813814	9.24771257357357	9.64199641066891	9.01453471471472	9.29894356006006	9.54329323498498	9.52043925525525	9.72978406156156	9.82515776812527	8.88826046546547	9.01733674174174	9.09094714714715	9.15986665165165	9.73328645645646	9.35549864414415	9.0659703993994	9.24403325525526	9.68031128378378	9.30268821021021	9.68277554804805	8.31348048048048	9.7341902987988	8.74728428828829	9.81712388717289	10.0894735435435	9.56612605855856	9.5373654980365	9.46358153153153	9.33672832882883	9.36991028528529	9.03060737987988	9.17079268918919	9.22557647308847	9.41917381531531	9.36465966216216	9.45823581531532
HNRPA0	9.03251658408408	8.86693404954955	9.2095349984985	8.86119485435435	8.74671976426427	8.65078481381381	8.87311264564565	9.29765754654655	9.02306192942943	8.77596583183183	9.09353629129129	8.33487374174174	8.68839198498499	9.01192760810811	8.86997082328482	9.04469867117117	9.21312182882883	8.96140558258258	8.91417393758044	8.92525618618619	8.80147137237237	8.35624128828829	9.56769790690691	9.60746655405405	9.64267438288288	9.21312182882883	9.69888173423423	8.52122501801802	8.88765903481504	8.80566812762763	9.14823272372372	8.50224745709996	9.32410614564565	9.07022546096096	8.90707331081081	8.83472018768769	9.37910791666667	8.4616662957958	9.07576160810811	8.95920308027258	8.88388504354354	9.00238906456456	9.04912535585586	8.78229598648649	8.82044290540541	9.20872385885886	8.84250908362208	9.16496635564136	8.94495094894895
GOLGB1	9.71026758258258	9.53412938727189	9.02180135285285	9.27227607357357	9.53981899399399	9.71999290540541	9.32027695195195	9.2909680990991	8.9424732957958	9.22125513813814	9.36911591741742	9.7689052027027	10.0797754504505	9.32179918468468	9.43522366216216	9.44492759309309	9.1736151981982	9.82766230780781	9.58621699399399	9.63642246996997	9.80587057807808	10.2219042102102	9.3762063003003	9.3048666021021	9.36532851351351	8.89007966598417	8.92342935885886	8.10770261411411	9.66509620720721	9.61199237261987	9.37697493393393	9.36834917867868	8.42436046996997	9.68532432732733	9.33594246846847	8.94703835135135	9.08058191891892	10.2119423273273	9.73069942942943	9.47597283033033	9.45536593843844	9.53215282282282	9.27973734984985	9.33755498648649	9.71653176726727	9.04721447147147	9.40721252702703	9.47669530930931	9.59680148198198
MYL9	9.05907852506352	8.75322151651652	10.7865205780781	10.0765594176319	7.99991300450451	9.26720839339339	10.5099008213213	10.2546876651652	10.3316236006006	9.00798896396396	14.9630155855856	13.8586252102102	13.2734023873874	9.94637843993994	8.69749120870871	11.1718267192192	9.53981899399399	10.4547515840841	8.48786106756757	9.05322116816817	9.75810415915916	9.05969458880309	7.89222450450451	11.997757484985	10.3398565165165	6.41345192217217	11.7119510885886	9.50454664564564	10.9287282747748	8.22551965315315	7.95868902252252	8.77536413663664	7.68714815765766	10.567622484985	9.49402484488335	9.75975215015015	15.0947506756757	9.95885892642643	9.17637206756757	9.75383694294294	8.577971996997	10.326318292042	13.3826385885886	9.39050484984985	10.8661387942943	11.6147107807808	12.3838897747748	10.9886505555556	8.98016269144144
CTTN	7.86987776876877	8.51179698948949	7.81937133258258	7.78757742642643	8.401620496997	7.99039757057057	7.87561346181896	7.67319972447448	8.0892731984712	7.88933097147147	7.68212346846847	8.11162081231231	8.30215647147147	7.9729882504095	7.83261112462462	8.1355764039039	8.1422657027027	7.84838958783784	7.93782427177177	7.64985037237237	8.01598510810811	8.65854612312312	8.42323538438438	8.41681852037752	8.05935366151866	8.26238269369369	7.88068143393393	7.39856542867868	7.94845737237237	7.93331949249249	7.79615876260676	7.79976031381381	8.20529246996997	7.9130057515015	7.87407088663664	7.59631689339339	7.66562537837838	8.64654619069069	7.66562537837838	7.97396561540112	7.96019810810811	7.71844572822823	7.42457433740884	7.89975414414414	8.02961231531532	7.78505283933934	7.95228712805663	7.81311033838384	7.92647450450451
STOM	7.71569922372372	8.57069415465466	8.9652551021021	7.56648769369369	8.85335556284856	8.11361445945946	8.440275503003	8.29896626253176	8.84443953003003	8.31127292342342	9.07158421171171	8.60924423423423	8.43737680930931	7.96607423123123	7.82137668768769	7.9893334954955	8.32341660660661	8.58684280780781	7.63718088963964	7.99300897554698	7.6994383018018	8.31789482947233	7.72319602852853	9.06808945881596	8.8583416966967	8.28098901951952	8.93640012762763	8.04298084984985	8.48373621621622	7.98611373873874	8.08636441141141	8.19945891716392	6.79452476061776	8.39991591055341	8.42907505255255	8.0892731984712	9.55427858108108	8.24085501608752	7.88881405255255	8.27702240990991	8.27180770870871	8.55942598723724	9.08058191891892	8.04919793543544	7.97922997576148	8.47316651992902	8.32292096846847	8.3931856951952	8.33607996246246
RCN1	10.3147559384384	10.2546876651652	11.3080179279279	11.1585652402402	10.7586583633634	10.2866118618619	10.5689487972973	10.2229077777778	11.2899951478979	10.5317788438438	10.3815699324324	10.8353505780781	11.1737560510511	10.3434909384384	10.2390675750751	10.3723015555556	11.0107891966967	11.0774682132132	10.1552027717718	9.68349304354354	10.230783521021	11.5486658633634	11.6087878813814	10.9481099399399	10.3306053783784	11.1243046396396	10.7639705105105	9.04794641141141	10.6875727477477	10.6762361861862	9.81886024024024	9.87562420870871	9.78401936128436	9.83323003303303	10.3031708258258	10.8098788963964	10.0860869504505	11.405303975976	9.98974167417417	9.91189584084084	9.80416583933934	10.4993429279279	10.773038045045	10.0311434459459	9.72413342492493	10.7051178048048	10.4980231081081	10.5210064339339	10.58209496997
PABPC4	9.39191459984985	9.00534468468469	10.0156677777778	10.0915408108108	9.33293210660661	9.44492759309309	9.85210201801802	9.71120645495495	9.54734161411411	9.43135124624625	10.1011846846847	9.29390218168168	9.56688258258258	9.6299586981982	9.95492035735736	10.1663416936937	8.70991294294294	9.83047834834835	9.53049045045045	9.76229527027027	9.77887151651652	9.31739045045045	10.9041374924925	10.0175434774775	8.95892463051513	9.52814171921922	10.5152527927928	10.3554371576577	9.00534468468469	9.43600364414414	9.94345365465465	9.65911530480481	10.1686353078078	9.75042263663664	10.0830192492493	9.45382681681682	10.4014769294294	9.1143533018018	9.78061588288288	10.0547744834835	9.8811193018018	10.1091640870871	9.01605786255486	9.94910327327327	9.13711538588589	9.7066098003003	9.86663615858166	9.92883421171171	10.0033726930502
CYC1	10.6663682957958	9.85210201801802	9.9376484054054	10.1675399324324	9.69655352691153	10.6434773573574	10.0469483213213	10.9531525930931	10.773038045045	11.059103475976	10.2208964039039	10.8727406906907	11.4363312762763	10.5575640465465	10.7586583633634	11.0811331726727	9.39268724774775	10.4289095720721	10.5869298888889	10.8677564369369	10.7920746696697	10.8262222747748	10.3170543543544	9.79030861111111	9.47986941613042	9.97655983633634	11.0685285960961	10.1443890615616	9.95093375675676	10.4315503528529	10.6775510510511	10.7226191441441	11.2684909984985	10.0508195087945	10.9373250675676	9.92611911711712	10.4064321876877	11.151335503003	10.7196834159159	10.7121652552553	10.4404722282282	10.6875727477477	9.65375394144144	10.5720215045045	11.4271393393393	10.4289095720721	10.2214003070571	10.8629241291291	10.6533929279279
PSMC2	10.9935728453453	10.5937562237237	11.6147107807808	11.1439769069069	11.2587395983483	10.9336641666667	11.3038904189189	11.0218616696697	11.0368813183183	11.2781306756757	11.5439183408408	10.8745930540541	10.3799791696697	11.5606711111111	11.1792471786787	11.0860309834835	11.3645850225225	10.6705398048048	11.0140340840841	10.8571211711712	10.6692237117117	10.5304812177177	10.9886505555556	11.2741026936937	10.8453930315315	11.1776352177177	11.0721671771772	11.4530423348348	11.1718267192192	11.3875630930931	11.0388752402402	10.9645702252252	11.8963862537538	11.6310993543544	11.0234077177177	11.7234460645646	11.7181998948949	10.4479904279279	11.2455577327327	11.2196573723724	11.2597701351351	11.1402821096096	11.5914491141141	11.2519087012012	10.6321817942943	11.8514177177177	11.2640238348348	11.323813048048	11.0406048348348
MMP2	9.34251944144144	9.22125513813814	10.859246722973	7.71674729279279	9.80416583933934	9.60589233183183	9.64604722865723	10.0765594176319	10.3924499076577	9.91491656906907	10.0734608333333	10.8453930315315	10.6551678828829	9.32873009309309	9.57339707657658	9.7414547957958	8.55773968618619	12.1397761411411	9.04532363813814	9.83230123444873	9.79958231381381	10.716747993136	8.80629234984985	10.7011268393393	9.92710625375375	9.66674932732733	11.3166181156156	7.80146813963964	9.09632981381381	9.94541126126126	8.80882533333333	9.76067933933934	7.51662604204204	6.11189003903904	9.96415921471471	8.52182534684685	10.864543475976	10.5509155015015	9.49689971471471	9.52658387387387	9.78836917267267	10.0073998423423	9.35314982582583	9.02618358108108	11.082804506006	9.51057745795796	9.9852026018876	10.2163943918919	9.63813889339339
SF3B1	10.8711443543544	11.2848947522523	11.3278253453453	11.9458958153153	11.3038904189189	10.8788668693694	11.1216076756757	10.6734925750751	11.2399168168168	10.8337607222222	10.789356524024	10.8973085960961	10.8409931081081	10.6089640840841	11.0987358093093	10.6008952477477	11.1550802852853	11.405303975976	10.7571367582583	10.8104572147147	10.5483599429429	10.578272527027	10.9172712537538	11.1345671396396	11.3856578798799	10.7865205780781	11.2305703978979	11.2619767192192	10.9403371021021	10.768262515015	10.9680447597598	10.6114037987988	10.6747432732733	11.3431757687688	10.6008952477477	10.572764496997	10.5700628048048	10.4404722282282	10.7994584984985	10.9870136111111	11.1566569744745	10.9271322147147	10.5005903453453	11.3411403588589	11.059103475976	10.6024542162162	11.0041833933934	10.4838469624625	10.4886317267267
SMARCC1	8.08475711111111	7.75864234534535	8.20119956306306	8.95169753753754	8.39991591055341	7.95765275900901	7.89639468918919	8.31245743393393	8.42688441291291	8.4106896495359	8.53116295195195	8.40502986036036	8.4438200975976	8.07700755255255	8.23765879129129	8.4843898536036	8.27180770870871	8.31127292342342	8.41843647972973	8.16432062162162	8.26469162784213	8.42436046996997	8.5165848048048	8.53116295195195	8.30666846096096	8.16388071171171	8.56530701201201	9.15040835285285	8.08525713213213	7.95765275900901	8.41815460810811	8.23817308891034	9.19911794594595	8.39073602981553	8.35109954654655	8.58325978078078	8.48918697897898	8.3931856951952	8.39772439339339	8.39657887087087	8.34584611668812	8.1579572027027	8.14899194594595	8.30728142428142	8.94131541741742	8.31397271921922	8.11740651951952	8.09462552921103	8.05872465186615
NHP2L1	9.59417254654655	8.9769236021021	10.0966919264264	10.2768652627628	9.84757825225225	9.71574088288288	9.82862101501502	9.85767526276276	10.3942293573574	10.2569201876877	9.80416583933934	9.85847341913342	10.2546876651652	10.0012195540541	9.8153981981982	10.0084923798799	10.2083121381381	9.9356610960961	9.89675337945088	9.60746655405405	9.95787902102102	10.3616195990991	10.2604574099099	10.0166284309309	9.78748803303303	10.1420716516517	10.3327229159159	10.6394967342342	9.66339176426427	9.78665309009009	9.67184355855856	9.50293874024024	9.95985007057057	9.8689365990991	9.90225867267267	10.0883010135135	9.67855695195195	10.1079854339339	9.71408033526384	9.7149366966967	9.77709452102102	9.86212697147147	10.0094560677986	9.64866238738739	9.44845436567337	10.0247085	9.75128687237237	9.91189584084084	9.854987503003
TM9SF2	12.7950309309309	11.3124062837838	11.2073282642643	10.721182484985	11.5222588903904	11.8110398198198	11.6923208558559	12.2452347522523	10.9419379429429	11.7963449249249	11.443519448949	10.9920921546547	10.8337607222222	12.0490324024024	11.8738356456456	12.4543637537538	11.4777360810811	11.5222588903904	12.3882306606607	12.1650305855856	11.6720744369369	10.7065453153153	11.6038493693694	11.2973843318318	11.5582012162162	11.443519448949	11.1439769069069	10.8877807657658	12.0758136786787	11.9030596021021	12.5060860585586	12.3467738138138	11.9675413633634	11.0352328753754	12.0490324024024	12.6957804399399	11.4777360810811	10.7506290915916	12.160688506006	12.4900061786787	12.1650305855856	11.8963862537538	11.2073282642643	12.0490324024024	11.443519448949	11.8738356456456	11.619747027027	11.8268185585586	11.7094379159159
SYNGR2	10.4404722282282	7.4725727987988	9.79297039489489	10.3327229159159	8.52293448948949	9.87612153753754	9.42751962312312	10.1983561531532	9.71026758258258	10.3244630795796	9.31808362537538	9.72413342492493	10.4254461786787	10.1426403415916	10.1274038126588	10.9581492117117	8.27934284234234	10.6790749399399	10.5964995645646	9.91535641141141	10.3579847717718	9.77233024024024	9.47597283033033	8.83304375225225	8.31012873788074	9.13495577027027	9.96218135885886	10.4243756906907	9.08805325525526	10.026835509009	10.567622484985	10.164067042042	9.24403325525526	9.72338892642643	10.4303241246246	10.3815699324324	8.40277433529684	9.52586438438438	10.6143036516517	10.363893033033	10.2119423273273	10.1409448408408	8.73428412162162	10.3183765765766	10.3351129714715	9.94541126126126	10.1646131539039	10.4560708708709	9.32568402552553
PIP5K2B	7.15021308108108	7.35525056906907	7.84838958783784	7.66016626276276	7.58148418918919	7.25237163314613	7.53889823910274	7.24342785735736	7.55419364314314	7.39644297297297	7.7362313033033	7.88265776126126	7.98340980480481	7.22394686486487	7.38932779129129	7.24601641741742	7.27509498048048	7.05817180930931	7.20759563813814	7.30327886786787	7.51254177027027	7.86463064564565	7.86610957207207	7.53588414714715	7.40634612462462	7.34446481381381	7.86143759159159	7.97898745409695	7.26156241591592	7.23484777027027	7.53701275525526	7.19452820742171	8.0364909984985	6.99734128378378	7.24342785735736	7.23116534834835	7.97708577552553	7.72265558183183	7.32706912912913	7.10982084384384	7.22858287837838	7.34501501051051	7.36853775047775	7.30372753303303	8.32613744380094	7.38815350600601	7.39442069069069	7.44584475075075	7.27706392492493
DCTN1	7.18814443843844	6.67116766516517	7.01315429129129	7.51755924924925	6.62158197447447	7.0595261040326	6.7268112042042	7.22394686486487	7.60446856006006	7.24663192342342	7.67106834384384	7.69636202102102	8.16985166898717	6.95844965465466	7.27318264864865	7.75016228328328	6.61168935478336	7.6715803978979	7.36946378378378	7.39908131381381	7.72838649249249	7.73923859009009	6.79000157057057	6.51543083633634	6.49098784284284	6.42528430480481	8.02129650900901	6.98413131681682	6.48167731981982	6.57447936786787	7.61306253972154	7.44439108613159	7.25434719369369	6.77866146954097	7.73103533033033	6.76979412962963	7.86143759159159	8.01598510810811	7.46340715915916	7.70538971471471	7.35734757807808	7.488756496997	6.79869793443443	7.02118255169455	6.91435767417417	7.05618362162162	7.03499608708709	7.55471957207207	7.28353273082173
BCLAF1	9.35470638103488	10.0322176846847	10.0590511036036	10.4613183183183	10.1983561531532	9.60670777027027	9.79789368618619	9.44845436567337	10.2692929114114	9.79958231381381	9.89765811861862	9.88315943543544	9.70062873123123	9.69729180930931	9.87843305555556	9.64866238738739	10.230783521021	9.68865809309309	9.52043925525525	9.44584382432432	9.59264072522523	10.1697872147147	9.68611407657658	10.1507322072072	9.9713282957958	10.180345515015	9.66913233933934	9.64127405405405	9.66913233933934	9.56034376426426	9.73524987237237	9.26566527627628	9.46358153153153	9.63559621621622	9.50593436036036	9.46497984984985	9.42388771021021	9.78936759009009	9.56034376426426	9.84757825225225	10.0702478078078	9.38153391366366	9.73524987237237	10.0649107132132	9.40477400900901	9.82059320570571	9.8811193018018	9.49612537537537	9.18211324646075
SON	10.2956981846847	10.7763990915916	10.735299466967	11.1366664714715	10.959800472973	10.2983035285285	10.4493408483483	10.1939807432432	10.5250812762763	10.4139169429429	10.5278544069069	10.1675399324324	9.84039944144144	10.2911666190476	10.4675685435435	10.3244630795796	10.8353505780781	10.5236974339339	10.4638298348348	10.4162658558559	10.1121306801802	10.2319778003003	10.3723015555556	11.1133834384384	10.9698155555556	10.8504551951952	10.3904256831832	10.7108928738739	10.2435497447447	10.2669991996997	10.309047048048	10.2702717891463	9.46058620870871	10.9203492042042	10.2866118618619	9.70488956906907	10.7135596996997	10.0682177746593	10.5909156531532	10.3244630795796	10.5393580720721	10.6551678828829	10.2063514564565	10.6462138888889	10.1907000600601	10.4951686621622	10.741829015015	10.3543059009009	10.4417022162162
PXN	7.04127157957958	7.15165620978121	6.56577536336336	6.66431896374946	6.15369104354354	7.05662884041184	6.68180072822823	6.93171556156156	6.89041620870871	6.86042982882883	6.74847887601888	6.96772707807808	7.35136351909052	6.94322852102102	6.88226823723724	7.31446829129129	6.57580335835836	6.98095643174993	7.18062365615616	6.89932174324324	6.95327281756757	7.31983029279279	6.72496659059059	6.45862453653654	6.8389869984985	6.7854806036036	7.01970951501502	6.35811908644359	6.58876268668669	6.77720402402402	7.10645392342342	7.05153324946375	6.24500703003003	6.67910623573574	7.00705749249249	6.4371744984985	7.04080332282282	7.15862382132132	6.78217316666667	7.18457828978979	7.23729085585586	6.77680481456457	6.84313783933934	6.6944181951952	7.45951718168168	6.72989880480481	6.6245849039039	6.79955958183183	6.85951585885886
ATP6V1B2	9.85312958708709	9.2038854054054	9.39123310960961	8.69264828828829	7.83759295045045	9.31427058258258	9.41917381531531	9.66913233933934	9.23976905405405	9.45823581531532	9.82059320570571	8.96838346096096	8.45930427465927	9.57883132132132	9.68431591891892	9.92510311711712	8.50660192642643	9.41393140712141	10.0300503753754	9.78498140840841	9.4055642012012	8.0446521051051	10.1121306801802	8.39941776576577	8.577971996997	7.79615876260676	9.61623363213213	9.8811193018018	9.24330756906907	9.51293278978979	10.312306996997	9.81969942149292	9.82148946996997	9.24907123123123	9.94999027027027	9.46661159159159	9.93957746246246	8.99777570570571	9.4079706031416	9.73328645645646	10.0621245495495	9.39419067567568	9.27825247297297	9.5220912012012	8.27073837987988	9.29315663213213	9.24771257357357	9.47444502402402	9.25779051051051
K-ALPHA-1	13.4546418018018	13.1560873798799	14.1396323273273	13.8586252102102	13.1272604084084	13.8325193243243	13.6235608108108	13.734232972973	13.8036168618619	14.1121063438438	14.304488460961	13.4186221846847	13.3826385885886	14.2174457057057	13.8198962012012	13.9143261711712	13.524346996997	13.4546418018018	13.6895801051051	13.4186221846847	13.4088445195195	13.5867370570571	13.3345585285285	13.7605468318318	13.4772087837838	13.233636966967	13.6117706906907	13.971540960961	13.3528038138138	13.6376347897898	13.3151536636637	13.284030960961	13.8325193243243	13.6763962462462	13.5008301201201	13.2228718588589	14.2174457057057	13.4893662462462	13.7785533183183	13.9858749099099	13.6512735585586	13.575162042042	13.3965699099099	13.4546418018018	13.4893662462462	14.1551006456456	13.8466005105105	13.971540960961	13.9440072822823
RBBP7	10.5833090165165	10.572764496997	11.5314568243243	11.7119510885886	11.5628966516517	10.9403371021021	11.151335503003	11.0170208933934	11.0140340840841	11.1168803573574	11.5384861261261	10.7135596996997	10.2094166831832	11.0489052552553	10.9970906906907	10.9137821621622	11.499704039039	10.7506290915916	10.9780673648649	10.8693711861862	10.6846726726727	10.2669991996997	11.8674475375375	11.5486658633634	11.3321755780781	11.4187332927928	11.2233661636637	12.319476036036	11.0454846021021	10.9499268243243	10.789356524024	10.6663682957958	11.3760898888889	11.9494575375375	10.9203492042042	11.1585652402402	11.71508746997	11.3559127357357	11.0774682132132	10.9070552327327	11.0368813183183	10.9780673648649	11.3494074174174	11.0968389384384	10.7763990915916	11.3124062837838	11.1585652402402	11.2030771771772	11.1776352177177
SDHA	10.6281186711712	10.4352511981982	10.038451503003	10.7950781981982	10.541833960961	11.1989962462462	10.5059308483483	11.1290514189189	10.8818596996997	11.2519087012012	10.3651128648649	11.0283698423423	11.104696524024	10.595185003003	10.95648746997	11.030167454955	10.268253506006	10.7600032882883	11.0489052552553	11.0554599924925	10.9388097882883	10.7668658108108	9.90809266516517	10.7872934459459	10.8023635045045	11.059103475976	10.8616135810811	10.2163943918919	10.1312288363363	10.9419379429429	11.0987358093093	10.959800472973	10.6861040690691	10.2625281756757	11.3188860600601	9.77325112162162	9.9336738003003	11.104696524024	11.059103475976	11.1851076201201	10.6410303303303	11.2723048123123	9.98611507507507	10.5099008213213	10.5278544069069	10.7777777552553	10.5706706584084	10.8504551951952	11.3645850225225
RPS29	13.7908809009009	13.971540960961	14.2311153378378	14.2174457057057	14.5583933858859	14.2011082207207	14.3881000225225	14.0628715465465	14.2011082207207	14.0324543093093	13.899441951952	14.2876680855856	14.3203946996997	14.2011082207207	14.0964913738739	13.8325193243243	14.4587074474474	14.2311153378378	13.9858749099099	14.0796372372372	14.1396323273273	14.4060218918919	14.1702730105105	14.4956254354354	14.3203946996997	14.6458166516517	14.0796372372372	14.2446516966967	14.3718311111111	14.3203946996997	13.886158966967	13.9143261711712	14.2876680855856	14.4956254354354	13.899441951952	13.9858749099099	13.7605468318318	14.4587074474474	14.1551006456456	13.899441951952	13.8586252102102	13.9858749099099	14.3203946996997	14.2174457057057	14.5968715690691	14.2011082207207	14.1396323273273	14.2876680855856	14.3203946996997
DAP	10.0935503558559	8.73544243093093	8.64171707057057	9.03723485735736	8.2959486036036	9.1643150015015	9.04469867117117	9.58210608858859	9.31273787687688	9.57579227177177	8.66568901351351	8.75976221471472	8.81922438063063	9.33900938438438	9.29248111411411	9.89990959834835	8.52293448948949	9.7520532957958	9.88616433033033	9.36385762762763	9.44492759309309	7.98502225975976	8.32613744380094	8.94962338288288	8.68839198498499	9.05175884770485	10.0054604504505	9.16707077927928	8.76937643393393	9.69500275675676	9.76398352102102	9.63301093843844	10.159758548048	8.8294213963964	9.08249138888889	9.854987503003	8.60523946771772	8.59882552927928	9.44166957057057	9.36005369519519	9.37150018572419	9.50593436036036	8.3371431539039	8.95700903346203	8.53713982732733	9.22488057807808	9.49252562012012	9.66760898348348	9.26420254504504
ARF4	12.5012920945946	10.8877807657658	11.2133303303303	10.4064321876877	11.4245703303303	11.3124062837838	11.2110414489489	11.6720744369369	11.123507454955	11.28258596997	11.5732748948949	10.3770310810811	10.4303241246246	11.6923208558559	11.0406048348348	12.2663071921922	11.0736932207207	11.2889811936937	11.8963862537538	11.2537943543544	11.002636493994	10.8379576201201	10.5536707582583	10.721182484985	10.578272527027	11.0318755780781	11.6720744369369	10.9990837537538	11.3783091291291	11.2476243468468	11.8207578978979	11.5732748948949	12.3656524924925	10.6074767642643	11.3166181156156	11.8110398198198	11.759659542042	9.79789368618619	11.1873241816817	12.0758136786787	11.5463567207207	11.2399168168168	11.1792471786787	11.5244763813814	11.0860309834835	11.886824542042	11.735856981982	11.3697084399399	11.1007401351351
COPB2	8.92650478078078	8.22831801501502	8.18186724174174	8.11740651951952	8.50552244444445	8.41512536786787	8.30728142428142	8.52122501801802	8.18069004354354	8.20761771921922	8.43087883633634	7.90179029236379	7.77384379279279	8.67398394144144	8.26633137387387	8.53935378003003	8.79637489489489	8.03703603153153	8.59081469219219	8.34058563363363	8.11842874560275	7.77055313790714	8.50492748498498	8.52397358858859	8.29001749313599	8.52237641141141	8.61935775675676	8.37271770570571	8.8218308033033	8.401620496997	8.60523946771772	8.19389165615616	8.65980239189189	8.38510327863578	8.2271902012012	8.72798374624625	8.81304166366367	7.31487356606607	8.57412986486487	8.59631749399399	8.4249834041184	8.23591728078078	8.23874718318318	8.33360583033033	8.36402807807808	8.63227927177177	8.29001749313599	8.52992431081081	8.36593558490309
USP9X	10.5869298888889	11.3166181156156	10.6129064564565	10.4849545795796	11.234419496997	10.6917435660661	10.7491097672673	10.6195794219219	10.58819003003	10.4585990315315	10.8453930315315	10.5755086036036	10.4064321876877	10.5343476696697	10.6651897897898	10.3031708258258	10.7402383873874	10.5304812177177	10.6678268093093	10.7851433213213	10.6114037987988	10.5044886471471	11.1737560510511	11.2305703978979	11.189522012012	11.2848947522523	10.1728206971257	10.9041374924925	10.6264980105105	10.7135596996997	10.6833444144144	10.6566862042042	10.2526710630631	10.5601242837838	10.7639705105105	10.7080810585586	10.8424795345345	10.6462138888889	10.6394967342342	10.5742321246246	10.8973085960961	11.1168803573574	10.7432731981982	10.6513344159159	10.6394967342342	10.744954512012	11.0055914159159	10.606028963964	11.0537110135135
PFKL	8.18715523123123	7.73054657357357	7.74484649399399	8.29896626253176	7.05106127102102	7.73280358622909	7.67057298798799	7.89754616141141	8.45375626126126	8.07700755255255	7.40871577777778	8.94005694069069	9.28528276876877	7.53843451788152	8.34946343693694	8.3845875975976	7.54231988063063	8.27583922972973	8.13380211711712	8.34709348348348	8.53242597147147	9.38445546096096	7.71150862762763	7.4766008048048	7.89586667117117	7.79146523766624	8.4532973948949	7.70315638588589	6.82931787037037	7.71507616966967	8.36290747529348	8.54889146396396	8.21619592835693	8.16701868661519	8.43969249099099	7.37406172672673	7.095302000858	9.24330756906907	7.90631921471472	8.1254235472973	8.38573734834835	8.24833751951952	6.94126928378378	7.82524677627628	8.56465438288288	7.69576004354354	7.53645918618619	8.12057353603604	8.1988536036036
LGALS1	7.96660513513514	7.88424873873874	8.83358551651652	8.65078481381381	7.5633501966967	7.94802421096096	8.52293448948949	8.40560568318318	8.51775170420421	8.17414464714715	9.30416719219219	9.41166515015015	9.03520749099099	8.32231755705706	8.33424728078078	8.32171531981982	7.5299111006006	8.93829107207207	7.95765275900901	8.02843886679537	8.51051588588589	8.37271770570571	8.21793067123942	8.35109954654655	8.21793067123942	7.31779982882883	9.26059777027027	9.07088837837838	8.59382467867868	8.15740470543271	7.78922090840841	8.22831801501502	8.74859275375375	8.95435654804805	8.36225593843844	8.94360161561562	9.41917381531531	8.85102871771772	8.21285475825826	8.26957383933934	8.11053212462462	8.32047835435436	9.3062824039039	8.37562487687688	8.37666668918919	8.15321508285558	8.63816792042042	8.39772439339339	7.94845737237237
GPX4	10.0641073843844	9.78061588288288	10.7196834159159	11.1007401351351	8.85709823573574	10.0084923798799	10.7180858678679	10.2578546471471	11.191338948949	10.6129064564565	10.6008952477477	11.5680185585586	11.759659542042	10.1518477627628	10.9287282747748	10.5652765765766	8.5796453003003	11.1954687147147	10.2877849099099	10.442777454955	10.8629241291291	11.0774682132132	9.556119	9.72175394744745	9.59934488888889	8.93944587260337	11.4702098873874	10.7613767342342	9.8341382957958	10.5562988738739	10.3735898048048	10.606028963964	11.050325472973	10.6455549024024	10.8234035885886	11.7181998948949	10.6462138888889	11.2577090615616	10.3078792537538	10.5072673708709	10.306668506006	10.6972008108108	10.5548949249249	10.5163471261261	10.5304812177177	9.92883421171171	10.0064251801802	10.5407019654655	10.1343377252252
THBS1	8.11740651951952	8.71186764564565	8.40969423723724	7.06232259159159	8.32733280630631	7.97922997576148	8.0719716036036	7.71044721921922	8.2572535990991	7.52853997447448	8.16758674474474	7.38125470570571	7.52440008258258	7.93391223559924	7.63925533408408	8.64839438052338	8.19281875075075	8.55837181531532	8.28446481831832	8.17755647672673	7.88265776126126	7.83704416325416	6.71756306231231	8.81674847297297	7.5633501966967	7.60137852252252	7.88363669444444	7.0595261040326	8.08424795495496	7.21230993393393	8.45640954954955	8.33999841741742	6.8156875990991	6.99365297147147	8.11740651951952	8.11529368168168	9.93183085585586	7.77384379279279	7.78560273423423	7.97922997576148	8.30106621921922	8.1367598963964	7.98340980480481	8.47838544744745	7.11861545345345	7.7125804039039	9.07022546096096	7.36446503603604	8.05602436336336
CSE1L	8.23710756006006	8.51944148648649	9.54415653903904	9.33755498648649	9.35394793543544	8.78158821321321	9.37697493393393	8.72798374624625	8.88826046546547	9.18752079279279	9.13218015765766	8.81980421921922	8.94068441741742	9.23838156156156	8.69917325825826	8.71311487191037	9.2821254009009	8.56297851351351	8.54415305105105	8.6146382012012	8.62906798798799	9.12330509009009	10.3879468348348	9.10544484834835	8.56229288738739	9.27297502252252	8.63752736636637	9.68182672672673	9.32718201951952	8.85335556284856	8.40680025525526	8.52237641141141	10.3005802027027	9.92026498391248	8.51600382132132	9.8811193018018	9.07919343843844	8.97171625375375	8.57527362162162	8.49675482475332	8.46106833333333	8.48851898498499	9.13772674324324	8.77596583183183	9.00238906456456	9.38746484234234	8.58218675825826	9.24988633033033	8.78860589189189
TUFM	10.6762361861862	10.044896996997	11.1151964114114	11.4951310660661	9.6389771996997	11.0234077177177	10.541833960961	11.1937974624625	11.5486658633634	11.700748993994	10.4701923588589	11.4675773348348	11.7035942642643	11.0055914159159	11.1718267192192	11.1193266291291	10.5430817072072	11.5839025225225	11.0334615165165	11.0388752402402	11.3080179279279	11.405303975976	10.2041230555556	10.0978473648649	9.73524987237237	10.5614653813814	11.3697084399399	10.9006971291291	10.5368524279279	10.9070552327327	11.0318755780781	10.9952378753754	11.2110414489489	10.6527635810811	11.0489052552553	10.5833090165165	10.063143048048	11.3760898888889	11.1402821096096	11.217661524024	11.0008647522523	11.3809817417417	10.6868384084084	10.7011268393393	10.1376320045045	10.8553817267267	10.7950781981982	11.4363312762763	11.0388752402402
PSMA7	9.75551266516517	9.42751962312312	10.6566862042042	10.301920533033	10.0134258093093	10.1872528153153	10.8727406906907	10.0498776276276	10.5742321246246	10.660927027027	10.4770867818533	10.8218522672673	10.5640408483483	10.3497072882883	10.3554371576577	10.1443890615616	10.0860869504505	10.0649107132132	10.1939807432432	9.86627252252252	10.2435497447447	10.8078401426426	10.4162658558559	9.84689653153153	10.1420716516517	10.2357421921922	10.1175863903904	10.6235020345345	10.2412260195195	10.379458033033	9.94541126126126	10.0915408108108	11.1962952042042	10.3446316966967	10.173956003003	11.6468440540541	10.5250812762763	10.1058936261261	10.2852294159159	10.4649496396396	9.90133843993994	10.0355113573574	10.6513344159159	10.2083121381381	8.36475328951679	10.6692237117117	10.0840182882883	10.5640408483483	10.1827236531532
POLD2	7.22612885585586	7.26975493993994	7.73147262762763	8.16928880630631	7.4260739039039	7.28353273082173	7.25917371221221	7.24663192342342	8.14106177927928	7.60035233060333	7.04127157957958	7.77698985885886	8.12147192492493	7.46655982982983	7.27177036336336	7.48170800600601	7.80255095782146	7.83471194144144	7.4655122042042	7.34298537687688	7.64842553203203	8.76567742342342	7.64293355255255	8.02789778678679	7.06709058408409	7.12253681831832	7.87041589039039	8.64108441591592	7.25382978978979	7.41309374324324	7.36296324924925	7.27971071471472	8.89328007057057	8.08581425675676	7.39334658708709	7.71726077777778	7.1256736991992	8.11053212462462	7.53938443243243	7.52344488138138	7.75121102402402	7.51608400600601	7.44636857166257	7.22662325825826	7.00984686314886	7.59774052702703	7.19350473723724	7.61963803003003	7.55081573423423
CPE	11.3038904189189	8.0704796509009	9.58852373123123	7.55373016741742	8.50660192642643	8.1648197987988	9.38296614114114	9.6299586981982	8.08762306006006	7.30271773694474	8.98262278678679	7.89222450450451	7.79615876260676	8.52059496825397	7.52395298198198	8.59023733183183	7.63769961561562	9.59680148198198	8.89328007057057	8.61524047447447	7.49306086036036	7.86721961561562	7.43368579279279	8.02187084384384	8.39073602981553	7.70148698573574	8.52293448948949	8.21874843468468	8.71727721021021	8.17202345195195	8.21393517567568	8.08089058558559	7.75274778078078	6.71935283933934	8.08089058558559	9.85683641291291	10.0538321846847	7.72948734234234	8.39192337537538	8.7871417987988	8.11801802102102	8.11890981724582	9.33672832882883	7.99424536359436	8.18234074324324	8.60806220870871	8.47618072222222	8.28554972822823	7.85412505705706
COX8A	12.588231981982	12.6368303513514	12.1811122552553	12.5012920945946	12.642678018018	12.9141741741742	12.4352567717718	12.7731553903904	12.8479515480481	13.0475373663664	12.3700009234234	12.8624812477477	13.0475373663664	12.7197797747748	12.7950309309309	12.6545653678679	12.4397421621622	12.9419296246246	12.7080895495496	12.6957804399399	12.9141741741742	12.9500996096096	11.7976258963964	12.4132570345345	12.0875163363363	12.6789561561562	12.7197797747748	12.1270537087087	12.3310558483484	12.8411098198198	12.6368303513514	12.592764024024	12.3467738138138	12.0226538738739	12.5983347447447	12.2836614414414	12.1229655405405	13.0294387537538	12.7080895495496	12.6673681681682	12.7731553903904	12.6208323198198	12.6098330780781	12.6545653678679	13.0920430285285	12.5469575975976	12.5012920945946	12.7605478303303	12.6845956981982
PGRMC1	11.2233661636637	10.744954512012	9.58782691441441	9.47366501501502	9.96218135885886	10.3409821171171	10.578272527027	11.0107891966967	9.82247190690691	10.217356963964	10.5223421381381	9.59680148198198	9.05662545045045	10.5796396096096	10.4649496396396	10.5964995645646	10.1630331006006	10.5223421381381	10.9255598723724	11.2287777177177	9.85210201801802	8.16758674474474	10.8990753933934	10.1101197672673	10.9436636336336	10.715075990991	10.6281186711712	9.37059153303303	10.4315503528529	10.3375208048048	11.5412640855856	11.434074954955	11.7234460645646	10.1282588423423	10.6762361861862	11.4130264624625	11.3215564189189	9.06666652252252	10.9271322147147	11.1989962462462	11.1083440465465	11.1458665315315	10.1253093468468	10.7250803243243	10.4796937912913	10.7292982732733	10.385399466967	10.7851433213213	10.9203492042042
EIF5A	8.42043023648649	7.8069179954955	8.22064497597598	8.37993369069069	7.85100762462463	7.81822793093093	7.81515551951952	8.35624128828829	9.33171546546547	8.77966310810811	7.99300897554698	8.73544243093093	8.83013681681682	8.7407508018018	8.83013681681682	9.12398788438438	8.44550638888889	8.8637367957958	8.00407401426426	7.71357067567568	8.65198061003861	8.77410241141141	8.24665296246246	8.01449416666667	7.61103076426426	7.78024373873874	10.0355113573574	9.79496533033033	7.76672371846847	7.96772544894895	9.23976905405405	7.82577050750751	9.07507807357357	8.22291481081081	9.50817758151008	8.43087883633634	8.31397271921922	7.74436457357357	7.35884978003003	9.43067902402402	7.67743474624625	7.4260739039039	7.8608760990991	8.75050935435436	6.86985834234234	9.36385762762763	8.29700104354354	9.31885594444444	8.40969423723724
ITGB5	7.0458135019305	7.0481981949807	6.92052986036036	6.31182838288288	7.56437536036036	7.06329172822823	7.215220503003	7.14195044444444	6.66681935435435	6.82469756306306	7.29671236186186	7.10796726576577	7.27602266366366	6.91911406606607	7.01970951501502	7.15063953207753	7.16872163577864	7.20135817417418	7.20707317417417	7.03024724924925	7.19253972329472	7.16783844144144	6.84706003453453	7.10238463513514	7.40578423109473	7.58847582132132	6.93621753053053	5.82708613288288	6.77189814564565	6.92807132882883	6.90842249249249	7.04443252767053	7.05061445645646	5.91610172672673	7.09444535135135	7.03169	7.65966813363363	7.36500399112749	7.0979378948949	7.10751744272844	7.12947737987988	7.07727136486487	7.12387593093093	6.76170059330759	7.14298751501502	7.23294195645646	7.0020593963964	7.05761385735736	7.12005116516517
MGAT1	8.44077366966967	8.53116295195195	8.71486961711712	7.89222450450451	8.97367037387387	8.67398394144144	8.4532973948949	8.34584611668812	8.88388504354354	8.64716096996997	8.41168293543544	9.30698498498498	9.51891508708709	8.48607613963964	8.81922438063063	8.76756200750751	7.60575719444444	8.4090289024024	8.79371529129129	8.25622234834835	9.18288414950665	9.99451120570571	8.20761771921922	7.98024383933934	8.72412232282282	9.14750238588589	8.56659284084084	8.87478702402402	8.01449416666667	8.74542227477478	8.02296656156156	8.23256981746032	8.13887725225225	8.20465697515698	8.51775170420421	7.78187686936937	8.51357005105105	9.62381098048048	8.35403961111111	8.58568871621622	8.26846448155298	8.43737680930931	7.74277342192192	8.24295081831832	9.44492759309309	8.3868559954955	8.83918548798799	8.76044942792793	8.52293448948949
ACLY	9.32179918468468	8.41568256435006	8.68193004204204	8.86757502552553	8.67036000750751	8.59760383183183	8.35067421321321	9.25340589339339	8.67398394144144	8.69573246996997	8.34884622672673	7.94802421096096	7.87514223230223	9.06887348348348	8.52577015015015	9.39742803603604	8.74542227477478	8.78604796546547	8.99303463063063	8.58912940540541	8.29393016816817	7.99478682282282	8.71186764564565	8.54415305105105	8.8276574984985	8.64229720720721	9.56612605855856	9.76814848348348	8.59325086186186	8.56049186186186	9.60670777027027	9.35470638103488	8.98587603603604	8.71486961711712	8.94495094894895	9.2556240990991	8.83472018768769	7.5633501966967	9.06666652252252	9.71999290540541	8.90497260853711	8.95169753753754	7.7004754942085	8.74603960960961	8.23047816666667	9.0397796996997	8.79138330480481	9.12069876426427	8.7902233978979
SFRS7	9.0609226042471	9.08114086036036	9.47912393243243	9.8745928948949	8.89071427777778	8.99777570570571	9.36911591741742	8.99845193543544	9.25629934684685	9.12992091591592	9.34035452402402	8.68839198498499	8.9769236021021	9.1867690945946	9.4108328018018	9.13426747597598	9.33823127177177	9.1736151981982	9.17565611561561	9.36074995495495	8.87178844594595	8.37091768768769	9.27297502252252	8.98966496696697	9.36385762762763	8.93579847297297	9.31273787687688	9.65295423423423	9.38079605255255	9.2095349984985	9.31507358858859	9.0852038018018	9.29967038610039	9.50293874024024	8.98200084834835	9.24907123123123	9.7779334984985	8.642888996139	9.38971933183183	8.91551053003003	9.35314982582583	8.99981516966967	9.39345206006006	9.45461650900901	9.37059153303303	9.190248	9.21312182882883	8.97878343543544	8.87856795045045
CDH1	9.93079529129129	10.278106509009	9.27227607357357	9.32873009309309	9.7208198033033	9.61536764693265	9.4086197972973	9.76491645495495	9.21833395045045	9.65295423423423	9.00041265765766	9.63301093843844	9.6933053003003	9.58465132432432	9.78226243243243	10.3421230555556	9.91189584084084	9.69729180930931	10.1133015615616	9.90334811111111	9.77521501351351	9.7414547957958	10.1207361411411	9.77709452102102	10.0935503558559	9.99371548498499	9.03650818897469	9.21023022372372	9.55346261827212	9.55693835585586	11.3991407357357	10.9336641666667	9.92987137387387	9.55346261827212	10.1927571771772	9.84512074474475	6.76087468039468	9.46577516366366	9.72413342492493	11.2267848123123	10.8051585735736	10.3183765765766	8.91618054054054	9.78665309009009	9.19758638588589	9.67936254654655	9.25850944294294	10.0115081786787	9.92215995195195
HNRPH2	10.2083121381381	10.3591908498498	10.4303241246246	9.53499125675676	9.84246054954955	10.174878951952	10.1079854339339	10.4114231016731	9.7987477957958	10.1480369677177	10.7250803243243	9.45382681681682	9.24486554054054	10.4326498558559	10.2119423273273	10.6502118093093	10.2969964339339	9.71744998048048	10.2538512237237	10.2041230555556	9.96218135885886	7.5492379527027	11.0406048348348	10.2669991996997	10.1274038126588	9.64038210960961	10.5236974339339	10.230783521021	10.2008134894895	10.1697872147147	10.3616195990991	10.5536707582583	10.1708410900901	10.0978473648649	10.2526710630631	10.6692237117117	10.9698155555556	8.40502986036036	10.1274038126588	10.319548048048	10.4014769294294	10.2542694444444	10.4728882807808	10.2119423273273	9.42289381981982	10.5575640465465	10.4849545795796	10.3409821171171	10.3282246246246
PJA2	10.5059308483483	9.61016535885886	9.64445666816817	9.39905097008547	8.68319581381381	9.76229527027027	9.62456033033033	10.4912901951952	8.73367573573574	9.48603827327327	10.9514961711712	8.83472018768769	7.48732010960961	10.0364487372372	10.0122737717718	9.80673578078078	8.90497260853711	9.63642246996997	10.3232372447447	10.4231888618619	9.39984380630631	7.68769008067158	9.04721447147147	9.43210584984985	9.27680867867868	7.94598144894895	10.58819003003	9.76491645495495	10.4303241246246	9.24330756906907	10.7600032882883	10.5700628048048	9.67089202852853	9.8680612012012	9.91189584084084	10.4339045045045	11.8268185585586	8.19447011111111	10.4598830660661	10.5140181006006	10.385399466967	10.2604574099099	10.9747447597598	10.595185003003	8.77410241141141	10.2901599279279	9.96721761411411	9.93033333258258	9.9376484054054
COX7C	12.2120795720721	12.3417009984985	12.3979000825826	12.3700009234234	12.9960381261261	12.6957804399399	12.7605478303303	12.3656524924925	12.4543637537538	12.3611341441441	12.4397421621622	12.5729259159159	12.4692022222222	12.4850392792793	12.3747599399399	12.1438995045045	12.877413018018	12.1690533033033	12.2531744129129	12.3519205555556	12.4397421621622	12.3747599399399	12.6957804399399	12.8923610435435	12.7018013063063	13.0556444744745	12.328920960961	12.261896006006	13.3151536636637	12.7950309309309	12.1134528903904	12.1270537087087	12.1229655405405	12.5363297747748	12.249157042042	12.4081238438438	12.328920960961	12.5259515990991	12.3568057867868	12.0381215690691	12.2278663363363	12.2708047297297	13.233636966967	12.7474930855856	12.5983347447447	12.4453518918919	12.6673681681682	12.588231981982	12.4081238438438
ECHS1	11.4094738438438	11.7940387837838	11.3624221681682	11.8546530720721	10.9481099399399	12.1019664564565	11.7940387837838	11.7751252822823	12.2327501351351	12.3069641441441	11.3278253453453	12.4453518918919	12.4900061786787	11.6387586336336	12.0875163363363	11.528984987988	11.4118317237237	12.1270537087087	11.528984987988	11.9945869294294	12.1397761411411	12.5414817942943	11.0125688633634	11.3831465915916	12.0192943843844	12.079777033033	11.8932826456456	10.9531525930931	11.2597701351351	12.261896006006	11.8606395345345	12.079777033033	12.3979000825826	11.0537110135135	12.0381215690691	11.1100172372372	10.8957444444444	12.7018013063063	12.0564581231231	11.9209369369369	11.9065621621622	12.2570854054054	11.3645850225225	11.6147107807808	11.9065621621622	11.6014166651652	11.4187332927928	11.9421137537538	12.2327501351351
PLP2	10.3398565165165	8.97813399399399	10.1585263813814	9.65999356756757	7.40683814714715	10.6638693918919	10.5223421381381	11.2973843318318	10.6747432732733	11.1754276006006	10.7522849234234	10.8162244504505	11.2435461426426	10.9041374924925	10.8353505780781	11.4409264189189	9.04190163363363	10.9920921546547	10.9680447597598	11.1439769069069	10.9886505555556	10.3723015555556	11.5914491141141	9.77887151651652	9.32718201951952	8.77901541291291	11.1585652402402	9.93079529129129	9.84512074474475	10.8365561996997	11.0701463738739	10.8473539189189	11.4073047042042	8.73428412162162	11.082804506006	11.2994701651652	11.2868921756757	10.1630331006006	11.2050525	11.0170208933934	11.1064634219219	11.2963355232733	10.0122737717718	10.2649781156156	12.1789344744745	10.8306671396396	10.7265909684685	11.1566569744745	10.648857042042
HLA-DPB1	10.9870136111111	11.6226328453453	12.4850392792793	12.9066001801802	11.997757484985	10.5807743363363	11.8452165315315	11.6387586336336	12.2452347522523	11.8268185585586	11.2233661636637	11.7035942642643	10.6223885660661	10.8277896471471	12.1270537087087	11.4849060735736	10.0849508963964	11.6954151276276	10.5407019654655	10.8810634984985	11.8644624024024	10.1498649534535	7.62918871200421	10.3698979189189	11.6847390412913	11.4464567567568	10.779373963964	13.1929296246246	10.9837212837838	10.3815699324324	11.0721671771772	10.541833960961	11.123507454955	12.642678018018	11.817941524024	11.2577090615616	10.4770867818533	12.3882306606607	11.0107891966967	11.5267348198198	10.8818596996997	10.5163471261261	10.9041374924925	11.666182972973	11.4582525675676	11.9030596021021	11.7940387837838	11.4387715045045	11.1116578228228
SSB	9.41007279279279	8.97433820570571	10.4875468393393	9.9386643048048	9.92427615015015	9.48920253753754	10.2613821306306	9.57883132132132	9.68865809309309	9.73891081081081	10.3398565165165	9.35934741741742	9.12917572822823	9.84963046546546	9.69888173423423	9.36991028528529	10.1263347672673	9.33965972972973	9.62546681681682	9.27374031531532	9.25707918318318	9.22125513813814	10.741829015015	10.0355113573574	10.0103770765766	9.47597283033033	10.1827236531532	10.3158598138138	10.0345043693694	9.73704945945946	9.29692665615616	9.19475633033033	11.0987358093093	10.3543059009009	9.18886706006006	10.3828090345345	10.1207361411411	8.57906712762763	9.7066098003003	9.68031128378378	9.57649684684685	9.44414668168168	10.3841867177177	9.92611911711712	8.00258003753754	10.242267012012	9.90334811111111	9.84246054954955	9.50817758151008
RAB5C	9.08740376876877	9.18607292556842	8.65735514737815	9.06452478228228	9.34713191216216	8.53185070978121	9.09059065165165	9.18817135135135	9.11567134384384	9.12705758258258	8.57179008108108	9.3762063003003	9.11842803903904	9.11027333183183	9.38971933183183	9.56688258258258	9.22350663663664	9.30123661411411	9.11505823873874	8.80004611711712	9.03251658408408	9.48453858258258	8.43371216216216	8.85102871771772	9.1143533018018	9.20739883633634	9.94345365465465	9.86212697147147	8.76237303753754	9.13071406156156	9.62811537537538	10.0002408129558	9.31587322072072	8.79510626126126	9.58539672222222	9.32410614564565	8.74542227477478	8.54942846846847	9.35794235008085	9.82436438288288	9.72793774774775	9.25850944294294	8.64108441591592	9.3753412987988	8.98648501951952	8.9646117027027	8.77647187687688	9.56612605855856	8.99981516966967
GPNMB	10.0021479279279	10.765359009009	11.8546530720721	11.0489052552553	11.3719162762763	11.0267917012012	11.4245703303303	11.7829360773273	11.0406048348348	10.5016778843844	11.829751996997	10.6183928768769	10.3579847717718	10.8409931081081	11.5811246216216	11.4245703303303	9.67089202852853	11.8110398198198	10.4440689114114	11.191338948949	11.6577871021021	9.91535641141141	8.88952377477478	11.2233661636637	10.6638693918919	9.50817758151008	12.2158574249249	11.6468440540541	11.0406048348348	10.2983035285285	10.1112306531532	11.0055914159159	11.5336556336336	11.4187332927928	11.1644781906907	10.7051178048048	12.2237933183183	9.44244408408408	11.1280258145646	10.755474496997	11.7064884684685	11.2305703978979	11.817941524024	11.9209369369369	10.2956981846847	11.6633947972973	11.759659542042	11.2723048123123	12.0833046321321
EIF2S1	9.13071406156156	9.26489453603604	9.65119052552553	9.81287352852853	9.35002538288288	9.28958050900901	9.45823581531532	9.13218015765766	9.83145131381381	9.49775259309309	9.9376484054054	9.39496305405405	9.33965972972973	9.66760898348348	9.3762063003003	9.67349773273273	9.42289381981982	9.76728447597598	9.21916377477477	9.15257501801802	9.37839275525526	9.64038210960961	9.37764588022638	9.21757042792793	9.09163179429429	9.54734161411411	9.54415653903904	9.47597283033033	9.29765754654655	9.4015571996997	8.95236203153153	9.05729766666667	9.87661886636637	9.80063597297297	9.47288107282282	9.60336493843844	9.94081071321321	9.32873009309309	9.25629934684685	9.56447252252252	9.36005369519519	9.3062824039039	10.2994978333333	9.67270843093093	9.28606295345345	9.71744998048048	9.47826397897898	9.1461396981982	9.12840711711712
HAX1	10.1663416936937	9.41166515015015	10.0569117522523	9.65809190840841	7.79875993243243	9.99371548498499	10.1815547930073	9.86699979464079	10.3579847717718	10.2357421921922	10.1376320045045	10.5005903453453	10.3459431156156	10.2866118618619	10.2866118618619	10.2637330968468	9.23303928678679	10.0661520045045	10.0894735435435	10.0403096246246	10.3306053783784	10.7907575750751	10.7322816441441	8.54297906906907	9.68108512612613	8.65369841141141	10.3930818003003	10.58209496997	10.3101545375375	10.1675399324324	10.0661520045045	9.87843305555556	10.3434909384384	10.0904712027027	10.1333699804805	10.526381966967	10.6024542162162	10.1333699804805	9.94722359009009	10.0692292792793	10.0786534474474	9.84963046546546	10.4709369376877	10.0945966291291	9.45898471471472	10.3244630795796	9.84246054954955	10.2239012972973	9.7149366966967
NFE2L2	11.6954151276276	11.8021465225225	11.4464567567568	10.1355431456456	10.4796937912913	11.6038493693694	12.0045278303303	11.8963862537538	10.9762398378378	11.4030808258258	12.0010742342342	10.8038233183183	10.3566520570571	11.5988512162162	11.5606711111111	11.5888286651652	11.3166181156156	11.0701463738739	11.4725638198198	11.7875987387387	11.1873241816817	8.20007506906907	11.0811331726727	11.266169954955	11.1439769069069	10.3111821708247	11.9494575375375	10.7748436861862	11.829751996997	11.6550373723724	11.7447901801802	11.870357987988	12.0045278303303	11.020532987988	11.4827172432432	11.5888286651652	12.1518949024024	9.21982569219219	11.6172312567568	11.4951310660661	11.3934058070571	11.7537383708709	11.3388969331832	11.7094379159159	10.49374696997	11.7264956501502	11.6387586336336	11.5680185585586	11.6977250600601
TIMP3	7.96718771246246	7.63518958408408	8.32171531981982	7.15021308108108	7.82524677627628	8.37028603603604	8.22551965315315	9.05455122222222	8.52757621621622	7.75016228328328	9.43774707957958	8.10407941441441	8.11106704681955	7.7765095975976	7.25082144744745	8.37829541591592	7.87880826426426	9.4343911021021	7.31883757850708	8.16388071171171	7.22951085585586	7.61458667826918	7.19253972329472	8.51944148648649	8.36107347597598	7.8449548993994	9.83323003303303	7.43071661336336	8.04972424515425	7.19680884534535	7.69894956306306	7.81668064189189	7.73054657357357	7.03880253003003	8.01100770720721	8.41168293543544	10.026835509009	7.59218993243243	7.65909375718576	8.50660192642643	7.92647450450451	8.28945670720721	8.04233153453454	7.66016626276276	8.8218308033033	8.42264789189189	8.13329580705706	8.08424795495496	7.89280870978121
MBNL1	8.38900986100386	8.32953293543544	8.40617848873874	8.56229288738739	8.60523946771772	7.99096281381381	8.17576847425998	8.49256379129129	8.23256981746032	8.06104391741742	8.67398394144144	8.3084194984985	8.15695127477478	8.39492131381381	8.1505133536036	8.40385542342342	8.0991726979837	8.37770682389532	8.26116985701086	8.36811594144144	8.02558233633634	8.25184092042042	7.70745783183183	8.37516033397684	8.20063324078624	8.06950197897898	8.53185070978121	9.02692413513513	8.41119697747748	7.88472443140868	8.89874259009009	8.48667370795796	8.48918697897898	8.99981516966967	8.20007506906907	8.64716096996997	9.12917572822823	8.32678572672673	8.22831801501502	8.5088916996997	8.48249583033033	8.20885535285285	8.56780535135135	8.68008330780781	8.10873811347061	8.52701526426426	8.21041461411411	8.36055071171171	8.09300771621622
MFN2	7.8069179954955	8.58971255855856	8.05823995795796	8.89874259009009	8.35520119219219	7.94891024024024	7.67413925675676	7.67946327252252	8.10140186636637	7.90429514564565	8.09098853303303	8.40560568318318	8.35109954654655	7.78340731231231	7.83315843243243	7.89039526383526	7.96226423423423	8.24237403753754	7.8504415960961	7.67946327252252	7.90528311779962	8.88265768768769	6.93115802457002	8.39838507957958	8.09522776876877	8.07423900900901	7.98289896396396	7.76672371846847	7.7475271006006	7.79243974174174	7.7178425945946	7.63518958408408	7.67057298798799	8.11312292492493	7.72106191031941	7.31149038888889	8.31620698048048	8.62727627027027	7.92187267567568	8.25006974324324	8.012902003003	7.84021001501502	7.90027436636637	7.75612826576577	8.93579847297297	7.60348026726727	8.02023944069069	7.81937133258258	7.97765973573574
NMT1	7.55471957207207	7.32753875075075	7.5774459024024	7.808927503003	7.89923919219219	7.49354741291291	7.29671236186186	7.52802920820821	7.42148646396396	7.47354165315315	7.51319193618619	7.56043746668097	7.65747346096096	7.29320455705706	7.5552155990991	7.27372135778636	7.7475271006006	7.23247621171171	7.43471069369369	7.34798921921922	7.58307557725908	8.04608831381381	7.65035203153153	7.50207758408408	8.12707153303303	7.8531283033033	7.48122447447448	8.09968182732733	7.18766025989626	7.29960256381381	7.22806291291291	7.43518884684685	6.83878135510511	7.63322721321321	7.26400965915916	7.29863728078078	7.69328855405405	7.99195600600601	7.64401869069069	7.53491321621622	7.37510367117117	7.43116657357357	7.56437536036036	7.39284824024024	7.13523702716353	7.5379535	7.50207758408408	7.64602411111111	7.4725727987988
CSDA	8.92591522268422	9.02618358108108	9.53817572822823	9.0131641006006	8.85102871771772	9.03386914564565	9.14908348348348	9.02306192942943	9.35072938738739	8.9646117027027	9.54415653903904	9.01453471471472	9.26787083998284	8.94131541741742	8.8479198993994	9.25779051051051	9.17079268918919	9.04469867117117	9.00996140990991	8.84443953003003	8.80078014114114	9.29765754654655	9.68694853603604	9.48453858258258	8.89194387387387	8.86181586336336	9.84039944144144	9.16347674024024	9.01121815315315	8.88636531681682	8.86693404954955	8.83190598498499	9.24330756906907	8.93886997747748	8.99981516966967	9.20666887012012	9.63642246996997	8.75185000750751	8.96140558258258	8.80004611711712	8.84679565165165	8.80566812762763	9.23012135885886	8.80449374624625	10.6846726726727	8.99034695945946	9.2715188963964	8.78426071321321	8.99637748498498
IGFBP7	9.23613544144144	9.68031128378378	10.7600032882883	9.50379947447447	10.3543059009009	9.22557647308847	10.1443890615616	9.97555674774775	9.51574687837838	9.28051252252252	10.567622484985	9.50025646396396	8.97107154354354	9.66264951051051	9.25340589339339	9.30856177177177	9.59346908408408	10.4689576501502	9.06322474174174	9.30337915915916	8.85709823573574	8.09968182732733	10.0692292792793	10.6579908258258	10.6102167927928	10.1572927942943	10.6551678828829	10.1917452240702	10.0322176846847	9.30916082582583	8.90707331081081	9.2745265045045	10.0925132432432	9.98332592342342	9.32647024774775	10.1207361411411	10.9514961711712	8.60866753453453	9.69817696096096	9.55693835585586	9.29838075225225	10.0547744834835	10.5086016666667	9.60250193543544	9.6389771996997	10.1046764039039	10.3387012012012	9.7716205975976	9.42991409159159
PUM1	10.5483599429429	10.7180858678679	10.7265909684685	10.7537456546547	11.0892218393393	10.5980462987988	10.6502118093093	10.7865205780781	10.526381966967	10.6527635810811	10.680472503003	10.0431632822823	10.0477562912913	10.526381966967	10.5807743363363	10.5169723551051	10.6579908258258	10.3232372447447	10.7307743078078	10.721182484985	10.3782732657658	9.79213001501502	10.7386321921922	11.0090669444444	10.9336641666667	11.0170208933934	10.1552027717718	10.3828090345345	10.5317788438438	10.5430817072072	10.526381966967	10.5909156531532	10.5700628048048	10.2142517537538	10.4993429279279	10.1241469249249	10.466128545045	9.60418803753754	10.9137821621622	10.5236974339339	10.5483599429429	10.8990753933934	10.1164677837838	10.5589043993994	10.721182484985	10.617000548048	10.6249882282282	10.4912901951952	10.6747432732733
ARHGDIA	6.8251436021021	6.70526756006006	6.56160797297297	6.54762260510511	6.18734148598599	6.72166827627628	6.4803327972973	6.66345147297297	6.9877820015015	6.7599253993994	6.54436362612613	6.89374486636637	7.27509498048048	6.70833542792793	6.73742134234234	7.19452820742171	6.53858232282282	7.01315429129129	6.92152138888889	6.64828961711712	6.97966112462463	7.24663192342342	6.38020107207207	6.03154125525526	6.3592567962963	6.38403356156156	7.10238463513514	6.86935094894895	6.17711674174174	6.4959361966967	7.21050221964822	6.88000201951952	6.86254441891892	6.58243416216216	7.06232259159159	6.66719160660661	6.71935283933934	6.52900978528529	6.57816083408408	7.74181210960961	7.25866438138138	6.68406210585586	6.00331474174174	6.72206441484342	5.80032113063063	6.64705963063063	6.31765454032604	6.98463925525526	6.3918145975976
BHLHB2	7.62262127777778	7.39086254054054	7.87305282432433	7.10448795795796	7.51818291291291	7.41309374324324	7.57454536895987	8.15535296546547	7.67263613813814	6.93789634084084	7.80203229429429	7.19640753003003	6.53526676126126	7.74335570570571	7.19836976276276	10.0300503753754	7.11956531059631	7.70745783183183	7.25817099249249	7.30796060810811	7.27018658408408	6.99790032282282	10.2029788708709	8.31514168168168	7.4001064039039	6.70272638338338	7.88424873873874	7.93880781703132	7.26879938588589	7.10238463513514	7.23636812612613	7.41025843393393	7.60663157207207	7.31779982882883	7.52064125	9.06952689039039	9.11910051801802	6.32911960810811	7.93277293693694	7.60348026726727	7.39701338888889	7.74599997297297	7.41262305855856	7.71507616966967	8.49795696696697	7.69328855405405	8.33607996246246	7.30421299924925	7.47458816366366
NUDC	7.75612826576577	7.56139041441441	8.01802502852853	8.42846645795796	7.51254177027027	7.95336114714715	8.02740992642643	7.86721961561562	8.60006105555556	8.25184092042042	8.29112835527836	8.77966310810811	9.02046834534534	8.09522776876877	8.05179404204204	8.18009040540541	7.71569922372372	8.64716096996997	8.13732245045045	7.75016228328328	8.25571063513513	8.89328007057057	7.86201951351351	7.82732846396396	7.57642484684685	7.5552155990991	8.53367922522522	8.9646117027027	7.73306067867868	7.8603553003003	7.76717307807808	7.69480718468468	8.95948153003003	8.22064497597598	8.08581425675676	7.79458893243243	8.50286928678679	8.69217062419562	7.90179029236379	8.0576222987988	7.9403785	7.78397557657658	8.34946343693694	7.64505630780781	8.5405226951952	8.16600321021021	7.84066042042042	8.23710756006006	7.84985643618619
TERF2IP	9.90610864414414	9.91189584084084	10.9319597102102	11.2399168168168	9.6452998948949	9.98138531531531	9.89579593843844	10.0403096246246	9.81287352852853	10.0054604504505	10.4133016696697	9.94154452402402	9.41252593093093	9.77521501351351	10.0441395570571	9.42208913513513	9.88036251501502	10.1561255960961	9.87843305555556	10.0300503753754	9.53981899399399	8.33999841741742	10.2625281756757	10.2517048423423	10.4770867818533	9.93079529129129	10.313469451952	11.502258012012	9.87932182432432	9.72249289039039	9.24486554054054	10.0771107073145	9.74844357057057	11.1699694744745	9.57339707657658	9.77521501351351	10.9103673738739	8.8926453003003	10.3579847717718	9.86212697147147	9.95288153753754	10.2542694444444	10.1036415015015	10.1561255960961	7.18408837687688	10.0508195087945	10.3158598138138	10.1884424024024	9.99451120570571
TXNDC14	11.2213286786787	10.4974159234234	10.6692237117117	10.9219665600601	9.7066098003003	11.4142212012012	10.5652765765766	11.5109970082583	11.2213286786787	11.759659542042	11.0318755780781	11.0685285960961	11.5361065615616	11.4387715045045	11.2519087012012	11.9608936111111	10.6626146321321	11.0125688633634	11.3411403588589	11.0701463738739	11.5171031906907	10.8538443093093	10.3327229159159	10.6114037987988	10.2890398948949	10.0513198219648	10.6143036516517	10.1153575645646	10.9055403483483	10.981735990991	11.4489596906907	11.1776352177177	10.8834061996997	10.2344501771772	11.5314568243243	10.7950781981982	10.7011268393393	10.6705398048048	11.5244763813814	11.405303975976	11.1606331381381	11.0368813183183	10.7865205780781	10.839367545045	11.3603983828829	11.3016091966967	10.8585021546547	11.5582012162162	11.2243360472973
ARCN1	11.5732748948949	11.0607866381381	10.9952378753754	10.6933720570571	10.0579965057915	11.0736932207207	11.1270002102102	11.2133303303303	10.8745930540541	11.1151964114114	11.4073047042042	10.5152527927928	10.5923278078078	11.3809817417417	10.9612449924925	11.4293974834835	10.8262222747748	11.0334615165165	11.4010210135135	11.1384698048048	11.0554599924925	10.379458033033	10.9137821621622	11.0685285960961	10.9514961711712	10.6281186711712	11.104696524024	11.0754889144144	10.7858319496997	11.059103475976	11.2380347222222	11.082804506006	11.2973843318318	10.5290449624625	10.9157030870871	10.58819003003	11.2305703978979	10.0219424189189	11.1737560510511	11.3875630930931	11.1026206186186	11.1832958948949	10.4254461786787	10.9514961711712	10.4218273888889	11.3875630930931	11.3697084399399	11.3038904189189	11.4777360810811
SAE2	10.6475088918919	10.4638298348348	11.7684511711712	10.9970906906907	11.1699694744745	10.5614653813814	11.3831465915916	11.0607866381381	10.7460369834835	10.8926206343844	11.3947054354354	9.46902206756757	9.33672832882883	11.0188259039039	10.4243756906907	10.765359009009	11.6748096546547	9.6389771996997	10.4849545795796	10.8788668693694	9.854987503003	9.04912535585586	11.5760562192192	10.6034760660661	11.2133303303303	10.8973085960961	11.2973843318318	11.4387715045045	11.3991407357357	10.7278786261261	10.5589043993994	10.6249882282282	11.5628966516517	11.6493837837838	10.4838469624625	11.4725638198198	10.9904080930931	9.91281917417417	10.6502118093093	10.3078792537538	10.8241301689189	10.7051178048048	11.2497270615616	11.0607866381381	9.65119052552553	11.2325329219219	10.9886505555556	10.6721730405405	10.8218522672673
FBXO7	9.99917620870871	10.3676602402402	10.1024455780781	10.5072673708709	10.2163943918919	10.2163943918919	9.9386643048048	10.0364487372372	10.6670975525526	10.3735898048048	10.1708410900901	10.6223885660661	10.8248567492493	10.0021479279279	10.2723373798799	10.2417465157658	10.3339636561562	10.5278544069069	10.3042345795796	10.3096007927928	10.6281186711712	9.93660023273273	9.95985007057057	10.1333699804805	10.6663682957958	10.3698979189189	10.5626916066066	10.6423296171171	9.84854603088803	10.1507322072072	9.99451120570571	10.206816253003	9.90703005555556	10.3566520570571	10.58209496997	10.0134258093093	10.1046764039039	11.0721671771772	10.3828090345345	10.0012195540541	10.4574678678679	10.2284410735736	9.9852026018876	10.1518477627628	9.51365712762763	10.0345043693694	10.2119423273273	10.2814716051051	10.5601242837838
[truncated: 12,268 more rows]
[truncated: 62 more columns]
