# Supplementary material for: Mechanistic investigation of glycolysis and pyroptosis in colon adenocarcinoma tissues, and prognostic analysis of patient clinical outcomes
Source: PLoS One. 2025 Jul 18;20(7):e0328560. doi: 10.1371/journal.pone.0328560 (PMC12273967; doi:10.1371/journal.pone.0328560)
Supplement: S1 File — (ZIP) [file pone.0328560.s003.zip › Additional data1/GSE44861_series_matrix.txt]

!Series_title	"Affymetrix expression data from colon cancer patient tissues"
!Series_geo_accession	"GSE44861"
!Series_status	"Public on Feb 19 2014"
!Series_submission_date	"Mar 05 2013"
!Series_last_update_date	"Jan 17 2017"
!Series_pubmed_id	"23982929"
!Series_summary	"Gene expression profiling of 111 colon tissues from tumors and adjacent noncancerous tissues."
!Series_summary	"Genotypes for the rs5995355 in NCF4 are included to identify genes whose expression are associated with this genotype."
!Series_overall_design	"RNA from fresh frozen colon tissues were extracted using Trizol and hybridized to Affymetrix U113A arrays"
!Series_type	"Expression profiling by array"
!Series_contributor	"Aaron,J,Schetter"
!Series_contributor	"Brid,M,Ryan"
!Series_contributor	"Curtis,C,Harris"
!Series_sample_id	"GSM1092909 GSM1092910 GSM1092911 GSM1092912 GSM1092913 GSM1092914 GSM1092915 GSM1092916 GSM1092917 GSM1092918 GSM1092919 GSM1092920 GSM1092921 GSM1092922 GSM1092923 GSM1092924 GSM1092925 GSM1092926 GSM1092927 GSM1092928 GSM1092929 GSM1092930 GSM1092931 GSM1092932 GSM1092933 GSM1092934 GSM1092935 GSM1092936 GSM1092937 GSM1092938 GSM1092939 GSM1092940 GSM1092941 GSM1092942 GSM1092943 GSM1092944 GSM1092945 GSM1092946 GSM1092947 GSM1092948 GSM1092949 GSM1092950 GSM1092951 GSM1092952 GSM1092953 GSM1092954 GSM1092955 GSM1092956 GSM1092957 GSM1092958 GSM1092959 GSM1092960 GSM1092961 GSM1092962 GSM1092963 GSM1092964 GSM1092965 GSM1092966 GSM1092967 GSM1092968 GSM1092969 GSM1092970 GSM1092971 GSM1092972 GSM1092973 GSM1092974 GSM1092975 GSM1092976 GSM1092977 GSM1092978 GSM1092979 GSM1092980 GSM1092981 GSM1092982 GSM1092983 GSM1092984 GSM1092985 GSM1092986 GSM1092987 GSM1092988 GSM1092989 GSM1092990 GSM1092991 GSM1092992 GSM1092993 GSM1092994 GSM1092995 GSM1092996 GSM1092997 GSM1092998 GSM1092999 GSM1093000 GSM1093001 GSM1093002 GSM1093003 GSM1093004 GSM1093005 GSM1093006 GSM1093007 GSM1093008 GSM1093009 GSM1093010 GSM1093011 GSM1093012 GSM1093013 GSM1093014 GSM1093015 GSM1093016 GSM1093017 GSM1093018 GSM1093019 "
!Series_contact_name	"Aaron,,Schetter"
!Series_contact_email	"schettera@mail.nih.gov"
!Series_contact_department	"Laboratory of Human Carcinogenesis"
!Series_contact_institute	"National Cancer Institute"
!Series_contact_address	"37 Convent Drive, Building 37, Room 3050"
!Series_contact_city	"Bethesda"
!Series_contact_state	"MD"
!Series_contact_zip/postal_code	"20892"
!Series_contact_country	"USA"
!Series_supplementary_file	"ftp://ftp.ncbi.nlm.nih.gov/geo/series/GSE44nnn/GSE44861/suppl/GSE44861_RAW.tar"
!Series_platform_id	"GPL3921"
!Series_platform_taxid	"9606"
!Series_sample_taxid	"9606"
!Series_relation	"BioProject: https://www.ncbi.nlm.nih.gov/bioproject/PRJNA192427"

!Sample_title	"10167 N"	"10167 T"	"10212 N"	"10212 T"	"10515 N"	"11148 T"	"11157 T"	"11157 N"	"11181 N"	"11181 T"	"11275 T"	"11303 N"	"11437 T"	"11437 N"	"11642 T"	"11642 N"	"11716 N"	"11716 T"	"11731 T"	"11731 N"	"11873 N"	"11873 T"	"11918 N"	"11918 T"	"12031 N"	"12051 N"	"12051 T"	"12076 N"	"12124 N"	"12124 T"	"12139 N"	"12139 T"	"12146 N"	"12146 T"	"12158 T"	"12158 N"	"12169 N"	"12294 N"	"12294 T"	"12298 N"	"12298 T"	"12375 T"	"12385-T"	"12385 T"	"12417 N"	"12417 T"	"12447 T"	"12447 N"	"12450 T"	"12462 T"	"12462 N"	"12464 T"	"12464 N"	"12633 N"	"12663 T"	"12663 N"	"12724 T"	"12724 N"	"12740 T"	"12740 N"	"12742 T"	"12742 N"	"12792 T"	"12814 T"	"12861 T"	"12861 N"	"12874 N"	"12892 N"	"12892 T"	"13201 N"	"13201 T"	"13273 T"	"13273 N"	"13547 T"	"13547 N"	"13687N"	"13687T"	"13701N"	"13701T"	"13736N"	"13736T"	"13799T"	"13799N"	"13822T"	"14070T"	"14070N"	"14273N"	"14273T"	"14467N"	"14467T"	"14554N"	"14554T"	"14559N"	"14559T"	"14915N"	"14915T"	"15021N"	"15059N"	"15059T"	"15149N"	"15149T"	"15313N"	"15313T"	"15363T"	"15363N"	"15430N"	"15430T"	"15527N"	"15527T"	"15556N"	"15556T"
!Sample_geo_accession	"GSM1092909"	"GSM1092910"	"GSM1092911"	"GSM1092912"	"GSM1092913"	"GSM1092914"	"GSM1092915"	"GSM1092916"	"GSM1092917"	"GSM1092918"	"GSM1092919"	"GSM1092920"	"GSM1092921"	"GSM1092922"	"GSM1092923"	"GSM1092924"	"GSM1092925"	"GSM1092926"	"GSM1092927"	"GSM1092928"	"GSM1092929"	"GSM1092930"	"GSM1092931"	"GSM1092932"	"GSM1092933"	"GSM1092934"	"GSM1092935"	"GSM1092936"	"GSM1092937"	"GSM1092938"	"GSM1092939"	"GSM1092940"	"GSM1092941"	"GSM1092942"	"GSM1092943"	"GSM1092944"	"GSM1092945"	"GSM1092946"	"GSM1092947"	"GSM1092948"	"GSM1092949"	"GSM1092950"	"GSM1092951"	"GSM1092952"	"GSM1092953"	"GSM1092954"	"GSM1092955"	"GSM1092956"	"GSM1092957"	"GSM1092958"	"GSM1092959"	"GSM1092960"	"GSM1092961"	"GSM1092962"	"GSM1092963"	"GSM1092964"	"GSM1092965"	"GSM1092966"	"GSM1092967"	"GSM1092968"	"GSM1092969"	"GSM1092970"	"GSM1092971"	"GSM1092972"	"GSM1092973"	"GSM1092974"	"GSM1092975"	"GSM1092976"	"GSM1092977"	"GSM1092978"	"GSM1092979"	"GSM1092980"	"GSM1092981"	"GSM1092982"	"GSM1092983"	"GSM1092984"	"GSM1092985"	"GSM1092986"	"GSM1092987"	"GSM1092988"	"GSM1092989"	"GSM1092990"	"GSM1092991"	"GSM1092992"	"GSM1092993"	"GSM1092994"	"GSM1092995"	"GSM1092996"	"GSM1092997"	"GSM1092998"	"GSM1092999"	"GSM1093000"	"GSM1093001"	"GSM1093002"	"GSM1093003"	"GSM1093004"	"GSM1093005"	"GSM1093006"	"GSM1093007"	"GSM1093008"	"GSM1093009"	"GSM1093010"	"GSM1093011"	"GSM1093012"	"GSM1093013"	"GSM1093014"	"GSM1093015"	"GSM1093016"	"GSM1093017"	"GSM1093018"	"GSM1093019"
!Sample_status	"Public on Feb 19 2014"	"Public on Feb 19 2014"	"Public on Feb 19 2014"	"Public on Feb 19 2014"	"Public on Feb 19 2014"	"Public on Feb 19 2014"	"Public on Feb 19 2014"	"Public on Feb 19 2014"	"Public on Feb 19 2014"	"Public on Feb 19 2014"	"Public on Feb 19 2014"	"Public on Feb 19 2014"	"Public on Feb 19 2014"	"Public on Feb 19 2014"	"Public on Feb 19 2014"	"Public on Feb 19 2014"	"Public on Feb 19 2014"	"Public on Feb 19 2014"	"Public on Feb 19 2014"	"Public on Feb 19 2014"	"Public on Feb 19 2014"	"Public on Feb 19 2014"	"Public on Feb 19 2014"	"Public on Feb 19 2014"	"Public on Feb 19 2014"	"Public on Feb 19 2014"	"Public on Feb 19 2014"	"Public on Feb 19 2014"	"Public on Feb 19 2014"	"Public on Feb 19 2014"	"Public on Feb 19 2014"	"Public on Feb 19 2014"	"Public on Feb 19 2014"	"Public on Feb 19 2014"	"Public on Feb 19 2014"	"Public on Feb 19 2014"	"Public on Feb 19 2014"	"Public on Feb 19 2014"	"Public on Feb 19 2014"	"Public on Feb 19 2014"	"Public on Feb 19 2014"	"Public on Feb 19 2014"	"Public on Feb 19 2014"	"Public on Feb 19 2014"	"Public on Feb 19 2014"	"Public on Feb 19 2014"	"Public on Feb 19 2014"	"Public on Feb 19 2014"	"Public on Feb 19 2014"	"Public on Feb 19 2014"	"Public on Feb 19 2014"	"Public on Feb 19 2014"	"Public on Feb 19 2014"	"Public on Feb 19 2014"	"Public on Feb 19 2014"	"Public on Feb 19 2014"	"Public on Feb 19 2014"	"Public on Feb 19 2014"	"Public on Feb 19 2014"	"Public on Feb 19 2014"	"Public on Feb 19 2014"	"Public on Feb 19 2014"	"Public on Feb 19 2014"	"Public on Feb 19 2014"	"Public on Feb 19 2014"	"Public on Feb 19 2014"	"Public on Feb 19 2014"	"Public on Feb 19 2014"	"Public on Feb 19 2014"	"Public on Feb 19 2014"	"Public on Feb 19 2014"	"Public on Feb 19 2014"	"Public on Feb 19 2014"	"Public on Feb 19 2014"	"Public on Feb 19 2014"	"Public on Feb 19 2014"	"Public on Feb 19 2014"	"Public on Feb 19 2014"	"Public on Feb 19 2014"	"Public on Feb 19 2014"	"Public on Feb 19 2014"	"Public on Feb 19 2014"	"Public on Feb 19 2014"	"Public on Feb 19 2014"	"Public on Feb 19 2014"	"Public on Feb 19 2014"	"Public on Feb 19 2014"	"Public on Feb 19 2014"	"Public on Feb 19 2014"	"Public on Feb 19 2014"	"Public on Feb 19 2014"	"Public on Feb 19 2014"	"Public on Feb 19 2014"	"Public on Feb 19 2014"	"Public on Feb 19 2014"	"Public on Feb 19 2014"	"Public on Feb 19 2014"	"Public on Feb 19 2014"	"Public on Feb 19 2014"	"Public on Feb 19 2014"	"Public on Feb 19 2014"	"Public on Feb 19 2014"	"Public on Feb 19 2014"	"Public on Feb 19 2014"	"Public on Feb 19 2014"	"Public on Feb 19 2014"	"Public on Feb 19 2014"	"Public on Feb 19 2014"	"Public on Feb 19 2014"	"Public on Feb 19 2014"	"Public on Feb 19 2014"
!Sample_submission_date	"Mar 05 2013"	"Mar 05 2013"	"Mar 05 2013"	"Mar 05 2013"	"Mar 05 2013"	"Mar 05 2013"	"Mar 05 2013"	"Mar 05 2013"	"Mar 05 2013"	"Mar 05 2013"	"Mar 05 2013"	"Mar 05 2013"	"Mar 05 2013"	"Mar 05 2013"	"Mar 05 2013"	"Mar 05 2013"	"Mar 05 2013"	"Mar 05 2013"	"Mar 05 2013"	"Mar 05 2013"	"Mar 05 2013"	"Mar 05 2013"	"Mar 05 2013"	"Mar 05 2013"	"Mar 05 2013"	"Mar 05 2013"	"Mar 05 2013"	"Mar 05 2013"	"Mar 05 2013"	"Mar 05 2013"	"Mar 05 2013"	"Mar 05 2013"	"Mar 05 2013"	"Mar 05 2013"	"Mar 05 2013"	"Mar 05 2013"	"Mar 05 2013"	"Mar 05 2013"	"Mar 05 2013"	"Mar 05 2013"	"Mar 05 2013"	"Mar 05 2013"	"Mar 05 2013"	"Mar 05 2013"	"Mar 05 2013"	"Mar 05 2013"	"Mar 05 2013"	"Mar 05 2013"	"Mar 05 2013"	"Mar 05 2013"	"Mar 05 2013"	"Mar 05 2013"	"Mar 05 2013"	"Mar 05 2013"	"Mar 05 2013"	"Mar 05 2013"	"Mar 05 2013"	"Mar 05 2013"	"Mar 05 2013"	"Mar 05 2013"	"Mar 05 2013"	"Mar 05 2013"	"Mar 05 2013"	"Mar 05 2013"	"Mar 05 2013"	"Mar 05 2013"	"Mar 05 2013"	"Mar 05 2013"	"Mar 05 2013"	"Mar 05 2013"	"Mar 05 2013"	"Mar 05 2013"	"Mar 05 2013"	"Mar 05 2013"	"Mar 05 2013"	"Mar 05 2013"	"Mar 05 2013"	"Mar 05 2013"	"Mar 05 2013"	"Mar 05 2013"	"Mar 05 2013"	"Mar 05 2013"	"Mar 05 2013"	"Mar 05 2013"	"Mar 05 2013"	"Mar 05 2013"	"Mar 05 2013"	"Mar 05 2013"	"Mar 05 2013"	"Mar 05 2013"	"Mar 05 2013"	"Mar 05 2013"	"Mar 05 2013"	"Mar 05 2013"	"Mar 05 2013"	"Mar 05 2013"	"Mar 05 2013"	"Mar 05 2013"	"Mar 05 2013"	"Mar 05 2013"	"Mar 05 2013"	"Mar 05 2013"	"Mar 05 2013"	"Mar 05 2013"	"Mar 05 2013"	"Mar 05 2013"	"Mar 05 2013"	"Mar 05 2013"	"Mar 05 2013"	"Mar 05 2013"	"Mar 05 2013"
!Sample_last_update_date	"Jun 02 2014"	"Jun 02 2014"	"Jun 02 2014"	"Jun 02 2014"	"Jun 02 2014"	"Jun 02 2014"	"Jun 02 2014"	"Jun 02 2014"	"Jun 02 2014"	"Jun 02 2014"	"Jun 02 2014"	"Jun 02 2014"	"Jun 02 2014"	"Jun 02 2014"	"Jun 02 2014"	"Jun 02 2014"	"Jun 02 2014"	"Jun 02 2014"	"Jun 02 2014"	"Jun 02 2014"	"Jun 02 2014"	"Jun 02 2014"	"Jun 02 2014"	"Jun 02 2014"	"Jun 02 2014"	"Jun 02 2014"	"Jun 02 2014"	"Jun 02 2014"	"Jun 02 2014"	"Jun 02 2014"	"Jun 02 2014"	"Jun 02 2014"	"Jun 02 2014"	"Jun 02 2014"	"Jun 02 2014"	"Jun 02 2014"	"Jun 02 2014"	"Jun 02 2014"	"Jun 02 2014"	"Jun 02 2014"	"Jun 02 2014"	"Jun 02 2014"	"Jun 02 2014"	"Jun 02 2014"	"Jun 02 2014"	"Jun 02 2014"	"Jun 02 2014"	"Jun 02 2014"	"Jun 02 2014"	"Jun 02 2014"	"Jun 02 2014"	"Jun 02 2014"	"Jun 02 2014"	"Jun 02 2014"	"Jun 02 2014"	"Jun 02 2014"	"Jun 02 2014"	"Jun 02 2014"	"Jun 02 2014"	"Jun 02 2014"	"Jun 02 2014"	"Jun 02 2014"	"Jun 02 2014"	"Jun 02 2014"	"Jun 02 2014"	"Jun 02 2014"	"Jun 02 2014"	"Jun 02 2014"	"Jun 02 2014"	"Jun 02 2014"	"Jun 02 2014"	"Jun 02 2014"	"Jun 02 2014"	"Jun 02 2014"	"Jun 02 2014"	"Jun 02 2014"	"Jun 02 2014"	"Jun 02 2014"	"Jun 02 2014"	"Jun 02 2014"	"Jun 02 2014"	"Jun 02 2014"	"Jun 02 2014"	"Jun 02 2014"	"Jun 02 2014"	"Jun 02 2014"	"Jun 02 2014"	"Jun 02 2014"	"Jun 02 2014"	"Jun 02 2014"	"Jun 02 2014"	"Jun 02 2014"	"Jun 02 2014"	"Jun 02 2014"	"Jun 02 2014"	"Jun 02 2014"	"Jun 02 2014"	"Jun 02 2014"	"Jun 02 2014"	"Jun 02 2014"	"Jun 02 2014"	"Jun 02 2014"	"Jun 02 2014"	"Jun 02 2014"	"Jun 02 2014"	"Jun 02 2014"	"Jun 02 2014"	"Jun 02 2014"	"Jun 02 2014"	"Jun 02 2014"	"Jun 02 2014"
!Sample_type	"RNA"	"RNA"	"RNA"	"RNA"	"RNA"	"RNA"	"RNA"	"RNA"	"RNA"	"RNA"	"RNA"	"RNA"	"RNA"	"RNA"	"RNA"	"RNA"	"RNA"	"RNA"	"RNA"	"RNA"	"RNA"	"RNA"	"RNA"	"RNA"	"RNA"	"RNA"	"RNA"	"RNA"	"RNA"	"RNA"	"RNA"	"RNA"	"RNA"	"RNA"	"RNA"	"RNA"	"RNA"	"RNA"	"RNA"	"RNA"	"RNA"	"RNA"	"RNA"	"RNA"	"RNA"	"RNA"	"RNA"	"RNA"	"RNA"	"RNA"	"RNA"	"RNA"	"RNA"	"RNA"	"RNA"	"RNA"	"RNA"	"RNA"	"RNA"	"RNA"	"RNA"	"RNA"	"RNA"	"RNA"	"RNA"	"RNA"	"RNA"	"RNA"	"RNA"	"RNA"	"RNA"	"RNA"	"RNA"	"RNA"	"RNA"	"RNA"	"RNA"	"RNA"	"RNA"	"RNA"	"RNA"	"RNA"	"RNA"	"RNA"	"RNA"	"RNA"	"RNA"	"RNA"	"RNA"	"RNA"	"RNA"	"RNA"	"RNA"	"RNA"	"RNA"	"RNA"	"RNA"	"RNA"	"RNA"	"RNA"	"RNA"	"RNA"	"RNA"	"RNA"	"RNA"	"RNA"	"RNA"	"RNA"	"RNA"	"RNA"	"RNA"
!Sample_channel_count	"1"	"1"	"1"	"1"	"1"	"1"	"1"	"1"	"1"	"1"	"1"	"1"	"1"	"1"	"1"	"1"	"1"	"1"	"1"	"1"	"1"	"1"	"1"	"1"	"1"	"1"	"1"	"1"	"1"	"1"	"1"	"1"	"1"	"1"	"1"	"1"	"1"	"1"	"1"	"1"	"1"	"1"	"1"	"1"	"1"	"1"	"1"	"1"	"1"	"1"	"1"	"1"	"1"	"1"	"1"	"1"	"1"	"1"	"1"	"1"	"1"	"1"	"1"	"1"	"1"	"1"	"1"	"1"	"1"	"1"	"1"	"1"	"1"	"1"	"1"	"1"	"1"	"1"	"1"	"1"	"1"	"1"	"1"	"1"	"1"	"1"	"1"	"1"	"1"	"1"	"1"	"1"	"1"	"1"	"1"	"1"	"1"	"1"	"1"	"1"	"1"	"1"	"1"	"1"	"1"	"1"	"1"	"1"	"1"	"1"	"1"
!Sample_source_name_ch1	"Colon tissue from patient with colon cancer"	"Colon tissue from patient with colon cancer"	"Colon tissue from patient with colon cancer"	"Colon tissue from patient with colon cancer"	"Colon tissue from patient with colon cancer"	"Colon tissue from patient with colon cancer"	"Colon tissue from patient with colon cancer"	"Colon tissue from patient with colon cancer"	"Colon tissue from patient with colon cancer"	"Colon tissue from patient with colon cancer"	"Colon tissue from patient with colon cancer"	"Colon tissue from patient with colon cancer"	"Colon tissue from patient with colon cancer"	"Colon tissue from patient with colon cancer"	"Colon tissue from patient with colon cancer"	"Colon tissue from patient with colon cancer"	"Colon tissue from patient with colon cancer"	"Colon tissue from patient with colon cancer"	"Colon tissue from patient with colon cancer"	"Colon tissue from patient with colon cancer"	"Colon tissue from patient with colon cancer"	"Colon tissue from patient with colon cancer"	"Colon tissue from patient with colon cancer"	"Colon tissue from patient with colon cancer"	"Colon tissue from patient with colon cancer"	"Colon tissue from patient with colon cancer"	"Colon tissue from patient with colon cancer"	"Colon tissue from patient with colon cancer"	"Colon tissue from patient with colon cancer"	"Colon tissue from patient with colon cancer"	"Colon tissue from patient with colon cancer"	"Colon tissue from patient with colon cancer"	"Colon tissue from patient with colon cancer"	"Colon tissue from patient with colon cancer"	"Colon tissue from patient with colon cancer"	"Colon tissue from patient with colon cancer"	"Colon tissue from patient with colon cancer"	"Colon tissue from patient with colon cancer"	"Colon tissue from patient with colon cancer"	"Colon tissue from patient with colon cancer"	"Colon tissue from patient with colon cancer"	"Colon tissue from patient with colon cancer"	"Colon tissue from patient with colon cancer"	"Colon tissue from patient with colon cancer"	"Colon tissue from patient with colon cancer"	"Colon tissue from patient with colon cancer"	"Colon tissue from patient with colon cancer"	"Colon tissue from patient with colon cancer"	"Colon tissue from patient with colon cancer"	"Colon tissue from patient with colon cancer"	"Colon tissue from patient with colon cancer"	"Colon tissue from patient with colon cancer"	"Colon tissue from patient with colon cancer"	"Colon tissue from patient with colon cancer"	"Colon tissue from patient with colon cancer"	"Colon tissue from patient with colon cancer"	"Colon tissue from patient with colon cancer"	"Colon tissue from patient with colon cancer"	"Colon tissue from patient with colon cancer"	"Colon tissue from patient with colon cancer"	"Colon tissue from patient with colon cancer"	"Colon tissue from patient with colon cancer"	"Colon tissue from patient with colon cancer"	"Colon tissue from patient with colon cancer"	"Colon tissue from patient with colon cancer"	"Colon tissue from patient with colon cancer"	"Colon tissue from patient with colon cancer"	"Colon tissue from patient with colon cancer"	"Colon tissue from patient with colon cancer"	"Colon tissue from patient with colon cancer"	"Colon tissue from patient with colon cancer"	"Colon tissue from patient with colon cancer"	"Colon tissue from patient with colon cancer"	"Colon tissue from patient with colon cancer"	"Colon tissue from patient with colon cancer"	"Colon tissue from patient with colon cancer"	"Colon tissue from patient with colon cancer"	"Colon tissue from patient with colon cancer"	"Colon tissue from patient with colon cancer"	"Colon tissue from patient with colon cancer"	"Colon tissue from patient with colon cancer"	"Colon tissue from patient with colon cancer"	"Colon tissue from patient with colon cancer"	"Colon tissue from patient with colon cancer"	"Colon tissue from patient with colon cancer"	"Colon tissue from patient with colon cancer"	"Colon tissue from patient with colon cancer"	"Colon tissue from patient with colon cancer"	"Colon tissue from patient with colon cancer"	"Colon tissue from patient with colon cancer"	"Colon tissue from patient with colon cancer"	"Colon tissue from patient with colon cancer"	"Colon tissue from patient with colon cancer"	"Colon tissue from patient with colon cancer"	"Colon tissue from patient with colon cancer"	"Colon tissue from patient with colon cancer"	"Colon tissue from patient with colon cancer"	"Colon tissue from patient with colon cancer"	"Colon tissue from patient with colon cancer"	"Colon tissue from patient with colon cancer"	"Colon tissue from patient with colon cancer"	"Colon tissue from patient with colon cancer"	"Colon tissue from patient with colon cancer"	"Colon tissue from patient with colon cancer"	"Colon tissue from patient with colon cancer"	"Colon tissue from patient with colon cancer"	"Colon tissue from patient with colon cancer"	"Colon tissue from patient with colon cancer"	"Colon tissue from patient with colon cancer"	"Colon tissue from patient with colon cancer"	"Colon tissue from patient with colon cancer"
!Sample_organism_ch1	"Homo sapiens"	"Homo sapiens"	"Homo sapiens"	"Homo sapiens"	"Homo sapiens"	"Homo sapiens"	"Homo sapiens"	"Homo sapiens"	"Homo sapiens"	"Homo sapiens"	"Homo sapiens"	"Homo sapiens"	"Homo sapiens"	"Homo sapiens"	"Homo sapiens"	"Homo sapiens"	"Homo sapiens"	"Homo sapiens"	"Homo sapiens"	"Homo sapiens"	"Homo sapiens"	"Homo sapiens"	"Homo sapiens"	"Homo sapiens"	"Homo sapiens"	"Homo sapiens"	"Homo sapiens"	"Homo sapiens"	"Homo sapiens"	"Homo sapiens"	"Homo sapiens"	"Homo sapiens"	"Homo sapiens"	"Homo sapiens"	"Homo sapiens"	"Homo sapiens"	"Homo sapiens"	"Homo sapiens"	"Homo sapiens"	"Homo sapiens"	"Homo sapiens"	"Homo sapiens"	"Homo sapiens"	"Homo sapiens"	"Homo sapiens"	"Homo sapiens"	"Homo sapiens"	"Homo sapiens"	"Homo sapiens"	"Homo sapiens"	"Homo sapiens"	"Homo sapiens"	"Homo sapiens"	"Homo sapiens"	"Homo sapiens"	"Homo sapiens"	"Homo sapiens"	"Homo sapiens"	"Homo sapiens"	"Homo sapiens"	"Homo sapiens"	"Homo sapiens"	"Homo sapiens"	"Homo sapiens"	"Homo sapiens"	"Homo sapiens"	"Homo sapiens"	"Homo sapiens"	"Homo sapiens"	"Homo sapiens"	"Homo sapiens"	"Homo sapiens"	"Homo sapiens"	"Homo sapiens"	"Homo sapiens"	"Homo sapiens"	"Homo sapiens"	"Homo sapiens"	"Homo sapiens"	"Homo sapiens"	"Homo sapiens"	"Homo sapiens"	"Homo sapiens"	"Homo sapiens"	"Homo sapiens"	"Homo sapiens"	"Homo sapiens"	"Homo sapiens"	"Homo sapiens"	"Homo sapiens"	"Homo sapiens"	"Homo sapiens"	"Homo sapiens"	"Homo sapiens"	"Homo sapiens"	"Homo sapiens"	"Homo sapiens"	"Homo sapiens"	"Homo sapiens"	"Homo sapiens"	"Homo sapiens"	"Homo sapiens"	"Homo sapiens"	"Homo sapiens"	"Homo sapiens"	"Homo sapiens"	"Homo sapiens"	"Homo sapiens"	"Homo sapiens"	"Homo sapiens"	"Homo sapiens"
!Sample_characteristics_ch1	"case_id: 10167"	"case_id: 10167"	"case_id: 10212"	"case_id: 10212"	"case_id: 10515"	"case_id: 11148"	"case_id: 11157"	"case_id: 11157"	"case_id: 11181"	"case_id: 11181"	"case_id: 11275"	"case_id: 11303"	"case_id: 11437"	"case_id: 11437"	"case_id: 11642"	"case_id: 11642"	"case_id: 11716"	"case_id: 11716"	"case_id: 11731"	"case_id: 11731"	"case_id: 11873"	"case_id: 11873"	"case_id: 11918"	"case_id: 11918"	"case_id: 12031"	"case_id: 12051"	"case_id: 12051"	"case_id: 12076"	"case_id: 12124"	"case_id: 12124"	"case_id: 12139"	"case_id: 12139"	"case_id: 12146"	"case_id: 12146"	"case_id: 12158"	"case_id: 12158"	"case_id: 12169"	"case_id: 12294"	"case_id: 12294"	"case_id: 12298"	"case_id: 12298"	"case_id: 12375"	"case_id: 12385"	"case_id: 12385"	"case_id: 12417"	"case_id: 12417"	"case_id: 12447"	"case_id: 12447"	"case_id: 12450"	"case_id: 12462"	"case_id: 12462"	"case_id: 12464"	"case_id: 12464"	"case_id: 12633"	"case_id: 12663"	"case_id: 12663"	"case_id: 12724"	"case_id: 12724"	"case_id: 12740"	"case_id: 12740"	"case_id: 12742"	"case_id: 12742"	"case_id: 12792"	"case_id: 12814"	"case_id: 12861"	"case_id: 12861"	"case_id: 12874"	"case_id: 12892"	"case_id: 12892"	"case_id: 13201"	"case_id: 13201"	"case_id: 13273"	"case_id: 13273"	"case_id: 13547"	"case_id: 13547"	"case_id: 13687"	"case_id: 13687"	"case_id: 13701"	"case_id: 13701"	"case_id: 13736"	"case_id: 13736"	"case_id: 13799"	"case_id: 13799"	"case_id: 13822"	"case_id: 14070"	"case_id: 14070"	"case_id: 14273"	"case_id: 14273"	"case_id: 14467"	"case_id: 14467"	"case_id: 14554"	"case_id: 14554"	"case_id: 14559"	"case_id: 14559"	"case_id: 14915"	"case_id: 14915"	"case_id: 15021"	"case_id: 15059"	"case_id: 15059"	"case_id: 15149"	"case_id: 15149"	"case_id: 15313"	"case_id: 15313"	"case_id: 15363"	"case_id: 15363"	"case_id: 15430"	"case_id: 15430"	"case_id: 15527"	"case_id: 15527"	"case_id: 15556"	"case_id: 15556"
!Sample_characteristics_ch1	"microarray batch: A"	"microarray batch: A"	"microarray batch: A"	"microarray batch: A"	"microarray batch: A"	"microarray batch: A"	"microarray batch: A"	"microarray batch: A"	"microarray batch: A"	"microarray batch: A"	"microarray batch: A"	"microarray batch: A"	"microarray batch: A"	"microarray batch: A"	"microarray batch: A"	"microarray batch: A"	"microarray batch: A"	"microarray batch: A"	"microarray batch: A"	"microarray batch: A"	"microarray batch: A"	"microarray batch: A"	"microarray batch: A"	"microarray batch: A"	"microarray batch: A"	"microarray batch: A"	"microarray batch: A"	"microarray batch: A"	"microarray batch: A"	"microarray batch: A"	"microarray batch: A"	"microarray batch: A"	"microarray batch: A"	"microarray batch: A"	"microarray batch: A"	"microarray batch: A"	"microarray batch: A"	"microarray batch: A"	"microarray batch: A"	"microarray batch: A"	"microarray batch: A"	"microarray batch: A"	"microarray batch: A"	"microarray batch: A"	"microarray batch: A"	"microarray batch: A"	"microarray batch: A"	"microarray batch: A"	"microarray batch: A"	"microarray batch: A"	"microarray batch: A"	"microarray batch: A"	"microarray batch: A"	"microarray batch: A"	"microarray batch: A"	"microarray batch: A"	"microarray batch: A"	"microarray batch: A"	"microarray batch: A"	"microarray batch: A"	"microarray batch: A"	"microarray batch: A"	"microarray batch: A"	"microarray batch: A"	"microarray batch: A"	"microarray batch: A"	"microarray batch: A"	"microarray batch: A"	"microarray batch: A"	"microarray batch: A"	"microarray batch: A"	"microarray batch: A"	"microarray batch: A"	"microarray batch: A"	"microarray batch: A"	"microarray batch: B"	"microarray batch: B"	"microarray batch: B"	"microarray batch: B"	"microarray batch: B"	"microarray batch: B"	"microarray batch: B"	"microarray batch: B"	"microarray batch: B"	"microarray batch: B"	"microarray batch: B"	"microarray batch: B"	"microarray batch: B"	"microarray batch: B"	"microarray batch: B"	"microarray batch: B"	"microarray batch: B"	"microarray batch: B"	"microarray batch: B"	"microarray batch: B"	"microarray batch: B"	"microarray batch: B"	"microarray batch: B"	"microarray batch: B"	"microarray batch: B"	"microarray batch: B"	"microarray batch: B"	"microarray batch: B"	"microarray batch: B"	"microarray batch: B"	"microarray batch: B"	"microarray batch: B"	"microarray batch: B"	"microarray batch: B"	"microarray batch: B"	"microarray batch: B"
!Sample_characteristics_ch1	"rs5995355 genotype: GG"	"rs5995355 genotype: GG"	"rs5995355 genotype: AA"	"rs5995355 genotype: AA"	"rs5995355 genotype: AG"	"rs5995355 genotype: AG"	"rs5995355 genotype: AG"	"rs5995355 genotype: AG"	"rs5995355 genotype: AG"	"rs5995355 genotype: AG"	"rs5995355 genotype: GG"	"rs5995355 genotype: AG"	"rs5995355 genotype: AG"	"rs5995355 genotype: AG"	"rs5995355 genotype: AG"	"rs5995355 genotype: AG"	"rs5995355 genotype: AG"	"rs5995355 genotype: AG"	"rs5995355 genotype: AA"	"rs5995355 genotype: AA"	"rs5995355 genotype: AG"	"rs5995355 genotype: AG"	"tissue: adjacent nontumor"	"tissue: Tumor"	"rs5995355 genotype: AG"	"rs5995355 genotype: GG"	"rs5995355 genotype: GG"	"rs5995355 genotype: GG"	"rs5995355 genotype: AG"	"rs5995355 genotype: AG"	"rs5995355 genotype: GG"	"rs5995355 genotype: GG"	"rs5995355 genotype: AG"	"rs5995355 genotype: AG"	"rs5995355 genotype: AA"	"rs5995355 genotype: AA"	"rs5995355 genotype: AG"	"rs5995355 genotype: AG"	"rs5995355 genotype: AG"	"rs5995355 genotype: AG"	"rs5995355 genotype: AG"	"rs5995355 genotype: GG"	"rs5995355 genotype: AA"	"rs5995355 genotype: AA"	"rs5995355 genotype: AG"	"rs5995355 genotype: AG"	"rs5995355 genotype: AG"	"rs5995355 genotype: AG"	"rs5995355 genotype: AG"	"tissue: Tumor"	"tissue: adjacent nontumor"	"tissue: Tumor"	"tissue: adjacent nontumor"	"rs5995355 genotype: AG"	"rs5995355 genotype: AA"	"rs5995355 genotype: AA"	"rs5995355 genotype: GG"	"rs5995355 genotype: GG"	"rs5995355 genotype: GG"	"rs5995355 genotype: GG"	"rs5995355 genotype: GG"	"rs5995355 genotype: GG"	"rs5995355 genotype: AG"	"rs5995355 genotype: AA"	"rs5995355 genotype: GG"	"rs5995355 genotype: GG"	"rs5995355 genotype: GG"	"rs5995355 genotype: AA"	"rs5995355 genotype: AA"	"rs5995355 genotype: AG"	"rs5995355 genotype: AG"	"rs5995355 genotype: AG"	"rs5995355 genotype: AG"	"rs5995355 genotype: AG"	"rs5995355 genotype: AG"	"rs5995355 genotype: AG"	"rs5995355 genotype: AG"	"tissue: adjacent nontumor"	"tissue: Tumor"	"rs5995355 genotype: GG"	"rs5995355 genotype: GG"	"rs5995355 genotype: AG"	"rs5995355 genotype: AG"	"rs5995355 genotype: GG"	"rs5995355 genotype: GG"	"rs5995355 genotype: GG"	"rs5995355 genotype: AG"	"rs5995355 genotype: AG"	"rs5995355 genotype: GG"	"rs5995355 genotype: GG"	"rs5995355 genotype: AG"	"rs5995355 genotype: AG"	"rs5995355 genotype: AA"	"rs5995355 genotype: AA"	"rs5995355 genotype: AA"	"rs5995355 genotype: AA"	"rs5995355 genotype: AG"	"tissue: adjacent nontumor"	"tissue: Tumor"	"rs5995355 genotype: GG"	"rs5995355 genotype: GG"	"rs5995355 genotype: AA"	"rs5995355 genotype: AA"	"rs5995355 genotype: AG"	"rs5995355 genotype: AG"	"tissue: adjacent nontumor"	"tissue: Tumor"	"tissue: adjacent nontumor"	"tissue: Tumor"	"rs5995355 genotype: GG"	"rs5995355 genotype: GG"
!Sample_characteristics_ch1	"tissue: adjacent nontumor"	"tissue: Tumor"	"tissue: adjacent nontumor"	"tissue: Tumor"	"tissue: adjacent nontumor"	"tissue: Tumor"	"tissue: Tumor"	"tissue: adjacent nontumor"	"tissue: adjacent nontumor"	"tissue: Tumor"	"tissue: Tumor"	"tissue: adjacent nontumor"	"tissue: Tumor"	"tissue: adjacent nontumor"	"tissue: Tumor"	"tissue: adjacent nontumor"	"tissue: adjacent nontumor"	"tissue: Tumor"	"tissue: Tumor"	"tissue: adjacent nontumor"	"tissue: adjacent nontumor"	"tissue: Tumor"	""	"mir34a: -2.2859"	"tissue: adjacent nontumor"	"tissue: adjacent nontumor"	"tissue: Tumor"	"tissue: adjacent nontumor"	"tissue: adjacent nontumor"	"tissue: Tumor"	"tissue: adjacent nontumor"	"tissue: Tumor"	"tissue: adjacent nontumor"	"tissue: Tumor"	"tissue: Tumor"	"tissue: adjacent nontumor"	"tissue: adjacent nontumor"	"tissue: adjacent nontumor"	"tissue: Tumor"	"tissue: adjacent nontumor"	"tissue: Tumor"	"tissue: Tumor"	"tissue: Tumor"	"tissue: Tumor"	"tissue: adjacent nontumor"	"tissue: Tumor"	"tissue: Tumor"	"tissue: adjacent nontumor"	"tissue: Tumor"	"mir34a: -0.1796333"	""	"mir34a: 0.8006"	""	"tissue: adjacent nontumor"	"tissue: Tumor"	"tissue: adjacent nontumor"	"tissue: Tumor"	"tissue: adjacent nontumor"	"tissue: Tumor"	"tissue: adjacent nontumor"	"tissue: Tumor"	"tissue: adjacent nontumor"	"tissue: Tumor"	"tissue: Tumor"	"tissue: Tumor"	"tissue: adjacent nontumor"	"tissue: adjacent nontumor"	"tissue: adjacent nontumor"	"tissue: Tumor"	"tissue: adjacent nontumor"	"tissue: Tumor"	"tissue: Tumor"	"tissue: adjacent nontumor"	"tissue: Tumor"	"tissue: adjacent nontumor"	"tissue: adjacent nontumor"	"tissue: Tumor"	""	"mir34a: 0.1046333"	"tissue: adjacent nontumor"	"tissue: Tumor"	"tissue: Tumor"	"tissue: adjacent nontumor"	"tissue: Tumor"	"tissue: Tumor"	"tissue: adjacent nontumor"	"tissue: adjacent nontumor"	"tissue: Tumor"	"tissue: adjacent nontumor"	"tissue: Tumor"	"tissue: adjacent nontumor"	"tissue: Tumor"	"tissue: adjacent nontumor"	"tissue: Tumor"	"tissue: adjacent nontumor"	"tissue: Tumor"	"tissue: adjacent nontumor"	""	"mir34a: -2.1792"	"tissue: adjacent nontumor"	"tissue: Tumor"	"tissue: adjacent nontumor"	"tissue: Tumor"	"tissue: Tumor"	"tissue: adjacent nontumor"	""	"mir34a: 4.147533"	""	"mir34a: -1.14555"	"tissue: adjacent nontumor"	"tissue: Tumor"
!Sample_characteristics_ch1	""	"mir34a: -1.071133"	""	"mir34a: -1.345333"	""	"mir34a: -1.495267"	"mir34a: -1.96705"	""	""	"mir34a: -2.203767"	"mir34a: -0.8128"	""	"mir34a: -2.18285"	""	"mir34a: -0.8743666"	""	""	"mir34a: -1.556167"	"mir34a: -0.9975666"	""	""	"mir34a: -0.0602333"	""	"mir34bc: -9.665983"	""	""	"mir34a: -0.1875333"	""	""	"mir34a: -0.5555333"	""	"mir34a: -0.3975"	""	"mir34a: -1.40455"	"mir34a: -0.7280667"	""	""	""	"mir34a: -0.973"	""	"mir34a: -0.9994667"	"mir34a: -1.077467"	""	"mir34a: -2.182933"	""	"mir34a: -1.9037"	"mir34a: -1.724067"	""	"mir34a: -0.4142333"	"mir34bc: -8.6869"	""	"mir34bc: -6.19415"	""	""	"mir34a: -1.6526"	""	"mir34a: -0.7917666"	""	"mir34a: -0.7807"	""	"mir34a: -1.5627"	""	"mir34a: -0.8783"	"mir34a: -2.212633"	"mir34a: -2.3946"	""	""	""	"mir34a: -2.4685"	""	"mir34a: -0.0425667"	"mir34a: -2.435167"	""	"mir34a: -3.5145"	""	""	"mir34a: -2.032233"	""	"mir34bc: -5.8807165"	""	"mir34a: -2.040767"	"mir34a: -1.811133"	""	"mir34a: -3.211467"	"mir34a: -2.1417"	""	""	"mir34a: -2.5026"	""	"mir34a: -1.709567"	""	"mir34a: -1.667933"	""	"mir34a: -0.9798"	""	"mir34a: -0.5946"	""	""	"mir34bc: -10.806535"	""	"mir34a: -1.466533"	""	"mir34a: -1.3705"	"mir34a: -3.043267"	""	""	"mir34bc: -1.9805835"	""	"mir34bc: -7.73735"	""	"mir34a: -0.3085333"
!Sample_characteristics_ch1	""	"mir34bc: -8.289283"	""	"mir34bc: -8.1616"	""	"mir34bc: -7.2334665"	"mir34bc: -10.774035"	""	""	"mir34bc: -9.7547665"	"mir34bc: -6.9421665"	""	"mir34bc: -10.445865"	""	"mir34bc: -8.5988335"	""	""	"mir34bc: -4.8704835"	"mir34bc: -7.5248005"	""	""	"mir34bc: -5.537317"	""	""	""	""	"mir34bc: -6.12865"	""	""	"mir34bc: -7.39275"	""	"mir34bc: -5.974017"	""	"mir34bc: -9.7332165"	"mir34bc: -6.4562835"	""	""	""	"mir34bc: -8.1817165"	""	"mir34bc: -7.7029"	"mir34bc: -7.452367"	""	"mir34bc: -8.7399"	""	"mir34bc: -8.77815"	"mir34bc: -9.476633"	""	"mir34bc: -9.3958665"	""	""	""	""	""	"mir34bc: -7.7881"	""	"mir34bc: -7.21035"	""	"mir34bc: -5.80115"	""	"mir34bc: -7.806333"	""	"mir34bc: -7.1173165"	"mir34bc: -8.9717505"	"mir34bc: -7.9742995"	""	""	""	"mir34bc: -8.8846335"	""	"mir34bc: -6.5798665"	"mir34bc: -9.7881835"	""	"mir34bc: -9.6473665"	""	""	"mir34bc: -8.0417665"	""	""	""	"mir34bc: -9.487517"	"mir34bc: -8.3433495"	""	"mir34bc: -9.7510335"	"mir34bc: -8.6029"	""	""	"mir34bc: -8.9851665"	""	"mir34bc: -7.5735665"	""	"mir34bc: -9.8870085"	""	"mir34bc: -7.9932085"	""	"mir34bc: -10.2798515"	""	""	""	""	"mir34bc: -9.147583"	""	"mir34bc: -8.104283"	"mir34bc: -10.0700185"	""	""	""	""	""	""	"mir34bc: -6.576267"
!Sample_treatment_protocol_ch1	"NA"	"NA"	"NA"	"NA"	"NA"	"NA"	"NA"	"NA"	"NA"	"NA"	"NA"	"NA"	"NA"	"NA"	"NA"	"NA"	"NA"	"NA"	"NA"	"NA"	"NA"	"NA"	"NA"	"NA"	"NA"	"NA"	"NA"	"NA"	"NA"	"NA"	"NA"	"NA"	"NA"	"NA"	"NA"	"NA"	"NA"	"NA"	"NA"	"NA"	"NA"	"NA"	"NA"	"NA"	"NA"	"NA"	"NA"	"NA"	"NA"	"NA"	"NA"	"NA"	"NA"	"NA"	"NA"	"NA"	"NA"	"NA"	"NA"	"NA"	"NA"	"NA"	"NA"	"NA"	"NA"	"NA"	"NA"	"NA"	"NA"	"NA"	"NA"	"NA"	"NA"	"NA"	"NA"	"NA"	"NA"	"NA"	"NA"	"NA"	"NA"	"NA"	"NA"	"NA"	"NA"	"NA"	"NA"	"NA"	"NA"	"NA"	"NA"	"NA"	"NA"	"NA"	"NA"	"NA"	"NA"	"NA"	"NA"	"NA"	"NA"	"NA"	"NA"	"NA"	"NA"	"NA"	"NA"	"NA"	"NA"	"NA"	"NA"
!Sample_growth_protocol_ch1	"NA"	"NA"	"NA"	"NA"	"NA"	"NA"	"NA"	"NA"	"NA"	"NA"	"NA"	"NA"	"NA"	"NA"	"NA"	"NA"	"NA"	"NA"	"NA"	"NA"	"NA"	"NA"	"NA"	"NA"	"NA"	"NA"	"NA"	"NA"	"NA"	"NA"	"NA"	"NA"	"NA"	"NA"	"NA"	"NA"	"NA"	"NA"	"NA"	"NA"	"NA"	"NA"	"NA"	"NA"	"NA"	"NA"	"NA"	"NA"	"NA"	"NA"	"NA"	"NA"	"NA"	"NA"	"NA"	"NA"	"NA"	"NA"	"NA"	"NA"	"NA"	"NA"	"NA"	"NA"	"NA"	"NA"	"NA"	"NA"	"NA"	"NA"	"NA"	"NA"	"NA"	"NA"	"NA"	"NA"	"NA"	"NA"	"NA"	"NA"	"NA"	"NA"	"NA"	"NA"	"NA"	"NA"	"NA"	"NA"	"NA"	"NA"	"NA"	"NA"	"NA"	"NA"	"NA"	"NA"	"NA"	"NA"	"NA"	"NA"	"NA"	"NA"	"NA"	"NA"	"NA"	"NA"	"NA"	"NA"	"NA"	"NA"	"NA"
!Sample_molecule_ch1	"total RNA"	"total RNA"	"total RNA"	"total RNA"	"total RNA"	"total RNA"	"total RNA"	"total RNA"	"total RNA"	"total RNA"	"total RNA"	"total RNA"	"total RNA"	"total RNA"	"total RNA"	"total RNA"	"total RNA"	"total RNA"	"total RNA"	"total RNA"	"total RNA"	"total RNA"	"total RNA"	"total RNA"	"total RNA"	"total RNA"	"total RNA"	"total RNA"	"total RNA"	"total RNA"	"total RNA"	"total RNA"	"total RNA"	"total RNA"	"total RNA"	"total RNA"	"total RNA"	"total RNA"	"total RNA"	"total RNA"	"total RNA"	"total RNA"	"total RNA"	"total RNA"	"total RNA"	"total RNA"	"total RNA"	"total RNA"	"total RNA"	"total RNA"	"total RNA"	"total RNA"	"total RNA"	"total RNA"	"total RNA"	"total RNA"	"total RNA"	"total RNA"	"total RNA"	"total RNA"	"total RNA"	"total RNA"	"total RNA"	"total RNA"	"total RNA"	"total RNA"	"total RNA"	"total RNA"	"total RNA"	"total RNA"	"total RNA"	"total RNA"	"total RNA"	"total RNA"	"total RNA"	"total RNA"	"total RNA"	"total RNA"	"total RNA"	"total RNA"	"total RNA"	"total RNA"	"total RNA"	"total RNA"	"total RNA"	"total RNA"	"total RNA"	"total RNA"	"total RNA"	"total RNA"	"total RNA"	"total RNA"	"total RNA"	"total RNA"	"total RNA"	"total RNA"	"total RNA"	"total RNA"	"total RNA"	"total RNA"	"total RNA"	"total RNA"	"total RNA"	"total RNA"	"total RNA"	"total RNA"	"total RNA"	"total RNA"	"total RNA"	"total RNA"	"total RNA"
!Sample_extract_protocol_ch1	"Trizol extraction of total RNA was performed according to the manufacturer's instructions."	"Trizol extraction of total RNA was performed according to the manufacturer's instructions."	"Trizol extraction of total RNA was performed according to the manufacturer's instructions."	"Trizol extraction of total RNA was performed according to the manufacturer's instructions."	"Trizol extraction of total RNA was performed according to the manufacturer's instructions."	"Trizol extraction of total RNA was performed according to the manufacturer's instructions."	"Trizol extraction of total RNA was performed according to the manufacturer's instructions."	"Trizol extraction of total RNA was performed according to the manufacturer's instructions."	"Trizol extraction of total RNA was performed according to the manufacturer's instructions."	"Trizol extraction of total RNA was performed according to the manufacturer's instructions."	"Trizol extraction of total RNA was performed according to the manufacturer's instructions."	"Trizol extraction of total RNA was performed according to the manufacturer's instructions."	"Trizol extraction of total RNA was performed according to the manufacturer's instructions."	"Trizol extraction of total RNA was performed according to the manufacturer's instructions."	"Trizol extraction of total RNA was performed according to the manufacturer's instructions."	"Trizol extraction of total RNA was performed according to the manufacturer's instructions."	"Trizol extraction of total RNA was performed according to the manufacturer's instructions."	"Trizol extraction of total RNA was performed according to the manufacturer's instructions."	"Trizol extraction of total RNA was performed according to the manufacturer's instructions."	"Trizol extraction of total RNA was performed according to the manufacturer's instructions."	"Trizol extraction of total RNA was performed according to the manufacturer's instructions."	"Trizol extraction of total RNA was performed according to the manufacturer's instructions."	"Trizol extraction of total RNA was performed according to the manufacturer's instructions."	"Trizol extraction of total RNA was performed according to the manufacturer's instructions."	"Trizol extraction of total RNA was performed according to the manufacturer's instructions."	"Trizol extraction of total RNA was performed according to the manufacturer's instructions."	"Trizol extraction of total RNA was performed according to the manufacturer's instructions."	"Trizol extraction of total RNA was performed according to the manufacturer's instructions."	"Trizol extraction of total RNA was performed according to the manufacturer's instructions."	"Trizol extraction of total RNA was performed according to the manufacturer's instructions."	"Trizol extraction of total RNA was performed according to the manufacturer's instructions."	"Trizol extraction of total RNA was performed according to the manufacturer's instructions."	"Trizol extraction of total RNA was performed according to the manufacturer's instructions."	"Trizol extraction of total RNA was performed according to the manufacturer's instructions."	"Trizol extraction of total RNA was performed according to the manufacturer's instructions."	"Trizol extraction of total RNA was performed according to the manufacturer's instructions."	"Trizol extraction of total RNA was performed according to the manufacturer's instructions."	"Trizol extraction of total RNA was performed according to the manufacturer's instructions."	"Trizol extraction of total RNA was performed according to the manufacturer's instructions."	"Trizol extraction of total RNA was performed according to the manufacturer's instructions."	"Trizol extraction of total RNA was performed according to the manufacturer's instructions."	"Trizol extraction of total RNA was performed according to the manufacturer's instructions."	"Trizol extraction of total RNA was performed according to the manufacturer's instructions."	"Trizol extraction of total RNA was performed according to the manufacturer's instructions."	"Trizol extraction of total RNA was performed according to the manufacturer's instructions."	"Trizol extraction of total RNA was performed according to the manufacturer's instructions."	"Trizol extraction of total RNA was performed according to the manufacturer's instructions."	"Trizol extraction of total RNA was performed according to the manufacturer's instructions."	"Trizol extraction of total RNA was performed according to the manufacturer's instructions."	"Trizol extraction of total RNA was performed according to the manufacturer's instructions."	"Trizol extraction of total RNA was performed according to the manufacturer's instructions."	"Trizol extraction of total RNA was performed according to the manufacturer's instructions."	"Trizol extraction of total RNA was performed according to the manufacturer's instructions."	"Trizol extraction of total RNA was performed according to the manufacturer's instructions."	"Trizol extraction of total RNA was performed according to the manufacturer's instructions."	"Trizol extraction of total RNA was performed according to the manufacturer's instructions."	"Trizol extraction of total RNA was performed according to the manufacturer's instructions."	"Trizol extraction of total RNA was performed according to the manufacturer's instructions."	"Trizol extraction of total RNA was performed according to the manufacturer's instructions."	"Trizol extraction of total RNA was performed according to the manufacturer's instructions."	"Trizol extraction of total RNA was performed according to the manufacturer's instructions."	"Trizol extraction of total RNA was performed according to the manufacturer's instructions."	"Trizol extraction of total RNA was performed according to the manufacturer's instructions."	"Trizol extraction of total RNA was performed according to the manufacturer's instructions."	"Trizol extraction of total RNA was performed according to the manufacturer's instructions."	"Trizol extraction of total RNA was performed according to the manufacturer's instructions."	"Trizol extraction of total RNA was performed according to the manufacturer's instructions."	"Trizol extraction of total RNA was performed according to the manufacturer's instructions."	"Trizol extraction of total RNA was performed according to the manufacturer's instructions."	"Trizol extraction of total RNA was performed according to the manufacturer's instructions."	"Trizol extraction of total RNA was performed according to the manufacturer's instructions."	"Trizol extraction of total RNA was performed according to the manufacturer's instructions."	"Trizol extraction of total RNA was performed according to the manufacturer's instructions."	"Trizol extraction of total RNA was performed according to the manufacturer's instructions."	"Trizol extraction of total RNA was performed according to the manufacturer's instructions."	"Trizol extraction of total RNA was performed according to the manufacturer's instructions."	"Trizol extraction of total RNA was performed according to the manufacturer's instructions."	"Trizol extraction of total RNA was performed according to the manufacturer's instructions."	"Trizol extraction of total RNA was performed according to the manufacturer's instructions."	"Trizol extraction of total RNA was performed according to the manufacturer's instructions."	"Trizol extraction of total RNA was performed according to the manufacturer's instructions."	"Trizol extraction of total RNA was performed according to the manufacturer's instructions."	"Trizol extraction of total RNA was performed according to the manufacturer's instructions."	"Trizol extraction of total RNA was performed according to the manufacturer's instructions."	"Trizol extraction of total RNA was performed according to the manufacturer's instructions."	"Trizol extraction of total RNA was performed according to the manufacturer's instructions."	"Trizol extraction of total RNA was performed according to the manufacturer's instructions."	"Trizol extraction of total RNA was performed according to the manufacturer's instructions."	"Trizol extraction of total RNA was performed according to the manufacturer's instructions."	"Trizol extraction of total RNA was performed according to the manufacturer's instructions."	"Trizol extraction of total RNA was performed according to the manufacturer's instructions."	"Trizol extraction of total RNA was performed according to the manufacturer's instructions."	"Trizol extraction of total RNA was performed according to the manufacturer's instructions."	"Trizol extraction of total RNA was performed according to the manufacturer's instructions."	"Trizol extraction of total RNA was performed according to the manufacturer's instructions."	"Trizol extraction of total RNA was performed according to the manufacturer's instructions."	"Trizol extraction of total RNA was performed according to the manufacturer's instructions."	"Trizol extraction of total RNA was performed according to the manufacturer's instructions."	"Trizol extraction of total RNA was performed according to the manufacturer's instructions."	"Trizol extraction of total RNA was performed according to the manufacturer's instructions."	"Trizol extraction of total RNA was performed according to the manufacturer's instructions."	"Trizol extraction of total RNA was performed according to the manufacturer's instructions."	"Trizol extraction of total RNA was performed according to the manufacturer's instructions."	"Trizol extraction of total RNA was performed according to the manufacturer's instructions."	"Trizol extraction of total RNA was performed according to the manufacturer's instructions."	"Trizol extraction of total RNA was performed according to the manufacturer's instructions."	"Trizol extraction of total RNA was performed according to the manufacturer's instructions."	"Trizol extraction of total RNA was performed according to the manufacturer's instructions."	"Trizol extraction of total RNA was performed according to the manufacturer's instructions."	"Trizol extraction of total RNA was performed according to the manufacturer's instructions."	"Trizol extraction of total RNA was performed according to the manufacturer's instructions."
!Sample_label_ch1	"biotin"	"biotin"	"biotin"	"biotin"	"biotin"	"biotin"	"biotin"	"biotin"	"biotin"	"biotin"	"biotin"	"biotin"	"biotin"	"biotin"	"biotin"	"biotin"	"biotin"	"biotin"	"biotin"	"biotin"	"biotin"	"biotin"	"biotin"	"biotin"	"biotin"	"biotin"	"biotin"	"biotin"	"biotin"	"biotin"	"biotin"	"biotin"	"biotin"	"biotin"	"biotin"	"biotin"	"biotin"	"biotin"	"biotin"	"biotin"	"biotin"	"biotin"	"biotin"	"biotin"	"biotin"	"biotin"	"biotin"	"biotin"	"biotin"	"biotin"	"biotin"	"biotin"	"biotin"	"biotin"	"biotin"	"biotin"	"biotin"	"biotin"	"biotin"	"biotin"	"biotin"	"biotin"	"biotin"	"biotin"	"biotin"	"biotin"	"biotin"	"biotin"	"biotin"	"biotin"	"biotin"	"biotin"	"biotin"	"biotin"	"biotin"	"biotin"	"biotin"	"biotin"	"biotin"	"biotin"	"biotin"	"biotin"	"biotin"	"biotin"	"biotin"	"biotin"	"biotin"	"biotin"	"biotin"	"biotin"	"biotin"	"biotin"	"biotin"	"biotin"	"biotin"	"biotin"	"biotin"	"biotin"	"biotin"	"biotin"	"biotin"	"biotin"	"biotin"	"biotin"	"biotin"	"biotin"	"biotin"	"biotin"	"biotin"	"biotin"	"biotin"
!Sample_label_protocol_ch1	"Biotinylated cRNA were prepared according to the standard Affymetrix protocol from 5 ug total RNA"	"Biotinylated cRNA were prepared according to the standard Affymetrix protocol from 5 ug total RNA"	"Biotinylated cRNA were prepared according to the standard Affymetrix protocol from 5 ug total RNA"	"Biotinylated cRNA were prepared according to the standard Affymetrix protocol from 5 ug total RNA"	"Biotinylated cRNA were prepared according to the standard Affymetrix protocol from 5 ug total RNA"	"Biotinylated cRNA were prepared according to the standard Affymetrix protocol from 5 ug total RNA"	"Biotinylated cRNA were prepared according to the standard Affymetrix protocol from 5 ug total RNA"	"Biotinylated cRNA were prepared according to the standard Affymetrix protocol from 5 ug total RNA"	"Biotinylated cRNA were prepared according to the standard Affymetrix protocol from 5 ug total RNA"	"Biotinylated cRNA were prepared according to the standard Affymetrix protocol from 5 ug total RNA"	"Biotinylated cRNA were prepared according to the standard Affymetrix protocol from 5 ug total RNA"	"Biotinylated cRNA were prepared according to the standard Affymetrix protocol from 5 ug total RNA"	"Biotinylated cRNA were prepared according to the standard Affymetrix protocol from 5 ug total RNA"	"Biotinylated cRNA were prepared according to the standard Affymetrix protocol from 5 ug total RNA"	"Biotinylated cRNA were prepared according to the standard Affymetrix protocol from 5 ug total RNA"	"Biotinylated cRNA were prepared according to the standard Affymetrix protocol from 5 ug total RNA"	"Biotinylated cRNA were prepared according to the standard Affymetrix protocol from 5 ug total RNA"	"Biotinylated cRNA were prepared according to the standard Affymetrix protocol from 5 ug total RNA"	"Biotinylated cRNA were prepared according to the standard Affymetrix protocol from 5 ug total RNA"	"Biotinylated cRNA were prepared according to the standard Affymetrix protocol from 5 ug total RNA"	"Biotinylated cRNA were prepared according to the standard Affymetrix protocol from 5 ug total RNA"	"Biotinylated cRNA were prepared according to the standard Affymetrix protocol from 5 ug total RNA"	"Biotinylated cRNA were prepared according to the standard Affymetrix protocol from 5 ug total RNA"	"Biotinylated cRNA were prepared according to the standard Affymetrix protocol from 5 ug total RNA"	"Biotinylated cRNA were prepared according to the standard Affymetrix protocol from 5 ug total RNA"	"Biotinylated cRNA were prepared according to the standard Affymetrix protocol from 5 ug total RNA"	"Biotinylated cRNA were prepared according to the standard Affymetrix protocol from 5 ug total RNA"	"Biotinylated cRNA were prepared according to the standard Affymetrix protocol from 5 ug total RNA"	"Biotinylated cRNA were prepared according to the standard Affymetrix protocol from 5 ug total RNA"	"Biotinylated cRNA were prepared according to the standard Affymetrix protocol from 5 ug total RNA"	"Biotinylated cRNA were prepared according to the standard Affymetrix protocol from 5 ug total RNA"	"Biotinylated cRNA were prepared according to the standard Affymetrix protocol from 5 ug total RNA"	"Biotinylated cRNA were prepared according to the standard Affymetrix protocol from 5 ug total RNA"	"Biotinylated cRNA were prepared according to the standard Affymetrix protocol from 5 ug total RNA"	"Biotinylated cRNA were prepared according to the standard Affymetrix protocol from 5 ug total RNA"	"Biotinylated cRNA were prepared according to the standard Affymetrix protocol from 5 ug total RNA"	"Biotinylated cRNA were prepared according to the standard Affymetrix protocol from 5 ug total RNA"	"Biotinylated cRNA were prepared according to the standard Affymetrix protocol from 5 ug total RNA"	"Biotinylated cRNA were prepared according to the standard Affymetrix protocol from 5 ug total RNA"	"Biotinylated cRNA were prepared according to the standard Affymetrix protocol from 5 ug total RNA"	"Biotinylated cRNA were prepared according to the standard Affymetrix protocol from 5 ug total RNA"	"Biotinylated cRNA were prepared according to the standard Affymetrix protocol from 5 ug total RNA"	"Biotinylated cRNA were prepared according to the standard Affymetrix protocol from 5 ug total RNA"	"Biotinylated cRNA were prepared according to the standard Affymetrix protocol from 5 ug total RNA"	"Biotinylated cRNA were prepared according to the standard Affymetrix protocol from 5 ug total RNA"	"Biotinylated cRNA were prepared according to the standard Affymetrix protocol from 5 ug total RNA"	"Biotinylated cRNA were prepared according to the standard Affymetrix protocol from 5 ug total RNA"	"Biotinylated cRNA were prepared according to the standard Affymetrix protocol from 5 ug total RNA"	"Biotinylated cRNA were prepared according to the standard Affymetrix protocol from 5 ug total RNA"	"Biotinylated cRNA were prepared according to the standard Affymetrix protocol from 5 ug total RNA"	"Biotinylated cRNA were prepared according to the standard Affymetrix protocol from 5 ug total RNA"	"Biotinylated cRNA were prepared according to the standard Affymetrix protocol from 5 ug total RNA"	"Biotinylated cRNA were prepared according to the standard Affymetrix protocol from 5 ug total RNA"	"Biotinylated cRNA were prepared according to the standard Affymetrix protocol from 5 ug total RNA"	"Biotinylated cRNA were prepared according to the standard Affymetrix protocol from 5 ug total RNA"	"Biotinylated cRNA were prepared according to the standard Affymetrix protocol from 5 ug total RNA"	"Biotinylated cRNA were prepared according to the standard Affymetrix protocol from 5 ug total RNA"	"Biotinylated cRNA were prepared according to the standard Affymetrix protocol from 5 ug total RNA"	"Biotinylated cRNA were prepared according to the standard Affymetrix protocol from 5 ug total RNA"	"Biotinylated cRNA were prepared according to the standard Affymetrix protocol from 5 ug total RNA"	"Biotinylated cRNA were prepared according to the standard Affymetrix protocol from 5 ug total RNA"	"Biotinylated cRNA were prepared according to the standard Affymetrix protocol from 5 ug total RNA"	"Biotinylated cRNA were prepared according to the standard Affymetrix protocol from 5 ug total RNA"	"Biotinylated cRNA were prepared according to the standard Affymetrix protocol from 5 ug total RNA"	"Biotinylated cRNA were prepared according to the standard Affymetrix protocol from 5 ug total RNA"	"Biotinylated cRNA were prepared according to the standard Affymetrix protocol from 5 ug total RNA"	"Biotinylated cRNA were prepared according to the standard Affymetrix protocol from 5 ug total RNA"	"Biotinylated cRNA were prepared according to the standard Affymetrix protocol from 5 ug total RNA"	"Biotinylated cRNA were prepared according to the standard Affymetrix protocol from 5 ug total RNA"	"Biotinylated cRNA were prepared according to the standard Affymetrix protocol from 5 ug total RNA"	"Biotinylated cRNA were prepared according to the standard Affymetrix protocol from 5 ug total RNA"	"Biotinylated cRNA were prepared according to the standard Affymetrix protocol from 5 ug total RNA"	"Biotinylated cRNA were prepared according to the standard Affymetrix protocol from 5 ug total RNA"	"Biotinylated cRNA were prepared according to the standard Affymetrix protocol from 5 ug total RNA"	"Biotinylated cRNA were prepared according to the standard Affymetrix protocol from 5 ug total RNA"	"Biotinylated cRNA were prepared according to the standard Affymetrix protocol from 5 ug total RNA"	"Biotinylated cRNA were prepared according to the standard Affymetrix protocol from 5 ug total RNA"	"Biotinylated cRNA were prepared according to the standard Affymetrix protocol from 5 ug total RNA"	"Biotinylated cRNA were prepared according to the standard Affymetrix protocol from 5 ug total RNA"	"Biotinylated cRNA were prepared according to the standard Affymetrix protocol from 5 ug total RNA"	"Biotinylated cRNA were prepared according to the standard Affymetrix protocol from 5 ug total RNA"	"Biotinylated cRNA were prepared according to the standard Affymetrix protocol from 5 ug total RNA"	"Biotinylated cRNA were prepared according to the standard Affymetrix protocol from 5 ug total RNA"	"Biotinylated cRNA were prepared according to the standard Affymetrix protocol from 5 ug total RNA"	"Biotinylated cRNA were prepared according to the standard Affymetrix protocol from 5 ug total RNA"	"Biotinylated cRNA were prepared according to the standard Affymetrix protocol from 5 ug total RNA"	"Biotinylated cRNA were prepared according to the standard Affymetrix protocol from 5 ug total RNA"	"Biotinylated cRNA were prepared according to the standard Affymetrix protocol from 5 ug total RNA"	"Biotinylated cRNA were prepared according to the standard Affymetrix protocol from 5 ug total RNA"	"Biotinylated cRNA were prepared according to the standard Affymetrix protocol from 5 ug total RNA"	"Biotinylated cRNA were prepared according to the standard Affymetrix protocol from 5 ug total RNA"	"Biotinylated cRNA were prepared according to the standard Affymetrix protocol from 5 ug total RNA"	"Biotinylated cRNA were prepared according to the standard Affymetrix protocol from 5 ug total RNA"	"Biotinylated cRNA were prepared according to the standard Affymetrix protocol from 5 ug total RNA"	"Biotinylated cRNA were prepared according to the standard Affymetrix protocol from 5 ug total RNA"	"Biotinylated cRNA were prepared according to the standard Affymetrix protocol from 5 ug total RNA"	"Biotinylated cRNA were prepared according to the standard Affymetrix protocol from 5 ug total RNA"	"Biotinylated cRNA were prepared according to the standard Affymetrix protocol from 5 ug total RNA"	"Biotinylated cRNA were prepared according to the standard Affymetrix protocol from 5 ug total RNA"	"Biotinylated cRNA were prepared according to the standard Affymetrix protocol from 5 ug total RNA"	"Biotinylated cRNA were prepared according to the standard Affymetrix protocol from 5 ug total RNA"	"Biotinylated cRNA were prepared according to the standard Affymetrix protocol from 5 ug total RNA"	"Biotinylated cRNA were prepared according to the standard Affymetrix protocol from 5 ug total RNA"	"Biotinylated cRNA were prepared according to the standard Affymetrix protocol from 5 ug total RNA"	"Biotinylated cRNA were prepared according to the standard Affymetrix protocol from 5 ug total RNA"	"Biotinylated cRNA were prepared according to the standard Affymetrix protocol from 5 ug total RNA"	"Biotinylated cRNA were prepared according to the standard Affymetrix protocol from 5 ug total RNA"	"Biotinylated cRNA were prepared according to the standard Affymetrix protocol from 5 ug total RNA"	"Biotinylated cRNA were prepared according to the standard Affymetrix protocol from 5 ug total RNA"	"Biotinylated cRNA were prepared according to the standard Affymetrix protocol from 5 ug total RNA"	"Biotinylated cRNA were prepared according to the standard Affymetrix protocol from 5 ug total RNA"
!Sample_taxid_ch1	"9606"	"9606"	"9606"	"9606"	"9606"	"9606"	"9606"	"9606"	"9606"	"9606"	"9606"	"9606"	"9606"	"9606"	"9606"	"9606"	"9606"	"9606"	"9606"	"9606"	"9606"	"9606"	"9606"	"9606"	"9606"	"9606"	"9606"	"9606"	"9606"	"9606"	"9606"	"9606"	"9606"	"9606"	"9606"	"9606"	"9606"	"9606"	"9606"	"9606"	"9606"	"9606"	"9606"	"9606"	"9606"	"9606"	"9606"	"9606"	"9606"	"9606"	"9606"	"9606"	"9606"	"9606"	"9606"	"9606"	"9606"	"9606"	"9606"	"9606"	"9606"	"9606"	"9606"	"9606"	"9606"	"9606"	"9606"	"9606"	"9606"	"9606"	"9606"	"9606"	"9606"	"9606"	"9606"	"9606"	"9606"	"9606"	"9606"	"9606"	"9606"	"9606"	"9606"	"9606"	"9606"	"9606"	"9606"	"9606"	"9606"	"9606"	"9606"	"9606"	"9606"	"9606"	"9606"	"9606"	"9606"	"9606"	"9606"	"9606"	"9606"	"9606"	"9606"	"9606"	"9606"	"9606"	"9606"	"9606"	"9606"	"9606"	"9606"
!Sample_hyb_protocol	"Following fragmentation  cRNA were hybridized using a Affymetrix U133A arrays according to manufacterer's specifications"	"Following fragmentation  cRNA were hybridized using a Affymetrix U133A arrays according to manufacterer's specifications"	"Following fragmentation  cRNA were hybridized using a Affymetrix U133A arrays according to manufacterer's specifications"	"Following fragmentation  cRNA were hybridized using a Affymetrix U133A arrays according to manufacterer's specifications"	"Following fragmentation  cRNA were hybridized using a Affymetrix U133A arrays according to manufacterer's specifications"	"Following fragmentation  cRNA were hybridized using a Affymetrix U133A arrays according to manufacterer's specifications"	"Following fragmentation  cRNA were hybridized using a Affymetrix U133A arrays according to manufacterer's specifications"	"Following fragmentation  cRNA were hybridized using a Affymetrix U133A arrays according to manufacterer's specifications"	"Following fragmentation  cRNA were hybridized using a Affymetrix U133A arrays according to manufacterer's specifications"	"Following fragmentation  cRNA were hybridized using a Affymetrix U133A arrays according to manufacterer's specifications"	"Following fragmentation  cRNA were hybridized using a Affymetrix U133A arrays according to manufacterer's specifications"	"Following fragmentation  cRNA were hybridized using a Affymetrix U133A arrays according to manufacterer's specifications"	"Following fragmentation  cRNA were hybridized using a Affymetrix U133A arrays according to manufacterer's specifications"	"Following fragmentation  cRNA were hybridized using a Affymetrix U133A arrays according to manufacterer's specifications"	"Following fragmentation  cRNA were hybridized using a Affymetrix U133A arrays according to manufacterer's specifications"	"Following fragmentation  cRNA were hybridized using a Affymetrix U133A arrays according to manufacterer's specifications"	"Following fragmentation  cRNA were hybridized using a Affymetrix U133A arrays according to manufacterer's specifications"	"Following fragmentation  cRNA were hybridized using a Affymetrix U133A arrays according to manufacterer's specifications"	"Following fragmentation  cRNA were hybridized using a Affymetrix U133A arrays according to manufacterer's specifications"	"Following fragmentation  cRNA were hybridized using a Affymetrix U133A arrays according to manufacterer's specifications"	"Following fragmentation  cRNA were hybridized using a Affymetrix U133A arrays according to manufacterer's specifications"	"Following fragmentation  cRNA were hybridized using a Affymetrix U133A arrays according to manufacterer's specifications"	"Following fragmentation  cRNA were hybridized using a Affymetrix U133A arrays according to manufacterer's specifications"	"Following fragmentation  cRNA were hybridized using a Affymetrix U133A arrays according to manufacterer's specifications"	"Following fragmentation  cRNA were hybridized using a Affymetrix U133A arrays according to manufacterer's specifications"	"Following fragmentation  cRNA were hybridized using a Affymetrix U133A arrays according to manufacterer's specifications"	"Following fragmentation  cRNA were hybridized using a Affymetrix U133A arrays according to manufacterer's specifications"	"Following fragmentation  cRNA were hybridized using a Affymetrix U133A arrays according to manufacterer's specifications"	"Following fragmentation  cRNA were hybridized using a Affymetrix U133A arrays according to manufacterer's specifications"	"Following fragmentation  cRNA were hybridized using a Affymetrix U133A arrays according to manufacterer's specifications"	"Following fragmentation  cRNA were hybridized using a Affymetrix U133A arrays according to manufacterer's specifications"	"Following fragmentation  cRNA were hybridized using a Affymetrix U133A arrays according to manufacterer's specifications"	"Following fragmentation  cRNA were hybridized using a Affymetrix U133A arrays according to manufacterer's specifications"	"Following fragmentation  cRNA were hybridized using a Affymetrix U133A arrays according to manufacterer's specifications"	"Following fragmentation  cRNA were hybridized using a Affymetrix U133A arrays according to manufacterer's specifications"	"Following fragmentation  cRNA were hybridized using a Affymetrix U133A arrays according to manufacterer's specifications"	"Following fragmentation  cRNA were hybridized using a Affymetrix U133A arrays according to manufacterer's specifications"	"Following fragmentation  cRNA were hybridized using a Affymetrix U133A arrays according to manufacterer's specifications"	"Following fragmentation  cRNA were hybridized using a Affymetrix U133A arrays according to manufacterer's specifications"	"Following fragmentation  cRNA were hybridized using a Affymetrix U133A arrays according to manufacterer's specifications"	"Following fragmentation  cRNA were hybridized using a Affymetrix U133A arrays according to manufacterer's specifications"	"Following fragmentation  cRNA were hybridized using a Affymetrix U133A arrays according to manufacterer's specifications"	"Following fragmentation  cRNA were hybridized using a Affymetrix U133A arrays according to manufacterer's specifications"	"Following fragmentation  cRNA were hybridized using a Affymetrix U133A arrays according to manufacterer's specifications"	"Following fragmentation  cRNA were hybridized using a Affymetrix U133A arrays according to manufacterer's specifications"	"Following fragmentation  cRNA were hybridized using a Affymetrix U133A arrays according to manufacterer's specifications"	"Following fragmentation  cRNA were hybridized using a Affymetrix U133A arrays according to manufacterer's specifications"	"Following fragmentation  cRNA were hybridized using a Affymetrix U133A arrays according to manufacterer's specifications"	"Following fragmentation  cRNA were hybridized using a Affymetrix U133A arrays according to manufacterer's specifications"	"Following fragmentation  cRNA were hybridized using a Affymetrix U133A arrays according to manufacterer's specifications"	"Following fragmentation  cRNA were hybridized using a Affymetrix U133A arrays according to manufacterer's specifications"	"Following fragmentation  cRNA were hybridized using a Affymetrix U133A arrays according to manufacterer's specifications"	"Following fragmentation  cRNA were hybridized using a Affymetrix U133A arrays according to manufacterer's specifications"	"Following fragmentation  cRNA were hybridized using a Affymetrix U133A arrays according to manufacterer's specifications"	"Following fragmentation  cRNA were hybridized using a Affymetrix U133A arrays according to manufacterer's specifications"	"Following fragmentation  cRNA were hybridized using a Affymetrix U133A arrays according to manufacterer's specifications"	"Following fragmentation  cRNA were hybridized using a Affymetrix U133A arrays according to manufacterer's specifications"	"Following fragmentation  cRNA were hybridized using a Affymetrix U133A arrays according to manufacterer's specifications"	"Following fragmentation  cRNA were hybridized using a Affymetrix U133A arrays according to manufacterer's specifications"	"Following fragmentation  cRNA were hybridized using a Affymetrix U133A arrays according to manufacterer's specifications"	"Following fragmentation  cRNA were hybridized using a Affymetrix U133A arrays according to manufacterer's specifications"	"Following fragmentation  cRNA were hybridized using a Affymetrix U133A arrays according to manufacterer's specifications"	"Following fragmentation  cRNA were hybridized using a Affymetrix U133A arrays according to manufacterer's specifications"	"Following fragmentation  cRNA were hybridized using a Affymetrix U133A arrays according to manufacterer's specifications"	"Following fragmentation  cRNA were hybridized using a Affymetrix U133A arrays according to manufacterer's specifications"	"Following fragmentation  cRNA were hybridized using a Affymetrix U133A arrays according to manufacterer's specifications"	"Following fragmentation  cRNA were hybridized using a Affymetrix U133A arrays according to manufacterer's specifications"	"Following fragmentation  cRNA were hybridized using a Affymetrix U133A arrays according to manufacterer's specifications"	"Following fragmentation  cRNA were hybridized using a Affymetrix U133A arrays according to manufacterer's specifications"	"Following fragmentation  cRNA were hybridized using a Affymetrix U133A arrays according to manufacterer's specifications"	"Following fragmentation  cRNA were hybridized using a Affymetrix U133A arrays according to manufacterer's specifications"	"Following fragmentation  cRNA were hybridized using a Affymetrix U133A arrays according to manufacterer's specifications"	"Following fragmentation  cRNA were hybridized using a Affymetrix U133A arrays according to manufacterer's specifications"	"Following fragmentation  cRNA were hybridized using a Affymetrix U133A arrays according to manufacterer's specifications"	"Following fragmentation  cRNA were hybridized using a Affymetrix U133A arrays according to manufacterer's specifications"	"Following fragmentation  cRNA were hybridized using a Affymetrix U133A arrays according to manufacterer's specifications"	"Following fragmentation  cRNA were hybridized using a Affymetrix U133A arrays according to manufacterer's specifications"	"Following fragmentation  cRNA were hybridized using a Affymetrix U133A arrays according to manufacterer's specifications"	"Following fragmentation  cRNA were hybridized using a Affymetrix U133A arrays according to manufacterer's specifications"	"Following fragmentation  cRNA were hybridized using a Affymetrix U133A arrays according to manufacterer's specifications"	"Following fragmentation  cRNA were hybridized using a Affymetrix U133A arrays according to manufacterer's specifications"	"Following fragmentation  cRNA were hybridized using a Affymetrix U133A arrays according to manufacterer's specifications"	"Following fragmentation  cRNA were hybridized using a Affymetrix U133A arrays according to manufacterer's specifications"	"Following fragmentation  cRNA were hybridized using a Affymetrix U133A arrays according to manufacterer's specifications"	"Following fragmentation  cRNA were hybridized using a Affymetrix U133A arrays according to manufacterer's specifications"	"Following fragmentation  cRNA were hybridized using a Affymetrix U133A arrays according to manufacterer's specifications"	"Following fragmentation  cRNA were hybridized using a Affymetrix U133A arrays according to manufacterer's specifications"	"Following fragmentation  cRNA were hybridized using a Affymetrix U133A arrays according to manufacterer's specifications"	"Following fragmentation  cRNA were hybridized using a Affymetrix U133A arrays according to manufacterer's specifications"	"Following fragmentation  cRNA were hybridized using a Affymetrix U133A arrays according to manufacterer's specifications"	"Following fragmentation  cRNA were hybridized using a Affymetrix U133A arrays according to manufacterer's specifications"	"Following fragmentation  cRNA were hybridized using a Affymetrix U133A arrays according to manufacterer's specifications"	"Following fragmentation  cRNA were hybridized using a Affymetrix U133A arrays according to manufacterer's specifications"	"Following fragmentation  cRNA were hybridized using a Affymetrix U133A arrays according to manufacterer's specifications"	"Following fragmentation  cRNA were hybridized using a Affymetrix U133A arrays according to manufacterer's specifications"	"Following fragmentation  cRNA were hybridized using a Affymetrix U133A arrays according to manufacterer's specifications"	"Following fragmentation  cRNA were hybridized using a Affymetrix U133A arrays according to manufacterer's specifications"	"Following fragmentation  cRNA were hybridized using a Affymetrix U133A arrays according to manufacterer's specifications"	"Following fragmentation  cRNA were hybridized using a Affymetrix U133A arrays according to manufacterer's specifications"	"Following fragmentation  cRNA were hybridized using a Affymetrix U133A arrays according to manufacterer's specifications"	"Following fragmentation  cRNA were hybridized using a Affymetrix U133A arrays according to manufacterer's specifications"	"Following fragmentation  cRNA were hybridized using a Affymetrix U133A arrays according to manufacterer's specifications"	"Following fragmentation  cRNA were hybridized using a Affymetrix U133A arrays according to manufacterer's specifications"	"Following fragmentation  cRNA were hybridized using a Affymetrix U133A arrays according to manufacterer's specifications"	"Following fragmentation  cRNA were hybridized using a Affymetrix U133A arrays according to manufacterer's specifications"	"Following fragmentation  cRNA were hybridized using a Affymetrix U133A arrays according to manufacterer's specifications"	"Following fragmentation  cRNA were hybridized using a Affymetrix U133A arrays according to manufacterer's specifications"	"Following fragmentation  cRNA were hybridized using a Affymetrix U133A arrays according to manufacterer's specifications"	"Following fragmentation  cRNA were hybridized using a Affymetrix U133A arrays according to manufacterer's specifications"	"Following fragmentation  cRNA were hybridized using a Affymetrix U133A arrays according to manufacterer's specifications"	"Following fragmentation  cRNA were hybridized using a Affymetrix U133A arrays according to manufacterer's specifications"
!Sample_scan_protocol	"GeneChips were scanned using the Hewlett-Packard GeneArray Scanner."	"GeneChips were scanned using the Hewlett-Packard GeneArray Scanner."	"GeneChips were scanned using the Hewlett-Packard GeneArray Scanner."	"GeneChips were scanned using the Hewlett-Packard GeneArray Scanner."	"GeneChips were scanned using the Hewlett-Packard GeneArray Scanner."	"GeneChips were scanned using the Hewlett-Packard GeneArray Scanner."	"GeneChips were scanned using the Hewlett-Packard GeneArray Scanner."	"GeneChips were scanned using the Hewlett-Packard GeneArray Scanner."	"GeneChips were scanned using the Hewlett-Packard GeneArray Scanner."	"GeneChips were scanned using the Hewlett-Packard GeneArray Scanner."	"GeneChips were scanned using the Hewlett-Packard GeneArray Scanner."	"GeneChips were scanned using the Hewlett-Packard GeneArray Scanner."	"GeneChips were scanned using the Hewlett-Packard GeneArray Scanner."	"GeneChips were scanned using the Hewlett-Packard GeneArray Scanner."	"GeneChips were scanned using the Hewlett-Packard GeneArray Scanner."	"GeneChips were scanned using the Hewlett-Packard GeneArray Scanner."	"GeneChips were scanned using the Hewlett-Packard GeneArray Scanner."	"GeneChips were scanned using the Hewlett-Packard GeneArray Scanner."	"GeneChips were scanned using the Hewlett-Packard GeneArray Scanner."	"GeneChips were scanned using the Hewlett-Packard GeneArray Scanner."	"GeneChips were scanned using the Hewlett-Packard GeneArray Scanner."	"GeneChips were scanned using the Hewlett-Packard GeneArray Scanner."	"GeneChips were scanned using the Hewlett-Packard GeneArray Scanner."	"GeneChips were scanned using the Hewlett-Packard GeneArray Scanner."	"GeneChips were scanned using the Hewlett-Packard GeneArray Scanner."	"GeneChips were scanned using the Hewlett-Packard GeneArray Scanner."	"GeneChips were scanned using the Hewlett-Packard GeneArray Scanner."	"GeneChips were scanned using the Hewlett-Packard GeneArray Scanner."	"GeneChips were scanned using the Hewlett-Packard GeneArray Scanner."	"GeneChips were scanned using the Hewlett-Packard GeneArray Scanner."	"GeneChips were scanned using the Hewlett-Packard GeneArray Scanner."	"GeneChips were scanned using the Hewlett-Packard GeneArray Scanner."	"GeneChips were scanned using the Hewlett-Packard GeneArray Scanner."	"GeneChips were scanned using the Hewlett-Packard GeneArray Scanner."	"GeneChips were scanned using the Hewlett-Packard GeneArray Scanner."	"GeneChips were scanned using the Hewlett-Packard GeneArray Scanner."	"GeneChips were scanned using the Hewlett-Packard GeneArray Scanner."	"GeneChips were scanned using the Hewlett-Packard GeneArray Scanner."	"GeneChips were scanned using the Hewlett-Packard GeneArray Scanner."	"GeneChips were scanned using the Hewlett-Packard GeneArray Scanner."	"GeneChips were scanned using the Hewlett-Packard GeneArray Scanner."	"GeneChips were scanned using the Hewlett-Packard GeneArray Scanner."	"GeneChips were scanned using the Hewlett-Packard GeneArray Scanner."	"GeneChips were scanned using the Hewlett-Packard GeneArray Scanner."	"GeneChips were scanned using the Hewlett-Packard GeneArray Scanner."	"GeneChips were scanned using the Hewlett-Packard GeneArray Scanner."	"GeneChips were scanned using the Hewlett-Packard GeneArray Scanner."	"GeneChips were scanned using the Hewlett-Packard GeneArray Scanner."	"GeneChips were scanned using the Hewlett-Packard GeneArray Scanner."	"GeneChips were scanned using the Hewlett-Packard GeneArray Scanner."	"GeneChips were scanned using the Hewlett-Packard GeneArray Scanner."	"GeneChips were scanned using the Hewlett-Packard GeneArray Scanner."	"GeneChips were scanned using the Hewlett-Packard GeneArray Scanner."	"GeneChips were scanned using the Hewlett-Packard GeneArray Scanner."	"GeneChips were scanned using the Hewlett-Packard GeneArray Scanner."	"GeneChips were scanned using the Hewlett-Packard GeneArray Scanner."	"GeneChips were scanned using the Hewlett-Packard GeneArray Scanner."	"GeneChips were scanned using the Hewlett-Packard GeneArray Scanner."	"GeneChips were scanned using the Hewlett-Packard GeneArray Scanner."	"GeneChips were scanned using the Hewlett-Packard GeneArray Scanner."	"GeneChips were scanned using the Hewlett-Packard GeneArray Scanner."	"GeneChips were scanned using the Hewlett-Packard GeneArray Scanner."	"GeneChips were scanned using the Hewlett-Packard GeneArray Scanner."	"GeneChips were scanned using the Hewlett-Packard GeneArray Scanner."	"GeneChips were scanned using the Hewlett-Packard GeneArray Scanner."	"GeneChips were scanned using the Hewlett-Packard GeneArray Scanner."	"GeneChips were scanned using the Hewlett-Packard GeneArray Scanner."	"GeneChips were scanned using the Hewlett-Packard GeneArray Scanner."	"GeneChips were scanned using the Hewlett-Packard GeneArray Scanner."	"GeneChips were scanned using the Hewlett-Packard GeneArray Scanner."	"GeneChips were scanned using the Hewlett-Packard GeneArray Scanner."	"GeneChips were scanned using the Hewlett-Packard GeneArray Scanner."	"GeneChips were scanned using the Hewlett-Packard GeneArray Scanner."	"GeneChips were scanned using the Hewlett-Packard GeneArray Scanner."	"GeneChips were scanned using the Hewlett-Packard GeneArray Scanner."	"GeneChips were scanned using the Hewlett-Packard GeneArray Scanner."	"GeneChips were scanned using the Hewlett-Packard GeneArray Scanner."	"GeneChips were scanned using the Hewlett-Packard GeneArray Scanner."	"GeneChips were scanned using the Hewlett-Packard GeneArray Scanner."	"GeneChips were scanned using the Hewlett-Packard GeneArray Scanner."	"GeneChips were scanned using the Hewlett-Packard GeneArray Scanner."	"GeneChips were scanned using the Hewlett-Packard GeneArray Scanner."	"GeneChips were scanned using the Hewlett-Packard GeneArray Scanner."	"GeneChips were scanned using the Hewlett-Packard GeneArray Scanner."	"GeneChips were scanned using the Hewlett-Packard GeneArray Scanner."	"GeneChips were scanned using the Hewlett-Packard GeneArray Scanner."	"GeneChips were scanned using the Hewlett-Packard GeneArray Scanner."	"GeneChips were scanned using the Hewlett-Packard GeneArray Scanner."	"GeneChips were scanned using the Hewlett-Packard GeneArray Scanner."	"GeneChips were scanned using the Hewlett-Packard GeneArray Scanner."	"GeneChips were scanned using the Hewlett-Packard GeneArray Scanner."	"GeneChips were scanned using the Hewlett-Packard GeneArray Scanner."	"GeneChips were scanned using the Hewlett-Packard GeneArray Scanner."	"GeneChips were scanned using the Hewlett-Packard GeneArray Scanner."	"GeneChips were scanned using the Hewlett-Packard GeneArray Scanner."	"GeneChips were scanned using the Hewlett-Packard GeneArray Scanner."	"GeneChips were scanned using the Hewlett-Packard GeneArray Scanner."	"GeneChips were scanned using the Hewlett-Packard GeneArray Scanner."	"GeneChips were scanned using the Hewlett-Packard GeneArray Scanner."	"GeneChips were scanned using the Hewlett-Packard GeneArray Scanner."	"GeneChips were scanned using the Hewlett-Packard GeneArray Scanner."	"GeneChips were scanned using the Hewlett-Packard GeneArray Scanner."	"GeneChips were scanned using the Hewlett-Packard GeneArray Scanner."	"GeneChips were scanned using the Hewlett-Packard GeneArray Scanner."	"GeneChips were scanned using the Hewlett-Packard GeneArray Scanner."	"GeneChips were scanned using the Hewlett-Packard GeneArray Scanner."	"GeneChips were scanned using the Hewlett-Packard GeneArray Scanner."	"GeneChips were scanned using the Hewlett-Packard GeneArray Scanner."	"GeneChips were scanned using the Hewlett-Packard GeneArray Scanner."	"GeneChips were scanned using the Hewlett-Packard GeneArray Scanner."	"GeneChips were scanned using the Hewlett-Packard GeneArray Scanner."
!Sample_description	"Gene expression data from colon tumor and adjacent noncancerous tissue"	"Gene expression data from colon tumor and adjacent noncancerous tissue"	"Gene expression data from colon tumor and adjacent noncancerous tissue"	"Gene expression data from colon tumor and adjacent noncancerous tissue"	"Gene expression data from colon tumor and adjacent noncancerous tissue"	"Gene expression data from colon tumor and adjacent noncancerous tissue"	"Gene expression data from colon tumor and adjacent noncancerous tissue"	"Gene expression data from colon tumor and adjacent noncancerous tissue"	"Gene expression data from colon tumor and adjacent noncancerous tissue"	"Gene expression data from colon tumor and adjacent noncancerous tissue"	"Gene expression data from colon tumor and adjacent noncancerous tissue"	"Gene expression data from colon tumor and adjacent noncancerous tissue"	"Gene expression data from colon tumor and adjacent noncancerous tissue"	"Gene expression data from colon tumor and adjacent noncancerous tissue"	"Gene expression data from colon tumor and adjacent noncancerous tissue"	"Gene expression data from colon tumor and adjacent noncancerous tissue"	"Gene expression data from colon tumor and adjacent noncancerous tissue"	"Gene expression data from colon tumor and adjacent noncancerous tissue"	"Gene expression data from colon tumor and adjacent noncancerous tissue"	"Gene expression data from colon tumor and adjacent noncancerous tissue"	"Gene expression data from colon tumor and adjacent noncancerous tissue"	"Gene expression data from colon tumor and adjacent noncancerous tissue"	"Gene expression data from colon tumor and adjacent noncancerous tissue"	"Gene expression data from colon tumor and adjacent noncancerous tissue"	"Gene expression data from colon tumor and adjacent noncancerous tissue"	"Gene expression data from colon tumor and adjacent noncancerous tissue"	"Gene expression data from colon tumor and adjacent noncancerous tissue"	"Gene expression data from colon tumor and adjacent noncancerous tissue"	"Gene expression data from colon tumor and adjacent noncancerous tissue"	"Gene expression data from colon tumor and adjacent noncancerous tissue"	"Gene expression data from colon tumor and adjacent noncancerous tissue"	"Gene expression data from colon tumor and adjacent noncancerous tissue"	"Gene expression data from colon tumor and adjacent noncancerous tissue"	"Gene expression data from colon tumor and adjacent noncancerous tissue"	"Gene expression data from colon tumor and adjacent noncancerous tissue"	"Gene expression data from colon tumor and adjacent noncancerous tissue"	"Gene expression data from colon tumor and adjacent noncancerous tissue"	"Gene expression data from colon tumor and adjacent noncancerous tissue"	"Gene expression data from colon tumor and adjacent noncancerous tissue"	"Gene expression data from colon tumor and adjacent noncancerous tissue"	"Gene expression data from colon tumor and adjacent noncancerous tissue"	"Gene expression data from colon tumor and adjacent noncancerous tissue"	"Gene expression data from colon tumor and adjacent noncancerous tissue"	"Gene expression data from colon tumor and adjacent noncancerous tissue"	"Gene expression data from colon tumor and adjacent noncancerous tissue"	"Gene expression data from colon tumor and adjacent noncancerous tissue"	"Gene expression data from colon tumor and adjacent noncancerous tissue"	"Gene expression data from colon tumor and adjacent noncancerous tissue"	"Gene expression data from colon tumor and adjacent noncancerous tissue"	"Gene expression data from colon tumor and adjacent noncancerous tissue"	"Gene expression data from colon tumor and adjacent noncancerous tissue"	"Gene expression data from colon tumor and adjacent noncancerous tissue"	"Gene expression data from colon tumor and adjacent noncancerous tissue"	"Gene expression data from colon tumor and adjacent noncancerous tissue"	"Gene expression data from colon tumor and adjacent noncancerous tissue"	"Gene expression data from colon tumor and adjacent noncancerous tissue"	"Gene expression data from colon tumor and adjacent noncancerous tissue"	"Gene expression data from colon tumor and adjacent noncancerous tissue"	"Gene expression data from colon tumor and adjacent noncancerous tissue"	"Gene expression data from colon tumor and adjacent noncancerous tissue"	"Gene expression data from colon tumor and adjacent noncancerous tissue"	"Gene expression data from colon tumor and adjacent noncancerous tissue"	"Gene expression data from colon tumor and adjacent noncancerous tissue"	"Gene expression data from colon tumor and adjacent noncancerous tissue"	"Gene expression data from colon tumor and adjacent noncancerous tissue"	"Gene expression data from colon tumor and adjacent noncancerous tissue"	"Gene expression data from colon tumor and adjacent noncancerous tissue"	"Gene expression data from colon tumor and adjacent noncancerous tissue"	"Gene expression data from colon tumor and adjacent noncancerous tissue"	"Gene expression data from colon tumor and adjacent noncancerous tissue"	"Gene expression data from colon tumor and adjacent noncancerous tissue"	"Gene expression data from colon tumor and adjacent noncancerous tissue"	"Gene expression data from colon tumor and adjacent noncancerous tissue"	"Gene expression data from colon tumor and adjacent noncancerous tissue"	"Gene expression data from colon tumor and adjacent noncancerous tissue"	"Gene expression data from colon tumor and adjacent noncancerous tissue"	"Gene expression data from colon tumor and adjacent noncancerous tissue"	"Gene expression data from colon tumor and adjacent noncancerous tissue"	"Gene expression data from colon tumor and adjacent noncancerous tissue"	"Gene expression data from colon tumor and adjacent noncancerous tissue"	"Gene expression data from colon tumor and adjacent noncancerous tissue"	"Gene expression data from colon tumor and adjacent noncancerous tissue"	"Gene expression data from colon tumor and adjacent noncancerous tissue"	"Gene expression data from colon tumor and adjacent noncancerous tissue"	"Gene expression data from colon tumor and adjacent noncancerous tissue"	"Gene expression data from colon tumor and adjacent noncancerous tissue"	"Gene expression data from colon tumor and adjacent noncancerous tissue"	"Gene expression data from colon tumor and adjacent noncancerous tissue"	"Gene expression data from colon tumor and adjacent noncancerous tissue"	"Gene expression data from colon tumor and adjacent noncancerous tissue"	"Gene expression data from colon tumor and adjacent noncancerous tissue"	"Gene expression data from colon tumor and adjacent noncancerous tissue"	"Gene expression data from colon tumor and adjacent noncancerous tissue"	"Gene expression data from colon tumor and adjacent noncancerous tissue"	"Gene expression data from colon tumor and adjacent noncancerous tissue"	"Gene expression data from colon tumor and adjacent noncancerous tissue"	"Gene expression data from colon tumor and adjacent noncancerous tissue"	"Gene expression data from colon tumor and adjacent noncancerous tissue"	"Gene expression data from colon tumor and adjacent noncancerous tissue"	"Gene expression data from colon tumor and adjacent noncancerous tissue"	"Gene expression data from colon tumor and adjacent noncancerous tissue"	"Gene expression data from colon tumor and adjacent noncancerous tissue"	"Gene expression data from colon tumor and adjacent noncancerous tissue"	"Gene expression data from colon tumor and adjacent noncancerous tissue"	"Gene expression data from colon tumor and adjacent noncancerous tissue"	"Gene expression data from colon tumor and adjacent noncancerous tissue"	"Gene expression data from colon tumor and adjacent noncancerous tissue"	"Gene expression data from colon tumor and adjacent noncancerous tissue"	"Gene expression data from colon tumor and adjacent noncancerous tissue"	"Gene expression data from colon tumor and adjacent noncancerous tissue"	"Gene expression data from colon tumor and adjacent noncancerous tissue"
!Sample_data_processing	"The data were imported and normalized using Partek.  Arrays were in two batches and the batch correction function of Partek was used to normalize that difference away."	"The data were imported and normalized using Partek.  Arrays were in two batches and the batch correction function of Partek was used to normalize that difference away."	"The data were imported and normalized using Partek.  Arrays were in two batches and the batch correction function of Partek was used to normalize that difference away."	"The data were imported and normalized using Partek.  Arrays were in two batches and the batch correction function of Partek was used to normalize that difference away."	"The data were imported and normalized using Partek.  Arrays were in two batches and the batch correction function of Partek was used to normalize that difference away."	"The data were imported and normalized using Partek.  Arrays were in two batches and the batch correction function of Partek was used to normalize that difference away."	"The data were imported and normalized using Partek.  Arrays were in two batches and the batch correction function of Partek was used to normalize that difference away."	"The data were imported and normalized using Partek.  Arrays were in two batches and the batch correction function of Partek was used to normalize that difference away."	"The data were imported and normalized using Partek.  Arrays were in two batches and the batch correction function of Partek was used to normalize that difference away."	"The data were imported and normalized using Partek.  Arrays were in two batches and the batch correction function of Partek was used to normalize that difference away."	"The data were imported and normalized using Partek.  Arrays were in two batches and the batch correction function of Partek was used to normalize that difference away."	"The data were imported and normalized using Partek.  Arrays were in two batches and the batch correction function of Partek was used to normalize that difference away."	"The data were imported and normalized using Partek.  Arrays were in two batches and the batch correction function of Partek was used to normalize that difference away."	"The data were imported and normalized using Partek.  Arrays were in two batches and the batch correction function of Partek was used to normalize that difference away."	"The data were imported and normalized using Partek.  Arrays were in two batches and the batch correction function of Partek was used to normalize that difference away."	"The data were imported and normalized using Partek.  Arrays were in two batches and the batch correction function of Partek was used to normalize that difference away."	"The data were imported and normalized using Partek.  Arrays were in two batches and the batch correction function of Partek was used to normalize that difference away."	"The data were imported and normalized using Partek.  Arrays were in two batches and the batch correction function of Partek was used to normalize that difference away."	"The data were imported and normalized using Partek.  Arrays were in two batches and the batch correction function of Partek was used to normalize that difference away."	"The data were imported and normalized using Partek.  Arrays were in two batches and the batch correction function of Partek was used to normalize that difference away."	"The data were imported and normalized using Partek.  Arrays were in two batches and the batch correction function of Partek was used to normalize that difference away."	"The data were imported and normalized using Partek.  Arrays were in two batches and the batch correction function of Partek was used to normalize that difference away."	"The data were imported and normalized using Partek.  Arrays were in two batches and the batch correction function of Partek was used to normalize that difference away."	"The data were imported and normalized using Partek.  Arrays were in two batches and the batch correction function of Partek was used to normalize that difference away."	"The data were imported and normalized using Partek.  Arrays were in two batches and the batch correction function of Partek was used to normalize that difference away."	"The data were imported and normalized using Partek.  Arrays were in two batches and the batch correction function of Partek was used to normalize that difference away."	"The data were imported and normalized using Partek.  Arrays were in two batches and the batch correction function of Partek was used to normalize that difference away."	"The data were imported and normalized using Partek.  Arrays were in two batches and the batch correction function of Partek was used to normalize that difference away."	"The data were imported and normalized using Partek.  Arrays were in two batches and the batch correction function of Partek was used to normalize that difference away."	"The data were imported and normalized using Partek.  Arrays were in two batches and the batch correction function of Partek was used to normalize that difference away."	"The data were imported and normalized using Partek.  Arrays were in two batches and the batch correction function of Partek was used to normalize that difference away."	"The data were imported and normalized using Partek.  Arrays were in two batches and the batch correction function of Partek was used to normalize that difference away."	"The data were imported and normalized using Partek.  Arrays were in two batches and the batch correction function of Partek was used to normalize that difference away."	"The data were imported and normalized using Partek.  Arrays were in two batches and the batch correction function of Partek was used to normalize that difference away."	"The data were imported and normalized using Partek.  Arrays were in two batches and the batch correction function of Partek was used to normalize that difference away."	"The data were imported and normalized using Partek.  Arrays were in two batches and the batch correction function of Partek was used to normalize that difference away."	"The data were imported and normalized using Partek.  Arrays were in two batches and the batch correction function of Partek was used to normalize that difference away."	"The data were imported and normalized using Partek.  Arrays were in two batches and the batch correction function of Partek was used to normalize that difference away."	"The data were imported and normalized using Partek.  Arrays were in two batches and the batch correction function of Partek was used to normalize that difference away."	"The data were imported and normalized using Partek.  Arrays were in two batches and the batch correction function of Partek was used to normalize that difference away."	"The data were imported and normalized using Partek.  Arrays were in two batches and the batch correction function of Partek was used to normalize that difference away."	"The data were imported and normalized using Partek.  Arrays were in two batches and the batch correction function of Partek was used to normalize that difference away."	"The data were imported and normalized using Partek.  Arrays were in two batches and the batch correction function of Partek was used to normalize that difference away."	"The data were imported and normalized using Partek.  Arrays were in two batches and the batch correction function of Partek was used to normalize that difference away."	"The data were imported and normalized using Partek.  Arrays were in two batches and the batch correction function of Partek was used to normalize that difference away."	"The data were imported and normalized using Partek.  Arrays were in two batches and the batch correction function of Partek was used to normalize that difference away."	"The data were imported and normalized using Partek.  Arrays were in two batches and the batch correction function of Partek was used to normalize that difference away."	"The data were imported and normalized using Partek.  Arrays were in two batches and the batch correction function of Partek was used to normalize that difference away."	"The data were imported and normalized using Partek.  Arrays were in two batches and the batch correction function of Partek was used to normalize that difference away."	"The data were imported and normalized using Partek.  Arrays were in two batches and the batch correction function of Partek was used to normalize that difference away."	"The data were imported and normalized using Partek.  Arrays were in two batches and the batch correction function of Partek was used to normalize that difference away."	"The data were imported and normalized using Partek.  Arrays were in two batches and the batch correction function of Partek was used to normalize that difference away."	"The data were imported and normalized using Partek.  Arrays were in two batches and the batch correction function of Partek was used to normalize that difference away."	"The data were imported and normalized using Partek.  Arrays were in two batches and the batch correction function of Partek was used to normalize that difference away."	"The data were imported and normalized using Partek.  Arrays were in two batches and the batch correction function of Partek was used to normalize that difference away."	"The data were imported and normalized using Partek.  Arrays were in two batches and the batch correction function of Partek was used to normalize that difference away."	"The data were imported and normalized using Partek.  Arrays were in two batches and the batch correction function of Partek was used to normalize that difference away."	"The data were imported and normalized using Partek.  Arrays were in two batches and the batch correction function of Partek was used to normalize that difference away."	"The data were imported and normalized using Partek.  Arrays were in two batches and the batch correction function of Partek was used to normalize that difference away."	"The data were imported and normalized using Partek.  Arrays were in two batches and the batch correction function of Partek was used to normalize that difference away."	"The data were imported and normalized using Partek.  Arrays were in two batches and the batch correction function of Partek was used to normalize that difference away."	"The data were imported and normalized using Partek.  Arrays were in two batches and the batch correction function of Partek was used to normalize that difference away."	"The data were imported and normalized using Partek.  Arrays were in two batches and the batch correction function of Partek was used to normalize that difference away."	"The data were imported and normalized using Partek.  Arrays were in two batches and the batch correction function of Partek was used to normalize that difference away."	"The data were imported and normalized using Partek.  Arrays were in two batches and the batch correction function of Partek was used to normalize that difference away."	"The data were imported and normalized using Partek.  Arrays were in two batches and the batch correction function of Partek was used to normalize that difference away."	"The data were imported and normalized using Partek.  Arrays were in two batches and the batch correction function of Partek was used to normalize that difference away."	"The data were imported and normalized using Partek.  Arrays were in two batches and the batch correction function of Partek was used to normalize that difference away."	"The data were imported and normalized using Partek.  Arrays were in two batches and the batch correction function of Partek was used to normalize that difference away."	"The data were imported and normalized using Partek.  Arrays were in two batches and the batch correction function of Partek was used to normalize that difference away."	"The data were imported and normalized using Partek.  Arrays were in two batches and the batch correction function of Partek was used to normalize that difference away."	"The data were imported and normalized using Partek.  Arrays were in two batches and the batch correction function of Partek was used to normalize that difference away."	"The data were imported and normalized using Partek.  Arrays were in two batches and the batch correction function of Partek was used to normalize that difference away."	"The data were imported and normalized using Partek.  Arrays were in two batches and the batch correction function of Partek was used to normalize that difference away."	"The data were imported and normalized using Partek.  Arrays were in two batches and the batch correction function of Partek was used to normalize that difference away."	"The data were imported and normalized using Partek.  Arrays were in two batches and the batch correction function of Partek was used to normalize that difference away."	"The data were imported and normalized using Partek.  Arrays were in two batches and the batch correction function of Partek was used to normalize that difference away."	"The data were imported and normalized using Partek.  Arrays were in two batches and the batch correction function of Partek was used to normalize that difference away."	"The data were imported and normalized using Partek.  Arrays were in two batches and the batch correction function of Partek was used to normalize that difference away."	"The data were imported and normalized using Partek.  Arrays were in two batches and the batch correction function of Partek was used to normalize that difference away."	"The data were imported and normalized using Partek.  Arrays were in two batches and the batch correction function of Partek was used to normalize that difference away."	"The data were imported and normalized using Partek.  Arrays were in two batches and the batch correction function of Partek was used to normalize that difference away."	"The data were imported and normalized using Partek.  Arrays were in two batches and the batch correction function of Partek was used to normalize that difference away."	"The data were imported and normalized using Partek.  Arrays were in two batches and the batch correction function of Partek was used to normalize that difference away."	"The data were imported and normalized using Partek.  Arrays were in two batches and the batch correction function of Partek was used to normalize that difference away."	"The data were imported and normalized using Partek.  Arrays were in two batches and the batch correction function of Partek was used to normalize that difference away."	"The data were imported and normalized using Partek.  Arrays were in two batches and the batch correction function of Partek was used to normalize that difference away."	"The data were imported and normalized using Partek.  Arrays were in two batches and the batch correction function of Partek was used to normalize that difference away."	"The data were imported and normalized using Partek.  Arrays were in two batches and the batch correction function of Partek was used to normalize that difference away."	"The data were imported and normalized using Partek.  Arrays were in two batches and the batch correction function of Partek was used to normalize that difference away."	"The data were imported and normalized using Partek.  Arrays were in two batches and the batch correction function of Partek was used to normalize that difference away."	"The data were imported and normalized using Partek.  Arrays were in two batches and the batch correction function of Partek was used to normalize that difference away."	"The data were imported and normalized using Partek.  Arrays were in two batches and the batch correction function of Partek was used to normalize that difference away."	"The data were imported and normalized using Partek.  Arrays were in two batches and the batch correction function of Partek was used to normalize that difference away."	"The data were imported and normalized using Partek.  Arrays were in two batches and the batch correction function of Partek was used to normalize that difference away."	"The data were imported and normalized using Partek.  Arrays were in two batches and the batch correction function of Partek was used to normalize that difference away."	"The data were imported and normalized using Partek.  Arrays were in two batches and the batch correction function of Partek was used to normalize that difference away."	"The data were imported and normalized using Partek.  Arrays were in two batches and the batch correction function of Partek was used to normalize that difference away."	"The data were imported and normalized using Partek.  Arrays were in two batches and the batch correction function of Partek was used to normalize that difference away."	"The data were imported and normalized using Partek.  Arrays were in two batches and the batch correction function of Partek was used to normalize that difference away."	"The data were imported and normalized using Partek.  Arrays were in two batches and the batch correction function of Partek was used to normalize that difference away."	"The data were imported and normalized using Partek.  Arrays were in two batches and the batch correction function of Partek was used to normalize that difference away."	"The data were imported and normalized using Partek.  Arrays were in two batches and the batch correction function of Partek was used to normalize that difference away."	"The data were imported and normalized using Partek.  Arrays were in two batches and the batch correction function of Partek was used to normalize that difference away."	"The data were imported and normalized using Partek.  Arrays were in two batches and the batch correction function of Partek was used to normalize that difference away."	"The data were imported and normalized using Partek.  Arrays were in two batches and the batch correction function of Partek was used to normalize that difference away."	"The data were imported and normalized using Partek.  Arrays were in two batches and the batch correction function of Partek was used to normalize that difference away."	"The data were imported and normalized using Partek.  Arrays were in two batches and the batch correction function of Partek was used to normalize that difference away."	"The data were imported and normalized using Partek.  Arrays were in two batches and the batch correction function of Partek was used to normalize that difference away."	"The data were imported and normalized using Partek.  Arrays were in two batches and the batch correction function of Partek was used to normalize that difference away."	"The data were imported and normalized using Partek.  Arrays were in two batches and the batch correction function of Partek was used to normalize that difference away."
!Sample_platform_id	"GPL3921"	"GPL3921"	"GPL3921"	"GPL3921"	"GPL3921"	"GPL3921"	"GPL3921"	"GPL3921"	"GPL3921"	"GPL3921"	"GPL3921"	"GPL3921"	"GPL3921"	"GPL3921"	"GPL3921"	"GPL3921"	"GPL3921"	"GPL3921"	"GPL3921"	"GPL3921"	"GPL3921"	"GPL3921"	"GPL3921"	"GPL3921"	"GPL3921"	"GPL3921"	"GPL3921"	"GPL3921"	"GPL3921"	"GPL3921"	"GPL3921"	"GPL3921"	"GPL3921"	"GPL3921"	"GPL3921"	"GPL3921"	"GPL3921"	"GPL3921"	"GPL3921"	"GPL3921"	"GPL3921"	"GPL3921"	"GPL3921"	"GPL3921"	"GPL3921"	"GPL3921"	"GPL3921"	"GPL3921"	"GPL3921"	"GPL3921"	"GPL3921"	"GPL3921"	"GPL3921"	"GPL3921"	"GPL3921"	"GPL3921"	"GPL3921"	"GPL3921"	"GPL3921"	"GPL3921"	"GPL3921"	"GPL3921"	"GPL3921"	"GPL3921"	"GPL3921"	"GPL3921"	"GPL3921"	"GPL3921"	"GPL3921"	"GPL3921"	"GPL3921"	"GPL3921"	"GPL3921"	"GPL3921"	"GPL3921"	"GPL3921"	"GPL3921"	"GPL3921"	"GPL3921"	"GPL3921"	"GPL3921"	"GPL3921"	"GPL3921"	"GPL3921"	"GPL3921"	"GPL3921"	"GPL3921"	"GPL3921"	"GPL3921"	"GPL3921"	"GPL3921"	"GPL3921"	"GPL3921"	"GPL3921"	"GPL3921"	"GPL3921"	"GPL3921"	"GPL3921"	"GPL3921"	"GPL3921"	"GPL3921"	"GPL3921"	"GPL3921"	"GPL3921"	"GPL3921"	"GPL3921"	"GPL3921"	"GPL3921"	"GPL3921"	"GPL3921"	"GPL3921"
!Sample_contact_name	"Aaron,,Schetter"	"Aaron,,Schetter"	"Aaron,,Schetter"	"Aaron,,Schetter"	"Aaron,,Schetter"	"Aaron,,Schetter"	"Aaron,,Schetter"	"Aaron,,Schetter"	"Aaron,,Schetter"	"Aaron,,Schetter"	"Aaron,,Schetter"	"Aaron,,Schetter"	"Aaron,,Schetter"	"Aaron,,Schetter"	"Aaron,,Schetter"	"Aaron,,Schetter"	"Aaron,,Schetter"	"Aaron,,Schetter"	"Aaron,,Schetter"	"Aaron,,Schetter"	"Aaron,,Schetter"	"Aaron,,Schetter"	"Aaron,,Schetter"	"Aaron,,Schetter"	"Aaron,,Schetter"	"Aaron,,Schetter"	"Aaron,,Schetter"	"Aaron,,Schetter"	"Aaron,,Schetter"	"Aaron,,Schetter"	"Aaron,,Schetter"	"Aaron,,Schetter"	"Aaron,,Schetter"	"Aaron,,Schetter"	"Aaron,,Schetter"	"Aaron,,Schetter"	"Aaron,,Schetter"	"Aaron,,Schetter"	"Aaron,,Schetter"	"Aaron,,Schetter"	"Aaron,,Schetter"	"Aaron,,Schetter"	"Aaron,,Schetter"	"Aaron,,Schetter"	"Aaron,,Schetter"	"Aaron,,Schetter"	"Aaron,,Schetter"	"Aaron,,Schetter"	"Aaron,,Schetter"	"Aaron,,Schetter"	"Aaron,,Schetter"	"Aaron,,Schetter"	"Aaron,,Schetter"	"Aaron,,Schetter"	"Aaron,,Schetter"	"Aaron,,Schetter"	"Aaron,,Schetter"	"Aaron,,Schetter"	"Aaron,,Schetter"	"Aaron,,Schetter"	"Aaron,,Schetter"	"Aaron,,Schetter"	"Aaron,,Schetter"	"Aaron,,Schetter"	"Aaron,,Schetter"	"Aaron,,Schetter"	"Aaron,,Schetter"	"Aaron,,Schetter"	"Aaron,,Schetter"	"Aaron,,Schetter"	"Aaron,,Schetter"	"Aaron,,Schetter"	"Aaron,,Schetter"	"Aaron,,Schetter"	"Aaron,,Schetter"	"Aaron,,Schetter"	"Aaron,,Schetter"	"Aaron,,Schetter"	"Aaron,,Schetter"	"Aaron,,Schetter"	"Aaron,,Schetter"	"Aaron,,Schetter"	"Aaron,,Schetter"	"Aaron,,Schetter"	"Aaron,,Schetter"	"Aaron,,Schetter"	"Aaron,,Schetter"	"Aaron,,Schetter"	"Aaron,,Schetter"	"Aaron,,Schetter"	"Aaron,,Schetter"	"Aaron,,Schetter"	"Aaron,,Schetter"	"Aaron,,Schetter"	"Aaron,,Schetter"	"Aaron,,Schetter"	"Aaron,,Schetter"	"Aaron,,Schetter"	"Aaron,,Schetter"	"Aaron,,Schetter"	"Aaron,,Schetter"	"Aaron,,Schetter"	"Aaron,,Schetter"	"Aaron,,Schetter"	"Aaron,,Schetter"	"Aaron,,Schetter"	"Aaron,,Schetter"	"Aaron,,Schetter"	"Aaron,,Schetter"	"Aaron,,Schetter"	"Aaron,,Schetter"
!Sample_contact_email	"schettera@mail.nih.gov"	"schettera@mail.nih.gov"	"schettera@mail.nih.gov"	"schettera@mail.nih.gov"	"schettera@mail.nih.gov"	"schettera@mail.nih.gov"	"schettera@mail.nih.gov"	"schettera@mail.nih.gov"	"schettera@mail.nih.gov"	"schettera@mail.nih.gov"	"schettera@mail.nih.gov"	"schettera@mail.nih.gov"	"schettera@mail.nih.gov"	"schettera@mail.nih.gov"	"schettera@mail.nih.gov"	"schettera@mail.nih.gov"	"schettera@mail.nih.gov"	"schettera@mail.nih.gov"	"schettera@mail.nih.gov"	"schettera@mail.nih.gov"	"schettera@mail.nih.gov"	"schettera@mail.nih.gov"	"schettera@mail.nih.gov"	"schettera@mail.nih.gov"	"schettera@mail.nih.gov"	"schettera@mail.nih.gov"	"schettera@mail.nih.gov"	"schettera@mail.nih.gov"	"schettera@mail.nih.gov"	"schettera@mail.nih.gov"	"schettera@mail.nih.gov"	"schettera@mail.nih.gov"	"schettera@mail.nih.gov"	"schettera@mail.nih.gov"	"schettera@mail.nih.gov"	"schettera@mail.nih.gov"	"schettera@mail.nih.gov"	"schettera@mail.nih.gov"	"schettera@mail.nih.gov"	"schettera@mail.nih.gov"	"schettera@mail.nih.gov"	"schettera@mail.nih.gov"	"schettera@mail.nih.gov"	"schettera@mail.nih.gov"	"schettera@mail.nih.gov"	"schettera@mail.nih.gov"	"schettera@mail.nih.gov"	"schettera@mail.nih.gov"	"schettera@mail.nih.gov"	"schettera@mail.nih.gov"	"schettera@mail.nih.gov"	"schettera@mail.nih.gov"	"schettera@mail.nih.gov"	"schettera@mail.nih.gov"	"schettera@mail.nih.gov"	"schettera@mail.nih.gov"	"schettera@mail.nih.gov"	"schettera@mail.nih.gov"	"schettera@mail.nih.gov"	"schettera@mail.nih.gov"	"schettera@mail.nih.gov"	"schettera@mail.nih.gov"	"schettera@mail.nih.gov"	"schettera@mail.nih.gov"	"schettera@mail.nih.gov"	"schettera@mail.nih.gov"	"schettera@mail.nih.gov"	"schettera@mail.nih.gov"	"schettera@mail.nih.gov"	"schettera@mail.nih.gov"	"schettera@mail.nih.gov"	"schettera@mail.nih.gov"	"schettera@mail.nih.gov"	"schettera@mail.nih.gov"	"schettera@mail.nih.gov"	"schettera@mail.nih.gov"	"schettera@mail.nih.gov"	"schettera@mail.nih.gov"	"schettera@mail.nih.gov"	"schettera@mail.nih.gov"	"schettera@mail.nih.gov"	"schettera@mail.nih.gov"	"schettera@mail.nih.gov"	"schettera@mail.nih.gov"	"schettera@mail.nih.gov"	"schettera@mail.nih.gov"	"schettera@mail.nih.gov"	"schettera@mail.nih.gov"	"schettera@mail.nih.gov"	"schettera@mail.nih.gov"	"schettera@mail.nih.gov"	"schettera@mail.nih.gov"	"schettera@mail.nih.gov"	"schettera@mail.nih.gov"	"schettera@mail.nih.gov"	"schettera@mail.nih.gov"	"schettera@mail.nih.gov"	"schettera@mail.nih.gov"	"schettera@mail.nih.gov"	"schettera@mail.nih.gov"	"schettera@mail.nih.gov"	"schettera@mail.nih.gov"	"schettera@mail.nih.gov"	"schettera@mail.nih.gov"	"schettera@mail.nih.gov"	"schettera@mail.nih.gov"	"schettera@mail.nih.gov"	"schettera@mail.nih.gov"	"schettera@mail.nih.gov"	"schettera@mail.nih.gov"	"schettera@mail.nih.gov"
!Sample_contact_department	"Laboratory of Human Carcinogenesis"	"Laboratory of Human Carcinogenesis"	"Laboratory of Human Carcinogenesis"	"Laboratory of Human Carcinogenesis"	"Laboratory of Human Carcinogenesis"	"Laboratory of Human Carcinogenesis"	"Laboratory of Human Carcinogenesis"	"Laboratory of Human Carcinogenesis"	"Laboratory of Human Carcinogenesis"	"Laboratory of Human Carcinogenesis"	"Laboratory of Human Carcinogenesis"	"Laboratory of Human Carcinogenesis"	"Laboratory of Human Carcinogenesis"	"Laboratory of Human Carcinogenesis"	"Laboratory of Human Carcinogenesis"	"Laboratory of Human Carcinogenesis"	"Laboratory of Human Carcinogenesis"	"Laboratory of Human Carcinogenesis"	"Laboratory of Human Carcinogenesis"	"Laboratory of Human Carcinogenesis"	"Laboratory of Human Carcinogenesis"	"Laboratory of Human Carcinogenesis"	"Laboratory of Human Carcinogenesis"	"Laboratory of Human Carcinogenesis"	"Laboratory of Human Carcinogenesis"	"Laboratory of Human Carcinogenesis"	"Laboratory of Human Carcinogenesis"	"Laboratory of Human Carcinogenesis"	"Laboratory of Human Carcinogenesis"	"Laboratory of Human Carcinogenesis"	"Laboratory of Human Carcinogenesis"	"Laboratory of Human Carcinogenesis"	"Laboratory of Human Carcinogenesis"	"Laboratory of Human Carcinogenesis"	"Laboratory of Human Carcinogenesis"	"Laboratory of Human Carcinogenesis"	"Laboratory of Human Carcinogenesis"	"Laboratory of Human Carcinogenesis"	"Laboratory of Human Carcinogenesis"	"Laboratory of Human Carcinogenesis"	"Laboratory of Human Carcinogenesis"	"Laboratory of Human Carcinogenesis"	"Laboratory of Human Carcinogenesis"	"Laboratory of Human Carcinogenesis"	"Laboratory of Human Carcinogenesis"	"Laboratory of Human Carcinogenesis"	"Laboratory of Human Carcinogenesis"	"Laboratory of Human Carcinogenesis"	"Laboratory of Human Carcinogenesis"	"Laboratory of Human Carcinogenesis"	"Laboratory of Human Carcinogenesis"	"Laboratory of Human Carcinogenesis"	"Laboratory of Human Carcinogenesis"	"Laboratory of Human Carcinogenesis"	"Laboratory of Human Carcinogenesis"	"Laboratory of Human Carcinogenesis"	"Laboratory of Human Carcinogenesis"	"Laboratory of Human Carcinogenesis"	"Laboratory of Human Carcinogenesis"	"Laboratory of Human Carcinogenesis"	"Laboratory of Human Carcinogenesis"	"Laboratory of Human Carcinogenesis"	"Laboratory of Human Carcinogenesis"	"Laboratory of Human Carcinogenesis"	"Laboratory of Human Carcinogenesis"	"Laboratory of Human Carcinogenesis"	"Laboratory of Human Carcinogenesis"	"Laboratory of Human Carcinogenesis"	"Laboratory of Human Carcinogenesis"	"Laboratory of Human Carcinogenesis"	"Laboratory of Human Carcinogenesis"	"Laboratory of Human Carcinogenesis"	"Laboratory of Human Carcinogenesis"	"Laboratory of Human Carcinogenesis"	"Laboratory of Human Carcinogenesis"	"Laboratory of Human Carcinogenesis"	"Laboratory of Human Carcinogenesis"	"Laboratory of Human Carcinogenesis"	"Laboratory of Human Carcinogenesis"	"Laboratory of Human Carcinogenesis"	"Laboratory of Human Carcinogenesis"	"Laboratory of Human Carcinogenesis"	"Laboratory of Human Carcinogenesis"	"Laboratory of Human Carcinogenesis"	"Laboratory of Human Carcinogenesis"	"Laboratory of Human Carcinogenesis"	"Laboratory of Human Carcinogenesis"	"Laboratory of Human Carcinogenesis"	"Laboratory of Human Carcinogenesis"	"Laboratory of Human Carcinogenesis"	"Laboratory of Human Carcinogenesis"	"Laboratory of Human Carcinogenesis"	"Laboratory of Human Carcinogenesis"	"Laboratory of Human Carcinogenesis"	"Laboratory of Human Carcinogenesis"	"Laboratory of Human Carcinogenesis"	"Laboratory of Human Carcinogenesis"	"Laboratory of Human Carcinogenesis"	"Laboratory of Human Carcinogenesis"	"Laboratory of Human Carcinogenesis"	"Laboratory of Human Carcinogenesis"	"Laboratory of Human Carcinogenesis"	"Laboratory of Human Carcinogenesis"	"Laboratory of Human Carcinogenesis"	"Laboratory of Human Carcinogenesis"	"Laboratory of Human Carcinogenesis"	"Laboratory of Human Carcinogenesis"	"Laboratory of Human Carcinogenesis"	"Laboratory of Human Carcinogenesis"	"Laboratory of Human Carcinogenesis"	"Laboratory of Human Carcinogenesis"
!Sample_contact_institute	"National Cancer Institute"	"National Cancer Institute"	"National Cancer Institute"	"National Cancer Institute"	"National Cancer Institute"	"National Cancer Institute"	"National Cancer Institute"	"National Cancer Institute"	"National Cancer Institute"	"National Cancer Institute"	"National Cancer Institute"	"National Cancer Institute"	"National Cancer Institute"	"National Cancer Institute"	"National Cancer Institute"	"National Cancer Institute"	"National Cancer Institute"	"National Cancer Institute"	"National Cancer Institute"	"National Cancer Institute"	"National Cancer Institute"	"National Cancer Institute"	"National Cancer Institute"	"National Cancer Institute"	"National Cancer Institute"	"National Cancer Institute"	"National Cancer Institute"	"National Cancer Institute"	"National Cancer Institute"	"National Cancer Institute"	"National Cancer Institute"	"National Cancer Institute"	"National Cancer Institute"	"National Cancer Institute"	"National Cancer Institute"	"National Cancer Institute"	"National Cancer Institute"	"National Cancer Institute"	"National Cancer Institute"	"National Cancer Institute"	"National Cancer Institute"	"National Cancer Institute"	"National Cancer Institute"	"National Cancer Institute"	"National Cancer Institute"	"National Cancer Institute"	"National Cancer Institute"	"National Cancer Institute"	"National Cancer Institute"	"National Cancer Institute"	"National Cancer Institute"	"National Cancer Institute"	"National Cancer Institute"	"National Cancer Institute"	"National Cancer Institute"	"National Cancer Institute"	"National Cancer Institute"	"National Cancer Institute"	"National Cancer Institute"	"National Cancer Institute"	"National Cancer Institute"	"National Cancer Institute"	"National Cancer Institute"	"National Cancer Institute"	"National Cancer Institute"	"National Cancer Institute"	"National Cancer Institute"	"National Cancer Institute"	"National Cancer Institute"	"National Cancer Institute"	"National Cancer Institute"	"National Cancer Institute"	"National Cancer Institute"	"National Cancer Institute"	"National Cancer Institute"	"National Cancer Institute"	"National Cancer Institute"	"National Cancer Institute"	"National Cancer Institute"	"National Cancer Institute"	"National Cancer Institute"	"National Cancer Institute"	"National Cancer Institute"	"National Cancer Institute"	"National Cancer Institute"	"National Cancer Institute"	"National Cancer Institute"	"National Cancer Institute"	"National Cancer Institute"	"National Cancer Institute"	"National Cancer Institute"	"National Cancer Institute"	"National Cancer Institute"	"National Cancer Institute"	"National Cancer Institute"	"National Cancer Institute"	"National Cancer Institute"	"National Cancer Institute"	"National Cancer Institute"	"National Cancer Institute"	"National Cancer Institute"	"National Cancer Institute"	"National Cancer Institute"	"National Cancer Institute"	"National Cancer Institute"	"National Cancer Institute"	"National Cancer Institute"	"National Cancer Institute"	"National Cancer Institute"	"National Cancer Institute"	"National Cancer Institute"
!Sample_contact_address	"37 Convent Drive, Building 37, Room 3050"	"37 Convent Drive, Building 37, Room 3050"	"37 Convent Drive, Building 37, Room 3050"	"37 Convent Drive, Building 37, Room 3050"	"37 Convent Drive, Building 37, Room 3050"	"37 Convent Drive, Building 37, Room 3050"	"37 Convent Drive, Building 37, Room 3050"	"37 Convent Drive, Building 37, Room 3050"	"37 Convent Drive, Building 37, Room 3050"	"37 Convent Drive, Building 37, Room 3050"	"37 Convent Drive, Building 37, Room 3050"	"37 Convent Drive, Building 37, Room 3050"	"37 Convent Drive, Building 37, Room 3050"	"37 Convent Drive, Building 37, Room 3050"	"37 Convent Drive, Building 37, Room 3050"	"37 Convent Drive, Building 37, Room 3050"	"37 Convent Drive, Building 37, Room 3050"	"37 Convent Drive, Building 37, Room 3050"	"37 Convent Drive, Building 37, Room 3050"	"37 Convent Drive, Building 37, Room 3050"	"37 Convent Drive, Building 37, Room 3050"	"37 Convent Drive, Building 37, Room 3050"	"37 Convent Drive, Building 37, Room 3050"	"37 Convent Drive, Building 37, Room 3050"	"37 Convent Drive, Building 37, Room 3050"	"37 Convent Drive, Building 37, Room 3050"	"37 Convent Drive, Building 37, Room 3050"	"37 Convent Drive, Building 37, Room 3050"	"37 Convent Drive, Building 37, Room 3050"	"37 Convent Drive, Building 37, Room 3050"	"37 Convent Drive, Building 37, Room 3050"	"37 Convent Drive, Building 37, Room 3050"	"37 Convent Drive, Building 37, Room 3050"	"37 Convent Drive, Building 37, Room 3050"	"37 Convent Drive, Building 37, Room 3050"	"37 Convent Drive, Building 37, Room 3050"	"37 Convent Drive, Building 37, Room 3050"	"37 Convent Drive, Building 37, Room 3050"	"37 Convent Drive, Building 37, Room 3050"	"37 Convent Drive, Building 37, Room 3050"	"37 Convent Drive, Building 37, Room 3050"	"37 Convent Drive, Building 37, Room 3050"	"37 Convent Drive, Building 37, Room 3050"	"37 Convent Drive, Building 37, Room 3050"	"37 Convent Drive, Building 37, Room 3050"	"37 Convent Drive, Building 37, Room 3050"	"37 Convent Drive, Building 37, Room 3050"	"37 Convent Drive, Building 37, Room 3050"	"37 Convent Drive, Building 37, Room 3050"	"37 Convent Drive, Building 37, Room 3050"	"37 Convent Drive, Building 37, Room 3050"	"37 Convent Drive, Building 37, Room 3050"	"37 Convent Drive, Building 37, Room 3050"	"37 Convent Drive, Building 37, Room 3050"	"37 Convent Drive, Building 37, Room 3050"	"37 Convent Drive, Building 37, Room 3050"	"37 Convent Drive, Building 37, Room 3050"	"37 Convent Drive, Building 37, Room 3050"	"37 Convent Drive, Building 37, Room 3050"	"37 Convent Drive, Building 37, Room 3050"	"37 Convent Drive, Building 37, Room 3050"	"37 Convent Drive, Building 37, Room 3050"	"37 Convent Drive, Building 37, Room 3050"	"37 Convent Drive, Building 37, Room 3050"	"37 Convent Drive, Building 37, Room 3050"	"37 Convent Drive, Building 37, Room 3050"	"37 Convent Drive, Building 37, Room 3050"	"37 Convent Drive, Building 37, Room 3050"	"37 Convent Drive, Building 37, Room 3050"	"37 Convent Drive, Building 37, Room 3050"	"37 Convent Drive, Building 37, Room 3050"	"37 Convent Drive, Building 37, Room 3050"	"37 Convent Drive, Building 37, Room 3050"	"37 Convent Drive, Building 37, Room 3050"	"37 Convent Drive, Building 37, Room 3050"	"37 Convent Drive, Building 37, Room 3050"	"37 Convent Drive, Building 37, Room 3050"	"37 Convent Drive, Building 37, Room 3050"	"37 Convent Drive, Building 37, Room 3050"	"37 Convent Drive, Building 37, Room 3050"	"37 Convent Drive, Building 37, Room 3050"	"37 Convent Drive, Building 37, Room 3050"	"37 Convent Drive, Building 37, Room 3050"	"37 Convent Drive, Building 37, Room 3050"	"37 Convent Drive, Building 37, Room 3050"	"37 Convent Drive, Building 37, Room 3050"	"37 Convent Drive, Building 37, Room 3050"	"37 Convent Drive, Building 37, Room 3050"	"37 Convent Drive, Building 37, Room 3050"	"37 Convent Drive, Building 37, Room 3050"	"37 Convent Drive, Building 37, Room 3050"	"37 Convent Drive, Building 37, Room 3050"	"37 Convent Drive, Building 37, Room 3050"	"37 Convent Drive, Building 37, Room 3050"	"37 Convent Drive, Building 37, Room 3050"	"37 Convent Drive, Building 37, Room 3050"	"37 Convent Drive, Building 37, Room 3050"	"37 Convent Drive, Building 37, Room 3050"	"37 Convent Drive, Building 37, Room 3050"	"37 Convent Drive, Building 37, Room 3050"	"37 Convent Drive, Building 37, Room 3050"	"37 Convent Drive, Building 37, Room 3050"	"37 Convent Drive, Building 37, Room 3050"	"37 Convent Drive, Building 37, Room 3050"	"37 Convent Drive, Building 37, Room 3050"	"37 Convent Drive, Building 37, Room 3050"	"37 Convent Drive, Building 37, Room 3050"	"37 Convent Drive, Building 37, Room 3050"	"37 Convent Drive, Building 37, Room 3050"	"37 Convent Drive, Building 37, Room 3050"	"37 Convent Drive, Building 37, Room 3050"
!Sample_contact_city	"Bethesda"	"Bethesda"	"Bethesda"	"Bethesda"	"Bethesda"	"Bethesda"	"Bethesda"	"Bethesda"	"Bethesda"	"Bethesda"	"Bethesda"	"Bethesda"	"Bethesda"	"Bethesda"	"Bethesda"	"Bethesda"	"Bethesda"	"Bethesda"	"Bethesda"	"Bethesda"	"Bethesda"	"Bethesda"	"Bethesda"	"Bethesda"	"Bethesda"	"Bethesda"	"Bethesda"	"Bethesda"	"Bethesda"	"Bethesda"	"Bethesda"	"Bethesda"	"Bethesda"	"Bethesda"	"Bethesda"	"Bethesda"	"Bethesda"	"Bethesda"	"Bethesda"	"Bethesda"	"Bethesda"	"Bethesda"	"Bethesda"	"Bethesda"	"Bethesda"	"Bethesda"	"Bethesda"	"Bethesda"	"Bethesda"	"Bethesda"	"Bethesda"	"Bethesda"	"Bethesda"	"Bethesda"	"Bethesda"	"Bethesda"	"Bethesda"	"Bethesda"	"Bethesda"	"Bethesda"	"Bethesda"	"Bethesda"	"Bethesda"	"Bethesda"	"Bethesda"	"Bethesda"	"Bethesda"	"Bethesda"	"Bethesda"	"Bethesda"	"Bethesda"	"Bethesda"	"Bethesda"	"Bethesda"	"Bethesda"	"Bethesda"	"Bethesda"	"Bethesda"	"Bethesda"	"Bethesda"	"Bethesda"	"Bethesda"	"Bethesda"	"Bethesda"	"Bethesda"	"Bethesda"	"Bethesda"	"Bethesda"	"Bethesda"	"Bethesda"	"Bethesda"	"Bethesda"	"Bethesda"	"Bethesda"	"Bethesda"	"Bethesda"	"Bethesda"	"Bethesda"	"Bethesda"	"Bethesda"	"Bethesda"	"Bethesda"	"Bethesda"	"Bethesda"	"Bethesda"	"Bethesda"	"Bethesda"	"Bethesda"	"Bethesda"	"Bethesda"	"Bethesda"
!Sample_contact_state	"MD"	"MD"	"MD"	"MD"	"MD"	"MD"	"MD"	"MD"	"MD"	"MD"	"MD"	"MD"	"MD"	"MD"	"MD"	"MD"	"MD"	"MD"	"MD"	"MD"	"MD"	"MD"	"MD"	"MD"	"MD"	"MD"	"MD"	"MD"	"MD"	"MD"	"MD"	"MD"	"MD"	"MD"	"MD"	"MD"	"MD"	"MD"	"MD"	"MD"	"MD"	"MD"	"MD"	"MD"	"MD"	"MD"	"MD"	"MD"	"MD"	"MD"	"MD"	"MD"	"MD"	"MD"	"MD"	"MD"	"MD"	"MD"	"MD"	"MD"	"MD"	"MD"	"MD"	"MD"	"MD"	"MD"	"MD"	"MD"	"MD"	"MD"	"MD"	"MD"	"MD"	"MD"	"MD"	"MD"	"MD"	"MD"	"MD"	"MD"	"MD"	"MD"	"MD"	"MD"	"MD"	"MD"	"MD"	"MD"	"MD"	"MD"	"MD"	"MD"	"MD"	"MD"	"MD"	"MD"	"MD"	"MD"	"MD"	"MD"	"MD"	"MD"	"MD"	"MD"	"MD"	"MD"	"MD"	"MD"	"MD"	"MD"	"MD"
!Sample_contact_zip/postal_code	"20892"	"20892"	"20892"	"20892"	"20892"	"20892"	"20892"	"20892"	"20892"	"20892"	"20892"	"20892"	"20892"	"20892"	"20892"	"20892"	"20892"	"20892"	"20892"	"20892"	"20892"	"20892"	"20892"	"20892"	"20892"	"20892"	"20892"	"20892"	"20892"	"20892"	"20892"	"20892"	"20892"	"20892"	"20892"	"20892"	"20892"	"20892"	"20892"	"20892"	"20892"	"20892"	"20892"	"20892"	"20892"	"20892"	"20892"	"20892"	"20892"	"20892"	"20892"	"20892"	"20892"	"20892"	"20892"	"20892"	"20892"	"20892"	"20892"	"20892"	"20892"	"20892"	"20892"	"20892"	"20892"	"20892"	"20892"	"20892"	"20892"	"20892"	"20892"	"20892"	"20892"	"20892"	"20892"	"20892"	"20892"	"20892"	"20892"	"20892"	"20892"	"20892"	"20892"	"20892"	"20892"	"20892"	"20892"	"20892"	"20892"	"20892"	"20892"	"20892"	"20892"	"20892"	"20892"	"20892"	"20892"	"20892"	"20892"	"20892"	"20892"	"20892"	"20892"	"20892"	"20892"	"20892"	"20892"	"20892"	"20892"	"20892"	"20892"
!Sample_contact_country	"USA"	"USA"	"USA"	"USA"	"USA"	"USA"	"USA"	"USA"	"USA"	"USA"	"USA"	"USA"	"USA"	"USA"	"USA"	"USA"	"USA"	"USA"	"USA"	"USA"	"USA"	"USA"	"USA"	"USA"	"USA"	"USA"	"USA"	"USA"	"USA"	"USA"	"USA"	"USA"	"USA"	"USA"	"USA"	"USA"	"USA"	"USA"	"USA"	"USA"	"USA"	"USA"	"USA"	"USA"	"USA"	"USA"	"USA"	"USA"	"USA"	"USA"	"USA"	"USA"	"USA"	"USA"	"USA"	"USA"	"USA"	"USA"	"USA"	"USA"	"USA"	"USA"	"USA"	"USA"	"USA"	"USA"	"USA"	"USA"	"USA"	"USA"	"USA"	"USA"	"USA"	"USA"	"USA"	"USA"	"USA"	"USA"	"USA"	"USA"	"USA"	"USA"	"USA"	"USA"	"USA"	"USA"	"USA"	"USA"	"USA"	"USA"	"USA"	"USA"	"USA"	"USA"	"USA"	"USA"	"USA"	"USA"	"USA"	"USA"	"USA"	"USA"	"USA"	"USA"	"USA"	"USA"	"USA"	"USA"	"USA"	"USA"	"USA"
!Sample_supplementary_file	"ftp://ftp.ncbi.nlm.nih.gov/geo/samples/GSM1092nnn/GSM1092909/suppl/GSM1092909_5500024024208113006325_A01.CEL.gz"	"ftp://ftp.ncbi.nlm.nih.gov/geo/samples/GSM1092nnn/GSM1092910/suppl/GSM1092910_5500024024208113006325_B01.CEL.gz"	"ftp://ftp.ncbi.nlm.nih.gov/geo/samples/GSM1092nnn/GSM1092911/suppl/GSM1092911_5500024024208113006325_C01.CEL.gz"	"ftp://ftp.ncbi.nlm.nih.gov/geo/samples/GSM1092nnn/GSM1092912/suppl/GSM1092912_5500024024208113006325_D01.CEL.gz"	"ftp://ftp.ncbi.nlm.nih.gov/geo/samples/GSM1092nnn/GSM1092913/suppl/GSM1092913_5500024024208113006325_E01.CEL.gz"	"ftp://ftp.ncbi.nlm.nih.gov/geo/samples/GSM1092nnn/GSM1092914/suppl/GSM1092914_5500024024208113006325_G01.CEL.gz"	"ftp://ftp.ncbi.nlm.nih.gov/geo/samples/GSM1092nnn/GSM1092915/suppl/GSM1092915_5500024024208113006325_A02.CEL.gz"	"ftp://ftp.ncbi.nlm.nih.gov/geo/samples/GSM1092nnn/GSM1092916/suppl/GSM1092916_5500024024208113006325_H01.CEL.gz"	"ftp://ftp.ncbi.nlm.nih.gov/geo/samples/GSM1092nnn/GSM1092917/suppl/GSM1092917_5500024024208113006325_B02.CEL.gz"	"ftp://ftp.ncbi.nlm.nih.gov/geo/samples/GSM1092nnn/GSM1092918/suppl/GSM1092918_5500024024208113006325_C02.CEL.gz"	"ftp://ftp.ncbi.nlm.nih.gov/geo/samples/GSM1092nnn/GSM1092919/suppl/GSM1092919_5500024024208113006325_F02.CEL.gz"	"ftp://ftp.ncbi.nlm.nih.gov/geo/samples/GSM1092nnn/GSM1092920/suppl/GSM1092920_5500024024208113006325_E02.CEL.gz"	"ftp://ftp.ncbi.nlm.nih.gov/geo/samples/GSM1092nnn/GSM1092921/suppl/GSM1092921_5500024024208113006325_D03.CEL.gz"	"ftp://ftp.ncbi.nlm.nih.gov/geo/samples/GSM1092nnn/GSM1092922/suppl/GSM1092922_5500024024208113006325_G02.CEL.gz"	"ftp://ftp.ncbi.nlm.nih.gov/geo/samples/GSM1092nnn/GSM1092923/suppl/GSM1092923_5500024024208113006325_A03.CEL.gz"	"ftp://ftp.ncbi.nlm.nih.gov/geo/samples/GSM1092nnn/GSM1092924/suppl/GSM1092924_5500024024208113006325_C03.CEL.gz"	"ftp://ftp.ncbi.nlm.nih.gov/geo/samples/GSM1092nnn/GSM1092925/suppl/GSM1092925_5500024024208113006325_F03.CEL.gz"	"ftp://ftp.ncbi.nlm.nih.gov/geo/samples/GSM1092nnn/GSM1092926/suppl/GSM1092926_5500024024208113006325_G03.CEL.gz"	"ftp://ftp.ncbi.nlm.nih.gov/geo/samples/GSM1092nnn/GSM1092927/suppl/GSM1092927_5500024024208113006325_A04.CEL.gz"	"ftp://ftp.ncbi.nlm.nih.gov/geo/samples/GSM1092nnn/GSM1092928/suppl/GSM1092928_5500024024208113006325_H03.CEL.gz"	"ftp://ftp.ncbi.nlm.nih.gov/geo/samples/GSM1092nnn/GSM1092929/suppl/GSM1092929_5500024024208113006325_B04.CEL.gz"	"ftp://ftp.ncbi.nlm.nih.gov/geo/samples/GSM1092nnn/GSM1092930/suppl/GSM1092930_5500024024208113006325_C04.CEL.gz"	"ftp://ftp.ncbi.nlm.nih.gov/geo/samples/GSM1092nnn/GSM1092931/suppl/GSM1092931_5500024024208113006325_F04.CEL.gz"	"ftp://ftp.ncbi.nlm.nih.gov/geo/samples/GSM1092nnn/GSM1092932/suppl/GSM1092932_5500024024208113006325_G04.CEL.gz"	"ftp://ftp.ncbi.nlm.nih.gov/geo/samples/GSM1092nnn/GSM1092933/suppl/GSM1092933_5500024024208113006325_C05.CEL.gz"	"ftp://ftp.ncbi.nlm.nih.gov/geo/samples/GSM1092nnn/GSM1092934/suppl/GSM1092934_5500024024208113006325_D05.CEL.gz"	"ftp://ftp.ncbi.nlm.nih.gov/geo/samples/GSM1092nnn/GSM1092935/suppl/GSM1092935_5500024024208113006325_E05.CEL.gz"	"ftp://ftp.ncbi.nlm.nih.gov/geo/samples/GSM1092nnn/GSM1092936/suppl/GSM1092936_5500024024208113006325_F05.CEL.gz"	"ftp://ftp.ncbi.nlm.nih.gov/geo/samples/GSM1092nnn/GSM1092937/suppl/GSM1092937_5500024024208113006325_B06.CEL.gz"	"ftp://ftp.ncbi.nlm.nih.gov/geo/samples/GSM1092nnn/GSM1092938/suppl/GSM1092938_5500024024208113006325_C06.CEL.gz"	"ftp://ftp.ncbi.nlm.nih.gov/geo/samples/GSM1092nnn/GSM1092939/suppl/GSM1092939_5500024024208113006325_D06.CEL.gz"	"ftp://ftp.ncbi.nlm.nih.gov/geo/samples/GSM1092nnn/GSM1092940/suppl/GSM1092940_5500024024208113006325_E06.CEL.gz"	"ftp://ftp.ncbi.nlm.nih.gov/geo/samples/GSM1092nnn/GSM1092941/suppl/GSM1092941_5500024024208113006325_F06.CEL.gz"	"ftp://ftp.ncbi.nlm.nih.gov/geo/samples/GSM1092nnn/GSM1092942/suppl/GSM1092942_5500024024208113006325_G06.CEL.gz"	"ftp://ftp.ncbi.nlm.nih.gov/geo/samples/GSM1092nnn/GSM1092943/suppl/GSM1092943_5500024024208113006325_A07.CEL.gz"	"ftp://ftp.ncbi.nlm.nih.gov/geo/samples/GSM1092nnn/GSM1092944/suppl/GSM1092944_5500024024208113006325_H06.CEL.gz"	"ftp://ftp.ncbi.nlm.nih.gov/geo/samples/GSM1092nnn/GSM1092945/suppl/GSM1092945_5500024024208113006325_B07.CEL.gz"	"ftp://ftp.ncbi.nlm.nih.gov/geo/samples/GSM1092nnn/GSM1092946/suppl/GSM1092946_5500024024208113006325_D07.CEL.gz"	"ftp://ftp.ncbi.nlm.nih.gov/geo/samples/GSM1092nnn/GSM1092947/suppl/GSM1092947_5500024024208113006325_E07.CEL.gz"	"ftp://ftp.ncbi.nlm.nih.gov/geo/samples/GSM1092nnn/GSM1092948/suppl/GSM1092948_5500024024208113006325_F07.CEL.gz"	"ftp://ftp.ncbi.nlm.nih.gov/geo/samples/GSM1092nnn/GSM1092949/suppl/GSM1092949_5500024024208113006325_G07.CEL.gz"	"ftp://ftp.ncbi.nlm.nih.gov/geo/samples/GSM1092nnn/GSM1092950/suppl/GSM1092950_5500024024208113006325_A08.CEL.gz"	"ftp://ftp.ncbi.nlm.nih.gov/geo/samples/GSM1092nnn/GSM1092951/suppl/GSM1092951_5500024024208113006325_B08.CEL.gz"	"ftp://ftp.ncbi.nlm.nih.gov/geo/samples/GSM1092nnn/GSM1092952/suppl/GSM1092952_5500024024208113006325_C08.CEL.gz"	"ftp://ftp.ncbi.nlm.nih.gov/geo/samples/GSM1092nnn/GSM1092953/suppl/GSM1092953_5500024024208113006325_C09.CEL.gz"	"ftp://ftp.ncbi.nlm.nih.gov/geo/samples/GSM1092nnn/GSM1092954/suppl/GSM1092954_5500024024208113006325_D09.CEL.gz"	"ftp://ftp.ncbi.nlm.nih.gov/geo/samples/GSM1092nnn/GSM1092955/suppl/GSM1092955_5500024024208113006325_A09.CEL.gz"	"ftp://ftp.ncbi.nlm.nih.gov/geo/samples/GSM1092nnn/GSM1092956/suppl/GSM1092956_5500024024208113006325_B09.CEL.gz"	"ftp://ftp.ncbi.nlm.nih.gov/geo/samples/GSM1092nnn/GSM1092957/suppl/GSM1092957_5500024024208113006325_H08.CEL.gz"	"ftp://ftp.ncbi.nlm.nih.gov/geo/samples/GSM1092nnn/GSM1092958/suppl/GSM1092958_5500024024208113006325_E08.CEL.gz"	"ftp://ftp.ncbi.nlm.nih.gov/geo/samples/GSM1092nnn/GSM1092959/suppl/GSM1092959_5500024024208113006325_G08.CEL.gz"	"ftp://ftp.ncbi.nlm.nih.gov/geo/samples/GSM1092nnn/GSM1092960/suppl/GSM1092960_5500024024208113006325_E09.CEL.gz"	"ftp://ftp.ncbi.nlm.nih.gov/geo/samples/GSM1092nnn/GSM1092961/suppl/GSM1092961_5500024024208113006325_F08.CEL.gz"	"ftp://ftp.ncbi.nlm.nih.gov/geo/samples/GSM1092nnn/GSM1092962/suppl/GSM1092962_5500024024208113006325_H10.CEL.gz"	"ftp://ftp.ncbi.nlm.nih.gov/geo/samples/GSM1092nnn/GSM1092963/suppl/GSM1092963_5500024024208113006325_D10.CEL.gz"	"ftp://ftp.ncbi.nlm.nih.gov/geo/samples/GSM1092nnn/GSM1092964/suppl/GSM1092964_5500024024208113006325_E10.CEL.gz"	"ftp://ftp.ncbi.nlm.nih.gov/geo/samples/GSM1092nnn/GSM1092965/suppl/GSM1092965_5500024024208113006325_B10.CEL.gz"	"ftp://ftp.ncbi.nlm.nih.gov/geo/samples/GSM1092nnn/GSM1092966/suppl/GSM1092966_5500024024208113006325_C10.CEL.gz"	"ftp://ftp.ncbi.nlm.nih.gov/geo/samples/GSM1092nnn/GSM1092967/suppl/GSM1092967_5500024024208113006325_D08.CEL.gz"	"ftp://ftp.ncbi.nlm.nih.gov/geo/samples/GSM1092nnn/GSM1092968/suppl/GSM1092968_5500024024208113006325_H09.CEL.gz"	"ftp://ftp.ncbi.nlm.nih.gov/geo/samples/GSM1092nnn/GSM1092969/suppl/GSM1092969_5500024024208113006325_F09.CEL.gz"	"ftp://ftp.ncbi.nlm.nih.gov/geo/samples/GSM1092nnn/GSM1092970/suppl/GSM1092970_5500024024208113006325_G09.CEL.gz"	"ftp://ftp.ncbi.nlm.nih.gov/geo/samples/GSM1092nnn/GSM1092971/suppl/GSM1092971_5500024024208113006325_G11.CEL.gz"	"ftp://ftp.ncbi.nlm.nih.gov/geo/samples/GSM1092nnn/GSM1092972/suppl/GSM1092972_5500024024208113006325_A12.CEL.gz"	"ftp://ftp.ncbi.nlm.nih.gov/geo/samples/GSM1092nnn/GSM1092973/suppl/GSM1092973_5500024024208113006325_A10.CEL.gz"	"ftp://ftp.ncbi.nlm.nih.gov/geo/samples/GSM1092nnn/GSM1092974/suppl/GSM1092974_5500024024208113006325_B12.CEL.gz"	"ftp://ftp.ncbi.nlm.nih.gov/geo/samples/GSM1092nnn/GSM1092975/suppl/GSM1092975_5500024024208113006325_C11.CEL.gz"	"ftp://ftp.ncbi.nlm.nih.gov/geo/samples/GSM1092nnn/GSM1092976/suppl/GSM1092976_5500024024208113006325_A11.CEL.gz"	"ftp://ftp.ncbi.nlm.nih.gov/geo/samples/GSM1092nnn/GSM1092977/suppl/GSM1092977_5500024024208113006325_G10.CEL.gz"	"ftp://ftp.ncbi.nlm.nih.gov/geo/samples/GSM1092nnn/GSM1092978/suppl/GSM1092978_5500024024208113006325_D11.CEL.gz"	"ftp://ftp.ncbi.nlm.nih.gov/geo/samples/GSM1092nnn/GSM1092979/suppl/GSM1092979_5500024024208113006325_E11.CEL.gz"	"ftp://ftp.ncbi.nlm.nih.gov/geo/samples/GSM1092nnn/GSM1092980/suppl/GSM1092980_5500024024208113006325_E12.CEL.gz"	"ftp://ftp.ncbi.nlm.nih.gov/geo/samples/GSM1092nnn/GSM1092981/suppl/GSM1092981_5500024024208113006325_F11.CEL.gz"	"ftp://ftp.ncbi.nlm.nih.gov/geo/samples/GSM1092nnn/GSM1092982/suppl/GSM1092982_5500024024208113006325_C12.CEL.gz"	"ftp://ftp.ncbi.nlm.nih.gov/geo/samples/GSM1092nnn/GSM1092983/suppl/GSM1092983_5500024024208113006325_D12.CEL.gz"	"ftp://ftp.ncbi.nlm.nih.gov/geo/samples/GSM1092nnn/GSM1092984/suppl/GSM1092984_5500024031330081907234_E08.CEL.gz"	"ftp://ftp.ncbi.nlm.nih.gov/geo/samples/GSM1092nnn/GSM1092985/suppl/GSM1092985_5500024031330081907234_F08.CEL.gz"	"ftp://ftp.ncbi.nlm.nih.gov/geo/samples/GSM1092nnn/GSM1092986/suppl/GSM1092986_5500024031330081907234_G12.CEL.gz"	"ftp://ftp.ncbi.nlm.nih.gov/geo/samples/GSM1092nnn/GSM1092987/suppl/GSM1092987_5500024031330081907234_H12.CEL.gz"	"ftp://ftp.ncbi.nlm.nih.gov/geo/samples/GSM1092nnn/GSM1092988/suppl/GSM1092988_5500024031330081907234_D12.CEL.gz"	"ftp://ftp.ncbi.nlm.nih.gov/geo/samples/GSM1092nnn/GSM1092989/suppl/GSM1092989_5500024031330081907234_E12.CEL.gz"	"ftp://ftp.ncbi.nlm.nih.gov/geo/samples/GSM1092nnn/GSM1092990/suppl/GSM1092990_5500024031330081907234_C10.CEL.gz"	"ftp://ftp.ncbi.nlm.nih.gov/geo/samples/GSM1092nnn/GSM1092991/suppl/GSM1092991_5500024031330081907234_G08.CEL.gz"	"ftp://ftp.ncbi.nlm.nih.gov/geo/samples/GSM1092nnn/GSM1092992/suppl/GSM1092992_5500024031330081907234_A10.CEL.gz"	"ftp://ftp.ncbi.nlm.nih.gov/geo/samples/GSM1092nnn/GSM1092993/suppl/GSM1092993_5500024031330081907234_A09.CEL.gz"	"ftp://ftp.ncbi.nlm.nih.gov/geo/samples/GSM1092nnn/GSM1092994/suppl/GSM1092994_5500024031330081907234_H08.CEL.gz"	"ftp://ftp.ncbi.nlm.nih.gov/geo/samples/GSM1092nnn/GSM1092995/suppl/GSM1092995_5500024031330081907234_F09.CEL.gz"	"ftp://ftp.ncbi.nlm.nih.gov/geo/samples/GSM1092nnn/GSM1092996/suppl/GSM1092996_5500024031330081907234_G09.CEL.gz"	"ftp://ftp.ncbi.nlm.nih.gov/geo/samples/GSM1092nnn/GSM1092997/suppl/GSM1092997_5500024031330081907234_D09.CEL.gz"	"ftp://ftp.ncbi.nlm.nih.gov/geo/samples/GSM1092nnn/GSM1092998/suppl/GSM1092998_5500024031330081907234_E09.CEL.gz"	"ftp://ftp.ncbi.nlm.nih.gov/geo/samples/GSM1092nnn/GSM1092999/suppl/GSM1092999_5500024031330081907234_B10.CEL.gz"	"ftp://ftp.ncbi.nlm.nih.gov/geo/samples/GSM1093nnn/GSM1093000/suppl/GSM1093000_5500024031330081907236.A06.CEL.gz"	"ftp://ftp.ncbi.nlm.nih.gov/geo/samples/GSM1093nnn/GSM1093001/suppl/GSM1093001_5500024031330081907236.A03.CEL.gz"	"ftp://ftp.ncbi.nlm.nih.gov/geo/samples/GSM1093nnn/GSM1093002/suppl/GSM1093002_5500024031330081907236.A04.CEL.gz"	"ftp://ftp.ncbi.nlm.nih.gov/geo/samples/GSM1093nnn/GSM1093003/suppl/GSM1093003_5500024031330081907236.A01.CEL.gz"	"ftp://ftp.ncbi.nlm.nih.gov/geo/samples/GSM1093nnn/GSM1093004/suppl/GSM1093004_5500024031330081907236.A02.CEL.gz"	"ftp://ftp.ncbi.nlm.nih.gov/geo/samples/GSM1093nnn/GSM1093005/suppl/GSM1093005_5500024031330081907236.A09.CEL.gz"	"ftp://ftp.ncbi.nlm.nih.gov/geo/samples/GSM1093nnn/GSM1093006/suppl/GSM1093006_5500024031330081907236.A07.CEL.gz"	"ftp://ftp.ncbi.nlm.nih.gov/geo/samples/GSM1093nnn/GSM1093007/suppl/GSM1093007_5500024031330081907236.A08.CEL.gz"	"ftp://ftp.ncbi.nlm.nih.gov/geo/samples/GSM1093nnn/GSM1093008/suppl/GSM1093008_5500024031330081907236.A11.CEL.gz"	"ftp://ftp.ncbi.nlm.nih.gov/geo/samples/GSM1093nnn/GSM1093009/suppl/GSM1093009_5500024031330081907236.A12.CEL.gz"	"ftp://ftp.ncbi.nlm.nih.gov/geo/samples/GSM1093nnn/GSM1093010/suppl/GSM1093010_5500024031330081907236.B05.CEL.gz"	"ftp://ftp.ncbi.nlm.nih.gov/geo/samples/GSM1093nnn/GSM1093011/suppl/GSM1093011_5500024031330081907236.B06.CEL.gz"	"ftp://ftp.ncbi.nlm.nih.gov/geo/samples/GSM1093nnn/GSM1093012/suppl/GSM1093012_5500024031330081907236.B04.CEL.gz"	"ftp://ftp.ncbi.nlm.nih.gov/geo/samples/GSM1093nnn/GSM1093013/suppl/GSM1093013_5500024031330081907236.B08.CEL.gz"	"ftp://ftp.ncbi.nlm.nih.gov/geo/samples/GSM1093nnn/GSM1093014/suppl/GSM1093014_5500024031330081907236.B09.CEL.gz"	"ftp://ftp.ncbi.nlm.nih.gov/geo/samples/GSM1093nnn/GSM1093015/suppl/GSM1093015_5500024031330081907236.B10.CEL.gz"	"ftp://ftp.ncbi.nlm.nih.gov/geo/samples/GSM1093nnn/GSM1093016/suppl/GSM1093016_5500024031330081907236.B07.CEL.gz"	"ftp://ftp.ncbi.nlm.nih.gov/geo/samples/GSM1093nnn/GSM1093017/suppl/GSM1093017_5500024031330081907236.C01.CEL.gz"	"ftp://ftp.ncbi.nlm.nih.gov/geo/samples/GSM1093nnn/GSM1093018/suppl/GSM1093018_5500024031330081907236.C02.CEL.gz"	"ftp://ftp.ncbi.nlm.nih.gov/geo/samples/GSM1093nnn/GSM1093019/suppl/GSM1093019_5500024031330081907236.C03.CEL.gz"
!Sample_data_row_count	"22277"	"22277"	"22277"	"22277"	"22277"	"22277"	"22277"	"22277"	"22277"	"22277"	"22277"	"22277"	"22277"	"22277"	"22277"	"22277"	"22277"	"22277"	"22277"	"22277"	"22277"	"22277"	"22277"	"22277"	"22277"	"22277"	"22277"	"22277"	"22277"	"22277"	"22277"	"22277"	"22277"	"22277"	"22277"	"22277"	"22277"	"22277"	"22277"	"22277"	"22277"	"22277"	"22277"	"22277"	"22277"	"22277"	"22277"	"22277"	"22277"	"22277"	"22277"	"22277"	"22277"	"22277"	"22277"	"22277"	"22277"	"22277"	"22277"	"22277"	"22277"	"22277"	"22277"	"22277"	"22277"	"22277"	"22277"	"22277"	"22277"	"22277"	"22277"	"22277"	"22277"	"22277"	"22277"	"22277"	"22277"	"22277"	"22277"	"22277"	"22277"	"22277"	"22277"	"22277"	"22277"	"22277"	"22277"	"22277"	"22277"	"22277"	"22277"	"22277"	"22277"	"22277"	"22277"	"22277"	"22277"	"22277"	"22277"	"22277"	"22277"	"22277"	"22277"	"22277"	"22277"	"22277"	"22277"	"22277"	"22277"	"22277"	"22277"
!series_matrix_table_begin
"ID_REF"	"GSM1092909"	"GSM1092910"	"GSM1092911"	"GSM1092912"	"GSM1092913"	"GSM1092914"	"GSM1092915"	"GSM1092916"	"GSM1092917"	"GSM1092918"	"GSM1092919"	"GSM1092920"	"GSM1092921"	"GSM1092922"	"GSM1092923"	"GSM1092924"	"GSM1092925"	"GSM1092926"	"GSM1092927"	"GSM1092928"	"GSM1092929"	"GSM1092930"	"GSM1092931"	"GSM1092932"	"GSM1092933"	"GSM1092934"	"GSM1092935"	"GSM1092936"	"GSM1092937"	"GSM1092938"	"GSM1092939"	"GSM1092940"	"GSM1092941"	"GSM1092942"	"GSM1092943"	"GSM1092944"	"GSM1092945"	"GSM1092946"	"GSM1092947"	"GSM1092948"	"GSM1092949"	"GSM1092950"	"GSM1092951"	"GSM1092952"	"GSM1092953"	"GSM1092954"	"GSM1092955"	"GSM1092956"	"GSM1092957"	"GSM1092958"	"GSM1092959"	"GSM1092960"	"GSM1092961"	"GSM1092962"	"GSM1092963"	"GSM1092964"	"GSM1092965"	"GSM1092966"	"GSM1092967"	"GSM1092968"	"GSM1092969"	"GSM1092970"	"GSM1092971"	"GSM1092972"	"GSM1092973"	"GSM1092974"	"GSM1092975"	"GSM1092976"	"GSM1092977"	"GSM1092978"	"GSM1092979"	"GSM1092980"	"GSM1092981"	"GSM1092982"	"GSM1092983"	"GSM1092984"	"GSM1092985"	"GSM1092986"	"GSM1092987"	"GSM1092988"	"GSM1092989"	"GSM1092990"	"GSM1092991"	"GSM1092992"	"GSM1092993"	"GSM1092994"	"GSM1092995"	"GSM1092996"	"GSM1092997"	"GSM1092998"	"GSM1092999"	"GSM1093000"	"GSM1093001"	"GSM1093002"	"GSM1093003"	"GSM1093004"	"GSM1093005"	"GSM1093006"	"GSM1093007"	"GSM1093008"	"GSM1093009"	"GSM1093010"	"GSM1093011"	"GSM1093012"	"GSM1093013"	"GSM1093014"	"GSM1093015"	"GSM1093016"	"GSM1093017"	"GSM1093018"	"GSM1093019"
"1007_s_at"	11.7622	10.5785	10.8828	11.233	10.0557	8.71981	10.1032	10.3361	10.4022	11.0209	10.6184	11.042	11.5554	10.493	11.7881	11.2631	10.3173	12.1304	10.6778	11.322	10.0582	8.80159	10.7694	10.5792	11.2303	10.9378	11.1119	11.2078	11.5946	10.0506	10.7436	9.9084	11.2564	10.2927	10.6995	11.6971	11.3737	11.5651	10.3747	11.0494	10.2333	10.3614	10.2436	11.5095	10.4208	10.997	9.99075	10.5646	8.61918	10.7152	10.3344	10.4286	10.7682	10.3517	9.3247	8.68674	10.8646	10.2379	10.083	10.5674	11.4583	11.5239	11.3969	11.7436	10.5021	11.7285	10.9708	9.69042	10.917	11.5967	12.0694	11.3583	10.374	10.5654	8.95763	11.2104	10.9585	11.3491	9.88305	11.3084	11.06	9.53608	11.0314	9.38253	9.40077	11.5271	9.7999	10.3829	10.7111	10.2589	9.82793	11.3687	10.605	11.6706	10.7498	10.3081	11.013	11.2118	10.8042	10.346	11.3495	10.8628	11.0071	10.2954	11.6029	11.256	8.48345	11.8884	10.0129	10.9572	11.4878
"1053_at"	6.29542	6.77451	6.30281	8.18885	6.27496	7.23963	6.32391	6.68181	5.8371	7.12169	5.79374	6.49198	6.71278	6.6378	7.79514	6.84606	7.16861	7.21779	7.07868	7.15068	6.73352	6.32356	6.68072	7.63542	6.45541	7.1219	7.41712	6.86115	6.81983	6.90886	6.09757	5.76045	6.6672	6.1641	6.78789	6.58538	6.80745	6.75344	6.46369	6.67504	6.98131	6.34435	6.53016	7.13279	6.25657	6.42908	6.71586	6.14587	7.2165	6.98714	6.06448	6.70862	5.97281	6.83158	6.89477	7.68101	7.79272	6.36334	6.68811	6.6329	7.71754	7.0832	7.52565	6.80212	8.83748	6.72153	7.69248	6.73532	7.09072	7.19812	6.6178	7.82682	7.59579	8.6744	7.00746	6.06112	6.57554	6.58475	5.93879	6.66244	7.95941	8.84489	6.6475	6.3715	6.36993	6.43595	6.10869	6.23579	6.79499	8.27483	6.29752	7.14913	7.16051	6.93947	6.14406	6.35165	7.22698	6.77546	7.35768	6.62311	7.15322	6.43236	7.9771	7.29078	6.65951	7.40641	7.51192	6.73369	6.51293	5.97877	7.6279
"117_at"	5.5566	5.58586	5.61578	6.0957	5.99864	6.77403	5.62292	5.62754	5.61482	5.58057	6.01796	5.68353	5.43187	6.19567	5.66745	5.63812	5.45224	5.62117	7.97746	5.60168	6.34723	7.31637	5.65953	5.76075	5.64166	5.55443	7.47057	5.90129	5.59358	5.92088	5.80888	5.82272	5.77534	5.89282	5.66964	5.50628	5.77019	5.88826	5.95849	5.91464	5.39573	5.99849	6.17676	5.74924	8.59982	5.42585	6.78594	5.87858	6.06142	5.50461	5.36261	5.7832	6.19691	5.52824	6.19661	6.03505	5.83637	5.73922	6.14744	5.62303	6.08965	5.66636	6.49636	5.45274	7.32961	5.53468	6.80364	5.62333	5.87167	5.89564	6.36195	5.90315	5.58048	5.54884	7.78765	6.51847	6.21902	5.77557	6.65751	5.59415	5.60942	5.94572	5.8722	5.9308	5.80393	5.74149	6.29167	6.03157	5.84469	7.65947	6.4148	5.69222	5.64808	5.67646	5.7343	5.84552	5.54058	5.47673	5.59768	6.26534	6.66227	5.9922	6.09308	5.68518	5.86398	6.06084	5.76128	5.53477	6.32736	5.79387	6.07889
"121_at"	7.8109	7.66729	8.43118	7.81232	7.52846	7.62669	8.14157	8.25435	8.44242	7.45736	7.98173	7.94353	8.40065	7.9828	7.72494	7.51905	7.78103	7.43765	8.11965	7.85491	6.87592	7.70022	8.32179	7.72745	7.95709	7.82828	7.52612	7.69914	7.69939	7.26465	8.23079	8.72159	8.09605	8.71206	7.2376	7.79941	7.8532	7.92592	8.68978	8.62007	7.98019	9.61349	7.88704	7.58249	7.91911	8.3515	7.71572	8.0008	7.34019	7.65443	8.17038	8.12953	8.30684	8.06656	7.04834	7.83108	7.36261	7.57533	7.13123	7.4758	7.88925	7.55242	7.13763	8.05872	7.46579	7.84838	8.5396	8.06816	7.63696	7.77902	8.29713	8.15444	7.70068	7.50475	7.2804	8.33157	7.31883	7.55423	9.26357	7.64704	7.47434	7.39049	7.68851	9.09013	9.05259	7.64521	7.535	7.86828	7.58048	7.45715	9.41995	7.54575	7.51868	7.92143	7.30405	8.41728	7.84598	7.8694	7.36837	7.30667	7.8796	7.65229	7.55289	7.9283	7.9515	8.29067	7.30795	7.93035	7.96173	8.03345	7.52337
"1255_g_at"	5.24249	5.21854	5.33201	5.30253	5.30274	5.19317	5.3992	5.37089	5.60335	5.08455	5.80344	5.35173	5.29208	5.16962	5.19052	5.29931	5.4186	5.38967	5.33665	5.24391	5.17031	5.20644	5.43314	5.09021	5.49025	5.20491	5.28913	5.17056	5.29027	5.14875	5.49913	5.52591	5.398	5.81084	5.11782	5.25599	5.22241	5.28038	5.52711	5.37474	5.25446	5.75577	5.26937	5.2953	5.59596	5.34622	5.36194	5.35541	5.21064	5.10875	5.42621	5.37879	5.57614	5.30196	5.18322	5.56376	5.18115	5.29871	5.17769	5.16908	5.17824	5.15142	5.15694	5.33852	5.26873	5.2068	5.58707	5.36671	5.21769	5.2889	5.27445	5.26327	5.23996	5.20719	5.22374	5.71552	5.10167	5.05947	6.05114	5.12916	5.07479	5.4619	5.03232	5.32697	6.16577	5.16954	5.16371	5.27783	5.18384	5.17514	6.04505	5.26561	5.11783	5.23987	5.02637	5.44809	5.11039	5.37785	5.42975	5.18897	5.27516	5.31678	5.23348	5.31793	5.15591	5.31438	5.52718	5.24126	5.07803	5.41318	5.22522
"1294_at"	9.1622	7.73865	8.72661	8.26605	8.74045	8.28932	9.18607	9.52772	9.21769	8.25671	8.25892	8.76555	9.06338	8.24174	7.76515	8.64135	9.39639	7.07631	7.91321	9.02519	8.00721	8.89571	9.03228	8.19949	9.53912	7.76499	7.56102	8.82273	8.39722	8.00627	9.06521	8.55586	8.83585	7.55457	8.71922	8.66644	9.00713	9.2536	9.56096	9.40938	7.91063	9.13936	8.77385	8.01654	7.97927	8.87758	8.75858	8.9717	8.07392	7.43044	9.11263	8.52796	9.49499	8.65147	8.45143	8.83538	7.96191	8.6255	8.6552	8.85315	7.88659	8.34642	7.74169	9.12599	6.94094	8.76685	7.82516	8.80599	7.99537	8.79405	8.24246	7.92586	7.63994	7.98266	8.49813	10.244	8.68664	8.98672	7.24734	8.76988	8.19406	7.99783	8.51412	6.37449	6.54338	9.17038	8.09195	8.59786	8.83162	8.01732	8.60266	8.83151	8.57175	8.43284	9.05284	7.86881	8.84481	9.20959	8.46777	8.50368	8.27819	8.9227	8.58135	8.40416	9.08966	8.70541	8.28275	9.51544	8.64392	9.59146	7.59769
"1316_at"	5.74971	5.97187	6.56693	5.69351	6.33641	6.18496	6.62193	6.59456	7.05015	5.46446	6.92524	5.99694	6.14092	5.94749	5.66748	5.66812	6.09004	5.74835	5.66796	5.73557	5.8931	5.72378	6.51536	5.70584	6.34682	5.62203	5.92634	5.83936	5.50588	5.64241	6.62841	6.27366	6.51471	7.15948	5.56998	5.6467	5.71072	5.61477	7.44913	6.71667	5.46334	6.57547	6.16563	5.53618	5.96028	5.87402	5.99746	6.66343	5.25021	5.85625	6.7864	6.48965	6.41147	6.05461	5.81462	6.3784	5.48069	6.02095	5.5698	5.78123	5.33018	5.61478	5.52289	5.60556	5.55807	5.61439	6.44841	5.944	5.42842	5.51304	5.8446	5.53673	5.60585	5.5575	5.44076	7.21961	5.64151	5.61201	6.42154	5.50707	5.69369	5.76969	5.57275	6.85533	6.25356	5.64748	5.99773	6.1235	5.65789	5.60483	6.57504	6.02861	5.64908	5.91566	5.57846	6.51485	5.68872	5.91892	5.90215	5.72467	6.20115	6.00659	5.94213	5.57321	5.61354	5.85985	6.31178	5.8962	6.12557	6.94554	5.76084
"1320_at"	5.90899	5.52396	5.67954	5.79842	5.81155	5.69158	5.69475	5.75001	5.76417	5.7109	5.63313	5.82799	5.77734	5.56568	5.75763	5.87742	5.68661	5.80155	5.6599	5.78781	5.8998	5.59559	5.62746	5.55948	5.72648	5.72782	5.64036	5.67806	5.93969	5.60481	5.81162	5.60007	5.5295	5.51334	5.6839	5.8182	5.78814	5.64158	5.63813	5.88843	5.53752	6.30137	5.45823	5.82169	5.67392	5.98844	5.68605	5.62343	5.57818	5.54934	5.71236	5.76426	5.66833	5.84458	5.67205	5.4834	5.56522	5.63578	5.42816	5.59942	5.80396	5.96406	6.00337	5.77446	5.61539	6.137	5.94295	5.78547	5.78974	5.80455	5.75667	5.56238	5.54026	5.66902	5.6949	5.73863	5.78329	5.87635	6.16237	5.91181	5.74164	5.66315	5.61753	6.18818	5.94598	5.54284	5.71214	5.6706	5.81191	5.57685	6.05018	5.47572	5.63328	5.63599	5.5981	5.49317	5.64765	5.51331	5.41919	5.81978	5.741	5.45038	5.6787	5.67811	5.83032	5.5364	6.18549	5.86204	5.40914	5.81386	5.54251
"1405_i_at"	7.6454	6.87646	7.69565	7.64248	8.51429	7.15154	7.47352	7.69787	8.87052	7.47335	7.71654	8.68199	7.66506	8.31211	7.17067	10.5243	10.5606	6.9116	6.79006	9.10266	7.55825	8.36343	9.81373	6.4696	8.74041	8.3462	6.69121	9.69112	8.72367	7.32079	8.04145	7.24645	7.56001	6.09241	7.85268	8.53362	9.2796	8.62365	7.06839	7.70043	6.35078	6.55973	8.55454	6.53622	7.78878	9.50038	10.7899	8.96207	7.77607	6.59434	10.47	8.76168	9.79633	6.58712	7.19144	7.70177	5.83675	8.15132	7.40433	7.84613	8.50996	8.45493	7.57318	7.84099	7.9561	7.81588	6.61691	7.80751	9.19271	7.85669	6.47673	6.88575	7.89513	9.3859	6.12763	10.3405	8.27078	8.26567	8.85013	7.14369	5.29982	9.59876	8.09495	8.06619	7.25494	8.06563	7.90467	8.9032	7.70985	9.33199	8.40532	7.82304	8.09876	6.41026	9.52034	7.79161	9.2094	8.98325	6.54897	7.7714	7.36105	8.42988	9.01506	6.76759	7.69146	7.99414	5.35428	7.06859	7.38642	9.80054	5.63188
"1431_at"	5.26795	5.50646	5.66834	5.64531	5.29394	5.65288	5.50611	5.83306	5.67087	5.62515	5.64883	5.32526	5.4906	5.48449	5.85796	5.36355	5.40778	5.44016	5.71993	5.54165	5.61707	5.73234	5.55948	5.37007	5.47864	5.37651	5.46472	5.47887	5.64953	5.5352	5.55197	5.56034	5.62708	5.78056	5.67011	5.38163	5.37677	5.45678	5.82226	5.57438	5.53766	5.67888	5.67224	5.32816	5.45885	5.5128	5.72104	5.50279	14.3101	5.58409	5.39434	5.6924	5.71658	5.75744	5.73171	5.57226	5.3536	5.45795	5.6503	5.97441	5.86143	5.35849	5.61854	5.36794	5.98992	5.44158	5.61078	5.50255	5.43859	5.57347	5.70216	5.38991	5.54558	5.39108	6.03245	5.96644	5.64886	5.41209	6.24089	5.33607	5.35105	5.75489	5.37143	6.54735	6.1198	5.56619	5.70852	6.13147	5.4496	5.85091	5.94746	5.59088	5.42367	5.39428	5.50133	5.7508	5.64003	5.58546	5.6819	5.71145	5.66438	5.63202	5.43278	5.78156	5.6166	5.61116	5.67481	5.46275	5.91552	5.69829	5.45967
"1438_at"	6.10352	5.74807	5.55205	10.1422	5.67672	5.51079	5.75545	6.08115	6.27653	6.46994	5.95262	6.03701	7.86025	5.80661	6.95282	6.66399	5.76362	6.58111	5.81315	5.84955	6.04623	5.93534	6.09883	8.6181	6.36375	5.80253	8.82313	6.15578	7.83891	6.02442	5.89879	5.8934	6.09013	5.65269	6.61419	6.2826	6.2292	6.43455	6.00798	6.11084	5.50072	6.32352	5.78748	7.81848	6.21259	5.78656	5.56713	5.83133	5.82848	5.92536	5.79488	6.83545	5.81434	6.65594	5.3821	5.9092	7.86586	5.73909	6.31872	5.87397	8.71901	7.38848	8.84509	6.7039	6.27046	6.10529	6.42416	5.61694	6.94407	6.6743	8.17845	7.19889	7.09313	5.66572	5.78351	5.68186	6.33813	6.42452	7.16674	6.89706	5.54266	7.90626	6.46408	7.12838	5.3871	6.18234	5.4888	5.54432	6.28853	5.11926	6.90445	5.6884	5.58743	7.43357	6.05254	5.64993	6.49252	5.72962	6.81629	6.44853	7.21134	5.27658	9.19406	6.47954	6.55893	6.47776	5.79827	6.36513	5.30682	5.72486	10.4331
"1487_at"	9.21611	8.65652	9.4196	8.06074	8.28429	7.5167	8.28312	8.45274	8.40476	8.17975	8.57372	9.33732	8.91276	9.01022	9.27555	8.90769	9.20858	8.4525	8.3543	9.60492	8.12024	7.77289	9.10408	9.29155	9.6176	9.05995	7.20183	9.26146	9.06987	8.4703	8.49372	8.26184	9.02219	8.41932	8.51975	9.03466	9.49278	9.50109	8.60259	8.72702	9.39761	8.46286	8.12653	8.713	8.27261	9.12179	7.86517	8.51768	7.87039	9.22874	8.54321	8.87461	8.6833	8.7655	7.52946	7.51263	8.76905	8.82654	8.3789	9.61502	8.41373	9.40799	8.48324	9.16435	8.88027	9.5708	7.87122	8.16836	8.73674	9.61582	8.88499	8.92274	8.88916	9.03682	7.57745	9.09408	8.43655	9.3358	8.09228	8.96982	8.43314	8.53093	9.11807	7.60708	8.18246	9.24001	8.31586	8.71259	8.7472	7.37414	8.2257	9.25998	9.00843	9.04834	9.22989	8.11148	9.47659	9.46809	8.85338	8.33794	8.76759	8.8614	9.34063	8.75976	9.26091	9.21033	6.63984	9.41922	7.57849	8.75443	9.19329
"1494_f_at"	5.91216	6.04202	6.4896	5.75835	5.88098	6.15792	6.19037	6.33585	6.39601	5.94532	6.53167	5.75545	5.93132	5.81768	5.71463	5.85724	6.33605	5.71943	5.68969	5.74917	5.7368	5.98253	6.33101	5.57902	6.68865	6.02838	5.59521	5.89867	5.7013	5.80348	6.32397	6.86151	6.23817	6.78472	5.7442	5.951	5.96558	5.80128	7.23526	6.41634	5.95444	6.97373	6.28292	5.79353	5.96829	5.98079	6.11935	6.1862	12.1618	5.88574	6.11587	6.22764	5.98444	6.32116	5.8183	6.48696	5.84728	5.87812	5.62997	5.98453	5.66404	5.73925	5.75327	5.87636	5.83332	5.73559	6.09795	6.33344	5.78424	5.79914	5.90989	5.73775	5.6847	5.78736	5.78796	6.56603	5.9261	5.73367	6.88112	5.79494	5.76349	5.85478	6.01065	7.63133	6.11793	5.9408	6.28247	6.21158	5.81804	5.7543	7.1481	5.96295	5.80387	5.89095	5.9669	6.70049	6.19277	6.0983	6.00494	5.95775	6.04705	6.071	5.72436	5.78755	6.0916	5.91284	6.27137	5.97979	5.78254	6.39604	5.74264
"1598_g_at"	10.6662	10.3247	10.4018	9.85125	10.1409	10.5071	10.4842	10.3192	10.3643	9.85554	9.95175	11.0315	10.3266	10.7357	9.71254	11.0269	10.7924	9.7435	10.4798	10.5543	10.1534	12.1094	10.6781	8.71147	11.601	10.43	9.92298	10.464	10.5668	11.3325	10.4745	10.3705	11.3179	9.38211	10.7132	10.9775	11.0096	11.0465	10.434	10.9809	10.3919	10.0822	11.6385	10.5205	10.4859	11.0103	11.7423	10.8513	9.68253	9.66974	10.8977	11.8885	10.5963	11.0698	10.5168	8.57547	9.76935	10.4073	11.262	10.8688	9.56442	10.5828	10.0749	10.9359	9.82362	10.4617	9.87464	8.87762	9.80183	10.821	10.6625	10.2646	9.58653	9.2637	9.8329	11.2695	10.9828	11.3026	10.013	10.2819	9.62383	9.39784	10.3737	8.90572	9.47827	11.2732	9.7794	10.7702	10.2952	8.39423	10.0044	10.6749	10.2067	10.6445	10.786	9.97253	10.9598	10.9744	9.38424	10.7646	10.2604	11.0342	10.6574	9.94783	10.8968	10.5092	13.7409	11.0257	10.0017	11.2627	9.73094
"160020_at"	7.36161	7.25392	7.66601	8.67273	7.43436	7.6089	7.98987	7.47558	7.98807	7.67246	7.53415	6.97619	7.33114	7.1385	7.54787	7.30559	7.65959	8.35879	7.60143	7.08184	6.93496	7.48307	7.42676	7.23886	7.50568	6.90433	8.01975	7.34267	7.19245	7.18207	7.65866	7.88179	7.92735	8.38396	6.99969	7.11564	7.09466	7.22974	8.40479	7.78251	7.27916	7.84118	7.78673	7.43619	7.53109	7.37748	7.61499	7.5541	6.91625	7.05264	7.24581	7.41572	7.77579	7.58404	7.34823	7.58039	7.55614	7.04662	7.31597	6.98061	7.15835	6.86343	7.4276	7.12012	7.19062	7.03577	8.50721	7.73343	7.12158	6.98122	7.57055	7.34334	7.1666	6.7261	7.2184	7.85182	8.05203	7.32553	7.65005	7.36765	7.39919	7.13017	7.19343	7.06157	7.49258	7.0982	7.09621	7.23613	7.15214	7.69418	7.0551	7.19338	7.05511	7.46088	7.01821	7.54051	7.33133	7.3055	6.83838	7.83008	7.78292	7.0477	7.37134	7.33232	7.21119	7.52366	8.8948	7.37187	8.16204	7.70851	8.32971
"1729_at"	8.32726	8.35363	7.99931	7.67083	8.16671	7.47868	8.25286	8.28184	8.28466	8.42893	8.33617	8.42786	9.39464	8.35407	8.27273	8.00455	8.1774	8.15105	8.2671	8.52412	8.09731	8.35953	8.77835	8.45235	8.8798	8.18383	8.21963	8.41975	8.18443	7.64118	7.96936	8.30722	7.99981	7.31245	8.16511	8.32783	8.20015	8.5858	8.46374	8.60588	8.02848	8.50984	8.20244	8.07099	8.28447	8.48393	8.25178	8.2361	7.93036	8.08591	8.41159	8.60351	8.26374	8.25028	8.09199	8.22587	8.06461	8.12768	8.38585	8.55084	7.90575	7.98316	8.13156	8.31314	7.97677	8.21361	7.71218	8.43149	8.13517	8.25937	8.56401	8.15825	7.99892	7.93211	7.51275	8.90418	8.35944	8.3108	8.24232	8.12408	8.76807	7.52931	8.41488	7.26273	7.94466	8.42332	7.91447	8.18142	8.31837	8.24696	7.97947	8.73105	8.16562	8.42541	8.41213	7.88441	8.47314	8.31798	8.39535	7.60204	8.00349	8.28799	8.26614	8.06669	8.27343	8.22623	7.86395	8.49702	8.39809	8.71722	8.05538
"1773_at"	5.80051	5.57422	5.71598	6.75073	5.79072	5.75832	5.87333	6.06871	6.02377	5.84459	5.85859	5.77595	5.73167	5.64114	6.21988	5.75554	5.96084	6.1666	5.78835	5.57287	5.41264	5.72277	5.97636	5.73329	5.73552	5.82357	5.63704	5.77177	5.8572	5.71099	5.7392	5.76263	5.82983	6.56248	5.80104	5.65649	5.63226	5.8088	6.09177	6.07759	5.71416	5.88792	5.64905	5.9123	5.91187	5.82725	5.721	5.93695	5.7615	5.62085	5.48358	5.83121	6.04359	5.74691	5.6939	5.79024	5.78876	5.92369	5.69687	5.68273	6.01931	5.89831	5.78796	5.73081	6.22473	5.70583	6.04617	5.68714	5.96227	5.68354	5.6235	5.671	5.84443	5.84456	5.74817	6.02041	5.66959	5.72182	6.003	6.24909	6.33858	5.79467	5.85415	5.70041	5.76096	5.65913	5.63544	5.66195	5.64068	5.7925	5.76474	5.67201	5.6846	5.78094	5.57142	5.94198	5.65065	5.71646	5.63438	5.85376	6.00301	5.75753	6.18068	5.47696	5.98328	5.79741	6.43946	5.62046	5.67457	6.03882	6.05565
"177_at"	7.30381	6.03202	7.65964	6.74262	6.31559	6.21936	6.073	6.02814	6.78499	6.37387	6.27608	7.21144	6.92343	6.54753	7.25756	6.57987	6.27187	6.13444	6.06348	6.46741	6.04884	6.34559	7.21169	6.4345	6.87763	7.08491	6.02597	6.74954	6.78045	5.97612	7.0543	6.70177	6.96663	6.66696	6.45968	6.9803	7.37751	6.62919	6.55699	7.09054	5.79897	6.18378	6.20044	6.56438	5.97476	7.13987	6.19372	6.44953	6.21616	6.02949	7.22682	6.2378	6.8038	6.27675	6.03865	6.44867	6.05596	6.57059	6.53437	7.15118	7.29638	7.38139	6.0002	7.44914	6.26679	7.9949	6.72935	6.78317	5.9167	6.97453	5.93581	6.1133	6.44703	6.44846	5.74349	6.66427	6.40628	6.71235	6.51655	6.67895	6.25766	6.18161	6.96057	6.47441	6.27727	7.1832	6.91921	6.79024	6.81308	6.04295	6.60674	5.97291	6.38306	6.56334	6.38127	6.47376	6.71323	7.14684	6.9018	6.28902	6.06093	6.33813	5.94339	6.39511	7.40847	6.98045	6.4839	7.61553	6.06275	6.7016	6.37641
"179_at"	7.71903	7.39963	8.51975	7.68865	7.40323	7.76682	8.48293	8.02191	8.27453	7.65178	8.0878	7.31344	7.90352	7.36604	7.75412	7.56071	7.79357	7.57612	7.70066	7.5524	7.19187	7.38228	7.68415	7.52719	8.21752	7.37419	7.33329	7.77947	7.6754	7.32856	8.1724	8.23497	7.68946	7.9784	7.17873	7.81822	7.51235	7.61374	8.6016	8.49765	7.19004	8.36834	7.88559	7.65697	7.6261	7.64253	7.49138	7.76067	7.55858	7.48338	7.97584	7.88808	8.0749	8.01832	7.21476	8.05448	7.3434	7.47589	7.37496	7.43538	7.35568	7.61312	6.91346	7.75502	7.41559	7.68241	8.7327	8.57867	7.41309	7.52472	8.02402	7.39143	7.78863	7.45853	7.17426	7.64573	7.28791	7.57293	9.16455	7.611	7.56263	7.66052	7.70906	8.86218	8.61839	7.5317	7.39383	7.30858	7.63489	7.38168	8.86458	7.51849	7.44147	7.77827	7.06589	7.38937	7.54291	7.79955	7.10377	7.44968	8.10821	7.44446	7.63373	7.69468	7.57742	8.02771	7.84922	7.96672	7.45841	7.63658	7.48013
"1861_at"	7.34298	6.047	6.28995	6.89545	6.27757	6.94124	6.37687	6.37787	6.12285	6.6866	6.21953	6.87269	7.58957	6.67558	7.19049	6.7844	6.92851	6.47203	6.36046	7.00779	6.97102	6.84211	7.72258	6.549	7.56077	6.61242	6.35386	7.40789	7.46352	6.68628	5.99199	6.71767	6.90823	6.13942	6.91742	7.27204	6.77403	7.67932	6.6147	6.71464	6.17936	6.33187	6.25666	7.01948	6.01051	6.17091	6.2696	6.2902	6.74641	6.05775	6.23291	6.16166	6.07586	7.01753	6.58792	6.48381	6.42281	6.61254	6.42971	6.4003	6.74492	7.05982	6.69956	7.05574	8.02921	7.11402	5.93692	6.28511	6.4055	7.11997	6.24599	6.72463	7.38038	7.07207	7.0804	7.47532	6.31029	7.17641	6.24078	7.04297	6.91011	7.32266	7.25126	6.37918	6.36682	7.05969	6.74919	5.9201	7.13424	6.4083	6.37365	5.87613	6.52106	7.00347	6.74134	6.06214	7.3768	6.54258	6.70736	7.05503	6.50658	5.91361	7.1152	6.79614	6.93272	7.24339	6.81807	7.0786	6.05546	6.02701	6.55498
"200000_s_at"	10.4994	9.778	9.35141	11.4693	10.494	10.932	9.94674	10.648	8.39219	10.6883	9.46357	10.1489	11.067	9.77615	10.5874	10.9581	10.4082	10.9519	10.3958	10.7978	10.8603	10.7529	10.5536	10.3552	10.503	10.3672	10.115	10.5672	11.2058	10.7916	8.72164	9.26043	10.4349	7.8191	10.8599	10.7123	10.9044	10.6789	8.20732	9.76645	9.77056	9.84031	10.1976	11.135	10.1433	9.81587	10.5856	9.33949	10.6844	9.62772	9.26901	10.7158	9.79629	10.7068	10.7386	10.9818	10.475	9.23745	10.6098	9.91787	10.9254	10.9224	10.2366	10.8877	9.76813	10.7647	9.68583	9.67309	10.3245	10.7749	10.0284	10.6017	9.4353	9.73895	11.2253	10.0796	10.9337	10.8524	7.68012	10.9577	10.8328	9.18234	10.7281	6.94792	7.60549	11.0776	9.59087	9.74184	10.3488	10.2228	7.77085	11.1694	10.7547	11.1864	10.8284	8.72939	10.9939	10.8407	10.2811	11.1344	10.7518	10.9106	11.6957	9.91833	11.0156	10.8673	11.4295	10.7665	10.4884	10.1074	10.6269
"200001_at"	12.1825	9.85676	10.1795	12.3239	10.4309	11.7167	9.32003	11.0501	8.25005	12.1167	6.69521	11.6269	13.1473	11.1319	11.8212	11.8629	11.8866	12.1954	11.9967	12.2554	11.692	12.0762	12.2812	11.8991	12.7832	11.8349	11.864	12.3519	12.7705	11.9564	9.13555	6.33445	12.1189	6.61101	11.9399	12.3983	12.3111	12.7582	9.19196	11.858	10.734	10.6064	10.2291	12.3031	10.2059	11.1811	11.8771	9.46476	11.7339	10.5753	9.13604	10.9805	8.40499	12.6224	11.8717	11.423	12.129	10.2992	12.03	11.3443	12.0451	12.4956	12.2906	12.6015	11.7825	12.6071	11.3882	9.89241	11.9441	12.7368	12.0568	11.8684	11.9547	11.8016	12.0976	11.6252	11.3052	11.8807	10.3032	12.1483	12.1406	11.1384	11.3633	10.0061	10.4619	11.8519	10.4664	9.29102	11.2238	11.3346	10.9652	10.8691	11.2464	11.7848	11.2142	9.01389	11.8029	11.4346	11.3348	11.9457	11.8317	11.4327	12.1164	11.3082	12.0104	12.2372	11.8559	12.1148	11.5084	10.4459	11.5766
"200002_at"	11.9011	12.3315	10.8679	12.8993	12.5843	12.2621	12.1606	12.4293	11.138	12.6487	11.3762	12.1651	13.0973	12.4469	12.7199	12.3156	12.4008	12.3613	12.8996	12.4998	12.2382	12.188	12.4734	12.8673	12.5471	12.3189	12.4666	12.3983	12.2955	12.3616	11.1547	10.6506	12.1257	11.5816	12.4791	12.0887	12.1319	12.3346	10.6287	11.9915	12.1056	11.7138	12.205	12.477	12.6357	11.5616	12.5193	10.9347	12.1336	12.8169	10.8183	12.5259	11.0003	12.7351	12.2519	12.4065	12.5786	12.7535	12.2788	12.397	12.5831	12.2241	12.7248	12.2384	13.0178	12.2631	12.2905	12.6504	12.4905	12.3338	12.062	13.0979	13.1877	13.2017	12.4118	12.3009	12.2025	12.4574	10.3305	12.3056	12.6116	13.2986	12.0715	10.9371	10.4517	12.2686	13.0373	12.348	12.5369	13.1196	10.5746	11.921	12.3819	12.4373	12.1799	13.3202	12.5461	12.1404	13.3711	12.2923	12.431	12.3086	12.6764	12.8719	12.0133	12.4642	11.9117	12.0779	12.3262	11.7908	12.51
"200003_s_at"	14.0536	14.3681	12.9735	14.4806	14.4975	13.9523	14.2687	14.4878	12.7048	14.6	12.6403	14.0397	14.6812	14.2727	14.0775	14.3933	14.2227	14.2395	14.4298	14.2637	14.1149	14.2997	14.2945	14.3672	14.4283	14.1314	14.4104	14.2342	14.2606	14.0663	12.6748	11.8568	14.0325	12.1112	14.2083	14.0999	14.1218	14.4421	13.1245	14.1532	14.1855	13.5275	13.9131	14.2717	14.3064	13.8563	14.3043	12.6561	13.8441	14.3106	13.0959	14.311	12.7036	14.2527	14.027	14.4337	14.4801	14.0343	14.2811	14.2112	14.8843	14.3175	14.8373	14.3991	14.8789	14.3691	14.4418	14.2322	14.4131	14.4323	14.2747	14.7042	14.3889	14.4365	13.9966	14.3696	14.3811	14.3876	11.7064	14.2817	14.3691	14.7639	14.0553	12.8832	12.7547	14.2093	14.1502	14.0283	14.2192	14.3789	12.0817	14.3549	14.198	14.3705	14.1882	14.4693	14.3375	14.0819	14.4953	14.1849	13.8588	14.4016	14.5608	14.3601	14.0402	14.4416	14.0119	14.2096	14.245	14.0725	14.5329
"200004_at"	13.2098	13.0763	12.7437	12.7266	12.8408	13.0063	12.4823	12.1157	11.6539	13.0568	12.1452	12.7199	12.3829	12.829	13.1986	12.8383	12.2308	13.1115	12.8599	12.7396	13.1992	12.8264	11.9931	12.8849	11.8215	12.9781	13.2238	12.7966	13.0141	13.0401	12.2564	11.8165	12.2918	11.9327	13.1813	12.8866	12.9884	12.5643	10.4079	10.7961	12.9163	10.6945	12.7173	13.0639	12.4512	12.9198	12.6155	12.43	12.5191	12.9312	12.0737	12.1655	11.7401	12.9049	13.2569	12.7533	12.9697	12.9428	12.9226	12.7533	13.2408	13.0192	13.2382	13.1832	12.7632	13.1398	12.5966	12.9151	13.1203	12.8202	13.4533	13.1291	12.7361	13.0128	13.0758	11.521	12.9619	12.7776	11.2549	12.8996	13.1111	12.6986	12.7053	11.0013	11.9979	12.7955	12.8569	12.2742	12.9627	12.7451	11.1188	12.9662	13.2404	13.0329	12.9878	12.4098	12.8397	12.9175	13.0085	13.034	12.7754	12.8359	13.0659	12.8159	13.0243	12.8892	13.2226	13.0265	13.0835	12.0337	13.1127
"200005_at"	11.5262	11.6234	10.7309	11.9267	11.7146	11.4295	11.5018	12.007	10.5732	11.8946	10.3286	11.5885	12.4376	11.6023	11.7264	11.8247	11.7219	11.9182	12.0075	11.7498	11.6258	11.7388	11.5748	11.946	12.0211	11.566	11.3759	11.7315	11.9097	11.5328	10.7104	10.2841	11.5433	10.4953	11.7687	11.7838	11.6568	11.8454	10.7735	11.6462	12.3107	10.7742	11.358	11.7761	12.0941	11.2493	11.9361	10.891	11.2346	12.151	10.7978	11.8333	11.1481	11.7614	11.5542	11.8696	12.1427	11.2667	11.6577	11.604	12.5289	11.6822	11.5535	11.5538	11.7452	11.5076	11.3737	11.5259	12.0082	11.8575	11.5899	12.4068	11.967	11.7402	11.4236	11.8693	11.6609	11.9612	8.59947	11.5656	12.3482	12.3654	11.3198	9.94095	9.13484	11.7841	11.1775	11.5538	11.6105	11.9129	9.96778	12.0432	11.7674	12.0513	11.863	11.5672	11.8012	11.6583	12.5134	11.6988	12.077	12.0901	13.0106	11.7439	11.6081	11.6956	11.9963	11.5432	11.4328	11.6777	12.6106
"200006_at"	12.5906	12.5458	11.3914	13.0057	13.0193	12.9328	12.4796	12.6325	12.0828	12.8783	11.8542	12.6448	12.1076	12.8548	12.9794	12.8865	12.8839	12.7409	12.9618	13.0624	12.9992	12.9256	12.8143	12.5194	12.7805	13.0638	13.044	12.8581	12.7855	13.0475	12.3558	11.9304	12.4333	12.5514	12.7855	12.5447	12.5359	12.7465	11.5363	12.2984	12.9764	12.5135	12.9146	12.9986	12.144	12.6159	13.1005	12.4055	12.8385	12.9799	12.1724	12.9794	12.0197	12.9315	12.9322	12.8126	13.052	12.9616	12.7145	12.7984	12.3407	12.6414	12.7921	12.4969	13.6058	12.3625	12.8077	12.7276	12.9056	12.5707	12.7639	13.1412	13.1115	13.1606	13.0186	12.372	12.6696	12.9213	10.9201	12.8866	12.6961	12.9966	12.2224	11.3787	11.3205	12.7793	13.1648	12.7353	12.918	12.8923	11.0418	13.0983	13.1676	13.1041	12.715	13.1377	13.0673	12.543	13.306	12.7653	12.4312	12.9007	13.2014	13.2182	12.6929	12.943	12.956	12.6758	12.9817	12.8914	13.4228
"200007_at"	13.0376	13.0461	12.7169	12.7385	13.0845	12.8539	12.9512	12.6045	12.6323	12.9072	11.924	12.8566	12.0047	13.0833	12.5958	13.0797	12.9654	13.3233	12.9387	13.0493	12.9139	13.3322	12.7096	12.6798	12.1984	13.1878	13.3817	12.8858	12.8246	12.9534	12.8533	12.207	12.9103	13.1556	13.1058	12.8648	12.8483	12.7154	12.0151	12.4117	12.3786	12.9593	12.8745	13.0797	12.7122	12.8264	13.1105	12.726	12.6049	12.7405	12.6285	12.4664	12.7404	13.2834	13.2249	12.796	12.702	13.4391	13.2381	13.2856	12.9121	13.0745	12.819	12.8457	13.2711	13.0445	12.8153	13.0567	12.7003	12.6739	12.7706	13.06	13.3577	13.3532	13.3383	12.4385	12.9392	13.2369	11.2804	13.129	13.2645	13.1931	12.5592	11.8833	11.1468	13.003	13.444	13.238	13.3707	13.1127	11.2874	12.9754	13.122	12.8653	13.037	13.0928	13.1693	13.0119	13.3979	13.0299	12.968	12.9308	12.9386	13.2209	13.0239	12.9426	12.8947	13.0753	13.0585	12.9401	13.217
"200008_s_at"	10.9306	8.30013	7.95095	12.5982	8.8224	9.48887	8.26382	9.05898	8.10787	11.6572	7.2205	8.60101	9.15317	8.79636	12.2596	10.7559	8.76076	11.3113	10.6018	9.36155	9.16611	10.4047	7.50755	11.2253	7.63451	10.0683	11.4172	9.82689	10.7496	10.5512	7.51281	6.76512	10.2768	7.77906	10.3632	10.4599	10.6943	8.83448	7.27322	6.06802	8.38372	6.19526	8.33202	11.7622	7.53382	8.31772	9.04965	7.36731	11.7306	8.53294	7.07648	7.64746	7.34063	11.1383	10.0664	11.2983	11.9351	8.87444	10.2971	8.45719	12.0782	12.0023	11.324	11.2882	11.78	11.3085	11.313	9.92339	11.3921	10.4387	10.4452	11.5558	11.8334	11.1565	10.554	6.26064	9.42876	10.3876	7.31866	11.6958	10.8803	10.5185	10.7363	7.9401	8.6008	10.1852	8.77663	6.31725	10.7526	11.2436	6.52941	8.84473	9.8795	11.0767	9.23396	8.11758	10.0562	9.47657	10.6887	10.6024	10.6656	8.38342	11.7955	10.7466	10.9592	9.91818	11.5636	10.7371	9.97896	6.46499	11.736
"200009_at"	13.3784	12.4517	12.0843	13.5576	13.035	12.4683	12.5521	13.0286	10.6712	13.0341	10.5721	12.8733	13.0457	12.6632	13.5681	13.2151	12.8472	13.3038	13.2514	13.1966	12.6018	12.8619	12.406	13.1881	12.4946	13.0421	13.1001	13.0466	13.1996	12.8612	11.6564	10.8329	12.8813	11.611	12.9322	13.1167	13.1554	13.1382	10.5389	11.2753	12.8199	10.8056	12.5616	13.2216	11.9314	12.3643	12.6855	11.1798	13.0394	12.9097	11.7214	12.1242	11.1072	13.1159	12.5786	13.4203	13.3658	13.0581	13.1795	13.1131	13.3434	13.4676	13.1085	13.2759	13.5342	13.1792	13.2921	13.1083	13.1273	13.1315	12.9071	13.2755	13.3281	13.2378	12.3947	11.8543	12.8754	12.9328	11.0279	13.1106	12.384	13.3023	12.6624	11.5962	11.3739	12.8037	12.7373	12.5898	13.0192	13.3802	11.1989	12.8117	12.9919	13.1555	12.6707	12.7056	13.0881	13.0591	13.5404	12.5274	12.5165	12.8683	13.2686	13.0499	13.0199	12.9218	12.8709	13.1298	12.7833	12.3916	13.0999
"200010_at"	13.5223	13.4357	12.267	13.677	13.5561	13.5576	13.6766	13.6903	12.5282	13.6618	12.1041	13.4832	13.5299	13.6462	13.9399	13.6095	13.4937	13.6312	13.8691	13.6113	13.5037	13.781	13.44	13.4582	13.5277	13.5911	13.7669	13.5558	13.6184	13.7263	12.5726	11.8834	13.394	12.5282	13.7024	13.4343	13.5056	13.5795	10.9244	13.0287	13.5234	12.539	13.5863	13.6064	13.2965	13.0725	13.8246	12.5326	13.3219	13.4931	12.6562	13.392	12.3476	13.9799	13.5501	13.7835	13.636	13.7265	13.7193	13.5819	13.7198	13.6051	13.6607	13.4088	14.1918	13.644	13.9192	13.9033	13.5492	13.6209	12.9868	13.5816	13.6858	13.83	13.5325	13.2775	13.4446	13.7743	11.2491	13.5348	13.01	14.0261	13.3873	12.0604	11.9099	13.4064	13.7536	13.3315	13.74	14.0067	11.4154	13.6128	13.4923	13.8478	13.5625	13.6618	13.674	13.4237	14.139	13.6593	13.5333	13.5373	14.0309	13.9698	13.4802	13.6439	13.3578	13.4006	13.5348	13.4196	14.106
"200011_s_at"	11.7353	10.6408	10.9668	10.9707	10.3583	10.7576	10.2351	10.773	9.54566	11.0399	9.34417	11.4617	11.2391	10.9579	11.0789	11.5569	10.6665	11.8038	10.9697	11.6526	11.0656	10.8422	11.3382	10.7004	11.5123	11.3667	10.5562	11.7216	11.7036	11.1313	9.9169	7.54974	10.9839	8.37244	11.2948	11.9517	11.883	12.0808	7.89825	11.049	10.7082	9.00302	10.2783	11.7976	10.6588	11.2875	10.97	10.0877	9.97991	10.6366	10.1082	10.5747	9.70321	11.3671	11.0477	10.5404	11.2174	9.71013	11.0947	11.2572	11.3072	11.8033	11.3161	11.9111	10.7555	12.2785	10.3102	9.11837	11.4027	12.0665	11.0285	11.0233	10.2934	10.5033	10.92	11.972	11.353	11.5231	9.29153	11.4835	11.2555	9.73683	11.4618	8.44563	9.27412	11.6952	10.1523	10.5393	11.0764	11.1626	9.91252	10.8527	11.3466	11.2914	11.0876	7.64345	11.4248	11.7669	9.77388	11.0951	10.8096	11.4216	11.3162	10.5231	11.9001	11.9326	10.0747	11.96	10.8735	10.717	11.1455
"200012_x_at"	14.4516	14.8082	14.065	14.4935	14.7653	14.7252	14.6913	14.7523	14.6728	14.5512	14.5699	14.5187	14.659	14.6803	14.4493	14.5239	14.65	14.6904	14.8175	14.5465	14.5892	14.5569	14.6423	14.6335	14.6302	14.6571	15.0006	14.5886	14.456	14.6609	14.6124	14.7469	14.6098	14.7339	14.5248	14.4554	14.4312	14.5301	14.8138	14.7026	14.5837	14.809	14.7196	14.3856	14.7952	14.4749	14.7137	14.5801	14.2787	14.7214	14.5867	14.7521	14.4893	14.7157	14.592	14.6694	14.5599	14.7694	14.5676	14.6024	14.6235	14.4624	14.7743	14.5233	14.5869	14.4862	14.687	14.6471	14.51	14.4751	14.5244	14.6893	14.7727	14.512	14.6052	14.7403	14.7919	14.7487	13.3101	14.6293	14.6271	14.8117	14.6823	13.6243	13.7092	14.6781	15.0019	14.8622	14.8791	14.9094	13.014	14.8542	14.7994	14.7957	14.7641	15.0133	14.7397	14.7115	14.7914	14.8237	14.8077	14.7999	14.727	14.903	14.6406	14.8026	14.2343	14.5987	14.6088	14.7297	14.8692
"200013_at"	13.4886	13.7503	12.3048	13.8926	13.8205	13.7683	13.5636	13.5405	12.6711	13.7051	12.5423	13.4487	13.9256	13.7616	14.0009	13.6621	13.4667	13.794	13.9099	13.5657	13.6669	13.7552	13.5646	13.9361	13.5843	13.7073	13.7935	13.5258	13.686	13.8197	12.6878	12.4416	13.3026	12.7897	13.857	13.6195	13.6354	13.5007	12.4766	12.9332	13.453	12.8845	13.5605	13.7699	13.9632	12.954	13.8356	12.7954	13.4921	13.8019	12.7247	13.645	12.4801	14.0397	13.861	13.7897	13.8236	13.8801	13.8147	13.6789	13.9697	13.5417	13.6606	13.579	14.0311	13.5886	13.8196	13.9515	13.7781	13.6096	13.6286	13.988	13.976	13.9704	13.8863	13.2122	13.7351	13.7233	11.4063	13.5741	13.8462	14.294	13.4488	12.0967	11.9839	13.5811	14.0316	13.3824	13.7859	14.0747	11.3553	13.8489	13.7908	13.8124	13.7551	14.1749	13.7024	13.6434	14.4101	13.8762	13.6985	13.7289	14.0766	13.9343	13.4415	13.7524	13.3666	13.5475	13.6586	13.6613	14.2897
"200014_s_at"	10.8544	11.1881	10.2884	11.3933	11.5306	11.3167	11.0304	11.0473	10.6471	11.3198	11.1821	11.0245	11.1342	11.1406	11.5205	11.3558	10.9265	11.0396	11.3893	11.2638	11.1334	11.1352	10.5066	11.0311	10.2324	11.4755	11.497	10.9324	11.2038	11.1812	11.0582	10.0182	10.4114	11.5646	11.3115	11.1626	10.9572	10.6397	9.89851	9.39136	11.5537	9.94303	10.8998	11.294	11.6262	10.7996	11.1406	10.8604	11.106	11.5408	10.7332	11.1853	10.5631	11.1149	11.3647	11.4433	11.5681	11.5198	11.1898	11.1369	11.8368	11.2063	11.6778	10.9286	12.09	10.9705	11.2877	11.4522	11.6048	11.0817	11.2212	11.1853	11.207	11.8531	11.3205	9.92217	11.176	11.1043	9.63943	11.251	11.6082	12.1886	10.6671	10.0714	10.2031	11.0903	11.2232	11.1272	11.1419	11.6746	9.54616	11.3116	11.7213	11.2355	11.256	11.1577	11.5119	11.1821	11.7797	11.1626	10.8751	11.5176	11.8597	11.4725	11.0159	11.1674	11.3476	11.0256	11.4134	10.5921	11.4728
"200015_s_at"	12.3014	12.6876	12.0402	12.213	12.5395	12.5383	12.1675	12.1809	12.716	12.2701	12.8371	12.3598	12.1275	12.4755	12.2746	12.3235	11.9908	12.2824	12.6082	12.2926	12.7422	12.7644	12.0002	12.6047	11.8676	11.6935	11.9698	12.3409	12.2453	12.7744	12.5665	12.5706	11.8424	12.2899	12.4869	12.2458	12.2682	12.0693	11.2173	11.6011	12.59	11.6395	12.7686	12.606	12.425	12.5964	12.7616	12.9123	11.8236	12.7226	12.6927	12.2966	12.4334	12.432	12.937	11.9261	12.493	12.5587	12.5607	12.3454	11.5792	11.9775	12.5515	12.2738	12.1555	12.2792	11.8929	12.1017	12.6904	12.124	12.3803	12.5832	12.266	12.4517	12.8175	11.6705	12.7283	12.3604	10.9289	12.2614	12.5264	12.4221	12.2924	10.8761	11.3385	12.4469	12.6971	12.8217	12.5124	12.7168	10.8921	12.7558	12.7153	12.3327	12.7502	12.9113	12.3356	12.3679	12.657	12.6561	12.6966	12.4503	12.3791	12.5269	12.2492	12.1719	12.6722	12.266	12.9071	12.2881	12.4079
"200016_x_at"	13.6035	14.2413	13.4371	14.1503	14.156	13.8573	14.1853	14.0567	14.1499	13.9483	14.3421	13.9142	14.0554	13.925	14.0248	13.9835	13.8782	13.9451	13.9204	13.9086	13.9438	13.8136	13.6168	14.089	13.7811	13.8989	14.1662	13.8977	14.0378	13.9619	14.0894	14.1003	13.6952	14.1088	13.8894	13.8846	13.9863	13.7629	13.588	13.46	14.171	13.796	14.216	13.9291	14.4165	14.0249	14.0009	14.1468	13.2533	14.1363	14.1486	14.1168	14.3072	14.1311	13.8677	14.0518	13.9889	13.86	13.9499	13.8221	14.1884	13.7808	13.9081	13.8261	13.9357	13.7679	14.0378	13.9391	14.0293	13.8862	13.914	14.0525	13.7982	13.7833	13.9976	13.7323	14.2042	14.2069	12.4822	14.016	14.1521	14.208	13.812	13.0629	12.9371	14.1304	14.0336	13.9534	13.9968	14.1871	12.5908	14.2517	14.2042	14.039	14.2288	14.1846	14.108	14.158	14.2697	13.9792	14.0135	14.2595	14.3867	14.0196	14.0092	13.9382	14.1109	14.0729	14.1195	14.0353	14.2824
"200017_at"	14.1457	14.5081	13.7758	14.1166	14.4996	14.2219	14.3367	14.2002	14.2928	14.1439	14.3416	14.2337	14.3785	14.4098	14.1943	14.2433	14.0999	14.0166	14.3891	14.2135	14.357	14.2245	14.1962	14.4251	14.0633	14.2497	14.2776	14.2032	14.2366	14.2661	14.2518	14.1185	14.0265	14.228	14.3285	14.1337	14.1791	14.0752	13.6608	13.7178	14.2502	13.9562	14.2267	14.1337	14.2779	14.2109	14.2422	14.129	13.8597	14.394	14.269	14.2224	14.2475	14.2982	14.1385	14.1863	14.3512	14.5573	14.1987	14.1039	14.5124	14.1627	14.2795	13.9969	14.4056	14.217	14.3436	14.3174	14.2049	14.1225	14.0199	14.2903	14.3139	14.2557	14.4283	14.0439	14.3634	14.3841	12.6859	14.0394	14.3643	14.5905	14.004	13.3907	13.3222	14.2001	14.5362	14.5083	14.4285	14.5014	12.694	14.3534	14.5868	14.321	14.479	14.7055	14.4249	14.3314	14.6305	14.3607	14.3984	14.4279	14.4839	14.4722	14.2166	14.2446	13.7615	14.3029	14.2965	14.3655	14.5108
"200018_at"	13.9723	14.2548	13.3307	14.3482	14.1215	14.0363	14.143	13.8899	14.2978	14.218	14.3997	13.9676	13.8958	14.1685	14.4744	14.0835	14.0198	13.9836	14.1431	13.8971	13.9557	14.1515	13.729	13.9887	13.7786	14.1032	13.9773	13.9546	13.9436	14.1568	14.314	14.3388	13.9987	14.2054	14.2403	13.9073	14.0614	13.8976	13.823	13.518	14.319	13.8116	14.3012	13.9841	14.1357	14.0434	14.2268	14.1141	13.6984	14.3831	14.0947	14.0067	14.316	14.1988	14.1314	14.0841	14.1865	14.239	14.0924	14.0016	14.2696	13.8641	14.101	14.0063	14.0486	14.0851	13.9396	14.0189	14.1616	13.792	13.8102	14.2833	14.1763	14.2242	14.2116	14.0297	14.2693	14.2476	12.7739	14.111	14.2444	14.4396	14.1518	12.7742	12.6083	14.1689	14.515	14.4817	14.2537	14.4427	12.7928	14.2512	14.342	14.1829	14.3876	14.2633	14.2049	14.1475	14.5426	14.3217	14.1342	14.157	14.3309	14.1493	14.0327	14.0703	13.7812	14.1417	14.1983	14.2483	14.2217
"200019_s_at"	13.4931	13.7479	13.0858	13.706	13.9599	13.7662	14.0244	14.0733	13.7048	13.7351	13.3723	13.7104	13.9714	13.9223	14.0056	13.7618	13.8793	13.6102	13.582	13.7705	13.7074	13.5702	13.9689	13.6468	13.7475	13.8058	13.1779	13.7563	13.6953	13.8241	13.5198	13.4078	13.6987	13.7233	13.8167	13.6371	13.5425	13.6734	13.9117	13.8256	13.8472	13.8109	13.6095	13.5374	13.7544	13.4412	13.9165	13.4669	13.3548	13.8723	13.368	14.0783	13.3409	13.826	13.6901	13.6801	13.5182	14.1124	13.665	13.881	13.8625	13.4741	13.5843	13.3554	14.2937	13.5044	13.4331	14.0142	13.6582	13.5979	13.3204	14.0679	14.02	14.3479	13.9921	14.2073	13.6806	14.0123	11.4632	13.764	13.8769	14.5997	13.4431	11.6355	11.5976	13.8881	14.4825	14.1989	14.0728	14.2102	11.514	13.8483	14.177	13.8933	14.0862	14.4316	14.1306	13.9162	14.5053	13.8845	13.6468	14.1331	14.0904	13.9551	13.6127	14.0567	13.1993	13.8379	13.7479	14.1242	13.9371
"200020_at"	10.3177	11.0072	10.3481	10.5894	10.7194	10.1853	10.6842	10.7112	9.94546	10.6234	10.2636	10.9496	10.19	10.6141	10.9942	10.6538	10.5282	10.6552	10.5437	11.0538	10.665	10.4601	10.4515	10.3581	10.7054	10.9084	10.7795	10.6267	10.7255	10.4848	10.6221	9.46502	10.4756	10.2459	10.5847	10.6354	10.8332	10.5679	9.44991	10.5603	10.9908	9.95776	10.713	10.635	10.2414	10.7782	10.5225	10.6642	9.99451	10.8017	10.1681	10.8482	10.0124	10.0469	10.5912	10.5999	10.6498	10.5416	10.5029	10.504	10.505	10.4716	10.8745	10.3967	11.1077	10.5953	10.6076	10.6031	10.869	10.5637	10.8619	10.5786	10.2203	10.7973	10.3221	10.8045	10.8039	10.7138	8.78695	10.7753	10.6467	10.5573	10.3664	8.66	9.46668	10.7281	10.3699	10.7528	10.7784	10.6887	8.78767	11.1632	10.9741	10.795	10.7648	10.4496	10.8746	10.9682	10.4617	10.3925	10.1371	10.6136	11.1437	10.9941	10.8347	10.8903	10.8866	10.8426	10.731	10.8347	10.9282
"200021_at"	14.7052	14.4113	14.9785	14.4221	14.276	13.919	14.3468	14.4545	13.8314	14.7067	13.8028	14.3264	14.1947	14.3466	15.1482	14.5796	14.6951	14.5072	14.3169	14.7078	14.0818	13.9001	14.6059	14.1352	14.4097	14.6	14.104	14.6501	14.5961	14.0058	14.4052	13.8967	14.7766	13.4361	14.2898	14.7898	14.5742	14.7603	14.5489	14.5527	14.3637	14.4092	14.3528	14.7544	13.564	14.8827	14.1344	14.3353	13.4201	14.1495	14.4038	14.3678	14.5437	14.6335	13.9001	14.6412	14.5503	13.6258	14.2996	14.3375	14.0862	14.7683	14.4841	14.7305	14.1164	14.8015	14.5339	14.1209	14.4136	14.7977	14.4831	14.2983	14.2072	14.1424	13.9934	14.6602	14.3515	14.6106	13.7149	14.74	14.7005	13.6899	14.5219	13.4612	14.103	14.616	13.937	13.9138	14.3605	14.0428	14.0487	14.5918	14.5974	14.5796	14.4936	13.8054	14.5482	14.8007	13.8037	14.4607	14.6441	14.4712	14.2679	14.3859	14.6432	14.7806	14.6587	14.6813	14.5242	14.333	14.6821
"200022_at"	13.5728	13.4674	12.185	14.1629	13.6637	13.6541	13.4435	13.7356	12.1124	13.9482	11.8307	13.6543	14.3839	13.7326	13.6823	13.7202	13.7548	13.8099	13.8683	13.8047	13.5325	13.6528	13.9562	14.073	14.1063	13.6327	14.0319	13.8447	13.9059	13.7253	12.27	11.7199	13.5196	11.8865	13.8735	13.7361	13.7147	13.8995	12.4876	13.745	13.5744	13.1791	13.2563	13.8111	13.8911	13.1061	13.7667	12.5145	13.3203	13.9806	12.6275	13.8405	12.2127	13.8688	13.5804	13.7965	13.8622	13.7524	13.7394	13.8011	14.348	13.5513	13.9194	13.7035	14.3032	13.794	14.0136	13.6506	13.9428	13.7975	13.6548	14.2841	14.3158	14.1789	13.6699	13.9564	13.8086	13.8501	11.3456	13.8342	13.8606	14.4041	13.6627	12.3559	11.8997	13.6981	13.8408	13.4238	13.9144	14.0352	11.4807	13.5855	13.6476	13.8884	13.6405	14.175	13.8557	13.4562	14.3646	13.782	13.6889	13.7445	14.1591	13.9696	13.5554	13.9516	13.4711	13.6359	13.4333	13.3011	14.0097
"200023_s_at"	12.3773	12.1883	11.035	12.8087	12.5212	12.6221	12.4721	12.4429	10.9155	12.7215	10.8951	12.3986	12.8397	12.3383	12.4155	12.6094	12.2882	12.4222	12.4443	12.4738	12.5873	12.5208	12.5555	12.7186	12.4875	12.2071	12.5789	12.4284	12.548	12.6792	10.7425	10.417	12.4069	10.8614	12.6006	12.4248	12.5589	12.4979	11.0785	11.6911	12.6676	10.7321	11.8378	12.3961	11.9967	12.0006	12.34	11.5481	11.9352	12.4696	11.3642	12.5437	11.4503	12.7799	12.4956	12.6068	12.4961	11.8895	12.5399	12.4406	12.94	12.5112	12.6282	12.2695	11.8107	12.4792	11.6321	11.9146	12.525	12.4791	12.1973	12.6654	12.3716	11.9261	12.8356	12.3857	12.5573	12.5105	9.68749	12.3945	12.9217	12.5384	12.3524	10.1814	11.173	12.6375	12.1646	11.997	12.3932	12.1389	10.2751	12.1775	12.3691	12.2463	12.6221	11.6902	12.5041	12.4976	12.5423	12.6493	12.4833	12.7807	13.0248	12.0739	12.2112	12.638	12.7044	12.3482	12.5086	12.2473	12.8421
"200024_at"	13.1111	12.7309	10.8184	13.7254	12.8895	12.9727	12.5967	13.1331	10.8889	13.8118	10.6099	13.0245	14.1069	13.1722	13.3054	13.3281	12.9406	12.9954	13.5999	13.1954	13.1708	13.1671	13.3578	13.508	13.3682	13.0846	13.5907	13.3331	13.4859	13.3479	10.7766	10.3692	12.7784	10.6182	13.2983	13.0186	13.1854	13.3508	10.9541	12.8483	12.8869	12.1275	12.42	13.4762	13.1789	12.0085	13.2416	10.8846	12.9705	13.5091	11.2354	13.115	10.7569	13.4661	13.1429	13.2601	13.6819	13.3536	12.9851	12.9089	14.0675	13.2419	13.3525	13.2223	13.8324	13.2321	13.1318	13.199	13.5714	13.4653	12.9371	14.1091	13.9916	13.7833	13.4517	12.8185	12.7832	13.3445	11.1994	13.042	13.1473	13.9687	12.8329	12.176	11.7385	12.8977	13.3781	12.3776	13.2915	13.4893	11.0354	12.8463	12.952	13.1805	12.9308	13.5053	13.2044	12.6383	13.875	13.0382	13.1468	13.0029	13.6151	13.3362	12.7701	13.2128	12.7375	12.812	12.7426	12.4974	13.4125
"200025_s_at"	13.86	14.2575	13.6029	13.981	14.3802	14.0859	14.3717	14.1489	14.5574	13.8433	14.5417	14.0399	14.3616	14.3161	13.8201	13.9616	14.184	14.1965	14.0742	14.1709	14.1406	14.0856	14.2701	14.1388	14.2013	14.1	14.0558	14.1123	13.9838	14.0916	14.3713	14.622	13.9833	14.4984	14.1283	13.874	13.9279	14.034	14.1033	14.1184	14.3816	14.4534	14.3496	13.875	14.3298	14.124	14.2953	14.3973	13.7497	14.6046	14.3806	14.3379	14.4643	14.0993	14.1303	14.0805	14.2016	14.3407	14.1272	14.2302	14.3812	13.8128	14.0654	13.782	14.2977	13.8539	13.9451	14.1918	14.0833	13.8935	13.8857	14.2691	14.3908	14.2215	14.1267	14.3108	14.38	14.3056	12.3711	14.0834	14.3333	14.737	13.7981	12.9364	12.4409	14.0677	14.5954	14.627	14.3093	14.5245	12.3926	14.5056	14.4727	14.2526	14.4244	14.8435	14.38	14.2848	14.6219	14.3448	14.4396	14.3298	14.4136	14.4227	13.9694	14.3235	13.9128	14.0578	14.4553	14.614	14.3522
"200026_at"	14.5055	14.6532	14.6357	14.4601	14.8143	14.7379	14.8493	14.6934	14.9138	14.3511	14.8047	14.7987	14.6932	14.7823	14.4508	14.6316	14.6951	14.4851	14.5835	14.4428	14.5361	14.8081	14.7358	14.6881	14.5384	14.7301	14.5613	14.5766	14.4435	14.666	14.8271	14.9026	14.6933	14.8815	14.4919	14.5767	14.6653	14.6007	14.6818	14.7541	14.6653	14.7941	14.8417	14.2449	14.8478	14.7386	14.8204	14.888	14.363	14.7106	14.7638	14.7312	14.8951	14.8409	14.6205	14.8104	14.2776	14.9218	14.6749	14.6608	14.5582	14.4845	14.6783	14.5485	14.6569	14.3757	14.6723	14.857	14.3812	14.5644	14.584	14.5106	14.8088	14.5128	14.3681	14.8236	14.7583	14.883	13.6167	14.5693	14.769	14.9164	14.6436	14.0513	13.913	14.6975	15.017	15.0536	14.7852	14.8571	13.4425	14.7415	14.796	14.6106	14.7825	15.0478	14.7758	14.764	15.0013	14.6605	14.6049	14.7939	14.8134	14.889	14.4514	14.7116	14.2145	14.6346	14.8163	14.8743	14.7585
"200027_at"	12.852	12.0816	12.6564	12.7723	12.2227	12.0058	12.09	12.1039	12.3619	12.0099	12.1276	12.8196	12.4846	12.5786	12.1928	12.8106	12.698	11.9857	11.8959	12.8301	12.3143	11.9902	12.3566	12.5762	12.6499	12.8912	11.8966	12.8405	12.7582	12.473	13.0263	12.0936	12.3682	12.2582	12.5198	12.8307	12.8136	12.7946	11.5647	12.3702	12.0958	12.1381	11.9836	12.5783	12.0592	12.7632	12.2077	12.5945	11.9333	11.2748	12.1319	12.7921	12.2302	12.5127	12.2631	11.7076	12.2573	12.9439	12.4198	12.8887	12.0625	12.8788	12.1414	12.8406	12.5004	12.6894	11.9929	12.0064	12.5565	12.7716	12.0063	12.216	12.2316	12.7232	12.0362	12.4248	12.5136	12.891	10.3547	12.8647	12.2239	12.6379	12.3619	10.9238	10.7346	12.8211	12.5904	12.7548	12.6989	12.6834	11.4295	12.631	12.8655	12.423	12.6147	12.2351	12.9061	13.0753	12.9415	12.181	12.2789	12.5823	12.8366	12.3085	12.7399	12.731	12.1846	12.9669	11.8381	12.6705	11.7985
"200028_s_at"	11.3501	11.4775	11.1299	11.2964	11.4929	10.6132	11.687	11.5581	11.0726	11.0754	10.994	11.5682	11.6717	11.5038	11.2498	11.2292	11.7961	11.3734	10.9354	11.9304	11.3579	10.5174	11.703	11.8006	11.8855	11.6138	11.2239	11.6454	11.499	11.0008	11.6661	10.8734	11.538	11.0443	11.2739	11.7311	11.5583	11.8426	11.0917	11.6752	11.4138	11.0676	11.182	11.2635	11.0071	11.7053	11.2027	11.0014	11.1758	11.7927	11.4915	12.0749	11.4134	10.9729	10.8742	11.2824	11.2728	11.5957	11.1843	11.7059	11.2201	11.375	11.1948	11.4119	11.7306	11.3004	10.8402	11.1897	11.5551	11.6237	10.9528	11.6259	11.1576	11.5758	10.8541	11.9126	11.2512	11.8007	10.0469	11.3192	11.4945	11.6034	11.227	10.4297	10.7261	11.5213	11.3056	11.847	11.5442	11.324	10.5836	11.7786	11.5159	11.501	11.5889	11.5195	11.7244	11.6941	11.7516	10.7867	11.108	11.6391	11.637	11.2756	11.2443	11.4312	10.8296	11.4701	11.0345	11.745	11.7071
"200029_at"	14.099	14.0829	13.2593	14.1965	14.4901	14.1715	14.2721	14.4174	13.7281	14.0362	13.934	14.1683	14.4478	14.3404	13.8683	14.3972	14.2338	14.3195	14.1783	14.3019	14.1325	14.3092	14.1381	14.2677	14.262	14.2265	14.2924	14.2416	14.3117	14.2902	13.5787	13.1407	13.9383	13.5189	14.2842	14.2154	14.1911	14.2475	12.9672	14.0154	14.4376	13.6435	14.3031	13.9925	14.47	13.967	14.5038	13.5391	13.9619	14.8663	13.8895	14.4339	13.5545	14.2487	14.1984	14.3432	14.3718	14.2535	14.2338	14.3797	14.6121	14.0024	14.802	14.0267	14.4418	14.0823	14.0514	14.2992	14.4734	14.1692	14.0995	14.4853	14.5421	14.5559	14.3404	14.2647	14.1171	14.4426	12.5996	14.1455	14.3992	14.8056	14.1153	13.1401	12.4287	14.0589	14.5579	14.3385	14.3087	14.421	12.3191	14.4731	14.3131	14.1971	14.3368	14.7025	14.4043	14.2399	14.827	14.2371	14.3557	14.4575	14.5609	14.4922	14.1865	14.3486	14.2848	14.1128	14.1522	14.1543	14.4965
"200030_s_at"	13.3283	13.1322	12.9401	13.5098	12.6238	13.3528	12.2726	12.6165	12.3269	13.2487	12.0739	13.2364	12.3981	13.1338	13.3873	13.4945	13.1312	13.3433	13.1715	13.5031	13.3969	12.7228	12.9407	12.8381	12.7579	13.6017	13.0297	13.3994	13.5319	13.4982	12.666	11.4656	13.2374	12.4357	13.3315	13.5584	13.4514	13.3595	11.2171	12.2776	12.7872	11.8863	12.7019	13.4568	12.6848	13.3339	12.9713	12.5858	13.0494	13.0112	12.7879	12.3954	12.547	13.4036	13.3748	13.0879	13.3568	12.7209	13.0791	12.9871	13.5011	13.7425	13.0802	13.378	13.1965	13.4747	13.094	12.4642	13.3849	13.6729	12.7803	13.0305	13.1778	13.1616	13.4976	12.3289	13.2851	13.3847	11.1129	13.7678	13.6976	13.2046	13.4735	11.4166	11.7737	13.4566	13.0202	12.2567	13.1727	13.2498	11.3949	13.0907	13.5193	13.3288	13.2145	11.7608	13.3787	13.4999	13.0443	13.4867	12.91	13.095	13.6203	13.0718	13.6879	13.7323	13.634	13.5717	12.879	12.509	13.4039
"200031_s_at"	14.673	14.7282	13.9013	14.6837	14.6647	14.677	14.7052	14.8333	14.08	14.8217	14.2107	14.7641	15.0155	14.7843	14.4891	14.7685	14.7419	14.6369	14.8555	14.7368	14.8361	14.8292	14.8193	14.7853	14.9151	14.6917	14.6473	14.7777	14.79	14.7576	14.1141	13.6065	14.6459	13.7269	14.8386	14.6805	14.7	14.769	13.6328	14.702	14.6062	14.1578	14.6273	14.7455	14.639	14.404	14.7837	13.6973	14.4291	14.6533	14.1057	14.6783	14.029	14.7832	14.7134	14.7584	14.6458	14.843	14.808	14.7443	14.8898	14.7066	14.8142	14.6387	14.944	14.6345	14.8666	14.7123	14.6854	14.7211	14.5346	14.8791	14.9335	14.8445	14.9668	14.8886	14.7829	14.8286	12.7006	14.7503	14.7683	15.1489	14.776	13.443	13.0005	14.7713	14.9372	14.7036	14.8979	14.9943	13.0615	14.6591	14.7862	14.7176	14.8581	15.0162	14.8582	14.719	15.0783	14.8615	14.8188	14.8529	14.8863	14.9697	14.7533	14.8183	14.2408	14.7224	14.7138	14.7897	14.843
"200032_s_at"	14.3578	14.2382	13.8853	14.4484	14.472	14.6747	14.5886	14.56	13.9778	14.3775	13.8299	14.5456	14.6336	14.5664	14.49	14.4772	14.45	14.4879	14.4165	14.2188	14.2862	14.5669	14.4871	14.5349	14.5809	14.4901	14.3446	14.4862	14.3983	14.7392	14.2002	14.1169	14.5554	14.3263	14.499	14.3672	14.4889	14.4552	13.1862	14.1137	14.2423	13.9337	14.5697	14.4263	14.6014	14.2263	14.5886	14.2314	14.3822	14.5073	14.1616	14.5072	13.9054	14.7093	14.4887	14.6492	14.5447	14.9255	14.5576	14.4499	14.4278	14.4354	14.4422	14.458	14.6607	14.4513	14.8032	14.7832	14.4604	14.3692	14.3754	14.5177	14.5303	14.4098	14.5402	14.4227	14.5606	14.6143	12.9815	14.4151	14.5254	14.7335	14.5837	13.4377	13.0073	14.5208	15.0516	14.7745	14.6886	14.7466	12.9342	14.5416	14.5349	14.4806	14.5398	14.9707	14.5791	14.4227	14.8432	14.5412	14.5514	14.5905	14.508	14.7175	14.4711	14.45	14.265	14.4681	14.4731	14.6097	14.4293
"200033_at"	13.145	12.946	12.8331	13.223	13.2673	13.5844	13.0361	12.909	11.9788	13.1979	11.6472	12.7885	11.9313	13.0108	13.275	13.1396	12.7792	13.5553	13.1318	12.8747	13.4138	13.6544	12.295	12.8672	11.6467	13.0824	13.5651	12.8581	13.3913	13.3367	12.2721	11.4125	12.4092	11.3008	13.4566	12.7735	13.0729	12.5002	9.06269	10.5481	12.9808	10.3151	13.1925	12.94	11.9012	12.6416	13.4192	12.5052	13.0658	13.0701	12.3563	11.8069	11.588	13.0996	13.6796	13.0949	13.2667	13.0573	13.5944	12.6785	13.0963	13.3054	13.229	12.7994	12.3343	13.1514	12.252	13.4215	13.6508	13.0686	13.3094	13.0536	12.8728	12.9026	13.7935	10.4473	13.2867	13.0623	10.9025	13.1115	13.2379	12.4581	12.8232	10.5519	11.1401	13.1126	13.0561	12.4755	13.3738	12.7513	10.9605	13.1127	13.395	13.2332	13.3133	12.2378	13.0213	13.2554	13.2019	13.807	13.1146	13.425	13.1848	13.05	13.0852	12.8132	13.3646	13.2075	13.5441	12.278	13.2879
"200034_s_at"	13.7514	13.9469	12.5562	13.8108	13.8501	13.9212	13.8212	13.8916	13.013	13.9935	12.7003	13.736	13.8342	13.8056	13.8296	13.9507	13.6972	14.087	13.9641	13.7169	13.8517	13.8779	13.7565	13.6765	13.889	13.7382	13.871	13.8943	13.8406	13.8616	12.9332	12.4964	13.411	13.3808	13.9387	13.6404	13.7716	13.7307	12.7027	13.4145	13.7517	13.2204	13.6196	13.8716	14.2211	13.2784	13.9464	13.0701	13.4998	13.9285	12.8708	13.5973	12.5645	14.0866	13.8742	14.0417	13.9565	13.963	13.9732	13.704	13.9074	13.703	13.7861	13.6237	13.979	13.7604	13.964	14.023	13.9607	13.8444	13.5964	14.0358	14.0784	13.897	13.9169	13.4138	13.7415	13.9761	11.8828	13.7939	14.003	14.1047	13.8005	12.4296	12.4141	13.902	13.9312	13.4699	13.9609	14.2139	11.8267	13.8802	13.9038	13.9028	13.8866	14.0049	13.9202	13.8575	14.2147	13.9542	13.8845	13.883	14.0804	13.8267	13.7157	13.8861	13.7914	13.6161	13.8949	13.6144	14.2156
"200035_at"	10.1126	9.76289	10.1262	9.75073	10.4212	9.85932	10.4353	10.5644	10.5967	9.63439	10.0941	10.5511	10.7058	10.1917	9.76419	10.4338	10.8414	9.92999	10.3715	10.6893	9.9449	10.1075	10.8605	9.64066	11.0254	10.2924	9.72196	10.3932	10.3508	9.82312	10.1582	10.0113	10.0967	9.76739	10.0331	10.4089	10.2664	10.89	10.8112	11.1632	9.91815	11.4922	10.3789	9.89563	10.0959	10.1204	10.368	9.86475	9.39324	9.65904	10.2299	10.8599	10.5497	10.8774	10.1386	10.5196	9.55829	9.92055	10.2505	10.4272	9.87059	10.1838	9.61101	10.2	9.74791	10.423	9.58259	10.1547	9.88515	10.4321	9.59489	10.0799	9.16098	9.79949	9.84055	11.3617	10.1963	10.4621	9.29228	10.2053	9.67334	9.71965	10.1354	8.53433	10.0636	10.3624	9.97541	10.479	10.0314	10.1763	9.89016	10.7814	10.4517	10.0988	10.4197	9.19488	10.5878	10.7398	10.1713	10.0663	9.57148	11.0135	10.5885	9.91425	10.4338	10.5585	9.79817	10.6946	10.5164	10.7778	9.72538
"200036_s_at"	13.3843	13.6353	12.089	13.5897	13.5517	13.461	13.3626	13.3719	12.4333	13.5648	12.799	13.3328	13.8339	13.6137	13.7365	13.7072	13.2909	13.3267	13.7486	13.4516	13.3386	13.3893	13.3141	13.7809	13.3483	13.413	13.5044	13.5934	13.4549	13.6277	12.5743	12.0955	13.1744	12.656	13.6962	13.4479	13.3331	13.4071	12.1823	12.8901	13.4159	12.7683	13.3414	13.2326	13.8538	13.1446	13.569	12.6258	13.0597	14.0024	12.5637	13.3157	12.4865	13.7479	13.3994	13.4173	13.372	13.6355	13.3993	13.3217	14.0095	13.4966	13.7178	13.3959	14.0358	13.2092	13.5678	13.3074	13.4209	13.3559	13.0387	13.5949	13.9686	13.5568	13.5934	12.9303	13.7163	13.8417	10.9374	13.5395	13.5845	14.0618	13.3988	11.8084	11.5477	13.633	13.745	13.3779	13.6644	13.6611	10.984	13.4353	13.5873	13.758	13.5826	13.9864	13.6589	13.5	14.246	13.6587	13.4692	13.6387	14.0337	13.687	13.2325	13.4511	13.1495	13.256	13.4151	13.2066	13.8176
"200037_s_at"	11.7251	13.0851	11.1677	12.3698	12.5139	11.6068	12.2805	11.9012	12.2185	12.2874	12.8919	11.8082	12.0787	12.1629	12.59	11.888	11.8157	12.1621	12.4868	11.8726	11.7412	12.0001	11.2889	12.8311	11.073	12.1582	12.6427	11.661	11.5946	11.8579	12.2054	12.061	11.49	12.5056	11.9425	11.5849	11.6126	11.4682	11.7191	10.8352	12.668	11.8691	12.2889	12.0523	12.7689	12.084	12.0633	12.1273	11.6985	12.8047	12.041	12.7455	12.0663	11.7129	11.7864	12.1746	12.773	12.5524	11.7852	11.8525	12.8645	11.6502	12.2672	11.7847	12.8949	11.5906	12.4132	12.4494	12.2783	11.3811	12.4666	12.7845	12.7352	13.036	11.6285	11.0442	12.3526	12.0848	10.5282	11.8593	12.5227	13.5248	11.6345	10.8937	10.6069	11.7326	12.4231	12.4332	12.2513	13.4263	9.90295	13.0883	12.3504	12.5456	12.2928	13.6514	12.2853	11.9386	12.7641	11.7104	12.7971	12.0118	12.0395	12.8828	11.8266	11.6981	11.8047	11.7345	12.0041	12.0271	12.7245
"200038_s_at"	14.3568	14.3991	13.4631	14.6917	14.6358	14.6097	14.5205	14.5196	14.0502	14.1401	13.677	14.4966	14.4244	14.5976	14.3425	14.5035	14.3932	14.1253	14.299	14.225	14.3513	14.5731	14.171	14.4887	14.1592	14.5537	14.2909	14.5236	14.352	14.6211	14.1967	13.7251	14.403	14.2534	14.4528	14.3967	14.4927	14.3518	12.1414	13.5592	13.9414	13.272	14.5035	14.2917	14.3291	14.1308	14.5417	13.8963	14.1891	14.3664	14.0137	14.3101	13.8074	14.5691	14.5119	14.6046	14.2007	14.7742	14.5687	14.4641	14.4556	14.4001	14.3755	14.4767	14.5647	14.4312	14.7913	14.6573	14.2899	14.3112	13.9529	14.4918	14.6289	14.8383	14.4137	13.858	14.5049	14.6067	12.0152	14.4718	14.2102	14.9629	14.5	13.0325	12.738	14.4539	14.9632	14.6524	14.731	14.9982	12.0904	14.2255	14.561	14.3771	14.5794	14.7214	14.6214	14.4198	14.9078	14.55	14.3107	14.5126	14.6912	14.6927	14.4024	14.529	14.4319	14.3198	14.5098	14.4715	14.3881
"200039_s_at"	11.1667	11.3493	10.4143	12.254	11.1047	11.2224	10.9484	11.3667	10.3969	12.1753	11.5511	11.108	11.603	11.1528	12.5004	11.6501	11.6307	11.4471	11.8377	11.7341	11.3667	11.0748	11.3873	11.8788	11.3935	11.5571	12.0096	11.4073	11.4665	11.3863	10.9239	9.95904	10.9361	10.5422	11.4194	11.1289	11.2406	11.4032	11.8754	11.0533	11.9775	11.4311	11.2131	11.6063	11.7388	11.0946	11.6111	10.5463	11.5493	11.4596	10.9005	11.7278	10.4907	10.4408	11.4269	11.5591	12.3914	10.5102	11.249	11.2014	12.1293	11.3172	11.9818	11.0358	12.1533	11.2328	11.6552	10.8394	11.6847	11.4727	11.7384	11.6457	11.2856	12.0643	11.4109	11.6312	11.6195	11.4618	10.1064	11.6849	11.4721	12.6268	11.2509	9.06692	9.93121	11.3826	11.2749	11.2921	11.1818	12.0905	9.56009	11.981	11.689	12.0357	11.2327	11.0445	11.7336	11.1251	11.5068	11.2352	11.449	11.5659	12.743	11.465	11.0732	11.549	12.2269	11.4881	11.5716	10.988	12.4043
"200040_at"	11.9958	12.4761	11.4678	12.3806	12.2678	12.0474	12.1559	12.2396	11.381	12.0497	11.4556	11.856	12.1841	11.9445	12.3919	12.269	12.0324	11.8915	12.0427	12.2091	12.3152	11.9466	11.3074	12.0433	11.3513	12.1019	12.4064	12.0628	12.3742	12.2064	11.3898	10.9745	11.4489	11.8037	12.0633	12.1077	12.1388	11.9811	9.75969	10.5647	12.3293	10.789	11.832	12.1812	12.134	11.8765	12.2358	11.3005	11.7041	12.4116	11.6436	11.7511	11.1931	12.0405	12.1996	12.2849	12.1992	12.0115	12.0116	11.9031	11.8953	12.111	12.2519	12.147	12.275	12.1136	11.7637	12.0121	12.2772	12.2419	12.1962	12.0093	11.5502	12.3059	12.3257	11.6049	12.143	12.1649	10.5256	12.0107	11.7723	12.4312	11.8611	10.7165	10.9373	12.1335	12.1551	11.2315	12.1279	12.4728	10.9015	12.4106	12.1988	11.8933	12.1724	12.2158	12.1718	12.2858	12.2849	11.9136	11.7685	12.2457	12.5359	11.8889	11.9033	11.9494	12.1781	12.0876	12.0288	11.6645	12.4088
"200041_s_at"	11.6755	11.7446	10.8717	12.3293	12.1906	12.1256	11.8685	12.3175	10.1016	12.4223	9.45496	12.1481	12.5609	11.7075	12.6699	12.0454	12.4628	12.4027	11.9584	12.4929	12.1786	12.2254	12.405	13.2103	12.8812	12.1092	12.6497	12.2302	12.6056	11.9042	10.9091	10.0302	11.8569	8.77164	12.2312	12.0936	12.2719	12.2163	11.3529	12.2424	12.06	11.6672	11.9743	12.3952	12.1587	11.5815	12.1604	11.0193	11.8399	11.5781	10.9826	12.4491	10.5075	12.2552	12.1499	12.3075	12.4123	11.382	12.2759	11.9814	12.6126	12.2891	12.8208	12.1055	12.7623	12.2326	12.2599	12.1363	12.7673	12.4337	12.1684	12.3116	11.8322	12.1085	12.3784	12.3258	12.41	12.1742	10.298	12.1008	12.2411	12.2425	11.9977	10.195	10.5143	12.4248	11.5093	10.6837	12.2719	12.3545	10.5208	12.132	12.2944	12.4271	12.0357	11.3202	12.4636	11.9857	12.1636	12.2081	12.7903	12.5669	12.6725	11.7237	12.2234	12.5394	12.4515	12.3403	12.0125	12.1079	12.4658
"200042_at"	11.4677	10.8202	11.132	10.7514	10.4438	10.5034	10.1275	10.4568	10.9961	10.9062	10.5445	11.4766	11.3261	10.9751	10.927	11.1709	11.0909	10.3625	10.8271	11.6281	11.1123	10.4772	11.438	10.7725	11.4122	11.5975	10.3963	11.3233	11.6447	10.8743	10.8476	9.90961	10.9153	10.3498	10.8047	11.1013	11.0036	11.4444	9.81883	11.0123	10.9957	10.9556	10.3338	10.898	10.131	11.2423	10.6154	10.5787	10.8761	11.0757	11.3607	11.6665	10.563	11.0159	10.5452	10.4936	10.9465	11.0322	10.9335	11.5474	10.8389	11.5249	10.3085	10.5957	10.8759	11.2784	10.5178	10.4924	10.753	11.5091	10.6647	10.9241	10.8392	11.1125	10.7381	11.854	10.9785	11.4683	8.16722	11.6645	11.5751	11.5042	11.2469	9.11182	7.63127	10.4882	11.1712	11.274	10.679	10.3232	9.21333	11.0719	11.543	11.2862	11.3016	10.3871	11.422	11.6075	11.46	10.8204	10.7487	11.3487	11.191	11.1092	11.4688	11.5706	11.1492	11.4328	10.7278	11.1832	11.0658
"200043_at"	12.2127	12.23	11.7033	12.5452	12.8374	12.1794	12.3468	12.3083	11.6548	12.3324	12.5652	12.0923	11.8451	12.3438	12.4989	12.2544	12.2755	12.5551	11.8359	12.2664	12.0865	12.3854	12.0063	12.3762	11.5231	12.3911	12.5873	11.9866	12.1753	12.0845	12.4513	11.7761	12.2629	12.6842	12.1331	11.8526	12.1235	12.0417	11.1809	10.805	12.2698	11.4237	12.1622	12.29	12.489	12.0722	12.6283	11.9255	11.8486	12.4452	12.0758	12.0824	11.9322	12.785	12.1842	12.4688	12.8124	12.4732	12.2178	12.3637	12.5127	12.04	11.982	12.083	12.8657	11.8098	12.1864	12.1968	12.4413	11.9899	12.3143	12.1582	12.2349	12.8092	12.0829	11.0834	12.3496	12.2193	11.3028	12.2427	12.5301	12.8577	11.9315	12.156	11.5323	12.0555	12.5042	11.9822	12.4034	12.6574	11.2002	12.1719	12.5264	12.0542	12.2041	12.0733	12.6115	12.1005	12.3037	12.2333	12.7815	12.2851	12.6826	12.5075	12.1037	12.1616	12.5351	12.1059	12.1884	11.8826	12.3821
"200044_at"	10.0473	10.2773	9.62148	10.1104	10.013	9.05412	10.1062	9.8794	9.64645	10.1456	9.74427	9.761	9.84674	9.90355	9.94311	10.1631	9.74024	10.4053	10.2183	10.0372	9.54631	9.67679	9.08573	9.65225	9.3815	10.1396	10.1604	9.9314	10.1663	9.71653	9.70036	7.89891	9.5032	10.0726	9.7251	10.0664	9.97199	9.78608	8.06116	8.81378	9.96398	8.8626	9.69928	9.7276	10.3109	9.9956	9.8019	8.9747	9.63898	9.97401	8.88316	9.62246	9.64714	10.1242	9.64932	10.2002	10.1474	9.94528	9.8431	9.96222	10.2817	9.91874	10.0884	9.95107	10.0417	9.97199	9.37887	9.96006	10.1643	9.96899	9.7553	10.0566	9.96027	10.2934	9.45196	8.70912	9.73908	9.83539	8.23	9.92085	10.3524	9.98618	9.44287	8.95703	9.30007	9.89184	9.38154	9.81061	9.89617	10.7625	8.96708	10.2368	10.1082	10.2483	9.79606	9.25493	10.0912	10.0478	9.81731	9.6962	10.0391	9.97045	10.5919	9.6767	10.1869	9.81754	10.2436	10.028	9.92725	8.94737	10.3653
"200045_at"	9.87302	9.23608	9.2858	9.81252	9.41403	10.1504	9.48303	9.87648	8.26708	10.3782	7.88795	10.0175	10.1866	9.64414	10.4046	9.67019	10.3178	9.9198	9.88499	10.1532	10.1204	9.73883	10.269	10.0823	10.8048	9.94743	9.94207	10.161	10.6902	10.0439	8.83676	7.77258	9.99635	7.4074	9.95837	10.0432	9.9891	10.3136	9.00443	10.3718	9.62163	9.55581	9.32201	10.0206	8.9263	9.43959	10.0548	9.06663	9.755	9.28994	8.96772	9.81541	8.30171	10.194	10.0737	10.1734	10.1797	9.3883	10.0909	9.46345	10.2853	9.97123	10.42	10.1005	10.1546	9.97846	10.0517	9.39008	10.8901	10.5275	9.72984	10.0921	9.82837	9.85966	9.89383	10.0543	9.98436	9.81329	8.76648	10.0965	10.3089	9.46902	10.0073	8.84233	9.30995	9.8346	9.62874	8.51384	9.70531	9.82088	9.35953	10.002	9.76807	9.98653	9.79911	8.63555	10.0815	9.9827	9.64485	9.95817	9.74917	10.527	9.877	9.57727	10.1127	10.0374	9.79746	10.3203	9.95909	10.0366	10.1403
"200046_at"	11.1502	10.6269	10.3428	11.1989	10.8052	10.2898	9.50005	9.88644	10.3086	10.7804	10.938	10.8687	11.1209	10.812	11.5906	11.0315	10.2076	11.2088	10.9495	11.1553	10.8973	11.1228	10.7414	11.0349	10.6655	11.4354	11.6229	11.2799	11.0759	10.6556	9.96194	9.38269	10.3428	9.67192	11.2527	10.9735	11.0041	11.0706	7.96064	10.6557	11.1854	8.64389	10.5475	11.3729	10.5967	11.0912	10.6422	9.03846	11.0512	11.8081	10.3977	10.2601	8.86117	10.3095	10.8403	10.1999	11.4983	10.923	11.0946	11.3823	11.6767	10.91	11.5192	11.1361	12.1716	11.2257	11.1873	9.7424	11.1253	11.1623	11.0628	10.7079	11.1885	11.6098	10.9916	10.3084	11.0588	10.9568	9.03194	11.0416	11.397	11.754	10.5478	9.68687	9.28794	10.8086	11.0986	10.917	11.0983	11.3715	8.97306	10.4658	11.3903	11.0293	10.7064	10.4521	11.0553	10.9523	11.1463	10.6541	10.8384	10.5787	11.467	11.1744	11.015	11.0869	10.8445	10.7925	11.3484	10.1302	10.7391
"200047_s_at"	11.6607	11.936	12.0177	11.7343	11.8321	11.1452	11.8486	11.1924	11.9404	11.5177	12.3827	11.7017	12.0176	11.9954	12.0402	11.7128	11.5944	11.9288	11.7039	11.9735	11.7297	11.3935	11.762	11.8822	11.4146	11.6983	11.9259	11.8212	11.4327	11.3803	12.2416	12.1539	11.1157	12.5738	11.616	11.6852	11.9051	11.6225	12.0339	11.6367	12.2989	11.5835	11.6694	11.5854	11.7805	12.0191	11.6783	11.7812	11.3259	12.3522	11.935	11.9013	12.01	11.0388	11.5946	11.417	11.554	12.1294	11.5532	12.0126	12.0974	11.59	12.0524	12.0016	12.2825	11.7674	11.9608	11.8708	11.9212	11.4786	12.0789	11.5233	11.4948	12	11.3647	11.4588	11.8958	11.9591	10.6354	11.8302	12.0627	12.3673	11.6822	11.478	11.2646	11.958	12.1264	12.0515	11.8758	12.1717	10.8641	11.8959	11.9964	11.5466	11.8126	12.141	12.156	12.0609	12.2183	11.2484	11.7652	11.4222	12.3648	11.906	11.7232	11.9503	11.4391	11.7682	11.7032	11.8793	11.4267
"200048_s_at"	11.9996	11.514	10.7343	11.3898	11.1835	10.5504	10.7092	11.0956	9.55946	11.6138	9.35807	11.5466	12.1605	11.4316	11.6078	11.6148	11.5974	10.9627	11.7961	11.8893	11.0887	11.0198	11.5971	11.621	11.7729	11.7	11.299	11.5911	11.7218	11.0539	10.2361	7.94627	11.5292	10.2796	11.725	11.8331	11.45	11.7877	10.0359	11.4059	11.0288	10.2873	10.946	11.712	11.2175	11.4475	11.0617	10.4807	11.292	11.1309	10.3196	11.1677	9.78316	11.4616	10.909	10.8433	11.4289	11.4727	11.3949	11.697	11.5241	11.5019	11.7172	11.8055	12.4148	11.5469	11.4425	10.7546	11.3566	11.5803	11.2593	11.6317	11.8965	11.9726	10.9298	11.235	11.3047	11.5274	8.8364	11.742	12.0664	12.3216	11.2405	8.90765	9.29657	11.4553	11.2125	11.4348	11.8484	10.9896	9.54348	11.1684	11.6553	11.6216	11.5743	10.9632	11.8598	11.5126	11.928	11.0801	11.4599	11.3383	11.624	12.0235	11.4513	11.7	10.3555	11.6185	11.137	11.2831	11.6113
"200049_at"	8.34829	8.23875	7.98549	8.56546	8.11086	8.61868	7.97092	8.79369	7.83265	8.4831	8.47347	8.2783	8.49488	7.92184	8.51386	8.77021	8.09244	8.75913	8.86598	8.37449	8.72743	8.93592	8.34876	8.26999	9.13943	8.28661	8.70301	8.35755	8.2562	9.03631	8.33863	7.57248	8.91857	8.546	8.55438	8.6155	8.64141	8.78509	8.16507	8.78219	8.34961	8.71024	8.25392	8.51572	8.30464	8.19684	8.9093	8.0223	7.90668	8.87801	7.96336	8.12604	7.9248	8.63179	8.8895	8.93372	8.59068	7.90197	8.47753	7.89405	8.49354	8.38058	8.59222	8.72962	8.17628	8.58366	8.86763	8.62238	8.45296	8.3959	8.60418	8.41185	8.12909	7.98235	9.37697	8.24499	8.83708	8.44988	9.40266	8.16955	8.53252	7.95837	8.12985	8.80139	8.52673	8.42823	8.44841	8.7544	7.94982	7.95472	8.76874	8.15724	8.26513	8.55822	8.14912	8.50257	8.49995	8.62688	7.89599	8.56346	8.94512	8.62952	9.26163	8.26541	8.2208	8.91895	7.47742	8.47514	7.93843	8.9485	8.48664
"200050_at"	9.89792	10.4218	9.29442	10.1374	10.0629	9.75747	9.72989	9.47534	10.2493	10.2467	10.9156	9.50716	10.0308	10.1572	10.0917	9.97348	9.36996	10.0143	9.94609	9.78977	9.96892	10.0101	9.4411	10.3275	9.24901	9.91125	10.5492	9.77656	9.80215	10.0126	10.1921	10.4597	8.49119	9.97032	10.0538	9.79226	9.97741	9.56808	9.2619	8.51841	10.4395	9.37028	10.0564	10.0124	10.7822	10.0456	9.44105	10.4712	9.416	10.7016	10.2563	10.3077	10.273	9.75017	10.1767	9.38079	10.2181	10.375	9.90744	9.99051	10.827	9.67915	10.2886	9.8115	10.4332	9.75731	9.89459	9.74564	10.6722	9.51111	10.5138	10.4376	10.1741	10.4496	9.80512	8.43997	10.19	10.1825	8.14005	9.78756	10.2815	11.2202	9.59829	9.32883	9.39293	10.0431	9.72305	10.2154	10.0826	10.6218	8.41234	10.8262	10.1268	10.0476	10.1101	11.144	9.8727	10.1258	10.8229	9.89456	10.1818	9.73202	10.6164	10.5317	9.75455	9.35227	9.82813	9.67638	9.95642	10.1333	10.4438
"200051_at"	8.53822	8.85008	8.88736	7.72142	8.80459	9.00609	8.8717	9.1145	8.9105	8.96481	8.56007	8.90452	9.50687	8.48549	9.06653	8.73308	9.29486	8.90098	8.99532	8.97092	9.03216	8.81414	9.19751	8.3813	9.65656	8.54407	8.05151	8.86401	8.80487	9.18485	8.82746	8.37379	8.62519	8.07444	8.65823	8.67941	8.74834	9.24682	9.83632	10.0526	10.0044	9.78895	9.09019	8.23167	8.87227	8.70206	9.22848	8.99444	7.90071	9.01105	8.93763	9.73716	9.2157	9.3564	8.81965	9.04966	8.44184	7.94094	8.7144	8.67044	8.54408	8.45314	8.69353	8.46784	8.26922	8.16496	8.3316	8.3108	8.65473	8.84826	8.7209	8.64599	7.80109	8.00194	9.08233	9.66249	8.87446	8.97348	8.47672	8.81462	8.95982	8.17996	8.55919	8.20722	7.90214	9.01719	8.04738	8.74899	8.58598	8.58738	8.67542	9.08551	8.91521	8.89017	9.13254	8.22488	9.15793	9.26181	8.48468	8.8085	9.11868	9.31869	9.34039	7.93971	8.94391	9.05449	9.53518	8.7374	8.91248	9.05051	8.85487
"200052_s_at"	10.6692	10.141	8.10044	10.9571	9.68467	9.44416	9.41618	9.50343	7.81991	11.0381	7.59247	10.0051	10.3034	9.86001	11.5809	10.5433	9.54109	10.1753	10.4483	10.3257	9.84962	10.2483	9.24814	10.7504	8.87467	10.4356	11.0037	10.1157	10.8832	9.95659	8.06778	6.43039	9.05614	7.10915	10.3461	10.4741	9.97487	9.85076	7.57094	8.54962	10.2605	7.53298	9.60052	11.0722	9.98537	9.14168	10.0047	7.46131	10.2557	10.1402	7.62904	9.04057	7.15158	10.3547	9.82362	10.3431	10.9278	9.70331	10.092	9.84893	11.4797	10.3824	10.9823	9.89664	11.4604	10.2827	10.5813	9.8542	11.1159	10.3627	10.134	10.9392	10.5812	10.9476	9.859	7.19509	9.68348	9.98185	7.42665	10.321	10.8415	11.5566	9.73508	8.62382	7.99175	9.71856	9.39415	8.13885	10.1264	10.6961	7.68673	10.1199	10.3334	10.3451	9.69978	9.05071	10.3546	9.80625	10.3955	9.89667	10.5774	10.0121	11.3031	10.6626	10.2566	10.0127	10.8639	9.96289	10.3342	8.7242	10.9676
"200053_at"	10.3055	9.19054	9.70841	9.67169	9.98868	10.6568	10.0387	10.3159	9.45107	9.77803	9.27575	10.2404	10.9231	9.85849	9.28376	9.73293	10.3691	9.8281	9.66437	10.0314	10.0126	10.1854	10.7081	9.79306	10.473	9.9676	9.5224	10.1833	10.2463	10.3218	9.45331	10.0294	9.96829	9.47778	10.1089	10.0596	10.624	10.5374	9.88005	10.1752	9.18326	9.52761	9.68336	9.64315	9.98178	9.73248	9.81053	10.011	10.0403	9.42443	9.32253	9.92223	9.8013	10.1089	10.1518	10.5388	9.54208	9.85544	9.88156	9.95246	9.68952	10.2726	9.64499	9.9363	9.66614	9.90136	9.64834	9.74052	9.56429	10.2119	9.19083	9.68662	9.95738	9.84965	10.3864	10.6193	9.96058	10.0579	8.75999	9.68124	10.1397	10.3727	10.0434	8.52488	9.18433	9.7904	10.1285	10.2772	9.9846	9.7179	9.45799	9.59834	9.88078	9.67652	10.299	9.61959	10.129	10.1545	10.6052	10.1501	9.24422	10.3387	10.1516	9.81541	10.1946	10.2669	10.3038	10.0405	9.62806	10.4765	9.68104
"200054_at"	7.80059	8.97206	7.99576	8.59588	8.77739	7.96949	8.17649	8.28473	8.0528	8.88412	9.74423	7.93274	8.94033	8.42284	8.99167	7.86568	8.71564	8.68087	9.33644	8.73671	8.0605	8.21411	8.37719	8.47397	8.40566	8.30929	8.14727	8.20971	8.39112	8.21186	8.51139	8.09084	7.9439	8.55995	8.00358	7.87838	7.79822	8.33146	9.41962	9.42552	9.9721	9.62151	8.62803	8.71305	8.79284	8.12768	8.80811	8.16747	8.20091	9.63601	8.05908	9.24367	8.43326	8.16371	8.32141	8.17316	8.45212	8.33929	8.01352	8.64598	8.914	7.85619	8.88532	7.89165	10.0032	7.85496	8.53192	8.05282	9.13646	8.10888	8.28497	8.79895	8.84584	9.04573	7.95688	8.24414	8.43263	8.17052	7.99354	8.03601	8.93966	9.45178	7.69195	8.81387	8.7448	7.81674	7.60167	8.11091	8.03133	9.00108	8.04831	9.28188	8.42275	8.76182	8.05757	9.19052	8.50271	8.04497	9.20099	7.97272	8.75083	8.65022	9.50229	8.77831	8.12455	8.46166	8.48372	8.21269	9.13128	8.80996	8.79446
"200055_at"	11.285	11.1568	11.0043	9.71283	11.3936	10.6732	11.1274	11.5186	10.6484	11.2928	10.9141	11.3983	11.6945	11.2686	10.5199	11.2143	11.6673	11.5659	11.2684	11.4901	10.7884	11.1901	11.9078	10.6979	11.6659	11.5061	10.5835	11.5773	11.1823	11.1713	10.4474	9.97834	11.3467	9.8377	10.9115	11.4284	11.0877	11.7449	11.5774	12.037	12.0014	11.4663	11.3348	10.992	11.2479	11.3541	11.6207	10.6602	10.7677	11.2683	10.7759	11.9708	10.8148	11.1307	10.9107	11.328	10.7996	10.7734	10.9894	11.616	11.0896	11.0274	11.5016	11.0164	11.0521	11.2819	10.5112	11.057	11.2741	11.3614	11.2979	11.0662	11.0569	11.1715	10.5151	12.1102	11.3489	11.2238	9.48205	11.4728	11.7237	11.5943	11.0677	9.71042	10.8428	11.4394	11.1951	11.2106	11.2814	10.6594	9.95853	11.1893	11.3088	11.1828	11.1422	10.3246	11.3557	11.3781	11.0009	10.9452	11.5698	11.5612	10.9955	11.045	11.3419	11.6743	10.9128	11.4188	11.5989	11.2508	11.6069
"200056_s_at"	10.289	10.5389	10.3443	10.5864	10.2116	9.79131	9.85199	9.00078	9.16549	9.90931	9.56729	10.4001	9.70828	10.2914	9.51483	10.0372	9.76165	9.6469	9.9296	9.90566	10.1656	10.1211	9.48725	10.7281	8.9219	10.5784	10.6164	10.1081	10.2724	10.4525	9.61787	9.96247	9.57392	9.92358	10.0753	9.77539	10.4953	9.74228	8.44294	8.67314	9.79241	8.77858	9.69922	10.0921	9.9403	10.2047	10.1506	9.43728	10.514	10.8996	9.57139	9.53006	9.28779	9.95909	10.395	9.70551	9.87872	10.8321	9.93577	10.3983	10.5935	10.5775	10.1571	10.4771	11.0264	10.3309	9.88	9.77014	10.1147	9.88791	9.90272	10.6114	10.8985	11.2738	10.265	9.12599	9.69384	9.97802	8.95044	10.1184	10.5819	10.9068	10.0405	9.72255	9.63304	9.64516	10.2577	9.41918	10.6183	10.7926	9.31191	10.3343	10.4019	9.76682	10.2321	11.04	10.221	9.94702	9.70424	9.97403	9.91597	9.79819	9.91401	10.8161	9.99302	9.98144	9.61382	10.1665	10.0805	9.40329	10.3242
"200057_s_at"	12.4492	13.4605	11.8016	13.251	12.6539	12.3157	12.647	12.6912	11.9471	13.0171	12.1055	12.5101	12.8185	12.5454	13.2421	12.6916	12.3441	12.9306	12.9121	12.6653	12.4453	12.6217	12.0578	13.0267	12.2175	12.4791	13.6322	12.505	12.5307	12.5871	11.7903	11.1563	12.0582	11.3553	12.6927	12.5871	12.6735	12.4277	11.8137	12.0037	13.3492	11.9919	12.8646	12.9919	13.5219	12.2395	12.7899	11.6952	12.2489	13.6785	11.9939	12.4192	11.6417	12.4825	12.5483	12.7848	12.9816	11.9312	12.6828	12.4249	13.0002	12.552	13.0634	12.5101	12.945	12.5757	12.3633	12.0483	13.1312	12.5692	12.98	13.389	12.6215	12.7449	12.6788	11.9107	12.8682	12.7558	11.4794	12.6095	12.8769	12.4531	12.1273	11.7659	12.0287	12.5956	11.871	12.1167	12.4159	12.4859	11.3008	13.316	12.7171	13.2665	12.5704	12.201	12.6172	12.6952	12.6194	12.7226	13.5167	12.8856	13.3818	12.6353	12.5525	12.5835	13.0729	12.4791	12.6447	12.288	13.7001
"200058_s_at"	10.7725	11.3853	10.5906	11.5353	11.2727	11.0882	10.9396	11.116	9.88563	10.9369	11.5334	10.4542	10.7749	10.6767	11.3798	10.9149	10.9284	11.3172	10.9456	10.9656	11.147	10.9035	10.405	11.3416	10.8144	10.5299	11.2115	10.7862	11.0822	10.8801	10.7448	9.84219	10.7094	10.586	11.0073	10.9053	11.0917	10.7739	9.80159	10.377	11.2771	9.03068	10.9055	11.3588	11.2488	10.8779	11.1547	10.9471	10.5883	11.1331	11.0557	11.1213	10.0797	11.138	10.7959	10.9743	11.1393	10.3081	10.8499	10.672	10.78	10.9479	11.004	11.0395	11.0956	10.8838	10.7545	10.5628	11.2991	11.0241	11.2666	11.2208	10.5255	10.3396	11.0922	10.5125	11.1924	11.235	8.63532	10.7562	11.4892	10.338	10.7293	8.77693	9.48542	11.2982	10.3354	10.181	11.015	10.8815	8.24	11.7137	11.0901	11.5401	11.3174	11.2614	11.2104	11.1819	11.0891	11.3057	11.264	11.1042	11.9614	11.1673	11.0905	11.0737	11.2046	11.1812	11	10.8706	12.373
"200059_s_at"	13.7125	12.9703	12.407	14.019	13.2487	13.0977	12.726	12.9395	10.8701	13.913	11.3084	12.8168	12.7409	12.9566	13.8645	13.726	12.5467	13.5402	13.6356	13.2344	13.2476	13.8874	12.0662	13.4772	11.2665	13.4394	14.0287	13.1796	13.5205	13.6351	11.9064	9.98522	12.9195	10.4806	13.515	13.4219	13.3839	12.824	9.58641	9.79823	12.5718	10.3928	13.1381	14.1325	11.7135	12.8182	13.4521	11.2292	13.4252	12.9366	11.2779	11.543	10.8196	13.8768	13.666	13.5983	13.9459	12.7406	13.535	12.8681	13.8705	13.7972	13.7549	13.6705	13.6952	13.7975	13.5599	13.0266	13.7222	13.4986	13.5645	13.7742	13.5532	13.474	14.0806	10.3065	13.2288	13.2791	11.2251	13.8733	13.867	13.081	13.2023	10.8418	11.0816	13.3118	12.8396	12.148	13.3476	13.206	10.6725	13.0238	13.3453	13.8006	13.0039	12.2206	13.2908	13.1645	12.97	13.8286	13.6745	12.7817	13.7913	13.4699	13.6764	13.2692	13.7431	13.44	13.5118	11.831	13.4244
"200060_s_at"	10.7914	11.6226	11.0004	11.2568	11.3351	11.0951	11.2142	11.4594	11.1127	11.4349	11.7881	11.1732	11.5711	10.9921	11.466	10.9085	11.2235	11.2871	11.1771	11.3645	11.2205	10.7143	11.1469	10.8784	11.3431	11.0407	11.3233	11.0631	11.2025	11.0735	11.0127	10.9442	10.8627	10.5781	11.1243	11.0276	11.0035	11.3827	11.3507	11.7792	11.3646	11.2499	11.2801	11.1935	11.3926	11.2446	11.1837	11.433	10.2543	11.4311	11.2545	11.6202	11.0964	10.6482	11.1661	11.276	11.229	10.2631	10.9975	11.0221	11.4123	10.8802	11.528	11.0128	10.6018	11.0235	10.781	10.6626	10.8104	11.2026	11.2312	11.0137	10.4567	10.8348	11.0936	11.3164	11.3354	11.1726	11.1007	11.1007	11.1111	10.5261	10.8361	10.8931	10.9313	11.1425	10.5352	10.8236	10.9486	10.7911	10.8696	11.9938	11.1134	11.5493	11.0877	10.5257	10.979	11.2129	10.63	11.2624	11.7837	11.6672	11.9192	10.6104	10.9962	11.3215	10.853	11.1031	11.2479	11.2717	11.9755
"200061_s_at"	14.9809	15.0175	14.6991	15.0086	15.0937	14.9862	15.0783	15.0663	15.0469	14.8306	15.1632	15.0297	15.037	15.1146	14.8471	15.0374	14.995	15.1012	15.0331	15.062	14.9465	15.0036	14.9759	15.0398	15.0519	15.0826	14.9794	15.0327	14.9432	15.0463	15.0894	15.0138	14.9468	15.0409	14.8612	14.9777	15.0457	14.9637	14.6433	14.7494	15.0012	14.6271	15.0319	14.9831	15.1037	15.0228	15.0043	14.9777	14.6261	15.0379	15.1043	15.0515	14.9404	15.1073	14.9503	15.0334	14.9707	15.1733	15.0684	15.0132	14.9	15.009	15.0146	14.9543	14.9233	14.7545	14.9582	15.0813	15.0206	14.9265	14.9976	14.8798	15.1361	14.8452	14.9461	15.0497	15.106	15.1637	13.631	15.0254	14.7722	15.2258	15.1177	14.3585	13.7008	15.04	15.2162	15.2457	15.1486	15.2708	13.6928	15.1761	15.1947	15.19	15.1162	15.1087	15.1939	15.0681	15.2732	15.0105	15.2114	15.158	15.2095	15.2266	15.0338	15.078	14.8241	15.0625	15.1727	15.1254	15.2577
"200062_s_at"	14.5567	14.7569	13.7416	14.4246	14.7191	14.3869	14.5061	14.498	14.327	14.4192	14.6298	14.4371	14.5661	14.7405	14.538	14.5658	14.3215	14.5735	14.5767	14.3822	14.4107	14.5465	14.1382	14.5232	13.9975	14.4483	14.5436	14.3872	14.3494	14.5319	14.2579	14.3555	14.2216	14.6429	14.4481	14.3593	14.3395	14.3667	13.5281	13.6221	14.9271	13.5575	14.5657	14.4072	14.9188	14.275	14.585	13.9432	14.2264	14.9252	14.2086	14.4239	13.9483	14.6485	14.4254	14.706	14.8556	14.8772	14.4922	14.5028	14.8862	14.3228	14.7125	14.2976	14.8126	14.2624	14.8028	14.8218	14.4209	14.2369	14.5592	14.8755	14.833	14.7713	14.2575	14.0385	14.6894	14.6419	13.125	14.5048	14.5406	14.8166	14.3609	13.4206	13.1881	14.4542	14.8071	14.6272	14.7142	14.9743	12.3209	14.8649	14.7513	14.6542	14.6516	15.1236	14.6153	14.5872	14.9651	14.6139	14.6714	14.6242	14.7245	14.9113	14.4296	14.5344	14.1311	14.4313	14.6153	14.4694	14.6903
"200063_s_at"	13.9227	14.5315	13.4192	14.637	14.687	14.3514	14.5615	14.2498	13.7546	14.288	14.4046	13.809	14.1841	14.1294	14.641	14.2834	14.1637	14.3553	14.4252	14.1251	14.4324	14.2738	13.4872	14.3907	13.0736	14.3156	14.6418	13.938	13.943	14.2167	14.023	13.6687	14.055	14.5697	14.3821	13.9466	13.9669	13.6551	12.6262	12.2622	14.6183	12.903	14.4061	14.3548	14.9057	13.9099	14.2903	13.7007	13.9118	14.6798	14.006	14.0425	13.7007	14.4162	14.4112	14.5299	14.7026	14.4263	14.404	14.071	14.6718	13.9742	14.643	14.0109	14.2969	14.0116	14.2998	14.5417	14.3985	13.8527	14.4391	14.5167	14.4659	14.6264	14.3465	13.0877	14.5099	14.2356	12.3769	14.2167	14.7328	14.7537	13.9139	13.686	12.7329	14.0761	14.3998	14.3099	14.4252	14.8228	11.9976	14.3239	14.6254	14.5148	14.2901	14.5292	14.2935	14.1292	14.6126	14.3684	14.0637	14.2888	14.8753	14.5545	14.1077	14.1803	14.6198	14.0842	14.4159	13.9358	14.7389
"200064_at"	11.8775	12.0757	10.2492	13.0165	12.1536	12.4896	11.4287	11.8095	9.80626	13.066	10.7039	11.6665	12.6687	11.8954	13.3074	12.2405	11.6191	13.0109	12.9681	12.2527	12.4738	12.5073	11.4712	13.3309	11.7328	12.217	13.151	12.1521	12.6903	12.5823	10.2664	9.15517	11.7617	9.36796	12.3832	12.3488	12.281	11.8639	9.32116	10.5279	12.2924	10.4017	11.9439	12.9789	12.2281	11.1964	12.3877	10.3955	12.2388	12.3485	10.5314	11.8097	10.0241	12.4717	12.5171	12.6961	13.3253	11.1208	12.463	11.5117	13.2204	12.1957	13.4307	12.0265	13.0882	12.3211	12.9059	11.5825	13.3276	12.2744	12.7004	13.1515	12.7687	12.682	12.9575	10.8245	12.4609	12.0907	10.1171	12.3615	12.5867	12.41	11.706	10.553	10.9208	12.1185	11.5075	10.4895	11.8378	12.6114	9.25177	12.8114	12.6208	12.8543	11.8925	11.6297	12.3042	11.9303	12.3916	12.7247	13.0238	12.3802	13.4365	12.1485	12.2194	12.4976	13.2092	12.1194	12.5011	10.7594	13.2652
"200065_s_at"	12.9801	11.8372	11.7096	13.0241	11.7843	12.2128	11.2171	11.8029	11.506	12.8753	11.2808	12.593	12.7181	12.2434	13.1992	12.9042	12.5106	12.7759	13.1407	12.8632	12.4339	12.2984	12.3951	12.8827	12.2004	12.7005	12.7346	12.7323	12.9955	12.6188	11.2816	9.9428	12.3471	11.7392	12.7839	13.0541	12.835	12.7629	11.2165	11.7579	12.0926	10.8802	12.1141	13.0737	12.2347	12.5923	12.2747	11.578	12.163	11.9238	11.8207	11.9085	10.935	12.56	12.4289	12.1549	12.7563	11.7576	12.4895	12.5699	13.3209	13.1612	12.93	12.9535	13.1604	13.1082	12.5644	11.3979	12.7081	13.0328	12.787	12.9031	13.0078	12.7254	12.4693	11.6714	12.435	12.8883	11.0584	13.2278	13.0226	12.543	12.6501	10.8105	11.2663	12.8116	11.758	10.9184	12.4649	12.1632	11.2639	12.5021	12.7619	13.0135	12.5069	10.9979	12.7826	12.5115	12.1156	12.7702	12.8462	12.3486	13.0138	12.8463	13.0891	12.9138	12.3158	12.9648	12.3455	12.2852	13.3011
"200066_at"	10.2015	10.393	10.5475	9.45431	10.2458	10.6863	10.5441	10.3541	10.6925	10.0803	10.7583	10.5063	10.1987	10.0487	10.4492	10.6583	10.2396	9.98607	9.97857	10.2787	10.629	10.2349	9.96381	9.63155	10.3514	10.3378	10.1555	10.3759	10.3032	10.7467	10.1321	10.1991	10.1852	9.61009	10.2484	10.4645	10.5712	10.4705	9.85448	10.055	10.5004	9.70904	10.3981	10.2525	10.7557	10.8261	10.5113	10.581	9.63199	10.6169	10.631	10.5087	10.7875	10.949	10.82	10.5621	10.4423	9.67925	10.3349	10.4141	10.2919	10.3608	10.2388	10.2711	10.4105	10.361	10.2039	10.3194	10.0081	10.2899	10.391	10.3839	10.132	9.97309	10.9849	9.88925	10.8234	10.9052	7.59831	10.5642	10.8905	10.4117	10.5883	8.13458	8.03416	10.9086	10.6636	10.5399	10.7565	10.4402	8.53759	10.3842	10.6442	10.6197	10.8123	9.87835	10.5204	11.0134	10.6413	10.8983	9.95536	11.0408	10.6836	10.3066	10.6415	10.5714	10.785	10.6195	10.5519	10.6364	10.8602
"200067_x_at"	12.0926	11.8397	11.6945	12.0937	12.2486	12.1025	11.7897	11.7082	11.6021	11.9603	11.3337	11.7731	11.5917	12.102	11.7141	12.0794	11.6445	12.1112	12.4122	11.635	12.1993	12.6139	11.5951	12.1115	10.8239	11.9509	11.7411	11.8422	11.5807	12.1865	11.8094	11.7686	11.5383	12.0565	11.8296	11.9	11.9559	11.5162	9.98109	9.82307	11.6801	9.8552	12.2482	11.8808	11.5613	11.6756	12.3497	11.7756	12.0731	12.2493	12.4368	11.1206	11.6419	12.1647	12.5128	11.9602	11.7698	12.2781	12.1153	12.0221	11.8166	11.5871	11.7746	12.1142	12.5406	11.8469	11.8949	11.9722	11.7865	11.5134	11.6294	11.9967	12.3205	12.1445	12.4489	10.8315	12.0471	12.0468	9.931	11.9256	11.7467	12.7131	11.5978	11.3287	10.3766	11.8601	12.6535	12.3709	12.2356	12.5879	9.85612	12.078	12.3445	12.0521	12.1671	12.165	12.0355	11.9047	12.2933	12.2701	11.27	11.9132	11.708	12.0507	11.9467	11.7812	11.8037	11.7181	12.6963	11.5991	11.8954
"200068_s_at"	12.5376	12.62	11.8154	12.9555	12.1932	12.1152	11.3717	11.061	11.8692	12.37	12.7036	12.3572	12.5015	12.3113	13.096	12.6135	11.7614	12.7328	12.4042	12.6745	12.4707	12.2562	11.7941	12.641	11.9574	12.6509	12.7228	12.6314	12.8681	12.5128	12.2717	11.8326	11.8284	12.4127	12.4582	12.6746	12.5898	12.5046	11.6621	11.8124	12.8512	11.9746	12.3814	12.8546	13.2372	12.4422	12.3146	12.127	12.7345	12.9737	12.1955	12.0606	12.0248	11.9613	12.5255	11.7169	13.3413	12.4932	12.4957	12.3999	12.9374	12.5887	12.8315	12.571	12.8645	12.7478	12.2373	11.6764	12.9016	12.5362	12.8798	12.9849	12.7547	12.6649	12.5033	11.6557	12.5321	12.6335	11.3135	12.7446	12.7279	12.5209	12.2688	11.7661	11.5357	12.8277	12.3045	12.1759	12.2107	12.3381	11.2555	12.4488	12.8084	13.0265	12.3606	12.3373	12.6379	12.6747	12.824	12.4918	12.519	12.3601	13.0456	12.6905	12.763	12.5096	12.7051	12.5182	12.4737	12.0256	12.9939
"200069_at"	8.35025	9.80041	8.04898	8.32607	8.90685	8.32508	8.53977	8.49988	8.6976	8.78864	10.2424	8.8139	8.44354	8.82369	8.3588	8.70375	8.08332	8.84275	9.16959	8.71664	8.86229	8.60982	8.48291	8.37529	8.28471	8.72541	9.06469	8.61827	9.15244	8.64851	9.06851	8.99023	7.92825	9.36124	8.65474	8.29564	8.86262	8.49777	8.31184	8.88255	9.77023	9.32266	8.94214	9.03627	9.87929	8.99984	9.04065	9.53253	8.09194	9.55086	9.07529	8.76913	9.5892	8.15786	9.0021	8.55517	8.72776	8.69155	8.71385	8.73527	9.06157	8.29781	8.82759	8.68504	8.47404	8.68333	7.62475	8.33542	9.26303	8.61916	8.89359	9.4877	8.6019	8.95681	8.71749	9.13755	9.12295	8.78288	8.61967	8.38497	8.60769	8.445	8.4929	9.0879	9.65867	8.59043	8.29066	8.96695	8.48538	9.12373	8.38115	9.32926	9.0434	8.71006	8.9035	9.16472	8.77297	8.95208	8.62839	8.6768	8.84118	9.18035	9.08726	8.63457	8.59168	8.26333	8.2701	8.46609	8.52709	8.8893	9.09227
"200070_at"	10.0992	9.90558	10.0801	9.30485	9.49931	9.32434	9.52432	9.50744	10.3215	9.23196	9.80434	10.7824	10.2108	9.94766	9.11509	9.82845	9.74901	9.54253	9.48908	10.31	9.97905	9.23803	10.6497	9.33962	10.6306	9.81034	9.03709	10.0013	10.1849	9.63143	9.72421	9.67558	9.61113	8.73474	9.55521	10.2405	10.1354	10.629	10.128	10.4969	9.74712	10.3617	9.2685	9.08196	9.14335	10.4384	9.45891	9.62312	8.72985	10.0576	10.1814	10.4944	10.3472	9.0948	9.40641	9.17977	9.09397	9.22169	9.16799	10.183	8.5665	9.9135	9.45214	10.0448	9.12577	10.2086	8.32156	9.36033	9.27214	9.91236	9.77693	9.53191	8.94438	9.03927	9.41565	11.2543	9.65783	9.89928	8.46376	10.1127	9.64596	9.00141	9.67292	8.89945	9.03505	10.209	9.58115	9.8617	9.43115	8.70647	9.30474	10.023	10.1336	9.43497	10.0861	9.4385	10.1742	11.057	9.68175	9.15084	9.00278	10.3093	9.26369	9.21342	10.1612	10.5214	8.39964	10.2675	9.76369	10.5004	9.37081
"200071_at"	10.169	10.7213	9.70029	10.4291	10.2985	9.82549	9.93295	9.29462	10.0687	9.99261	10.6017	10.0615	9.53586	10.5112	10.1081	10.0977	9.34564	10.3627	10.8717	9.97262	10.1176	10.0099	8.73498	9.94928	8.34973	10.328	10.611	9.82747	10.016	10.3019	10.6167	10.3255	8.75248	10.58	10.1454	9.74479	9.98171	9.4406	8.76097	9.20074	10.2993	9.12338	10.1802	10.111	10.1417	10.2623	10.0574	10.2357	9.93454	10.9933	10.3022	9.74814	10.3458	9.68106	10.3716	9.45974	10.3668	10.6372	10.0452	10.251	10.8295	9.89403	10.5103	10.2074	11.6375	10.1357	10.6228	9.83059	10.3148	9.62773	10.3067	10.423	10.4578	10.8851	10.3732	8.04575	10.2749	9.98049	8.95574	9.8389	9.62939	11.0504	9.71397	9.70737	9.76278	9.79567	10.6608	10.194	10.2173	11.0357	9.0249	10.8999	10.634	10.3263	10.3488	10.8607	10.0864	10.1495	10.5842	10.1548	10.1137	10.0491	11.1083	10.4584	9.90965	9.61394	9.7432	9.86085	10.4862	9.30316	10.3532
"200072_s_at"	10.6095	11.4714	9.79943	11.2672	11.1995	11.0339	11.0115	11.1037	9.92902	10.858	10.7055	10.682	9.87116	10.5429	11.2352	11.017	10.5449	10.2411	10.4147	11.1629	10.9904	10.5734	10.2067	10.6595	10.2162	10.9014	10.9213	10.8195	11.108	11.0848	10.3108	9.25386	10.3885	9.99695	10.9955	11.0798	10.719	10.5018	8.81995	9.23646	11.1454	9.61512	10.721	10.8964	10.3437	10.7478	10.7233	10.635	10.3594	10.9825	10.4817	10.4523	10.2908	11.0814	11.1018	11.3072	11.3391	9.85334	10.6965	10.6514	11.4492	11.0615	10.7097	10.8605	10.6747	10.8447	10.6501	10.6146	11.2477	10.6704	10.4124	11.1697	9.93461	10.5752	11.35	9.89634	10.9279	11.1359	8.9886	11.2313	11.3777	9.91512	10.5221	8.54164	9.50529	11.0257	9.91502	10.2263	10.721	10.5379	8.67466	11.2904	11.4051	11.081	10.9763	9.77021	11.2195	11.2296	10.2172	11.0883	10.9275	11.4202	11.8631	10.4555	10.7478	10.909	11.8648	10.92	11.1383	10.3008	11.619
"200073_s_at"	11.2519	12.4343	11.3616	12.023	12.4581	11.8973	12.5313	12.1782	11.5643	11.7581	11.9935	11.6385	11.5266	11.968	12.0878	12.0394	11.9322	11.7529	11.6673	11.9349	11.9496	11.7864	11.5439	11.6843	11.4824	12.0046	11.9405	11.6609	12.0664	11.7835	11.6886	11.2761	11.553	11.698	11.8701	11.3969	11.7461	11.796	11.7611	11.413	12.2589	11.9633	11.8659	11.7668	12.2046	11.9787	12.3159	11.6854	11.406	11.9368	11.8886	12.0465	11.7436	12.1682	11.9607	12.7206	12.0232	11.5813	11.9234	11.7024	12.3737	11.8225	11.9599	11.5303	11.9062	11.7203	11.7401	12.0153	12.104	11.9229	12.0269	11.6935	11.4228	11.5938	12.0385	11.391	12.0948	11.9327	10.6189	12.062	12.5047	11.9461	11.6907	10.0616	10.9641	12.0576	11.8731	11.7088	12.0616	11.9538	10.2355	12.5158	12.3289	11.8558	12.0169	11.6181	12.0474	12.0116	11.7131	12.0191	12.3467	12.4701	12.6422	11.9215	11.6802	11.8777	12.5735	11.9263	11.9678	11.5109	12.5576
"200074_s_at"	13.0047	13.4898	11.8514	13.3264	13.2783	13.2608	12.9735	12.8121	12.2204	13.3837	12.3668	13.0526	13.707	13.4206	13.511	13.3602	13.0069	13.6623	13.5874	13.1694	13.3151	13.2882	12.7594	14.0877	13.0629	13.2234	13.5348	13.1095	13.4307	13.5372	12.0505	11.736	12.8524	12.2752	13.4547	13.1015	13.2722	13.0907	11.853	12.307	12.9314	11.8192	13.0183	13.4843	13.7254	12.6048	13.4865	12.1609	12.9218	13.6247	12.3159	12.8645	11.9243	13.763	13.343	13.3889	13.6106	13.3818	13.341	13.1963	14.0963	13.3518	13.4578	13.0459	14.0828	13.1776	13.8536	13.3359	13.6196	13.2172	13.3923	13.6538	13.6854	13.6489	13.4865	12.7024	13.2847	13.5602	11.8568	13.1631	13.2157	13.9868	12.9829	12.216	11.4905	13.0332	13.5188	13.0335	13.3909	13.5781	11.1978	13.4267	13.2468	13.6843	13.2363	13.733	13.3248	13.1702	13.9861	13.3788	13.2541	13.2811	13.7738	13.668	12.8571	13.2447	12.8234	13.0742	13.0536	13.1626	13.5526
"200075_s_at"	10.175	8.75125	8.72628	10.8641	10.1186	10.4124	8.24166	9.67277	7.60737	10.2782	7.35656	9.67874	11.051	10.1128	10.9394	9.9337	10.6003	10.8956	11.3739	10.097	10.0609	10.4766	10.467	10.3749	10.4527	9.82765	10.4853	10.2136	10.1743	10.6001	8.07734	8.08598	10.7258	8.1101	10.4885	10.1812	9.61364	10.076	8.11218	9.45582	9.7555	9.28099	9.65443	10.0977	9.55847	9.28764	10.1893	8.83241	10.3965	9.50551	8.76644	10.0988	8.8034	10.5016	10.2296	9.67046	10.6427	10.0081	10.2236	10.2266	11.0628	10.2438	11.2156	10.0664	11.5851	10.1829	10.4861	9.51661	9.86534	10.2159	10.217	10.5699	11.4115	11.0214	10.4391	9.86211	9.88882	9.83516	7.84791	10.1337	10.4111	11.6735	9.9048	8.29766	8.46838	9.96668	10.725	9.64613	10.3914	10.8017	7.45395	9.64435	10.072	10.2284	9.96577	9.91281	10.4081	9.36668	10.9354	10.3947	10.692	9.52162	10.8569	11.01	9.76995	10.298	9.65663	9.81474	10.5407	9.49837	10.5111
"200076_s_at"	8.85974	8.44961	8.05067	8.44925	8.78183	9.05657	8.03999	8.66706	8.36695	8.92263	8.75149	8.75568	9.34638	8.63607	8.58886	8.46983	8.64182	8.67169	8.80957	8.76949	8.74463	9.0526	8.83527	8.79773	8.89472	8.54753	8.66974	8.83437	8.83137	8.7347	8.53608	8.30618	8.59587	8.26043	8.73283	8.86656	8.64404	9.02404	9.17893	8.83789	8.86063	8.35063	8.55012	8.79164	8.46826	8.94215	8.69392	8.30361	8.55985	9.07932	8.65203	9.16799	8.27092	8.89987	9.09844	8.68135	8.98908	8.43314	8.60273	8.9423	9.1466	8.6908	9.02129	8.66398	8.76161	8.65222	8.4172	8.31314	8.76228	8.79773	8.56922	8.99136	8.86444	8.84927	8.95021	8.78138	8.9824	8.8886	8.43322	8.7674	9.29103	8.91016	8.6756	8.82383	7.80032	8.92592	8.87363	8.48536	8.57981	8.71011	7.91644	8.8769	8.78482	8.56737	8.95225	8.30896	8.88317	8.79548	8.73004	8.44517	8.44216	8.83794	9.52954	8.66384	8.47525	8.67156	8.62938	8.66416	8.96374	8.74329	8.99427
"200077_s_at"	13.7982	13.6613	13.5621	13.9123	14.1408	13.6206	14.0053	14.0341	12.8725	14.0337	12.7913	13.451	13.9883	13.8763	13.6726	13.643	13.8029	13.8016	13.8905	13.9627	13.9213	13.8679	13.9264	13.8446	13.8694	13.682	14.1292	13.9868	13.6812	13.5619	13.1709	12.368	13.6705	13.502	13.8918	13.68	13.6101	13.7982	13.8951	13.7588	13.7673	13.9576	13.7384	13.8264	13.8081	13.5173	14.0909	13.1592	13.5801	13.6543	13.7199	13.826	13.6373	13.7795	13.7702	14.2006	14.0346	13.5661	13.8845	13.6609	13.9325	13.8958	14.0153	13.8763	14.0014	14.0572	13.8621	14.0005	13.9648	13.8094	14.0532	14.0592	14.0054	13.9648	13.8959	13.8297	14.0203	13.8557	12.2316	13.9681	14.0989	14.1974	13.7822	12.6121	12.7009	13.8909	13.8505	13.6751	14.0148	14.0154	12.1809	14.0866	13.9847	14.126	13.9326	13.6908	13.9889	13.9095	13.7814	13.9817	13.8876	13.9901	14.1092	14.0385	13.8644	14.0401	13.9546	13.6912	13.9661	13.6146	14.2326
"200078_s_at"	10.9236	9.26083	9.40339	10.5821	9.58621	9.31112	9.14373	9.5449	8.64395	10.8087	8.05701	10.3804	10.3034	10.2692	11.1777	10.6937	10.5373	10.6973	10.5927	10.8081	10.0666	9.69663	10.6293	10.7634	10.7783	10.9728	10.4871	10.6499	11.1484	9.72272	8.98033	6.71656	10.5775	7.95217	10.4184	11.0009	10.1518	10.862	8.1602	9.78195	10.1385	9.19806	9.25525	10.7568	9.26432	10.158	9.74256	9.24681	10.6584	9.70335	8.72976	9.95116	9.01336	9.35725	9.53805	9.5463	10.9711	10.5239	10.1901	10.3652	10.4971	10.6919	10.4192	10.322	11.8839	10.4901	10.3868	9.36419	10.4773	10.702	10.0993	10.8192	11.3777	11.2219	9.47992	10.375	9.9196	10.1449	8.73719	10.907	10.5382	10.6441	10.3473	8.66619	9.24769	10.0177	10.4393	9.55582	10.6411	10.664	8.93842	9.79751	10.6349	10.5874	10.2287	9.64472	10.7242	10.3191	10.7312	9.54535	9.2969	9.81201	10.5499	10.5508	10.4678	10.5687	8.60463	10.1666	9.93748	9.77809	10.6136
"200079_s_at"	11.1167	11.6436	9.83426	11.9338	10.9356	11.3695	10.6239	11.1211	9.78743	12.0473	9.30417	11.2939	11.7316	11.1321	12.1019	11.5205	11.3827	11.861	11.7216	11.7171	11.47	11.1307	11.1727	12.2171	11.2848	11.5335	11.7197	11.6051	11.6054	11.6507	10.8106	8.47106	10.9115	10.382	11.4943	11.5293	11.4721	11.5428	9.28153	10.7521	11.6796	10.2302	11.041	12.007	11.4462	11.0464	11.2762	9.98742	10.9826	11.9637	10.5927	11.6053	10.3717	11.3395	11.4416	11.6467	11.6356	10.4211	11.2934	11.2492	12.2124	11.4679	12.0289	11.1331	12.1606	11.1937	11.4805	10.6376	12.1388	11.6506	11.4199	12.0329	11.6374	11.6195	11.4799	10.9131	11.4004	11.5368	9.88298	11.3249	11.8558	11.9318	11.3484	10.0312	9.98303	11.2361	10.949	10.7048	11.1171	11.8534	9.46535	11.8251	11.3951	11.6678	11.1175	10.9093	11.3899	11.312	11.5917	11.1937	12.0291	11.2804	12.1433	11.3671	11.4409	11.4877	11.4392	11.4018	11.3512	11.1152	11.968
"200080_s_at"	13.9971	14.3535	14.4786	13.8289	14.1392	13.5357	14.3105	14.0546	14.4587	13.9356	14.3297	13.9546	14.1192	14.2523	14.0772	14.1142	14.1107	13.8741	13.9907	14.0052	13.8455	13.764	13.9663	14.0034	14.0306	14.0536	14.0997	13.9405	13.894	13.6551	14.4216	14.4147	14.0715	14.741	13.9717	14.0184	14.1001	14.0609	13.7948	13.7854	13.8682	14.0074	14.2904	13.9685	14.2383	14.3802	13.9568	14.2746	13.4839	13.9218	14.3009	14.0516	14.4918	14.319	13.7217	14.366	13.9777	14.446	14.0671	14.1247	14.0576	13.9988	13.9815	14.0646	13.5573	14.0635	14.1294	14.4072	13.9205	13.9308	14.4662	14.0163	14.1274	14.0582	13.6045	13.9353	14.1924	14.1851	12.8879	14.1809	14.1112	14.3025	14.0751	13.3065	13.0739	14.186	14.2913	14.3856	14.305	13.8906	12.9337	14.501	14.3516	14.2885	14.2134	14.5894	14.3403	14.3898	14.3836	14.0933	14.413	14.1382	13.9281	14.5421	14.2166	14.2107	13.0597	14.2729	14.0182	14.1683	14.1594
"200081_s_at"	13.9394	14.0282	13.4862	14.7815	14.124	13.9305	14.1819	14.3782	14.0673	14.4094	14.0637	13.8674	14.0316	14.1532	14.4206	14.1477	14.0362	14.1372	14.2736	13.877	13.8984	13.9318	13.6586	14.3927	13.6805	13.8693	14.2875	13.8781	14.1406	14.0878	13.7894	13.8167	14.0752	14.0873	14.1944	14.0376	14.0725	13.8108	14.2757	14.0835	13.5654	14.3399	13.9411	14.1893	14.1303	13.3837	13.7354	13.4185	13.6943	14.3289	13.3184	13.4383	13.6802	14.4336	13.8009	14.3084	14.2974	14.2667	14.0087	13.7743	14.7545	14.1016	14.2006	13.9557	14.2377	14.1105	14.035	14.1578	14.4317	13.9727	13.9903	14.7776	14.5229	14.2638	13.9989	13.7273	14.0697	14.3312	12.1756	14.2124	14.3443	14.6434	14.2632	12.8662	12.7541	14.2236	14.3013	13.8612	14.3795	14.4417	12.1586	13.8695	14.3297	14.3799	14.1774	14.6834	14.1585	13.9876	14.7982	14.2137	14.2519	14.046	14.7375	14.7635	14.1176	14.2748	13.8203	14.2271	14.0004	13.6996	14.5912
"200082_s_at"	13.7401	14.1065	12.1766	14.3119	14.0453	13.8497	13.89	13.8975	12.8396	14.2173	12.5143	13.7284	13.9774	14.0251	14.0701	14.0247	13.6074	14.2317	14.3969	13.7443	13.6758	14.0245	13.3782	14.0636	13.0435	13.9446	14.2318	13.7827	13.7477	14.171	12.6932	11.9945	13.6073	13.0881	13.9713	13.8334	13.8565	13.4201	10.6969	11.5068	13.8924	12.2457	13.8465	14.145	14.1103	12.9917	14.044	12.3548	13.9271	14.2104	12.454	13.3402	12.2727	13.9762	13.9205	14.0356	14.2032	14.3794	14.0364	13.8816	14.4852	13.881	14.1539	13.6623	14.4217	13.8687	13.9512	14.4127	14.404	13.6797	13.7969	14.7259	14.5202	14.235	14.0461	12.2304	13.7286	13.9088	12.2568	13.7028	13.9206	14.2861	13.6905	12.7964	12.6211	13.6986	14.1331	13.5302	14.0199	14.4243	11.919	13.9108	13.9159	14.1418	13.6911	14.442	13.9121	13.611	14.479	13.735	14.1178	13.707	14.2129	14.3067	13.6711	13.5632	13.7538	13.5563	13.7246	13.0107	14.3955
"200083_at"	9.51358	9.09685	9.10711	9.46951	9.69637	9.4738	9.50361	9.83452	9.72326	9.0236	9.28661	9.32885	9.69659	9.29316	9.18971	9.33301	9.60881	9.68868	8.66407	9.47018	9.78625	9.50056	9.51851	9.12142	9.86449	9.13729	9.248	9.20043	9.35697	9.22229	9.59182	9.38933	9.73598	9.41631	9.55912	9.47827	9.3819	9.5747	9.47444	9.64873	9.97286	9.49792	9.5975	9.23103	9.24438	9.3193	9.2659	9.78716	8.53192	9.11604	9.58109	9.59136	9.6743	9.78428	9.53304	9.92323	9.29497	8.84455	9.47251	9.27379	9.31924	9.16825	9.18877	9.45029	8.93574	9.6634	9.13517	8.73664	8.77756	9.559	8.86653	9.25899	9.12796	8.97295	9.58223	9.71348	9.70027	9.62269	8.69967	9.44004	9.98723	8.89988	9.38419	8.29128	8.58069	9.62235	8.91511	9.02868	9.41194	9.12385	8.79079	10.0173	9.48793	9.76772	9.49909	9.14372	9.68754	9.56559	9.35128	9.62333	8.76548	9.78246	9.87296	8.7121	9.50523	9.43455	10.0788	9.46003	9.72152	9.73149	9.29769
"200084_at"	11.2946	12.2107	11.0004	11.3855	11.6403	11.8085	11.0106	10.7862	11.1485	11.8719	11.9482	11.054	11.0977	11.6592	12.7762	11.3913	10.5288	11.4853	11.4814	11.0576	11.6735	11.8528	10.5059	11.8784	9.82886	11.5473	12.0189	11.1323	11.0209	11.8969	11.4853	11.4841	10.7308	11.4853	11.728	11.1559	11.3569	10.7996	9.96374	8.89509	12.0441	9.76606	11.9935	11.6987	11.7499	11.1955	11.6816	11.2875	11.6687	12.0854	11.3476	11.1226	10.5886	11.8931	12.1903	11.5901	11.8281	11.8767	11.6437	11.3946	11.6531	11.1306	11.8515	11.3057	11.5996	11.2021	11.1846	11.8026	11.8093	10.8545	11.4321	12.0773	12.0479	11.9527	12.0368	9.11358	11.5431	11.2611	10.7564	11.3498	11.8373	11.9988	10.7974	10.5961	9.99419	11.2399	12.0243	11.5743	11.6268	11.6997	9.98363	12.0811	11.9544	11.8527	11.5933	12.2225	11.4985	11.35	12.3119	11.7915	11.8859	11.3203	11.7158	11.9963	11.1478	11.2964	11.8264	11.1688	11.6331	10.6523	11.9146
"200085_s_at"	12.5297	12.2161	12.1372	12.3663	12.5402	12.4698	12.0449	12.3073	11.3892	12.8401	11.7491	12.8332	13.5305	12.6352	12.7224	12.775	13.0976	12.7602	13.1762	12.9083	12.3857	12.1948	13.3731	12.5673	13.2598	12.7585	12.8274	12.6756	12.7366	12.2329	11.9447	11.3509	12.5019	11.9239	12.5452	12.6064	12.1724	12.9162	13.1896	13.0856	13.0483	12.8817	12.374	12.6023	12.778	12.287	12.3588	11.9159	12.0019	12.9887	11.379	13.1504	11.6077	12.5923	12.2476	12.0775	12.4273	12.6503	12.2489	12.7219	12.7891	12.4749	12.6412	12.2431	12.9699	12.4746	12.4724	12.0507	12.5297	12.5788	12.8823	13.0438	13.3518	12.8955	12.2785	13.4104	12.4254	12.8281	10.8373	12.7902	13.0208	13.4129	12.1034	11.1534	11.0841	12.589	13.0573	12.2915	12.5504	12.9072	11.1386	12.6488	12.6399	12.8324	12.513	13.4502	12.8711	12.6708	13.1248	12.4062	12.9706	12.5271	12.3583	12.9754	12.3599	12.9462	12.0792	12.5362	12.3637	12.8206	12.648
"200086_s_at"	12.8423	12.3291	12.734	12.5561	12.6536	12.6725	12.5256	12.6955	12.7979	12.3513	12.1835	13.2601	12.9885	13.0821	12.5122	12.9688	13.2035	12.2441	12.5937	12.9712	12.6624	12.0091	13.2762	12.5975	13.3832	12.8141	12.273	12.9341	12.8321	12.5175	12.936	12.7885	12.9631	12.812	12.7037	12.9184	12.8326	13.1145	12.8948	13.3508	12.4226	12.9899	12.2632	12.5417	12.3066	13.0585	12.4701	12.8514	12.1096	12.4443	12.9434	13.0995	12.8868	13.0894	12.3853	12.0968	12.363	13.2014	12.4809	13.0665	11.7047	12.9185	12.5083	12.8602	12.8027	12.6263	12.3989	12.3093	12.4604	12.9313	12.1032	12.6085	12.8253	12.7608	12.4323	13.5597	12.5166	13.3426	10.8921	12.9257	12.8164	13.4323	12.7392	11.5422	10.5238	13.1016	13.1796	13.0295	13.1039	12.2851	11.4853	12.9208	12.936	12.8694	13.0513	13.2914	13.1763	13.1041	13.0171	12.5728	12.8395	12.9751	12.5128	12.8534	12.974	13.0729	11.5232	13.0778	12.0408	13.1388	12.6837
"200087_s_at"	12.549	12.6141	12.4289	12.7669	12.3303	11.9547	12.3285	11.9664	12.2021	12.3124	12.1966	12.2841	12.12	12.4009	12.2282	12.3742	12.0784	12.5195	12.512	12.4019	12.2279	11.9038	11.5744	12.0259	12.0677	12.6511	12.4307	12.2063	12.5687	12.2103	12.173	12.588	11.8475	12.6411	12.5577	12.5684	12.2749	12.2728	11.9626	11.6562	12.2494	12.4307	12.0732	12.3738	12.8145	12.4806	12.2688	12.1424	12.2913	12.5419	12.2913	11.7093	12.4705	12.0388	12.336	11.2581	12.6127	13.0058	12.3698	12.4604	12.7465	12.3437	12.285	12.4525	12.4845	12.3789	11.8126	11.6991	12.6174	12.1977	12.1966	12.6035	12.5685	12.8073	12.2161	11.7169	12.4069	12.5926	10.9206	12.3637	12.4467	12.5458	11.9476	11.4452	11.536	12.3861	12.5901	12.4011	12.4008	12.5587	11.0007	12.8	12.6755	12.772	12.4483	12.3893	12.5715	12.3549	12.5912	12.1994	12.6933	12.2227	12.5173	12.5309	12.5312	12.1792	12.2974	12.6107	12.2009	12.3632	12.6211
"200088_x_at"	14.3256	14.399	13.331	14.7036	14.4065	14.403	14.2583	14.4244	14.2733	14.4003	14.4675	14.3276	14.7801	14.3353	14.4858	14.4695	14.3859	14.8127	14.7195	14.2274	14.2711	14.4428	14.2097	14.7058	14.3791	14.2655	14.4442	14.2973	14.1474	14.2734	14.1265	14.0943	14.3485	14.3559	14.2894	14.1757	14.3481	14.3084	14.0837	14.3834	14.4409	14.3202	14.4072	14.3455	14.7019	14.095	14.5112	14.1414	14.1826	14.5815	14.3816	14.4556	14.2916	14.3375	14.2845	14.3325	14.419	14.4814	14.3431	14.3441	14.572	14.2318	14.5672	14.299	14.5525	14.0894	14.309	14.4374	14.5363	14.3046	14.4156	14.5613	14.8226	14.7813	14.2355	14.609	14.5103	14.5593	12.4914	14.2725	14.4098	15.0772	14.3469	12.961	12.7152	14.5025	14.7182	14.674	14.5898	14.9904	12.5192	14.5505	14.4188	14.5898	14.5611	14.9751	14.5566	14.3336	15.0224	14.4228	14.5209	14.6844	15.0231	14.7596	14.3384	14.4155	14.1196	14.3447	14.6058	14.6464	14.5831
"200089_s_at"	13.1415	13.5465	12.602	13.5281	13.7705	13.7469	13.5735	13.8666	13.0589	13.2665	12.8347	13.3722	13.6432	13.5365	13.297	13.4712	13.624	13.921	13.8413	13.3488	13.5432	13.6792	13.4972	13.3763	13.7314	13.3577	13.5254	13.412	13.3897	13.918	13.4518	13.1897	13.4439	13.9756	13.5211	13.1609	13.2819	13.4675	13.2326	13.5441	13.5303	13.12	13.8269	13.1818	14.0386	13.2973	13.9625	13.5771	13.0423	13.5463	13.2564	13.805	13.0617	13.8031	13.7128	13.8665	13.1781	13.7269	13.6595	13.4458	13.9802	13.2355	13.4635	13.3491	13.856	13.2753	13.5977	13.8202	13.6826	13.376	13.4195	13.4476	13.5755	13.4458	13.6759	13.8015	13.6908	13.6146	11.1784	13.3531	13.6635	14.1447	13.4093	12.0169	11.4173	13.5602	13.8757	14.1994	13.7412	13.9426	11.1987	13.6512	13.7683	13.5369	13.7814	13.6215	13.7316	13.5969	14.1683	13.7484	13.6269	14.0513	13.9673	13.8773	13.4343	13.7327	13.6307	13.567	13.7536	13.9623	13.9968
"200090_at"	12.0462	12.7009	12.0983	11.4186	12.2876	12.021	12.0859	11.813	11.8417	11.9816	12.6011	12.0502	12.1151	12.1454	12.4128	11.5708	11.7975	13.129	11.8969	11.5628	12.1745	12.2549	11.95	12.0343	10.7405	11.6755	12.1527	11.6108	11.2984	11.9717	12.4318	12.4505	11.6747	12.8603	12.0906	11.7007	11.9228	11.6249	12.271	11.6576	13.3964	11.3638	12.3969	11.712	13.4545	12.0186	12.1571	12.4244	12.0359	12.744	12.3555	12.6832	11.9991	11.415	12.5112	11.753	12.5798	12.2554	12.1095	12.3131	11.9373	11.5158	12.3445	11.8772	11.9987	11.7448	11.0755	12.2373	12.2368	11.3399	11.8521	12.026	11.765	12.5709	12.1699	11.533	12.0067	12.1458	11.5391	11.6559	11.9245	12.9392	11.5205	11.0768	11.2014	11.897	12.5347	12.8131	12.299	12.5735	10.6451	12.4936	12.2769	12.2307	12.3134	13.2264	12.204	12.1904	12.6318	12.0906	11.6891	12.302	12.4083	12.4356	11.8018	11.9285	10.9517	11.6048	12.2107	12.5238	12.2662
"200091_s_at"	13.5812	13.9118	13.1644	13.6551	13.9402	13.7358	14.1185	13.803	13.4656	13.7395	13.5612	13.5785	13.959	13.8813	14.0165	13.7033	13.6423	13.7402	13.8584	13.4598	13.6484	13.8746	13.5681	13.7164	13.5242	13.5852	13.4209	13.4495	13.6115	13.7183	13.2421	13.0181	13.5302	13.5075	13.8938	13.3251	13.4804	13.4712	12.5121	12.7228	13.8918	12.8086	13.8136	13.3503	14.0101	13.4087	13.9956	13.1149	13.5797	13.8738	13.2987	13.532	12.9652	14.0702	13.6392	14.0607	13.6642	14.1438	13.8964	13.6396	13.9112	13.634	13.8246	13.5867	14.2333	13.5708	14.2485	14.2941	13.7746	13.5656	13.6868	13.8944	13.9521	13.9665	13.729	13.2322	13.7119	13.8452	12.062	13.639	13.6842	14.2403	13.4827	12.666	12.2936	13.6928	14.2814	13.9008	14.0607	14.1284	11.611	13.8494	13.8936	13.7646	14.032	14.419	13.8958	13.7641	14.4402	13.9805	13.8377	13.9211	13.9583	13.8477	13.4791	13.6562	13.3593	13.5932	13.773	13.657	13.8361
"200092_s_at"	14.3411	14.491	14.4586	14.4613	14.7341	14.283	14.6204	14.5446	14.6426	14.5346	14.588	14.4081	14.6326	14.5786	14.529	14.4935	14.5258	14.5145	14.6029	14.3739	14.3484	14.4723	14.4904	14.5674	14.5467	14.4479	14.5698	14.4353	14.4575	14.4469	14.5603	14.6245	14.4807	14.6176	14.517	14.3077	14.2699	14.4053	14.5117	14.5185	14.5932	14.5786	14.5646	14.2338	14.7649	14.5209	14.5491	14.5823	14.1726	14.6987	14.5554	14.5252	14.6157	14.6349	14.3564	14.5183	14.4576	14.7382	14.4695	14.5182	14.5463	14.4132	14.481	14.3014	14.7103	14.3444	14.6341	14.6516	14.4784	14.3651	14.597	14.5357	14.5706	14.501	14.3948	14.6214	14.7486	14.6469	13.4584	14.3978	14.6019	14.9006	14.6371	13.7482	13.3383	14.5155	14.814	14.8927	14.7099	14.79	13.0835	14.5897	14.6309	14.5732	14.5507	14.907	14.6397	14.654	14.9084	14.5578	14.6863	14.6397	14.6384	14.7893	14.3977	14.5845	14.0755	14.4851	14.6862	14.7584	14.6442
"200093_s_at"	13.1515	12.6068	12.5674	12.0948	12.6355	12.0227	12.6152	12.3328	12.804	12.3713	12.4859	12.923	12.8081	13.2612	13.0145	12.9016	12.6456	11.9735	12.5712	12.9613	12.3411	11.8166	12.3564	12.638	12.3367	13.0749	12.5378	13.052	12.6986	12.3214	13.2662	12.7177	12.9412	13.1561	12.7229	12.8344	12.8546	12.8341	10.5888	11.8736	12.4232	11.7346	12.248	12.5862	12.5527	13.111	11.9934	12.87	12.8687	13.0722	12.7442	12.6365	12.9851	12.8446	12.2112	12.5148	12.2447	13.5621	12.2764	13.2401	12.9488	12.9525	12.4572	12.5735	13.4347	12.9519	13.1534	12.9486	12.278	12.748	12.1845	12.6878	13.4674	13.5085	11.9244	12.3165	12.4872	13.0692	9.5436	12.9187	13.1336	13.5204	12.4786	11.8984	10.8951	12.8495	13.3778	13.0981	13.2876	12.7896	11.1282	12.34	13.2679	12.9447	12.9435	13.245	13.1388	13.1607	13.6416	12.4768	12.2057	12.7016	12.8036	13.2768	12.8311	13.1116	12.3176	13.0304	11.9974	12.5427	12.6603
"200094_s_at"	12.9825	12.6094	12.2728	13.2943	13.1968	13.3891	13.0765	13.0385	12.0474	13.0934	12.4303	12.8307	13.3195	12.6774	13.3064	13.0857	12.9585	13.209	13.0972	12.5576	13.0472	12.8759	13.0926	13.3822	13.205	12.502	13.2293	12.9554	12.9916	13.3313	10.8895	11.0734	13.056	11.7133	13.1096	12.8853	13.0635	12.9821	11.4166	12.6344	12.9848	12.982	13.0078	13.0581	13.2106	12.4522	12.9384	11.4675	12.7177	12.794	12.4834	13.0953	12.0666	13.5729	13.141	13.1699	13.4062	12.3663	13.204	12.8668	13.456	13.1658	13.3003	12.9407	12.8582	12.9693	12.9489	12.3838	13.0184	13.0332	12.9114	13.1042	12.7174	12.377	13.263	13.2889	13.3688	13.1424	10.8758	13.0553	13.178	12.8744	13.196	11.0761	11.0414	13.4735	12.7723	12.9854	13.3284	13.0276	10.9702	12.6084	12.7388	13.1854	13.0613	11.8135	13.0602	12.9767	13.2465	13.3792	13.1707	13.2739	13.4646	12.7111	13.0677	12.8702	13.3029	13.1505	13.064	13.0424	13.5624
"200095_x_at"	14.0867	14.3654	13.9646	14.109	14.5281	14.2095	14.5979	14.4312	14.6319	14.1473	14.6291	14.3614	14.5829	14.4923	14.3712	14.2819	14.3998	14.1129	14.3394	14.2841	14.1117	14.0568	14.4943	14.5034	14.4383	14.2597	14.0899	14.3212	14.0245	14.2247	14.6283	14.8033	14.3696	14.665	14.2088	14.1117	14.0849	14.3599	14.7423	14.5376	14.465	14.7968	14.4474	14.0049	14.514	14.3103	14.4345	14.5609	13.5606	14.6539	14.4775	14.59	14.7184	14.2906	14.1574	14.205	14.2213	14.5675	14.2297	14.4254	14.4662	14.0528	14.3176	13.9643	14.4495	13.9789	14.2932	14.2845	14.3311	14.0189	13.9769	14.3235	14.4381	14.4561	13.9867	14.826	14.5171	14.5459	12.3208	14.2593	14.45	14.7726	14.4454	13.2031	12.854	14.3501	14.7759	14.8519	14.5235	14.7112	12.5592	14.6126	14.6306	14.4554	14.5538	14.8809	14.5866	14.5363	14.7949	14.312	14.2779	14.5365	14.5637	14.5932	14.1548	14.5184	13.8496	14.3731	14.332	14.7756	14.6722
"200096_s_at"	12.5934	11.7237	11.6474	12.2796	12.1113	11.7755	11.6077	11.537	10.3635	12.5097	11.0274	12.163	12.2789	12.0854	12.9183	12.2962	11.5874	12.1552	12.4775	12.3822	12.1979	12.6315	12.2824	12.2993	11.8765	12.2879	12.5992	12.3125	12.4973	12.0638	10.7853	10.3217	11.3985	10.2488	12.3672	12.2376	12.0673	12.295	10.1173	11.1328	11.9693	10.0655	11.4661	12.6355	11.239	11.5989	12.2227	10.5813	12.0392	11.6335	11.1249	11.6019	10.3343	11.4151	12.3208	11.5234	13.0314	11.8018	12.155	12.0699	12.502	12.4282	12.7305	12.1545	12.0279	12.4719	10.5833	11.5612	12.2306	12.5006	12.5767	12.5691	12.5868	12.5788	12.2057	11.1172	12.2233	12.0589	10.3521	12.0319	12.4563	12.9443	12.0005	10.6111	10.8994	11.7905	12.2166	11.4099	12.1605	12.3661	10.821	11.3269	12.0557	12.201	12	11.1773	12.309	11.9833	12.2723	12.0476	11.7102	11.823	12.051	12.3843	12.2935	12.0708	12.1819	12.0572	12.6325	11.6529	12.4801
"200097_s_at"	11.9958	12.2117	11.8295	12.3131	11.8174	12.1086	11.594	11.5423	11.3092	12.0358	11.5636	11.7543	11.3175	12.0169	12.0251	12.1795	11.348	11.9851	11.9413	11.7064	12.0107	12.0408	10.5967	12.0183	9.55778	12.0251	12.4666	11.8137	11.987	12.221	11.6535	10.8155	11.2598	11.5951	12.1515	12.0304	11.9492	11.3015	8.69039	8.84539	11.7236	8.39125	12.1106	12.0809	12.2346	12.06	11.808	11.5482	12.043	12.3249	11.8387	10.7724	10.9697	12.3235	12.2321	11.9838	12.2071	12.3285	12.0234	11.7979	12.1273	12.0251	12.1969	11.9937	11.9251	12.0409	11.7802	12.0298	12.2543	11.7429	12.2736	12.4085	12.1372	12.1541	12.1551	8.82139	11.9605	12.0613	10.5739	12.0001	12.0498	12.0268	11.7535	10.8467	10.7654	11.9237	11.5717	11.4563	11.7702	11.9981	10.2928	12.1764	12.3063	12.1002	12.0434	12.1678	11.7918	12.0495	12.2771	12.1462	11.9841	11.6482	12.2045	12.2193	12.0206	11.5281	12.1717	12.0741	12.1503	11.1265	12.1435
"200098_s_at"	10.752	10.9281	10.3762	10.7694	11.0004	10.2327	10.8203	11.0439	10.2834	10.7126	10.7394	10.9761	11.3354	10.6573	10.6429	10.717	10.7211	11.0179	11.0609	11.112	10.5342	10.5894	11.0093	10.2572	11.2738	10.744	10.5894	10.8777	10.7654	10.4333	10.3736	10.2114	10.4775	10.4548	10.8247	10.8022	10.8851	11.2348	10.4786	11.1731	11.1165	11.1527	10.5902	10.6459	11.2905	10.7823	10.784	10.3978	10.5201	10.7734	10.7521	11.4509	10.2828	10.6083	10.5026	10.5269	10.9494	10.6963	10.7802	10.8613	10.8571	10.628	10.5768	10.8553	10.8132	10.6701	9.80536	10.562	11.0319	10.8533	10.746	10.8054	10.4802	10.7723	10.3246	11.2067	10.8253	11.0039	9.17369	10.641	10.9224	11.1264	10.3034	9.33379	10.0695	11.022	10.3532	10.6188	10.7891	10.9768	9.56216	11.1252	11.0048	10.8655	11.0122	10.5622	10.9738	11.2084	11.3418	10.6156	11.3099	10.9457	11.4666	10.5372	10.7046	10.7584	10.5131	10.7086	10.7663	11.3342	10.7843
"200099_s_at"	14.5741	14.7227	13.9016	14.6337	14.6447	14.6549	14.6132	14.6638	14.5123	14.5741	14.3858	14.6162	14.6602	14.7965	14.8187	14.6735	14.6137	14.5477	14.5232	14.4389	14.5457	14.752	14.5314	14.709	14.4687	14.7036	14.6513	14.5602	14.5697	14.7407	14.2589	14.2196	14.5675	14.4479	14.5568	14.5948	14.6356	14.5083	12.7491	13.8431	14.474	13.2829	14.7063	14.6183	14.6999	14.4833	14.7991	14.0297	14.3543	14.6934	14.3938	14.4869	14.061	14.8833	14.6389	14.7264	14.6784	14.8388	14.685	14.5553	14.787	14.515	14.675	14.5868	14.4799	14.516	14.7358	14.8699	14.7283	14.5735	14.6045	14.7763	14.8684	14.6796	14.5658	14.2774	14.762	14.8134	12.5468	14.6352	14.7031	14.9518	14.8465	13.1014	13.0114	14.7042	15.0092	14.8382	14.9248	14.8637	12.3646	14.7498	14.7698	14.8488	14.7601	14.9529	14.8484	14.6216	14.9286	14.7961	14.6221	14.722	14.8982	14.8675	14.7019	14.7379	14.3425	14.6311	14.6996	14.6258	14.8452
"200593_s_at"	9.81835	10.2881	9.48864	11.1649	10.5096	10.4959	10.3115	10.5316	9.97266	11.0846	10.696	9.76908	10.4193	10.0416	10.8216	9.97232	10.3496	10.3	10.7379	10.2077	10.0971	10.3116	9.53823	10.3325	9.85647	10.1139	10.4288	10.0604	10.2781	10.0439	10.1406	9.66827	10.4109	9.9734	10.1518	10.1731	9.94897	9.73658	10.9056	10.462	10.9176	10.3862	10.3286	10.602	10.8202	9.79506	10.1898	10.1303	10.1841	9.45339	9.92919	10.1418	9.87594	10.5717	9.91975	11.3168	11.0382	9.20179	10.1315	9.52561	11.3447	10.6236	10.701	10.053	10.212	9.956	9.98422	10.6264	10.374	10.0001	10.5161	10.1739	10.1841	9.76286	10.3684	9.99413	10.2941	10.395	8.13224	10.8532	11.2641	10.5129	10.3591	8.99526	8.86372	10.2649	9.34173	9.68313	10.4429	10.9402	8.06008	10.6063	10.3212	10.5722	10.0007	9.51645	10.3463	9.9295	9.742	10.8537	11.1469	10.6723	11.922	9.97908	10.3585	10.1088	11.7248	10.2838	11.26	9.96787	11.3299
"200594_x_at"	12.2649	12.2288	11.8173	12.8954	12.3399	12.2598	12.0769	12.291	11.3088	12.8647	11.9132	11.955	12.2922	11.8807	12.7259	12.0438	12.1603	12.7026	12.4064	12.3932	12.203	12.0575	11.5535	12.5178	11.5933	12.1984	12.655	12.1926	12.1164	12.1748	11.6826	10.9642	12.2986	12.1726	12.1913	12.3682	12.3332	11.9915	11.0955	10.9834	12.3261	10.8838	11.976	12.28	11.9948	11.7895	11.8205	11.1553	11.9187	12.1613	11.4246	11.8856	11.2145	12.2357	12.288	12.6361	12.9496	11.5515	12.2606	11.8738	12.8386	12.6029	12.5712	12.456	12.4451	12.2614	12.3913	12.1027	12.7567	12.232	12.1709	12.2411	11.9776	12.0555	12.461	10.9843	12.4581	12.3936	10.3944	12.5951	12.6791	12.108	12.1362	10.9122	11.3631	12.3785	12.101	11.7179	12.2769	12.4592	10.5622	12.127	12.3991	12.4965	12.1127	11.6525	12.4256	11.8272	12.3271	12.3022	13.0064	12.0727	13.0344	12.2595	12.4696	12.1345	12.8721	12.2713	12.4931	11.4355	12.727
"200595_s_at"	11.2827	11.5613	11.1905	10.8418	11.4759	11.2941	11.3777	10.2978	11.1293	10.6394	11.6086	11.1691	11.6171	11.5123	10.8786	11.4732	10.9424	11.344	11.5687	11.3345	11.5753	10.8578	10.7384	10.8402	11.0371	11.3427	11.5509	11.2079	11.5216	11.4542	11.2962	10.9085	9.95908	11.6119	11.4116	11.0644	11.2445	11.2372	9.47902	10.6245	11.3661	9.68207	11.2409	11.0895	11.3079	11.5967	11.2906	11.3861	10.9897	11.6114	11.3331	11.2607	11.214	11.0341	11.6668	10.542	11.2021	11.441	11.3209	11.3017	11.6493	11.2864	11.4391	11.2439	11.3343	11.2511	10.696	11.0534	11.2561	11.0861	11.0786	11.3813	11.0723	11.4007	11.2118	10.1436	11.032	11.2786	8.64516	11.2916	11.0543	11.1157	10.987	9.3038	9.33879	11.5265	11.1133	11.2419	11.1984	11.6057	8.75845	11.9668	11.761	11.4267	11.6656	11.4503	11.4672	11.7478	12.2787	11.8435	11.3319	11.6437	12.1925	11.4208	11.4125	11.0733	11.2751	11.4019	11.6513	11.5286	11.9735
"200596_s_at"	10.9721	11.1235	10.8535	11.0055	11.2389	11.6881	11.0005	11.4662	10.5927	10.6116	10.6412	11.1122	11.2291	11.433	10.7942	11.1324	11.2165	11.3675	11.4112	11.4933	11.3076	10.7865	10.8114	10.7271	10.8597	11.0389	11.3814	11.3213	10.9739	11.2907	10.9332	10.2419	10.8283	10.2509	11.0894	11.1393	10.7877	10.9237	10.801	11.1034	11.3025	10.2569	10.7181	10.9456	10.8441	10.7908	10.7969	11.0463	10.8009	10.95	11.0085	10.8828	10.6966	10.9985	11.1439	11.2797	10.7715	10.4126	10.9141	11.075	11.0513	11.2276	10.9848	10.2147	10.8114	11.0269	10.6442	10.5475	11.1285	10.7409	10.7466	10.9271	10.5394	10.4761	10.9721	10.9015	11.5084	11.27	9.07019	11.1612	10.9072	10.8432	11.0323	9.77313	9.01331	11.4429	10.7341	10.775	11.1841	11.9185	9.78431	11.2246	11.0646	11.3057	11.1451	10.2613	10.9532	11.0545	10.8336	11.5283	10.9334	11.4311	11.9001	10.802	10.8908	10.8333	11.6643	10.9455	11.1882	11.0086	11.654
"200597_at"	8.79025	8.85262	8.67588	8.70576	8.57393	9.30614	8.52695	8.50729	9.05762	7.62939	8.74643	8.96158	8.38481	9.04746	7.67048	8.98292	8.67063	8.85481	8.71442	8.54808	9.09283	8.46968	7.95866	8.16324	7.71588	9.1202	8.59016	8.74843	8.80155	9.05245	8.82298	8.40777	8.06129	9.07142	8.86738	9.05693	9.04	8.39032	7.38463	8.01845	8.30256	7.29607	8.24617	8.39645	9.00355	9.26147	8.70558	8.75285	8.99736	9.27627	9.21006	8.31994	8.67393	8.98645	9.19559	7.3701	8.26297	9.04231	8.79384	9.19279	8.96894	9.03614	8.29764	9.04131	8.23889	8.50662	7.28568	7.78189	8.87615	8.92706	8.48719	9.09753	8.53161	8.84561	9.26268	7.58666	8.50334	8.66375	8.27521	8.57937	7.7998	8.30518	8.59629	8.24843	8.12798	9.04486	9.02495	8.5919	8.83249	9.30988	7.58237	9.04929	9.37247	8.44568	9.11464	8.89617	8.67011	9.0084	9.51553	8.9952	7.88236	8.93387	8.53131	8.42399	8.76468	8.47236	8.13939	8.78974	8.64045	8.88686	8.74721
"200598_s_at"	10.9838	10.9099	10.2237	12.4031	10.8786	11.0016	9.5647	10.172	10.6746	11.759	10.963	10.9917	11.3191	11.2142	11.527	10.8327	11.2543	12.0252	11.2622	11.6759	11.2896	10.579	10.9328	11.0659	10.9597	11.3449	11.6608	11.8327	11.5046	10.9114	11.0294	9.60793	10.6499	10.6012	11.0723	11.3532	10.4577	10.9198	10.1162	11.3511	11.263	10.7737	10.6263	11.4458	11.5872	11.1643	10.8092	10.4437	11.5595	10.8943	10.368	10.7513	10.2979	10.3931	10.6034	9.38558	11.4954	10.5025	10.7903	10.8366	11.5204	11.1819	10.84	9.6104	11.3655	10.2971	10.2676	9.63756	11.5918	10.6971	10.623	10.5329	11.1213	10.4249	10.2336	10.3702	10.9341	10.7363	8.96197	11.9018	12.3195	11.2305	11.0879	9.83383	10.3068	10.9076	10.639	9.90519	11.147	11.8761	8.01183	11.1024	11.3966	11.6709	10.8074	9.76117	11.0114	9.82175	9.96517	11.1025	11.5885	9.95178	12.2429	11.1834	11.3234	11.0474	12.7856	10.8734	11.3725	10.9916	11.848
"200599_s_at"	12.4795	13.0272	12.1274	13.1396	12.9859	12.5	11.387	11.708	12.2156	12.8514	12.8896	12.8587	12.7762	12.7962	12.9077	12.7281	12.7069	13.1764	12.9322	13.047	12.8026	12.6593	12.625	12.6137	12.4878	13.0981	12.9002	12.7776	13.3345	12.7249	12.6513	11.8331	12.0859	12.6458	12.8303	12.7945	12.5637	12.6118	12.2472	12.455	13.0328	12.4416	12.8568	12.9669	13.5485	12.8767	13.0591	12.4456	12.8671	12.8974	12.2486	12.7067	12.0989	12.7534	12.7973	11.9269	13.0096	13.1183	13.0182	12.8156	12.9018	12.4458	12.6696	12.3544	12.9443	12.384	12.8315	11.9685	13.1691	12.7592	13.1022	12.7738	12.874	12.7944	12.1574	12.0959	13.0645	12.9175	10.5626	13.2034	13.1171	13.0832	12.3397	11.6513	11.4656	12.7623	12.5555	12.9779	12.6586	13.1928	10.4779	13.1389	13.2765	13.1531	12.6891	12.3957	13.1784	12.7524	12.8294	12.509	12.9796	12.7626	13.2938	12.9092	12.941	12.8609	13.2982	12.7201	13.0822	12.652	13.1838
"200600_at"	9.04169	9.64063	8.71239	9.56471	10.8846	11.4519	10.5876	10.8724	8.42081	10.6466	8.36848	9.01677	8.63572	9.69564	9.7434	10.1037	10.0823	10.0392	10.9314	9.8402	11.1144	11.7429	9.91675	9.30157	9.65189	9.70096	10.9994	9.84131	10.0075	11.2971	7.47201	8.48476	9.18841	6.07027	10.9214	9.22796	9.53074	9.06889	7.2846	8.35918	9.93537	7.12076	11.1238	10.4038	8.73313	8.91065	11.0782	8.84907	11.0626	8.64308	9.21731	8.97411	7.83302	10.4861	11.7049	10.9821	10.7087	9.01845	11.4646	9.2682	10.7374	9.36954	11.0975	9.47731	9.15246	9.84858	8.06544	10.2505	10.0484	10.0817	9.82008	10.0804	9.2615	9.19388	11.5817	8.43903	11.0337	9.40143	9.93303	9.50682	8.7077	8.96212	9.50776	7.49105	9.68384	9.62399	9.51333	9.99485	10.3897	10.2262	8.18595	9.30865	10.3293	9.46204	10.6498	8.45772	9.98393	9.53569	7.72478	11.6287	8.88473	10.9082	9.51091	9.78552	9.70375	10.0124	11.7446	9.12387	12.3037	9.40362	10.8266
"200601_at"	10.1803	9.5311	10.1279	9.83448	9.73057	9.71256	9.54092	9.6404	9.49333	10.3971	9.17971	10.1598	10.8959	9.93361	10.1613	10.1719	10.7956	10.6454	10.5534	10.9097	9.84825	9.46401	10.4715	9.9475	11.22	10.3053	9.98613	10.3961	10.858	9.8117	9.44975	9.50657	10.8006	8.77041	9.90385	10.7312	10.0502	10.8009	11.4836	11.6696	10.5505	11.1626	9.36002	10.1333	9.55349	10.2572	9.85058	9.67953	9.34177	9.84828	9.67681	10.4339	10.0985	10.2313	10.0041	9.46889	9.99119	9.02252	9.97861	10.0946	9.69021	10.367	10.1685	10.6283	9.51068	10.3968	9.47319	10.2285	10.1715	10.5169	10.2375	10.0708	9.02828	9.68122	9.50543	11.182	10.4828	10.2472	9.48642	10.5053	10.3429	9.34697	10.3038	8.73173	10.1193	10.6476	9.16268	9.35513	9.78803	9.04085	9.496	10.2968	10.6054	10.746	10.0161	8.74723	10.7237	10.7749	9.31107	10.0854	10.3052	10.3	9.98199	9.63141	10.8922	11.2578	10.0683	10.7645	9.59213	10.2601	10.1025
"200602_at"	12.2452	12.0321	12.1793	11.8482	11.8587	11.54	11.7321	11.348	12.8716	11.7942	12.8408	12.1084	12.9335	11.8826	11.8131	12.2445	11.3338	11.6235	11.5547	11.8486	11.8619	11.7759	11.8018	11.5573	12.2722	11.5577	12.0411	11.8131	12.0659	11.3406	12.5504	12.6189	12.0544	12.0759	12.006	11.9413	11.8689	12.0064	11.9922	11.8907	12.2156	12.1486	11.7282	11.7432	12.0205	12.7997	11.7919	12.7083	11.5275	11.952	11.935	12.3175	12.6	11.7801	11.8466	9.15433	12.2218	12.4827	11.8525	11.8583	11.4712	11.7489	12.2225	12.2475	11.2276	11.9778	10.9051	9.92346	11.2141	11.8805	12.3996	11.8186	11.3434	10.9705	11.4011	12.1607	12.3781	12.2745	10.3186	12.1033	12.4761	11.8015	11.5221	10.0054	9.86187	11.9835	11.7337	12.3427	11.8508	11.3277	10.5583	12.4221	12.1859	12.0763	12.431	12.6501	12.112	12.3976	12.344	12.0888	12.0126	12.1894	11.6989	11.8104	12.3439	12.0182	10.7376	12.3224	11.7293	12.7274	12.2942
"200603_at"	11.4311	11.9022	11.4235	11.642	12.1567	12.1106	11.8038	10.6271	11.5141	11.5266	11.7072	11.1462	11.3514	11.8676	11.6782	11.5622	11.2308	11.6403	12.1031	11.27	12.2606	12.4659	10.8028	11.6163	10.0235	11.6491	12.1916	11.3406	11.7267	12.1948	11.5522	11.6195	10.8912	11.1175	12.061	11.1875	11.3834	11.1704	9.4501	8.29957	11.6228	9.36872	12.2201	11.6467	11.2525	11.3452	12.344	11.8487	11.9915	11.9983	11.3282	10.8127	10.9713	11.8862	12.4296	11.5517	11.8106	12.2221	12.0095	11.3296	11.3025	11.2126	11.8447	11.46	11.0871	11.4917	10.3371	11.9947	11.8648	11.2663	11.6553	11.8303	11.7581	11.6659	12.3121	8.98021	12.0883	11.4014	10.4167	11.3848	11.5195	11.6891	11.2314	10.6566	10.4037	11.1713	12.0601	11.758	11.663	11.9404	9.86814	11.9868	12.0238	11.7872	12.0033	12.2827	11.7144	11.4682	12.2215	12.2728	11.8861	11.6798	11.5951	12.0921	11.3664	11.2286	11.71	11.2634	12.4312	11.2327	11.0971
"200604_s_at"	8.60286	8.41954	7.85185	10.5192	8.05012	7.60462	7.51035	7.57689	6.97879	10.5353	8.74734	8.19127	8.33814	8.60474	9.0395	8.47453	7.5313	9.20791	9.13287	8.72895	8.23953	9.09469	7.17402	9.22632	7.23989	8.75284	9.25102	8.56537	8.87054	8.71146	7.7376	7.162	7.83233	7.10014	8.52822	8.75868	8.29016	8.39839	6.89954	7.46366	8.92767	6.69372	7.70447	10.0331	8.48785	8.4111	8.4696	7.76777	10.3325	8.85268	7.37932	7.86855	7.27921	8.31533	8.5266	7.64256	10.0449	8.20014	8.48561	8.73138	9.15581	9.54267	9.08347	8.81809	8.94138	9.53333	7.66426	7.01561	10.2241	8.67872	8.65516	9.2388	9.37776	8.56239	9.25764	6.90381	8.63855	8.38693	6.63945	9.79182	10.2867	8.33945	9.22909	5.98065	6.92585	8.35094	7.26768	8.13397	9.22848	9.26328	6.48691	7.99459	8.62219	10.072	8.18692	7.02249	8.4177	7.52606	8.50959	9.82463	9.60966	7.93547	10.0466	9.32487	9.13899	7.97138	11.2621	8.30271	9.31494	6.37911	9.28283
"200605_s_at"	11.3717	10.5792	9.53192	12.3064	10.6678	11.0815	9.12522	9.19699	7.55627	12.0011	6.81093	9.27129	8.84372	10.2436	11.7331	11.2812	8.60136	11.4484	11.5363	9.62027	11.3084	12.1711	6.97021	11.7688	6.23824	10.9021	12.2906	10.1382	11.0651	11.957	9.20686	7.79879	9.75772	8.18565	11.8072	10.6598	10.9313	8.4861	6.37885	6.53388	9.31647	7.46918	10.2629	12.2163	8.97409	8.80532	11.0491	8.87599	12.2823	10.7102	7.82636	6.94873	8.42023	11.5015	12.2892	11.1764	12.0867	10.7875	11.654	9.71705	11.9375	11.6146	11.6545	11.8554	10.514	11.5131	10.0434	10.9375	12.0532	10.4314	10.9937	11.8711	11.7121	11.3135	12.738	6.63023	11.0336	10.4622	9.24621	10.8869	11.4437	10.4364	10.632	8.6265	9.97571	10.3842	9.91344	8.75308	11.1347	11.0007	6.94634	10.3709	10.9441	11.631	10.6239	9.97626	10.1617	9.93452	11.0201	11.8718	11.1228	9.55505	11.1685	11.2996	11.0709	9.73728	11.6949	10.4227	11.5343	7.17946	11.0332
"200606_at"	12.6374	12.2437	12.4922	12.3485	10.5471	7.14223	10.9529	10.7897	11.1447	12.2376	11.2937	12.4552	12.6962	12.15	12.4448	12.6075	11.7415	13.1922	11.3337	12.4093	11.4789	7.251	11.6972	11.7374	12.1464	12.4689	12.1736	12.3646	12.7721	10.8874	11.7784	10.2599	11.8306	10.8628	11.9543	12.7064	12.8935	12.5852	9.45027	11.6958	11.6462	10.3908	10.5503	12.4075	12.0587	12.5515	10.3438	11.5936	11.5794	12.0593	11.8829	11.3644	11.1258	11.6243	8.3959	10.3303	11.5011	11.8276	11.7953	12.0913	12.1639	12.8133	12.1806	12.9652	12.1362	12.6926	12.21	10.5469	12.5497	12.6625	13.4408	12.1199	11.364	11.7041	7.92107	12.077	12.1852	12.5015	10.3278	12.5091	12.5882	9.91562	12.153	10.0693	11.3354	12.727	11.0912	11.3145	11.9547	11.4878	11.4117	12.3232	12.3076	12.4321	12.2472	11.0666	12.1602	12.8436	11.9345	11.4054	11.7776	12.1932	12.2352	10.7406	12.5117	12.2756	6.89707	12.5604	9.43739	11.9887	11.9355
"200607_s_at"	9.69108	9.33469	8.14961	11.2361	9.39964	9.87917	9.04693	9.89894	8.71352	10.8131	8.4534	9.6895	8.8772	9.94991	11.0814	9.89206	8.88672	10.3636	8.94461	9.47733	9.85126	9.08378	9.02557	10.7526	8.18077	9.14388	10.7469	10.2947	9.29073	9.64546	8.74298	7.91408	8.70504	9.30824	9.15571	9.68547	9.45549	8.48831	9.40971	9.46561	10.1714	8.23116	7.74078	10.4224	8.31825	9.08126	8.24799	7.86873	9.82835	9.09171	7.99015	9.54179	9.22965	9.58342	8.86615	9.77469	11.5242	8.09954	8.34854	8.67093	10.7561	10.5976	9.59328	8.71787	11.0853	9.68175	10.1562	8.08692	10.0538	8.93262	9.20232	9.88276	10.1301	9.64063	9.35482	7.78883	8.7761	9.09324	7.86629	10.2218	11.0029	9.61687	9.89514	7.34609	7.54642	9.60374	8.89822	7.5284	10.1355	10.9049	7.72554	9.99118	9.55849	10.2396	9.64281	9.90695	9.2586	7.82929	9.229	9.60847	10.3029	8.43924	10.8205	10.153	10.1061	9.1423	11.1099	9.52224	9.10147	9.55869	10.6631
"200608_s_at"	11.6986	12.2553	11.418	11.9092	11.868	11.4927	11.7971	11.2758	11.0716	11.6759	11.0408	11.5409	10.7901	11.7966	12.231	11.9608	10.5988	11.9317	11.6459	11.4853	11.8408	11.4274	10.4492	11.9309	9.23698	11.7972	12.1861	11.3155	11.5075	11.6606	10.8422	10.7176	10.6348	11.812	11.5198	11.3606	11.7621	10.8432	8.42044	7.92907	12.1686	8.66767	11.0599	11.6356	12.2425	11.5845	11.6639	10.5106	11.2822	12.1825	10.8767	11.3455	10.7007	11.5225	11.6368	12.159	12.8674	12.0946	11.5347	11.406	12.0562	11.6816	11.828	11.7166	12.1699	11.8074	12.2325	12.2363	11.8481	11.418	12.2715	11.861	12.0038	12.2065	11.6523	8.76352	11.4715	11.5927	10.487	11.6382	11.7336	11.9394	11.0277	10.5783	10.7729	11.5213	11.7016	11.3141	11.8275	12.3189	9.16535	12.3246	11.7423	11.6346	11.7238	12.4513	11.8465	11.7023	12.0662	11.5163	11.6686	11.2927	12.1722	11.8685	11.6927	11.5369	11.6047	11.6724	11.4568	10.6171	11.7119
"200609_s_at"	12.2767	11.612	12.2883	11.8663	11.772	12.2913	11.8548	11.7876	10.906	11.8781	11.2119	12.1494	11.5988	11.9387	12.1016	12.3751	12.1403	11.7648	11.736	12.3467	12.333	11.7581	11.8571	11.7392	11.7999	12.441	12.2866	12.2654	12.8429	12.479	11.5481	11.0485	12.0273	11.1087	12.5253	12.7302	12.3227	12.3122	10.391	11.4967	11.621	10.9092	11.5856	12.3732	11.2425	12.118	11.6342	11.4519	11.2927	11.8419	11.3486	11.2429	11.2081	11.9956	12.5542	12.0138	11.9903	11.3956	12.0304	11.8717	10.9543	12.6294	12.0497	12.3996	11.5597	12.5194	11.5847	11.5764	11.7592	12.4835	11.7136	12.1166	11.3233	11.6263	12.4791	11.7223	12.1245	12.1397	10.2654	12.6926	12.2736	10.9491	12.0145	9.99877	10.3584	12.159	11.4502	11.444	12.0072	11.2328	10.9682	12.2988	12.5749	12.5278	12.2753	11.0765	12.1213	12.7954	11.4092	12.5365	12.0721	12.2813	11.6984	11.8113	12.5421	12.5073	12.6646	12.553	11.7484	11.6186	12.2282
"200610_s_at"	11.8646	12.8104	11.4998	12.8082	12.7173	11.9354	12.2371	12.3719	12.1274	12.6284	12.7605	12.1623	12.5477	12.391	12.7202	12.3657	12.2544	12.5614	12.832	12.6084	12.5792	12.0602	11.8691	12.9669	12.0843	12.5145	12.8378	12.1599	12.3962	12.0972	12.2105	11.6974	11.6141	12.115	12.4116	12.2047	12.0248	12.2263	12.2564	12.11	13.2022	11.9682	12.3491	12.1689	12.8425	12.0393	12.6401	12.2955	11.5441	12.8744	12.1213	12.4445	12.3057	12.5892	12.3792	12.5945	13.0627	11.6851	12.0341	11.7892	12.6051	12.2316	12.7592	12.0901	12.7172	11.7192	12.5922	12.2797	13.0231	12.1769	12.8006	12.7844	12.2289	12.6033	12.3023	12.1412	12.4481	12.4803	10.6549	12.4226	12.8129	12.4495	12.0954	11.3425	11.8718	12.042	11.963	12.003	12.3007	12.5622	10.3339	13.0198	12.8787	12.7495	12.0688	12.1723	12.5996	12.4793	12.57	12.5551	12.8181	12.6599	13.5158	12.7297	12.4377	12.6104	12.95	12.2511	12.7923	12.1422	12.7287
"200611_s_at"	11.1835	9.90536	10.7275	11.4593	10.806	11.3841	10.5327	11.095	9.54292	11.6003	9.5515	10.9645	10.7921	10.5997	11.6194	11.3245	11.462	11.1406	11.0182	11.6792	11.2039	10.6158	11.2448	11.0214	11.1076	11.3425	11.5044	11.4482	12.2913	11.7526	9.90979	9.0476	10.6405	9.53226	11.3682	11.7647	11.1752	11.2853	10.54	11.4416	10.4966	10.5207	9.66229	11.7385	9.79689	10.6815	10.4178	9.60065	11.002	9.93354	9.52432	10.4485	9.53755	11.4012	11.5545	11.4544	11.4442	9.72847	11.1091	10.7018	10.7079	12.059	11.4488	11.4188	11.141	11.8434	10.5205	10.632	11.3218	11.9229	11.0522	11.3557	10.5773	10.7859	11.664	10.734	11.0428	11.2088	9.70995	12.0736	11.9954	10.3195	11.4427	8.69959	9.54893	11.5406	10.1974	9.71863	11.2006	10.4174	9.4282	10.6567	11.3949	11.4413	11.0191	9.13065	11.2771	11.2041	10.0372	11.6586	11.2145	11.2578	11.617	10.8434	11.6604	11.9297	12.3236	11.6183	11.1057	10.1875	11.7598
"200612_s_at"	9.70906	7.88237	7.86507	9.86499	9.56062	8.37614	8.55202	9.2865	8.10087	9.21735	7.77421	8.10596	10.2385	7.93846	8.56104	9.95486	9.19316	9.31104	8.70471	9.43769	7.88823	7.5531	8.24668	8.17237	9.1546	8.0882	7.20258	8.70747	9.12271	7.88772	8.58462	7.506	10.3708	8.59109	8.92963	8.76381	8.59911	8.67179	7.70419	9.14137	7.88581	9.37845	7.98436	8.54466	7.14145	8.37905	8.1629	7.9285	6.596	7.94986	7.23688	7.96883	7.56038	9.59667	7.11696	8.37201	8.95634	7.41442	8.28906	7.89938	7.55073	8.72179	8.36845	9.25613	7.21965	8.50829	7.49408	6.96119	8.23607	8.14891	8.26866	7.88211	8.20239	8.23531	6.94685	8.96698	9.23098	9.44326	7.44824	9.49265	10.3568	8.26031	8.91944	7.53532	7.63739	8.53649	6.87865	7.48015	8.93144	8.6545	7.80465	6.31607	8.73192	8.14421	8.35355	7.14003	8.81356	8.46967	8.1688	8.19769	8.35359	7.88413	8.17592	8.00087	8.71592	9.71261	9.29046	9.04361	7.75907	7.74548	8.3746
"200613_at"	10.2389	9.45229	8.60928	10.2638	9.65805	10.8269	9.13534	9.48595	6.39117	10.0502	7.61445	9.74089	10.5125	9.79774	10.8897	10.5497	9.75704	10.8682	10.9204	10.3935	10.9386	10.8093	10.7053	10.1724	10.6722	9.87438	10.4593	10.4446	10.7771	10.8294	8.37986	6.12753	9.44488	5.69894	10.5657	10.3441	10.2871	10.5922	8.38165	10.3362	9.78029	9.27317	8.9797	10.5133	8.41082	9.42952	9.84778	8.74792	10.5153	9.65052	9.00234	10.1835	7.73237	10.6313	10.8508	9.85678	10.4294	8.87049	10.2745	9.25773	10.6212	10.4781	10.8521	10.4494	11.0545	10.5605	9.84825	8.50018	10.0689	10.5502	10.129	10.1347	9.976	9.92754	11.0842	9.70054	10.275	10.1091	8.94359	10.4511	10.245	9.44647	10.3202	7.92778	8.56068	10.2696	9.69368	8.9227	9.92846	10.1666	8.80184	10.005	9.9565	10.128	9.67192	6.78908	10.3512	9.80409	9.47254	10.4525	9.4087	9.64671	10.5202	10.0935	10.1343	10.6912	11.8315	10.4123	10.4948	9.43271	10.9253
"200614_at"	13.303	12.5836	12.8431	13.0321	12.7738	12.5083	12.5441	12.5942	11.8084	12.7897	11.8479	13.3245	12.7879	12.8737	12.8671	13.3958	12.7341	13.3849	13.0686	13.3886	12.9782	12.9373	12.4834	13.1795	12.8109	13.3488	13.1346	13.208	13.448	12.8288	12.6586	11.7842	12.879	12.6827	13.2237	13.3818	13.2439	13.2098	10.8897	12.3425	12.949	11.2938	12.8445	13.2948	12.3825	13.2761	12.8709	12.4984	12.718	12.9815	12.18	12.449	11.7355	12.972	12.9665	12.8404	13.1581	13.2036	13.1485	13.116	13.1637	13.3535	13.0407	13.4204	12.8036	13.309	12.64	12.6524	13.584	13.3406	13.0629	13.1752	12.973	12.9373	12.8947	12.6455	12.8639	13.1505	11.5085	13.2851	13.2595	12.7449	12.9028	11.9526	11.9619	13.1358	12.8747	12.6494	13.124	13.4981	11.9714	12.7169	13.0575	13.0071	12.8911	12.7202	13.0593	13.0603	12.9399	12.8105	12.7793	12.8656	13.0355	12.9498	13.2586	13.035	13.4409	13.2192	12.9077	12.6344	12.9892
"200615_s_at"	8.98917	8.45319	7.93993	10.4074	9.25616	8.65796	8.79846	8.44657	7.25498	9.85134	9.09311	8.75715	9.71749	8.59836	9.87026	9.0803	8.15532	9.60988	9.8424	9.15599	8.96847	9.58135	8.61122	9.3414	7.96914	9.17916	9.79641	8.92782	9.46266	9.02094	8.4164	7.50178	8.36293	7.83528	9.28141	9.18484	8.58156	8.97314	8.09936	8.06617	10.0394	8.12449	8.67425	9.55092	9.26101	8.97803	9.21862	8.03705	8.37475	9.83737	7.11525	9.13232	7.30864	8.61299	10.1361	9.64047	9.91761	8.0689	9.02342	8.91719	10.7335	8.98098	11.2049	8.41684	9.79364	9.04994	8.53846	8.34574	9.74161	9.00373	9.44015	8.99189	8.92075	9.1849	9.25297	7.61647	9.51778	8.55363	7.68651	9.9591	12.0206	9.89428	8.63301	8.86838	8.13169	8.96313	7.9044	7.8794	8.72182	9.81327	6.97508	8.08449	9.39063	9.02765	8.64881	8.01041	9.02554	8.67202	9.51973	8.47288	9.31324	8.60205	9.78892	9.32423	8.91822	9.18377	11.1464	8.98947	10.0165	8.28435	9.16329
"200616_s_at"	11.2264	11.0996	10.6662	11.9966	11.2721	10.6464	10.5362	11.3449	11.926	11.7298	12.2298	11.41	12.6862	11.4142	11.3785	11.2104	11.7218	11.2085	11.3214	12.2536	10.9428	10.0692	12.2551	11.2888	12.6712	11.4749	11.1305	12.4011	10.9291	10.5122	11.8642	11.3347	11.9555	11.9585	11.0515	11.7636	11.4436	11.9982	13.2247	13.0115	11.8627	13.6701	10.7892	11.1418	11.1441	11.6999	10.4581	11.5462	10.3272	11.3541	11.2703	12.403	12.2466	11.0508	9.71415	10.6355	11.143	11.1476	10.8814	11.8178	11.6083	11.5253	11.2922	10.6402	11.2269	11.435	10.32	9.85542	11.5496	11.54	10.7035	10.7599	11.1116	11.2818	9.08424	12.6351	11.744	12.0102	10.0389	11.3671	12.3793	12.2532	11.4447	10.4125	11.2469	11.7778	10.9563	11.5438	11.3935	10.9664	10.5507	11.4708	11.4823	11.752	11.3913	10.0892	11.7408	11.1071	11.1128	10.6991	11.5879	10.719	11.9718	10.965	11.6102	11.8115	10.7725	11.6356	10.9955	11.7712	11.9679
"200617_at"	11.146	9.37697	8.73601	11.317	9.69406	9.86491	9.00282	9.73367	8.15637	10.9426	8.27464	10.9182	11.8165	10.1051	11.1856	11.1802	10.7237	10.4923	10.4039	11.4608	10.5603	9.88276	11.0051	10.525	11.9264	10.932	10.7517	11.2654	11.011	10.2648	9.50348	7.84725	11.1419	7.72741	10.9007	11.3504	11.1656	11.5529	6.47161	10.2862	10.1083	10.4581	9.93441	11.5361	9.84507	10.2773	10.0303	9.22108	9.38002	10.0917	8.20435	10.4356	8.67286	10.1286	9.80208	9.36059	11.2522	10.0602	10.541	11.0827	11.4824	11.4562	11.0036	11.1028	11.1139	11.5938	10.5976	8.49168	11.0573	11.587	10.2542	11.2257	10.3678	11.124	9.5494	10.5399	10.3634	11.1818	9.09614	10.7728	11.4834	10.4244	10.0352	9.39041	10.0059	10.9898	8.63368	8.59027	10.2173	8.83804	9.90452	10.1418	10.6908	11.1974	10.2405	8.17958	11.4064	10.868	10.7131	9.81882	10.5823	10.6776	11.7888	10.1986	11.098	11.1347	9.17251	11.0306	9.75898	10.0838	11.8602
"200618_at"	12.2143	11.422	12.2677	11.7464	11.4127	9.67659	11.5555	11.6284	10.7568	12.0221	11.3522	12.0041	11.8143	11.8083	11.6444	12.2946	11.7686	12.2557	11.3326	12.1058	11.4079	11.8942	11.8072	11.7376	11.7797	12.0643	11.8123	12.2004	12.1706	11.0849	11.1992	10.8779	11.7075	10.4819	11.6606	12.3677	12.1389	12.1468	10.6903	11.4522	11.6855	10.6387	11.3078	12.0415	11.2061	12.2855	11.7398	11.4873	11.2218	11.8492	11.438	11.6197	11.4454	11.7222	10.8001	11.6767	11.8004	10.9884	11.8226	11.8945	11.7604	12.5598	12.5702	12.4159	11.2143	12.437	11.4569	11.1156	12.2016	12.3714	11.9029	11.7937	11.1468	11.2814	10.9992	11.6532	11.8084	12.1821	10.2957	12.2989	12.1411	11.0423	11.9806	10.3171	10.4774	12.1411	10.8024	10.7479	11.8038	11.3587	11.2369	12.022	11.976	11.9957	11.9956	10.6393	12.0716	12.3612	10.9748	11.2066	11.8276	11.9231	12.2096	11.5316	12.3615	12.3129	12.1954	12.0864	11.9886	11.5035	11.9555
"200619_at"	10.5431	10.4849	10.4349	10.3807	10.5653	10.4543	10.4362	10.7017	9.84778	10.5907	10.0415	10.7179	10.6965	10.3841	10.7917	10.6824	10.555	10.8276	10.7231	10.8162	10.5332	10.6907	10.4736	10.0613	10.483	10.4539	10.0127	10.6754	10.7508	10.4279	10.3847	9.90642	10.36	9.73486	10.3288	10.8394	10.5885	10.8497	9.90064	10.4087	11.1153	10.1254	10.605	10.2813	10.3638	10.5975	10.6927	9.4801	10.2959	10.7019	10.0939	10.6419	10.1993	10.7238	10.3412	10.5685	10.4378	9.83874	10.4902	10.424	10.5518	10.3664	10.7454	10.3939	10.7734	10.5101	10.6395	10.2299	10.5004	10.6384	10.4387	10.6514	10.0133	10.3423	10.5467	10.7499	10.5335	10.6473	9.68066	10.6406	10.8627	10.3487	10.0723	9.25092	9.39066	10.6636	10.0396	10.1421	10.1804	10.5586	9.87393	11.0081	10.5596	10.6043	10.5507	10.287	10.7661	10.7898	10.2309	10.4058	10.507	10.9125	11.1928	9.99504	10.722	10.6606	10.8084	10.4692	10.5012	10.8295	10.8474
"200620_at"	13.9925	12.83	13.4182	13.1809	12.4895	12.1279	12.1348	12.0459	13.188	13.0427	12.3691	13.7264	13.4644	13.3633	13.1076	13.5448	12.538	12.3876	12.8726	13.1543	12.7398	12.8133	13.2191	13.498	12.7713	13.5151	13.0323	13.5417	13.3991	12.8938	13.0194	12.9881	13.0824	12.4261	13.4395	13.8485	13.5509	13.5932	11.3565	12.5285	12.1254	11.8581	12.6034	13.4169	13.1626	13.7173	12.8201	13.0243	12.9156	13.0277	13.3126	12.4841	12.9815	12.5575	12.688	11.842	12.6476	13.7827	12.8954	13.4592	12.7238	13.6571	12.6568	13.8643	13.4067	13.754	12.8329	12.1616	13.0223	13.2748	13.3982	13.0811	13.6219	13.4318	12.5983	12.7926	12.9088	13.6617	11.8526	13.4933	13.7233	13.0269	13.4137	11.846	11.675	13.4547	13.0697	13.3364	13.7311	12.8019	12.2876	12.8512	12.9969	13.537	13.5	12.8964	13.1916	13.2815	13.6279	12.8873	12.6314	13.022	12.5924	13.1701	13.5407	12.7746	12.0125	13.4934	12.718	13.4968	12.8045
"200621_at"	10.9381	9.48382	10.403	10.8301	10.5094	14.4615	10.9381	11.1453	9.34151	10.7453	8.52571	10.4364	11.0491	10.669	10.6877	11.1176	11.564	10.7758	11.2903	10.8972	14.0525	11.9153	13.2673	10.1939	12.659	11.3483	11.1939	10.6568	12.1249	14.1709	10.4079	11.4216	11.8773	8.86826	13.7217	10.9557	10.7985	11.2667	9.54569	11.1706	9.72026	11.4503	11.5325	12.2625	9.74109	10.3808	11.9443	11.6229	10.3646	9.23187	10.4919	10.6279	8.91489	12.0746	14.3646	10.3433	11.1584	11.3882	12.6162	10.2561	10.2099	10.6434	12.834	11.6669	10.6069	10.5358	9.90757	10.9944	9.91723	11.0356	10.7187	10.3711	10.7029	10.115	14.5224	11.3117	12.9508	11.0782	8.93212	11.3724	11.1713	11.3977	10.5565	8.72523	8.54856	11.4504	13.3313	10.8747	10.9797	10.6673	9.60431	10.1988	11.8832	10.9706	12.6518	9.20209	11.6582	10.9009	10.5847	14.2357	10.4864	13.0833	10.5308	10.7623	10.7919	12.6517	11.5507	11.14	10.8589	11.3328	11.3537
"200622_x_at"	9.0849	8.905	8.95965	9.66893	9.50338	8.44346	8.76403	9.2234	8.04094	9.50792	9.05509	9.14366	9.83906	9.24208	8.79462	9.21188	9.3961	8.70419	9.42918	9.61181	8.9028	9.71877	9.96104	8.84545	9.73844	8.95871	8.96982	9.62062	9.35003	9.19865	8.48736	7.75601	8.7556	7.72848	9.05802	9.28847	9.09612	9.50383	9.43336	9.62829	9.76058	8.58995	8.65103	9.06632	8.85844	9.43577	9.85889	8.87327	9.14004	8.75047	8.68222	9.72795	7.59357	9.17142	9.17432	9.3918	8.96065	8.77434	8.89395	9.32816	10.035	9.20711	9.43871	8.80519	10.5497	9.56566	9.59551	9.27865	9.2958	9.57512	9.14966	9.19434	9.20848	9.57103	8.82436	9.79397	9.16129	9.00555	8.5222	9.68936	10.1483	10.8534	9.04115	9.00946	8.14567	9.06588	8.92977	8.1937	9.17084	9.58052	8.15576	9.04162	8.66381	9.24637	9.04591	8.61381	9.30372	9.18085	8.61519	8.74736	9.04696	9.27295	9.41542	9.51108	9.37169	9.72336	8.42146	9.43739	10.1597	9.23857	8.99942
"200623_s_at"	9.1721	9.79726	9.63781	8.87914	9.59862	9.53014	9.73899	9.55538	10.0286	8.51515	10.1542	9.67466	8.94134	9.44215	7.84915	9.56983	9.81169	8.20532	9.08532	9.65495	9.32645	9.07102	9.91519	7.81295	9.91327	9.35141	8.13293	9.54862	9.19978	9.16612	9.88477	9.53423	9.642	8.97307	9.1685	9.28883	9.03328	9.54613	10.5566	10.4957	9.84224	10.9831	9.89313	8.55125	9.62063	10.6596	9.51913	10.4447	8.04992	9.48724	10.8394	10.636	10.574	9.70149	9.57633	9.42426	8.37244	8.56856	9.04705	9.92299	8.96641	8.87052	8.12077	8.92368	8.80538	9.27222	9.46247	8.94414	8.65754	9.07817	8.32308	8.55189	7.91489	8.98766	9.52713	10.4059	9.68698	9.42899	7.73299	9.12117	8.88216	9.29633	8.79059	8.23518	9.09735	9.33792	9.14903	9.7254	8.72518	8.96468	8.98951	10.0177	9.52204	9.49297	9.60305	8.55969	10.1412	10.0533	8.66638	9.17664	9.10542	10.0847	9.51788	9.21865	9.87995	9.80354	9.5405	9.52405	9.53818	10.1235	9.21169
"200624_s_at"	10.6057	10.2661	9.82679	11.1085	10.1698	10.652	10.4644	10.3841	10.0101	10.8776	10.3345	9.95173	9.65652	10.2436	11.3254	10.7658	9.62736	10.512	10.3926	9.98665	10.3937	10.7407	9.12043	10.7811	9.1446	10.4182	11.0693	10.1897	10.3629	10.8479	9.68591	9.50056	9.77048	10.3233	10.6996	10.2805	10.5915	9.18313	9.03226	8.67185	10.0313	9.4264	9.90978	10.9935	10.1429	9.70093	10.2976	9.92823	10.739	10.4952	9.53249	9.4402	9.89336	11.0276	10.9219	11.1416	11.3139	10.4574	10.6011	9.73099	11.2115	10.7878	11.0204	10.6973	11.0687	10.7147	10.9226	10.9524	10.9013	10.3664	10.7991	10.9948	11.1113	11.0391	11.1386	8.56387	10.6955	10.6629	8.38312	10.8041	11.2209	11.1027	10.5731	8.79142	8.72199	10.7379	10.7118	9.7749	11.1409	11.4979	7.59075	10.0769	10.6534	10.9563	10.345	10.6573	10.4489	10.3563	11.2924	11.002	10.5893	9.80891	11.7372	11.1876	10.5123	10.0028	10.9976	10.5086	10.4731	9.22942	11.2731
"200625_s_at"	12.3769	12.2902	12.4878	11.6878	12.4314	11.9093	12.1863	12.2274	12.2682	12.1157	11.8265	12.4734	12.2999	12.3654	12.4365	12.3862	12.5308	12.3061	12.5211	12.577	12.3173	12.0677	12.1791	11.9388	11.9826	12.7883	12.5778	12.5287	12.8932	12.4787	12.5336	11.8254	12.1012	12.3234	12.2327	12.6814	12.3934	12.5	10.1738	12.1109	12.3048	10.7045	12.0744	12.1926	11.8057	12.6786	12.177	12.3669	11.665	11.9452	11.5697	12.1594	11.8068	12.1543	12.517	12.4181	12.089	12.3143	12.4843	12.5647	12.5292	12.6309	12.7718	12.6992	12.401	12.7225	11.8875	12.4811	12.2633	12.7882	12.5358	12.431	12.0366	12.2994	12.0205	12.1103	12.5101	12.5452	10.6653	12.9295	12.6679	12.1712	12.3048	9.84112	10.8672	12.4671	12.5837	12.4275	12.5665	12.5405	10.9416	12.2859	12.9862	12.285	12.505	11.7765	12.6935	12.7776	12.3461	12.3474	11.3627	12.6514	12.2102	12.4877	12.9136	12.9539	12.6233	12.7306	12.5595	12.1073	12.3606
"200626_s_at"	11.7756	11.9893	11.0936	12.0274	11.8531	12.0835	11.7247	11.3164	10.5593	11.6831	10.9246	11.6124	11.7183	11.9022	12.2564	11.768	10.9708	11.5619	11.782	11.7247	12.2102	12.0793	10.8857	11.8649	10.211	11.9009	12.3129	11.6757	11.8769	12.0102	11.2113	10.3842	10.8997	11.4427	12.1605	11.5404	11.8837	11.2157	8.01698	9.44347	11.8251	8.94187	11.6752	11.8989	11.7409	11.2895	11.8337	10.7508	11.3859	12.3022	10.9674	10.2972	10.1028	11.8307	12.2995	11.8341	12.1153	12.2085	11.8614	11.5018	12.2661	11.6065	12.0154	11.7247	12.3428	11.8939	11.5996	12.0085	11.8148	11.6625	11.6931	12.0682	12.0229	12.388	12.2291	9.51236	11.8802	11.8921	10.0733	11.4517	11.7836	12.1609	11.5164	10.9811	11.0047	11.7343	12.1156	11.2182	12.065	12.429	10.3509	11.5366	11.8433	11.5969	11.8493	11.8985	11.595	11.4265	12.4052	11.9314	11.3746	11.5836	12.1224	12.1561	11.5406	11.2683	11.3976	11.4035	11.5201	11.0053	11.7964
"200627_at"	13.0046	13.5021	12.6114	13.6264	12.5378	12.7117	12.2406	12.3323	11.6405	13.4085	12.6132	12.968	12.8773	13.1213	13.6035	13.1144	12.4648	13.211	13.2757	13.1811	12.9501	12.7904	12.2512	13.4038	12.3011	13.3705	13.6549	13.3133	12.9728	13.1237	12.551	11.3619	12.4226	13.0322	13.0046	13.0244	13.3609	12.7329	11.1932	11.5332	13.111	11.3528	12.8308	13.6522	13.1427	12.6849	13.0676	12.0169	12.8157	13.5317	12.572	12.5275	12.1956	12.933	13.0379	12.9438	13.6682	13.1551	13.0834	13.0187	13.6481	13.2778	13.3141	13.1162	13.7638	13.195	13.6387	12.7516	13.8365	13.0433	13.3244	13.6023	13.5011	13.7158	13.2536	11.7464	13.1015	13.0775	11.8892	13.0833	13.3609	13.6586	12.9444	12.1919	12.3634	13.0581	13.0975	12.3428	13.146	13.7333	11.6185	13.183	13.2416	13.3211	12.8129	13.0796	13.0791	13.0538	13.2549	12.7849	13.5968	12.7575	13.944	12.9604	12.9468	12.9232	13.2156	13.1213	12.5875	12.0821	13.5262
"200628_s_at"	7.98401	6.9523	7.09071	10.3109	8.0506	8.09314	7.33457	8.18812	6.82823	9.63409	6.06229	6.99667	6.36783	6.89407	9.67872	8.30559	8.04602	8.7611	7.52474	8.03477	7.90095	9.34409	6.97001	8.37488	6.58834	8.00249	8.35919	7.8661	8.68285	8.1782	7.31341	7.4432	7.40092	7.24818	8.3704	8.06463	7.70321	7.27757	7.20602	7.19077	7.98155	7.20958	7.66755	9.36644	7.13528	6.63921	8.61096	7.51691	8.83734	7.29235	6.39983	7.49207	7.54077	9.34636	8.76329	8.27844	9.35834	6.64237	8.64217	7.46525	10.985	8.52962	8.77229	7.82534	8.84064	7.97612	8.52933	6.36447	10.2228	8.59815	8.01657	8.72628	8.5716	8.38098	8.65297	6.25421	8.39254	7.74737	7.41782	9.1159	8.74648	8.07301	8.1313	7.95498	8.24818	8.52197	7.61413	6.51636	8.36037	10.1485	6.77462	7.54953	8.12788	8.54205	7.28705	6.22445	8.32856	7.24696	7.08339	8.72166	8.06629	7.9805	9.46917	8.59106	8.06979	7.94799	10.2078	7.66716	8.00917	6.51591	8.1259
"200629_at"	10.2289	10.1491	10.5271	11.6607	11.299	10.1311	10.5056	10.6982	10.4535	10.5941	11.2191	9.90735	10.5779	10.1474	10.671	10.5488	11.6982	10.3363	9.92359	10.9318	10.4518	10.9966	10.6718	9.9819	10.7646	10.2838	9.91227	10.7546	10.6833	9.89817	10.7144	10.3877	10.4484	10.1296	10.4181	10.504	9.89449	10.5939	11.4895	11.1683	11.2388	11.8728	10.4804	10.1965	10.217	10.2094	11.4365	10.9198	10.1527	10.3532	10.4792	11.0042	10.9806	11.0127	10.6011	10.5746	10.6547	10.0554	11.3061	10.9397	12.5798	9.90221	10.5628	9.86338	10.9459	9.95612	10.4483	10.3609	11.8787	10.518	9.73184	10.5699	9.98977	10.6649	9.88059	11.4802	11.0395	10.2372	9.02213	10.789	10.5933	11.6706	10.1523	9.30792	10.5022	10.8145	11.0334	11.2975	10.5783	12.4906	9.39505	10.5693	11.0902	10.4993	10.7776	8.89001	11.3565	10.7418	9.65439	10.6655	9.97392	11.4281	10.8762	10.4743	9.96381	10.7616	11.4169	10.2444	10.8954	11.1581	9.70273
"200630_x_at"	12.181	12.6093	11.3841	13.577	12.4793	12.7674	12.4771	13	12.1079	13.2653	12.2993	12.3726	13.0464	12.4996	13.3109	12.4787	12.719	13.4347	12.7706	12.7532	12.6088	12.2787	12.4172	13.3456	12.7263	12.6529	12.8817	12.5274	12.8577	12.8523	12.3094	12.1666	12.6007	12.4803	12.8531	12.7222	12.222	12.4157	12.7614	12.4352	12.6789	12.6189	12.5478	12.7259	12.6019	11.9555	12.3078	12.2369	12.4647	12.758	12.2654	12.6774	11.8054	12.9402	12.4633	13.0422	12.9361	12.1473	12.5011	12.3574	13.1805	12.4657	13.0951	12.3417	12.6819	12.145	12.4744	12.5222	13.1559	12.3708	12.6242	12.4575	12.5504	12.4415	12.5049	12.6739	12.8115	12.6002	11.8804	12.5076	13.0874	12.8359	12.389	12.0686	12.3791	12.2175	12.6137	12.7449	12.6743	13.2726	11.396	12.4724	12.7726	12.7646	12.5793	12.3614	12.6446	12.0623	12.5535	12.7231	13.0847	12.466	13.3574	12.7235	12.4166	12.9284	12.7396	12.653	12.3917	12.5685	12.976
"200631_s_at"	11.8789	12.5974	10.9314	13.0819	12.2799	12.4428	12.2406	12.1647	11.99	12.5577	12.5894	12.0314	12.1556	12.2026	12.7922	12.3295	11.8865	12.795	12.4209	12.2567	12.3974	12.13	11.1033	12.7585	10.9089	12.3791	12.5999	12.0853	12.1751	12.6785	12.147	11.4511	11.6746	12.1487	12.3321	12.2697	12.0775	11.7465	9.5659	10.3665	12.5359	10.3862	12.2734	12.4217	12.3611	11.9228	12.1548	12.0012	11.6138	12.9438	12.1084	12.3223	11.7854	12.2819	12.5484	12.5633	12.5447	12.4183	12.1003	12.1117	13.1212	11.7856	12.3649	12.0876	12.3036	11.8259	12.0044	12.27	12.8334	11.8953	12.245	12.9735	12.365	12.6863	12.553	10.7969	12.5684	12.3234	10.0858	11.952	12.381	12.9588	11.8202	10.7164	10.7397	12.1216	12.4692	12.2072	12.1406	12.7466	10.407	12.6313	12.8292	12.5201	12.2752	12.9753	12.4386	12.4001	12.8895	12.4071	12.4613	12.4676	12.6384	12.5863	11.9825	12.2707	12.0836	12.1227	12.1658	11.8571	12.9381
"200632_s_at"	11.5526	11.1747	13.1609	11.708	11.7712	10.5802	11.5004	11.2856	11.2368	10.7962	10.8592	12.2483	11.7932	12.1641	10.361	11.6221	11.9095	12.8729	11.8593	11.6656	11.4826	11.814	12.6907	11.1273	12.2841	11.2615	12.1002	12.3906	11.6486	11.4247	11.6577	11.3006	12.0691	12.3998	11.2157	12.2176	13.1753	12.2025	11.0592	11.751	12.6655	11.7442	11.8983	10.883	12.3948	12.4572	11.9766	11.2722	10.6992	11.1862	12.858	11.6526	12.2148	11.399	11.3583	10.9911	10.7752	11.2046	11.7562	12.4257	10.7775	12.5856	11.6488	12.0568	12.5501	13.7052	12.6927	12.6881	11.2243	12.2762	12.8892	11.5272	10.9457	11.2518	11.3689	13.4626	12.188	12.2917	10.5085	11.4783	10.4087	11.3612	12.379	9.87517	10.4301	12.7909	11.1773	11.9855	12.1441	11.7733	11.2692	12.1251	12.0408	11.8118	12.0426	11.744	12.3734	12.8752	11.2776	11.8265	11.0494	12.7718	11.8722	11.1542	11.7578	12.3137	9.60285	13.0693	12.8122	12.3499	11.7827
"200633_at"	14.5087	14.0213	14.0611	14.0084	13.9877	13.9812	13.6526	13.7945	14.222	14.2405	14.1477	14.2361	14.1463	14.1215	12.7655	14.1865	14.0122	14.1367	13.989	14.2561	14.1837	14.0537	14.1797	13.9817	13.7847	14.129	13.951	14.3443	14.2079	14.0689	14.0588	14.1234	13.9449	13.7833	14.3285	14.3694	14.3353	14.2856	13.2863	13.9879	13.9799	13.5278	13.9762	14.2531	14.227	14.3094	13.8692	13.9467	14.2321	13.9483	14.4236	14.2851	14.3711	14.1947	14.015	13.7673	13.9364	13.9692	13.9691	14.2114	14.0053	14.3253	13.8643	14.3945	14.4561	14.4006	14.0329	13.8071	14.1243	14.2576	13.9417	14.0626	14.0992	14.4746	14.305	14.253	14.2909	14.3561	12.1341	14.4237	14.3346	14.2685	14.2583	12.5242	12.4899	14.3403	14.3012	14.476	14.3074	14.1631	12.6617	14.4849	14.1997	14.3548	14.4188	14.0061	14.2335	14.3602	14.1081	14.2792	14.2404	14.3407	14.4643	14.2004	14.407	14.2927	14.1223	14.5063	14.0989	14.278	13.8649
"200634_at"	12.9145	12.3067	11.9134	13.0919	12.8833	13.2401	13.0011	13.2479	10.5101	12.9328	9.60063	12.9537	13.5503	12.7624	12.7466	13.264	13.1498	12.8422	12.625	13.4817	13.3754	12.2999	13.3433	12.2572	13.3682	13.3568	12.7966	13.1828	13.6912	13.247	11.0017	9.76304	12.125	9.28142	13.1632	13.1397	12.8237	13.3541	9.60281	12.2101	11.9397	11.4571	11.6477	13.3092	11.9956	12.5244	12.6387	10.8941	12.3632	11.4761	10.5955	13.0552	10.3288	12.9722	13.3761	13.7194	12.7504	12.2525	12.9074	12.6637	13.4347	13.1883	13.0042	13.0246	13.1338	13.2974	12.4778	12.9726	12.8977	13.2426	12.1877	13.0546	12.2441	13.2761	13.4032	12.776	12.6475	12.9217	10.3049	13.2347	13.1315	12.5787	12.594	10.6949	11.0178	12.7279	12.2376	11.2156	12.7087	12.5428	11.4051	12.8616	13.1769	12.9829	12.8533	10.6933	13.0824	13.0331	12.3822	13.1576	12.6457	13.0752	13.2623	12.759	13.1392	13.4084	13.3139	13.0977	12.9911	11.9299	12.7479
"200635_s_at"	9.12006	7.60659	9.56868	7.8125	8.34737	7.98078	8.22662	7.95434	8.39601	7.59053	7.76773	8.4767	9.42565	8.37957	8.36992	8.4898	8.33351	8.39381	7.37531	9.16476	7.96774	6.69982	9.22948	8.75382	9.61431	7.99107	7.89045	9.1539	8.91167	7.38635	8.16582	8.45027	9.43861	8.55493	8.17272	9.40919	9.04501	9.29223	9.50832	9.68831	8.58408	9.2378	7.45225	7.92444	8.96724	8.53516	7.07419	8.77969	7.90982	7.35033	8.62914	8.50111	9.40568	7.32912	6.82386	6.44497	7.44945	7.78019	7.9583	8.82094	7.78375	9.50898	7.76727	9.01004	8.08303	9.65414	7.91142	8.35174	7.62756	9.36391	8.30807	7.67614	7.15057	6.6462	7.35094	9.78153	8.31655	8.97272	7.70004	8.92252	8.21148	7.60598	8.9647	6.91573	7.31297	9.48579	7.01057	7.45459	8.44852	7.73248	8.2091	8.2885	8.26349	8.79746	8.51074	7.6257	8.45383	8.93958	7.71024	8.38975	8.71691	8.4504	7.82271	8.43046	9.12061	9.1381	7.57988	9.41379	8.02765	8.75304	7.85487
"200636_s_at"	12.3098	11.0445	12.3675	11.1466	10.9616	11.3159	10.4077	10.8406	10.4916	10.8113	9.75121	11.9642	12.4631	11.4293	12.0684	12.1332	11.3418	11.4044	10.9389	12.1471	11.2864	10.296	12.3483	11.668	12.8366	11.4612	11.3924	12.0981	11.997	11.3087	10.4796	8.8459	11.8436	9.19795	11.8577	12.3504	12.53	12.6602	9.83465	11.5801	11.721	10.6162	10.4691	11.8007	11.9337	12.2007	10.8105	10.9009	10.909	10.674	11.3569	11.2241	10.6757	10.5518	10.8937	9.51265	11.0305	10.8829	11.5418	12.1887	11.413	12.3829	11.5009	12.5396	11.3762	12.7644	11.48	10.838	11.1823	12.631	12.1035	11.0864	10.4987	10.3677	10.9256	12.4365	11.9949	12.2799	8.60549	11.745	11.2469	10.1081	12.0884	8.49909	9.95872	12.799	10.527	10.995	11.3572	10.3274	10.5409	11.8354	11.5348	12.0119	11.9808	10.3144	11.9608	12.6186	11.7442	11.4536	11.129	12.0419	10.4582	11.1258	12.4743	12.3219	10.4733	12.7421	11.3942	11.8641	11.28
"200637_s_at"	9.4604	6.17572	8.32472	9.18832	6.97096	8.37922	5.77446	6.81389	5.77628	8.3509	6.52991	7.79238	8.34704	7.62735	9.69171	8.37158	7.41956	8.86348	7.4213	8.89661	7.46598	7.17815	8.34531	9.54392	9.21158	8.17532	8.56359	9.09259	9.20331	7.87729	6.73811	6.04415	8.13766	6.40897	8.54367	9.70256	9.52387	9.25728	7.13575	7.53935	7.87296	6.4478	6.46346	9.1659	7.65341	8.12764	7.60215	6.62732	8.87217	6.29949	7.8514	6.94099	6.57525	7.13508	7.30469	6.88354	8.38619	6.13649	7.84465	7.99727	8.76706	10.5504	8.39236	9.73644	8.48527	10.5144	7.52864	6.24092	8.42715	9.83544	8.24663	8.06538	7.69609	6.64417	8.07166	7.78233	7.9719	9.08594	6.09411	9.501	8.76167	6.35261	9.71874	6.10838	6.11823	9.94927	6.37425	5.48869	8.47284	7.13017	6.97447	7.58532	7.9602	9.18956	8.24489	5.88783	8.51935	8.53198	6.97434	8.66013	8.47738	7.41054	8.09705	7.33478	9.60224	8.78521	7.47992	9.75841	8.37943	7.83755	9.24005
"200638_s_at"	12.5828	12.6321	11.8032	13.2219	11.6186	11.3037	11.1138	10.8773	10.7276	13.0004	10.5277	11.6473	10.9148	11.9746	13.0731	12.331	11.2842	12.7881	12.148	11.8829	11.7977	11.3338	9.97662	12.4855	8.90549	12.5391	13.0501	11.8976	12.6242	12.191	11.6266	9.9934	11.4358	11.9716	12.3111	12.3835	11.9593	11.0226	6.88347	8.62462	12.9583	9.01493	11.3219	12.7422	11.7094	11.748	11.1994	10.725	11.6502	12.6057	10.7399	11.0154	10.9547	12.4136	11.9584	11.9958	13.5409	11.7196	12.0685	11.9854	13.3225	12.9445	13.1456	12.958	13.125	12.899	12.7387	11.7499	12.3759	12.3057	13.1277	12.9352	12.8484	12.9632	12.5091	8.18839	11.6606	11.9515	10.3252	13.048	13.1456	11.888	12.4528	9.54107	11.1171	12.014	11.3523	10.5819	12.4532	12.5042	9.09979	12.3832	12.5499	12.8256	11.912	11.5331	12.2234	12.1427	12.1517	12.4299	12.9155	11.5683	12.6105	12.6707	12.7893	12.0188	12.6667	12.4908	11.9831	10.1242	13.0811
"200639_s_at"	13.101	13.1222	13.2096	13.0991	12.9709	12.5415	12.8223	12.7191	12.8159	12.9919	12.8492	13.197	13.0138	13.1248	13.2378	13.1581	13.1367	13.5006	13.1817	13.0553	12.7525	12.5156	12.5788	13.0307	12.6208	13.2543	13.3488	12.9666	13.3434	13.0183	13.0978	12.5409	12.6064	13.4194	13.0125	13.2267	12.9093	13.0671	12.0808	12.2376	13.7441	12.3357	12.4986	13.0514	13.6037	13.2058	12.7374	12.9591	12.3117	13.3313	12.5693	13.1954	12.7317	12.9315	12.659	12.9086	13.7915	13.1367	12.8245	13.0009	13.2587	13.3624	13.5074	13.2585	13.7511	13.166	13.3247	12.9401	12.8733	13.1766	13.7373	13.1156	13.101	13.2394	12.7476	12.608	13.1222	13.2116	11.7615	13.3145	13.3084	13.2074	12.9884	11.0285	11.386	13.249	13.1948	13.0398	13.2527	13.425	11.3409	13.6469	13.4989	13.3595	13.329	13.2285	13.3596	13.3598	13.2914	13.0337	13.7323	13.3867	12.4723	13.18	13.4228	13.4427	12.7089	13.4418	12.9836	13.1714	13.2734
"200640_at"	13.3613	12.5278	12.1364	13.7248	12.0707	12.4896	11.7006	12.2934	9.59124	13.339	9.22403	12.7663	12.8122	12.6653	13.6193	13.3202	12.6225	13.7814	13.2596	12.9606	12.5762	12.6899	11.8422	13.201	12.0915	13.2885	13.7725	12.8269	13.6335	13.0973	10.866	8.49467	12.5334	10.5204	13.0585	13.3109	13.1061	12.9577	8.16309	10.283	12.8881	9.65483	11.7431	13.5324	12.6837	12.2828	12.6596	10.0433	12.487	12.984	9.75997	11.6191	9.33813	13.1426	12.8696	13.0285	14.0866	12.6781	12.9294	12.5865	13.7844	13.4396	13.7155	13.5239	13.9807	13.5045	13.7194	12.7794	13.3177	13.3599	14.0778	13.6103	13.5206	13.6773	13.2676	10.4187	12.6064	12.9546	11.501	13.2648	13.1562	12.8771	12.5408	10.8544	11.5149	12.8631	12.218	10.9339	13.0345	13.1843	11.0497	12.8321	13.0232	13.1644	12.5569	12.0255	12.8951	12.9113	12.8112	12.8576	13.3548	12.6662	12.6749	12.951	13.1255	12.9525	12.5107	13.12	12.5121	11.4147	13.2957
"200641_s_at"	11.8124	10.4358	9.85943	13.4056	9.51919	9.71374	9.25381	9.61226	8.25869	13.1409	8.23682	9.409	8.57371	9.65833	12.998	11.0751	9.276	12.3826	10.6775	9.59684	9.7524	9.97045	7.7894	12.0258	7.62478	11.0382	12.4483	10.3101	11.4383	11.196	9.26635	8.46068	10.7268	9.60918	10.9912	11.2193	10.8162	8.9164	8.89328	9.11091	9.82113	9.23144	8.60865	12.7347	9.25279	9.18084	9.18204	8.25207	11.0142	9.94088	8.15194	8.03805	7.7635	12.0721	10.6265	11.4619	13.64	9.02445	10.7358	9.25064	13.1495	12.9641	12.4588	12.3433	12.187	12.2684	11.9466	10.3601	11.7655	11.121	12.3868	12.2726	12.6248	11.7762	11.7974	7.15381	9.46533	10.7314	9.97636	12.7606	12.8841	9.68116	11.8393	9.51863	10.5105	11.0752	8.64528	7.09499	11.5887	11.7272	8.2911	9.7855	10.8999	12.0034	9.86513	8.49521	10.6787	9.96542	10.5077	11.4875	12.2089	8.7254	11.7671	11.5777	11.9862	10.2969	12.8032	11.3125	10.3236	8.00338	12.4018
"200642_at"	12.6532	12.8311	12.3554	12.8443	12.7223	12.5358	12.3642	12.2611	12.2192	12.3141	12.5489	12.5887	12.6206	12.779	13.2199	12.7553	12.6239	12.2128	12.7508	12.6929	12.5566	12.495	12.5714	12.5158	12.3991	12.6039	12.7914	12.7367	12.3109	12.598	12.5401	11.9772	12.3833	12.9944	12.4737	12.4828	12.7587	12.6065	11.5381	12.1292	13.0103	12.0506	12.3198	12.6751	12.106	12.7022	12.5757	12.3273	13.9005	13.0585	12.586	13.0513	12.7522	12.5547	12.6043	12.5416	13.3197	12.5906	12.4649	12.9345	12.775	12.9776	13.0227	12.5345	12.5614	12.6369	12.4778	12.5594	12.8169	12.6362	12.4619	12.8277	12.9064	13.2616	12.7859	12.5938	12.8969	12.8306	10.2797	12.5405	12.5624	13.585	12.5294	10.8879	10.6137	12.8545	12.8961	12.4902	12.9777	12.7431	10.2329	13.2998	12.8279	13.0902	12.7489	12.9562	12.8483	13.1588	13.1109	12.6494	12.9783	12.7499	13.3787	13.1989	12.7607	12.915	12.4992	13.1168	12.8328	12.7468	13.0356
"200643_at"	10.0855	8.52321	8.263	10.0925	8.61359	9.6834	8.00518	8.40051	7.6247	9.84552	7.59415	9.48238	11.0036	9.02467	10.022	10.0956	9.66918	9.86673	10.5049	9.81773	9.7406	10.0494	9.88544	10.05	10.188	9.55098	9.5626	9.84831	10.3964	9.74075	7.99465	7.215	9.35927	6.34909	9.79254	9.98891	9.6941	10.3373	8.17549	9.81036	9.28586	9.1282	8.68884	9.87659	8.56302	9.4504	9.71786	8.33597	10.066	8.77264	8.07935	9.27997	7.64789	10.4303	9.63907	9.01977	9.91273	8.48143	9.70147	9.48132	9.28912	9.90081	10.2134	9.69297	10.3624	9.71873	9.64671	8.14928	9.73117	10.1174	9.33459	10.0417	9.25136	8.81907	9.85357	9.54001	9.59113	9.79463	8.52203	9.97249	9.6254	8.84743	9.32646	8.92171	8.58489	9.77775	8.3487	8.18849	9.02649	8.63214	8.78671	9.51962	9.57779	9.82175	9.47254	7.88582	9.98844	9.57831	9.32748	9.6473	9.54743	9.77461	10.2016	9.61093	9.68078	9.85975	9.69153	9.70639	10.0606	8.71978	9.62772
"200644_at"	11.7632	12.1702	10.5869	12.0903	11.547	7.70233	12.027	11.9871	11.0293	12.0378	8.58648	11.5264	12.2087	11.2185	12.0621	11.5796	11.3905	11.4631	11.6552	11.6962	10.6551	10.5348	11.2693	11.2817	11.4192	11.4204	11.8584	11.3054	11.602	10.277	11.025	9.91865	11.2313	9.89335	11.3373	11.9389	11.349	11.8019	10.5675	11.1731	12.069	11.2452	10.5593	11.3865	12.1494	11.505	10.796	11.0697	10.0991	11.5871	10.2581	11.7583	11.1959	11.2394	9.64935	12.2742	11.7044	10.6944	11.0749	11.4197	11.1094	11.2222	11.7716	11.7727	11.7979	11.29	11.5169	11.0615	11.7172	11.1702	11.8904	11.2624	10.4013	11.1517	8.46924	11.2936	11.6621	11.6675	10.5249	11.2674	11.06	10.7072	11.0344	10.049	10.5129	10.9548	9.77896	11.2807	11.2581	10.8227	10.3743	12.0952	11.5037	11.9703	11.3851	10.8453	11.2504	11.6418	11.7549	10.8452	11.522	11.4838	12.6012	11.3148	11.3195	11.2033	10.4791	11.3864	10.9368	11.1824	12.0127
"200645_at"	12.3408	10.7573	11.5696	12.07	11.6697	12.0405	11.4649	11.9174	10.1585	12.2184	9.20982	12.0839	12.835	11.862	12.0305	12.0323	12.285	12.0918	12.0997	12.3542	12.1627	12.5864	12.705	11.9938	12.8437	11.9477	11.9367	12.4732	12.3786	12.0771	10.4336	9.68469	12.4739	9.52647	12.3325	12.4008	12.2727	12.7002	9.77367	12.06	10.5571	10.7706	11.5932	12.0737	11.265	11.6993	12.2384	10.6356	12.0642	10.7361	10.7006	11.868	10.2251	12.6068	12.2498	12.1768	11.809	11.6643	12.4238	11.9535	11.8945	12.2996	11.9057	12.4601	11.8948	12.3932	11.8148	11.4027	11.9347	12.5871	11.7923	12.1451	12.0909	12.0505	12.2318	12.5785	12.0851	12.2111	10.6924	12.0607	11.6895	11.8635	12.0631	10.4183	10.2563	12.0613	11.8958	11.1292	12.2119	12.0554	11.0645	11.8391	11.7103	12.1257	11.8532	11.1621	12.2235	11.9756	12.4387	12.1739	11.3837	11.7769	12.1314	11.8442	12.1195	12.4002	11.2449	12.2496	12.0813	11.8191	11.5411
"200646_s_at"	7.59191	6.20952	7.71816	8.31559	7.05862	8.94621	7.52775	6.87225	6.66561	8.05541	6.5195	6.85035	7.91572	7.11389	7.57753	7.34207	7.37711	7.55858	7.21725	7.24127	7.80134	8.02842	7.80372	7.14386	8.30619	6.73717	7.72775	7.36148	8.62888	7.82824	6.6337	7.108	7.98385	7.20474	8.09495	7.89252	7.70163	6.71696	7.55778	7.42284	6.5441	7.66068	7.30159	8.34075	7.34171	6.91428	7.1572	7.16352	8.53166	6.38259	6.86972	7.04653	7.1903	8.28315	7.30317	7.60172	8.28554	6.4991	7.68818	6.74483	7.73939	7.65231	8.36823	7.8786	7.65869	8.06996	7.49128	7.21655	8.00207	8.38733	7.62707	8.28613	7.52595	6.79047	8.43711	7.88758	7.63579	7.65263	6.59581	8.289	8.10944	6.89611	8.6237	7.17038	7.52221	8.32721	7.06782	6.6271	7.7232	7.25667	6.48778	6.81924	6.70453	8.00769	6.80221	6.00524	7.45909	6.27019	6.76782	9.33941	7.70485	6.34547	8.53479	7.18505	8.04461	8.58636	8.66033	8.84163	7.85724	5.8577	8.72421
"200647_x_at"	12.2794	12.4407	11.37	12.1394	11.8192	11.5767	11.0766	11.4616	11.9807	12.7053	12.6568	12.3072	12.9603	11.5876	12.4341	12.006	11.8294	12.4766	12.4466	12.4848	12.1194	12.0362	12.0949	12.8259	12.9318	11.837	11.9871	12.0803	12.7397	12.2266	11.7282	10.9662	12.0074	11.5266	11.9552	12.1989	12.3819	12.6648	11.2551	13.2458	13.0521	12.5189	11.5685	12.2497	12.4716	11.648	12.3639	12.0752	11.4045	12.7074	11.4764	13.1379	12.0333	12.527	12.0443	11.8889	13.107	11.3186	11.8999	11.9508	12.0369	11.9078	12.3031	11.4254	12.4313	11.7947	11.8685	10.9038	13.2666	11.7838	12.3234	11.6814	10.7963	11.3391	11.5731	12.8232	12.0733	12.3578	10.4868	12.0732	12.3681	12.202	12.3554	11.5669	11.2044	12.6016	11.1085	10.9406	12.0543	11.8581	11.0726	12.781	12.3549	12.4906	12.4516	12.0317	12.129	12.3687	12.1189	11.8932	12.6195	12.8202	13.0994	11.8406	12.0845	12.7284	11.9925	12.3016	11.8213	11.8366	11.8274
"200648_s_at"	10.2067	8.95788	7.83405	11.9581	9.28222	9.54135	7.25453	7.88833	7.29652	11.4487	9.50285	9.59894	10.9139	9.39543	10.9636	9.96962	8.75746	9.03743	10.7601	9.48427	9.15856	10.0642	8.99944	10.9396	9.43162	9.02034	10.9538	9.20181	10.2835	10.1172	7.8018	7.28237	8.14347	7.26627	9.65516	9.88681	8.84466	9.49242	8.26911	9.85105	9.05802	8.55356	10.0649	11.0694	10.9715	9.25314	9.80818	8.01177	12.1671	8.20005	6.86775	7.29852	7.18422	10.6731	8.98319	8.98994	10.9228	8.70593	9.95061	9.10068	11.3022	11.0287	10.5341	9.76825	11.298	9.49641	10.0848	7.42771	10.7896	10.2166	9.52571	10.0116	10.625	9.42017	10.5113	8.72116	8.97735	9.13795	8.76159	10.7064	11.8017	10.2625	10.2952	8.35815	7.62177	8.88292	7.17938	7.20858	10.1196	11.542	8.01693	7.36001	9.01711	9.91401	9.50162	8.84598	8.50765	8.57977	9.81963	11.0831	10.219	9.98103	11.3078	10.4686	10.2129	9.64562	9.11325	10.0711	12.1281	8.23097	10.3139
"200649_at"	9.67596	8.61208	9.08021	9.6149	9.36193	10.7304	8.2758	9.0881	7.94442	9.59696	6.82329	9.46792	10.5561	8.98285	8.88453	9.70485	9.75185	9.77923	10.0123	9.80444	10.0168	10.6033	10.17	8.71323	11.2073	9.00243	9.33596	9.59868	9.91854	9.97269	8.56635	7.74029	9.99019	7.90194	10.1961	10.0434	9.83105	9.78989	8.4354	10.4687	9.15465	9.34919	9.10188	9.94587	8.44972	9.19135	9.87663	8.06468	10.4748	8.75938	8.58191	9.57238	7.76638	9.48122	9.96737	8.86288	9.7592	7.80391	10.1375	9.21639	9.6036	9.48172	10.0846	9.99165	9.54379	10.3479	8.87301	8.56542	9.64348	10.3753	9.8466	10.0077	8.92257	8.76335	10.3243	10.5726	10.6854	9.87423	8.73365	9.41938	8.93235	8.8312	9.87263	7.99261	8.87194	10.07	8.61548	8.6468	9.07504	9.00852	9.00308	9.02718	8.84414	9.72211	8.95185	7.9113	9.58269	8.98971	8.30458	10.4554	9.63625	9.48914	9.92693	9.20563	10.182	10.2426	9.41188	10.4067	10.4639	9.5271	10.0052
"200650_s_at"	13.4192	13.6323	13.9665	14.2771	13.8352	13.9832	12.7971	12.8853	11.8533	14.1027	12.4421	13.0955	13.3601	13.4998	14.5587	13.4366	13.3209	14.2615	13.7596	13.639	13.4453	13.6866	13.3122	14.0359	13.0458	13.8339	14.3509	13.7178	14.0554	13.8162	12.8907	11.7839	13.4582	13.5342	13.6912	13.6084	14.0744	13.4836	12.0142	12.2781	14.0566	12.5524	13.5412	14.0927	13.7125	13.4341	13.7773	12.4674	14.3539	13.7914	12.9968	13.2244	12.1085	13.4056	14.1635	13.8421	14.1843	13.0461	13.7717	13.3101	14.1695	14.0986	14.2357	13.859	14.2318	14.1172	13.8906	13.674	14.0462	13.7946	14.5735	14.1837	14.0797	14.3072	13.6932	12.9842	14.1164	13.6485	11.5625	13.9332	14.2949	14.4358	13.8844	12.1191	12.4096	13.5965	13.3385	12.8037	13.5805	14.2704	12.0485	13.6977	13.8792	14.0274	13.1781	13.3287	13.5049	13.7966	13.7941	13.7241	13.7655	13.6058	14.6282	13.8856	13.9046	13.8507	14.2207	13.8189	14.3325	12.6824	14.4135
"200651_at"	13.4374	12.804	11.6356	14.1495	13.417	13.1931	13.2874	13.5776	11.6905	13.759	11.7977	13.4894	14.1218	13.4286	14.1256	13.6521	13.1913	13.587	13.7936	13.5372	13.3333	13.8113	13.5326	14.0896	13.8983	13.2137	13.8877	13.6065	13.8163	13.5288	11.8217	10.889	13.679	11.4363	13.586	13.6081	13.5863	13.718	11.3936	13.1908	13.7725	12.6418	13.3981	13.8536	14.1843	12.985	13.7257	12.0473	13.3061	13.7812	12.0526	13.8271	12.1851	14.1135	13.3724	13.8447	14.2777	13.2948	13.6051	13.4595	14.4138	13.734	14.0324	13.6932	13.7084	13.654	13.5886	13.4595	13.8602	13.7609	13.6694	14.2548	14.2353	13.7054	13.4582	13.4304	13.713	13.9472	10.8143	13.6081	13.8733	14.0324	13.5652	11.4624	11.2071	13.6771	13.3446	13.1603	13.5698	13.72	11.0501	13.4173	13.6126	13.9226	13.5175	13.2887	13.632	13.4972	14.0349	13.8237	13.4248	13.7988	14.3545	13.7285	13.5883	13.7983	13.7937	13.6625	13.5355	13.1739	14.2547
"200652_at"	11.1592	10.7379	9.67231	11.5817	10.624	10.3685	9.98191	10.4011	9.64534	11.4616	8.79791	10.7936	11.5626	10.7778	11.7442	11.1346	10.6445	10.809	11.2038	11.0054	10.7602	11.2154	11.2927	11.1571	11.202	11.1521	11.2871	11.218	11.5192	10.6727	9.50973	8.51961	10.7091	9.43148	11.0017	11.0798	10.8672	11.3325	9.69992	10.3558	10.6251	10.1175	10.2512	11.2349	11.0963	10.5836	10.8219	9.73331	10.9256	10.7452	9.82677	10.9928	9.2062	11.072	10.6062	9.96355	11.0483	10.8299	10.9721	10.9349	11.5969	11.0705	11.2973	10.8844	11.6023	11.0617	10.6997	10.2947	10.9628	11.1689	10.8638	11.2861	11.5181	11.3899	10.8419	10.8181	10.5324	10.6659	9.32709	11.1	10.7228	12.1374	10.3511	9.7785	9.58442	10.5701	10.9224	10.6936	10.7245	10.6285	10.03	10.4099	10.8414	11.0426	10.6576	10.7943	11.0728	10.5232	11.3531	10.5708	10.7743	10.5096	11.4032	11.539	10.8386	11.1005	11.8369	10.57	10.9823	10.3341	11.2184
"200653_s_at"	12.6159	12.0562	12.8324	12.3487	12.6281	13.6333	12.7025	12.7749	12.0887	12.4156	12.0273	12.8728	12.7884	12.8524	12.7565	13.0432	12.9277	12.8859	12.1881	13.2114	13.7106	12.7119	13.5021	12.3944	13.3553	12.9155	12.8837	12.8825	12.9019	13.0658	12.6103	12.1431	12.8056	12.1096	12.9873	12.6046	12.904	12.9894	11.7593	12.5608	12.808	12.1931	11.958	12.7453	11.945	12.7687	12.3617	12.2678	11.9426	12.4502	12.7368	12.8064	12.3616	12.9044	13.2127	12.2401	12.6629	12.4841	12.8675	12.9745	12.1676	13.0878	13.0908	12.5729	13.0854	12.9854	12.5611	12.533	12.6106	13.0458	12.6835	12.0934	12.396	12.6144	13.6263	12.9364	12.9587	13.0686	11.2112	13.2159	13.1114	12.9936	12.7537	11.0465	10.629	13.1091	13.2874	12.5409	12.8835	12.5049	11.5616	12.4065	13.1096	12.6829	13.1194	11.9281	13.2931	12.6891	12.5222	13.4534	12.732	12.9946	13.2389	12.702	13.074	13.6761	12.1329	13.3897	12.5791	12.8311	12.3446
"200654_at"	11.8136	10.1568	10.0809	11.6592	11.3366	10.9808	9.62452	10.6677	9.29569	11.4764	9.01274	11.4819	12.3429	11.1116	11.4855	11.6425	11.5389	12.1981	12.0059	12.2359	11.2698	11.3378	11.6857	11.3844	12.0755	11.5315	11.8374	11.6425	12.3047	11.3071	10.1945	8.71056	11.6387	9.19703	11.4777	11.9415	11.41	11.9081	10.04	11.8252	11.42	11.794	10.9583	11.7548	11.0259	11.4741	11.0739	10.1823	12.5407	11.3358	11.2	11.5464	10.1328	11.3561	10.8606	10.3434	11.8629	10.4198	11.5011	11.4963	11.8681	11.7257	11.5192	11.5445	11.731	11.7899	11.188	9.68109	12.2515	11.8715	11.7364	11.6779	11.3371	11.4954	11.1162	11.7257	11.4926	11.5665	9.37361	11.7957	11.5348	11.2629	11.2887	9.7329	9.84863	11.6862	10.6127	10.528	11.2442	11.1192	10.1637	11.5206	11.4453	11.5991	11.3234	9.6521	11.8076	11.1424	11.5062	11.3187	11.8513	10.9976	12.082	11.4828	12.0106	11.8457	11.8841	11.7585	11.7517	11.0749	11.9498
"200655_s_at"	13.3554	12.9033	13.7823	13.2494	13.3381	13.7954	13.1981	13.1979	12.5722	12.9558	12.983	13.3449	13.3914	13.4339	13.1632	13.6681	13.4204	13.3726	12.912	13.8107	13.9024	13.0646	13.6554	13.2588	13.7301	13.6204	13.5138	13.548	13.2187	13.471	13.489	12.6784	13.2024	13.2745	13.6904	13.1607	13.5621	13.6155	12.1731	13.0974	13.6158	12.456	12.7597	13.3419	12.8049	13.6624	13.0517	13.1298	12.6735	13.5586	13.567	13.3981	13.0829	13.2276	13.7013	12.8179	13.2457	13.4534	13.3663	13.5702	12.9199	13.4119	13.5961	13.3859	13.8385	13.6939	13.377	13.2088	13.1715	13.6691	13.382	12.8151	12.9908	13.3923	14.0408	13.3083	13.2871	13.5534	11.7117	13.6062	13.7548	13.5441	13.1614	12.1665	11.6017	13.5881	13.6081	13.2361	13.361	13.3495	12.2795	13.0912	13.7862	13.4362	13.6218	12.7766	13.7961	13.7625	13.4977	13.6673	13.4931	13.6204	14.0262	13.4967	13.7243	13.9951	12.9042	13.7224	13.2041	13.552	12.8862
"200656_s_at"	11.2339	7.9326	7.94121	11.5414	9.67594	10.4233	8.15036	9.08997	6.69534	11.6925	7.45338	10.1016	11.6739	9.7794	11.3631	10.9967	10.3569	11.8966	11.3202	11.1282	10.5511	10.7704	10.4568	11.1525	11.2957	10.6348	11.5534	11.1474	12.1144	10.7599	8.37499	7.25907	10.8624	7.25312	11.1736	11.2306	10.885	11.318	7.53055	9.66318	9.49267	9.47664	8.99047	11.8203	9.32508	10.1323	9.84903	8.31211	12.8908	9.67091	8.53439	9.6065	8.32937	10.7682	10.1376	9.76568	11.9901	8.02957	10.7009	10.0158	11.8207	11.7546	11.5489	11.288	11.5158	11.5501	10.8301	8.03622	11.8729	11.7705	11.5508	11.5447	11.5513	10.7906	10.5432	9.55128	10.3868	10.8889	8.58359	11.7851	11.5399	10.4524	11.0671	8.5907	9.68018	11.0966	9.37421	8.23295	10.3927	10.4898	8.5015	9.73624	10.3431	11.1081	9.64933	7.42574	10.7073	9.84328	10.2243	10.8805	11.3864	9.2207	11.6336	10.8329	11.1308	11.271	12.2138	11.0576	10.8952	8.86934	11.5805
"200657_at"	13.5433	13.3473	13.9511	13.0585	12.9979	12.6132	12.6735	12.7603	13.0219	13.063	13.1624	13.7842	12.9252	13.5753	12.9763	13.7684	13.269	12.2129	13.3047	13.7868	13.0153	11.9153	13.363	13.2565	13.1384	13.7858	13.394	13.6906	13.3145	13.0042	13.9154	12.8689	13.2925	13.4001	13.0028	13.681	13.7916	13.6428	12.1437	12.8565	13.4958	12.3746	13.1723	13.6631	13.2893	13.9649	12.7659	13.2168	12.6206	14.0629	13.945	12.8652	13.9574	13.3473	12.4313	13.1869	12.913	13.541	12.9273	13.898	13.3482	13.8521	13.4656	13.3958	14.0987	13.6017	14.1494	13.0444	13.3517	13.7977	13.1344	13.4111	13.6684	13.8314	12.1861	12.9097	13.1797	13.7647	10.9716	13.9394	13.6486	13.7148	13.6588	12.3244	12.2165	13.9438	13.2948	13.0987	13.6616	12.7213	11.7725	13.3727	13.8611	13.6934	13.4665	13.3131	13.7353	14.0472	13.4206	12.9972	13.5448	13.3228	13.3244	13.7341	14.0132	13.811	12.2225	13.9687	12.4453	13.3323	13.8494
"200658_s_at"	9.68464	8.72639	7.489	10.1989	9.26904	9.41565	8.38673	9.23296	7.23803	10.0305	7.01033	9.71672	10.8562	9.32355	10.2752	9.93056	9.80558	10.3904	10.3132	10.2893	9.52761	9.03917	10.0321	10.4951	10.697	10.0695	10.4221	9.95483	10.5655	9.74217	8.6873	6.6799	9.98914	7.01026	9.86648	9.8693	9.82219	10.1601	9.10969	9.99794	10.3324	9.3893	8.20858	10.3564	9.21612	9.41067	9.53592	8.2101	9.37941	10.1409	7.84807	10.4118	8.52071	10.2811	9.11409	9.42661	11.0627	9.12728	9.25435	9.5375	10.9747	10.4642	10.2645	9.79111	10.4501	9.99654	9.73233	7.96692	10.5147	10.4147	9.85762	10.6517	10.8064	10.8098	9.42762	9.73287	9.34881	10.1533	7.00971	10.4587	11.0097	10.4085	10.0058	7.3458	7.7923	9.72253	9.18955	8.25253	9.69543	10.0304	6.83682	10.0099	9.88739	10.4248	9.09206	9.36064	10.2751	9.37309	10.0338	9.62265	11.0387	9.50522	10.7569	9.90998	9.99747	10.1501	10.0408	10.2457	9.10679	8.71414	11.1341
"200659_s_at"	9.58873	8.47678	8.03557	9.15644	8.75651	9.3999	8.35549	8.54692	8.75165	9.01858	7.59829	9.8048	9.63995	9.19179	8.80557	9.60178	9.40236	9.56638	8.94308	10.2379	9.55983	8.49967	9.82876	9.6742	10.3609	10.1535	9.60832	9.9405	10.3349	9.60279	9.21078	7.91707	9.36364	8.61664	9.49326	10.12	9.54906	10.1474	8.89607	9.67325	9.03938	9.47939	8.36297	9.79723	8.54313	9.17105	8.72178	8.2838	9.53029	9.64641	7.70817	9.6836	8.63766	9.68838	9.08591	8.21424	9.49662	9.00275	8.91261	9.39472	9.55232	9.73062	8.87134	9.47339	8.82392	9.58232	8.81275	8.15307	10.1044	9.90581	8.92956	9.51301	9.60375	10.0553	9.3339	9.31255	8.59244	9.86253	8.04521	9.63091	9.98188	9.09443	9.49525	8.43181	8.52919	9.12896	9.48	7.89565	8.99776	8.77551	8.83794	9.2724	9.844	9.81777	9.33542	9.1824	9.91373	9.54775	9.90285	8.86056	9.23471	9.27971	9.83628	9.52489	9.78537	9.85617	8.82894	9.56632	7.96532	8.73974	9.96199
"200660_at"	11.2991	11.957	9.97577	12.8174	11.8992	11.1975	10.2443	10.4156	9.97238	12.9201	10.6347	10.7899	13.009	11.5306	12.8969	11.4164	11.7306	13.1263	13.0835	11.4439	11.4304	12.2822	10.9196	11.9582	11.2508	11.7412	13.0166	11.5004	12.0612	11.6109	10.344	9.31386	11.1951	10.0621	11.7959	11.7605	10.632	11.5953	11.0167	11.1734	12.4647	11.1551	11.6885	12.5516	12.4363	11.0492	12.2856	10.7828	11.0541	11.4353	10.473	12.0223	9.83758	12.0013	11.518	11.2959	12.7089	10.7949	12.2564	11.0167	12.8613	10.9352	13.9087	11.3861	13.1096	11.2037	12.5362	9.92519	12.2555	11.272	13.3571	12.4609	11.9417	12.0343	11.5046	10.5574	12.2698	11.4908	10.7943	12.0946	13.0959	12.5968	10.7006	10.4734	11.1152	10.9888	10.6623	10.6195	11.2433	12.6894	9.96463	12.3121	12.2021	12.3973	11.3253	10.5899	11.2973	10.8687	12.2098	11.5323	12.8733	11.4579	12.1321	12.0518	11.4239	11.8397	12.7815	11.0518	12.7211	10.4058	12.8284
"200661_at"	12.594	11.7088	11.9265	10.6378	10.6993	10.7758	9.97068	10.8601	8.6268	11.8495	8.37506	12.083	11.0841	11.3119	12.1594	11.9593	11.4936	12.2083	11.6856	12.5176	11.3007	11.3178	12.6105	12.6844	13.0292	11.3973	11.6625	12.7839	12.1025	11.0829	9.8827	8.64406	12.0586	8.97406	11.715	12.8163	12.606	13.0334	9.24514	11.469	11.7908	9.84672	10.3359	11.8275	11.218	11.2917	11.5835	10.6053	11.1654	10.9161	9.77386	12.842	9.92593	10.6645	10.8552	10.4356	12.7468	10.4482	11.8043	12.0052	11.1401	12.7871	11.5964	12.8492	11.5008	13.0185	11.1519	10.1807	12.8538	13.1241	12.3661	12.9437	11.8315	12.156	10.6737	12.7471	11.4615	11.6083	11.2497	11.8921	11.4691	9.38388	12.2304	8.98813	9.87136	12.5318	10.4188	10.6647	11.7005	11.0035	10.6437	12.5511	11.1821	12.6011	11.4692	10.8107	11.8525	12.477	10.179	11.2965	12.7769	11.3305	11.5664	10.9552	12.3332	11.6647	11.4366	12.791	11.1414	11.6148	11.6487
"200662_s_at"	11.8728	12.6897	10.9782	12.6101	11.3255	11.6925	11.0883	10.7772	10.4488	12.014	11.3007	11.5925	12.0042	12.0026	12.545	12.1385	10.7855	11.8907	12.3431	11.2919	11.8919	11.6273	10.327	11.6957	9.97913	11.7716	12.5477	11.4521	11.8676	12.0136	11.0117	10.2537	11.1257	11.9874	12.165	11.7464	12.1281	11.1902	9.87117	9.78757	11.9939	9.97262	11.6782	12.2179	12.6964	11.3987	11.5363	11.1264	11.6349	12.3771	10.6283	10.7943	10.2785	12.0581	11.864	10.8858	12.3751	12.0137	11.8806	11.5211	13.3152	11.9652	12.3918	11.8344	12.7442	11.8536	12.0769	11.0064	12.3164	11.5186	12.185	12.6136	12.5621	12.4535	12.2372	9.86206	11.8258	11.9543	9.81625	11.5458	12.0701	12.8187	11.5139	10.5226	10.5913	12.0374	11.6171	11.2452	11.7253	11.6102	9.91297	12.3136	11.8476	12.1045	12.0198	12.2692	11.7129	11.8789	12.8671	12.0264	12.3482	11.5903	12.3968	12.4343	11.5079	11.4184	11.4909	11.6703	11.4549	10.4408	12.8725
"200663_at"	13.8788	13.0625	13.6411	13.3032	13.6405	13.9639	12.7059	13.0262	12.9517	13.4414	12.5213	13.5769	13.7519	13.5125	13.3241	13.5093	13.5129	13.521	13.4851	13.7654	13.7112	13.9896	13.8407	13.3157	13.6503	13.7701	13.3729	13.4417	13.6525	13.582	13.1436	12.8084	13.7816	12.2597	13.7884	13.9887	13.4141	13.7895	12.2562	13.4436	13.1839	12.926	13.7086	13.5576	13.4018	13.7858	13.6324	13.4836	13.1791	12.8013	13.0673	13.0839	12.9607	13.2505	13.8171	12.4061	13.2203	13.6765	13.7138	13.5629	13.0536	13.6064	13.5589	13.7425	13.7829	13.585	13.2701	12.7146	13.2208	13.6181	13.3841	13.3943	13.4571	13.1861	13.6541	13.3955	13.7862	13.6433	11.9747	13.8057	13.5746	13.184	13.3168	12.4716	12.4794	13.4519	13.7065	13.3491	13.3402	13.4595	12.6476	13.0272	13.5876	13.6838	13.7187	12.8592	13.7115	13.4193	13.4784	13.7347	13.2665	13.655	12.7866	13.7326	13.8529	13.7262	14.1284	13.5787	13.9379	13.5517	13.3001
"200664_s_at"	8.64164	7.9975	8.18108	10.464	7.49313	9.68357	6.91397	7.42084	7.38649	10.6054	9.87796	8.24508	9.03587	9.32503	9.82282	8.17693	8.26587	8.34963	11.1452	8.45728	9.65383	8.50523	8.53697	9.43453	7.99686	7.86709	9.40894	8.34451	9.15601	8.73106	8.17495	7.85513	8.22792	7.18626	8.38087	8.47602	8.32414	8.43563	7.61052	8.79761	8.64785	8.47331	7.79462	9.6088	11.5706	8.04403	8.83473	7.99235	8.87404	8.53669	7.44654	8.45189	7.23302	8.62794	8.47764	7.96821	9.54532	7.22679	8.37018	7.68778	9.82671	9.50413	10.0998	8.92066	10.5504	8.67682	9.68011	7.12732	8.72052	8.82813	10.1895	10.162	9.4337	9.04918	10.1211	7.78211	8.28448	8.21562	7.16989	9.02	10.0191	9.48154	8.83177	7.94166	8.07369	8.41953	8.58844	7.68738	8.74466	10.049	7.29808	8.20312	8.23755	9.23716	8.07184	8.33913	8.53983	8.29949	8.42982	9.22318	12.1753	9.03817	9.48534	9.13736	8.71758	8.46138	9.61225	8.4804	9.38178	7.60559	9.92914
"200665_s_at"	10.3757	12.1052	10.188	12.204	12.5597	11.7701	10.4053	10.3091	9.94488	12.5317	12.1495	10.3484	9.82569	11.1787	12.1733	11.0508	10.6436	13.2553	13.9642	10.666	12.1552	14.1467	11.0976	11.2212	10.3877	10.4917	13.5989	10.5615	10.1077	11.7686	9.40912	10.8139	12.0639	8.06788	11.9901	9.89794	10.1067	10.112	9.21969	9.03659	12.43	11.2378	13.7488	12.6508	11.7675	11.006	12.8893	11.0674	11.5909	11.2774	10.9971	11.7535	10.1973	11.8671	13.0216	10.9913	13.4902	10.9898	13.2397	10.6852	12.6014	9.90556	13.2681	10.5471	11.8702	10.7109	11.0504	10.4203	11.6756	10.6169	13.1671	12.6944	11.6662	10.6154	12.2716	10.1331	13.3708	10.5081	10.8389	11.0176	11.9183	12.3117	10.5226	9.908	9.4094	11.1245	11.451	11.955	10.927	12.407	8.67574	11.6928	11.0905	11.8998	11.3331	12.4769	10.8502	10.8572	9.49437	12.5929	10.1314	11.9378	11.6292	11.6695	11.0846	10.8252	14.1895	10.6031	14.4966	10.7139	13.541
"200666_s_at"	10.1312	9.52551	9.31993	10.9612	8.64075	10.3112	8.384	8.6501	7.56706	10.9214	10.3817	9.57805	10.099	10.2693	10.155	9.86237	9.23322	9.27776	11.6411	10.0659	10.2872	9.44508	9.84002	10.1082	10.0238	9.22389	10.339	9.98758	10.1644	9.61937	8.31215	7.57513	9.64134	7.55904	9.68007	9.90365	9.55628	10.1737	7.60516	9.1772	9.33722	8.42043	9.68432	10.4526	11.836	9.50237	9.76018	8.54314	9.07344	9.47228	8.11274	8.87657	8.14334	9.41833	9.52	8.69269	10.631	8.93471	9.82626	9.24557	10.4716	10.3118	10.9888	9.98718	11.6137	10.0219	10.7576	8.78167	9.97615	9.99648	10.6625	10.6188	10.0061	10.1808	11.0908	9.34235	9.70039	9.88492	8.04729	9.71232	10.306	10.1429	9.47851	7.88736	8.36015	9.7865	9.43167	8.00348	9.64014	10.4677	7.7398	9.93194	9.52929	10.9253	9.42485	9.39113	10.1416	10.0519	9.67099	10.0659	12.4097	10.0858	10.1995	10.3956	9.81938	9.85955	9.28047	9.94412	10.217	8.82726	10.3941
"200667_at"	11.9971	12.134	12.2413	11.8167	11.7903	12.2485	11.6471	11.2098	11.6503	11.318	11.7628	12.1145	11.4604	12.1549	11.8619	11.967	12.1268	11.5213	11.6007	11.973	12.0037	11.7909	11.9882	11.779	11.6364	12.1106	11.8814	12.1705	11.9878	12.1704	11.866	11.3062	11.1873	11.8814	11.9726	12.1559	12.0588	12.0315	10.7572	11.5579	11.5353	11.1695	11.4842	11.6863	11.5844	12.0496	11.8784	11.9334	11.986	11.5276	11.8029	11.7855	11.4803	11.9191	12.0651	11.66	11.6485	12.3746	11.8483	12.2163	11.4152	12.0028	11.9431	11.9768	12.1377	12.0741	11.8066	12.254	11.6248	12.0423	11.572	11.7045	12.1948	12.0583	12.0945	11.6444	12.0434	11.9183	9.81461	11.909	11.6135	12.5702	11.6007	10.1389	9.70433	12.0592	12.6677	12.2438	12.2226	12.2783	10.626	12.154	12.1549	12.0182	12.1223	12.5073	12.1275	12.1094	12.235	12.0722	11.2302	12.195	11.6657	12.3909	12.0556	12.1396	11.7388	12.0857	12.092	12.0229	11.8474
"200668_s_at"	12.5451	12.4968	12.1461	12.6267	12.0304	11.9536	11.608	11.6176	11.2323	12.6103	11.233	12.1908	11.2562	12.1793	12.5383	12.4387	11.9196	11.8887	12.0227	12.2129	11.9237	12.2301	11.0261	12.2475	10.7495	12.5193	12.491	12.3816	12.2333	12.2874	11.6247	10.5629	11.7824	11.2515	12.2402	12.5547	12.4087	11.7977	10.138	10.4274	11.8781	9.84693	11.8388	12.3362	11.7391	12.2396	12.1052	11.1211	12.3061	12.1121	11.6102	11.0367	10.8634	12.2208	12.0644	12.3933	12.5015	12.2811	12.2998	12.2802	12.6046	12.7257	12.4331	12.419	12.5105	12.5879	12.2041	12.4794	12.4975	12.2654	12.1204	12.4648	12.6813	12.5713	12.4223	9.99563	12.1743	12.3692	9.64643	12.7126	12.7019	12.5205	12.3065	9.99014	10.0167	12.4497	12.3909	11.8766	12.6686	12.4746	10.0736	11.9814	12.6044	12.3992	12.296	11.824	12.3754	12.3856	12.428	12.335	11.9659	12.106	12.7173	12.6156	12.5349	12.1721	12.5062	12.2891	12.5214	11.0153	12.4184
"200669_s_at"	11.4192	10.5628	10.06	12.2534	10.2922	10.6397	9.62461	9.97007	9.29743	11.8894	10.3841	10.4001	10.223	10.4263	12.0115	11.3601	10.1515	10.8875	11.0242	10.5946	10.3245	10.9021	9.76328	11.4133	9.39851	10.9983	11.4752	11.0072	11.2848	11.2059	9.63817	9.18059	10.6356	9.62112	10.9716	11.2045	11.1163	10.232	9.38438	9.77242	10.4166	9.37127	9.92525	11.8228	10.2827	10.2257	10.5625	9.52789	11.4447	11.0227	10.002	9.71628	9.72762	11.088	10.7318	10.9606	11.8188	10.1977	10.9309	10.3868	11.8679	11.9812	11.413	11.2121	11.592	11.7122	10.9915	10.6476	11.581	11.1069	10.9836	11.4627	11.8452	11.7348	11.399	9.21058	10.3379	10.927	9.7309	11.6254	11.8187	11.4187	11.3208	9.153	9.90148	11.0886	10.332	9.81912	11.507	11.5548	9.09575	9.82042	11.1596	11.5496	10.3074	9.96255	10.5696	10.3289	10.8546	11.1591	10.9055	10.3028	12.0096	11.5571	11.3969	10.6653	11.7372	11.0316	11.2994	9.15104	11.577
"200670_at"	11.2904	10.4763	9.17989	11.8709	9.61151	9.23901	8.02542	8.30252	8.6329	11.5692	8.61678	9.81298	10.4079	10.207	10.7499	10.5733	9.81706	9.41942	11.1795	10.0248	10.0438	9.53401	8.72561	10.5559	8.61075	10.5402	10.3687	10.6275	11.0686	9.72638	8.95965	8.45812	9.88616	8.25828	10.8212	10.7046	10.2359	10.1126	8.25548	7.93362	9.72166	7.47566	9.42477	11.1206	9.83218	10.1889	10.7627	9.16585	12.2212	10.0833	8.28417	8.6068	9.24433	10.9859	9.35146	9.59789	10.4642	10.6836	10.7486	10.7521	10.8055	11.0918	9.84727	10.4322	11.7671	10.3552	10.9	9.00471	10.8912	10.7202	9.79629	10.876	11.1479	10.7095	9.63859	8.0623	10.3376	10.4255	8.5221	10.9046	10.508	10.5456	9.90885	9.00778	9.666	10.6797	9.41552	9.32256	10.6259	9.04764	8.44858	10.6182	10.2533	11.0294	10.3431	9.01382	10.2374	9.9222	10.5998	10.0266	10.7689	10.1652	10.7391	11.3272	10.2164	10.1825	9.03632	10.1038	10.0622	8.98084	10.4935
"200671_s_at"	6.50579	5.68951	6.68692	7.39423	6.12533	6.81358	6.19811	7.25788	6.42311	6.98084	6.10117	6.34962	7.36219	6.44457	5.5555	6.21104	6.89635	6.35381	5.87566	6.31929	6.77263	6.58458	6.90597	6.69496	7.14057	5.89174	5.88908	6.82557	6.89984	6.21842	6.63751	6.98084	7.0899	6.79669	6.82328	6.59653	6.00411	6.5692	8.25118	7.59677	6.94369	6.7227	5.73857	6.68163	5.56837	6.33443	6.72782	6.56043	7.48556	5.69168	6.25181	6.46343	6.71098	7.79084	6.23183	5.75439	6.33933	6.36775	5.88986	6.06333	6.94656	7.1685	5.80813	6.37058	6.08105	6.4059	5.5349	6.61587	6.38093	6.20678	5.71874	6.06758	6.15343	5.52241	6.48714	7.07182	6.04481	6.83711	5.44749	7.75365	8.02112	5.15169	7.29817	5.6375	6.22552	6.43864	6.34199	6.3751	6.53021	6.41519	5.7066	5.91835	6.17329	7.0347	6.47431	6.2833	5.95838	5.84675	5.58335	7.2704	6.56937	5.84506	7.24949	6.39737	7.7901	6.34648	6.68131	6.57274	6.36815	6.68015	7.2148
"200672_x_at"	10.2153	7.99547	8.33891	11.7864	8.1745	9.17134	9.00882	8.76888	8.16387	10.7817	8.91431	8.36792	8.51474	8.47957	8.35148	9.2856	8.08232	9.99405	8.96975	8.74654	8.80084	9.84749	8.34255	10.1886	8.11589	9.17389	9.65255	9.55487	10.147	9.48015	8.59112	9.19433	10.0049	8.92221	9.70013	9.83951	9.46969	8.56094	9.07836	8.32874	8.28688	8.19171	8.42335	11.078	7.75788	8.51033	8.87124	8.1306	11.7603	8.11278	8.11155	8.21009	8.12966	10.7072	9.5428	8.70139	10.9969	8.56751	9.67069	8.06564	11.3988	11.0244	9.7493	11.2991	8.97203	11.3897	9.43811	9.10747	10.4211	9.86714	9.35588	9.63649	9.48537	9.07203	10.9037	7.98532	8.80748	10.0632	8.4339	11.2451	11.1994	7.34961	10.0551	8.28398	8.75922	9.70764	7.09732	7.41579	9.89926	9.86025	9.10291	8.00769	9.6368	10.495	8.8862	7.62139	8.9612	9.0047	8.53377	10.6593	10.3528	7.80514	11.0715	9.20821	10.9881	9.2856	9.68207	10.329	9.73726	7.49038	11.0208
"200673_at"	13.0905	12.8279	12.9427	13.1476	12.8845	13.3769	12.5924	12.2111	11.9358	13.1744	12.0895	12.5728	12.8112	12.9282	12.807	13.2399	12.541	13.1422	12.9426	12.777	13.246	13.6297	12.6426	12.7221	12.4026	12.6066	12.9618	12.5079	13.0112	13.0817	12.7073	12.285	13.0696	12.4689	13.2905	12.9308	13.0166	12.6145	11.0277	11.6712	12.5446	11.562	13.4844	13.3291	12.2806	12.7763	13.2913	12.7344	12.6825	12.6545	12.5463	12.5415	11.7953	12.8736	13.5245	11.5733	12.9182	12.9242	13.2472	12.4784	13.0693	12.8531	13.0968	13.2268	12.3687	13.0295	11.9309	12.0465	12.8325	12.695	13.0812	13.0538	12.9578	12.8614	13.4319	11.668	13.1486	12.9404	11.3587	12.9351	13.003	12.7537	12.5206	11.5732	11.864	12.859	12.9137	12.7149	12.7776	12.936	11.4295	13.0028	13.1511	13.0044	12.9566	12.7447	12.8833	12.7379	13.1304	13.1678	13.0134	12.8789	12.7778	13.1432	13.0659	12.7448	13.0749	12.9595	13.3449	12.6878	13.0864
"200674_s_at"	14.6407	14.7116	13.9214	14.7434	14.9531	14.6569	14.892	14.8995	14.7817	14.7622	14.7574	14.8272	14.9906	14.9314	14.8153	14.8083	14.8589	14.836	14.8549	14.7488	14.7111	14.87	14.8025	14.992	14.9108	14.8464	14.8217	14.8547	14.7235	14.7179	14.8223	14.6289	14.8178	14.823	14.74	14.7529	14.7433	14.7756	14.7621	14.8291	14.836	14.8006	14.9373	14.6616	15.0163	14.7248	14.9173	14.4717	14.5699	15.0071	14.7908	14.9014	14.7521	14.857	14.7628	14.8505	14.4955	14.9901	14.8223	14.8913	14.9773	14.6393	14.7611	14.7802	14.8713	14.557	14.8725	14.8848	14.8184	14.7482	14.7099	14.879	15.0949	14.8444	14.7566	14.9982	14.8027	15.0074	13.4656	14.7825	14.9013	15.2546	14.8033	13.7862	13.6329	14.8605	15.0902	14.9919	14.999	15.0708	13.1816	15.0018	14.9872	14.9602	15.0053	15.1279	15.0067	14.9366	15.1762	14.8675	15.0167	15.0081	15.0391	15	14.7001	14.9122	14.4654	14.8359	14.9694	15.0339	14.9274
"200675_at"	10.384	10.811	8.94077	10.6699	10.9089	12.7514	10.6146	11.0215	8.01293	11.4202	7.16604	10.5062	11.26	10.7429	10.6529	11.0509	10.7386	11.665	11.4962	10.981	12.7038	12.4799	11.6481	10.7884	11.2206	10.6095	11.9516	10.947	11.2431	12.4862	7.86497	8.20347	10.964	7.41449	12.2972	10.5235	10.6443	11.0115	8.59034	10.0455	11.5658	9.42077	11.1384	11.3956	9.84764	9.61903	11.9535	9.86422	12.2515	10.6773	9.27328	11.3896	8.34689	11.498	12.6776	10.8944	11.8934	8.93459	11.9949	10.0981	11.229	10.3281	12.0647	10.7957	10.4758	10.9825	9.96704	9.97581	11.1621	11.1012	11.6765	11.3876	10.2493	10.1636	12.8129	10.4573	11.8206	10.7581	10.1134	10.7643	10.6374	10.0594	10.4556	9.2662	10.8276	10.9464	10.6282	9.68487	10.7716	10.0185	9.47838	11.1976	10.7699	11.1398	11.1613	8.11763	11.1842	10.1475	9.47756	12.6718	11.1128	11.4616	11.9106	9.97326	10.6139	11.5155	12.2984	10.4717	12.1506	10.3007	11.7409
"200676_s_at"	7.8935	6.76956	6.57444	7.48293	7.55304	8.78749	7.25924	7.39126	7.00195	7.57362	7.68506	7.71323	8.00464	7.37093	6.52018	7.88705	7.65593	7.50739	7.19736	8.42208	8.63115	7.75141	9.04242	7.58444	8.85271	7.7213	7.62277	7.9809	8.48918	8.61258	7.40128	6.76232	7.71318	6.77388	7.93492	7.92896	7.84449	9.11053	7.727	8.32775	7.40655	7.63166	7.21862	7.71447	7.60954	7.60192	7.63863	7.74776	7.3535	7.29819	6.64868	8.26016	7.61975	7.77268	8.84079	7.19239	7.94056	7.18223	7.573	7.59061	7.49723	8.19148	7.78828	8.22667	8.01849	8.00374	7.47847	6.88618	7.58711	8.30104	7.42505	8.35305	7.69036	7.79378	8.85581	7.97029	7.75742	8.24761	7.74937	8.02039	7.62782	6.71359	7.41535	6.65528	7.80395	7.83189	6.05655	7.50181	7.6663	7.32536	7.79101	8.05449	8.30612	8.17471	7.52741	7.67055	8.2899	7.81087	7.24347	7.97551	7.83739	8.00848	7.31297	7.65682	8.16297	8.99741	7.46889	8.36199	7.39309	7.51053	8.55438
"200677_at"	12.7192	11.8053	12.6058	11.8351	11.7133	11.8983	11.1807	11.1649	11.7872	11.7522	11.7819	12.2512	12.1162	11.883	11.9796	12.0772	11.541	12.4287	11.7857	11.8962	11.8802	12.0059	12.3471	11.8942	11.6061	12.2277	12.1512	11.9949	12.3221	12.0236	11.8023	11.854	11.9901	11.5846	11.9919	12.4486	12.3183	12.2964	11.2444	11.9243	11.973	11.3021	11.8638	12.1808	11.0375	11.8944	11.7281	12.2397	11.4321	11.9702	11.6379	11.206	11.5582	10.9818	12.2336	10.6074	12.1413	12.0076	12.138	11.9876	11.5343	12.3626	12.6185	12.6681	11.4894	12.3097	11.3331	11.2149	11.6152	11.772	12.081	12.0608	11.8787	11.5691	12.1768	12.2342	12.0536	12.2809	9.96286	12.4494	12.0112	11.3336	12.1894	10.0342	10.8894	12.0729	11.8157	12.0832	12.3757	12.0009	10.8082	11.9924	11.9851	12.1459	12.2673	11.935	12.1339	12.3709	12.0348	12.2422	11.187	12.0197	11.5993	11.9688	12.5374	11.9454	12.3921	11.9714	12.1234	12.1877	12.043
"200678_x_at"	11.6377	9.68595	10.4658	10.7111	9.92088	9.78806	9.20273	10.151	9.14916	10.9969	8.15166	11.0079	11.6474	9.93079	10.4255	11.2054	10.4252	11.3626	10.4475	11.2046	10.6076	10.8413	11.5314	10.7219	12.0538	10.4257	10.5395	11.7001	11.5275	10.4901	8.70532	8.15451	10.9847	7.33515	10.8063	11.5916	11.1292	11.9777	9.03552	11.8026	10.3051	9.41896	9.99834	10.86	8.99204	10.8833	10.479	10.129	10.382	9.86143	9.49927	10.6975	9.46746	10.0024	9.73965	10.5133	11.2551	8.83091	10.8181	10.6777	10.5395	10.9032	10.8074	11.4933	9.75085	11.3817	9.87551	8.97807	10.797	11.4846	10.8687	10.4369	9.84263	9.69473	10.3209	11.6894	10.8566	11.2867	10.0106	11.2498	10.5098	8.96705	10.6527	8.81727	9.17002	11.2208	9.18659	9.42058	10.7276	9.80464	9.77929	10.3912	10.2334	11.1262	11.0964	8.78544	10.9169	10.9166	9.38936	10.9004	10.6347	10.4051	10.5516	9.77238	11.4237	11.1511	9.81012	11.3651	10.8404	10.7711	10.4279
"200679_x_at"	12.0534	12.584	11.6357	13.1867	12.5568	12.2935	12.5928	13.0999	11.6901	13.1032	11.6799	11.9765	12.5173	12.3633	13.0094	12.1604	12.4734	13.174	12.5165	12.4416	12.2934	11.8551	12.0967	12.9862	12.0114	12.3367	13.7903	12.354	12.1467	12.3155	11.8185	11.4678	12.3279	12.4056	12.1839	11.9282	12.049	11.9829	13.6058	12.4504	12.6131	13.4453	11.9986	12.7104	12.3594	11.4481	11.6827	11.4499	11.9128	12.6683	11.579	12.5395	11.7112	12.444	11.7394	13.0285	12.9055	11.8604	11.9324	12.2486	12.7849	12.2505	12.92	11.7143	13.2796	12.067	12.5396	13.035	12.8849	11.9826	12.1352	12.7265	12.9968	12.8171	12.1343	12.3658	12.3931	12.388	10.349	12.6345	12.9734	13.4104	12.223	11.293	10.954	12.1145	12.251	11.9499	12.8804	13.2389	10.0886	13.1384	12.4207	12.8392	12.3687	13.0171	12.567	11.6763	12.3787	12.5101	13.3654	12.2528	13.0673	13.0516	12.196	12.4896	12.8276	12.1376	11.931	12.1958	13.4538
"200680_x_at"	13.3274	14.3194	13.4829	14.1998	14.111	13.72	13.9407	14.0341	13.5355	13.996	13.7524	13.4948	13.5101	13.9138	14.1473	13.6512	13.7311	14.154	13.9199	13.9287	13.759	13.3767	13.2725	14.1152	13.06	13.8496	14.7781	13.6786	13.5184	13.5785	13.8782	13.4537	13.7227	14.2052	13.5499	13.374	13.4803	13.2645	13.8248	13.0896	13.974	13.482	13.8543	13.8428	14.011	13.39	13.592	13.4418	13.1943	14.329	13.6203	13.855	13.8236	13.8916	13.5127	14.2066	14.1071	13.8362	13.6219	13.7581	13.9037	13.511	13.9414	13.3474	14.2739	13.5171	13.9875	14.1738	14.1525	13.3064	13.8704	13.967	14.1532	14.0168	13.4809	13.4003	13.8996	13.8313	12.7446	13.8816	14.072	14.3126	13.6367	13.2696	13.3893	13.6184	13.8904	13.8952	14.002	14.2486	11.7858	14.419	13.9897	14.0394	13.7082	14.2128	13.8925	13.4671	13.8291	13.6914	14.2983	13.6394	14.0924	14.1184	13.5957	13.7713	13.9897	13.5368	13.5199	13.5808	14.3449
"200681_at"	11.4373	11.7871	10.6396	12.5015	11.2579	11.7045	10.8493	10.8274	10.5313	12.0256	11.0937	11.3818	11.1569	11.527	12.4427	11.9161	11.108	11.9653	12.0906	11.357	11.6397	11.779	11.0763	12.3438	10.6928	11.7534	11.9918	11.0896	11.3677	11.6781	10.8228	10.4627	11.2696	11.7483	11.5899	11.1306	11.3387	11.1974	10.0954	9.85266	12.6203	10.6994	11.5239	11.562	11.6597	11.2702	11.769	10.7371	12.1608	12.2375	10.704	11.898	10.8137	11.9924	12.1376	11.637	12.3046	11.807	11.5812	11.5688	13.2355	11.4537	11.9848	11.4697	12.3037	11.5238	11.6541	11.5186	12.7889	11.4624	12.2568	12.7106	12.6349	12.9113	11.9611	10.6445	11.918	11.6156	10.7795	11.4422	11.6187	12.6707	11.0723	10.9345	10.8027	11.3859	11.7672	11.2391	11.4697	12.5702	10.4461	12.5755	11.6168	11.8215	11.2775	12.3933	11.5792	11.5962	12.3797	11.579	12.1308	11.263	11.8257	12.0077	11.5151	11.4222	11.7836	11.342	11.4306	10.8833	12.2268
"200682_s_at"	11.6327	11.0383	10.7772	12.1	10.9797	11.5924	11.0397	11.4921	10.1695	12.3115	10.2337	11.373	11.2629	11.2158	11.6398	11.8112	11.7176	11.4398	11.7209	11.6771	11.3721	11.5027	11.1259	11.6393	10.9551	12.0138	11.4323	11.6914	11.9042	11.5517	10.3208	9.8152	11.46	10.2451	11.4752	11.612	11.5681	11.5383	10.8777	10.2616	11.2645	10.2742	10.8569	11.9144	10.7058	11.2745	11.3427	10.2991	11.6452	10.9896	9.81995	10.9545	10.0102	11.9906	11.297	12.1864	11.7941	10.6931	11.3379	11.3393	12.047	12.0082	11.5228	11.8231	12.16	11.88	12.0614	11.4183	11.2494	11.7539	11.6467	11.9478	12.1553	12.026	11.6239	11.1152	11.3018	11.4159	8.96675	12.0797	12.6544	12.0877	11.4646	9.75081	11.0718	11.3576	11.8494	11.0073	11.7755	11.6511	10.0118	10.978	11.579	11.5912	11.1856	9.96431	11.6494	11.2149	11.2925	11.4869	12.1904	11.1925	11.7174	11.4049	11.5726	11.5795	12.7157	11.3677	11.406	10.453	12.3206
"200683_s_at"	9.67466	9.06632	8.43141	10.0315	8.90058	9.96915	8.86036	9.05101	7.8443	10.2693	7.18362	9.22506	9.27794	8.93018	9.42429	9.49233	9.45902	9.21084	9.47825	9.75142	9.67923	9.5387	9.18388	9.47265	9.1072	9.59756	9.29422	9.45321	9.97706	9.9796	7.60083	7.82068	8.91984	7.37544	9.64088	9.79875	9.39955	9.5432	7.67498	8.25661	9.10468	7.19533	8.56129	9.96752	8.30841	9.1931	9.16213	8.22345	9.25008	8.81992	8.24794	9.26721	8.34598	9.43959	9.81626	9.67919	10.3415	8.03008	9.37975	9.12774	10.0684	10.1608	9.40655	9.96774	10.1384	9.92739	9.63016	8.28753	8.85744	9.79326	9.27862	10.0501	9.63454	9.32541	10.1184	8.93183	9.16637	9.69655	7.34137	10.2522	10.176	9.04372	9.37074	6.69788	8.85086	9.35153	8.88173	8.85713	9.40281	9.19922	7.18692	9.40381	9.63439	9.83739	9.55595	7.27418	9.96747	8.91457	8.82631	9.49303	9.96171	9.25381	9.88696	9.3817	9.89189	9.86015	9.60647	9.59162	9.2597	8.31643	10.377
"200684_s_at"	8.86978	7.9249	8.30137	8.98675	8.00083	8.93112	7.33274	7.40431	7.9417	8.82077	7.9619	8.53789	8.64037	8.30211	7.9339	8.43784	8.41474	8.37257	7.98001	9.08254	9.20519	8.17404	9.15708	8.39598	9.1723	8.67848	8.20758	9.01792	9.16724	8.98216	8.77824	7.01863	8.00693	8.73212	8.63848	9.08132	8.61771	9.33736	8.77613	8.93488	8.42468	8.73866	7.66917	8.73496	7.85889	8.66372	8.01199	8.06334	7.96994	8.27999	8.03958	9.41627	8.63218	8.1959	8.97983	7.85794	8.84674	8.28093	8.10696	8.76655	8.8021	9.16395	8.51845	8.88063	9.28785	9.06435	8.2725	7.40157	8.10192	8.98747	8.02515	9.03471	8.53335	8.67934	9.44339	8.58509	8.5755	8.99863	7.49654	8.75723	8.65517	8.39943	8.65852	7.49004	8.14135	8.5468	8.87131	8.19233	8.41919	8.38893	7.85104	8.59281	8.99347	9.19646	8.37665	7.51908	9.2839	8.7176	8.26145	8.61832	8.18764	8.49566	8.48018	8.36236	8.95574	9.1952	8.27498	8.62215	8.07495	8.58497	9.46481
"200685_at"	8.7307	9.2513	9.09858	8.39453	9.42005	9.46431	8.94121	8.62076	8.56783	7.50671	8.0702	8.7547	7.72915	8.81449	6.95889	8.69555	9.30501	8.90203	8.24595	8.25282	9.34819	9.07203	9.21166	8.57837	8.67069	9.06264	8.44903	9.06625	8.89254	9.18711	9.55133	8.83013	7.96515	8.25351	9.1589	8.98496	8.90459	8.66821	7.46922	7.778	8.9038	7.12005	9.01161	8.89416	11.2207	9.02726	8.93926	9.21462	8.89097	9.39058	9.35108	9.20309	8.07258	9.01054	9.50319	8.47358	8.6775	9.33427	9.31913	8.92148	8.2578	8.8303	8.39078	9.19756	8.35883	8.95959	7.08972	8.98751	8.98988	9.1278	8.79798	9.52903	9.43315	9.21514	9.52797	8.03754	9.05845	8.98601	8.0741	8.64996	8.68699	8.59494	9.36431	8.20419	7.64384	8.53664	9.77121	9.38834	9.34133	9.35083	8.66437	9.60332	9.03369	8.82969	8.80015	9.99656	8.82336	9.02318	9.74477	9.08946	6.79525	9.40714	7.85181	9.01162	8.68715	8.56328	7.6152	8.42029	8.36791	9.28532	9.55283
"200686_s_at"	12.038	12.5661	12.4012	11.8879	12.3958	11.8847	12.5224	11.81	12.2748	12.1271	12.3826	12.1913	12.1874	12.0941	12.2882	12.0086	11.883	11.9079	12.0845	11.9675	12.069	12.2466	11.9495	12.3461	12.0164	11.9201	12.2942	11.9922	11.8143	11.8357	12.4084	12.1082	11.6276	12.2311	12.2184	11.6259	12.1381	11.856	12.1687	11.7913	12.4587	12.1844	12.0878	11.882	13.1283	11.9027	12.036	12.2686	11.8015	12.1526	12.4791	11.8381	11.8127	11.1868	11.9445	11.8795	12.2846	12.3599	12.2003	11.9695	12.2259	11.9454	11.9841	11.9762	12.0682	11.7469	11.4085	12.3998	12.0548	11.9821	12.2974	11.9922	12.0898	12.0627	12.0313	11.6453	12.4006	12.1277	10.9477	11.8762	12.3686	12.5563	12.1356	10.4049	10.7966	12.1982	12.2704	12.6585	12.45	12.4219	10.6523	12.3019	12.1444	12.2923	12.3294	12.9287	11.8579	11.9155	12.5825	12.1894	12.3324	12.2701	12.5138	12.3166	12.066	12.0292	11.7207	12.1612	12.1752	12.4418	12.2273
"200687_s_at"	8.58062	9.50553	7.97766	8.80007	9.07347	8.06237	9.05967	8.90413	8.79023	9.50254	9.88197	8.69654	8.72621	8.56183	9.90606	8.75415	8.82209	9.15149	9.56272	9.02841	8.5513	8.64563	8.47771	9.16594	8.82106	8.62581	9.26378	8.59115	8.56677	8.65733	8.73317	8.71478	8.66142	8.71659	8.79518	8.7685	8.76933	8.8358	9.88863	8.84585	9.79097	9.76221	9.43489	9.50998	10.083	8.72856	9.09306	9.06764	8.72525	9.4104	8.63781	9.95285	8.92978	8.55637	8.3584	9.41105	9.14816	7.75827	8.4139	8.56787	9.38337	8.49622	9.24123	8.64102	9.08561	8.4901	8.45858	8.67757	9.52974	8.39764	9.33861	9.47548	8.42793	8.90306	8.41912	9.12561	8.98335	8.9409	8.53404	8.67599	8.98765	8.35641	8.86419	8.78387	8.26231	8.92054	8.20547	8.60945	8.5071	8.49702	8.17603	10.3562	9.24366	9.53492	8.82895	8.88561	8.74628	9.01631	8.5023	8.64488	10.2595	9.34703	10.1001	8.76104	8.52952	8.70867	9.21014	8.83759	9.03694	8.82926	9.57455
"200688_at"	5.28189	6.01685	5.77133	6.12244	5.79598	5.65985	5.79717	5.82559	6.61645	5.60446	7.02472	5.74928	6.2324	5.67898	5.63537	5.43427	5.70734	5.65429	5.79236	5.59991	5.88647	5.63919	5.77552	5.73324	5.93499	5.35507	5.84991	5.82748	5.67898	5.71419	5.8756	6.42372	5.63738	6.1016	5.55059	5.8005	5.63977	5.60019	6.22402	6.53026	5.88162	7.06965	6.40326	5.67898	5.93625	5.68698	5.67563	5.86945	5.4288	5.98648	5.72966	7.04386	6.20699	5.49787	5.66924	5.64862	5.70873	5.4488	5.56547	5.75596	6.69594	5.49302	5.67898	5.53022	5.50798	5.28132	5.48051	5.274	5.80795	5.67898	5.29159	5.53838	5.51171	5.45086	5.65712	5.54208	5.55126	5.58269	5.78493	5.65353	5.4803	6.18114	5.57797	5.63412	5.80828	5.62654	5.92146	5.35747	5.76506	5.67288	6.07898	6.62676	6.09172	5.76261	5.82273	6.51291	5.92406	5.95396	5.50988	5.56949	5.80193	5.80348	6.20587	5.70305	5.37646	5.71632	5.95642	5.77383	5.69352	5.91768	6.0864
"200689_x_at"	13.9727	13.4184	12.154	14.1	13.8287	13.8816	13.2888	14.0242	12.0911	14.4734	11.893	13.99	14.5599	13.8793	14.4589	14.0803	13.9327	14.3246	14.1709	14.0252	13.8708	13.9189	14.1201	14.2531	14.4851	13.8149	13.7909	14.1541	14.1648	14.0631	12.3359	11.8422	14.1458	11.7705	14.2056	14.1373	14.2194	14.1924	12.2189	13.7206	14.1406	12.8918	13.3967	14.2147	13.9124	13.3187	13.9764	12.4405	13.638	14.3484	12.5081	13.9431	12.0067	14.4206	13.7707	14.0377	14.2147	13.9156	13.9401	13.8721	14.8733	14.2331	14.3463	14.1383	14.3058	14.2145	14.1386	13.746	14.2789	14.3023	13.8308	14.4224	14.3711	14.1025	13.8937	13.8968	13.9123	14.1875	12.4124	13.7564	13.7897	14.3323	13.9998	12.8947	12.995	13.9802	13.9387	13.3823	14.0483	14.0345	12.5544	13.6895	13.8065	14.0985	13.7818	13.9802	14.0368	13.5997	14.4211	13.8987	13.8555	13.9667	14.3921	13.9891	13.8299	14.0519	13.5438	13.9942	13.6281	13.3825	14.2933
"200690_at"	8.30921	8.69743	7.91866	8.59471	8.94826	9.14824	8.35823	8.06134	9.07193	7.74758	10.4815	8.93896	9.06304	8.9624	8.85554	8.59442	9.26061	8.1008	8.36918	9.14396	9.24311	8.35661	8.89115	8.12128	8.99656	8.97699	8.59709	8.54913	9.06316	8.60081	9.17151	8.44236	7.82657	9.77015	8.43883	9.02985	8.48846	9.10443	9.88917	9.2569	10.0438	8.54996	8.22788	8.77874	9.86951	8.88897	8.6824	9.58049	9.7153	9.3199	8.98123	9.85219	9.15641	8.28039	8.91897	7.94212	9.39403	9.1177	8.31509	9.09685	9.83793	8.73607	8.76696	8.29751	9.04335	8.3897	7.73553	7.95638	8.33949	8.86376	8.28394	8.79938	8.61594	8.96764	8.93746	8.63409	8.59342	8.96244	6.77809	8.82436	9.07672	9.87698	8.79749	6.9822	6.8675	8.92163	9.06069	8.82316	8.63977	9.10762	7.31795	9.40836	9.68043	9.15381	9.0493	8.89171	9.38362	9.35505	9.16552	8.92454	8.00975	9.38737	9.45646	8.85134	8.59392	9.04645	8.63992	8.92571	9.40148	9.74227	9.30503
"200691_s_at"	11.0813	11.3042	10.0911	11.6305	10.6578	11.0729	10.588	10.3524	10.5586	11.1519	11.647	11.0599	10.788	10.9104	12.2075	11.4358	11.074	11.2167	11.3089	11.5903	11.1797	10.6547	10.1803	11.5333	10.7391	11.5469	11.4065	11.1998	11.6845	10.9414	11.2806	10.8185	10.8497	11.4479	11.2618	11.4618	11.3547	10.9884	10.9189	10.2482	11.7579	10.3108	10.6378	11.8625	11.8994	11.1147	10.8496	11.1513	12.1588	11.3489	10.8202	10.8361	10.7729	11.2563	11.08	10.6553	12.3862	10.9358	10.9703	11.1542	11.9979	11.3515	11.4614	11.1815	12.3544	11.2488	11.5738	10.216	11.5829	11.3388	11.3567	11.6653	11.4358	11.6042	11.2226	9.71358	11.1571	11.4646	9.17706	11.6	12.0376	11.6484	11.1112	9.80462	9.29463	11.5379	10.876	10.955	11.2543	11.6335	9.4555	11.2246	11.6311	11.9722	11.3754	10.5595	11.4158	11.4286	11.5121	11.4061	11.5303	11.402	12.7123	11.3197	11.4348	11.4364	11.5683	11.694	11.292	10.9635	12.0609
"200692_s_at"	10.4645	10.1957	9.97849	11.1314	10.4913	10.5669	10.4688	11.0286	10.3083	10.6858	11.0835	10.3806	10.898	10.4614	11.5999	10.5908	10.8848	10.6249	10.7367	10.9623	10.6742	9.88125	10.9153	10.7712	10.9968	10.6754	10.8864	10.7066	11.01	10.4022	10.6683	10.4112	10.0716	10.9502	10.5323	10.6858	10.3895	10.7029	12.0243	11.7591	11.5395	11.7684	10.2466	11.1549	11.4066	10.3851	10.3978	10.6623	11.516	10.6495	10.2721	11.227	10.2436	11.0097	10.4178	10.3451	11.7754	10.1918	10.362	10.3646	11.3789	10.9394	10.8562	10.1678	11.4097	10.6149	10.8962	10.6385	10.7968	10.7353	10.8985	10.8822	10.6229	10.69	10.4022	11.4918	11.0304	11.0781	6.91437	11.5786	11.9499	11.3619	11.1089	8.07318	7.7546	11.3151	10.2689	10.7173	10.8683	11.3491	7.66748	10.6181	11.3159	11.8524	10.86	9.72658	10.9435	10.6052	10.7043	11.2493	11.1884	10.5961	12.5666	11.1894	11.1759	10.9937	11.7351	11.1672	11.0755	11.0662	11.9566
"200693_at"	11.8676	12.2282	11.8271	12.3843	11.6544	12.1441	11.3298	11.2915	10.4123	12.5796	10.7345	11.8902	11.3294	11.9861	11.9038	12.312	11.4961	12.441	12.4286	12.0201	12.3138	12.3697	11.569	11.9871	11.0093	12.2119	12.8641	12.1718	12.079	12.5247	11.254	10.3551	11.2031	11.4185	12.2698	12.0008	12.2936	11.7189	11.1331	10.6366	11.773	11.2368	11.5894	12.3692	11.2666	11.6095	11.9519	10.7873	11.5879	12.3401	10.84	11.6242	10.8114	12.1694	12.7708	11.9435	12.5078	11.989	12.1279	11.602	12.8459	12.2816	12.6205	11.8677	11.8141	12.501	11.7537	11.9132	12.57	12.2924	12.1913	12.6192	12.2232	12.6221	12.7717	10.9836	11.915	11.8247	10.018	12.0046	12.2855	12.3763	11.6614	10.9611	11.0296	11.8009	11.9659	11.2072	11.9288	12.292	10.1044	12.2059	12.332	12.3076	11.7521	12.0053	12.0792	12.2215	12.1124	12.3984	12.0323	11.8076	12.3207	12.5952	12.0753	12.0318	12.8474	12.1994	12.022	11.0523	13.0678
"200694_s_at"	9.81627	9.94351	10.1796	10.0486	10.6077	10.9062	10.5219	10.4487	10.1379	9.95512	11.0588	10.1656	10.3331	10.2227	10.4035	10.1123	10.5358	10.2404	10.0482	10.3541	10.7781	10.8574	10.4508	9.54261	10.364	10.2354	10.1337	10.1349	10.341	10.4441	9.99644	9.48223	10.1225	9.42668	10.4095	10.1061	9.96892	10.1677	10.3294	10.4722	10.3289	10.388	10.4901	10.0907	10.6986	10.2529	10.9512	10.7238	10.1101	10.3363	10.4792	10.4823	9.79688	10.4247	11.038	10.8654	10.1443	9.53869	10.4803	9.94719	10.2894	9.69873	10.5994	9.94073	10.2507	9.84965	9.58017	9.93497	10.0573	10.2592	10.3094	9.73404	9.41508	9.81854	10.8668	10.6454	10.7394	10.5325	9.56257	10.2101	10.3789	10.0653	10.2062	8.82672	9.475	10.569	10.2051	10.3732	10.2086	9.5638	8.9232	10.6285	10.6863	9.76231	10.6746	8.93102	10.3133	10.5945	9.92782	10.9643	10.3645	11.2468	11.0511	9.87126	10.2867	10.7818	10.6149	10.3829	10.9292	10.5025	9.65075
"200695_at"	9.88329	8.22401	7.93442	10.2038	8.87204	10.2957	8.38893	9.77697	7.01184	10.2405	6.29178	9.52884	10.5924	8.88587	9.78343	10.1275	9.6529	10.3284	9.81662	9.95452	9.77321	9.59634	10.239	9.83107	10.5531	9.45754	9.79016	10.0371	10.6797	9.78212	7.92018	6.63543	10.2181	7.46549	9.8778	10.3287	9.82291	10.3961	7.62051	9.87251	8.92714	8.3528	8.60598	10.0532	8.25583	9.21817	8.79334	8.54096	9.55406	9.22469	7.46892	9.30954	7.16714	10.4066	9.45263	9.85863	10.1722	7.86385	9.3623	8.94019	9.78452	10.4326	10.7201	10.0106	9.93466	10.3285	9.69105	8.16247	9.87231	10.4501	9.57997	9.96243	9.29493	9.3039	9.79132	9.70923	9.23728	9.75916	8.88765	10.1868	10.3759	9.0392	9.68665	8.56057	8.29201	9.88997	8.43359	7.60694	9.42525	9.08277	8.96869	9.21732	9.38132	10.0104	9.12411	6.81423	9.83295	9.2571	8.88347	10.2271	10.2984	9.1771	10.0419	9.0899	10.0261	10.2336	10.6382	10.0342	9.15499	8.39427	10.2755
"200696_s_at"	13.0421	11.3745	12.5229	11.7109	12.2092	13.166	11.0403	11.5338	12.4552	11.5147	10.6786	13.444	12.3433	12.5629	11.0504	12.9389	12.3392	12.2185	11.3817	12.3902	13.6694	13.4554	13.1844	11.0561	12.9331	12.6192	10.9167	12.2422	13.0937	13.5115	11.8971	11.7109	12.3172	10.082	13.124	12.7469	12.5349	12.4112	11.2211	12.6416	11.2046	11.2543	12.8485	12.8171	9.99648	12.812	13.4425	12.3368	10.6739	10.7309	12.4019	10.9199	11.6751	13.0239	13.2778	10.9915	11.1949	11.6693	13.0732	12.1681	10.6241	12.3013	12.0821	12.8602	9.74107	12.6138	9.74648	10.9323	11.374	12.4795	11.4299	10.9555	11.3526	10.3623	13.6414	12.7028	13.0664	12.6349	9.95682	13.0967	11.1483	9.57721	12.4036	9.54779	9.79946	12.4663	12.7265	12.3239	12.3257	10.9512	11.8176	11.0866	12.3372	12.6395	13.2575	10.1175	13.1512	13.1355	11.4953	13.931	10.163	13.3881	10.0631	12.4369	13.3963	13.5133	11.8548	12.8823	12.9017	12.9395	11.1382
"200697_at"	8.91168	8.36225	8.87901	9.20467	9.33509	9.88501	9.00919	8.98791	9.31511	8.73391	9.56307	8.70486	9.58706	9.21328	9.54478	9.23148	9.46814	9.57059	9.73323	9.62828	9.636	9.10296	9.6804	8.43932	9.80445	9.04788	9.07986	9.33116	9.64226	9.78461	9.4684	9.26375	9.00765	8.59768	9.05227	9.45576	8.5803	9.73104	9.4785	10.0681	9.28465	9.64947	8.65668	9.48443	8.62105	9.30835	8.92232	8.86723	7.89079	8.33655	8.35248	9.55446	9.51463	8.67289	9.93907	8.87363	9.26215	8.36874	9.21779	9.17974	8.41849	9.0024	9.32575	8.81763	7.83649	8.89102	7.85878	8.24853	8.72326	9.59261	9.10296	8.67196	8.53016	8.17451	9.89744	9.68182	9.67735	9.24241	8.15477	9.43209	8.22938	8.65866	9.12234	7.43863	8.82278	9.48311	8.89629	9.09186	8.71841	8.5883	9.08485	9.43058	9.39192	9.18649	9.28495	7.64461	9.26207	8.97256	8.81638	9.52593	8.57036	10.0569	9.65108	8.85276	9.42854	9.67419	9.69655	8.99688	9.70776	9.72134	9.29253
"200698_at"	12.475	11.8097	11.1511	12.6852	10.3306	10.7763	9.57129	9.43472	10.9761	12.3392	11.0548	11.1762	10.7258	11.2273	12.4308	11.9142	10.0216	11.1525	11.9394	11.4505	11.1958	11.6072	9.17457	12.1051	9.71747	12.0386	11.7638	11.4585	12.2137	11.5391	11.5641	10.7361	11.4259	11.0911	11.8944	12.1136	11.7078	11.3205	9.84077	9.36754	11.1367	10.019	11.6147	12.5417	10.717	11.5447	11.0653	10.9239	12.0528	11.5962	11.1149	10.0481	10.8409	11.2792	11.4632	10.2865	12.4604	11.8335	11.5042	11.4598	11.8898	12.3045	11.3302	12.4248	12.7854	12.109	12.4186	9.7532	11.8863	11.7203	11.3862	12.3259	12.4965	12.14	11.1583	8.43134	11.2504	11.803	10.0033	12.1824	11.964	11.1651	11.1448	10.6011	10.4672	11.5434	11.0304	11.1087	11.4591	10.9594	9.81636	11.5559	12.146	12.267	11.4947	11.2661	11.8339	11.5354	11.7384	11.5187	11.8862	10.9332	11.8999	12.3096	12.3292	11.4813	12.2817	11.7684	11.575	10.3201	11.8901
"200699_at"	12.4348	11.9659	11.4258	11.4481	11.9142	10.8414	10.7301	10.9458	11.1859	11.3398	10.5265	12.457	11.7368	12.0496	11.7032	12.0263	12.2449	11.7716	11.872	12.2931	11.6105	11.5899	11.9934	12.1538	12.0258	12.5055	11.4358	11.9683	12.3496	11.6019	12.1312	10.9753	12.0919	10.8998	11.9289	12.4731	12.0532	12.5965	10.8984	12.177	11.3781	11.6161	11.3888	12.1294	10.5905	12.3722	11.2507	11.2401	11.8023	11.4723	11.2326	11.9967	11.1404	10.85	11.2258	9.2459	12.1225	12.5947	11.6798	12.3884	11.0209	11.9961	10.8097	12.2439	12.6859	12.2032	11.764	10.2812	11.8037	12.0177	10.8916	12.1487	12.3558	12.1654	10.9525	12.3476	11.8377	12.3084	9.62767	12.0314	11.4087	11.4433	11.4582	9.92261	9.68018	11.8396	12.1056	12.5067	11.8653	11.4305	10.1393	12.148	12.3802	12.3606	12.1631	11.8328	12.4883	12.0102	11.9018	11.0817	11.2791	11.8493	11.2515	12.4112	12.1486	12.2956	11.3981	12.1091	11.3109	12.3297	11.5799
"200700_s_at"	12.149	12.2136	11.0387	12.7604	11.7039	9.3691	10.467	10.0107	11.1305	12.4293	12.264	11.3981	11.9939	11.5147	12.3213	11.4283	11.1244	11.5865	12.2941	11.4481	10.349	10.7832	10.4605	12.0053	10.8429	11.8899	11.7573	11.629	11.6962	10.6512	11.1844	10.5719	11.0492	11.1993	11.5785	11.9935	10.9664	11.0373	10.967	10.0445	11.5843	11.1961	11.5426	12.3788	11.3182	12.155	11.5075	10.9982	11.333	11.9726	10.7278	11.7836	11.5707	10.5089	10.4201	10.0817	11.8297	10.6198	10.936	11.5582	12.2599	12.2441	11.8831	11.6521	12.3512	10.9506	11.4828	10.0571	11.5737	11.173	11.2059	11.8218	12.0998	12.0816	10.1971	9.66163	11.5564	10.8071	8.81698	12.3299	12.6662	11.8831	11.3794	9.79716	10.5769	11.5277	10.1505	9.93907	11.751	11.6744	9.21739	11.8898	11.2399	12.3484	11.2145	10.5768	11.4998	11.2415	11.318	11.3883	12.892	11.0766	12.4749	12.5433	12.1774	10.8709	12.931	11.8957	12.6209	10.8157	12.2687
"200701_at"	12.1482	11.1375	11.095	11.678	11.5552	10.6292	10.9342	11.0121	11.7578	11.6292	11.7065	11.9247	12.0771	11.8514	11.9864	12.0727	11.3629	11.6629	12.0016	11.9386	11.428	12.5844	12.0851	11.7222	11.7402	11.619	11.7045	12.3256	11.9186	11.7265	11.1785	11.0009	11.3985	10.7968	11.9254	11.9887	11.6278	12.478	10.8298	12.0983	11.8741	10.8782	12.2473	11.2078	10.9081	11.8656	12.5225	11.4768	11.1776	11.9707	11.3993	12.3258	11.7084	11.4201	11.5834	11.2546	11.6332	11.9282	12.0662	12.3735	12.0169	11.4343	11.5779	11.6167	12.2841	11.9352	11.4686	11.2711	12.0285	11.9611	11.5463	11.5731	12.0952	12.0202	11.2677	12.2421	12.1667	11.9823	10.7174	11.5829	11.3743	12.1265	11.5336	10.3558	10.2166	11.58	12.0472	12.5025	11.9702	12.6435	10.2416	11.2982	11.5191	11.5386	12.3592	11.8716	12.0016	11.9269	11.8844	11.6609	11.3645	11.7672	11.6298	12.0807	12.0677	11.7855	10.7452	11.7746	12.8339	12.2122	11.0166
"200702_s_at"	8.09242	8.54583	9.91806	8.50483	9.95483	10.0194	10.3706	10.9847	9.49581	8.09089	9.46624	8.79865	9.53808	8.95304	8.45624	8.16268	10.3046	9.12744	8.46688	9.01138	9.25684	8.94413	9.62196	8.48094	9.75657	8.67074	8.40091	8.7207	8.20738	8.54583	9.79825	9.14685	9.48768	9.64935	8.67518	8.54654	8.09333	8.82865	9.99914	10.8002	9.33734	10.3444	9.26606	7.41188	9.55186	8.61764	8.78812	9.80027	8.76343	8.62792	9.94435	9.49091	9.39593	9.10249	8.93359	9.70086	7.85382	8.43716	8.81339	8.84404	8.00091	7.93971	8.87163	7.63796	8.57763	7.69035	7.86266	10.3035	8.30254	8.24895	8.22032	6.88154	8.40438	8.28949	8.72113	10.2195	9.62918	8.93392	7.47582	8.95055	9.05798	9.43398	9.24343	8.08784	8.44315	8.9772	9.46364	10.0377	9.24149	9.2719	8.12954	8.82501	8.96672	8.17161	9.30453	9.07335	8.54712	8.28949	8.27127	9.39577	9.62841	9.27146	8.77808	8.48699	8.72375	9.07811	8.76632	8.77609	9.30034	10.075	7.76993
"200703_at"	12.8863	12.6428	12.5581	12.5551	12.097	12.1336	11.538	11.4151	12.2911	12.6955	12.4696	12.5604	12.4719	12.8012	12.4905	12.298	12.1023	12.4659	12.3385	12.6463	12.5444	12.4074	12.5504	12.2836	12.2833	12.7314	12.5701	12.6872	12.5082	12.4301	12.8229	12.5629	11.8577	12.7067	12.5305	12.3136	12.288	12.5701	11.8493	12.5927	12.2214	12.8519	12.479	12.4282	12.0396	12.7407	12.452	12.2194	11.6729	12.2003	11.8403	12.558	12.6168	12.045	12.6656	12.2371	12.2866	12.915	12.4259	12.7733	12.2428	12.2821	12.7546	12.4741	12.9394	12.4384	12.3815	11.9852	12.2967	12.3045	12.1423	12.5228	12.8589	12.9056	12.4544	12.3882	12.4387	12.6146	11.0478	12.634	12.5969	13.1003	12.131	11.5633	11.1404	12.2875	13.1434	12.8256	12.7976	12.741	10.9555	12.6466	13.0158	12.7957	12.6318	12.841	12.7909	12.5156	12.6209	12.282	12.0274	12.3165	12.2212	12.9122	12.339	12.621	12.3051	12.5412	12.3873	12.2918	12.4693
"200704_at"	11.8611	11.5433	13.2343	10.7253	11.7602	11.1688	11.2656	11.3415	11.8692	11.096	11.4972	12.1039	11.4598	11.9802	11.112	12.0931	12.0529	10.5003	11.6033	11.9968	11.4421	11.5477	11.9723	11.1684	11.6112	12.1193	11.2375	12.2026	11.8463	10.6047	12.1041	11.4288	11.7862	10.8615	11.3208	12.3651	11.8437	12.2451	10.6919	11.8308	11.5217	10.3268	11.8651	11.4775	11.1085	12.1339	11.858	11.8289	11.1859	11.2312	10.7631	10.7572	11.7927	11.4554	11.3973	11.6112	11.1885	11.6332	11.5441	11.6973	10.6705	11.9851	11.1876	11.9621	10.1863	11.8973	11.0185	11.8341	11.2376	12.045	11.3305	11.2242	11.3453	11.1614	11.1407	11.7094	11.4615	12.0176	9.82124	12.0824	11.2474	11.074	12.1258	9.54361	9.63027	11.8674	11.6482	11.85	11.8636	11.4603	10.6409	11.3276	12.1113	11.8677	11.8019	10.7875	12.1206	12.6644	11.2022	11.6374	11.3195	12.3593	10.6875	11.9779	12.2944	12.658	10.5147	12.0349	11.9989	11.822	11.2224
"200705_s_at"	13.2334	13.5077	12.3408	13.437	13.5165	12.9255	13.4393	13.4428	13.2075	13.4842	13.7367	13.4066	13.7519	13.6428	13.2714	13.3872	13.169	13.2694	13.8407	13.4121	13.119	13.0575	12.958	13.9142	13.1903	13.4229	13.3127	13.4618	13.3503	13.3842	13.1752	12.6376	12.8584	13.3417	13.364	13.2096	13.4526	13.2091	11.7286	12.4912	13.5408	12.0954	13.2058	13.1295	13.7924	13.0337	13.35	12.8015	12.9915	14.1397	13.4219	13.0947	12.7405	13.3952	12.939	13.3476	13.464	13.988	13.2896	13.5832	13.4488	13.3131	13.3772	13.1179	13.8565	13.2355	13.4822	13.7078	13.4992	13.3404	13.0396	13.7278	13.9655	13.8584	13.0653	12.7877	13.2167	13.6482	11.31	13.2176	13.5172	14.2517	13.1385	12.5009	11.7076	13.3733	13.8379	13.4285	13.7706	13.6546	11.0789	13.3667	13.5542	13.4553	13.5601	14.2898	13.4913	13.2733	14.2209	13.2902	13.5354	13.3901	14.0608	13.8845	13.143	13.2267	13.1122	13.3059	13.4127	13.1685	13.5779
"200706_s_at"	10.9898	9.09512	10.5283	10.4435	9.52803	10.0497	8.71207	9.7912	8.82036	10.9059	7.31839	10.1089	9.67861	9.94941	10.8613	11.0978	10.3475	9.60893	10.4103	10.3441	10.1101	10.658	10.1153	10.5281	9.84741	10.6724	10.5013	10.8809	11.3856	9.89704	8.49399	8.26635	10.1474	8.68385	10.4558	11.2489	10.9333	10.8504	8.93894	9.5612	8.64803	7.13799	9.08729	11.0097	8.43862	9.39626	10.138	8.93869	10.8392	8.48456	8.38071	8.06634	8.8582	11.0878	10.1345	10.277	11.0441	9.60984	10.3993	9.536	10.2001	11.7966	10.297	11.1588	9.4002	11.6398	10.1707	9.48486	10.1568	11.3065	10.2596	10.3288	10.5437	9.94921	10.5239	9.11416	10.1784	10.7959	9.40913	11.2112	10.0755	9.30197	11.4112	9.26273	8.93041	10.5683	9.97028	9.37915	10.7709	9.89268	9.62885	8.58218	10.0012	10.6479	9.87254	8.38942	10.644	9.98053	9.39476	10.7957	10.1057	10.0858	9.14328	10.3043	11.0315	11.1879	9.05205	10.6111	10.1487	8.85559	10.1889
"200707_at"	9.46207	8.045	8.25344	9.59006	8.08969	8.82458	7.62337	8.81855	7.21071	9.63544	7.12613	8.93508	10.5146	8.08716	10.3091	9.35975	9.03322	9.82196	9.0147	9.59771	8.79544	8.88667	9.94073	10.0018	10.4625	8.65182	9.17062	9.56325	10.0008	8.84989	6.957	6.26843	9.31127	7.01894	9.22668	9.66853	9.39065	10.4709	8.34363	10.1582	9.28208	8.51599	8.22493	9.48501	8.8588	8.57661	8.76759	8.03683	9.42185	8.78954	7.97246	8.9352	6.87061	9.00419	8.46275	8.46028	9.84882	7.19819	8.90993	8.75763	10.3098	9.77084	9.44534	9.82271	9.05132	9.71477	8.77953	6.60863	9.25107	9.8166	9.26401	9.16538	8.45088	7.98411	8.78527	9.87781	9.37626	9.68498	6.8337	9.55382	9.55013	8.2814	9.36983	7.45193	7.57738	9.84956	7.44649	6.79634	8.65898	8.79216	7.67669	8.8	8.44284	9.89596	8.90232	7.4254	9.4665	8.91594	8.66794	9.39515	9.26374	8.9273	10.1645	8.53255	9.76181	9.46393	10.0917	9.88646	9.03322	8.37459	10.0288
"200708_at"	10.8231	10.7428	10.1155	11.1622	10.3671	10.766	10.1989	10.6495	10.2112	11.2079	10.0218	11.1764	10.7515	10.5356	11.1097	11.3494	11.1883	10.9932	10.8667	11.5083	10.876	9.69873	10.7413	11.2185	11.299	11.2295	10.6493	11.0233	11.5681	10.8004	10.8481	9.35812	10.9261	10.4301	10.7474	11.0581	11.1505	11.339	9.67702	11.0752	10.9852	10.8332	10.557	11.3926	10.3984	11.0583	10.4082	10.6977	12.8677	10.9364	10.1348	11.4895	9.86426	11.2458	10.7623	11.0508	11.2677	10.4076	10.6342	10.9321	10.6441	11.0964	11.0635	10.9216	10.836	11.1955	10.5785	10.0023	11.2059	11.4934	10.6173	11.2611	10.4831	11.1715	10.5743	10.9834	10.9317	11.3045	9.99216	11.014	11.5808	10.7716	10.866	9.73666	9.91485	11.1065	9.95807	10.3726	10.5134	10.5677	10.52	11.4854	11.2023	11.2006	10.4555	9.80022	11.3619	11.3416	10.8415	10.6242	11.5161	10.952	11.33	10.6629	11.3527	11.4672	10.7804	11.304	9.86062	11.0834	11.2805
"200709_at"	11.6578	10.8932	11.2175	11.5757	11.501	10.6604	11.1142	11.0312	10.211	11.4909	9.77414	11.8497	10.8311	11.2037	10.7116	11.6787	11.324	11.3207	11.1307	11.7094	11.1191	11.7782	11.5535	11.9066	11.4906	11.9335	11.57	11.4289	12.0567	11.1812	10.688	9.92465	11.2161	9.02656	11.3689	11.9667	11.6766	12.0656	10.5767	11.5438	10.4489	10.3678	11.5159	11.413	10.0534	11.6327	11.683	10.5517	10.999	11.6234	10.5455	9.97346	10.6244	11.3438	11.4033	11.5454	11.544	10.8708	11.7178	11.2211	11.4816	11.7679	11.7741	11.9186	11.669	11.6201	10.9163	10.717	11.3482	11.7289	10.8241	11.4756	10.7057	10.9078	11.0957	11.2049	11.3663	11.6628	10.5912	11.5869	10.6359	10.2554	11.4557	9.90072	11.1236	10.8546	10.7687	10.7433	11.4309	10.7741	10.6928	11.0861	11.6085	11.8004	11.4446	10.2908	11.8114	11.8678	10.0991	11.3837	10.8978	11.3751	11.3659	11.7575	11.9485	11.671	11.1707	11.578	12.3196	11.2034	11.5267
"200710_at"	11.6099	9.53759	11.5086	10.8659	11.6248	11.3556	10.5395	11.1358	9.27049	10.5823	8.11791	12.0664	12.3974	11.8018	10.7626	11.7962	12.1849	11.5991	11.429	12.5173	11.6537	11.8066	12.291	10.9199	12.7694	11.5733	10.9395	12.102	12.4387	11.7452	10.6175	9.09336	11.5729	7.95987	11.7009	11.9258	12.4402	12.1026	9.20996	12.1157	10.2834	10.1519	10.721	11.4736	11.4085	11.4439	11.2771	10.8809	12.8486	9.25171	11.5951	11.5079	9.50984	11.7177	11.4007	10.2518	10.5624	10.9524	11.6369	11.8257	11.2603	11.9732	10.8841	11.7477	10.4839	12.6789	10.0967	12.0816	10.85	12.7622	11.1901	11.1004	10.3821	11.1405	11.313	12.495	11.3588	11.8677	8.77129	12.1068	11.5933	10.7013	12.0269	7.8669	8.67637	12.5127	10.9645	10.6981	11.7423	10.1654	9.74787	11.6006	11.9587	12.0829	11.7275	9.40213	12.0914	11.9879	11.58	11.5304	11.2385	11.9879	11.7345	10.953	12.1996	12.194	10.1122	12.2828	11.6756	11.6587	10.2822
"200711_s_at"	11.297	11.0212	11.1428	10.8546	10.6104	11.2012	10.5911	10.1501	11.3272	10.8523	11.261	11.0422	10.5941	11.0034	10.9717	11.042	10.6568	11.3131	10.8769	10.5464	11.0736	10.9851	10.714	10.8803	10.2505	10.9457	11.4719	10.6527	10.845	11.0441	11.2112	11.4605	10.8128	11.6211	11.2535	11.063	11.0624	10.694	10.2044	10.3575	11.0977	10.9374	11.0821	10.9992	11.2771	11.1072	10.9134	11.2553	10.6792	11.7019	11.4815	10.6634	11.2705	10.9754	11.2868	10.1447	11.2759	11.5268	10.7928	11.1829	11.1635	11.007	11.0589	11.2531	11.4573	11.0398	10.6065	10.4973	10.9645	10.6522	11.3431	11.0507	11.6537	11.5811	11.5363	10.6953	11.079	11.14	9.09794	10.8631	10.9378	11.4525	10.8418	10.2736	9.21261	11.0344	11.7207	11.5927	11.2528	10.8595	9.59719	11.1096	11.3664	11.3004	11.3377	12.0595	11.1393	11.2637	12.1068	11.4224	11.1945	10.988	10.8187	11.1759	11.1065	10.9431	10.5438	11.263	11.0769	11.2105	11.1372
"200712_s_at"	9.29791	9.07197	7.94111	10.557	9.24056	10.2603	7.87928	8.49236	7.37041	10.9881	9.0072	8.15637	7.69841	9.10077	11.0676	8.88188	7.86259	9.61345	9.75074	8.99111	9.96974	9.95291	7.69586	10.1939	6.7602	9.30345	10.5776	8.51931	9.36399	10.2759	7.77806	7.25374	8.2439	7.8436	9.92982	9.00451	8.60245	7.52587	7.71772	6.7095	9.52246	7.53953	8.6609	10.7891	8.35132	8.51258	9.71697	7.81368	9.08299	9.27682	7.84496	8.61996	7.55948	9.64872	10.631	9.66265	10.8911	8.8171	9.43655	8.1514	10.2972	9.89761	10.2164	9.2696	9.70926	9.26402	9.46213	9.01839	10.7228	8.86969	10.0975	10.5576	10.7453	10.4498	10.8475	6.52195	9.19203	8.87147	6.93212	10.1922	10.8287	9.14571	9.49354	7.62619	8.225	8.90006	8.7638	7.44864	9.73198	9.6787	8.39716	9.57032	9.17593	10.5568	9.04183	7.77409	8.68309	7.7405	8.68657	10.6362	11.3436	8.4972	9.86416	10.2008	9.11947	8.76688	10.9943	8.78933	10.1123	7.40801	11.411
"200713_s_at"	11.4496	12.2964	10.8863	11.9714	11.5399	12.5607	11.1184	11.4589	10.284	12.3692	11.1348	11.393	10.9734	11.8457	12.4397	11.3649	11.4576	12.0005	12.0937	11.6273	12.3663	11.8938	11.0298	12.1222	10.6929	11.8766	12.2499	11.6053	11.9508	12.4669	10.8485	10.3952	10.9813	10.754	11.8989	11.779	11.4811	11.5011	10.5163	10.4722	12.3389	9.95813	11.8383	12.4721	11.1997	11.2338	12.1336	11.0606	10.9251	12.1749	10.7809	11.6241	10.7544	11.6149	12.6758	11.82	12.3132	11.3227	11.8806	11.2583	11.8009	11.7576	12.323	11.7261	11.8749	11.4073	11.6657	11.3219	12.508	11.6002	12.3006	12.5716	12.3221	12.6129	12.795	10.5887	11.9046	11.4609	11.1386	11.71	11.9332	11.4598	11.2563	11.0328	11.4644	11.2976	11.8561	11.0164	11.5872	11.7726	10.4671	12.917	11.8006	12.2889	11.5066	11.5822	11.5653	11.5101	11.3279	12.2401	12.777	12.0021	11.4299	12.04	11.5705	11.7401	12.0187	11.5038	11.9117	10.772	12.5476
"200714_x_at"	11.658	10.8215	11.3466	11.2323	11.0478	11.0836	11.1899	10.961	10.9183	11.236	10.7648	11.6916	12.0326	11.2786	10.8786	11.3805	11.1927	11.3819	11.0088	11.812	11.2406	11.5092	11.9905	10.6966	12.2241	11.2694	10.9591	11.7528	11.6894	10.9955	10.8822	10.6936	11.3344	10.2497	11.2901	11.7436	11.4485	12.0817	11.2533	12.3617	10.9262	11.8693	11.2962	11.1344	11.1903	11.8262	11.5213	11.33	11.2118	10.9305	11.4284	11.7425	11.1593	11.244	11.0517	10.9609	10.9624	10.7004	11.4673	11.5294	10.9609	11.3448	10.8991	11.1984	10.9022	11.5681	10.6383	10.2834	10.9274	11.6819	11.2748	10.9506	10.4912	10.5264	11.0557	12.5008	11.6219	11.5105	11.4258	11.4727	11.1166	10.2801	11.0452	10.7495	10.6267	11.6761	10.7693	11.3759	11.0149	10.9388	11.4578	11.2036	11.0478	11.2611	11.4995	10.2017	11.5466	11.7241	10.9148	10.9738	11.0354	11.9208	10.931	10.6355	11.5936	11.5412	10.9272	11.7348	11.5048	11.897	10.9283
"200715_x_at"	12.4733	12.5183	11.9656	12.4507	12.6544	12.3539	12.7824	12.6957	12.8078	12.8242	12.7861	12.5814	12.6829	12.7334	12.3219	12.6634	12.674	12.6105	12.6162	12.3554	12.2589	12.5517	12.2921	12.7112	12.6023	12.4225	12.4103	12.9114	12.2582	12.4294	12.592	12.6824	12.6466	12.5441	12.563	12.5422	12.6997	12.5831	12.3165	12.3919	12.0984	12.8556	12.6367	12.371	12.8151	12.5403	12.6634	12.5773	12.0562	13.0661	12.5156	12.6578	12.9786	12.8651	12.1205	12.7721	12.4963	12.7923	12.4056	12.7009	13.3565	12.7228	12.4825	12.3204	13.5202	12.5373	13.0198	12.7889	12.6034	12.5477	12.0674	12.8261	12.7869	12.811	12.2771	13.0033	12.7112	12.8855	10.8888	12.4611	12.6529	13.5173	12.2541	11.2066	11.0256	12.7151	12.8464	13.1683	12.7825	12.9841	11.2304	12.581	12.4233	12.5491	12.8036	13.1632	12.8445	12.7092	13.8309	12.4073	12.3525	12.8915	13.467	12.98	12.4855	12.384	12.4701	12.4991	12.4282	12.9618	12.8528
"200716_x_at"	14.4267	14.4069	13.4505	14.5139	14.4572	14.4604	14.4154	14.6231	13.4999	14.4963	13.2012	14.4474	14.8574	14.5102	14.356	14.4664	14.4721	14.3294	14.5997	14.3636	14.331	14.5491	14.5294	14.6505	14.571	14.3872	14.4018	14.5057	14.1695	14.4968	13.6007	13.3296	14.4774	13.6806	14.5165	14.5388	14.5169	14.5021	13.8689	14.5185	14.479	14.244	14.422	14.2868	14.4124	14.1318	14.5372	13.5796	14.0837	14.4274	13.8103	14.4306	13.5989	14.5546	14.4094	14.4702	14.476	14.5578	14.4309	14.459	14.7205	14.5162	14.4669	14.4596	14.6011	14.4941	14.5987	14.4633	14.4916	14.4124	14.2077	14.8033	14.729	14.6675	14.4565	14.6314	14.5882	14.6424	12.581	14.388	14.4178	14.9566	14.5674	13.5914	13.0095	14.4794	14.6855	14.7164	14.6739	14.8282	12.4089	14.388	14.2878	14.5294	14.4777	14.7996	14.4911	14.3028	14.8159	14.4345	14.3403	14.5865	14.6098	14.5844	14.4237	14.3952	14.1342	14.432	14.319	14.6036	14.5442
"200717_x_at"	14.5718	14.76	14.1532	14.5871	14.7358	14.7117	14.7357	14.7046	14.4376	14.6059	14.5414	14.5374	14.7672	14.7432	14.7785	14.6786	14.7266	14.9121	14.7876	14.5801	14.6741	14.7175	14.5285	14.6985	14.6747	14.6194	14.7732	14.6124	14.5783	14.5766	14.5066	14.3965	14.6006	14.7393	14.8023	14.5927	14.5917	14.5736	14.4381	14.5222	14.8788	14.4074	14.717	14.6725	14.9422	14.3461	14.7232	14.3726	14.2838	14.8668	14.5528	14.6459	14.3195	14.7573	14.6414	14.7489	14.9909	14.8511	14.7371	14.5668	14.7406	14.5625	14.8252	14.656	14.6995	14.6465	15.016	14.7654	14.7393	14.6019	14.663	14.6481	14.8376	14.6841	14.7408	14.6607	14.842	14.8898	13.4018	14.8084	14.8435	14.8657	14.9063	13.5011	13.4381	14.8052	14.9937	14.7552	14.8902	14.846	12.9844	14.9261	14.7341	14.7852	14.7794	15.0237	14.7844	14.62	15.0491	14.8264	14.892	14.7657	14.8963	14.9107	14.6549	14.685	14.6025	14.6358	14.8242	14.8187	14.9272
"200718_s_at"	13.3936	13.5464	13.0151	13.3838	13.3431	13.6842	13.096	12.9655	13.653	13.3743	13.7062	13.4344	13.5426	13.556	13.7429	13.4056	13.1938	13.3841	13.5223	13.4037	13.7751	13.5138	13.5929	13.0997	13.0272	13.3905	13.7198	13.3952	13.2795	13.6979	13.3612	13.7812	13.0169	13.4757	13.6857	13.2895	13.3292	13.3472	13.2085	12.9232	13.6776	12.8272	13.5924	13.5196	13.5513	13.6423	13.5756	13.4814	12.9947	13.8182	13.6782	13.4397	13.6471	13.3893	13.867	13.119	13.6908	13.6763	13.3463	13.3988	13.5161	13.2473	13.491	13.3317	13.5634	13.3397	13.2661	13.0729	13.3314	13.2411	13.7087	13.2725	13.724	13.4822	13.713	13.1838	13.7896	13.5338	11.3787	13.4984	13.8206	13.7819	13.3582	12.1009	11.7252	13.5251	14.1973	13.8731	13.7289	13.6402	11.8764	13.4056	13.6679	13.4902	13.7313	13.7201	13.587	13.4379	13.8129	13.9549	13.5065	13.4945	13.7307	13.5985	13.5299	13.6172	13.7749	13.577	13.8092	13.4901	13.6369
"200719_at"	10.1616	9.59196	10.1155	9.53717	9.14886	10.5731	9.12139	8.89174	10.4448	8.94228	9.10541	10.1323	9.70817	9.81153	8.89299	9.46704	9.88882	9.94758	9.08846	9.58863	10.2154	9.26054	9.60601	9.30814	9.7543	10.0732	9.97951	9.37252	10.4286	9.7864	10.077	9.6775	9.83539	9.47652	9.67814	10.3836	10.0977	10.2145	8.95278	8.7317	9.09346	8.95157	9.33935	9.84119	9.86754	10.0387	9.37896	10.2399	9.48092	10.1541	10.1237	9.09593	9.25862	9.67758	10.1387	8.65311	9.96569	10.4396	9.32338	9.57783	9.67753	10.2169	9.5886	10.5194	9.749	9.82566	9.06614	8.51002	9.45214	10.1222	9.80511	9.56334	10.5189	9.91355	10.4143	9.87324	9.62364	10.0635	9.04064	9.57273	9.34911	10.2383	10.3964	8.92677	8.72019	10.0028	10.8756	10.0432	10.2752	9.73211	9.53538	9.7671	9.97773	9.73316	9.787	9.48053	10.1172	10.0733	10.186	10.4259	9.24233	10.1778	8.05819	9.32753	10.0811	9.84206	7.3672	10.1749	9.13472	10.2654	9.40463
"200720_s_at"	8.9776	8.12896	8.49062	8.93709	9.20752	10.0556	8.95597	8.80882	8.66663	9.14828	8.42548	8.86318	9.30201	8.79263	8.62543	8.84712	9.41908	9.62123	9.34334	9.20755	9.74911	9.25224	9.67669	8.05256	9.53878	9.09778	9.04042	8.9706	9.65827	9.34929	8.59868	7.94378	8.49911	8.22396	8.75094	8.88916	8.48077	9.38946	9.30772	9.84871	9.14953	9.07935	8.97463	8.87986	8.4526	9.42637	9.21118	9.25852	9.03006	8.93398	8.65773	9.11864	8.49483	9.25844	9.84144	8.47648	9.19545	8.99318	8.98519	9.03006	9.33425	9.0827	9.56064	8.83567	9.11665	8.875	8.04339	8.28315	8.59876	9.40538	8.71434	8.8602	8.88348	8.86278	10.1055	10.0888	9.10159	8.63649	7.32122	9.62164	9.25842	9.24149	9.26949	6.7395	7.54885	9.17576	8.50507	9.54572	8.96826	9.23788	7.63237	9.08483	9.0235	9.23567	9.17373	8.00594	9.44892	9.11577	8.52748	9.8509	8.57187	9.2769	9.05871	8.55065	9.17853	9.74667	10.5065	9.09406	9.75799	9.47288	9.52579
"200721_s_at"	8.81118	7.67625	8.68599	8.27031	8.4945	9.98838	8.21606	8.84735	7.22278	7.9696	7.06483	8.78181	8.8896	8.4413	8.26639	8.70415	9.36013	9.49313	8.76291	9.25554	9.63353	8.92708	9.45728	7.88824	9.7306	8.96213	8.79563	9.06355	9.34961	9.22831	7.76669	6.92593	9.05945	8.24124	8.86025	8.95352	8.83095	9.43376	7.76248	9.51597	8.52585	8.91166	9.00277	8.84454	7.11172	8.72241	8.56151	7.96071	8.50997	8.00266	8.34209	8.04326	8.45843	8.82276	9.77631	8.15901	8.56609	7.64173	8.94771	8.64433	8.46507	8.89505	9.31363	8.69623	8.33449	8.82471	8.19939	8.04718	8.25313	9.14726	8.65247	8.21991	8.02836	7.75997	9.93165	9.45441	9.0661	8.94786	7.93057	8.7876	7.88317	8.11922	8.67137	6.49636	7.91006	8.99265	8.4019	8.09226	8.53166	8.91739	8.33998	8.6082	8.79823	9.05366	8.6206	6.4411	9.21628	8.95968	8.07542	9.39917	7.56623	9.20472	8.6252	8.65045	9.19977	9.61004	9.47911	9.40257	9.04606	8.5463	9.07867
"200722_s_at"	8.85807	7.63683	7.44961	10.3918	7.89196	8.16608	7.71595	8.03015	7.88923	10.5059	7.62898	7.58553	8.23962	7.19282	10.8339	8.49452	7.63042	9.28154	8.33778	7.53276	8.09973	8.74416	7.40279	9.43623	7.85023	7.77034	9.23808	7.72323	8.57031	8.60711	7.77347	8.14032	7.42804	7.90711	8.43562	8.21263	8.41855	7.51139	8.4028	7.77223	8.17918	8.07878	7.54271	9.52001	7.34654	7.36681	7.72296	7.99878	8.6379	8.24877	7.84099	8.05393	8.02303	8.79945	8.39555	7.91366	9.8694	7.18885	8.21628	7.28123	10.3301	9.4877	9.32389	8.58477	8.94353	8.86212	8.82593	8.11163	10.0857	8.23248	8.92363	9.30778	9.35481	8.76855	8.87227	7.99393	7.52562	8.43106	8.46587	9.21562	10.3161	8.57714	8.72607	7.87716	8.95592	8.22082	7.18734	7.01066	8.40148	8.49958	7.58573	7.53522	8.07036	9.14387	7.69186	7.60818	8.03717	7.79489	8.56521	8.80335	9.07542	7.30098	10.2206	8.47704	8.75327	7.89604	10.5204	8.23656	8.19608	6.9231	9.90804
"200723_s_at"	11.1353	9.99595	9.1351	11.7244	9.99115	10.2751	9.20987	9.23415	8.88162	11.9539	9.53603	9.52758	10.2111	9.91842	12.352	10.8487	9.33044	11.179	10.7691	10.263	10.3315	10.6484	9.35758	11.5601	8.49807	10.332	11.0579	10.2998	10.7881	10.8715	9.27211	8.52637	9.78842	9.5097	10.6964	10.6871	11.0113	9.77357	6.63285	7.73511	10.2432	8.22867	10.0017	11.7315	9.59086	9.51606	10.2932	9.04018	10.3512	10.5747	9.24639	9.78633	8.47532	10.5317	10.626	10.38	11.5469	9.99299	10.6428	9.99098	12.003	11.3641	11.6595	11.0101	11.1321	11.1566	10.8954	9.93986	11.927	10.5942	11.1025	11.4888	11.2255	11.1308	10.8743	8.14441	10.4204	10.808	8.63759	10.9868	11.8845	10.9744	10.7245	8.66047	9.55143	10.4489	9.93795	9.11341	10.7259	10.7771	7.4042	10.0762	10.5816	11.2188	9.80291	9.48014	10.4838	10.1882	10.9246	10.8435	10.7631	9.81051	11.8689	10.5715	10.841	10.1112	11.45	10.5427	10.6248	8.98225	11.6569
"200724_at"	6.69225	6.5853	7.01161	6.15041	6.57406	6.50891	6.81203	6.57274	6.6085	6.19705	6.83119	6.47257	6.54231	6.39759	6.55807	6.15613	6.68778	6.43931	6.44167	6.34413	6.15653	6.37077	6.68601	6.33797	7.07303	6.17909	6.36618	6.69008	6.44479	6.33057	6.91224	6.75211	6.57587	7.221	6.47636	6.5674	6.45164	6.83774	7.76948	6.95646	6.41288	7.46052	6.5466	6.47073	6.22655	6.70056	6.72804	6.46636	6.44236	6.53963	6.54238	6.50152	6.83794	6.74351	6.2569	7.30269	6.27407	6.58509	6.16661	6.62343	6.40314	6.49646	6.16169	6.72717	6.29798	6.41996	8.17313	7.33642	6.31675	6.44048	6.4593	6.45096	6.40416	6.44814	6.36451	7.05359	6.3686	6.46159	6.49304	6.43157	6.36951	6.32629	6.40537	6.6347	7.60251	6.34295	8.18331	6.71669	6.39548	6.53138	7.32021	6.44991	6.10837	6.38571	6.26282	6.86034	6.60361	6.79932	6.55198	6.40601	6.31745	6.55049	6.60311	6.55452	6.22419	6.63283	6.39982	6.40313	6.22251	6.91267	6.48381
"200725_x_at"	13.892	13.6593	12.664	14.0644	13.972	14.0627	13.7798	14.167	12.819	14.1804	12.522	13.937	14.5686	14.064	14.3274	13.9208	14.007	13.8236	14.3417	14.0727	13.8229	14.2765	14.1083	14.1689	14.188	13.8347	14.3482	14.124	14.0105	14.1719	12.7469	12.4705	14.1388	12.4744	13.9946	14.053	14.0815	14.1447	13.3397	13.9156	13.9526	13.8321	13.9946	14.1141	14.1656	13.381	14.2526	13.1202	14.053	14.1378	12.9183	13.8377	13.0606	14.4762	14.0387	14.1833	14.0232	14.0044	14.0682	14.0239	14.7284	14.0545	14.3897	14.0185	14.3683	13.9456	14.2796	13.9959	14.0313	14.1389	14.2289	14.421	14.5982	14.2422	13.8831	14.1164	14.0813	14.1844	12.4788	14.0541	14.0308	14.4513	13.9797	12.939	12.67	14.0343	14.2492	14.0447	14.1628	14.1048	12.1962	13.9854	13.9066	14.208	13.9108	13.9867	14.0819	13.7486	14.6299	14.1134	14.3126	13.9958	14.187	14.2485	14.005	14.0206	13.9045	13.9998	13.9774	13.8234	14.3882
"200726_at"	12.6803	12.5942	12.6531	12.7012	12.4737	12.1891	12.59	12.385	11.9463	12.451	12.2743	12.6834	12.0391	12.8557	12.4882	12.8125	12.3213	12.3755	12.5689	12.8307	12.6463	12.1002	12.5255	12.2687	11.8577	12.5923	12.5399	12.8012	12.5552	12.4963	12.6629	11.9697	12.1699	12.9978	12.6169	12.2952	12.8481	12.5312	11.0582	11.157	12.6305	11.3608	11.9541	12.5199	12.6563	12.6418	12.4351	12.1844	11.4923	12.8568	12.8684	11.9333	12.1214	12.7015	12.3769	12.7251	12.7305	13.0221	12.3858	12.7512	12.8146	12.8081	12.4643	12.7603	12.327	13.0592	12.115	12.8909	12.6841	12.7631	12.3836	12.7723	12.5545	12.9668	12.7192	11.722	12.5996	12.7391	10.5701	12.6864	12.5613	12.8234	12.3252	11.4199	11.422	12.879	12.777	12.4925	12.8646	12.7555	11.2771	12.7276	12.8908	12.8885	12.7677	12.592	12.9423	13.2122	12.9959	12.4876	12.5669	12.3837	13.07	12.4578	12.5276	12.7608	12.0231	12.6761	11.941	12.1272	12.9029
"200727_s_at"	8.7988	9.32932	9.03386	10.2873	9.15508	8.18587	9.47415	9.87888	9.71758	10.7097	8.89112	8.47976	8.49552	8.81523	8.91735	8.61259	9.22713	9.56893	8.57921	8.73445	8.53221	7.625	9.15673	10.4634	8.34867	8.82629	8.4106	8.97395	8.68323	8.09279	9.48037	8.8381	9.52455	10.0111	8.14759	9.05437	8.53342	7.94462	9.71549	9.91252	8.868	9.84118	8.12049	9.95189	7.49632	8.7988	7.98616	9.26705	8.80532	8.00255	8.4183	9.18105	9.8032	8.2379	8.00511	8.78572	9.6068	8.92381	7.7989	7.96593	8.79313	10.1342	8.63616	8.28388	8.71134	8.66032	8.18398	8.18909	8.77024	8.12646	8.12932	6.95425	8.86288	8.16595	7.8676	8.90558	7.94058	8.24174	7.84317	10.6807	11.7059	8.23759	10.4044	7.98241	8.83212	8.63529	8.1186	7.83226	9.98591	9.26542	6.92897	7.21987	8.49438	9.72426	8.34019	8.3975	8.25061	7.7098	8.15326	9.21454	9.72836	7.47644	9.31209	8.72084	9.62216	8.55836	10.5985	9.3098	8.67712	8.30627	10.1516
"200728_at"	12.612	11.7032	11.4521	11.9554	11.9421	11.4203	12.022	12.294	9.76377	12.4462	8.50359	11.542	10.6495	11.6643	12.1416	12.2668	11.7789	12.4579	11.9634	11.891	11.6816	11.7907	9.90726	12.7313	9.98249	12.1784	12.118	12.1635	12.0473	12.0097	10.7743	8.57073	11.6008	10.0941	12.0654	12.3245	12.0291	11.4892	7.97413	8.65719	11.0713	8.0496	11.3517	12.2773	10.2495	11.5561	11.3493	10.2594	11.9159	11.3306	9.68673	10.0893	8.93035	12.007	11.8284	12.1978	12.208	12.0521	11.834	11.769	12.4166	12.6091	12.3494	12.1106	12.2738	12.4923	11.829	12.3058	12.1281	11.9946	12.2188	12.3561	12.1568	12.4121	11.8126	9.02459	11.5977	12.118	9.3252	12.4687	12.7243	11.793	12.0644	9.99537	10.3582	11.8076	11.4013	10.7391	12.3267	12.0625	9.47252	11.3185	12.0038	12.3472	11.6951	10.9735	11.9169	11.742	11.6475	11.7659	11.8782	11.0387	11.3291	11.6733	11.9974	11.7394	11.9935	12.0207	11.8754	10.0414	12.5924
"200729_s_at"	10.9419	9.29546	11.4966	11.6253	11.2695	10.1133	9.80851	9.52538	10.566	11.5559	10.867	10.7388	10.9872	11.0049	11.4861	11.0777	10.5772	11.0574	11.0044	11.1832	10.2663	10.5818	10.7658	11.8749	10.2426	11.3519	11.4871	11.1206	11.5707	10.9356	11.2446	10.8781	10.2646	10.9505	10.3576	10.3822	11.1152	9.98644	10.5406	9.944	9.80281	10.5076	9.63708	11.721	7.06395	8.73899	9.58423	10.2497	10.8451	10.5693	10.2689	9.70968	10.2221	10.672	10.2257	11.0317	11.2882	10.5324	10.752	10.6468	11.7078	11.7018	11.2197	11.2568	10.934	11.5065	10.7474	11.558	11.4404	10.8078	10.8701	11.4476	11.2632	10.6799	10.484	9.29042	10.2767	10.9191	9.00513	11.7027	12.0429	10.5112	11.1538	9.08979	9.85371	11.0311	10.7539	10.4145	11.6994	11.2023	8.7536	10.1553	11.3618	11.4284	10.8887	10.4294	10.6343	10.8005	10.5884	11.0137	11.3924	10.2727	10.8592	11.0385	11.3157	10.5084	11.2347	11.1119	10.9734	10.3845	11.698
"200730_s_at"	11.8101	9.78964	10.4296	11.301	8.37372	9.36137	7.49637	8.18405	8.61583	11.7546	8.77387	10.2192	8.41608	10.457	11.5413	11.0718	9.51722	10.0114	10.1227	10.2499	9.61634	8.01005	7.75411	11.2534	8.48502	11.1417	10.0212	10.7343	11.8482	10.7667	10.058	7.8201	9.8129	8.66057	10.4782	11.1461	10.8852	9.32599	6.86742	9.27479	9.06324	6.97165	8.49354	12.1238	8.55023	9.51071	7.82081	9.88055	12.583	9.84878	7.78163	7.52521	7.6541	10.2911	8.82889	8.99732	10.4921	9.99574	9.82919	10.308	10.5912	12.4005	9.98963	11.6014	11.0409	12.2623	9.20143	8.97871	11.7562	10.5017	8.69809	10.4694	11.3604	11.3994	9.87534	6.26224	9.9808	10.627	8.19993	11.6561	11.6144	8.46267	10.7461	9.13035	9.26515	10.9906	9.12307	8.19751	11.3534	9.20734	8.68539	9.00878	11.5247	11.7172	10.4191	7.07194	9.8482	10.1244	9.59416	10.6925	11.2148	9.18782	10.9203	10.2848	11.2421	9.83124	10.2742	11.0022	9.4082	7.2563	10.2334
"200731_s_at"	11.9627	10.112	11.5083	11.1466	9.61025	9.94903	9.57284	9.34075	10.3832	11.0042	9.71097	11.0898	9.57351	11.0815	11.2131	11.1098	10.6629	9.93682	10.0538	10.1924	10.5701	9.71614	9.52596	10.9305	9.97183	11.672	10.6584	11.1204	12.144	11.1815	11.1628	10.286	10.8793	9.96672	11.1257	11.5808	11.3912	10.3622	7.81766	9.25249	10.0655	8.09802	9.82609	11.8643	9.21204	10.4476	9.54465	10.7773	13.1467	10.6285	10.3019	9.20935	10.4408	11.2467	10.0987	10.1165	10.625	11.4985	10.4275	11.0267	10.3652	12.5439	9.67785	12.1305	10.8909	12.3017	11.2617	10.0063	11.6059	11.2297	9.39945	10.8815	11.752	11.5704	10.8218	8.6875	10.6064	11.2453	9.08001	12.0142	11.0848	9.12099	11.2371	9.63338	9.73154	11.7624	10.8617	9.92644	12.0798	9.67351	9.296	10.2772	11.9259	11.8442	11.1974	9.59093	10.6784	10.999	10.8414	11.2514	11.0132	10.5027	10.7805	10.9962	11.3021	10.6892	9.51379	11.9452	10.072	9.65057	10.8911
"200732_s_at"	13.5101	12.3277	13.294	12.6859	11.869	11.7806	12.023	11.8035	11.8565	12.2029	12.0553	13.1207	11.5751	13.0717	12.3299	12.9629	12.8939	11.3052	11.6496	12.4987	12.7337	11.5478	11.5993	12.4088	11.9693	13.6928	12.0074	13.2445	13.4772	13.1748	13.0542	12.0071	12.7591	11.9417	12.9412	13.6101	12.948	12.9174	9.02071	11.9521	11.1923	9.82054	11.5141	13.0091	10.9313	12.7501	11.2938	13.1349	14.382	12.59	12.3815	10.9127	12.4619	12.5294	12.1352	11.5946	11.8347	13.155	12.1615	13.1296	11.2148	13.5971	11.0936	13.3765	11.922	13.3737	12.1407	11.598	12.783	13.0505	10.8082	12.4419	12.9258	12.7107	12.2095	11.2588	12.5862	13.0478	10.3289	13.2175	12.4216	10.8661	12.8468	11.173	11.0619	13.4993	12.8963	12.7217	13.3577	11.4004	11.7973	12.3311	13.4846	12.8881	13.4383	11.671	12.5293	13.2608	12.4671	12.8343	12.2669	12.8602	11.7158	12.2776	12.7775	12.6943	10.5366	13.3992	11.4462	12.613	11.7397
"200733_s_at"	11.3667	11.3032	12.2918	10.6417	11.2133	10.4902	11.6063	10.8508	11.7833	10.9551	11.7834	11.3751	11.1905	11.7305	11.1427	10.9007	11.4505	10.656	10.7447	11.286	11.143	9.63846	10.6294	10.9756	11.0901	11.7367	10.7521	11.3422	11.4929	10.9612	12.2613	11.6901	11.4192	11.9323	11.0656	11.3713	11.195	11.207	11.135	10.8426	11.0117	9.98152	10.6158	11.4991	11.1382	11.6735	10.0906	12.268	12.0484	11.3743	10.8841	10.92	12.048	10.7878	10.4028	10.3631	10.41	11.8991	10.6931	11.5799	10.4302	11.6722	10.474	11.5743	11.334	11.4652	11.1911	11.1365	11.3046	11.0364	10.1358	10.8934	11.3834	11.369	10.0798	10.7194	11.146	11.2006	9.00934	11.9223	11.814	10.5834	11.3039	10.3558	10.5989	11.6922	11.7094	11.7114	11.9756	10.6597	10.2392	11.1191	12.1392	11.7139	11.794	10.8294	11.3146	11.6416	11.1915	11.1076	11.5495	11.3927	10.9161	11.0399	11.1762	11.2765	10.4783	11.4924	10.4735	11.4207	10.5814
"200734_s_at"	10.1682	9.60716	11.0376	10.5847	10.5838	9.99724	10.3887	10.4646	11.1324	10.4251	11.0404	10.9043	10.2002	10.3906	9.61755	10.1253	10.8685	10.8058	10.7545	11.1187	10.0108	10.0757	11.3089	9.47722	11.1138	10.3379	9.76157	10.5729	10.4158	9.66089	10.7097	10.7926	10.5961	10.3396	9.86877	10.3916	10.4712	10.6659	12.4061	11.3958	11.0303	12.7192	10.3516	10.2047	11.4631	10.9442	10.4539	10.6743	10.1731	9.87151	10.1108	11.4	11.039	10.0236	9.98994	9.99267	10.147	9.75966	10.0275	10.4681	9.85233	10.3755	10.011	10.1624	10.4649	10.5393	9.15907	10.0279	10.1997	10.9703	10.4858	9.91131	9.92204	10.45	9.90664	11.8196	10.1955	10.0743	10.0945	10.8279	10.893	10.6972	10.6035	9.53607	10.9993	10.5023	10.3381	10.9516	10.2669	11.2478	10.4719	10.1102	10.2597	9.83875	10.1249	9.7077	10.4024	10.5986	8.93017	9.88715	9.78139	10.3517	10.9651	10.2829	10.6303	10.8481	10.6773	10.8079	11.1561	10.7984	10.6138
"200735_x_at"	14.2575	14.7024	13.4034	14.6046	14.3119	14.3212	14.0964	14.1997	13.9064	14.4946	14.3831	14.2648	14.217	14.4334	14.3283	14.4588	13.982	14.5769	14.4561	14.3083	14.3764	14.4922	13.7226	14.5482	13.5535	14.4132	14.306	14.3417	14.1474	14.4737	13.7941	13.5106	13.8553	14.1437	14.365	14.2681	14.3979	14.0985	12.3786	13.1496	14.4037	12.8911	14.4454	14.5641	14.6578	14.1597	14.424	13.8618	14.1669	14.5505	14.3407	13.9631	13.8507	14.5489	14.5057	14.4309	14.3653	14.3418	14.4198	14.3515	14.6603	14.3345	14.3472	14.2869	14.5952	14.2442	14.4817	14.2716	14.3731	14.2268	14.297	14.6496	14.4124	14.2566	14.4703	13.3494	14.5495	14.5596	12.6501	14.3522	14.607	14.7024	14.2335	12.8442	13.0062	14.4726	14.2801	14.4481	14.4346	14.8021	11.9051	14.4968	14.4867	14.4883	14.4234	14.382	14.2689	14.4755	14.713	14.5622	14.474	14.55	14.8201	14.3358	14.2558	14.2217	14.3614	14.3415	14.4592	14.1353	14.78
"200736_s_at"	10.6841	10.6073	9.0071	10.8871	11.0401	10.6955	9.88849	10.4976	9.37407	11.4498	8.98361	10.6564	12.0599	11.0847	11.1664	10.5289	11.3094	11.4711	11.672	11.3579	10.8714	11.8804	11.5888	10.997	11.2321	10.6813	11.1985	11.2329	10.9185	11.0941	9.18589	8.65226	10.2877	9.33767	11.0421	10.7302	10.3698	11.1669	10.1805	10.9113	11.226	11.2515	10.8188	11.241	10.049	10.0019	11.6708	9.26161	11.7794	11.0048	9.60861	11.5855	9.69848	11.1429	11.0895	10.111	11.5592	10.6103	11.3602	11.0372	12.0541	10.6367	11.546	10.4766	12.3438	10.8637	10.9567	10.312	11.3692	11.2213	11.0877	11.7304	11.7245	11.7415	10.6304	10.9873	10.7794	10.6263	9.86062	10.7173	11.3534	12.1622	10.2204	9.78184	9.60892	10.5051	10.4458	9.82166	10.9982	11.5025	9.11728	11.2005	10.8858	11.2741	10.8551	10.991	10.9578	10.4064	11.56	10.9271	11.4216	10.4688	12.0224	11.5711	10.4885	11.392	11.2882	10.7158	11.8199	10.2589	11.0348
"200737_at"	10.0753	10.3855	8.11715	10.5494	9.41332	9.11171	8.69501	9.07811	8.29072	10.2336	6.99695	9.3866	9.04867	9.4332	10.5299	10.2054	8.87725	10.032	10.368	9.62275	9.52544	9.42545	8.20542	10.0338	8.05959	10.0991	11.6872	9.66574	10.0869	9.872	7.94335	6.31702	8.52629	8.44365	9.67832	9.9491	9.73976	9.46677	6.75825	6.83778	9.88103	7.49073	9.41152	10.8875	9.90451	9.46716	9.79015	7.61362	9.7952	10.5511	8.21539	8.45914	7.48312	9.61231	9.5678	10.0365	9.87677	9.31974	9.64983	9.47922	10.8185	10.2542	10.2575	9.9012	11.5133	10.3772	10.85	9.37171	10.3505	9.93353	11.3161	11.2316	10.7848	11.4239	9.71141	7.22439	9.34716	9.7621	6.83444	10.2334	10.5383	11.462	9.51819	7.48347	8.1175	9.4515	8.57005	7.66289	9.44594	10.3426	7.09027	10.1542	10.0573	10.923	9.19385	8.88306	9.89962	9.61637	9.27606	9.51612	10.8761	8.9153	11.3288	10.5162	9.99563	9.76381	10.304	9.92618	10.2711	8.17048	11.627
"200738_s_at"	13.0607	13.4682	12.4388	13.3984	12.8569	12.1397	12.3758	12.297	12.1965	13.014	12.8125	12.577	12.4366	12.7436	13.0249	12.8975	12.3661	12.8303	13.2681	12.6612	12.6568	12.2792	12.0123	12.9432	11.8194	13.0537	13.9256	12.8347	13.0837	12.6181	13.0124	12.2109	12.4613	13.4224	12.6814	12.9209	12.7107	12.7136	11.1241	11.327	13.3496	12.6682	12.8786	13.4456	13.3234	12.9358	13.0579	12.4611	12.6539	13.5914	12.5096	12.4898	12.2406	12.7233	12.4926	12.8311	12.8769	12.6111	12.6357	12.8837	13.3502	12.9615	13.1353	12.7662	13.7915	12.9768	13.4256	12.6144	13.0239	12.8383	13.8844	13.6858	13.4859	13.8318	12.6343	11.6669	12.9735	12.8816	10.4617	13.1234	13.3688	13.8664	12.3676	11.8899	11.7525	12.8589	12.4819	12.6218	12.7842	13.3659	11.0063	13.4271	13.1878	13.502	12.762	12.7376	12.9409	13.054	12.8441	12.736	14.061	12.5955	13.7255	13.3497	13.0043	12.9466	12.9381	12.9409	13.2157	12.0666	14.0547
"200739_s_at"	8.52187	8.34213	7.65662	9.34597	8.18711	8.9652	8.08949	7.76425	8.29173	8.88177	9.04741	8.70303	9.38197	8.70378	9.14887	8.64788	8.89543	8.36202	8.5125	8.59757	8.52594	8.78448	9.16181	8.45707	9.03005	8.66113	8.54239	8.7144	8.64024	9.32653	8.21548	8.59432	8.51181	8.33209	8.77476	8.54225	8.31569	8.71297	8.61161	9.16665	8.76845	9.05117	8.28639	9.0316	7.38595	8.66312	8.62599	8.54893	8.35868	8.62297	8.99179	9.13803	8.70117	9.21975	8.87841	8.38518	8.97268	8.72606	8.43101	8.92835	9.46155	8.77476	9.23001	8.53139	9.14064	8.73183	7.6576	8.47283	8.69017	8.19933	7.83912	8.74243	9.02482	9.10467	9.10328	8.16561	8.75438	8.74637	7.42925	9.05964	9.51937	9.13229	8.49725	7.57948	7.05492	8.70256	9.03677	8.25783	8.98778	9.71661	7.23727	8.41331	8.58047	9.06194	8.56271	8.2786	8.8844	8.31649	8.75983	9.04036	8.43757	8.20319	9.7639	9.172	8.58124	8.44943	10.3345	8.65798	8.90638	8.19363	9.51702
"200740_s_at"	10.7488	10.6977	9.97443	10.9134	10.586	10.1135	10.0145	10.3427	9.88732	10.6689	10.1856	10.756	10.7418	10.7158	10.9477	10.8117	10.4835	10.5339	10.4089	10.4513	10.5961	10.8054	10.3552	10.4675	10.5762	10.6454	10.6162	10.3566	10.9189	10.2656	9.80205	9.57242	10.1984	10.0549	10.6475	10.5011	10.5386	10.7188	9.23582	9.76004	10.7067	10.2238	10.6063	10.8171	10.3301	10.7246	10.8373	9.90029	10.1538	11.0101	10.2194	10.6421	10.3771	10.8531	10.5847	10.0463	10.8861	10.6662	10.4148	10.5885	10.9279	10.4549	11.2917	10.8537	11.1071	10.6533	10.3426	10.2108	10.66	10.2515	10.3412	10.8969	10.9783	11.0978	10.8707	10.0332	10.2911	10.6054	9.15611	10.6615	10.9416	10.8096	10.0976	9.98205	10.0777	10.4992	10.7594	10.5006	10.5528	11.24	9.12494	10.8682	10.6703	10.3533	10.5214	10.7633	10.9033	10.6426	10.7225	10.8044	10.1347	10.477	10.9574	10.8257	10.5416	10.5369	11.0182	10.4472	10.8177	10.2921	10.6495
"200741_s_at"	14.7574	14.972	14.3933	14.6189	14.8956	14.7112	14.9758	14.9207	14.572	14.8038	14.5701	14.7932	15.0484	14.9455	14.8227	14.7831	14.8264	14.456	14.7597	14.6497	14.7775	14.9682	14.8158	14.8861	14.883	14.8445	14.7201	14.8044	14.7518	14.8432	14.3186	14.2027	14.7532	14.4296	14.9016	14.7044	14.7247	14.8075	14.2057	14.7571	14.6695	14.3543	14.7896	14.6623	14.9346	14.6129	14.9419	14.4581	14.6347	14.8019	14.4853	14.643	14.5287	14.9174	14.7247	14.919	14.7916	15.013	14.8642	14.8307	14.8636	14.7054	14.8591	14.8466	14.8998	14.7778	14.9329	14.9623	14.7936	14.804	14.7375	14.9151	14.9721	14.8661	14.9082	14.8533	14.9164	14.904	13.7313	14.7609	14.8546	15.0668	14.7901	13.9534	13.7844	14.814	14.9289	14.9106	14.9845	14.87	13.4664	14.8762	14.9088	14.9083	14.9184	15.0496	14.9634	14.8707	15.059	14.9433	14.9434	14.9624	14.9194	15.0542	14.7819	14.8976	14.4284	14.7035	14.8289	14.8455	14.8211
"200742_s_at"	9.65424	9.04143	9.62768	9.72584	8.65756	9.26987	7.80926	8.58984	9.03562	10.4237	8.69887	8.87578	9.37646	8.76242	9.39807	9.47363	8.79517	9.94205	9.52939	9.19903	9.40085	10.7417	9.24084	9.24612	9.64182	8.65727	9.01659	9.62469	9.76939	9.81565	8.11358	8.06594	8.90949	7.6409	9.45452	9.66763	9.45796	9.95273	8.0572	8.90076	9.53682	8.13007	9.74993	10.0945	7.97645	9.02617	10.2379	8.57031	10.5262	8.54797	9.0443	7.80738	8.13653	8.64516	10.1845	9.15404	10.0896	7.66947	9.71799	8.6315	9.45413	9.86887	10.0206	10.1352	8.29014	9.82828	8.06027	8.14843	10.0385	9.92353	9.77044	9.239	7.94994	7.92275	10.0433	9.66971	9.89824	10.0264	9.27442	10.2426	9.28068	6.668	9.75835	5.85259	8.92396	9.76612	8.10366	8.61206	9.27639	8.76484	8.11217	8.51459	9.0988	10.0318	9.08005	7.19632	9.45848	9.61199	7.21611	10.0717	10.0975	9.72811	10.6015	8.23819	10.186	9.80724	9.54195	10.0952	10.6926	9.24601	9.23066
"200743_s_at"	11.1072	11.2263	11.3685	10.828	11.3308	10.9478	10.6768	11.04	9.83546	11.4859	10.5787	10.8803	10.2746	10.7577	10.4401	11.1451	10.8655	11.3538	11.3674	11.312	11.0751	11.7211	10.9258	10.9402	10.5379	10.5307	11.055	11.1097	11.0887	11.2966	9.50379	9.84406	10.4629	8.46886	11.3913	11.367	11.1958	11.3383	8.82428	10.2708	11.5417	9.40023	11.2465	11.2634	10.6952	10.9251	11.6001	9.76897	11.5306	10.7543	10.5897	10.2455	10.0285	9.59951	11.5019	10.6961	11.1259	9.69849	11.596	10.802	10.8003	11.1432	11.5052	11.1225	9.46109	11.3167	9.63985	10.0956	11.7232	11.666	11.1746	11.1128	9.63286	9.95072	11.4699	10.8417	11.6589	11.0861	10.1168	11.1643	10.4258	8.90624	10.896	9.01368	10.2313	11.4998	9.90429	10.5239	11.0402	10.6228	10.0289	11.1315	11.0286	11.2286	11.596	9.40753	11.2179	11.2203	9.21088	11.3795	11.1222	11.3026	11.8067	9.7555	11.4432	11.0508	10.7947	11.0453	12.2782	11.498	10.4756
"200744_s_at"	9.69379	8.81519	8.47663	10.2674	9.61027	8.84333	9.13601	9.54508	7.3946	10.4725	8.35592	9.12737	9.03035	9.14555	10.77	9.50577	9.18046	9.75043	10.0787	9.75755	9.11533	9.45209	9.24318	9.24726	8.83239	9.27521	10.1114	9.48995	9.51167	9.5056	7.88789	7.02586	8.95346	7.61176	9.1437	9.41072	9.1919	9.35663	7.2648	8.45111	9.68402	8.16565	9.12837	9.87269	9.23727	9.2463	9.55371	8.10041	9.55488	8.86594	8.61106	9.28263	8.38593	9.48898	9.0154	10.3474	9.97288	8.30315	9.28401	9.31781	9.67856	10.0325	10.0545	9.52426	10.6638	9.93921	10.1028	9.55022	9.94281	9.6844	9.87272	9.66428	9.35595	9.57626	9.58682	8.97624	9.24424	9.15468	7.86495	10.3565	9.52659	9.59156	9.7111	7.47365	8.79892	9.45357	8.17836	7.5747	9.78943	9.87532	7.57787	8.85299	9.56203	10.0556	9.2226	7.70584	9.5477	9.12259	8.49814	9.91721	9.46767	8.85949	10.8369	9.62441	9.80196	9.80107	11.1707	9.57426	10.2784	8.31222	10.5439
"200745_s_at"	11.1769	9.73452	10.151	11.1512	9.17203	10.9012	9.65127	10.7108	9.47634	11.2009	8.97356	10.2751	9.52359	10.1809	11.5539	10.6843	10.538	11.1845	10.6193	10.949	11.1529	10.2721	10.1807	10.5959	9.94256	10.4372	11.3673	10.962	11.0934	10.8954	9.78117	9.12761	10.3631	9.19703	11.1176	11.1553	10.7704	10.5906	9.65359	10.2622	10.1947	9.82491	10.0352	11.5154	9.59267	10.0052	9.87781	9.81337	10.8771	9.86323	9.92651	9.4799	9.34814	10.9123	10.5912	10.2001	11.0054	9.27118	10.3369	9.93513	10.0162	10.9328	10.9588	11.0728	10.7268	11.1295	10.2059	9.18957	10.557	10.9593	10.4191	10.4443	10.4188	10.1439	11.1396	9.86487	10.4555	10.9886	8.9119	11.4873	10.5059	10.2358	10.9604	8.67951	9.5724	10.7816	9.69609	9.70146	11.0607	10.6539	8.88044	10.1377	10.5415	11.1783	10.6251	8.95995	10.4641	10.0996	9.94212	11.2965	10.6381	9.91588	10.5813	10.4426	11.2992	10.8877	11.4488	11.0296	10.4033	9.51064	11.4505
"200746_s_at"	11.2366	10.5439	10.9807	11.0176	10.6608	11.0584	10.9216	10.7731	10.4996	10.8554	9.99003	10.8211	10.1962	10.7314	11.156	11.0596	11.1039	11.1765	11.121	10.8657	11.0478	11.1791	10.7378	10.2343	10.7168	10.9	11.2425	10.791	11.1832	10.9462	10.5407	10.0928	10.863	10.2547	11.0806	10.9995	11.01	11.0862	9.42603	10.5022	10.7832	10.1101	10.5841	10.9143	11.0282	10.7242	10.9703	10.8809	10.7922	10.526	11.2091	10.394	10.6652	11.4066	11.2886	10.9839	10.9011	10.4315	10.9521	10.8629	10.0322	10.8629	11.0011	11.2827	11.0607	11.3847	10.4136	10.3867	10.5914	11.0481	11.0416	11.0057	10.6028	10.7202	11.2337	10.5942	11.0157	11.1101	9.51231	11.3744	9.95032	10.7047	11.1336	9.02426	9.67121	11.1838	10.5194	10.4915	11.0443	11.0172	9.90797	11.2875	11.2324	10.99	11.3644	10.3473	11.1955	11.1944	11.2056	11.1268	10.6198	10.9595	10.7433	10.7032	11.2429	11.1002	11.1976	11.2452	11.2235	10.5333	11.4114
"200747_s_at"	9.41476	9.35012	8.02553	8.78221	8.98354	10.2201	9.32768	9.57756	8.56944	8.82376	6.91514	9.49168	9.93071	8.92577	9.73017	9.22811	8.97563	9.56849	8.90301	9.3961	9.58763	9.7886	9.99207	8.76256	10.1802	8.58757	8.41983	9.23038	9.24297	9.79503	8.78429	8.04794	8.963	6.88377	9.62192	9.70795	9.70747	9.54408	7.70889	9.49076	9.53646	8.67964	9.54959	9.16335	8.74299	9.37041	9.3945	9.0973	8.14492	9.01028	9.85244	10.0086	8.57192	9.61495	9.73394	8.50572	8.87029	8.54116	9.60345	9.56217	8.79316	9.309	9.20715	9.30917	7.90658	9.46557	8.29189	8.04142	9.27053	9.59054	9.28393	9.05578	7.79469	7.6986	10.0496	9.7777	10.0551	9.51321	8.24758	8.86853	8.85246	7.94459	9.17241	7.73619	7.80948	9.89774	7.92578	8.75044	9.04274	8.22581	8.23266	9.44911	9.1795	9.75139	9.34892	7.23735	9.44522	9.25503	9.378	9.89657	9.11605	10.0099	9.70023	8.50917	9.64164	9.60011	9.04507	9.78363	8.81651	9.97386	9.66664
"200748_s_at"	14.4805	13.7237	14.7918	13.8559	14.1887	14.1348	13.4421	13.6064	13.5668	14.5269	12.7812	14.5814	13.9813	14.4284	14.0971	14.5883	14.4358	13.9796	14.0982	14.0535	14.1667	14.4307	14.5878	14.3629	14.4241	14.3561	14.4226	14.4774	14.4994	14.33	13.5715	13.122	14.3813	12.584	14.1908	14.5997	14.3653	14.6325	13.6694	14.5455	14.7506	13.4951	14.2837	14.179	14.0954	14.3709	14.6299	14.1251	14.0857	14.0072	13.9716	13.9006	13.5238	14.3789	14.1794	14.0633	14.2525	14.2201	14.2205	14.2145	14.0831	14.5447	14.1358	14.4622	14.0726	14.4859	14.281	14.2296	14.577	14.5726	14.507	14.1507	14.3634	14.3299	13.9921	14.5373	14.2436	14.4361	12.3057	14.5352	14.7182	14.4422	14.6858	11.7462	11.8051	14.7494	14.6211	14.2848	14.6452	14.858	12.3683	14.0736	14.3222	14.6055	14.2959	14.4523	14.7096	14.475	13.7356	14.5447	13.7898	14.3531	13.8167	14.248	14.6943	14.7148	13.986	14.5487	14.8971	14.487	14.4859
"200749_at"	9.6043	10.4477	9.22856	10.9362	9.9156	10.6369	9.68696	8.46642	10.0497	10.3056	10.626	9.97954	10.1605	10.3559	10.0521	10.012	9.7404	10.5353	10.6771	9.94046	10.9898	9.78758	9.70047	10.0637	9.44218	10.5167	10.9232	9.80513	10.3308	10.9994	10.1124	9.84872	8.49338	10.9648	10.5169	9.83017	9.80566	9.95025	9.44834	9.79016	10.8745	10.2675	10.0679	10.3238	11.38	9.82857	10.3733	10.28	9.74555	11.0594	9.77725	11.0802	10.1691	9.56957	10.8894	8.70988	10.6946	10.4083	9.90884	10.0418	10.8802	9.66699	10.0057	9.96218	10.7616	9.50568	9.39528	8.7487	10.8208	9.82593	10.2034	10.7547	10.2891	11.2976	11.1746	9.85472	10.3196	9.97675	8.44427	9.64822	10.306	11.178	9.7529	9.37545	8.54892	9.56748	11.1668	10.7489	9.88163	11.1837	8.6404	11.2312	10.7442	10.3208	10.3935	10.727	10.1312	10.3104	11.1011	10.5898	10.1088	10.4447	10.5472	10.3112	9.59795	10.1049	9.462	9.52048	10.5394	10.0867	10.5031
"200750_s_at"	12.0611	12.6994	10.8986	12.8962	12.66	11.776	12.1853	12.337	10.7475	12.8696	12.0083	11.7497	11.5947	12.1332	13.2624	12.2214	12.131	12.9921	12.9687	12.3652	11.8863	11.7893	10.9742	12.1945	10.7515	12.5084	12.8895	12.0869	12.2311	12.0999	11.5842	10.3979	11.4249	12.1705	12.3164	11.9468	11.7411	11.3327	9.79472	9.57987	12.9511	10.7761	11.8655	12.6403	12.8085	11.665	12.2513	11.1277	11.7456	12.7858	11.2352	12.0092	11.0064	12.2454	12.0687	12.6604	13.0923	11.8721	11.9873	12.1213	13.1709	12.1337	12.6749	11.8694	12.9849	11.9159	12.429	12.6695	13.049	11.85	12.281	13.0341	12.8126	13.148	12.1502	10.1342	12.2509	12.0195	9.36042	12.3701	13.0639	13.299	11.5354	10.4021	10.5475	11.8754	11.8971	11.6196	12.2926	13.1732	8.75689	12.9317	12.7153	12.7035	12.1161	12.2632	12.4848	12.1958	12.9333	12.1993	12.9379	12.246	13.5118	12.6673	11.8488	12.1282	13.1402	11.8318	12.4527	11.1424	13.4001
"200751_s_at"	9.75729	8.42967	7.24951	11.4666	9.22722	9.78664	8.91164	9.50362	7.09653	11.2874	7.08308	8.81081	9.31716	9.14536	11.5051	10.1139	8.45033	10.5971	10.1036	9.41465	9.59362	10.1464	8.13638	10.851	7.92765	9.87053	11.2106	9.55854	10.3263	10.1246	8.13501	6.81596	8.34232	7.52984	10.2433	9.59727	9.78458	8.62087	7.79171	8.26137	8.99572	8.02557	8.21352	11.1353	8.76377	7.69829	9.36051	7.78277	10.8179	8.74074	7.13417	7.73644	7.19143	10.4884	10.0242	10.5305	11.3692	8.76758	9.71181	8.50904	11.6981	10.9597	11.2237	9.73712	11.5295	10.3611	10.4917	9.86714	10.9689	9.99852	9.92018	10.6185	10.6713	10.5506	10.3082	6.55706	9.0495	9.5061	8.36481	10.4484	11.1334	10.6394	9.52993	8.45784	9.02117	9.42599	8.67369	7.20142	10.2701	11.0024	6.97775	8.76869	9.85324	10.6184	8.96454	8.34057	10.0909	8.27694	10.1393	10.1811	10.0104	8.68091	11.6096	10.1437	10.0172	9.52355	11.1929	9.74479	9.51908	7.58801	11.1379
"200752_s_at"	9.45916	8.58346	9.02729	9.39229	8.23886	8.28453	8.09943	8.46553	8.33445	9.26331	7.74934	8.83199	9.40736	8.38762	10.1321	9.30731	8.97541	9.45172	9.06674	9.47927	8.49322	8.1784	8.78381	8.8733	9.21092	9.08521	8.68124	9.31181	9.87637	8.57687	8.13608	7.48845	8.89513	7.57743	8.78983	9.44317	9.10574	9.13601	8.60956	8.52259	8.93425	8.31307	7.65624	9.45464	7.19727	8.465	8.25565	7.93825	8.36598	8.21692	7.39315	8.82348	7.84488	9.118	8.13281	8.51193	9.15526	7.42883	8.48425	8.5923	9.16924	9.58756	9.51447	9.30779	8.52205	9.39172	8.77511	8.23696	8.92037	9.30183	8.98267	9.06989	8.65035	8.30018	8.25759	8.36694	8.56299	8.9248	7.29266	9.79081	9.63421	8.00533	9.3974	7.81726	7.9309	9.52611	7.4246	7.84057	8.9356	9.00115	7.8799	8.32852	8.98342	9.46107	8.61416	7.59345	9.1939	8.75392	8.42256	8.34047	9.14462	8.56925	8.6298	8.46037	9.92902	10.0472	9.03879	9.62387	7.92269	8.12085	9.95939
"200753_x_at"	10.1037	10.3839	8.40035	10.6593	9.36425	9.38692	9.4441	9.66034	9.16388	10.6938	9.74043	9.23414	8.2519	9.56079	10.7417	10.0749	9.54572	10.3378	10.2485	9.9724	9.66139	9.52478	8.54286	10.0016	8.64212	10.1528	10.5699	9.45813	10.5184	9.78429	9.34536	8.64533	8.82369	9.13151	9.93175	9.74139	9.69024	8.79099	8.67821	9.00795	10.1479	8.4773	8.82728	10.7959	9.08895	9.41388	9.74891	9.25305	9.91936	10.3267	8.95329	9.72866	9.34219	10.2552	9.62792	10.3279	11.0599	8.92176	9.4594	9.32687	11.3073	10.4967	10.2284	9.94802	10.2125	9.93542	9.55557	9.37484	11.1828	9.88498	10.2235	10.5921	9.95666	10.2878	10.1036	7.73468	9.63628	9.64143	8.46089	10.2799	10.6013	9.5209	10.0602	9.27269	9.17534	9.80632	8.79111	9.06097	10.2243	9.47112	8.35746	10.1976	10.3867	10.5614	9.70291	8.58871	9.93045	10.0048	9.5779	10.2485	10.3963	9.78724	11.1109	10.0519	10.0926	9.71946	10.536	10.0073	10.0802	8.14398	11.0471
"200754_x_at"	11.9855	12.8003	11.7243	12.4251	12.2257	11.7163	12.1322	12.2905	11.4686	12.1557	11.9036	12.1562	11.0025	12.2893	12.2879	12.3198	12.1615	12.6584	12.3182	12.3276	11.9965	12.1255	11.0709	12.2002	11.1028	12.5349	12.5048	12.1472	12.4107	11.9879	12.2167	11.1732	11.6488	11.6313	12.268	12.2258	12.2408	11.7211	10.3657	10.7598	12.6828	9.85878	12.287	12.3389	12.3082	12.2383	12.26	11.997	11.906	12.6723	11.9954	11.2421	11.7003	12.0108	12.2034	12.5635	12.6342	12.0516	12.1533	12.1626	12.7815	12.2796	12.2325	12.0367	11.8916	12.0779	11.5601	12.2109	12.7766	12.086	12.2829	12.433	11.8972	12.3195	12.1326	10.3353	12.3105	12.2339	10.287	12.1915	12.3731	11.8354	12.1135	10.9915	11.2785	12.29	11.6794	12.0071	12.4048	12.0838	10.1459	12.597	12.6056	12.2469	12.4761	11.8979	12.2792	12.5247	12.0187	12.3057	12.4382	12.5176	12.7127	12.2788	12.2385	12.0403	12.4633	12.2499	12.4331	11.7813	12.7332
"200755_s_at"	8.92124	8.57554	7.34357	10.5534	9.09707	10.6675	7.28918	7.73949	7.67066	10.2001	8.32762	7.89636	8.64946	8.23046	10.09	8.75747	8.21929	10.377	10.6182	8.52172	9.8074	10.1592	8.26844	9.68796	8.109	9.05027	10.812	8.20989	9.64536	10.0672	8.43178	7.89326	8.8679	7.46207	9.7831	8.80143	7.86403	8.24107	9.10321	8.41526	9.11065	8.44793	8.95234	10.0962	8.18178	8.35759	9.26346	8.42681	9.95725	8.47487	7.40904	8.08395	8.20367	8.91926	10.6053	8.27249	10.596	8.79042	9.6763	8.33998	10.1131	8.99558	10.7923	8.48198	10.6981	8.57303	9.07621	7.43499	9.54621	8.53969	9.00844	9.83404	9.83665	9.49044	10.3519	6.83133	9.67859	8.5922	7.30628	9.41451	9.95429	9.60318	8.80757	8.22295	8.85252	8.47643	9.27151	7.96533	8.79035	10.5236	7.53404	8.61302	9.19835	9.94791	8.6734	7.67099	8.81488	7.45839	7.5034	10.5994	9.12072	8.67503	9.93434	9.70284	8.81971	9.06977	13.3117	8.33488	10.1744	8.07999	10.4365
"200756_x_at"	7.61156	7.08855	6.25716	10.0701	6.97794	8.78752	6.68871	6.25117	6.91832	9.65021	6.47839	6.65834	7.03114	7.01197	9.34003	7.1931	6.74585	8.95299	8.78373	6.76019	7.33101	8.45002	6.29017	8.75498	6.66213	7.31782	9.16129	7.18267	7.96217	8.69993	6.50646	6.14989	7.05284	7.06074	7.89557	7.50911	6.83388	6.69898	6.88086	7.0162	6.99987	7.58239	6.54028	9.4779	6.28488	7.06313	7.1018	6.75539	8.88614	6.36548	6.25713	6.71979	6.69465	7.80604	8.599	6.98224	9.57394	6.9067	7.67867	6.98552	9.06855	7.84148	9.0765	7.00197	8.96184	6.99463	8.25988	6.39194	8.33385	6.94426	7.25498	8.49688	8.42996	7.69803	8.65956	6.12522	7.28545	6.46346	7.22053	8.46607	8.98084	7.16594	7.37534	7.12275	8.13697	6.9236	5.77988	6.30837	7.45878	8.50566	7.09075	6.70985	7.2126	8.4835	7.15206	6.00788	6.88893	6.13868	6.34254	9.51438	8.11496	6.06054	8.82117	7.93746	7.66958	6.72857	12.8889	7.03335	8.82031	6.69336	9.50787
"200757_s_at"	9.18602	10.0823	8.52552	10.1011	9.8641	10.8566	7.89064	7.60886	8.56816	9.93321	9.98457	8.49797	8.60322	8.94307	9.99725	9.18847	8.55973	10.6317	10.9678	8.44482	10.2585	10.5892	8.93128	9.63168	8.04008	9.35741	10.8228	8.77576	9.31799	10.8261	8.98362	9.66994	9.33935	8.18252	10.1605	8.89076	8.54199	8.62985	8.9016	8.496	9.67086	8.53038	10.5027	10.0118	9.33538	8.98217	9.73338	9.58799	9.54773	9.64441	8.93975	9.15429	8.60379	9.35056	11.1649	7.77289	10.4738	9.38264	10.2247	8.93922	10.0827	8.91204	10.6647	9.07881	10.5271	8.51674	9.76178	7.83824	9.70171	8.6474	9.58585	10.4435	10.4829	9.64414	10.6369	7.89446	10.4767	8.67243	9.69069	9.08616	9.38117	10.2514	8.37595	9.7402	9.99787	8.51075	9.81537	9.31886	8.80614	10.5216	8.95936	9.54694	9.24947	9.49195	9.45891	9.42815	9.04129	8.60071	8.26692	10.0657	9.21291	9.48921	9.73551	9.7948	8.86371	8.92803	12.3291	8.21782	10.7382	8.78282	10.3285
"200758_s_at"	10.4672	8.49039	10.1248	9.98466	9.38543	10.5405	8.2654	9.2617	9.30004	9.75582	9.03588	10.1675	9.70205	9.37842	9.58319	10.1912	9.82863	10.5877	9.79228	10.0624	10.3795	10.8011	10.2765	9.54632	10.4626	9.79792	9.99245	9.89859	10.5654	10.6053	9.34072	8.90957	10.0844	8.19443	10.2993	10.4471	10.6322	10.6583	9.8856	10.2351	9.57567	10.0767	9.68414	10.6043	9.33654	10.035	9.89255	9.47624	10.405	9.67225	9.67532	9.57403	9.49076	10.2602	10.5641	9.40381	9.84337	8.65892	10.312	9.54523	9.47649	10.5932	10.1246	10.9106	8.62473	10.6144	7.57797	8.8171	9.87865	10.6735	10.2139	10.1647	9.84664	9.14835	10.8519	10.4056	9.90095	10.3768	9.65026	10.9792	10.1015	8.49101	10.4012	8.96806	8.97989	10.5924	8.9511	8.39013	10.0319	9.49355	10.4654	9.16581	9.38342	10.5425	9.89419	8.24951	10.3118	10.1667	8.7596	10.5465	10.1098	9.78466	9.98999	9.27435	10.6233	10.2996	10.6577	10.5755	10.0909	9.7918	10.1602
"200759_x_at"	10.8096	10.1216	10.824	9.89448	10.3309	10.828	10.5855	10.213	10.915	9.57168	10.3582	10.7682	10.2217	10.3427	9.49149	10.5804	10.0793	10.3828	10.266	10.4784	10.6826	10.7668	10.7118	9.54298	10.6882	10.3709	10.1683	10.2732	10.4655	10.6399	10.3274	10.7412	10.3726	10.0924	10.6173	10.4873	10.7593	10.7851	11.0572	10.8982	10.3116	10.3439	10.6139	10.1936	10.3067	10.7395	10.4201	10.803	10.1414	10.5561	10.8614	10.2683	10.8252	9.96302	10.6742	9.69969	9.40229	10.1586	10.5866	10.5188	9.33078	10.3995	10.2754	10.8746	8.8357	10.7566	9.47233	9.99649	9.86	10.6352	10.4964	10.2802	9.73382	9.46859	10.7348	11.3827	10.867	10.7197	9.02849	10.7497	9.99553	9.26657	10.5202	8.95061	9.1646	10.7858	10.2118	10.4957	10.5356	10.0195	9.49961	10.4097	10.4205	10.7646	10.6865	9.80882	10.7242	10.9349	9.47535	10.7531	10.4651	10.6168	10.2736	10.0252	10.9448	10.6739	10.2571	10.9974	10.8606	10.8363	10.4677
"200760_s_at"	11.1737	9.83506	10.2005	11.4096	10.3875	11.038	9.85932	10.5633	9.20619	11.1546	8.79643	10.0302	10.7046	10.7858	11.0823	11.107	10.4433	11.0606	10.5487	10.849	10.9396	11.3428	10.7636	10.9619	9.7125	10.9186	10.978	11.0678	10.3794	11.3151	10.2651	7.67458	10.4671	9.24841	11.0164	10.7748	10.9572	10.2406	9.17218	9.63703	9.36026	9.63375	10.3871	11.3828	8.3693	10.3682	10.7498	9.19222	10.9026	10.1221	9.63675	9.10248	9.56219	9.83483	11.1374	9.9896	11.2358	10.5782	10.8423	10.352	10.7155	11.3888	11.2236	10.9576	12.0365	11.4158	11.111	10.4641	10.643	10.997	10.7073	10.9988	11.5001	11.0773	11.614	9.46808	10.7596	10.6147	8.28458	11.3171	11.6057	11.3001	10.9105	9.02273	9.1512	10.5705	10.6471	9.73502	11.3039	11.5319	8.14403	10.173	11.0745	10.7799	10.6232	10.0609	10.581	9.70458	10.5629	11.2178	10.5903	9.7582	10.9827	11.1556	10.8294	11.1627	11.8072	10.6051	10.9934	9.88006	11.1471
"200761_s_at"	11.8434	11.2278	11.9121	11.5973	11.865	11.5677	11.7009	11.4003	11.6567	11.3886	11.9813	11.5452	11.8105	11.97	11.3093	12.0215	11.6692	11.646	11.7105	11.6927	11.6322	12.4058	11.6717	11.3368	11.2655	11.7136	11.5668	11.538	11.3191	11.9812	11.9823	12.1249	11.2443	11.5376	11.7105	11.4456	11.7941	11.2193	10.6999	11.3753	10.5371	11.3467	12.0594	11.5384	10.4302	12.101	12.2106	11.3773	11.3224	11.8494	11.4648	11.407	11.2733	11.1195	12.0176	11.317	11.4845	12.1056	11.8792	11.9423	11.1956	11.3438	11.9948	11.6232	12.388	11.7368	11.7091	11.9163	11.1974	11.8848	11.7274	11.6852	11.9628	11.7019	11.7519	11.5895	11.8902	11.5118	10.0768	11.9049	12.0086	12.4728	11.4107	10.2245	8.81782	11.5212	12.1751	11.9437	11.8991	12.2408	10.472	11.9405	12.1635	11.5396	11.8361	11.9704	11.936	11.7864	12.0433	11.6729	11.5523	11.6148	11.341	12.1261	11.8244	12.0062	11.5288	11.7034	12.2574	11.6934	11.717
"200762_at"	10.464	11.017	10.6488	11.7068	12.0349	12.3013	10.813	10.6159	11.0232	10.4698	11.7003	10.9539	11.162	10.9951	10.4917	11.2742	10.6144	10.7176	11.0667	10.657	11.8998	12.5989	11.015	10.1601	10.6935	10.7746	12.1734	10.6323	10.4744	11.4805	10.2213	11.5663	10.6554	9.42172	11.5798	10.4691	10.7551	10.4951	9.20798	8.85735	11.0804	10.4653	12.1752	11.1722	11.9777	10.6209	12.0554	11.2974	11.088	10.3762	11.7013	11.2365	10.6484	11.4604	12.6144	10.7308	11.5964	10.9723	11.9899	10.4935	10.4186	10.2685	11.5251	10.8788	11.5483	10.3968	10.9553	10.2384	11.1678	10.606	10.5644	10.9682	9.98156	9.92897	12.396	9.77365	12.1512	10.7337	10.043	10.5568	9.08672	10.1968	10.4645	9.65432	9.36811	11.0449	11.1835	10.6154	10.7537	10.855	9.40376	11.6601	11.346	10.7712	11.6196	10.8204	11.2618	10.9968	11.5956	12.4526	10.5267	12.0514	12.7509	10.6917	11.1076	10.8107	12.0753	11.0843	12.7149	11.5338	11.4558
[truncated: 19,537,821 more chars]
