# Supplementary material for: Mechanistic investigation of glycolysis and pyroptosis in colon adenocarcinoma tissues, and prognostic analysis of patient clinical outcomes
Source: PLoS One. 2025 Jul 18;20(7):e0328560. doi: 10.1371/journal.pone.0328560 (PMC12273967; doi:10.1371/journal.pone.0328560)
Supplement: S1 File — (ZIP) [file pone.0328560.s003.zip › Additional data1/List of Glycolytic Genes.xlsx]

## Sheet: Sheet1
序号	基因个数	基因列表	参考文献	影响因子	基因来源	检索词	备注
1	288	见T01	Identification of a Novel Glycolysis-Related Gene Signature for Predicting Breast Cancer Survival	5.74	GSEA	glycolysis
2	257	见T02	Comprehensive analyses of glycolysis-related lncRNAs for ovarian cancer patients	5.51	GSEA	glycolysis
3	297	见T03	Establishment of a novel glycolysis-related prognostic gene signature for ovarian cancer and its relationships with immune infiltration of the tumor microenvironment	8.46	GSEA	glycolysis

## Sheet: T01
序号	基因列表
1	ENO1
2	ENO2
3	ALDOA
4	ALDOB
5	HK2
6	PFKP
7	PGAM1
8	PGAM2
9	PGK1
10	PKM
11	TPI1
12	GNPDA1
13	GAPDHS
14	PFKFB1
15	PPP2CB
16	AKR1A1
17	DLD
18	ALDH9A1
19	LDHA
20	LDHC
21	ALDH7A1
22	PGM2
23	FBP2
24	GNE
25	ABCB6
26	KIF20A
27	CHST4
28	SLC25A13
29	B3GNT3
30	CITED2
31	BPNT1
32	HAX1
33	MERTK
34	DPYSL4
35	CENPA
36	RBCK1
37	ARPP19
38	KDELR3
39	EGLN3
40	B4GALT7
41	ECD
42	B3GALT6
43	COL5A1
44	ADORA2B
45	CLDN3
46	NANP
47	VCAN
48	SLC25A10
49	CTH
50	CYB5A
51	DCN
52	AGL
53	DSC2
54	EFNA3
55	EGFR
56	ELF3
57	AK4
58	EXT1
59	EXT2
60	GPC4
61	COG2
62	FKBP4
63	PAXIP1
64	ZNF292
65	SLC35A3
66	FUT8
67	G6PD
68	SLC37A4
69	PGLS
70	GALE
71	GALK1
72	GALK2
73	GLCE
74	B3GAT3
75	FAM162A
76	GFPT1
77	B4GALT1
78	B3GAT1
79	GPC3
80	GCLC
81	GLRX
82	GOT1
83	GOT2
84	GPC1
85	ANG
86	GUSB
87	GMPPB
88	GMPPA
89	GYS1
90	GYS2
91	ERO1A
92	HDLBP
93	HMMR
94	HSPA5
95	IDH1
96	IDUA
97	IGFBP3
98	IL13RA1
99	ISG20
100	AGRN
101	KIF2A
102	STMN1
103	LCT
104	CHST6
105	MDH1
106	MDH2
107	ME1
108	ME2
109	MET
110	MIF
111	MPI
112	MXI1
113	NASP
114	NDUFV3
115	NT5E
116	P4HA1
117	PAM
118	AK3
119	NSDHL
120	PC
121	ANGPTL4
122	PDK3
123	POLR3K
124	PHKA2
125	PKP2
126	PLOD1
127	PLOD2
128	PMM2
129	GPR87
130	CHPF2
131	DDIT4
132	PPIA
133	CLN6
134	ANKZF1
135	CHST12
136	MIOX
137	DEPDC1
138	ALG1
139	PRPS1
140	LHX9
141	PSMC4
142	QSOX1
143	PYGB
144	PYGL
145	RRAGD
146	RARS1
147	RPE
148	BIK
149	SDC1
150	SDC2
151	SDHC
152	LHPP
153	XYLT2
154	SOD1
155	SOX9
156	SPAG4
157	STC1
158	AURKA
159	TALDO1
160	TFF3
161	TGFA
162	TGFBI
163	TPBG
164	CAPN5
165	GFUS
166	TXN
167	UGP2
168	VEGFA
169	VLDLR
170	CXCR4
171	CHPF
172	SRD5A3
173	TKTL1
174	CASP6
175	TPST1
176	PPFIA4
177	CHST1
178	STC2
179	IRS2
180	B4GALT4
181	B4GALT2
182	SAP30
183	IER3
184	CACNA1H
185	P4HA2
186	NOL3
187	HS6ST2
188	ARTN
189	CLDN9
190	SLC16A3
191	COPB2
192	NDST3
193	CHST2
194	HOMER1
195	GAL3ST1
196	CD44
197	HS2ST1
198	SDC3
199	CDK1
200	MED24
201	GAPDH
202	GPI
203	HK1
204	ENO3
205	ALDOC
206	GCK
207	HK3
208	PFKL
209	PFKM
210	PGK2
211	PKLR
212	BPGM
213	POM121C
214	NUP50
215	NUP42
216	NUP35
217	GNPDA2
218	NUP205
219	NUP210
220	NUP160
221	NUP188
222	NUP62
223	GCKR
224	PGM2L1
225	PGP
226	NUP43
227	NUP88
228	NUP98
229	PFKFB2
230	PFKFB3
231	PFKFB4
232	NUP54
233	PPP2CA
234	PPP2R1A
235	PPP2R1B
236	PPP2R5D
237	PRKACA
238	PRKACB
239	PRKACG
240	NDC1
241	NUP133
242	NUP107
243	RANBP2
244	SEC13
245	TPR
246	NUP37
247	NUP85
248	NUP214
249	AAAS
250	SEH1L
251	ADPGK
252	RAE1
253	NUP155
254	NUP93
255	NUP58
256	POM121
257	NUP153
258	ADH1A
259	ADH1B
260	ADH1C
261	ADH4
262	ADH5
263	ADH6
264	GALM
265	ADH7
266	LDHAL6A
267	DLAT
268	ALDH2
269	ALDH3A1
270	ALDH1B1
271	ALDH1A3
272	FBP1
273	ALDH3B1
274	ALDH3B2
275	ALDH3A2
276	G6PC1
277	LDHB
278	PGAM4
279	PCK1
280	PCK2
281	PDHA1
282	PDHA2
283	PDHB
284	PGM1
285	ACSS2
286	G6PC2
287	ACSS1
288	LDHAL6B

## Sheet: T02
序号	基因列表
1	GNPDA1
2	ENO1
3	ENO2
4	ALDOA
5	ALDOB
6	GAPDHS
7	HK2
8	PFKFB1
9	PFKP
10	PGAM1
11	PGAM2
12	PGK1
13	PKM
14	PPP2CB
15	TPI1
16	GNE
17	ABCB6
18	KIF20A
19	CHST4
20	SLC25A13
21	AKR1A1
22	B3GNT3
23	CITED2
24	BPNT1
25	HAX1
26	MERTK
27	DPYSL4
28	CENPA
29	RBCK1
30	ARPP19
31	KDELR3
32	EGLN3
33	B4GALT7
34	ECD
35	B3GALT6
36	COL5A1
37	ADORA2B
38	CLDN3
39	NANP
40	VCAN
41	SLC25A10
42	CTH
43	CYB5A
44	DCN
45	DLD
46	AGL
47	DSC2
48	EFNA3
49	EGFR
50	ELF3
51	AK4
52	EXT1
53	EXT2
54	ALDH9A1
55	GPC4
56	COG2
57	FKBP4
58	PAXIP1
59	ZNF292
60	SLC35A3
61	FUT8
62	G6PD
63	SLC37A4
64	PGLS
65	GALE
66	GALK1
67	GALK2
68	GLCE
69	B3GAT3
70	FAM162A
71	GFPT1
72	B4GALT1
73	B3GAT1
74	GPC3
75	GCLC
76	GLRX
77	GOT1
78	GOT2
79	GPC1
80	ANG
81	GUSB
82	GMPPB
83	GMPPA
84	GYS1
85	GYS2
86	ERO1A
87	HDLBP
88	HMMR
89	HSPA5
90	IDH1
91	IDUA
92	IGFBP3
93	IL13RA1
94	ISG20
95	AGRN
96	KIF2A
97	STMN1
98	LCT
99	LDHA
100	LDHC
101	CHST6
102	MDH1
103	MDH2
104	ME1
105	ME2
106	MET
107	MIF
108	MPI
109	MXI1
110	NASP
111	NDUFV3
112	NT5E
113	ALDH7A1
114	P4HA1
115	PAM
116	AK3
117	NSDHL
118	PC
119	ANGPTL4
120	PDK3
121	POLR3K
122	PHKA2
123	PKP2
124	PLOD1
125	PLOD2
126	PMM2
127	GPR87
128	CHPF2
129	DDIT4
130	PPIA
131	CLN6
132	ANKZF1
133	PGM2
134	CHST12
135	MIOX
136	DEPDC1
137	ALG1
138	PRPS1
139	LHX9
140	PSMC4
141	QSOX1
142	PYGB
143	PYGL
144	RRAGD
145	RARS1
146	RPE
147	BIK
148	SDC1
149	SDC2
150	SDHC
151	LHPP
152	XYLT2
153	SOD1
154	SOX9
155	SPAG4
156	STC1
157	AURKA
158	TALDO1
159	TFF3
160	TGFA
161	TGFBI
162	TPBG
163	CAPN5
164	GFUS
165	TXN
166	UGP2
167	VEGFA
168	VLDLR
169	CXCR4
170	CHPF
171	SRD5A3
172	TKTL1
173	CASP6
174	TPST1
175	PPFIA4
176	CHST1
177	STC2
178	IRS2
179	B4GALT4
180	B4GALT2
181	FBP2
182	SAP30
183	IER3
184	CACNA1H
185	P4HA2
186	NOL3
187	HS6ST2
188	ARTN
189	CLDN9
190	SLC16A3
191	COPB2
192	NDST3
193	CHST2
194	HOMER1
195	GAL3ST1
196	CD44
197	HS2ST1
198	SDC3
199	CDK1
200	MED24
201	GAPDH
202	GPI
203	HK1
204	POM121C
205	NUP50
206	NUP42
207	NUP35
208	GNPDA2
209	ENO3
210	ALDOC
211	NUP205
212	NUP210
213	NUP160
214	NUP188
215	NUP62
216	GCK
217	GCKR
218	PGM2L1
219	PGP
220	HK3
221	NUP43
222	NUP88
223	NUP98
224	PFKFB2
225	PFKFB3
226	PFKFB4
227	PFKL
228	PFKM
229	PGK2
230	PKLR
231	NUP54
232	PPP2CA
233	PPP2R1A
234	PPP2R1B
235	PPP2R5D
236	PRKACA
237	PRKACB
238	PRKACG
239	NDC1
240	NUP133
241	NUP107
242	RANBP2
243	SEC13
244	BPGM
245	TPR
246	NUP37
247	NUP85
248	NUP214
249	AAAS
250	SEH1L
251	ADPGK
252	RAE1
253	NUP155
254	NUP93
255	NUP58
256	POM121
257	NUP153

## Sheet: T03
序号	基因列表
1	TPI1
2	ENO1
3	ENO2
4	ALDOA
5	ALDOB
6	HK2
7	PFKP
8	PGAM1
9	PGAM2
10	PGK1
11	PKM
12	GNPDA1
13	GAPDHS
14	PFKFB1
15	PPP2CB
16	AKR1A1
17	DLD
18	ALDH9A1
19	LDHA
20	LDHC
21	ALDH7A1
22	PGM2
23	FBP2
24	LCT
25	MPI
26	PYGL
27	GNE
28	ABCB6
29	KIF20A
30	CHST4
31	SLC25A13
32	B3GNT3
33	CITED2
34	BPNT1
35	HAX1
36	MERTK
37	DPYSL4
38	CENPA
39	RBCK1
40	ARPP19
41	KDELR3
42	EGLN3
43	B4GALT7
44	ECD
45	B3GALT6
46	COL5A1
47	ADORA2B
48	CLDN3
49	NANP
50	VCAN
51	SLC25A10
52	CTH
53	CYB5A
54	DCN
55	AGL
56	DSC2
57	EFNA3
58	EGFR
59	ELF3
60	AK4
61	EXT1
62	EXT2
63	GPC4
64	COG2
65	FKBP4
66	PAXIP1
67	ZNF292
68	SLC35A3
69	FUT8
70	G6PD
71	SLC37A4
72	PGLS
73	GALE
74	GALK1
75	GALK2
76	GLCE
77	B3GAT3
78	FAM162A
79	GFPT1
80	B4GALT1
81	B3GAT1
82	GPC3
83	GCLC
84	GLRX
85	GOT1
86	GOT2
87	GPC1
88	ANG
89	GUSB
90	GMPPB
91	GMPPA
92	GYS1
93	GYS2
94	ERO1A
95	HDLBP
96	HMMR
97	HSPA5
98	IDH1
99	IDUA
100	IGFBP3
101	IL13RA1
102	ISG20
103	AGRN
104	KIF2A
105	STMN1
106	CHST6
107	MDH1
108	MDH2
109	ME1
110	ME2
111	MET
112	MIF
113	MXI1
114	NASP
115	NDUFV3
116	NT5E
117	P4HA1
118	PAM
119	AK3
120	NSDHL
121	PC
122	ANGPTL4
123	PDK3
124	POLR3K
125	PHKA2
126	PKP2
127	PLOD1
128	PLOD2
129	PMM2
130	GPR87
131	CHPF2
132	DDIT4
133	PPIA
134	CLN6
135	ANKZF1
136	CHST12
137	MIOX
138	DEPDC1
139	ALG1
140	PRPS1
141	LHX9
142	PSMC4
143	QSOX1
144	PYGB
145	RRAGD
146	RARS1
147	RPE
148	BIK
149	SDC1
150	SDC2
151	SDHC
152	LHPP
153	XYLT2
154	SOD1
155	SOX9
156	SPAG4
157	STC1
158	AURKA
159	TALDO1
160	TFF3
161	TGFA
162	TGFBI
163	TPBG
164	CAPN5
165	GFUS
166	TXN
167	UGP2
168	VEGFA
169	VLDLR
170	CXCR4
171	CHPF
172	SRD5A3
173	TKTL1
174	CASP6
175	TPST1
176	PPFIA4
177	CHST1
178	STC2
179	IRS2
180	B4GALT4
181	B4GALT2
182	SAP30
183	IER3
184	CACNA1H
185	P4HA2
186	NOL3
187	HS6ST2
188	ARTN
189	CLDN9
190	SLC16A3
191	COPB2
192	NDST3
193	CHST2
194	HOMER1
195	GAL3ST1
196	CD44
197	HS2ST1
198	SDC3
199	CDK1
200	MED24
201	HK1
202	GAPDH
203	GPI
204	ENO3
205	ALDOC
206	GCK
207	HK3
208	PFKL
209	PFKM
210	PGK2
211	PKLR
212	BPGM
213	POM121C
214	NUP50
215	NUP42
216	NUP35
217	GNPDA2
218	NUP205
219	NUP210
220	NUP160
221	NUP188
222	NUP62
223	GCKR
224	PGM2L1
225	PGP
226	NUP43
227	NUP88
228	NUP98
229	PFKFB2
230	PFKFB3
231	PFKFB4
232	NUP54
233	PPP2CA
234	PPP2R1A
235	PPP2R1B
236	PPP2R5D
237	PRKACA
238	PRKACB
239	PRKACG
240	NDC1
241	NUP133
242	NUP107
243	RANBP2
244	SEC13
245	TPR
246	NUP37
247	NUP85
248	NUP214
249	AAAS
250	SEH1L
251	ADPGK
252	RAE1
253	NUP155
254	NUP93
255	NUP58
256	POM121
257	NUP153
258	PGM1
259	ADH1A
260	ADH1B
261	ADH1C
262	ADH4
263	ADH5
264	ADH6
265	GALM
266	ADH7
267	LDHAL6A
268	DLAT
269	ALDH2
270	ALDH3A1
271	ALDH1B1
272	ALDH1A3
273	FBP1
274	ALDH3B1
275	ALDH3B2
276	ALDH3A2
277	G6PC1
278	LDHB
279	PGAM4
280	PCK1
281	PCK2
282	PDHA1
283	PDHA2
284	PDHB
285	ACSS2
286	G6PC2
287	ACSS1
288	LDHAL6B
289	TREH
290	KHK
291	PYGM
