# Supplementary material for: Mechanistic investigation of glycolysis and pyroptosis in colon adenocarcinoma tissues, and prognostic analysis of patient clinical outcomes
Source: PLoS One. 2025 Jul 18;20(7):e0328560. doi: 10.1371/journal.pone.0328560 (PMC12273967; doi:10.1371/journal.pone.0328560)
Supplement: S1 File — (ZIP) [file pone.0328560.s003.zip › Additional data1/List of Pyroptosis Genes.xlsx]

## Sheet: Sheet1
序号	基因个数	基因列表	参考文献	影响因子	基因来源	检索词	备注
1	33	见T02	Identification of Novel Pyroptosis-Related lncRNAs Associated with the Prognosis of Breast Cancer Through Interactive Analysis	3.6	数据库
2	33	见T03	Molecular Characteristics, Clinical Implication, and Cancer Immunity Interactions of Pyroptosis-Related Genes in Breast Cancer	5.06	既往文献
3	33	见T02	Comprehensive Analysis of Pyroptosis-Related Genes and Tumor Microenvironment Infiltration Characterization in Breast Cancer	8.79	既往文献
4	33	见T04	Identification of pyroptosis-related lncRNAs for constructing a prognostic model and their correlation with immune infiltration in breast cancer	5.3	既往文献
5	14	见T05	Analysis of PANoptosis-Related LncRNA-miRNA-mRNA Network Reveals LncRNA SNHG7 Involved in Chemo-Resistance in Colon Adenocarcinoma	5.74	既往文献
6	11	见T06	The Pyroptosis-Related Signature Predicts Prognosis and Indicates Immune Microenvironment Infiltration in Gastric Cancer	6.08	既往文献
7	33	见T03	A novel defined pyroptosis-related gene signature for predicting the prognosis of ovarian cancer	7.13	TCGA数据库
8	52	见T07	Identification of a Pyroptosis-Related Gene Signature for Prediction of Overall Survival in Lung Adenocarcinoma	4.5	既往文献
9	31	见T08	Identification of a Pyroptosis-Related Gene Signature for Predicting Overall Survival and Response to Immunotherapy in Hepatocellular Carcinoma	4.77	既往文献
10	35	见T09	The pyroptosis-related gene signature predicts prognosis and indicates immune activity in hepatocellular carcinoma	6.4	既往文献
11	7	见T10	Identification of the Pyroptosis-Related Gene Signature and Risk Score Model for Colon Adenocarcinoma	4.77	既往文献

## Sheet: T02
序号	基因列表
1	AIM2
2	CASP1
3	CASP3
4	CASP4
5	CASP5
6	CASP6
7	CASP8
8	CASP9
9	ELANE
10	GPX4
11	GSDMA
12	GSDMB
13	GSDMC
14	GSDMD
15	GSDME
16	IL18
17	IL1B
18	IL6
19	NLRC4
20	NLRP1
21	NLRP2
22	NLRP3
23	NLRP6
24	NLRP7
25	NOD1
26	NOD2
27	PJVK
28	PLCG1
29	PRKACA
30	PYCARD
31	PYCARD
32	PYCARD
33	TNF

## Sheet: T03
序号	基因列表
1	GPX4
2	NLRP7
3	NLRP2
4	CASP6
5	CASP3
6	TNF
7	IL1B
8	IL18
9	CASP8
10	NLRP6
11	IL6
12	GSDMA
13	GSDMC
14	PYCARD
15	CASP5
16	AIM2
17	NOD2
18	NLRC4
19	NLRP3
20	CASP4
21	CASP1
22	PRKACA
23	ELANE
24	TIRAP
25	SCAF11
26	PJVK
27	CASP9
28	NOD1
29	PLCG1
30	NLRP1
31	GSDME
32	GSDMD
33	GSDMB

## Sheet: T04
序号	基因列表
1	GPX4
2	GSDMD
3	PYCARD
4	PRKACA
5	IL6
6	ELANE
7	SCAF11
8	TIRAP
9	NLRP6
10	CASP9
11	PJVK
12	PLCG1
13	GSDMB
14	CASP8
15	CASP6
16	CASP3
17	NLRC4
18	NLRP3
19	GSDME
20	NLRP1
21	NOD1
22	GSDMA
23	CASP5
24	AIM2
25	IL18
26	CASP4
27	CASP1
28	NLRP2
29	IL1B
30	TNF
31	NOD2
32	NLRP7
33	GSDMC

## Sheet: T05
序号	基因列表
1	ZBP1
2	NLRP3
3	RIPK1
4	RIPK3
5	CASP1
6	CASP6
7	CASP8
8	PYCARD
9	FADD
10	MAP3K7
11	TNFAIP3
12	RNF31
13	RBCK1
14	PSTPIP2

## Sheet: T06
序号	基因列表
1	CASP1
2	CASP3
3	CASP4
4	CASP5
5	CASP8
6	GSDMB
7	GSMDC
8	GSDMD
9	GSDME
10	GZMA
11	GZMB

## Sheet: T07
序号	基因列表
1	BAK1
2	BAX
3	CASP1
4	CASP3
5	CASP4
6	CASP5
7	CHMP2A
8	CHMP2B
9	CHMP3
10	CHMP4A
11	CHMP4B
12	CHMP4C
13	CHMP6
14	CHMP7
15	CYCS
16	ELANE
17	GSDMD
18	GSDME
19	GZMB
20	HMGB1
21	IL18
22	IL1A
23	IL1B
24	IRF1
25	IRF2
26	TP53
27	TP63
28	AIM2
29	CASP6
30	CASP8
31	CASP9
32	GPX4
33	GSDMA
34	GSDMB
35	GSDMC
36	IL6
37	NLRC4
38	NLRP1
39	NLRP2
40	NLRP3
41	NLRP6
42	NLRP7
43	NOD1
44	NOD2
45	PJVK
46	PLCG1
47	PRKACA
48	PYCARD
49	SCAF11
50	TIRAP
51	TNF
52	GZMA

## Sheet: T08
序号	基因列表
1	PRKACA
2	GSDMB
3	SCAF11
4	PJVK
5	CASP9
6	NOD1
7	NLRP1
8	GSDME
9	ELANE
10	TIRAP
11	CASP4
12	GSDMD
13	GPX4
14	NLRP7
15	NLRP2
16	CASP3
17	CASP6
18	TNF
19	IL1B
20	IL18
21	CASP8
22	GSDMA
23	GSDMC
24	PYCARD
25	CASP5
26	AIM2
27	NOD2
28	NLRC4
29	NLRP3
30	IL6
31	CASP1

## Sheet: T09
序号	基因列表
1	BAK1
2	BAX
3	CASP1
4	CASP3
5	CASP4
6	CASP5
7	CHMP2A
8	CHMP2B
9	CHMP3
10	CHMP4A
11	CHMP4B
12	CHMP4C
13	CHMP6
14	CHMP7
15	GSDMD
16	GSDME
17	HMGB1
18	IL18
19	IL1A
20	IL1B
21	TP53
22	CASP6
23	CASP8
24	CASP9
25	GPX4
26	GSDMB
27	GSDMC
28	IL6
29	NLRP1
30	NLRP3
31	NLRP6
32	NLRP7
33	NOD1
34	NOD2
35	TNF

## Sheet: T10
序号	基因列表
1	CASP4
2	CASP5
3	CASP9
4	IL6
5	NOD1
6	PJVK
7	PRKACA
