# Supplementary material for: Mechanistic investigation of glycolysis and pyroptosis in colon adenocarcinoma tissues, and prognostic analysis of patient clinical outcomes
Source: PLoS One. 2025 Jul 18;20(7):e0328560. doi: 10.1371/journal.pone.0328560 (PMC12273967; doi:10.1371/journal.pone.0328560)
Supplement: S1 File — (ZIP) [file pone.0328560.s003.zip › Additional data1/Pyroptosis-GeneCards-SearchResults.csv]

Gene Symbol	Description	Category	Uniprot ID	Gifts	GC Id	Relevance score	GeneCards Link
GSDMD	Gasdermin D	Protein Coding	P57764	45	GC08P143553	21.0515747070313	https://www.genecards.org/cgi-bin/carddisp.pl?gene=GSDMD
GSDME	Gasdermin E	Protein Coding	O60443	45	GC07M024699	16.7650508880615	https://www.genecards.org/cgi-bin/carddisp.pl?gene=GSDME
NLRP3	NLR Family Pyrin Domain Containing 3	Protein Coding	Q96P20	57	GC01P247416	14.7821311950684	https://www.genecards.org/cgi-bin/carddisp.pl?gene=NLRP3
CASP1	Caspase 1	Protein Coding	P29466	57	GC11M105025	11.9280700683594	https://www.genecards.org/cgi-bin/carddisp.pl?gene=CASP1
CASP4	Caspase 4	Protein Coding	P49662	55	GC11M104942	11.6401815414429	https://www.genecards.org/cgi-bin/carddisp.pl?gene=CASP4
GSDMB	Gasdermin B	Protein Coding	Q8TAX9	42	GC17M039904	11.2111644744873	https://www.genecards.org/cgi-bin/carddisp.pl?gene=GSDMB
GSDMC	Gasdermin C	Protein Coding	Q9BYG8	40	GC08M129705	10.2886190414429	https://www.genecards.org/cgi-bin/carddisp.pl?gene=GSDMC
NLRP1	NLR Family Pyrin Domain Containing 1	Protein Coding	Q9C000	52	GC17M005499	8.56325340270996	https://www.genecards.org/cgi-bin/carddisp.pl?gene=NLRP1
CASP3	Caspase 3	Protein Coding	P42574	58	GC04M184627	8.46038722991943	https://www.genecards.org/cgi-bin/carddisp.pl?gene=CASP3
GSDMA	Gasdermin A	Protein Coding	Q96QA5	42	GC17P101512	8.33272361755371	https://www.genecards.org/cgi-bin/carddisp.pl?gene=GSDMA
AIM2	Absent In Melanoma 2	Protein Coding	O14862	50	GC01M160098	7.59804344177246	https://www.genecards.org/cgi-bin/carddisp.pl?gene=AIM2
CASP8	Caspase 8	Protein Coding	Q14790	61	GC02P201233	7.56293678283691	https://www.genecards.org/cgi-bin/carddisp.pl?gene=CASP8
IL1B	Interleukin 1 Beta	Protein Coding	P01584	56	GC02M112829	6.90570974349976	https://www.genecards.org/cgi-bin/carddisp.pl?gene=IL1B
GAS5	Growth Arrest Specific 5	RNA Gene		30	GC01M173947	6.61346530914307	https://www.genecards.org/cgi-bin/carddisp.pl?gene=GAS5
GZMB	Granzyme B	Protein Coding	P10144	56	GC14M024630	6.51137781143188	https://www.genecards.org/cgi-bin/carddisp.pl?gene=GZMB
KCNQ1OT1	KCNQ1 Opposite Strand/Antisense Transcript 1	RNA Gene		34	GC11M010310	6.46427440643311	https://www.genecards.org/cgi-bin/carddisp.pl?gene=KCNQ1OT1
MEG3	Maternally Expressed 3	RNA Gene		34	GC14P115583	5.76139259338379	https://www.genecards.org/cgi-bin/carddisp.pl?gene=MEG3
CASP5	Caspase 5	Protein Coding	P51878	51	GC11M121983	5.51877498626709	https://www.genecards.org/cgi-bin/carddisp.pl?gene=CASP5
GZMA	Granzyme A	Protein Coding	P12544	51	GC05P055102	5.34944725036621	https://www.genecards.org/cgi-bin/carddisp.pl?gene=GZMA
PYCARD	PYD And CARD Domain Containing	Protein Coding	Q9ULZ3	50	GC16M031201	5.34107542037964	https://www.genecards.org/cgi-bin/carddisp.pl?gene=PYCARD
IL18	Interleukin 18	Protein Coding	Q14116	53	GC11M112143	5.30170965194702	https://www.genecards.org/cgi-bin/carddisp.pl?gene=IL18
CARD8	Caspase Recruitment Domain Family Member 8	Protein Coding	Q9Y2G2	47	GC19M089143	5.28513336181641	https://www.genecards.org/cgi-bin/carddisp.pl?gene=CARD8
H19	H19 Imprinted Maternally Expressed Transcript	RNA Gene		34	GC11M001995	5.23206472396851	https://www.genecards.org/cgi-bin/carddisp.pl?gene=H19
XIST	X Inactive Specific Transcript	RNA Gene		30	GC0XM073820	4.88102054595947	https://www.genecards.org/cgi-bin/carddisp.pl?gene=XIST
DPP9	Dipeptidyl Peptidase 9	Protein Coding	Q86TI2	50	GC19M018924	4.79506301879883	https://www.genecards.org/cgi-bin/carddisp.pl?gene=DPP9
SOD2-OT1	SOD2 Overlapping Transcript 1	RNA Gene		18	GC06M159772	4.77639484405518	https://www.genecards.org/cgi-bin/carddisp.pl?gene=SOD2-OT1
ZBP1	Z-DNA Binding Protein 1	Protein Coding	Q9H171	49	GC20M057603	4.5836181640625	https://www.genecards.org/cgi-bin/carddisp.pl?gene=ZBP1
TRIM21	Tripartite Motif Containing 21	Protein Coding	P19474	52	GC11M004384	4.45788097381592	https://www.genecards.org/cgi-bin/carddisp.pl?gene=TRIM21
CASP6	Caspase 6	Protein Coding	P55212	56	GC04M109688	4.44991683959961	https://www.genecards.org/cgi-bin/carddisp.pl?gene=CASP6
ADAMTS9-AS2	ADAMTS9 Antisense RNA 2	RNA Gene		25	GC03P064671	4.4049220085144	https://www.genecards.org/cgi-bin/carddisp.pl?gene=ADAMTS9-AS2
HMGB1	High Mobility Group Box 1	Protein Coding	P09429	57	GC13M030456	4.38632011413574	https://www.genecards.org/cgi-bin/carddisp.pl?gene=HMGB1
MIR223	MicroRNA 223	RNA Gene		28	GC0XP066018	4.38604879379272	https://www.genecards.org/cgi-bin/carddisp.pl?gene=MIR223
ELANE	Elastase, Neutrophil Expressed	Protein Coding	P08246	60	GC19P101835	4.364173412323	https://www.genecards.org/cgi-bin/carddisp.pl?gene=ELANE
APIP	APAF1 Interacting Protein	Protein Coding	Q96GX9	46	GC11M034854	4.35887432098389	https://www.genecards.org/cgi-bin/carddisp.pl?gene=APIP
MIR7-3HG	MIR7-3 Host Gene	RNA Gene	Q8N6C7	33	GC19P102033	4.34053611755371	https://www.genecards.org/cgi-bin/carddisp.pl?gene=MIR7-3HG
NLRC4	NLR Family CARD Domain Containing 4	Protein Coding	Q9NPP4	52	GC02M032224	4.28945159912109	https://www.genecards.org/cgi-bin/carddisp.pl?gene=NLRC4
DPP8	Dipeptidyl Peptidase 8	Protein Coding	Q6V1X1	44	GC15M065442	4.19149112701416	https://www.genecards.org/cgi-bin/carddisp.pl?gene=DPP8
TMX2-CTNND1	TMX2-CTNND1 Readthrough (NMD Candidate)	RNA Gene		23	GC11P057712	4.11697673797607	https://www.genecards.org/cgi-bin/carddisp.pl?gene=TMX2-CTNND1
IFI27	Interferon Alpha Inducible Protein 27	Protein Coding	P40305	47	GC14P094104	4.04589366912842	https://www.genecards.org/cgi-bin/carddisp.pl?gene=IFI27
SCARNA5	Small Cajal Body-Specific RNA 5	RNA Gene		23	GC02P233275	3.88220715522766	https://www.genecards.org/cgi-bin/carddisp.pl?gene=SCARNA5
CD274	CD274 Molecule	Protein Coding	Q9NZQ7	54	GC09P005450	3.76462459564209	https://www.genecards.org/cgi-bin/carddisp.pl?gene=CD274
STAT3	Signal Transducer And Activator Of Transcription 3	Protein Coding	P40763	62	GC17M042313	3.72552824020386	https://www.genecards.org/cgi-bin/carddisp.pl?gene=STAT3
MALAT1	Metastasis Associated Lung Adenocarcinoma Transcript 1	RNA Gene		31	GC11P084571	3.65109086036682	https://www.genecards.org/cgi-bin/carddisp.pl?gene=MALAT1
HOTTIP	HOXA Distal Transcript Antisense RNA	RNA Gene		28	GC07P027198	3.55335402488708	https://www.genecards.org/cgi-bin/carddisp.pl?gene=HOTTIP
LINC02605	Long Intergenic Non-Protein Coding RNA 2605	RNA Gene		19	GC08P078838	3.45571541786194	https://www.genecards.org/cgi-bin/carddisp.pl?gene=LINC02605
SNHG7	Small Nucleolar RNA Host Gene 7	RNA Gene		28	GC09M138601	3.44068646430969	https://www.genecards.org/cgi-bin/carddisp.pl?gene=SNHG7
DDX3X	DEAD-Box Helicase 3 X-Linked	Protein Coding	O00571	57	GC0XP041333	3.2851574420929	https://www.genecards.org/cgi-bin/carddisp.pl?gene=DDX3X
SIRT1	Sirtuin 1	Protein Coding	Q96EB6	57	GC10P067884	3.2773609161377	https://www.genecards.org/cgi-bin/carddisp.pl?gene=SIRT1
NAIP	NLR Family Apoptosis Inhibitory Protein	Protein Coding	Q13075	47	GC05M070968	3.27481865882874	https://www.genecards.org/cgi-bin/carddisp.pl?gene=NAIP
MEFV	MEFV Innate Immunity Regulator, Pyrin	Protein Coding	O15553	52	GC16M017438	3.24824643135071	https://www.genecards.org/cgi-bin/carddisp.pl?gene=MEFV
TRIM24	Tripartite Motif Containing 24	Protein Coding	O15164	53	GC07P138460	3.19683909416199	https://www.genecards.org/cgi-bin/carddisp.pl?gene=TRIM24
AGER	Advanced Glycosylation End-Product Specific Receptor	Protein Coding	Q15109	55	GC06M032180	3.14877200126648	https://www.genecards.org/cgi-bin/carddisp.pl?gene=AGER
CASP7	Caspase 7	Protein Coding	P55210	57	GC10P113679	3.14122796058655	https://www.genecards.org/cgi-bin/carddisp.pl?gene=CASP7
GBP1	Guanylate Binding Protein 1	Protein Coding	P32455	45	GC01M089052	3.117262840271	https://www.genecards.org/cgi-bin/carddisp.pl?gene=GBP1
MAPK14	Mitogen-Activated Protein Kinase 14	Protein Coding	Q16539	59	GC06P125627	3.11041855812073	https://www.genecards.org/cgi-bin/carddisp.pl?gene=MAPK14
MIR155	MicroRNA 155	RNA Gene		28	GC21P025573	3.10845065116882	https://www.genecards.org/cgi-bin/carddisp.pl?gene=MIR155
CERNA3	Competing Endogenous LncRNA 3 For MiR-645	RNA Gene		19	GC08P056101	3.06908822059631	https://www.genecards.org/cgi-bin/carddisp.pl?gene=CERNA3
NINJ1	Ninjurin 1	Protein Coding	Q92982	46	GC09M093121	3.03843259811401	https://www.genecards.org/cgi-bin/carddisp.pl?gene=NINJ1
ZFAS1	ZNFX1 Antisense RNA 1	RNA Gene		27	GC20P049276	2.98481559753418	https://www.genecards.org/cgi-bin/carddisp.pl?gene=ZFAS1
BDNF-AS	BDNF Antisense RNA	RNA Gene		28	GC11P027466	2.94975924491882	https://www.genecards.org/cgi-bin/carddisp.pl?gene=BDNF-AS
MAP3K20	Mitogen-Activated Protein Kinase Kinase Kinase 20	Protein Coding	Q9NYL2	53	GC02P173076	2.9055278301239	https://www.genecards.org/cgi-bin/carddisp.pl?gene=MAP3K20
PVT1	Pvt1 Oncogene	RNA Gene		32	GC08P128043	2.88143086433411	https://www.genecards.org/cgi-bin/carddisp.pl?gene=PVT1
DNMT1	DNA Methyltransferase 1	Protein Coding	P26358	61	GC19M010133	2.87513780593872	https://www.genecards.org/cgi-bin/carddisp.pl?gene=DNMT1
KLF3-AS1	KLF3 Antisense RNA 1	RNA Gene		24	GC04M038594	2.82281732559204	https://www.genecards.org/cgi-bin/carddisp.pl?gene=KLF3-AS1
TNFRSF21	TNF Receptor Superfamily Member 21	Protein Coding	O75509	49	GC06M047231	2.81254839897156	https://www.genecards.org/cgi-bin/carddisp.pl?gene=TNFRSF21
DHX9	DExH-Box Helicase 9	Protein Coding	Q08211	51	GC01P182839	2.81154990196228	https://www.genecards.org/cgi-bin/carddisp.pl?gene=DHX9
NLRP9	NLR Family Pyrin Domain Containing 9	Protein Coding	Q7RTR0	41	GC19M089518	2.81154990196228	https://www.genecards.org/cgi-bin/carddisp.pl?gene=NLRP9
LINC01672	Long Intergenic Non-Protein Coding RNA 1672	RNA Gene		18	GC01P011469	2.77694487571716	https://www.genecards.org/cgi-bin/carddisp.pl?gene=LINC01672
MIAT	Myocardial Infarction Associated Transcript	RNA Gene		32	GC22P026646	2.77605152130127	https://www.genecards.org/cgi-bin/carddisp.pl?gene=MIAT
TP53	Tumor Protein P53	Protein Coding	P04637	62	GC17M007661	2.77315640449524	https://www.genecards.org/cgi-bin/carddisp.pl?gene=TP53
H2AX	H2A.X Variant Histone	Protein Coding	P16104	53	GC11M122310	2.715092420578	https://www.genecards.org/cgi-bin/carddisp.pl?gene=H2AX
H2AC20	H2A Clustered Histone 20	Protein Coding	Q16777	45	GC01P160289	2.715092420578	https://www.genecards.org/cgi-bin/carddisp.pl?gene=H2AC20
TUG1	Taurine Up-Regulated 1	Protein Coding	A0A6I8PU40	32	GC22P030969	2.66358709335327	https://www.genecards.org/cgi-bin/carddisp.pl?gene=TUG1
OIP5-AS1	OIP5 Antisense RNA 1	RNA Gene		24	GC15P148101	2.66358709335327	https://www.genecards.org/cgi-bin/carddisp.pl?gene=OIP5-AS1
SNHG12	Small Nucleolar RNA Host Gene 12	RNA Gene	Q9BXW3	29	GC01M030655	2.65450620651245	https://www.genecards.org/cgi-bin/carddisp.pl?gene=SNHG12
NEAT1	Nuclear Paraspeckle Assembly Transcript 1	RNA Gene		32	GC11P084565	2.63972640037537	https://www.genecards.org/cgi-bin/carddisp.pl?gene=NEAT1
MTOR	Mechanistic Target Of Rapamycin Kinase	Protein Coding	P42345	64	GC01M011106	2.61497259140015	https://www.genecards.org/cgi-bin/carddisp.pl?gene=MTOR
TP63	Tumor Protein P63	Protein Coding	Q9H3D4	55	GC03P189598	2.6074640750885	https://www.genecards.org/cgi-bin/carddisp.pl?gene=TP63
SMAD5-AS1	SMAD5 Antisense RNA 1	RNA Gene	Q9Y6J3	28	GC05M136129	2.58598804473877	https://www.genecards.org/cgi-bin/carddisp.pl?gene=SMAD5-AS1
SNORD118	Small Nucleolar RNA, C/D Box 118	RNA Gene		24	GC17M017010	2.5807933807373	https://www.genecards.org/cgi-bin/carddisp.pl?gene=SNORD118
FOXO3	Forkhead Box O3	Protein Coding	O43524	56	GC06P108559	2.45605373382568	https://www.genecards.org/cgi-bin/carddisp.pl?gene=FOXO3
LINC00339	Long Intergenic Non-Protein Coding RNA 339	RNA Gene		25	GC01P034245	2.4307689666748	https://www.genecards.org/cgi-bin/carddisp.pl?gene=LINC00339
MIR21	MicroRNA 21	RNA Gene		31	GC17P102034	2.36911940574646	https://www.genecards.org/cgi-bin/carddisp.pl?gene=MIR21
ELAVL1	ELAV Like RNA Binding Protein 1	Protein Coding	Q15717	50	GC19M007958	2.33886289596558	https://www.genecards.org/cgi-bin/carddisp.pl?gene=ELAVL1
CTSG	Cathepsin G	Protein Coding	P08311	53	GC14M024573	2.33669924736023	https://www.genecards.org/cgi-bin/carddisp.pl?gene=CTSG
NFKB1	Nuclear Factor Kappa B Subunit 1	Protein Coding	P19838	61	GC04P102501	2.25527930259705	https://www.genecards.org/cgi-bin/carddisp.pl?gene=NFKB1
MIR155HG	MIR155 Host Gene	RNA Gene		28	GC21P025622	2.25527930259705	https://www.genecards.org/cgi-bin/carddisp.pl?gene=MIR155HG
MIR216A	MicroRNA 216a	RNA Gene		27	GC02M055988	2.25527930259705	https://www.genecards.org/cgi-bin/carddisp.pl?gene=MIR216A
TXNIP	Thioredoxin Interacting Protein	Protein Coding	Q9H3M7	47	GC01M145992	2.21237516403198	https://www.genecards.org/cgi-bin/carddisp.pl?gene=TXNIP
MIR125A	MicroRNA 125a	RNA Gene		28	GC19P103569	2.18567419052124	https://www.genecards.org/cgi-bin/carddisp.pl?gene=MIR125A
MAPK11	Mitogen-Activated Protein Kinase 11	Protein Coding	Q15759	51	GC22M050263	2.17082571983337	https://www.genecards.org/cgi-bin/carddisp.pl?gene=MAPK11
PGR-AS1	PGR Antisense RNA 1	RNA Gene		16	GC11P101131	2.16817617416382	https://www.genecards.org/cgi-bin/carddisp.pl?gene=PGR-AS1
HOTAIRM1	HOXA Transcript Antisense RNA, Myeloid-Specific 1	RNA Gene		27	GC07P027095	2.15902090072632	https://www.genecards.org/cgi-bin/carddisp.pl?gene=HOTAIRM1
LINC01871	Long Intergenic Non-Protein Coding RNA 1871	RNA Gene		11	GC02P007723	2.11889362335205	https://www.genecards.org/cgi-bin/carddisp.pl?gene=LINC01871
HIF1A-AS1	HIF1A Antisense RNA 1	RNA Gene		21	GC14M061681	2.11522626876831	https://www.genecards.org/cgi-bin/carddisp.pl?gene=HIF1A-AS1
NEK7	NIMA Related Kinase 7	Protein Coding	Q8TDX7	47	GC01P198156	2.10264301300049	https://www.genecards.org/cgi-bin/carddisp.pl?gene=NEK7
NFE2L2	NFE2 Like BZIP Transcription Factor 2	Protein Coding	Q16236	60	GC02M177227	2.08102178573608	https://www.genecards.org/cgi-bin/carddisp.pl?gene=NFE2L2
MIR30C1	MicroRNA 30c-1	RNA Gene		27	GC01P040757	2.01982593536377	https://www.genecards.org/cgi-bin/carddisp.pl?gene=MIR30C1
TREM2	Triggering Receptor Expressed On Myeloid Cells 2	Protein Coding	Q9NZC2	53	GC06M090931	2.01634955406189	https://www.genecards.org/cgi-bin/carddisp.pl?gene=TREM2
MIR34C	MicroRNA 34c	RNA Gene		28	GC11P112372	2.00487494468689	https://www.genecards.org/cgi-bin/carddisp.pl?gene=MIR34C
VEGFA	Vascular Endothelial Growth Factor A	Protein Coding	P15692	57	GC06P043770	1.99799048900604	https://www.genecards.org/cgi-bin/carddisp.pl?gene=VEGFA
TNF	Tumor Necrosis Factor	Protein Coding	P01375	61	GC06P125492	1.97529768943787	https://www.genecards.org/cgi-bin/carddisp.pl?gene=TNF
IGF2-AS	IGF2 Antisense RNA	RNA Gene	Q6U949	34	GC11P002140	1.96381330490112	https://www.genecards.org/cgi-bin/carddisp.pl?gene=IGF2-AS
MIR182	MicroRNA 182	RNA Gene		28	GC07M129770	1.95163798332214	https://www.genecards.org/cgi-bin/carddisp.pl?gene=MIR182
CACNA1G-AS1	CACNA1G Antisense RNA 1	RNA Gene		22	GC17M072204	1.9045090675354	https://www.genecards.org/cgi-bin/carddisp.pl?gene=CACNA1G-AS1
HDAC2	Histone Deacetylase 2	Protein Coding	Q92769	61	GC06M113933	1.90084183216095	https://www.genecards.org/cgi-bin/carddisp.pl?gene=HDAC2
NLRP6	NLR Family Pyrin Domain Containing 6	Protein Coding	P59044	44	GC11P000278	1.8905029296875	https://www.genecards.org/cgi-bin/carddisp.pl?gene=NLRP6
TNFRSF14-AS1	TNFRSF14 Antisense RNA 1	RNA Gene		16	GC01M013000	1.88344049453735	https://www.genecards.org/cgi-bin/carddisp.pl?gene=TNFRSF14-AS1
METTL3	Methyltransferase 3, N6-Adenosine-Methyltransferase Complex Catalytic Subunit	Protein Coding	Q86U44	50	GC14M021498	1.87331628799438	https://www.genecards.org/cgi-bin/carddisp.pl?gene=METTL3
KXD1-AS1	KXD1 Antisense RNA 1	RNA Gene		11	GC19M088367	1.85634553432465	https://www.genecards.org/cgi-bin/carddisp.pl?gene=KXD1-AS1
CYTOR	Cytoskeleton Regulator RNA	RNA Gene		28	GC02P089050	1.84893393516541	https://www.genecards.org/cgi-bin/carddisp.pl?gene=CYTOR
PRMT5	Protein Arginine Methyltransferase 5	Protein Coding	O14744	53	GC14M022920	1.84400963783264	https://www.genecards.org/cgi-bin/carddisp.pl?gene=PRMT5
SNORD15A	Small Nucleolar RNA, C/D Box 15A	RNA Gene		23	GC11P075400	1.81525242328644	https://www.genecards.org/cgi-bin/carddisp.pl?gene=SNORD15A
TRE-TTC3-1	TRNA-Glu (Anticodon TTC) 3-1	RNA Gene		15	GC01P019713	1.81252336502075	https://www.genecards.org/cgi-bin/carddisp.pl?gene=TRE-TTC3-1
ATG5	Autophagy Related 5	Protein Coding	Q9H1Y0	54	GC06M106045	1.79049038887024	https://www.genecards.org/cgi-bin/carddisp.pl?gene=ATG5
LINC01133	Long Intergenic Non-Protein Coding RNA 1133	RNA Gene		22	GC01P162389	1.79049038887024	https://www.genecards.org/cgi-bin/carddisp.pl?gene=LINC01133
DLX6-AS1	DLX6 Antisense RNA 1	RNA Gene		27	GC07M097003	1.73693072795868	https://www.genecards.org/cgi-bin/carddisp.pl?gene=DLX6-AS1
LINC00265	Long Intergenic Non-Protein Coding RNA 265	RNA Gene		19	GC07P039700	1.73693072795868	https://www.genecards.org/cgi-bin/carddisp.pl?gene=LINC00265
GBP5	Guanylate Binding Protein 5	Protein Coding	Q96PP8	41	GC01M089259	1.73007273674011	https://www.genecards.org/cgi-bin/carddisp.pl?gene=GBP5
MIR22	MicroRNA 22	RNA Gene		29	GC17M001713	1.71859920024872	https://www.genecards.org/cgi-bin/carddisp.pl?gene=MIR22
TREM1	Triggering Receptor Expressed On Myeloid Cells 1	Protein Coding	Q9NP99	50	GC06M041267	1.70762407779694	https://www.genecards.org/cgi-bin/carddisp.pl?gene=TREM1
TRAF3	TNF Receptor Associated Factor 3	Protein Coding	Q13114	55	GC14P114648	1.69742441177368	https://www.genecards.org/cgi-bin/carddisp.pl?gene=TRAF3
SLX1A-SULT1A3	SLX1A-SULT1A3 Readthrough (NMD Candidate)	RNA Gene		18	GC16P066021	1.69590640068054	https://www.genecards.org/cgi-bin/carddisp.pl?gene=SLX1A-SULT1A3
FOXP3	Forkhead Box P3	Protein Coding	Q9BZS1	56	GC0XM049250	1.64748477935791	https://www.genecards.org/cgi-bin/carddisp.pl?gene=FOXP3
SESN2	Sestrin 2	Protein Coding	P58004	44	GC01P034773	1.64748477935791	https://www.genecards.org/cgi-bin/carddisp.pl?gene=SESN2
MIR193A	MicroRNA 193a	RNA Gene		27	GC17P031559	1.64748477935791	https://www.genecards.org/cgi-bin/carddisp.pl?gene=MIR193A
FLNA	Filamin A	Protein Coding	P21333	57	GC0XM154348	1.64189839363098	https://www.genecards.org/cgi-bin/carddisp.pl?gene=FLNA
SREBF2-AS1	SREBF2 Antisense RNA 1	RNA Gene		14	GC22M076601	1.60402607917786	https://www.genecards.org/cgi-bin/carddisp.pl?gene=SREBF2-AS1
BRD4	Bromodomain Containing 4	Protein Coding	O60885	56	GC19M019718	1.59392499923706	https://www.genecards.org/cgi-bin/carddisp.pl?gene=BRD4
NLRP7	NLR Family Pyrin Domain Containing 7	Protein Coding	Q8WX94	49	GC19M054923	1.59392499923706	https://www.genecards.org/cgi-bin/carddisp.pl?gene=NLRP7
LINC00472	Long Intergenic Non-Protein Coding RNA 472	RNA Gene	Q9H8W2	33	GC06M092134	1.59392499923706	https://www.genecards.org/cgi-bin/carddisp.pl?gene=LINC00472
PWAR1	Prader Willi/Angelman Region RNA 1	RNA Gene		21	GC15P025135	1.59392499923706	https://www.genecards.org/cgi-bin/carddisp.pl?gene=PWAR1
CCL15-CCL14	CCL15-CCL14 Readthrough (NMD Candidate)	RNA Gene		15	GC17M035983	1.58221364021301	https://www.genecards.org/cgi-bin/carddisp.pl?gene=CCL15-CCL14
MIR543	MicroRNA 543	RNA Gene		18	GC14P114638	1.5541764497757	https://www.genecards.org/cgi-bin/carddisp.pl?gene=MIR543
MMP9	Matrix Metallopeptidase 9	Protein Coding	P14780	62	GC20P046008	1.53586113452911	https://www.genecards.org/cgi-bin/carddisp.pl?gene=MMP9
BRCA1	BRCA1 DNA Repair Associated	Protein Coding	P38398	59	GC17M043044	1.53586113452911	https://www.genecards.org/cgi-bin/carddisp.pl?gene=BRCA1
RELA	RELA Proto-Oncogene, NF-KB Subunit	Protein Coding	Q04206	59	GC11M065653	1.53586113452911	https://www.genecards.org/cgi-bin/carddisp.pl?gene=RELA
CD55	CD55 Molecule (Cromer Blood Group)	Protein Coding	P08174	58	GC01P207321	1.53586113452911	https://www.genecards.org/cgi-bin/carddisp.pl?gene=CD55
COL2A1	Collagen Type II Alpha 1 Chain	Protein Coding	P02458	58	GC12M047972	1.53586113452911	https://www.genecards.org/cgi-bin/carddisp.pl?gene=COL2A1
GSTP1	Glutathione S-Transferase Pi 1	Protein Coding	P09211	58	GC11P067583	1.53586113452911	https://www.genecards.org/cgi-bin/carddisp.pl?gene=GSTP1
SERPINC1	Serpin Family C Member 1	Protein Coding	P01008	58	GC01M174899	1.53586113452911	https://www.genecards.org/cgi-bin/carddisp.pl?gene=SERPINC1
CDKN1B	Cyclin Dependent Kinase Inhibitor 1B	Protein Coding	P46527	57	GC12P036153	1.53586113452911	https://www.genecards.org/cgi-bin/carddisp.pl?gene=CDKN1B
CYBB	Cytochrome B-245 Beta Chain	Protein Coding	P04839	57	GC0XP037780	1.53586113452911	https://www.genecards.org/cgi-bin/carddisp.pl?gene=CYBB
GGT1	Gamma-Glutamyltransferase 1	Protein Coding	P19440	57	GC22P024583	1.53586113452911	https://www.genecards.org/cgi-bin/carddisp.pl?gene=GGT1
GALNS	Galactosamine (N-Acetyl)-6-Sulfatase	Protein Coding	P34059	56	GC16M088813	1.53586113452911	https://www.genecards.org/cgi-bin/carddisp.pl?gene=GALNS
PAH	Phenylalanine Hydroxylase	Protein Coding	P00439	56	GC12M102836	1.53586113452911	https://www.genecards.org/cgi-bin/carddisp.pl?gene=PAH
RPS19	Ribosomal Protein S19	Protein Coding	P39019	56	GC19P103158	1.53586113452911	https://www.genecards.org/cgi-bin/carddisp.pl?gene=RPS19
ADIPOQ	Adiponectin, C1Q And Collagen Domain Containing	Protein Coding	Q15848	55	GC03P186842	1.53586113452911	https://www.genecards.org/cgi-bin/carddisp.pl?gene=ADIPOQ
BCL6	BCL6 Transcription Repressor	Protein Coding	P41182	55	GC03M187721	1.53586113452911	https://www.genecards.org/cgi-bin/carddisp.pl?gene=BCL6
CA1	Carbonic Anhydrase 1	Protein Coding	P00915	55	GC08M085327	1.53586113452911	https://www.genecards.org/cgi-bin/carddisp.pl?gene=CA1
SERPINH1	Serpin Family H Member 1	Protein Coding	P50454	55	GC11P075562	1.53586113452911	https://www.genecards.org/cgi-bin/carddisp.pl?gene=SERPINH1
ALOX15	Arachidonate 15-Lipoxygenase	Protein Coding	P16050	54	GC17M004630	1.53586113452911	https://www.genecards.org/cgi-bin/carddisp.pl?gene=ALOX15
HP	Haptoglobin	Protein Coding	P00738	54	GC16P077017	1.53586113452911	https://www.genecards.org/cgi-bin/carddisp.pl?gene=HP
LCN2	Lipocalin 2	Protein Coding	P80188	54	GC09P128149	1.53586113452911	https://www.genecards.org/cgi-bin/carddisp.pl?gene=LCN2
FMR1	Fragile X Messenger Ribonucleoprotein 1	Protein Coding	Q06787	53	GC0XP148000	1.53586113452911	https://www.genecards.org/cgi-bin/carddisp.pl?gene=FMR1
PLAUR	Plasminogen Activator, Urokinase Receptor	Protein Coding	Q03405	53	GC19M043646	1.53586113452911	https://www.genecards.org/cgi-bin/carddisp.pl?gene=PLAUR
TRAF2	TNF Receptor Associated Factor 2	Protein Coding	Q12933	53	GC09P136881	1.53586113452911	https://www.genecards.org/cgi-bin/carddisp.pl?gene=TRAF2
CMA1	Chymase 1	Protein Coding	P23946	52	GC14M026685	1.53586113452911	https://www.genecards.org/cgi-bin/carddisp.pl?gene=CMA1
SIRT6	Sirtuin 6	Protein Coding	Q8N6T7	52	GC19M004174	1.53586113452911	https://www.genecards.org/cgi-bin/carddisp.pl?gene=SIRT6
CUL4B	Cullin 4B	Protein Coding	Q13620	51	GC0XM120524	1.53586113452911	https://www.genecards.org/cgi-bin/carddisp.pl?gene=CUL4B
FCGRT	Fc Gamma Receptor And Transporter	Protein Coding	P55899	51	GC19P049506	1.53586113452911	https://www.genecards.org/cgi-bin/carddisp.pl?gene=FCGRT
GABRG3	Gamma-Aminobutyric Acid Type A Receptor Subunit Gamma3	Protein Coding	Q99928	51	GC15P026971	1.53586113452911	https://www.genecards.org/cgi-bin/carddisp.pl?gene=GABRG3
P4HA1	Prolyl 4-Hydroxylase Subunit Alpha 1	Protein Coding	P13674	51	GC10M073007	1.53586113452911	https://www.genecards.org/cgi-bin/carddisp.pl?gene=P4HA1
RASGRF1	Ras Protein Specific Guanine Nucleotide Releasing Factor 1	Protein Coding	Q13972	51	GC15M078959	1.53586113452911	https://www.genecards.org/cgi-bin/carddisp.pl?gene=RASGRF1
S100A9	S100 Calcium Binding Protein A9	Protein Coding	P06702	51	GC01P153357	1.53586113452911	https://www.genecards.org/cgi-bin/carddisp.pl?gene=S100A9
FKBP10	FKBP Prolyl Isomerase 10	Protein Coding	Q96AY3	50	GC17P041812	1.53586113452911	https://www.genecards.org/cgi-bin/carddisp.pl?gene=FKBP10
S100A8	S100 Calcium Binding Protein A8	Protein Coding	P05109	50	GC01M159750	1.53586113452911	https://www.genecards.org/cgi-bin/carddisp.pl?gene=S100A8
SLC4A2	Solute Carrier Family 4 Member 2	Protein Coding	P04920	50	GC07P151057	1.53586113452911	https://www.genecards.org/cgi-bin/carddisp.pl?gene=SLC4A2
CLEC3B	C-Type Lectin Domain Family 3 Member B	Protein Coding	P05452	49	GC03P055818	1.53586113452911	https://www.genecards.org/cgi-bin/carddisp.pl?gene=CLEC3B
CPA3	Carboxypeptidase A3	Protein Coding	P15088	49	GC03P148865	1.53586113452911	https://www.genecards.org/cgi-bin/carddisp.pl?gene=CPA3
FSTL1	Follistatin Like 1	Protein Coding	Q12841	49	GC03M120392	1.53586113452911	https://www.genecards.org/cgi-bin/carddisp.pl?gene=FSTL1
H1-2	H1.2 Linker Histone, Cluster Member	Protein Coding	P16403	49	GC06M090360	1.53586113452911	https://www.genecards.org/cgi-bin/carddisp.pl?gene=H1-2
PRG2	Proteoglycan 2, Pro Eosinophil Major Basic Protein	Protein Coding	P13727	49	GC11M057386	1.53586113452911	https://www.genecards.org/cgi-bin/carddisp.pl?gene=PRG2
PVALB	Parvalbumin	Protein Coding	P20472	49	GC22M036800	1.53586113452911	https://www.genecards.org/cgi-bin/carddisp.pl?gene=PVALB
RPL3	Ribosomal Protein L3	Protein Coding	P39023	49	GC22M074888	1.53586113452911	https://www.genecards.org/cgi-bin/carddisp.pl?gene=RPL3
RPL7A	Ribosomal Protein L7a	Protein Coding	P62424	49	GC09P133348	1.53586113452911	https://www.genecards.org/cgi-bin/carddisp.pl?gene=RPL7A
ANKLE2	Ankyrin Repeat And LEM Domain Containing 2	Protein Coding	Q86XL3	48	GC12M132725	1.53586113452911	https://www.genecards.org/cgi-bin/carddisp.pl?gene=ANKLE2
PPIC	Peptidylprolyl Isomerase C	Protein Coding	P45877	48	GC05M123023	1.53586113452911	https://www.genecards.org/cgi-bin/carddisp.pl?gene=PPIC
USP48	Ubiquitin Specific Peptidase 48	Protein Coding	Q86UV5	48	GC01M021678	1.53586113452911	https://www.genecards.org/cgi-bin/carddisp.pl?gene=USP48
DHX8	DEAH-Box Helicase 8	Protein Coding	Q14562	47	GC17P043483	1.53586113452911	https://www.genecards.org/cgi-bin/carddisp.pl?gene=DHX8
GAR1	GAR1 Ribonucleoprotein	Protein Coding	Q9NY12	47	GC04P109815	1.53586113452911	https://www.genecards.org/cgi-bin/carddisp.pl?gene=GAR1
RPL27A	Ribosomal Protein L27a	Protein Coding	P46776	47	GC11P008682	1.53586113452911	https://www.genecards.org/cgi-bin/carddisp.pl?gene=RPL27A
SSR1	Signal Sequence Receptor Subunit 1	Protein Coding	P43307	46	GC06M007268	1.53586113452911	https://www.genecards.org/cgi-bin/carddisp.pl?gene=SSR1
H1-5	H1.5 Linker Histone, Cluster Member	Protein Coding	P16401	45	GC06M091690	1.53586113452911	https://www.genecards.org/cgi-bin/carddisp.pl?gene=H1-5
RBM26	RNA Binding Motif Protein 26	Protein Coding	Q5T8P6	45	GC13M079311	1.53586113452911	https://www.genecards.org/cgi-bin/carddisp.pl?gene=RBM26
ACSM3	Acyl-CoA Synthetase Medium Chain Family Member 3	Protein Coding	Q53FZ2	44	GC16P020610	1.53586113452911	https://www.genecards.org/cgi-bin/carddisp.pl?gene=ACSM3
H1-1	H1.1 Linker Histone, Cluster Member	Protein Coding	Q02539	44	GC06M090353	1.53586113452911	https://www.genecards.org/cgi-bin/carddisp.pl?gene=H1-1
PROM2	Prominin 2	Protein Coding	Q8N271	41	GC02P095274	1.53586113452911	https://www.genecards.org/cgi-bin/carddisp.pl?gene=PROM2
SRP14	Signal Recognition Particle 14	Protein Coding	P37108	41	GC15M040035	1.53586113452911	https://www.genecards.org/cgi-bin/carddisp.pl?gene=SRP14
HEATR5A	HEAT Repeat Containing 5A	Protein Coding	Q86XA9	38	GC14M031291	1.53586113452911	https://www.genecards.org/cgi-bin/carddisp.pl?gene=HEATR5A
ZNF329	Zinc Finger Protein 329	Protein Coding	Q86UD4	36	GC19M089600	1.53586113452911	https://www.genecards.org/cgi-bin/carddisp.pl?gene=ZNF329
HOTAIR	HOX Transcript Antisense RNA	RNA Gene		31	GC12M053962	1.53586113452911	https://www.genecards.org/cgi-bin/carddisp.pl?gene=HOTAIR
MIR302A	MicroRNA 302a	RNA Gene		25	GC04M112909	1.53586113452911	https://www.genecards.org/cgi-bin/carddisp.pl?gene=MIR302A
NBR2	Neighbor Of BRCA1 LncRNA 2	RNA Gene		25	GC17P043125	1.53586113452911	https://www.genecards.org/cgi-bin/carddisp.pl?gene=NBR2
MIR135B	MicroRNA 135b	RNA Gene		28	GC01M205448	1.53313207626343	https://www.genecards.org/cgi-bin/carddisp.pl?gene=MIR135B
MIR494	MicroRNA 494	RNA Gene		24	GC14P115619	1.53313207626343	https://www.genecards.org/cgi-bin/carddisp.pl?gene=MIR494
MIR556	MicroRNA 556	RNA Gene		21	GC01P162342	1.53313207626343	https://www.genecards.org/cgi-bin/carddisp.pl?gene=MIR556
LINC00665	Long Intergenic Non-Protein Coding RNA 665	RNA Gene		21	GC19M090181	1.53234100341797	https://www.genecards.org/cgi-bin/carddisp.pl?gene=LINC00665
GJA1	Gap Junction Protein Alpha 1	Protein Coding	P17302	59	GC06P126877	1.51109910011292	https://www.genecards.org/cgi-bin/carddisp.pl?gene=GJA1
MIR200A	MicroRNA 200a	RNA Gene		27	GC01P011074	1.51109910011292	https://www.genecards.org/cgi-bin/carddisp.pl?gene=MIR200A
CCND2-AS1	CCND2 Antisense RNA 1	RNA Gene		20	GC12M009261	1.51109910011292	https://www.genecards.org/cgi-bin/carddisp.pl?gene=CCND2-AS1
LINC00958	Long Intergenic Non-Protein Coding RNA 958	RNA Gene		23	GC11M012877	1.5096480846405	https://www.genecards.org/cgi-bin/carddisp.pl?gene=LINC00958
LINC01224	Long Intergenic Non-Protein Coding RNA 1224	RNA Gene		14	GC19M088637	1.5096480846405	https://www.genecards.org/cgi-bin/carddisp.pl?gene=LINC01224
CRMA	Cardiomyocyte Maturation Associated LncRNA	RNA Gene		21	GC20M062552	1.50582778453827	https://www.genecards.org/cgi-bin/carddisp.pl?gene=CRMA
HTRA1	HtrA Serine Peptidase 1	Protein Coding	Q92743	54	GC10P122461	1.49889278411865	https://www.genecards.org/cgi-bin/carddisp.pl?gene=HTRA1
SIRT3	Sirtuin 3	Protein Coding	Q9NTG7	56	GC11M000215	1.48506498336792	https://www.genecards.org/cgi-bin/carddisp.pl?gene=SIRT3
FUS	FUS RNA Binding Protein	Protein Coding	P35637	53	GC16P031180	1.48506498336792	https://www.genecards.org/cgi-bin/carddisp.pl?gene=FUS
SNIP1	Smad Nuclear Interacting Protein 1	Protein Coding	Q8TAD8	49	GC01M037534	1.48506498336792	https://www.genecards.org/cgi-bin/carddisp.pl?gene=SNIP1
ZFPM2-AS1	ZFPM2 Antisense RNA 1	RNA Gene		21	GC08M105466	1.48506498336792	https://www.genecards.org/cgi-bin/carddisp.pl?gene=ZFPM2-AS1
LINC02474	Long Intergenic Non-Protein Coding RNA 2474	RNA Gene		13	GC01P221968	1.46122646331787	https://www.genecards.org/cgi-bin/carddisp.pl?gene=LINC02474
PRDM1	PR/SET Domain 1	Protein Coding	O75626	52	GC06P126448	1.46102035045624	https://www.genecards.org/cgi-bin/carddisp.pl?gene=PRDM1
MIR214	MicroRNA 214	RNA Gene		29	GC01M172234	1.46102035045624	https://www.genecards.org/cgi-bin/carddisp.pl?gene=MIR214
TLR4	Toll Like Receptor 4	Protein Coding	O00206	60	GC09P117704	1.45753943920135	https://www.genecards.org/cgi-bin/carddisp.pl?gene=TLR4
PCSK9	Proprotein Convertase Subtilisin/Kexin Type 9	Protein Coding	Q8NBP7	58	GC01P055039	1.45753943920135	https://www.genecards.org/cgi-bin/carddisp.pl?gene=PCSK9
TNFRSF11B	TNF Receptor Superfamily Member 11b	Protein Coding	O00300	55	GC08M118923	1.45753943920135	https://www.genecards.org/cgi-bin/carddisp.pl?gene=TNFRSF11B
IL17A	Interleukin 17A	Protein Coding	Q16552	52	GC06P052186	1.45753943920135	https://www.genecards.org/cgi-bin/carddisp.pl?gene=IL17A
IFI16	Interferon Gamma Inducible Protein 16	Protein Coding	Q16666	51	GC01P158999	1.45753943920135	https://www.genecards.org/cgi-bin/carddisp.pl?gene=IFI16
HULC	Hepatocellular Carcinoma Up-Regulated Long Non-Coding RNA	RNA Gene		28	GC06P008468	1.45753943920135	https://www.genecards.org/cgi-bin/carddisp.pl?gene=HULC
SNHG1	Small Nucleolar RNA Host Gene 1	RNA Gene		27	GC11M121080	1.45753943920135	https://www.genecards.org/cgi-bin/carddisp.pl?gene=SNHG1
MIR18A	MicroRNA 18a	RNA Gene		25	GC13P091665	1.45753943920135	https://www.genecards.org/cgi-bin/carddisp.pl?gene=MIR18A
MIR532	MicroRNA 532	RNA Gene		23	GC0XP056752	1.45753943920135	https://www.genecards.org/cgi-bin/carddisp.pl?gene=MIR532
PGM5-AS1	PGM5 Antisense RNA 1	RNA Gene		21	GC09M070577	1.45753943920135	https://www.genecards.org/cgi-bin/carddisp.pl?gene=PGM5-AS1
LINC01354	Long Intergenic Non-Protein Coding RNA 1354	RNA Gene		20	GC01M234528	1.45753943920135	https://www.genecards.org/cgi-bin/carddisp.pl?gene=LINC01354
EMSLR	E2F1 MRNA Stabilizing LncRNA	RNA Gene		19	GC07P105158	1.45753943920135	https://www.genecards.org/cgi-bin/carddisp.pl?gene=EMSLR
LINC01315	Long Intergenic Non-Protein Coding RNA 1315	RNA Gene		18	GC22M074906	1.45753943920135	https://www.genecards.org/cgi-bin/carddisp.pl?gene=LINC01315
ITGB2-AS1	ITGB2 Antisense RNA 1	RNA Gene		16	GC21P044921	1.45753943920135	https://www.genecards.org/cgi-bin/carddisp.pl?gene=ITGB2-AS1
IRF1	Interferon Regulatory Factor 1	Protein Coding	P10914	55	GC05M132440	1.45710456371307	https://www.genecards.org/cgi-bin/carddisp.pl?gene=IRF1
PKM	Pyruvate Kinase M1/2	Protein Coding	P14618	57	GC15M072199	1.42823278903961	https://www.genecards.org/cgi-bin/carddisp.pl?gene=PKM
VDR	Vitamin D Receptor	Protein Coding	P11473	57	GC12M047841	1.42823278903961	https://www.genecards.org/cgi-bin/carddisp.pl?gene=VDR
PINK1	PTEN Induced Kinase 1	Protein Coding	Q9BXM7	55	GC01P020634	1.42823278903961	https://www.genecards.org/cgi-bin/carddisp.pl?gene=PINK1
IKBKE	Inhibitor Of Nuclear Factor Kappa B Kinase Subunit Epsilon	Protein Coding	Q14164	53	GC01P206470	1.42823278903961	https://www.genecards.org/cgi-bin/carddisp.pl?gene=IKBKE
KIF23	Kinesin Family Member 23	Protein Coding	Q02241	51	GC15P069414	1.42823278903961	https://www.genecards.org/cgi-bin/carddisp.pl?gene=KIF23
MDH1	Malate Dehydrogenase 1	Protein Coding	P40925	51	GC02P063557	1.42823278903961	https://www.genecards.org/cgi-bin/carddisp.pl?gene=MDH1
CRTAC1	Cartilage Acidic Protein 1	Protein Coding	Q9NQ79	44	GC10M097865	1.42823278903961	https://www.genecards.org/cgi-bin/carddisp.pl?gene=CRTAC1
TP53TG1	TP53 Target 1	RNA Gene		28	GC07M087325	1.42823278903961	https://www.genecards.org/cgi-bin/carddisp.pl?gene=TP53TG1
MIR152	MicroRNA 152	RNA Gene		27	GC17M048037	1.42823278903961	https://www.genecards.org/cgi-bin/carddisp.pl?gene=MIR152
MIR96	MicroRNA 96	RNA Gene		27	GC07M129774	1.42823278903961	https://www.genecards.org/cgi-bin/carddisp.pl?gene=MIR96
MIR138-1	MicroRNA 138-1	RNA Gene		26	GC03P044115	1.42823278903961	https://www.genecards.org/cgi-bin/carddisp.pl?gene=MIR138-1
MIR17	MicroRNA 17	RNA Gene		26	GC13P091350	1.42823278903961	https://www.genecards.org/cgi-bin/carddisp.pl?gene=MIR17
MIR106A	MicroRNA 106a	RNA Gene		25	GC0XM134436	1.42823278903961	https://www.genecards.org/cgi-bin/carddisp.pl?gene=MIR106A
MIR9-2HG	MIR9-2 Host Gene	RNA Gene		24	GC05M088507	1.42823278903961	https://www.genecards.org/cgi-bin/carddisp.pl?gene=MIR9-2HG
MIR138-2	MicroRNA 138-2	RNA Gene		23	GC16P067838	1.42823278903961	https://www.genecards.org/cgi-bin/carddisp.pl?gene=MIR138-2
MIR379	MicroRNA 379	RNA Gene		22	GC14P115605	1.42823278903961	https://www.genecards.org/cgi-bin/carddisp.pl?gene=MIR379
SFTA1P	Surfactant Associated 1, LncRNA	Pseudogene		22	GC10M010784	1.42823278903961	https://www.genecards.org/cgi-bin/carddisp.pl?gene=SFTA1P
MIR20B	MicroRNA 20b	RNA Gene		21	GC0XM134434	1.42823278903961	https://www.genecards.org/cgi-bin/carddisp.pl?gene=MIR20B
ROCR	Regulator Of Chondrogenesis RNA	RNA Gene		17	GC17M072099	1.42823278903961	https://www.genecards.org/cgi-bin/carddisp.pl?gene=ROCR
LINC00402	Long Intergenic Non-Protein Coding RNA 402	RNA Gene		16	GC13P074231	1.42823278903961	https://www.genecards.org/cgi-bin/carddisp.pl?gene=LINC00402
TRA-TGC7-1	TRNA-Ala (Anticodon TGC) 7-1	RNA Gene		14	GC06M090560	1.42823278903961	https://www.genecards.org/cgi-bin/carddisp.pl?gene=TRA-TGC7-1
MIR448	MicroRNA 448	RNA Gene		13	GC0XP114823	1.42823278903961	https://www.genecards.org/cgi-bin/carddisp.pl?gene=MIR448
SQSTM1	Sequestosome 1	Protein Coding	Q13501	58	GC05P179806	1.41803312301636	https://www.genecards.org/cgi-bin/carddisp.pl?gene=SQSTM1
MLKL	Mixed Lineage Kinase Domain Like Pseudokinase	Protein Coding	Q8NB16	51	GC16M074800	1.41803312301636	https://www.genecards.org/cgi-bin/carddisp.pl?gene=MLKL
MIR141	MicroRNA 141	RNA Gene		28	GC12P035966	1.41803312301636	https://www.genecards.org/cgi-bin/carddisp.pl?gene=MIR141
IRF2	Interferon Regulatory Factor 2	Protein Coding	P14316	51	GC04M184387	1.40611386299133	https://www.genecards.org/cgi-bin/carddisp.pl?gene=IRF2
ETS1	ETS Proto-Oncogene 1, Transcription Factor	Protein Coding	P14921	56	GC11M128458	1.39674639701843	https://www.genecards.org/cgi-bin/carddisp.pl?gene=ETS1
TRAF6	TNF Receptor Associated Factor 6	Protein Coding	Q9Y4K3	55	GC11M036467	1.39674639701843	https://www.genecards.org/cgi-bin/carddisp.pl?gene=TRAF6
TET2	Tet Methylcytosine Dioxygenase 2	Protein Coding	Q6N021	54	GC04P105145	1.39674639701843	https://www.genecards.org/cgi-bin/carddisp.pl?gene=TET2
S100A4	S100 Calcium Binding Protein A4	Protein Coding	P26447	53	GC01M153543	1.39674639701843	https://www.genecards.org/cgi-bin/carddisp.pl?gene=S100A4
CEBPB	CCAAT Enhancer Binding Protein Beta	Protein Coding	P17676	52	GC20P050190	1.39674639701843	https://www.genecards.org/cgi-bin/carddisp.pl?gene=CEBPB
INPP5D	Inositol Polyphosphate-5-Phosphatase D	Protein Coding	Q92835	52	GC02P233059	1.39674639701843	https://www.genecards.org/cgi-bin/carddisp.pl?gene=INPP5D
IQGAP1	IQ Motif Containing GTPase Activating Protein 1	Protein Coding	P46940	51	GC15P090388	1.39674639701843	https://www.genecards.org/cgi-bin/carddisp.pl?gene=IQGAP1
TOMM20	Translocase Of Outer Mitochondrial Membrane 20	Protein Coding	Q15388	48	GC01M235109	1.39674639701843	https://www.genecards.org/cgi-bin/carddisp.pl?gene=TOMM20
UTS2	Urotensin 2	Protein Coding	O95399	48	GC01M007843	1.39674639701843	https://www.genecards.org/cgi-bin/carddisp.pl?gene=UTS2
CTSV	Cathepsin V	Protein Coding	O60911	47	GC09M097029	1.39674639701843	https://www.genecards.org/cgi-bin/carddisp.pl?gene=CTSV
SIGLEC15	Sialic Acid Binding Ig Like Lectin 15	Protein Coding	Q6ZMC9	43	GC18P045825	1.39674639701843	https://www.genecards.org/cgi-bin/carddisp.pl?gene=SIGLEC15
ZNF532	Zinc Finger Protein 532	Protein Coding	Q9HCE3	39	GC18P058862	1.39674639701843	https://www.genecards.org/cgi-bin/carddisp.pl?gene=ZNF532
C10orf55	Chromosome 10 Putative Open Reading Frame 55	RNA Gene	Q5SWW7	36	GC10M073909	1.39674639701843	https://www.genecards.org/cgi-bin/carddisp.pl?gene=C10orf55
MIR30E	MicroRNA 30e	RNA Gene		29	GC01P040754	1.39674639701843	https://www.genecards.org/cgi-bin/carddisp.pl?gene=MIR30E
MIR137	MicroRNA 137	RNA Gene		25	GC01M098046	1.39674639701843	https://www.genecards.org/cgi-bin/carddisp.pl?gene=MIR137
MIR215	MicroRNA 215	RNA Gene		25	GC01M220117	1.39674639701843	https://www.genecards.org/cgi-bin/carddisp.pl?gene=MIR215
LINC00707	Long Intergenic Non-Protein Coding RNA 707	RNA Gene		20	GC10P006785	1.39674639701843	https://www.genecards.org/cgi-bin/carddisp.pl?gene=LINC00707
HCG18	HLA Complex Group 18	RNA Gene		18	GC06M090642	1.39674639701843	https://www.genecards.org/cgi-bin/carddisp.pl?gene=HCG18
MIR1290	MicroRNA 1290	RNA Gene		15	GC01M018897	1.39674639701843	https://www.genecards.org/cgi-bin/carddisp.pl?gene=MIR1290
MIR527	MicroRNA 527	RNA Gene		15	GC19P053754	1.39674639701843	https://www.genecards.org/cgi-bin/carddisp.pl?gene=MIR527
NR4A1	Nuclear Receptor Subfamily 4 Group A Member 1	Protein Coding	P22736	56	GC12P052022	1.38431572914124	https://www.genecards.org/cgi-bin/carddisp.pl?gene=NR4A1
UBR2	Ubiquitin Protein Ligase E3 Component N-Recognin 2	Protein Coding	Q8IWV8	49	GC06P125687	1.38431572914124	https://www.genecards.org/cgi-bin/carddisp.pl?gene=UBR2
NINJ2	Ninjurin 2	Protein Coding	Q9NZG7	41	GC12M000564	1.38431572914124	https://www.genecards.org/cgi-bin/carddisp.pl?gene=NINJ2
SLC46A2	Solute Carrier Family 46 Member 2	Protein Coding	Q9BY10	41	GC09M112878	1.38431572914124	https://www.genecards.org/cgi-bin/carddisp.pl?gene=SLC46A2
CPTP	Ceramide-1-Phosphate Transfer Protein	Protein Coding	Q5TA50	38	GC01P011079	1.38431572914124	https://www.genecards.org/cgi-bin/carddisp.pl?gene=CPTP
PTPN11	Protein Tyrosine Phosphatase Non-Receptor Type 11	Protein Coding	Q06124	62	GC12P112418	1.36250710487366	https://www.genecards.org/cgi-bin/carddisp.pl?gene=PTPN11
SMAD2	SMAD Family Member 2	Protein Coding	Q15796	61	GC18M047809	1.36250710487366	https://www.genecards.org/cgi-bin/carddisp.pl?gene=SMAD2
APOE	Apolipoprotein E	Protein Coding	P02649	58	GC19P103269	1.36250710487366	https://www.genecards.org/cgi-bin/carddisp.pl?gene=APOE
ROCK1	Rho Associated Coiled-Coil Containing Protein Kinase 1	Protein Coding	Q13464	57	GC18M032996	1.36250710487366	https://www.genecards.org/cgi-bin/carddisp.pl?gene=ROCK1
SDHB	Succinate Dehydrogenase Complex Iron Sulfur Subunit B	Protein Coding	P21912	57	GC01M019059	1.36250710487366	https://www.genecards.org/cgi-bin/carddisp.pl?gene=SDHB
GATA6	GATA Binding Protein 6	Protein Coding	Q92908	56	GC18P022169	1.36250710487366	https://www.genecards.org/cgi-bin/carddisp.pl?gene=GATA6
PAK2	P21 (RAC1) Activated Kinase 2	Protein Coding	Q13177	56	GC03P196739	1.36250710487366	https://www.genecards.org/cgi-bin/carddisp.pl?gene=PAK2
ANXA1	Annexin A1	Protein Coding	P04083	55	GC09P073151	1.36250710487366	https://www.genecards.org/cgi-bin/carddisp.pl?gene=ANXA1
P2RX7	Purinergic Receptor P2X 7	Protein Coding	Q99572	55	GC12P131053	1.36250710487366	https://www.genecards.org/cgi-bin/carddisp.pl?gene=P2RX7
EEF2K	Eukaryotic Elongation Factor 2 Kinase	Protein Coding	O00418	54	GC16P065631	1.36250710487366	https://www.genecards.org/cgi-bin/carddisp.pl?gene=EEF2K
FPR2	Formyl Peptide Receptor 2	Protein Coding	P25090	54	GC19P051752	1.36250710487366	https://www.genecards.org/cgi-bin/carddisp.pl?gene=FPR2
TRIM25	Tripartite Motif Containing 25	Protein Coding	Q14258	53	GC17M056836	1.36250710487366	https://www.genecards.org/cgi-bin/carddisp.pl?gene=TRIM25
ATP6AP1	ATPase H+ Transporting Accessory Protein 1	Protein Coding	Q15904	52	GC0XP154428	1.36250710487366	https://www.genecards.org/cgi-bin/carddisp.pl?gene=ATP6AP1
NDUFA13	NADH:Ubiquinone Oxidoreductase Subunit A13	Protein Coding	Q9P0J0	52	GC19P019515	1.36250710487366	https://www.genecards.org/cgi-bin/carddisp.pl?gene=NDUFA13
GABARAP	GABA Type A Receptor-Associated Protein	Protein Coding	O95166	51	GC17M007240	1.36250710487366	https://www.genecards.org/cgi-bin/carddisp.pl?gene=GABARAP
GABARAPL1	GABA Type A Receptor Associated Protein Like 1	Protein Coding	Q9H0R8	49	GC12P010212	1.36250710487366	https://www.genecards.org/cgi-bin/carddisp.pl?gene=GABARAPL1
SETD7	SET Domain Containing 7, Histone Lysine Methyltransferase	Protein Coding	Q8WTS6	49	GC04M139495	1.36250710487366	https://www.genecards.org/cgi-bin/carddisp.pl?gene=SETD7
SYVN1	Synoviolin 1	Protein Coding	Q86TM6	49	GC11M121177	1.36250710487366	https://www.genecards.org/cgi-bin/carddisp.pl?gene=SYVN1
FGF21	Fibroblast Growth Factor 21	Protein Coding	Q9NSA1	48	GC19P103408	1.36250710487366	https://www.genecards.org/cgi-bin/carddisp.pl?gene=FGF21
IL37	Interleukin 37	Protein Coding	Q9NZH6	48	GC02P141239	1.36250710487366	https://www.genecards.org/cgi-bin/carddisp.pl?gene=IL37
PLA2R1	Phospholipase A2 Receptor 1	Protein Coding	Q13018	48	GC02M159924	1.36250710487366	https://www.genecards.org/cgi-bin/carddisp.pl?gene=PLA2R1
NLRX1	NLR Family Member X1	Protein Coding	Q86UT6	45	GC11P119166	1.36250710487366	https://www.genecards.org/cgi-bin/carddisp.pl?gene=NLRX1
DTX3L	Deltex E3 Ubiquitin Ligase 3L	Protein Coding	Q8TDB6	44	GC03P122564	1.36250710487366	https://www.genecards.org/cgi-bin/carddisp.pl?gene=DTX3L
TLX1NB	TLX1 Neighbor	RNA Gene	P0CAT3	31	GC10M101090	1.36250710487366	https://www.genecards.org/cgi-bin/carddisp.pl?gene=TLX1NB
MIR185	MicroRNA 185	RNA Gene		29	GC22P064478	1.36250710487366	https://www.genecards.org/cgi-bin/carddisp.pl?gene=MIR185
MIR23A	MicroRNA 23a	RNA Gene		28	GC19M019649	1.36250710487366	https://www.genecards.org/cgi-bin/carddisp.pl?gene=MIR23A
MIR320A	MicroRNA 320a	RNA Gene		28	GC08M022301	1.36250710487366	https://www.genecards.org/cgi-bin/carddisp.pl?gene=MIR320A
SNHG5	Small Nucleolar RNA Host Gene 5	RNA Gene		28	GC06M085650	1.36250710487366	https://www.genecards.org/cgi-bin/carddisp.pl?gene=SNHG5
MIR26A1	MicroRNA 26a-1	RNA Gene		27	GC03P037969	1.36250710487366	https://www.genecards.org/cgi-bin/carddisp.pl?gene=MIR26A1
MIR302C	MicroRNA 302c	RNA Gene		26	GC04M112910	1.36250710487366	https://www.genecards.org/cgi-bin/carddisp.pl?gene=MIR302C
MIR100HG	Mir-100-Let-7a-2-Mir-125b-1 Cluster Host Gene	RNA Gene		25	GC11M124066	1.36250710487366	https://www.genecards.org/cgi-bin/carddisp.pl?gene=MIR100HG
MIR26A2	MicroRNA 26a-2	RNA Gene		24	GC12M057824	1.36250710487366	https://www.genecards.org/cgi-bin/carddisp.pl?gene=MIR26A2
MIR520C	MicroRNA 520c	RNA Gene		23	GC19P103673	1.36250710487366	https://www.genecards.org/cgi-bin/carddisp.pl?gene=MIR520C
LINC00926	Long Intergenic Non-Protein Coding RNA 926	RNA Gene		21	GC15P148505	1.36250710487366	https://www.genecards.org/cgi-bin/carddisp.pl?gene=LINC00926
EPB41L4A-AS1	EPB41L4A Antisense RNA 1	RNA Gene		20	GC05P112160	1.36250710487366	https://www.genecards.org/cgi-bin/carddisp.pl?gene=EPB41L4A-AS1
LINC02446	Long Intergenic Non-Protein Coding RNA 2446	RNA Gene		19	GC12P036086	1.36250710487366	https://www.genecards.org/cgi-bin/carddisp.pl?gene=LINC02446
LINC00320	Long Intergenic Non-Protein Coding RNA 320	RNA Gene		18	GC21M020651	1.36250710487366	https://www.genecards.org/cgi-bin/carddisp.pl?gene=LINC00320
LINC02604	Long Intergenic Non-Protein Coding RNA 2604	RNA Gene		18	GC07P084133	1.36250710487366	https://www.genecards.org/cgi-bin/carddisp.pl?gene=LINC02604
ALDH1L1-AS2	ALDH1L1 Antisense RNA 2	RNA Gene		16	GC03P126180	1.36250710487366	https://www.genecards.org/cgi-bin/carddisp.pl?gene=ALDH1L1-AS2
CCAT1	Colon Cancer Associated Transcript 1	RNA Gene		21	GC08M127207	1.34687376022339	https://www.genecards.org/cgi-bin/carddisp.pl?gene=CCAT1
LINC00205	Long Intergenic Non-Protein Coding RNA 205	RNA Gene		19	GC21P047681	1.34687376022339	https://www.genecards.org/cgi-bin/carddisp.pl?gene=LINC00205
STAG3L5P-PVRIG2P-PILRB	STAG3L5P-PVRIG2P-PILRB Readthrough	RNA Gene		14	GC07P100336	1.34687376022339	https://www.genecards.org/cgi-bin/carddisp.pl?gene=STAG3L5P-PVRIG2P-PILRB
IL1A	Interleukin 1 Alpha	Protein Coding	P01583	54	GC02M112773	1.33966159820557	https://www.genecards.org/cgi-bin/carddisp.pl?gene=IL1A
CHMP4B	Charged Multivesicular Body Protein 4B	Protein Coding	Q9H444	51	GC20P039482	1.33966159820557	https://www.genecards.org/cgi-bin/carddisp.pl?gene=CHMP4B
FASN	Fatty Acid Synthase	Protein Coding	P49327	57	GC17M082078	1.32463479042053	https://www.genecards.org/cgi-bin/carddisp.pl?gene=FASN
IKZF1	IKAROS Family Zinc Finger 1	Protein Coding	Q13422	57	GC07P050303	1.32463479042053	https://www.genecards.org/cgi-bin/carddisp.pl?gene=IKZF1
SPTAN1	Spectrin Alpha, Non-Erythrocytic 1	Protein Coding	Q13813	57	GC09P128552	1.32463479042053	https://www.genecards.org/cgi-bin/carddisp.pl?gene=SPTAN1
ACTG1	Actin Gamma 1	Protein Coding	P63261	56	GC17M081509	1.32463479042053	https://www.genecards.org/cgi-bin/carddisp.pl?gene=ACTG1
KIF11	Kinesin Family Member 11	Protein Coding	P52732	56	GC10P092574	1.32463479042053	https://www.genecards.org/cgi-bin/carddisp.pl?gene=KIF11
MUC1	Mucin 1, Cell Surface Associated	Protein Coding	P15941	56	GC01M155185	1.32463479042053	https://www.genecards.org/cgi-bin/carddisp.pl?gene=MUC1
MYH9	Myosin Heavy Chain 9	Protein Coding	P35579	56	GC22M036281	1.32463479042053	https://www.genecards.org/cgi-bin/carddisp.pl?gene=MYH9
NEDD4	NEDD4 E3 Ubiquitin Protein Ligase	Protein Coding	P46934	56	GC15M055826	1.32463479042053	https://www.genecards.org/cgi-bin/carddisp.pl?gene=NEDD4
STAT5A	Signal Transducer And Activator Of Transcription 5A	Protein Coding	P42229	56	GC17P042287	1.32463479042053	https://www.genecards.org/cgi-bin/carddisp.pl?gene=STAT5A
TPM3	Tropomyosin 3	Protein Coding	P06753	55	GC01M154155	1.32463479042053	https://www.genecards.org/cgi-bin/carddisp.pl?gene=TPM3
SPTBN1	Spectrin Beta, Non-Erythrocytic 1	Protein Coding	Q01082	54	GC02P054456	1.32463479042053	https://www.genecards.org/cgi-bin/carddisp.pl?gene=SPTBN1
BSG	Basigin (Ok Blood Group)	Protein Coding	P35613	53	GC19P000571	1.32463479042053	https://www.genecards.org/cgi-bin/carddisp.pl?gene=BSG
PGF	Placental Growth Factor	Protein Coding	P49763	53	GC14M074941	1.32463479042053	https://www.genecards.org/cgi-bin/carddisp.pl?gene=PGF
TFAM	Transcription Factor A, Mitochondrial	Protein Coding	Q00059	53	GC10P058385	1.32463479042053	https://www.genecards.org/cgi-bin/carddisp.pl?gene=TFAM
CXCL8	C-X-C Motif Chemokine Ligand 8	Protein Coding	P10145	52	GC04P073740	1.32463479042053	https://www.genecards.org/cgi-bin/carddisp.pl?gene=CXCL8
USP14	Ubiquitin Specific Peptidase 14	Protein Coding	P54578	51	GC18P000158	1.32463479042053	https://www.genecards.org/cgi-bin/carddisp.pl?gene=USP14
STING1	Stimulator Of Interferon Response CGAMP Interactor 1	Protein Coding	Q86WV6	50	GC05M139489	1.32463479042053	https://www.genecards.org/cgi-bin/carddisp.pl?gene=STING1
MVP	Major Vault Protein	Protein Coding	Q14764	49	GC16P065989	1.32463479042053	https://www.genecards.org/cgi-bin/carddisp.pl?gene=MVP
USF2	Upstream Transcription Factor 2, C-Fos Interacting	Protein Coding	Q15853	49	GC19P035268	1.32463479042053	https://www.genecards.org/cgi-bin/carddisp.pl?gene=USF2
USP25	Ubiquitin Specific Peptidase 25	Protein Coding	Q9UHP3	49	GC21P017023	1.32463479042053	https://www.genecards.org/cgi-bin/carddisp.pl?gene=USP25
FAT1	FAT Atypical Cadherin 1	Protein Coding	Q14517	47	GC04M186587	1.32463479042053	https://www.genecards.org/cgi-bin/carddisp.pl?gene=FAT1
IL32	Interleukin 32	Protein Coding	P24001	47	GC16P065053	1.32463479042053	https://www.genecards.org/cgi-bin/carddisp.pl?gene=IL32
SLC16A4	Solute Carrier Family 16 Member 4	Protein Coding	O15374	46	GC01M110362	1.32463479042053	https://www.genecards.org/cgi-bin/carddisp.pl?gene=SLC16A4
SLC30A7	Solute Carrier Family 30 Member 7	Protein Coding	Q8NEW0	45	GC01P100896	1.32463479042053	https://www.genecards.org/cgi-bin/carddisp.pl?gene=SLC30A7
YTHDF2	YTH N6-Methyladenosine RNA Binding Protein F2	Protein Coding	Q9Y5A9	45	GC01P034802	1.32463479042053	https://www.genecards.org/cgi-bin/carddisp.pl?gene=YTHDF2
OTUD4	OTU Deubiquitinase 4	Protein Coding	Q01804	43	GC04M145110	1.32463479042053	https://www.genecards.org/cgi-bin/carddisp.pl?gene=OTUD4
PIF1	PIF1 5'-To-3' DNA Helicase	Protein Coding	Q9H611	43	GC15M064815	1.32463479042053	https://www.genecards.org/cgi-bin/carddisp.pl?gene=PIF1
YAF2	YY1 Associated Factor 2	Protein Coding	Q8IY57	43	GC12M042157	1.32463479042053	https://www.genecards.org/cgi-bin/carddisp.pl?gene=YAF2
CHRFAM7A	CHRNA7 (Exons 5-10) And FAM7A (Exons A-E) Fusion	Protein Coding	Q494W8	41	GC15M030360	1.32463479042053	https://www.genecards.org/cgi-bin/carddisp.pl?gene=CHRFAM7A
DANCR	Differentiation Antagonizing Non-Protein Coding RNA	RNA Gene	P0C864	29	GC04P052712	1.32463479042053	https://www.genecards.org/cgi-bin/carddisp.pl?gene=DANCR
MIR200B	MicroRNA 200b	RNA Gene		28	GC01P001167	1.32463479042053	https://www.genecards.org/cgi-bin/carddisp.pl?gene=MIR200B
MIR200C	MicroRNA 200c	RNA Gene		28	GC12P035965	1.32463479042053	https://www.genecards.org/cgi-bin/carddisp.pl?gene=MIR200C
MEG8	Maternally Expressed 8, Small Nucleolar RNA Host Gene	RNA Gene		27	GC14P115584	1.32463479042053	https://www.genecards.org/cgi-bin/carddisp.pl?gene=MEG8
MIR342	MicroRNA 342	RNA Gene		27	GC14P100109	1.32463479042053	https://www.genecards.org/cgi-bin/carddisp.pl?gene=MIR342
MIR195	MicroRNA 195	RNA Gene		26	GC17M016815	1.32463479042053	https://www.genecards.org/cgi-bin/carddisp.pl?gene=MIR195
MIR124-1	MicroRNA 124-1	RNA Gene		25	GC08M009903	1.32463479042053	https://www.genecards.org/cgi-bin/carddisp.pl?gene=MIR124-1
MIR582	MicroRNA 582	RNA Gene		25	GC05M059703	1.32463479042053	https://www.genecards.org/cgi-bin/carddisp.pl?gene=MIR582
MIR485	MicroRNA 485	RNA Gene		24	GC14P115614	1.32463479042053	https://www.genecards.org/cgi-bin/carddisp.pl?gene=MIR485
ENTPD1-AS1	ENTPD1 Antisense RNA 1	RNA Gene		23	GC10M095753	1.32463479042053	https://www.genecards.org/cgi-bin/carddisp.pl?gene=ENTPD1-AS1
LINC-ROR	Long Intergenic Non-Protein Coding RNA, Regulator Of Reprogramming	RNA Gene		23	GC18M057054	1.32463479042053	https://www.genecards.org/cgi-bin/carddisp.pl?gene=LINC-ROR
GABPB1-AS1	GABPB1 Antisense RNA 1	RNA Gene		20	GC15P148335	1.32463479042053	https://www.genecards.org/cgi-bin/carddisp.pl?gene=GABPB1-AS1
LINC00240	Long Intergenic Non-Protein Coding RNA 240	RNA Gene		18	GC06P026956	1.32463479042053	https://www.genecards.org/cgi-bin/carddisp.pl?gene=LINC00240
MIR320C1	MicroRNA 320c-1	RNA Gene		17	GC18P021683	1.32463479042053	https://www.genecards.org/cgi-bin/carddisp.pl?gene=MIR320C1
MIR320B2	MicroRNA 320b-2	RNA Gene		15	GC01M224257	1.32463479042053	https://www.genecards.org/cgi-bin/carddisp.pl?gene=MIR320B2
MIR320D2	MicroRNA 320d-2	RNA Gene		14	GC0XM140926	1.32463479042053	https://www.genecards.org/cgi-bin/carddisp.pl?gene=MIR320D2
PICART1	P53 Inducible Cancer Associated RNA Transcript 1	RNA Gene		14	GC17M072169	1.32463479042053	https://www.genecards.org/cgi-bin/carddisp.pl?gene=PICART1
MIR3163	MicroRNA 3163	RNA Gene		12	GC11M066934	1.32463479042053	https://www.genecards.org/cgi-bin/carddisp.pl?gene=MIR3163
MIR5047	MicroRNA 5047	RNA Gene		12	GC17M064501	1.32463479042053	https://www.genecards.org/cgi-bin/carddisp.pl?gene=MIR5047
MALT1	MALT1 Paracaspase	Protein Coding	Q9UDY8	56	GC18P058671	1.30059015750885	https://www.genecards.org/cgi-bin/carddisp.pl?gene=MALT1
NR2F1-AS1	NR2F1 Antisense RNA 1	RNA Gene		23	GC05M093265	1.29585385322571	https://www.genecards.org/cgi-bin/carddisp.pl?gene=NR2F1-AS1
TLR2	Toll Like Receptor 2	Protein Coding	O60603	61	GC04P153684	1.28164756298065	https://www.genecards.org/cgi-bin/carddisp.pl?gene=TLR2
GSK3B	Glycogen Synthase Kinase 3 Beta	Protein Coding	P49841	59	GC03M119821	1.28164756298065	https://www.genecards.org/cgi-bin/carddisp.pl?gene=GSK3B
ICAM1	Intercellular Adhesion Molecule 1	Protein Coding	P05362	59	GC19P102315	1.28164756298065	https://www.genecards.org/cgi-bin/carddisp.pl?gene=ICAM1
PTGS2	Prostaglandin-Endoperoxide Synthase 2	Protein Coding	P35354	58	GC01M186671	1.28164756298065	https://www.genecards.org/cgi-bin/carddisp.pl?gene=PTGS2
STK4	Serine/Threonine Kinase 4	Protein Coding	Q13043	57	GC20P044966	1.28164756298065	https://www.genecards.org/cgi-bin/carddisp.pl?gene=STK4
KLF4	KLF Transcription Factor 4	Protein Coding	O43474	55	GC09M107484	1.28164756298065	https://www.genecards.org/cgi-bin/carddisp.pl?gene=KLF4
PRF1	Perforin 1	Protein Coding	P14222	55	GC10M070597	1.28164756298065	https://www.genecards.org/cgi-bin/carddisp.pl?gene=PRF1
MST1	Macrophage Stimulating 1	Protein Coding	P26927	53	GC03M049683	1.28164756298065	https://www.genecards.org/cgi-bin/carddisp.pl?gene=MST1
CITED2	Cbp/P300 Interacting Transactivator With Glu/Asp Rich Carboxy-Terminal Domain 2	Protein Coding	Q99967	52	GC06M139371	1.28164756298065	https://www.genecards.org/cgi-bin/carddisp.pl?gene=CITED2
VTN	Vitronectin	Protein Coding	P04004	52	GC17M071093	1.28164756298065	https://www.genecards.org/cgi-bin/carddisp.pl?gene=VTN
PTX3	Pentraxin 3	Protein Coding	P26022	51	GC03P157436	1.28164756298065	https://www.genecards.org/cgi-bin/carddisp.pl?gene=PTX3
AMIGO2	Adhesion Molecule With Ig Like Domain 2	Protein Coding	Q86SJ2	45	GC12M047077	1.28164756298065	https://www.genecards.org/cgi-bin/carddisp.pl?gene=AMIGO2
SNRK	SNF Related Kinase	Protein Coding	Q9NRH2	45	GC03P043747	1.28164756298065	https://www.genecards.org/cgi-bin/carddisp.pl?gene=SNRK
LETMD1	LETM1 Domain Containing 1	Protein Coding	Q6P1Q0	43	GC12P051047	1.28164756298065	https://www.genecards.org/cgi-bin/carddisp.pl?gene=LETMD1
MPEG1	Macrophage Expressed 1	Protein Coding	Q2M385	40	GC11M059208	1.28164756298065	https://www.genecards.org/cgi-bin/carddisp.pl?gene=MPEG1
CDKN2B-AS1	CDKN2B Antisense RNA 1	RNA Gene		30	GC09P021994	1.28164756298065	https://www.genecards.org/cgi-bin/carddisp.pl?gene=CDKN2B-AS1
HOXA11-AS	HOXA11 Antisense RNA	RNA Gene		28	GC07P027184	1.28164756298065	https://www.genecards.org/cgi-bin/carddisp.pl?gene=HOXA11-AS
MIR206	MicroRNA 206	RNA Gene		27	GC06P052144	1.28164756298065	https://www.genecards.org/cgi-bin/carddisp.pl?gene=MIR206
MIR370	MicroRNA 370	RNA Gene		27	GC14P114595	1.28164756298065	https://www.genecards.org/cgi-bin/carddisp.pl?gene=MIR370
MIR9-1	MicroRNA 9-1	RNA Gene		27	GC01M156420	1.28164756298065	https://www.genecards.org/cgi-bin/carddisp.pl?gene=MIR9-1
MIR455	MicroRNA 455	RNA Gene		26	GC09P114209	1.28164756298065	https://www.genecards.org/cgi-bin/carddisp.pl?gene=MIR455
PAPPA-AS1	PAPPA Antisense RNA 1	RNA Gene	Q5QFB9	26	GC09M116398	1.28164756298065	https://www.genecards.org/cgi-bin/carddisp.pl?gene=PAPPA-AS1
MIR130B	MicroRNA 130b	RNA Gene		25	GC22P069315	1.28164756298065	https://www.genecards.org/cgi-bin/carddisp.pl?gene=MIR130B
MIR497	MicroRNA 497	RNA Gene		25	GC17M016820	1.28164756298065	https://www.genecards.org/cgi-bin/carddisp.pl?gene=MIR497
MIR9-3	MicroRNA 9-3	RNA Gene		24	GC15P089368	1.28164756298065	https://www.genecards.org/cgi-bin/carddisp.pl?gene=MIR9-3
MIR9-2	MicroRNA 9-2	RNA Gene		23	GC05M088666	1.28164756298065	https://www.genecards.org/cgi-bin/carddisp.pl?gene=MIR9-2
CASC9	Cancer Susceptibility 9	RNA Gene		22	GC08M075132	1.28164756298065	https://www.genecards.org/cgi-bin/carddisp.pl?gene=CASC9
LINC00941	Long Intergenic Non-Protein Coding RNA 941	RNA Gene		21	GC12P036462	1.28164756298065	https://www.genecards.org/cgi-bin/carddisp.pl?gene=LINC00941
MIR519A1	MicroRNA 519a-1	RNA Gene		16	GC19P053752	1.28164756298065	https://www.genecards.org/cgi-bin/carddisp.pl?gene=MIR519A1
MIR105-1	MicroRNA 105-1	RNA Gene		15	GC0XM152392	1.28164756298065	https://www.genecards.org/cgi-bin/carddisp.pl?gene=MIR105-1
MIR558	MicroRNA 558	RNA Gene		15	GC02P032833	1.28164756298065	https://www.genecards.org/cgi-bin/carddisp.pl?gene=MIR558
MIR3135B	MicroRNA 3135b	RNA Gene		13	GC06M032749	1.28164756298065	https://www.genecards.org/cgi-bin/carddisp.pl?gene=MIR3135B
MIR5192	MicroRNA 5192	RNA Gene		11	GC02P062205	1.28164756298065	https://www.genecards.org/cgi-bin/carddisp.pl?gene=MIR5192
MIR4644	MicroRNA 4644	RNA Gene		10	GC06P170330	1.28164756298065	https://www.genecards.org/cgi-bin/carddisp.pl?gene=MIR4644
HDAC6	Histone Deacetylase 6	Protein Coding	Q9UBN7	62	GC0XP048801	1.23065686225891	https://www.genecards.org/cgi-bin/carddisp.pl?gene=HDAC6
ABL1	ABL Proto-Oncogene 1, Non-Receptor Tyrosine Kinase	Protein Coding	P00519	61	GC09P130713	1.23065686225891	https://www.genecards.org/cgi-bin/carddisp.pl?gene=ABL1
EPHA2	EPH Receptor A2	Protein Coding	P29317	61	GC01M016124	1.23065686225891	https://www.genecards.org/cgi-bin/carddisp.pl?gene=EPHA2
PPARG	Peroxisome Proliferator Activated Receptor Gamma	Protein Coding	P37231	61	GC03P012287	1.23065686225891	https://www.genecards.org/cgi-bin/carddisp.pl?gene=PPARG
HSP90AA1	Heat Shock Protein 90 Alpha Family Class A Member 1	Protein Coding	P07900	60	GC14M102080	1.23065686225891	https://www.genecards.org/cgi-bin/carddisp.pl?gene=HSP90AA1
TLR3	Toll Like Receptor 3	Protein Coding	O15455	60	GC04P186059	1.23065686225891	https://www.genecards.org/cgi-bin/carddisp.pl?gene=TLR3
HSP90AB1	Heat Shock Protein 90 Alpha Family Class B Member 1	Protein Coding	P08238	57	GC06P044246	1.23065686225891	https://www.genecards.org/cgi-bin/carddisp.pl?gene=HSP90AB1
STAT2	Signal Transducer And Activator Of Transcription 2	Protein Coding	P52630	57	GC12M056341	1.23065686225891	https://www.genecards.org/cgi-bin/carddisp.pl?gene=STAT2
CDK9	Cyclin Dependent Kinase 9	Protein Coding	P50750	54	GC09P139284	1.23065686225891	https://www.genecards.org/cgi-bin/carddisp.pl?gene=CDK9
IRF3	Interferon Regulatory Factor 3	Protein Coding	Q14653	54	GC19M049659	1.23065686225891	https://www.genecards.org/cgi-bin/carddisp.pl?gene=IRF3
FGF5	Fibroblast Growth Factor 5	Protein Coding	P12034	53	GC04P080266	1.23065686225891	https://www.genecards.org/cgi-bin/carddisp.pl?gene=FGF5
IRF9	Interferon Regulatory Factor 9	Protein Coding	Q00978	53	GC14P024161	1.23065686225891	https://www.genecards.org/cgi-bin/carddisp.pl?gene=IRF9
UCP1	Uncoupling Protein 1	Protein Coding	P25874	51	GC04M140559	1.23065686225891	https://www.genecards.org/cgi-bin/carddisp.pl?gene=UCP1
NLRP2	NLR Family Pyrin Domain Containing 2	Protein Coding	Q9NX02	50	GC19P054953	1.23065686225891	https://www.genecards.org/cgi-bin/carddisp.pl?gene=NLRP2
GNA15	G Protein Subunit Alpha 15	Protein Coding	P30679	47	GC19P101966	1.23065686225891	https://www.genecards.org/cgi-bin/carddisp.pl?gene=GNA15
TSLP	Thymic Stromal Lymphopoietin	Protein Coding	Q969D9	47	GC05P111070	1.23065686225891	https://www.genecards.org/cgi-bin/carddisp.pl?gene=TSLP
TIFA	TRAF Interacting Protein With Forkhead Associated Domain	Protein Coding	Q96CG3	42	GC04M112274	1.23065686225891	https://www.genecards.org/cgi-bin/carddisp.pl?gene=TIFA
ZDHHC1	Zinc Finger DHHC-Type Containing 1	Protein Coding	Q8WTX9	41	GC16M067394	1.23065686225891	https://www.genecards.org/cgi-bin/carddisp.pl?gene=ZDHHC1
MIR211	MicroRNA 211	RNA Gene		28	GC15M031065	1.23065686225891	https://www.genecards.org/cgi-bin/carddisp.pl?gene=MIR211
MIR4449	MicroRNA 4449	RNA Gene		14	GC04P053021	1.23065686225891	https://www.genecards.org/cgi-bin/carddisp.pl?gene=MIR4449
MIR4485	MicroRNA 4485	RNA Gene		12	GC11M011427	1.23065686225891	https://www.genecards.org/cgi-bin/carddisp.pl?gene=MIR4485
LINC02620	Long Intergenic Non-Protein Coding RNA 2620	RNA Gene		11	GC10M104475	1.23065686225891	https://www.genecards.org/cgi-bin/carddisp.pl?gene=LINC02620
TRL-TAG1-1	TRNA-Leu (Anticodon TAG) 1-1	RNA Gene		11	GC17M017005	1.23065686225891	https://www.genecards.org/cgi-bin/carddisp.pl?gene=TRL-TAG1-1
HNP1	Hypertensive Nephropathy	Genetic Locus		2	GC09U900671	1.23065686225891	https://www.genecards.org/cgi-bin/carddisp.pl?gene=HNP1
MIR145	MicroRNA 145	RNA Gene		30	GC05P149430	1.18183517456055	https://www.genecards.org/cgi-bin/carddisp.pl?gene=MIR145
EZH2	Enhancer Of Zeste 2 Polycomb Repressive Complex 2 Subunit	Protein Coding	Q15910	61	GC07M148807	1.17923140525818	https://www.genecards.org/cgi-bin/carddisp.pl?gene=EZH2
BAX	BCL2 Associated X, Apoptosis Regulator	Protein Coding	Q07812	60	GC19P048954	1.17923140525818	https://www.genecards.org/cgi-bin/carddisp.pl?gene=BAX
DNMT3A	DNA Methyltransferase 3 Alpha	Protein Coding	Q9Y6K1	60	GC02M025228	1.17923140525818	https://www.genecards.org/cgi-bin/carddisp.pl?gene=DNMT3A
DNMT3B	DNA Methyltransferase 3 Beta	Protein Coding	Q9UBC3	59	GC20P032762	1.17923140525818	https://www.genecards.org/cgi-bin/carddisp.pl?gene=DNMT3B
CYCS	Cytochrome C, Somatic	Protein Coding	P99999	57	GC07M025118	1.17923140525818	https://www.genecards.org/cgi-bin/carddisp.pl?gene=CYCS
POLA1	DNA Polymerase Alpha 1, Catalytic Subunit	Protein Coding	P09884	54	GC0XP024693	1.17923140525818	https://www.genecards.org/cgi-bin/carddisp.pl?gene=POLA1
BAK1	BCL2 Antagonist/Killer 1	Protein Coding	Q16611	53	GC06M033572	1.17923140525818	https://www.genecards.org/cgi-bin/carddisp.pl?gene=BAK1
CHMP2B	Charged Multivesicular Body Protein 2B	Protein Coding	Q9UQN3	52	GC03P087227	1.17923140525818	https://www.genecards.org/cgi-bin/carddisp.pl?gene=CHMP2B
EED	Embryonic Ectoderm Development	Protein Coding	O75530	52	GC11P087980	1.17923140525818	https://www.genecards.org/cgi-bin/carddisp.pl?gene=EED
RBBP4	RB Binding Protein 4, Chromatin Remodeling Factor	Protein Coding	Q09028	52	GC01P032651	1.17923140525818	https://www.genecards.org/cgi-bin/carddisp.pl?gene=RBBP4
SUZ12	SUZ12 Polycomb Repressive Complex 2 Subunit	Protein Coding	Q15022	51	GC17P031937	1.17923140525818	https://www.genecards.org/cgi-bin/carddisp.pl?gene=SUZ12
H3-3A	H3.3 Histone A	Protein Coding	P84243	50	GC01P226062	1.17923140525818	https://www.genecards.org/cgi-bin/carddisp.pl?gene=H3-3A
PRIM1	DNA Primase Subunit 1	Protein Coding	P49642	50	GC12M059101	1.17923140525818	https://www.genecards.org/cgi-bin/carddisp.pl?gene=PRIM1
RBBP7	RB Binding Protein 7, Chromatin Remodeling Factor	Protein Coding	Q16576	49	GC0XM016839	1.17923140525818	https://www.genecards.org/cgi-bin/carddisp.pl?gene=RBBP7
H2BC21	H2B Clustered Histone 21	Protein Coding	Q16778	48	GC01M159583	1.17923140525818	https://www.genecards.org/cgi-bin/carddisp.pl?gene=H2BC21
H3-3B	H3.3 Histone B	Protein Coding	P84243	48	GC17M075839	1.17923140525818	https://www.genecards.org/cgi-bin/carddisp.pl?gene=H3-3B
PRIM2	DNA Primase Subunit 2	Protein Coding	P49643	47	GC06P125882	1.17923140525818	https://www.genecards.org/cgi-bin/carddisp.pl?gene=PRIM2
H3C1	H3 Clustered Histone 1	Protein Coding	P68431	46	GC06P125260	1.17923140525818	https://www.genecards.org/cgi-bin/carddisp.pl?gene=H3C1
CHMP3	Charged Multivesicular Body Protein 3	Protein Coding	Q9Y3E7	45	GC02M086505	1.17923140525818	https://www.genecards.org/cgi-bin/carddisp.pl?gene=CHMP3
POLA2	DNA Polymerase Alpha 2, Accessory Subunit	Protein Coding	Q14181	45	GC11P084559	1.17923140525818	https://www.genecards.org/cgi-bin/carddisp.pl?gene=POLA2
CHMP2A	Charged Multivesicular Body Protein 2A	Protein Coding	O43633	44	GC19M058551	1.17923140525818	https://www.genecards.org/cgi-bin/carddisp.pl?gene=CHMP2A
CHMP6	Charged Multivesicular Body Protein 6	Protein Coding	Q96FZ7	43	GC17P080991	1.17923140525818	https://www.genecards.org/cgi-bin/carddisp.pl?gene=CHMP6
H2AZ2	H2A.Z Variant Histone 2	Protein Coding	Q71UI9	43	GC07M045284	1.17923140525818	https://www.genecards.org/cgi-bin/carddisp.pl?gene=H2AZ2
H3C12	H3 Clustered Histone 12	Protein Coding	P68431	42	GC06M091700	1.17923140525818	https://www.genecards.org/cgi-bin/carddisp.pl?gene=H3C12
H4C1	H4 Clustered Histone 1	Protein Coding	P62805	42	GC06P125261	1.17923140525818	https://www.genecards.org/cgi-bin/carddisp.pl?gene=H4C1
H4C3	H4 Clustered Histone 3	Protein Coding	P62805	42	GC06P125274	1.17923140525818	https://www.genecards.org/cgi-bin/carddisp.pl?gene=H4C3
H3C13	H3 Clustered Histone 13	Protein Coding	Q71DI3	41	GC01M159571	1.17923140525818	https://www.genecards.org/cgi-bin/carddisp.pl?gene=H3C13
H3C14	H3 Clustered Histone 14	Protein Coding	Q71DI3	41	GC01M159579	1.17923140525818	https://www.genecards.org/cgi-bin/carddisp.pl?gene=H3C14
H3C2	H3 Clustered Histone 2	Protein Coding	P68431	41	GC06M090361	1.17923140525818	https://www.genecards.org/cgi-bin/carddisp.pl?gene=H3C2
H3C4	H3 Clustered Histone 4	Protein Coding	P68431	41	GC06M091701	1.17923140525818	https://www.genecards.org/cgi-bin/carddisp.pl?gene=H3C4
H4C11	H4 Clustered Histone 11	Protein Coding	P62805	41	GC06P125339	1.17923140525818	https://www.genecards.org/cgi-bin/carddisp.pl?gene=H4C11
H4C6	H4 Clustered Histone 6	Protein Coding	P62805	41	GC06P127135	1.17923140525818	https://www.genecards.org/cgi-bin/carddisp.pl?gene=H4C6
CHMP7	Charged Multivesicular Body Protein 7	Protein Coding	Q8WUX9	40	GC08P023243	1.17923140525818	https://www.genecards.org/cgi-bin/carddisp.pl?gene=CHMP7
H2AC4	H2A Clustered Histone 4	Protein Coding	P04908	40	GC06M090362	1.17923140525818	https://www.genecards.org/cgi-bin/carddisp.pl?gene=H2AC4
H2AC6	H2A Clustered Histone 6	Protein Coding	Q93077	40	GC06P127122	1.17923140525818	https://www.genecards.org/cgi-bin/carddisp.pl?gene=H2AC6
H2BC14	H2B Clustered Histone 14	Protein Coding	Q99879	40	GC06P125337	1.17923140525818	https://www.genecards.org/cgi-bin/carddisp.pl?gene=H2BC14
H3C11	H3 Clustered Histone 11	Protein Coding	P68431	40	GC06M091699	1.17923140525818	https://www.genecards.org/cgi-bin/carddisp.pl?gene=H3C11
H3C3	H3 Clustered Histone 3	Protein Coding	P68431	40	GC06P125265	1.17923140525818	https://www.genecards.org/cgi-bin/carddisp.pl?gene=H3C3
H3C6	H3 Clustered Histone 6	Protein Coding	P68431	40	GC06P127132	1.17923140525818	https://www.genecards.org/cgi-bin/carddisp.pl?gene=H3C6
H4C16	H4 Histone 16	Protein Coding	P62805	40	GC12M028529	1.17923140525818	https://www.genecards.org/cgi-bin/carddisp.pl?gene=H4C16
H4C5	H4 Clustered Histone 5	Protein Coding	P62805	40	GC06P127134	1.17923140525818	https://www.genecards.org/cgi-bin/carddisp.pl?gene=H4C5
H4C9	H4 Clustered Histone 9	Protein Coding	P62805	40	GC06P127136	1.17923140525818	https://www.genecards.org/cgi-bin/carddisp.pl?gene=H4C9
CHMP4C	Charged Multivesicular Body Protein 4C	Protein Coding	Q96CF2	39	GC08P081732	1.17923140525818	https://www.genecards.org/cgi-bin/carddisp.pl?gene=CHMP4C
H2BC11	H2B Clustered Histone 11	Protein Coding	P06899	39	GC06M090418	1.17923140525818	https://www.genecards.org/cgi-bin/carddisp.pl?gene=H2BC11
H2BC13	H2B Clustered Histone 13	Protein Coding	Q99880	39	GC06M090489	1.17923140525818	https://www.genecards.org/cgi-bin/carddisp.pl?gene=H2BC13
H2BC3	H2B Clustered Histone 3	Protein Coding	P33778	39	GC06M090356	1.17923140525818	https://www.genecards.org/cgi-bin/carddisp.pl?gene=H2BC3
H2BC9	H2B Clustered Histone 9	Protein Coding	Q93079	39	GC06P127130	1.17923140525818	https://www.genecards.org/cgi-bin/carddisp.pl?gene=H2BC9
H4C8	H4 Clustered Histone 8	Protein Coding	P62805	39	GC06M091709	1.17923140525818	https://www.genecards.org/cgi-bin/carddisp.pl?gene=H4C8
H2BC5	H2B Clustered Histone 5	Protein Coding	P58876	38	GC06P127127	1.17923140525818	https://www.genecards.org/cgi-bin/carddisp.pl?gene=H2BC5
H3C10	H3 Clustered Histone 10	Protein Coding	P68431	38	GC06P125338	1.17923140525818	https://www.genecards.org/cgi-bin/carddisp.pl?gene=H3C10
H3C8	H3 Clustered Histone 8	Protein Coding	P68431	38	GC06M091703	1.17923140525818	https://www.genecards.org/cgi-bin/carddisp.pl?gene=H3C8
H4C2	H4 Clustered Histone 2	Protein Coding	P62805	38	GC06M026026	1.17923140525818	https://www.genecards.org/cgi-bin/carddisp.pl?gene=H4C2
H4C4	H4 Clustered Histone 4	Protein Coding	P62805	38	GC06M091707	1.17923140525818	https://www.genecards.org/cgi-bin/carddisp.pl?gene=H4C4
H2AC14	H2A Clustered Histone 14	Protein Coding	Q99878	37	GC06M090491	1.17923140525818	https://www.genecards.org/cgi-bin/carddisp.pl?gene=H2AC14
H2AC18	H2A Clustered Histone 18	Protein Coding	Q6FI13	37	GC01M159577	1.17923140525818	https://www.genecards.org/cgi-bin/carddisp.pl?gene=H2AC18
H2BC1	H2B Clustered Histone 1	Protein Coding	Q96A08	37	GC06P127125	1.17923140525818	https://www.genecards.org/cgi-bin/carddisp.pl?gene=H2BC1
H2BC12	H2B Clustered Histone 12	Protein Coding	O60814	37	GC06M090421	1.17923140525818	https://www.genecards.org/cgi-bin/carddisp.pl?gene=H2BC12
H2BC15	H2B Clustered Histone 15	Protein Coding	Q99877	37	GC06P125345	1.17923140525818	https://www.genecards.org/cgi-bin/carddisp.pl?gene=H2BC15
H2BC4	H2B Clustered Histone 4	Protein Coding	P62807	37	GC06M091696	1.17923140525818	https://www.genecards.org/cgi-bin/carddisp.pl?gene=H2BC4
H2BC6	H2B Clustered Histone 6	Protein Coding	P62807	37	GC06P127128	1.17923140525818	https://www.genecards.org/cgi-bin/carddisp.pl?gene=H2BC6
H3C7	H3 Clustered Histone 7	Protein Coding	P68431	37	GC06M091702	1.17923140525818	https://www.genecards.org/cgi-bin/carddisp.pl?gene=H3C7
H4C12	H4 Clustered Histone 12	Protein Coding	P62805	37	GC06M091705	1.17923140525818	https://www.genecards.org/cgi-bin/carddisp.pl?gene=H4C12
CHMP4A	Charged Multivesicular Body Protein 4A	Protein Coding	Q9BY43	36	GC14M026659	1.17923140525818	https://www.genecards.org/cgi-bin/carddisp.pl?gene=CHMP4A
H2AC7	H2A Clustered Histone 7	Protein Coding	P20671	36	GC06M091694	1.17923140525818	https://www.genecards.org/cgi-bin/carddisp.pl?gene=H2AC7
H2AJ	H2A.J Histone	Protein Coding	Q9BTM1	36	GC12P036204	1.17923140525818	https://www.genecards.org/cgi-bin/carddisp.pl?gene=H2AJ
H2BC10	H2B Clustered Histone 10	Protein Coding	P62807	36	GC06P127126	1.17923140525818	https://www.genecards.org/cgi-bin/carddisp.pl?gene=H2BC10
H2BC17	H2B Clustered Histone 17	Protein Coding	P23527	36	GC06P125355	1.17923140525818	https://www.genecards.org/cgi-bin/carddisp.pl?gene=H2BC17
H2AC8	H2A Clustered Histone 8	Protein Coding	P04908	35	GC06P127123	1.17923140525818	https://www.genecards.org/cgi-bin/carddisp.pl?gene=H2AC8
H2BC26	H2B Clustered Histone 26	Protein Coding	Q8N257	35	GC01P231013	1.17923140525818	https://www.genecards.org/cgi-bin/carddisp.pl?gene=H2BC26
H2BC8	H2B Clustered Histone 8	Protein Coding	P62807	35	GC06M091698	1.17923140525818	https://www.genecards.org/cgi-bin/carddisp.pl?gene=H2BC8
H4C13	H4 Clustered Histone 13	Protein Coding	P62805	35	GC06M091706	1.17923140525818	https://www.genecards.org/cgi-bin/carddisp.pl?gene=H4C13
H4C14	H4 Clustered Histone 14	Protein Coding	P62805	35	GC01P149832	1.17923140525818	https://www.genecards.org/cgi-bin/carddisp.pl?gene=H4C14
H2BC7	H2B Clustered Histone 7	Protein Coding	P62807	33	GC06P127129	1.17923140525818	https://www.genecards.org/cgi-bin/carddisp.pl?gene=H2BC7
H4C15	H4 Clustered Histone 15	Protein Coding	P62805	33	GC01M159580	1.17923140525818	https://www.genecards.org/cgi-bin/carddisp.pl?gene=H4C15
H2AB1	H2A.B Variant Histone 1	Protein Coding	P0C5Y9	32	GC0XP154885	1.17923140525818	https://www.genecards.org/cgi-bin/carddisp.pl?gene=H2AB1
H3C15	H3 Clustered Histone 15	Protein Coding	Q71DI3	32	GC01P160280	1.17923140525818	https://www.genecards.org/cgi-bin/carddisp.pl?gene=H3C15
H2AC19	H2A Clustered Histone 19	Protein Coding	Q6FI13	30	GC01P160281	1.17923140525818	https://www.genecards.org/cgi-bin/carddisp.pl?gene=H2AC19
RNF103-CHMP3	RNF103-CHMP3 Readthrough	Protein Coding		25	GC02M086503	1.17923140525818	https://www.genecards.org/cgi-bin/carddisp.pl?gene=RNF103-CHMP3
LOC102724334	Histone H2B Type F-S-Like	Protein Coding		7	GC21M005972	1.17923140525818	https://www.genecards.org/cgi-bin/carddisp.pl?gene=LOC102724334
PTEN	Phosphatase And Tensin Homolog	Protein Coding	P60484	60	GC10P106636	1.16420459747314	https://www.genecards.org/cgi-bin/carddisp.pl?gene=PTEN
DRD2	Dopamine Receptor D2	Protein Coding	P14416	57	GC11M113409	1.16420459747314	https://www.genecards.org/cgi-bin/carddisp.pl?gene=DRD2
ADORA2B	Adenosine A2b Receptor	Protein Coding	P29275	56	GC17P100681	1.16420459747314	https://www.genecards.org/cgi-bin/carddisp.pl?gene=ADORA2B
ADORA1	Adenosine A1 Receptor	Protein Coding	P30542	55	GC01P203090	1.16420459747314	https://www.genecards.org/cgi-bin/carddisp.pl?gene=ADORA1
ADORA2A	Adenosine A2a Receptor	Protein Coding	P29274	54	GC22P024417	1.16420459747314	https://www.genecards.org/cgi-bin/carddisp.pl?gene=ADORA2A
ULK1	Unc-51 Like Autophagy Activating Kinase 1	Protein Coding	O75385	54	GC12P131894	1.16420459747314	https://www.genecards.org/cgi-bin/carddisp.pl?gene=ULK1
ADORA3	Adenosine A3 Receptor	Protein Coding	P0DMS8	52	GC01M111499	1.16420459747314	https://www.genecards.org/cgi-bin/carddisp.pl?gene=ADORA3
OSM	Oncostatin M	Protein Coding	P13725	51	GC22M030262	1.16420459747314	https://www.genecards.org/cgi-bin/carddisp.pl?gene=OSM
ANLN	Anillin, Actin Binding Protein	Protein Coding	Q9NQW6	50	GC07P036389	1.16420459747314	https://www.genecards.org/cgi-bin/carddisp.pl?gene=ANLN
FLOT1	Flotillin 1	Protein Coding	O75955	50	GC06M090663	1.16420459747314	https://www.genecards.org/cgi-bin/carddisp.pl?gene=FLOT1
PECAM1	Platelet And Endothelial Cell Adhesion Molecule 1	Protein Coding	P16284	50	GC17M064319	1.16420459747314	https://www.genecards.org/cgi-bin/carddisp.pl?gene=PECAM1
USP18	Ubiquitin Specific Peptidase 18	Protein Coding	Q9UMW8	49	GC22P064426	1.16420459747314	https://www.genecards.org/cgi-bin/carddisp.pl?gene=USP18
METTL14	Methyltransferase 14, N6-Adenosine-Methyltransferase Subunit	Protein Coding	Q9HCE5	46	GC04P118685	1.16420459747314	https://www.genecards.org/cgi-bin/carddisp.pl?gene=METTL14
S100A12	S100 Calcium Binding Protein A12	Protein Coding	P80511	46	GC01M153373	1.16420459747314	https://www.genecards.org/cgi-bin/carddisp.pl?gene=S100A12
TRIM31	Tripartite Motif Containing 31	Protein Coding	Q9BZY9	46	GC06M090639	1.16420459747314	https://www.genecards.org/cgi-bin/carddisp.pl?gene=TRIM31
DLEU2	Deleted In Lymphocytic Leukemia 2	RNA Gene		30	GC13M049913	1.16420459747314	https://www.genecards.org/cgi-bin/carddisp.pl?gene=DLEU2
MIR25	MicroRNA 25	RNA Gene		26	GC07M100093	1.16420459747314	https://www.genecards.org/cgi-bin/carddisp.pl?gene=MIR25
LINC00538	Long Intergenic Non-Protein Coding RNA 538	RNA Gene		16	GC01P213924	1.16420459747314	https://www.genecards.org/cgi-bin/carddisp.pl?gene=LINC00538
LINC01857	Long Intergenic Non-Protein Coding RNA 1857	RNA Gene		15	GC02P207663	1.15580093860626	https://www.genecards.org/cgi-bin/carddisp.pl?gene=LINC01857
MIR6071	MicroRNA 6071	RNA Gene		10	GC02M085785	1.15580093860626	https://www.genecards.org/cgi-bin/carddisp.pl?gene=MIR6071
UC.134	Long Non-Coding RNA Uc.134	RNA Gene		7	GC03P158527	1.15580093860626	https://www.genecards.org/cgi-bin/carddisp.pl?gene=UC.134
GATA1	GATA Binding Protein 1	Protein Coding	P15976	55	GC0XP048786	1.12827551364899	https://www.genecards.org/cgi-bin/carddisp.pl?gene=GATA1
SOCS1	Suppressor Of Cytokine Signaling 1	Protein Coding	O15524	54	GC16M017940	1.09896874427795	https://www.genecards.org/cgi-bin/carddisp.pl?gene=SOCS1
HOXB-AS3	HOXB Cluster Antisense RNA 3	RNA Gene	C0HLZ6	24	GC17P048549	1.09896874427795	https://www.genecards.org/cgi-bin/carddisp.pl?gene=HOXB-AS3
MIR124-3	MicroRNA 124-3	RNA Gene		23	GC20P066439	1.09896874427795	https://www.genecards.org/cgi-bin/carddisp.pl?gene=MIR124-3
GDNF-AS1	GDNF Antisense RNA 1	RNA Gene		21	GC05P037928	1.09896874427795	https://www.genecards.org/cgi-bin/carddisp.pl?gene=GDNF-AS1
LINC02178	Long Intergenic Non-Protein Coding RNA 2178	RNA Gene		14	GC16M050391	1.09896874427795	https://www.genecards.org/cgi-bin/carddisp.pl?gene=LINC02178
LINC02273	Long Intergenic Non-Protein Coding RNA 2273	RNA Gene		14	GC04P152101	1.09896874427795	https://www.genecards.org/cgi-bin/carddisp.pl?gene=LINC02273
LINC02390	Long Intergenic Non-Protein Coding RNA 2390	RNA Gene		11	GC12P036052	1.09896874427795	https://www.genecards.org/cgi-bin/carddisp.pl?gene=LINC02390
SNRPN	Small Nuclear Ribonucleoprotein Polypeptide N	Protein Coding	P63162	53	GC15P024823	1.06748247146606	https://www.genecards.org/cgi-bin/carddisp.pl?gene=SNRPN
RBMX	RNA Binding Motif Protein X-Linked	Protein Coding	P38159	50	GC0XM136848	1.06748247146606	https://www.genecards.org/cgi-bin/carddisp.pl?gene=RBMX
SNHG8	Small Nucleolar RNA Host Gene 8	RNA Gene		27	GC04P118278	1.06748247146606	https://www.genecards.org/cgi-bin/carddisp.pl?gene=SNHG8
MCM3AP-AS1	MCM3AP Antisense RNA 1	RNA Gene		24	GC21P047726	1.06748247146606	https://www.genecards.org/cgi-bin/carddisp.pl?gene=MCM3AP-AS1
FGD5-AS1	FGD5 Antisense RNA 1	RNA Gene		21	GC03M025542	1.06748247146606	https://www.genecards.org/cgi-bin/carddisp.pl?gene=FGD5-AS1
RAB4B-EGLN2	RAB4B-EGLN2 Readthrough (NMD Candidate)	RNA Gene		19	GC19P040778	1.06748247146606	https://www.genecards.org/cgi-bin/carddisp.pl?gene=RAB4B-EGLN2
PWARSN	Prader Willi/Angelman Region RNA, SNRPN Neighbor	RNA Gene		18	GC15P147539	1.06748247146606	https://www.genecards.org/cgi-bin/carddisp.pl?gene=PWARSN
CRYZL2P-SEC16B	CRYZL2P-SEC16B Readthrough	Protein Coding		17	GC01M177929	1.06748247146606	https://www.genecards.org/cgi-bin/carddisp.pl?gene=CRYZL2P-SEC16B
KDM4A-AS1	KDM4A Antisense RNA 1	RNA Gene		15	GC01M043666	1.06748247146606	https://www.genecards.org/cgi-bin/carddisp.pl?gene=KDM4A-AS1
LINC02614	Long Intergenic Non-Protein Coding RNA 2614	RNA Gene		14	GC03M125785	1.06748247146606	https://www.genecards.org/cgi-bin/carddisp.pl?gene=LINC02614
OSER1-DT	OSER1 Divergent Transcript	RNA Gene		14	GC20P044211	1.06748247146606	https://www.genecards.org/cgi-bin/carddisp.pl?gene=OSER1-DT
PPP1R13B-DT	PPP1R13B Divergent Transcript	RNA Gene		14	GC14P115693	1.06748247146606	https://www.genecards.org/cgi-bin/carddisp.pl?gene=PPP1R13B-DT
TRD-GTC9-1	TRNA-Asp (Anticodon GTC) 9-1	RNA Gene		13	GC01P163375	1.06748247146606	https://www.genecards.org/cgi-bin/carddisp.pl?gene=TRD-GTC9-1
IKBKG	Inhibitor Of Nuclear Factor Kappa B Kinase Regulatory Subunit Gamma	Protein Coding	Q9Y6K9	57	GC0XP154541	1.03324317932129	https://www.genecards.org/cgi-bin/carddisp.pl?gene=IKBKG
SMC4	Structural Maintenance Of Chromosomes 4	Protein Coding	Q9NTJ3	49	GC03P160399	1.03324317932129	https://www.genecards.org/cgi-bin/carddisp.pl?gene=SMC4
CAMP	Cathelicidin Antimicrobial Peptide	Protein Coding	P49913	48	GC03P055953	1.03324317932129	https://www.genecards.org/cgi-bin/carddisp.pl?gene=CAMP
SFTA3	Surfactant Associated 3	RNA Gene	P0C7M3	38	GC14M036474	1.03324317932129	https://www.genecards.org/cgi-bin/carddisp.pl?gene=SFTA3
LOXL1-AS1	LOXL1 Antisense RNA 1	RNA Gene		23	GC15M144451	1.03324317932129	https://www.genecards.org/cgi-bin/carddisp.pl?gene=LOXL1-AS1
MIR885	MicroRNA 885	RNA Gene		22	GC03M010794	1.03324317932129	https://www.genecards.org/cgi-bin/carddisp.pl?gene=MIR885
ZNF667-AS1	ZNF667 Antisense RNA 1 (Head To Head)	RNA Gene		22	GC19P056477	1.03324317932129	https://www.genecards.org/cgi-bin/carddisp.pl?gene=ZNF667-AS1
LINC02881	Long Intergenic Non-Protein Coding RNA 2881	RNA Gene	B7Z368	18	GC10P044298	1.03324317932129	https://www.genecards.org/cgi-bin/carddisp.pl?gene=LINC02881
ZNF496-DT	ZNF496 Divergent Transcript	RNA Gene		17	GC01P247424	1.03324317932129	https://www.genecards.org/cgi-bin/carddisp.pl?gene=ZNF496-DT
C1RL-AS1	C1RL Antisense RNA 1	RNA Gene		16	GC12P035972	1.03324317932129	https://www.genecards.org/cgi-bin/carddisp.pl?gene=C1RL-AS1
UBL7-DT	UBL7 Divergent Transcript	RNA Gene		15	GC15P156354	1.03324317932129	https://www.genecards.org/cgi-bin/carddisp.pl?gene=UBL7-DT
LOC107985535	Uncharacterized LOC107985535	RNA Gene		5	GC22M074955	1.03324317932129	https://www.genecards.org/cgi-bin/carddisp.pl?gene=LOC107985535
MRE11	MRE11 Homolog, Double Strand Break Repair Nuclease	Protein Coding	P49959	56	GC11M121846	1.00377440452576	https://www.genecards.org/cgi-bin/carddisp.pl?gene=MRE11
TFG	Trafficking From ER To Golgi Regulator	Protein Coding	Q92734	51	GC03P100709	1.00377440452576	https://www.genecards.org/cgi-bin/carddisp.pl?gene=TFG
FNDC5	Fibronectin Type III Domain Containing 5	Protein Coding	Q8NAU1	42	GC01M033909	1.00377440452576	https://www.genecards.org/cgi-bin/carddisp.pl?gene=FNDC5
FNDC4	Fibronectin Type III Domain Containing 4	Protein Coding	Q9H6D8	41	GC02M027491	1.00377440452576	https://www.genecards.org/cgi-bin/carddisp.pl?gene=FNDC4
APOA1	Apolipoprotein A1	Protein Coding	P02647	59	GC11M116835	0.995370745658875	https://www.genecards.org/cgi-bin/carddisp.pl?gene=APOA1
MAP3K7	Mitogen-Activated Protein Kinase Kinase Kinase 7	Protein Coding	O43318	59	GC06M090513	0.995370745658875	https://www.genecards.org/cgi-bin/carddisp.pl?gene=MAP3K7
PARP1	Poly(ADP-Ribose) Polymerase 1	Protein Coding	P09874	59	GC01M226360	0.995370745658875	https://www.genecards.org/cgi-bin/carddisp.pl?gene=PARP1
PRKN	Parkin RBR E3 Ubiquitin Protein Ligase	Protein Coding	O60260	57	GC06M161348	0.995370745658875	https://www.genecards.org/cgi-bin/carddisp.pl?gene=PRKN
USP8	Ubiquitin Specific Peptidase 8	Protein Coding	P40818	55	GC15P050424	0.995370745658875	https://www.genecards.org/cgi-bin/carddisp.pl?gene=USP8
SNHG16	Small Nucleolar RNA Host Gene 16	RNA Gene		26	GC17P102459	0.995370745658875	https://www.genecards.org/cgi-bin/carddisp.pl?gene=SNHG16
TMPO-AS1	TMPO Antisense RNA 1	RNA Gene		16	GC12M098512	0.995370745658875	https://www.genecards.org/cgi-bin/carddisp.pl?gene=TMPO-AS1
LENG8-AS1	LENG8 Antisense RNA 1	RNA Gene		15	GC19M089449	0.995370745658875	https://www.genecards.org/cgi-bin/carddisp.pl?gene=LENG8-AS1
LINC00900	Long Intergenic Non-Protein Coding RNA 900	RNA Gene		15	GC11M122209	0.995370745658875	https://www.genecards.org/cgi-bin/carddisp.pl?gene=LINC00900
MYOSLID	Myocardin-Induced Smooth Muscle LncRNA, Inducer Of Differentiation	RNA Gene		15	GC02P207329	0.995370745658875	https://www.genecards.org/cgi-bin/carddisp.pl?gene=MYOSLID
MILIP	MYC Inducible LncRNA Inactivating P53	RNA Gene		14	GC17P102668	0.995370745658875	https://www.genecards.org/cgi-bin/carddisp.pl?gene=MILIP
LDLR	Low Density Lipoprotein Receptor	Protein Coding	P01130	60	GC19P102336	0.952383637428284	https://www.genecards.org/cgi-bin/carddisp.pl?gene=LDLR
NR1H2	Nuclear Receptor Subfamily 1 Group H Member 2	Protein Coding	P55055	54	GC19P050329	0.952383637428284	https://www.genecards.org/cgi-bin/carddisp.pl?gene=NR1H2
LINC01547	Long Intergenic Non-Protein Coding RNA 1547	RNA Gene	P58512	24	GC21M044932	0.952383637428284	https://www.genecards.org/cgi-bin/carddisp.pl?gene=LINC01547
NUTM2B-AS1	NUTM2B Antisense RNA 1	RNA Gene		22	GC10M083327	0.952383637428284	https://www.genecards.org/cgi-bin/carddisp.pl?gene=NUTM2B-AS1
HCCAT5	Hepatocellular Carcinoma Associated Transcript 5	RNA Gene		20	GC16P073092	0.952383637428284	https://www.genecards.org/cgi-bin/carddisp.pl?gene=HCCAT5
LINC00539	Long Intergenic Non-Protein Coding RNA 539	RNA Gene		18	GC13M022640	0.952383637428284	https://www.genecards.org/cgi-bin/carddisp.pl?gene=LINC00539
LINC00654	Long Intergenic Non-Protein Coding RNA 654	RNA Gene		18	GC20M009565	0.952383637428284	https://www.genecards.org/cgi-bin/carddisp.pl?gene=LINC00654
LINC00910	Long Intergenic Non-Protein Coding RNA 910	RNA Gene		17	GC17M043335	0.952383637428284	https://www.genecards.org/cgi-bin/carddisp.pl?gene=LINC00910
SLCO4A1-AS1	SLCO4A1 Antisense RNA 1	RNA Gene		16	GC20M062663	0.952383637428284	https://www.genecards.org/cgi-bin/carddisp.pl?gene=SLCO4A1-AS1
LINC00630	Long Intergenic Non-Protein Coding RNA 630	RNA Gene		15	GC0XP102662	0.952383637428284	https://www.genecards.org/cgi-bin/carddisp.pl?gene=LINC00630
LINC00680	Long Intergenic Non-Protein Coding RNA 680	RNA Gene		15	GC06M057945	0.952383637428284	https://www.genecards.org/cgi-bin/carddisp.pl?gene=LINC00680
LINC01521	Long Intergenic Non-Protein Coding RNA 1521	RNA Gene		15	GC22P031346	0.952383637428284	https://www.genecards.org/cgi-bin/carddisp.pl?gene=LINC01521
SLC44A3-AS1	SLC44A3 Antisense RNA 1	RNA Gene		15	GC01M094613	0.952383637428284	https://www.genecards.org/cgi-bin/carddisp.pl?gene=SLC44A3-AS1
LINC02805	Long Intergenic Non-Protein Coding RNA 2805	RNA Gene		10	GC01P160182	0.952383637428284	https://www.genecards.org/cgi-bin/carddisp.pl?gene=LINC02805
MKI67	Marker Of Proliferation Ki-67	Protein Coding	P46013	52	GC10M128096	0.901392936706543	https://www.genecards.org/cgi-bin/carddisp.pl?gene=MKI67
MELTF	Melanotransferrin	Protein Coding	P08582	50	GC03M196980	0.901392936706543	https://www.genecards.org/cgi-bin/carddisp.pl?gene=MELTF
TCEA3	Transcription Elongation Factor A3	Protein Coding	O75764	44	GC01M023382	0.901392936706543	https://www.genecards.org/cgi-bin/carddisp.pl?gene=TCEA3
USP47	Ubiquitin Specific Peptidase 47	Protein Coding	Q96K76	40	GC11P011842	0.901392936706543	https://www.genecards.org/cgi-bin/carddisp.pl?gene=USP47
MIR4435-2HG	MIR4435-2 Host Gene	RNA Gene		24	GC02M112750	0.901392936706543	https://www.genecards.org/cgi-bin/carddisp.pl?gene=MIR4435-2HG
PCAT1	Prostate Cancer Associated Transcript 1	RNA Gene		24	GC08P126553	0.901392936706543	https://www.genecards.org/cgi-bin/carddisp.pl?gene=PCAT1
LINC00426	Long Intergenic Non-Protein Coding RNA 426	RNA Gene		21	GC13M030527	0.901392936706543	https://www.genecards.org/cgi-bin/carddisp.pl?gene=LINC00426
NR2F2-AS1	NR2F2 Antisense RNA 1	RNA Gene		17	GC15M145035	0.901392936706543	https://www.genecards.org/cgi-bin/carddisp.pl?gene=NR2F2-AS1
SNAI3-AS1	SNAI3 Antisense RNA 1	RNA Gene		17	GC16P088663	0.901392936706543	https://www.genecards.org/cgi-bin/carddisp.pl?gene=SNAI3-AS1
LINC02593	Long Intergenic Non-Protein Coding RNA 2593	RNA Gene		15	GC01M012868	0.901392936706543	https://www.genecards.org/cgi-bin/carddisp.pl?gene=LINC02593
RAP2C-AS1	RAP2C Antisense RNA 1	RNA Gene		15	GC0XP132217	0.901392936706543	https://www.genecards.org/cgi-bin/carddisp.pl?gene=RAP2C-AS1
OSMR-DT	OSMR Divergent Transcript	RNA Gene		13	GC05M038669	0.901392936706543	https://www.genecards.org/cgi-bin/carddisp.pl?gene=OSMR-DT
LINC01243	Long Intergenic Non-Protein Coding RNA 1243	RNA Gene		11	GC09M031372	0.901392936706543	https://www.genecards.org/cgi-bin/carddisp.pl?gene=LINC01243
MIR764	MicroRNA 764	RNA Gene		11	GC0XP114639	0.901392936706543	https://www.genecards.org/cgi-bin/carddisp.pl?gene=MIR764
NFKBIA	NFKB Inhibitor Alpha	Protein Coding	P25963	59	GC14M035401	0.834940552711487	https://www.genecards.org/cgi-bin/carddisp.pl?gene=NFKBIA
LMNA	Lamin A/C	Protein Coding	P02545	58	GC01P156082	0.834940552711487	https://www.genecards.org/cgi-bin/carddisp.pl?gene=LMNA
ACTN4	Actinin Alpha 4	Protein Coding	O43707	55	GC19P038647	0.834940552711487	https://www.genecards.org/cgi-bin/carddisp.pl?gene=ACTN4
HSP90B1	Heat Shock Protein 90 Beta Family Member 1	Protein Coding	P14625	55	GC12P103930	0.834940552711487	https://www.genecards.org/cgi-bin/carddisp.pl?gene=HSP90B1
IFNB1	Interferon Beta 1	Protein Coding	P01574	52	GC09M021077	0.834940552711487	https://www.genecards.org/cgi-bin/carddisp.pl?gene=IFNB1
NOP56	NOP56 Ribonucleoprotein	Protein Coding	O00567	52	GC20P007575	0.834940552711487	https://www.genecards.org/cgi-bin/carddisp.pl?gene=NOP56
IL36G	Interleukin 36 Gamma	Protein Coding	Q9NZH8	47	GC02P112973	0.834940552711487	https://www.genecards.org/cgi-bin/carddisp.pl?gene=IL36G
NOP2	NOP2 Nucleolar Protein	Protein Coding	P46087	46	GC12M006556	0.834940552711487	https://www.genecards.org/cgi-bin/carddisp.pl?gene=NOP2
RRBP1	Ribosome Binding Protein 1	Protein Coding	Q9P2E9	45	GC20M017613	0.834940552711487	https://www.genecards.org/cgi-bin/carddisp.pl?gene=RRBP1
RSL1D1	Ribosomal L1 Domain Containing 1	Protein Coding	O76021	44	GC16M011833	0.834940552711487	https://www.genecards.org/cgi-bin/carddisp.pl?gene=RSL1D1
IL36B	Interleukin 36 Beta	Protein Coding	Q9NZH7	43	GC02M113022	0.834940552711487	https://www.genecards.org/cgi-bin/carddisp.pl?gene=IL36B
PAX8-AS1	PAX8 Antisense RNA 1	RNA Gene		24	GC02P141243	0.834940552711487	https://www.genecards.org/cgi-bin/carddisp.pl?gene=PAX8-AS1
TRIM64	Tripartite Motif Containing 64	Protein Coding	A6NGJ6	23	GC11P090356	0.834940552711487	https://www.genecards.org/cgi-bin/carddisp.pl?gene=TRIM64
NNT-AS1	NNT Antisense RNA 1	RNA Gene		22	GC05M044760	0.834940552711487	https://www.genecards.org/cgi-bin/carddisp.pl?gene=NNT-AS1
FIRRE	Firre Intergenic Repeating RNA Element	RNA Gene		18	GC0XM131691	0.834940552711487	https://www.genecards.org/cgi-bin/carddisp.pl?gene=FIRRE
C10orf95-AS1	C10orf95 Antisense RNA 1	RNA Gene		15	GC10P102435	0.834940552711487	https://www.genecards.org/cgi-bin/carddisp.pl?gene=C10orf95-AS1
LINC02035	Long Intergenic Non-Protein Coding RNA 2035	RNA Gene		15	GC03P122887	0.834940552711487	https://www.genecards.org/cgi-bin/carddisp.pl?gene=LINC02035
PWAR4	Prader Willi/Angelman Region RNA 4	RNA Gene		15	GC15P025211	0.834940552711487	https://www.genecards.org/cgi-bin/carddisp.pl?gene=PWAR4
LINC00987	Long Intergenic Non-Protein Coding RNA 987	RNA Gene		14	GC12P036042	0.834940552711487	https://www.genecards.org/cgi-bin/carddisp.pl?gene=LINC00987
OTUD6B-AS1	OTUD6B Antisense RNA 1 (Head To Head)	RNA Gene		14	GC08M091059	0.834940552711487	https://www.genecards.org/cgi-bin/carddisp.pl?gene=OTUD6B-AS1
PRTN3	Proteinase 3	Protein Coding	P24158	54	GC19P000840	0.786509990692139	https://www.genecards.org/cgi-bin/carddisp.pl?gene=PRTN3
SERPINB1	Serpin Family B Member 1	Protein Coding	P30740	49	GC06M003647	0.786509990692139	https://www.genecards.org/cgi-bin/carddisp.pl?gene=SERPINB1
LINC00336	Long Intergenic Non-Protein Coding RNA 336	RNA Gene	Q6ZUF6	30	GC06M033586	0.786509990692139	https://www.genecards.org/cgi-bin/carddisp.pl?gene=LINC00336
DUOX1	Dual Oxidase 1	Protein Coding	Q9NRD9	50	GC15P045129	0.753722429275513	https://www.genecards.org/cgi-bin/carddisp.pl?gene=DUOX1
LINC01554	Long Intergenic Non-Protein Coding RNA 1554	RNA Gene	Q52M75	27	GC05P095838	0.753722429275513	https://www.genecards.org/cgi-bin/carddisp.pl?gene=LINC01554
VTRNA1-1	Vault RNA 1-1	RNA Gene		17	GC05P152115	0.753722429275513	https://www.genecards.org/cgi-bin/carddisp.pl?gene=VTRNA1-1
APOL1	Apolipoprotein L1	Protein Coding	O14791	52	GC22P036253	0.743522822856903	https://www.genecards.org/cgi-bin/carddisp.pl?gene=APOL1
DELEC1	Deleted In Esophageal Cancer 1	RNA Gene	Q9P2X7	31	GC09P123203	0.743522822856903	https://www.genecards.org/cgi-bin/carddisp.pl?gene=DELEC1
ZEB2	Zinc Finger E-Box Binding Homeobox 2	Protein Coding	O60315	56	GC02M144384	0.734702050685883	https://www.genecards.org/cgi-bin/carddisp.pl?gene=ZEB2
GBP3	Guanylate Binding Protein 3	Protein Coding	Q9H0R5	42	GC01M089006	0.734702050685883	https://www.genecards.org/cgi-bin/carddisp.pl?gene=GBP3
GBP2	Guanylate Binding Protein 2	Protein Coding	P32456	41	GC01M089106	0.734702050685883	https://www.genecards.org/cgi-bin/carddisp.pl?gene=GBP2
BNIP3	BCL2 Interacting Protein 3	Protein Coding	Q12983	49	GC10M131966	0.722236096858978	https://www.genecards.org/cgi-bin/carddisp.pl?gene=BNIP3
IRGM	Immunity Related GTPase M	Protein Coding	A1A4Y4	44	GC05P150846	0.692532122135162	https://www.genecards.org/cgi-bin/carddisp.pl?gene=IRGM
CASP9	Caspase 9	Protein Coding	P55211	56	GC01M015491	0.687996804714203	https://www.genecards.org/cgi-bin/carddisp.pl?gene=CASP9
ANO6	Anoctamin 6	Protein Coding	Q4KMQ2	50	GC12P045215	0.687996804714203	https://www.genecards.org/cgi-bin/carddisp.pl?gene=ANO6
MIR107	MicroRNA 107	RNA Gene		27	GC10M089604	0.687996804714203	https://www.genecards.org/cgi-bin/carddisp.pl?gene=MIR107
LINC-PINT	Long Intergenic Non-Protein Coding RNA, P53 Induced Transcript	RNA Gene	A0A455ZAR2	24	GC07M130795	0.687996804714203	https://www.genecards.org/cgi-bin/carddisp.pl?gene=LINC-PINT
MIR103A1	MicroRNA 103a-1	RNA Gene		24	GC05M168560	0.687996804714203	https://www.genecards.org/cgi-bin/carddisp.pl?gene=MIR103A1
MIR103A2	MicroRNA 103a-2	RNA Gene		23	GC20P003917	0.687996804714203	https://www.genecards.org/cgi-bin/carddisp.pl?gene=MIR103A2
MIR663B	MicroRNA 663b	RNA Gene		15	GC02M136742	0.687996804714203	https://www.genecards.org/cgi-bin/carddisp.pl?gene=MIR663B
CNR1	Cannabinoid Receptor 1	Protein Coding	P21554	55	GC06M088139	0.650124371051788	https://www.genecards.org/cgi-bin/carddisp.pl?gene=CNR1
VCAM1	Vascular Cell Adhesion Molecule 1	Protein Coding	P19320	55	GC01P100719	0.650124371051788	https://www.genecards.org/cgi-bin/carddisp.pl?gene=VCAM1
FADD	Fas Associated Via Death Domain	Protein Coding	Q13158	54	GC11P070203	0.650124371051788	https://www.genecards.org/cgi-bin/carddisp.pl?gene=FADD
VIM	Vimentin	Protein Coding	P08670	60	GC10P017227	0.607137203216553	https://www.genecards.org/cgi-bin/carddisp.pl?gene=VIM
CAPN1	Calpain 1	Protein Coding	P07384	58	GC11P084549	0.607137203216553	https://www.genecards.org/cgi-bin/carddisp.pl?gene=CAPN1
JUN	Jun Proto-Oncogene, AP-1 Transcription Factor Subunit	Protein Coding	P05412	58	GC01M058780	0.607137203216553	https://www.genecards.org/cgi-bin/carddisp.pl?gene=JUN
RIPK3	Receptor Interacting Serine/Threonine Kinase 3	Protein Coding	Q9Y572	52	GC14M024336	0.607137203216553	https://www.genecards.org/cgi-bin/carddisp.pl?gene=RIPK3
MIR139	MicroRNA 139	RNA Gene		27	GC11M072615	0.607137203216553	https://www.genecards.org/cgi-bin/carddisp.pl?gene=MIR139
MIR296	MicroRNA 296	RNA Gene		24	GC20M058817	0.607137203216553	https://www.genecards.org/cgi-bin/carddisp.pl?gene=MIR296
LINC00511	Long Intergenic Non-Protein Coding RNA 511	RNA Gene		23	GC17M072390	0.607137203216553	https://www.genecards.org/cgi-bin/carddisp.pl?gene=LINC00511
MIRLET7BHG	MIRLET7B Host Gene	RNA Gene		22	GC22P065373	0.607137203216553	https://www.genecards.org/cgi-bin/carddisp.pl?gene=MIRLET7BHG
CALM1	Calmodulin 1	Protein Coding	P0DP23	54	GC14P090396	0.556146562099457	https://www.genecards.org/cgi-bin/carddisp.pl?gene=CALM1
MAP2K6	Mitogen-Activated Protein Kinase Kinase 6	Protein Coding	P52564	54	GC17P069414	0.556146562099457	https://www.genecards.org/cgi-bin/carddisp.pl?gene=MAP2K6
CALM2	Calmodulin 2	Protein Coding	P0DP24	52	GC02M047160	0.556146562099457	https://www.genecards.org/cgi-bin/carddisp.pl?gene=CALM2
CALM3	Calmodulin 3	Protein Coding	P0DP25	50	GC19P046601	0.556146562099457	https://www.genecards.org/cgi-bin/carddisp.pl?gene=CALM3
BHLHE40	Basic Helix-Loop-Helix Family Member E40	Protein Coding	O14503	48	GC03P004987	0.556146562099457	https://www.genecards.org/cgi-bin/carddisp.pl?gene=BHLHE40
BHLHE41	Basic Helix-Loop-Helix Family Member E41	Protein Coding	Q9C0J9	48	GC12M026120	0.556146562099457	https://www.genecards.org/cgi-bin/carddisp.pl?gene=BHLHE41
BRCC3	BRCA1/BRCA2-Containing Complex Subunit 3	Protein Coding	P46736	48	GC0XP155071	0.556146562099457	https://www.genecards.org/cgi-bin/carddisp.pl?gene=BRCC3
PRDM16-DT	PRDM16 Divergent Transcript	RNA Gene		25	GC01M013019	0.556146562099457	https://www.genecards.org/cgi-bin/carddisp.pl?gene=PRDM16-DT
RUNX1-IT1	RUNX1 Intronic Transcript 1	RNA Gene		22	GC21M035037	0.556146562099457	https://www.genecards.org/cgi-bin/carddisp.pl?gene=RUNX1-IT1
SLC25A5-AS1	SLC25A5 Antisense RNA 1	RNA Gene		16	GC0XM119444	0.556146562099457	https://www.genecards.org/cgi-bin/carddisp.pl?gene=SLC25A5-AS1
LNCTAM34A	Long Non Coding Transcriptional Activator Of MiR34a	RNA Gene		14	GC01P011619	0.556146562099457	https://www.genecards.org/cgi-bin/carddisp.pl?gene=LNCTAM34A
MIR6852	MicroRNA 6852	RNA Gene		9	GC09M035710	0.556146562099457	https://www.genecards.org/cgi-bin/carddisp.pl?gene=MIR6852
ATOH8	Atonal BHLH Transcription Factor 8	Protein Coding	Q96SQ7	36	GC02P085751	0.507324814796448	https://www.genecards.org/cgi-bin/carddisp.pl?gene=ATOH8
MIR584	MicroRNA 584	RNA Gene		25	GC05M149062	0.507324814796448	https://www.genecards.org/cgi-bin/carddisp.pl?gene=MIR584
ALK	ALK Receptor Tyrosine Kinase	Protein Coding	Q9UM73	59	GC02M029190	0.489694178104401	https://www.genecards.org/cgi-bin/carddisp.pl?gene=ALK
CSNK1A1	Casein Kinase 1 Alpha 1	Protein Coding	P48729	57	GC05M149492	0.489694178104401	https://www.genecards.org/cgi-bin/carddisp.pl?gene=CSNK1A1
BIRC2	Baculoviral IAP Repeat Containing 2	Protein Coding	Q13490	56	GC11P102347	0.489694178104401	https://www.genecards.org/cgi-bin/carddisp.pl?gene=BIRC2
CDK1	Cyclin Dependent Kinase 1	Protein Coding	P06493	56	GC10P060772	0.489694178104401	https://www.genecards.org/cgi-bin/carddisp.pl?gene=CDK1
TFAP2A	Transcription Factor AP-2 Alpha	Protein Coding	P05549	56	GC06M010393	0.489694178104401	https://www.genecards.org/cgi-bin/carddisp.pl?gene=TFAP2A
BIRC3	Baculoviral IAP Repeat Containing 3	Protein Coding	Q13489	54	GC11P102317	0.489694178104401	https://www.genecards.org/cgi-bin/carddisp.pl?gene=BIRC3
E2F4	E2F Transcription Factor 4	Protein Coding	Q16254	52	GC16P067192	0.489694178104401	https://www.genecards.org/cgi-bin/carddisp.pl?gene=E2F4
LY96	Lymphocyte Antigen 96	Protein Coding	Q9Y6Y9	52	GC08P073991	0.489694178104401	https://www.genecards.org/cgi-bin/carddisp.pl?gene=LY96
MIB1	MIB E3 Ubiquitin Protein Ligase 1	Protein Coding	Q86YT6	51	GC18P021704	0.489694178104401	https://www.genecards.org/cgi-bin/carddisp.pl?gene=MIB1
UBE2D2	Ubiquitin Conjugating Enzyme E2 D2	Protein Coding	P62837	51	GC05P139526	0.489694178104401	https://www.genecards.org/cgi-bin/carddisp.pl?gene=UBE2D2
GLMN	Glomulin, FKBP Associated Protein	Protein Coding	Q92990	47	GC01M092246	0.489694178104401	https://www.genecards.org/cgi-bin/carddisp.pl?gene=GLMN
SCAF11	SR-Related CTD Associated Factor 11	Protein Coding	Q99590	44	GC12M045919	0.489694178104401	https://www.genecards.org/cgi-bin/carddisp.pl?gene=SCAF11
SUGT1	SGT1 Homolog, MIS12 Kinetochore Complex Assembly Cochaperone	Protein Coding	Q9Y2Z0	43	GC13P052652	0.489694178104401	https://www.genecards.org/cgi-bin/carddisp.pl?gene=SUGT1
NLRP13	NLR Family Pyrin Domain Containing 13	Protein Coding	Q86W25	40	GC19M089522	0.489694178104401	https://www.genecards.org/cgi-bin/carddisp.pl?gene=NLRP13
CASC2	Cancer Susceptibility 2	RNA Gene	Q8IU53	31	GC10P118053	0.489694178104401	https://www.genecards.org/cgi-bin/carddisp.pl?gene=CASC2
MIR590	MicroRNA 590	RNA Gene		27	GC07P074191	0.489694178104401	https://www.genecards.org/cgi-bin/carddisp.pl?gene=MIR590
TUBB6	Tubulin Beta 6 Class V	Protein Coding	Q9BUF5	51	GC18P012307	0.453765124082565	https://www.genecards.org/cgi-bin/carddisp.pl?gene=TUBB6
MYD88	MYD88 Innate Immune Signal Transduction Adaptor	Protein Coding	Q99836	57	GC03P038257	0.392972111701965	https://www.genecards.org/cgi-bin/carddisp.pl?gene=MYD88
TLR8	Toll Like Receptor 8	Protein Coding	Q9NR97	57	GC0XP012924	0.392972111701965	https://www.genecards.org/cgi-bin/carddisp.pl?gene=TLR8
APAF1	Apoptotic Peptidase Activating Factor 1	Protein Coding	O14727	56	GC12P098645	0.392972111701965	https://www.genecards.org/cgi-bin/carddisp.pl?gene=APAF1
HKDC1	Hexokinase Domain Containing 1	Protein Coding	Q2TB90	50	GC10P069220	0.392972111701965	https://www.genecards.org/cgi-bin/carddisp.pl?gene=HKDC1
WFDC12	WAP Four-Disulfide Core Domain 12	Protein Coding	Q8WWY7	39	GC20M045123	0.392972111701965	https://www.genecards.org/cgi-bin/carddisp.pl?gene=WFDC12
HCG11	HLA Complex Group 11	RNA Gene		24	GC06P125284	0.392972111701965	https://www.genecards.org/cgi-bin/carddisp.pl?gene=HCG11
HOXC-AS2	HOXC Cluster Antisense RNA 2	RNA Gene		21	GC12M053993	0.392972111701965	https://www.genecards.org/cgi-bin/carddisp.pl?gene=HOXC-AS2
MIR876	MicroRNA 876	RNA Gene		19	GC09M029487	0.392972111701965	https://www.genecards.org/cgi-bin/carddisp.pl?gene=MIR876
USP9X	Ubiquitin Specific Peptidase 9 X-Linked	Protein Coding	Q93008	57	GC0XP041085	0.35873281955719	https://www.genecards.org/cgi-bin/carddisp.pl?gene=USP9X
XIAP	X-Linked Inhibitor Of Apoptosis	Protein Coding	P98170	60	GC0XP123859	0.329263985157013	https://www.genecards.org/cgi-bin/carddisp.pl?gene=XIAP
NOS2	Nitric Oxide Synthase 2	Protein Coding	P35228	58	GC17M027756	0.329263985157013	https://www.genecards.org/cgi-bin/carddisp.pl?gene=NOS2
NOS1	Nitric Oxide Synthase 1	Protein Coding	P29475	57	GC12M117208	0.329263985157013	https://www.genecards.org/cgi-bin/carddisp.pl?gene=NOS1
DPEP1	Dipeptidase 1	Protein Coding	P16444	52	GC16P089613	0.329263985157013	https://www.genecards.org/cgi-bin/carddisp.pl?gene=DPEP1
PKN2	Protein Kinase N2	Protein Coding	Q16513	52	GC01P088684	0.329263985157013	https://www.genecards.org/cgi-bin/carddisp.pl?gene=PKN2
TACR1	Tachykinin Receptor 1	Protein Coding	P25103	52	GC02M075536	0.329263985157013	https://www.genecards.org/cgi-bin/carddisp.pl?gene=TACR1
CHMP1A	Charged Multivesicular Body Protein 1A	Protein Coding	Q9HD42	49	GC16M089644	0.329263985157013	https://www.genecards.org/cgi-bin/carddisp.pl?gene=CHMP1A
TAC1	Tachykinin Precursor 1	Protein Coding	P20366	49	GC07P097734	0.329263985157013	https://www.genecards.org/cgi-bin/carddisp.pl?gene=TAC1
ANO10	Anoctamin 10	Protein Coding	Q9NW15	47	GC03M043355	0.329263985157013	https://www.genecards.org/cgi-bin/carddisp.pl?gene=ANO10
PYDC2	Pyrin Domain Containing 2	Protein Coding	Q56P42	27	GC03P191461	0.329263985157013	https://www.genecards.org/cgi-bin/carddisp.pl?gene=PYDC2
PYCARD-AS1	PYCARD Antisense RNA 1	RNA Gene	I3L0S3	16	GC16P066100	0.329263985157013	https://www.genecards.org/cgi-bin/carddisp.pl?gene=PYCARD-AS1
PANX1	Pannexin 1	Protein Coding	Q96RD7	54	GC11P094128	0.320860385894775	https://www.genecards.org/cgi-bin/carddisp.pl?gene=PANX1
CCL5	C-C Motif Chemokine Ligand 5	Protein Coding	P13501	52	GC17M035871	0.320860385894775	https://www.genecards.org/cgi-bin/carddisp.pl?gene=CCL5
MUC20	Mucin 20, Cell Surface Associated	Protein Coding	Q8N307	43	GC03P195720	0.320860385894775	https://www.genecards.org/cgi-bin/carddisp.pl?gene=MUC20
LOC654780	Splicing Factor Proline/Glutamine-Rich	RNA Gene		18	GC16M084193	0.320860385894775	https://www.genecards.org/cgi-bin/carddisp.pl?gene=LOC654780
MIR4306	MicroRNA 4306	RNA Gene		14	GC13P099643	0.320860385894775	https://www.genecards.org/cgi-bin/carddisp.pl?gene=MIR4306
APP	Amyloid Beta Precursor Protein	Protein Coding	P05067	59	GC21M025880	0.277873247861862	https://www.genecards.org/cgi-bin/carddisp.pl?gene=APP
ACE2	Angiotensin Converting Enzyme 2	Protein Coding	Q9BYF1	57	GC0XM015494	0.277873247861862	https://www.genecards.org/cgi-bin/carddisp.pl?gene=ACE2
TRPA1	Transient Receptor Potential Cation Channel Subfamily A Member 1	Protein Coding	O75762	55	GC08M072019	0.277873247861862	https://www.genecards.org/cgi-bin/carddisp.pl?gene=TRPA1
IL13	Interleukin 13	Protein Coding	P35225	52	GC05P132656	0.277873247861862	https://www.genecards.org/cgi-bin/carddisp.pl?gene=IL13
IL27	Interleukin 27	Protein Coding	Q8NEV9	44	GC16M043045	0.277873247861862	https://www.genecards.org/cgi-bin/carddisp.pl?gene=IL27
MIR4443	MicroRNA 4443	RNA Gene		12	GC03P055940	0.277873247861862	https://www.genecards.org/cgi-bin/carddisp.pl?gene=MIR4443
EGFR	Epidermal Growth Factor Receptor	Protein Coding	P00533	63	GC07P055019	0.226882562041283	https://www.genecards.org/cgi-bin/carddisp.pl?gene=EGFR
AKT1	AKT Serine/Threonine Kinase 1	Protein Coding	P31749	62	GC14M104769	0.226882562041283	https://www.genecards.org/cgi-bin/carddisp.pl?gene=AKT1
IL6	Interleukin 6	Protein Coding	P05231	60	GC07P022725	0.226882562041283	https://www.genecards.org/cgi-bin/carddisp.pl?gene=IL6
ALPL	Alkaline Phosphatase, Biomineralization Associated	Protein Coding	P05186	59	GC01P021508	0.226882562041283	https://www.genecards.org/cgi-bin/carddisp.pl?gene=ALPL
GAPDH	Glyceraldehyde-3-Phosphate Dehydrogenase	Protein Coding	P04406	59	GC12P035940	0.226882562041283	https://www.genecards.org/cgi-bin/carddisp.pl?gene=GAPDH
ATF6	Activating Transcription Factor 6	Protein Coding	P18850	57	GC01P161766	0.226882562041283	https://www.genecards.org/cgi-bin/carddisp.pl?gene=ATF6
COL1A1	Collagen Type I Alpha 1 Chain	Protein Coding	P02452	57	GC17M072174	0.226882562041283	https://www.genecards.org/cgi-bin/carddisp.pl?gene=COL1A1
RUNX2	RUNX Family Transcription Factor 2	Protein Coding	Q13950	55	GC06P125726	0.226882562041283	https://www.genecards.org/cgi-bin/carddisp.pl?gene=RUNX2
PEPD	Peptidase D	Protein Coding	P12955	54	GC19M033386	0.226882562041283	https://www.genecards.org/cgi-bin/carddisp.pl?gene=PEPD
SPP1	Secreted Phosphoprotein 1	Protein Coding	P10451	54	GC04P087975	0.226882562041283	https://www.genecards.org/cgi-bin/carddisp.pl?gene=SPP1
DGCR8	DGCR8 Microprocessor Complex Subunit	Protein Coding	Q8WYQ5	52	GC22P020080	0.226882562041283	https://www.genecards.org/cgi-bin/carddisp.pl?gene=DGCR8
BGLAP	Bone Gamma-Carboxyglutamate Protein	Protein Coding	P02818	49	GC01P156242	0.226882562041283	https://www.genecards.org/cgi-bin/carddisp.pl?gene=BGLAP
NCR1	Natural Cytotoxicity Triggering Receptor 1	Protein Coding	O76036	47	GC19P103720	0.226882562041283	https://www.genecards.org/cgi-bin/carddisp.pl?gene=NCR1
POP1	POP1 Homolog, Ribonuclease P/MRP Subunit	Protein Coding	Q99575	47	GC08P098117	0.226882562041283	https://www.genecards.org/cgi-bin/carddisp.pl?gene=POP1
XPNPEP1	X-Prolyl Aminopeptidase 1	Protein Coding	Q9NQW7	47	GC10M109864	0.226882562041283	https://www.genecards.org/cgi-bin/carddisp.pl?gene=XPNPEP1
ORMDL3	ORMDL Sphingolipid Biosynthesis Regulator 3	Protein Coding	Q8N138	45	GC17M039921	0.226882562041283	https://www.genecards.org/cgi-bin/carddisp.pl?gene=ORMDL3
MIRLET7C	MicroRNA Let-7c	RNA Gene		28	GC21P017033	0.226882562041283	https://www.genecards.org/cgi-bin/carddisp.pl?gene=MIRLET7C
MIR373	MicroRNA 373	RNA Gene		26	GC19P103679	0.226882562041283	https://www.genecards.org/cgi-bin/carddisp.pl?gene=MIR373
PRECSIT	P53 Regulated Carcinoma Associated Stat3 Activating Long Intergenic Non-Protein Coding Transcript	RNA Gene		26	GC13M110866	0.226882562041283	https://www.genecards.org/cgi-bin/carddisp.pl?gene=PRECSIT
MIR98	MicroRNA 98	RNA Gene		25	GC0XM053716	0.226882562041283	https://www.genecards.org/cgi-bin/carddisp.pl?gene=MIR98
MIR451A	MicroRNA 451a	RNA Gene		24	GC17M028861	0.226882562041283	https://www.genecards.org/cgi-bin/carddisp.pl?gene=MIR451A
MIR495	MicroRNA 495	RNA Gene		23	GC14P115620	0.226882562041283	https://www.genecards.org/cgi-bin/carddisp.pl?gene=MIR495
MIR561	MicroRNA 561	RNA Gene		23	GC02P188297	0.226882562041283	https://www.genecards.org/cgi-bin/carddisp.pl?gene=MIR561
LINC01503	Long Intergenic Non-Protein Coding RNA 1503	RNA Gene		18	GC09P139387	0.226882562041283	https://www.genecards.org/cgi-bin/carddisp.pl?gene=LINC01503
PURPL	P53 Upregulated Regulator Of P53 Levels	RNA Gene		18	GC05P027217	0.226882562041283	https://www.genecards.org/cgi-bin/carddisp.pl?gene=PURPL
EIF2AK3-DT	EIF2AK3 Divergent Transcript	RNA Gene		13	GC02P089112	0.226882562041283	https://www.genecards.org/cgi-bin/carddisp.pl?gene=EIF2AK3-DT
ENSG00000232754	Novel Transcript, Antisense To EP300	RNA Gene		10	GC22M041169	0.226882562041283	https://www.genecards.org/cgi-bin/carddisp.pl?gene=ENSG00000232754
BTK	Bruton Tyrosine Kinase	Protein Coding	Q06187	62	GC0XM101349	0.160430192947388	https://www.genecards.org/cgi-bin/carddisp.pl?gene=BTK
MDM2	MDM2 Proto-Oncogene	Protein Coding	Q00987	62	GC12P068808	0.160430192947388	https://www.genecards.org/cgi-bin/carddisp.pl?gene=MDM2
AXL	AXL Receptor Tyrosine Kinase	Protein Coding	P30530	60	GC19P041219	0.160430192947388	https://www.genecards.org/cgi-bin/carddisp.pl?gene=AXL
BCL2	BCL2 Apoptosis Regulator	Protein Coding	P10415	59	GC18M063123	0.160430192947388	https://www.genecards.org/cgi-bin/carddisp.pl?gene=BCL2
IL1RN	Interleukin 1 Receptor Antagonist	Protein Coding	P18510	58	GC02P141242	0.160430192947388	https://www.genecards.org/cgi-bin/carddisp.pl?gene=IL1RN
MAPT	Microtubule Associated Protein Tau	Protein Coding	P10636	58	GC17P045894	0.160430192947388	https://www.genecards.org/cgi-bin/carddisp.pl?gene=MAPT
RIPK1	Receptor Interacting Serine/Threonine Kinase 1	Protein Coding	Q13546	58	GC06P005992	0.160430192947388	https://www.genecards.org/cgi-bin/carddisp.pl?gene=RIPK1
STXBP1	Syntaxin Binding Protein 1	Protein Coding	P61764	58	GC09P127678	0.160430192947388	https://www.genecards.org/cgi-bin/carddisp.pl?gene=STXBP1
IFIH1	Interferon Induced With Helicase C Domain 1	Protein Coding	Q9BYX4	57	GC02M162267	0.160430192947388	https://www.genecards.org/cgi-bin/carddisp.pl?gene=IFIH1
YWHAE	Tyrosine 3-Monooxygenase/Tryptophan 5-Monooxygenase Activation Protein Epsilon	Protein Coding	P62258	57	GC17M016100	0.160430192947388	https://www.genecards.org/cgi-bin/carddisp.pl?gene=YWHAE
ANXA2	Annexin A2	Protein Coding	P07355	56	GC15M060347	0.160430192947388	https://www.genecards.org/cgi-bin/carddisp.pl?gene=ANXA2
CASP10	Caspase 10	Protein Coding	Q92851	56	GC02P201182	0.160430192947388	https://www.genecards.org/cgi-bin/carddisp.pl?gene=CASP10
CFH	Complement Factor H	Protein Coding	P08603	56	GC01P196621	0.160430192947388	https://www.genecards.org/cgi-bin/carddisp.pl?gene=CFH
HSF1	Heat Shock Transcription Factor 1	Protein Coding	Q00613	56	GC08P144291	0.160430192947388	https://www.genecards.org/cgi-bin/carddisp.pl?gene=HSF1
BECN1	Beclin 1	Protein Coding	Q14457	55	GC17M042810	0.160430192947388	https://www.genecards.org/cgi-bin/carddisp.pl?gene=BECN1
CD14	CD14 Molecule	Protein Coding	P08571	55	GC05M140631	0.160430192947388	https://www.genecards.org/cgi-bin/carddisp.pl?gene=CD14
CSTB	Cystatin B	Protein Coding	P04080	55	GC21M043772	0.160430192947388	https://www.genecards.org/cgi-bin/carddisp.pl?gene=CSTB
FTO	FTO Alpha-Ketoglutarate Dependent Dioxygenase	Protein Coding	Q9C0B1	55	GC16P067676	0.160430192947388	https://www.genecards.org/cgi-bin/carddisp.pl?gene=FTO
HNRNPA2B1	Heterogeneous Nuclear Ribonucleoprotein A2/B1	Protein Coding	P22626	55	GC07M026174	0.160430192947388	https://www.genecards.org/cgi-bin/carddisp.pl?gene=HNRNPA2B1
IRAK3	Interleukin 1 Receptor Associated Kinase 3	Protein Coding	Q9Y616	55	GC12P066471	0.160430192947388	https://www.genecards.org/cgi-bin/carddisp.pl?gene=IRAK3
PRDX6	Peroxiredoxin 6	Protein Coding	P30041	55	GC01P173477	0.160430192947388	https://www.genecards.org/cgi-bin/carddisp.pl?gene=PRDX6
YWHAZ	Tyrosine 3-Monooxygenase/Tryptophan 5-Monooxygenase Activation Protein Zeta	Protein Coding	P63104	55	GC08M100917	0.160430192947388	https://www.genecards.org/cgi-bin/carddisp.pl?gene=YWHAZ
CHI3L1	Chitinase 3 Like 1	Protein Coding	P36222	54	GC01M203148	0.160430192947388	https://www.genecards.org/cgi-bin/carddisp.pl?gene=CHI3L1
CRKL	CRK Like Proto-Oncogene, Adaptor Protein	Protein Coding	P46109	54	GC22P020917	0.160430192947388	https://www.genecards.org/cgi-bin/carddisp.pl?gene=CRKL
HUWE1	HECT, UBA And WWE Domain Containing E3 Ubiquitin Protein Ligase 1	Protein Coding	Q7Z6Z7	54	GC0XM053532	0.160430192947388	https://www.genecards.org/cgi-bin/carddisp.pl?gene=HUWE1
SRPK1	SRSF Protein Kinase 1	Protein Coding	Q96SB4	54	GC06M090884	0.160430192947388	https://www.genecards.org/cgi-bin/carddisp.pl?gene=SRPK1
TLR9	Toll Like Receptor 9	Protein Coding	Q9NR96	54	GC03M053612	0.160430192947388	https://www.genecards.org/cgi-bin/carddisp.pl?gene=TLR9
TNFSF13B	TNF Superfamily Member 13b	Protein Coding	Q9Y275	54	GC13P108251	0.160430192947388	https://www.genecards.org/cgi-bin/carddisp.pl?gene=TNFSF13B
NFS1	NFS1 Cysteine Desulfurase	Protein Coding	Q9Y697	53	GC20M035668	0.160430192947388	https://www.genecards.org/cgi-bin/carddisp.pl?gene=NFS1
RAB5A	RAB5A, Member RAS Oncogene Family	Protein Coding	P20339	53	GC03P020500	0.160430192947388	https://www.genecards.org/cgi-bin/carddisp.pl?gene=RAB5A
STXBP2	Syntaxin Binding Protein 2	Protein Coding	Q15833	53	GC19P102156	0.160430192947388	https://www.genecards.org/cgi-bin/carddisp.pl?gene=STXBP2
ASIC1	Acid Sensing Ion Channel Subunit 1	Protein Coding	P78348	52	GC12P050057	0.160430192947388	https://www.genecards.org/cgi-bin/carddisp.pl?gene=ASIC1
ATG7	Autophagy Related 7	Protein Coding	O95352	52	GC03P020252	0.160430192947388	https://www.genecards.org/cgi-bin/carddisp.pl?gene=ATG7
GSTO1	Glutathione S-Transferase Omega 1	Protein Coding	P78417	52	GC10P104235	0.160430192947388	https://www.genecards.org/cgi-bin/carddisp.pl?gene=GSTO1
UBE2D3	Ubiquitin Conjugating Enzyme E2 D3	Protein Coding	P61077	52	GC04M102794	0.160430192947388	https://www.genecards.org/cgi-bin/carddisp.pl?gene=UBE2D3
CDC37	Cell Division Cycle 37, HSP90 Cochaperone	Protein Coding	Q16543	51	GC19M010391	0.160430192947388	https://www.genecards.org/cgi-bin/carddisp.pl?gene=CDC37
LRPPRC	Leucine Rich Pentatricopeptide Repeat Containing	Protein Coding	P42704	51	GC02M043886	0.160430192947388	https://www.genecards.org/cgi-bin/carddisp.pl?gene=LRPPRC
HNRNPC	Heterogeneous Nuclear Ribonucleoprotein C	Protein Coding	P07910	50	GC14M026505	0.160430192947388	https://www.genecards.org/cgi-bin/carddisp.pl?gene=HNRNPC
IGF2BP3	Insulin Like Growth Factor 2 MRNA Binding Protein 3	Protein Coding	O00425	50	GC07M023556	0.160430192947388	https://www.genecards.org/cgi-bin/carddisp.pl?gene=IGF2BP3
USP24	Ubiquitin Specific Peptidase 24	Protein Coding	Q9UPU5	50	GC01M055066	0.160430192947388	https://www.genecards.org/cgi-bin/carddisp.pl?gene=USP24
ATG3	Autophagy Related 3	Protein Coding	Q9NT62	49	GC03M112532	0.160430192947388	https://www.genecards.org/cgi-bin/carddisp.pl?gene=ATG3
GPER1	G Protein-Coupled Estrogen Receptor 1	Protein Coding	Q99527	49	GC07P009951	0.160430192947388	https://www.genecards.org/cgi-bin/carddisp.pl?gene=GPER1
IL18BP	Interleukin 18 Binding Protein	Protein Coding	O95998	49	GC11P071998	0.160430192947388	https://www.genecards.org/cgi-bin/carddisp.pl?gene=IL18BP
MAVS	Mitochondrial Antiviral Signaling Protein	Protein Coding	Q7Z434	49	GC20P007615	0.160430192947388	https://www.genecards.org/cgi-bin/carddisp.pl?gene=MAVS
MELK	Maternal Embryonic Leucine Zipper Kinase	Protein Coding	Q14680	49	GC09P036572	0.160430192947388	https://www.genecards.org/cgi-bin/carddisp.pl?gene=MELK
PDCD6IP	Programmed Cell Death 6 Interacting Protein	Protein Coding	Q8WUM4	49	GC03P033798	0.160430192947388	https://www.genecards.org/cgi-bin/carddisp.pl?gene=PDCD6IP
AHSA1	Activator Of HSP90 ATPase Activity 1	Protein Coding	O95433	48	GC14P077457	0.160430192947388	https://www.genecards.org/cgi-bin/carddisp.pl?gene=AHSA1
BNIP3L	BCL2 Interacting Protein 3 Like	Protein Coding	O60238	48	GC08P026383	0.160430192947388	https://www.genecards.org/cgi-bin/carddisp.pl?gene=BNIP3L
BST2	Bone Marrow Stromal Cell Antigen 2	Protein Coding	Q10589	48	GC19M088311	0.160430192947388	https://www.genecards.org/cgi-bin/carddisp.pl?gene=BST2
ERP44	Endoplasmic Reticulum Protein 44	Protein Coding	Q9BS26	48	GC09M099979	0.160430192947388	https://www.genecards.org/cgi-bin/carddisp.pl?gene=ERP44
DEPTOR	DEP Domain Containing MTOR Interacting Protein	Protein Coding	Q8TB45	47	GC08P119873	0.160430192947388	https://www.genecards.org/cgi-bin/carddisp.pl?gene=DEPTOR
IL13RA2	Interleukin 13 Receptor Subunit Alpha 2	Protein Coding	Q14627	47	GC0XM115003	0.160430192947388	https://www.genecards.org/cgi-bin/carddisp.pl?gene=IL13RA2
STXBP3	Syntaxin Binding Protein 3	Protein Coding	O00186	47	GC01P108746	0.160430192947388	https://www.genecards.org/cgi-bin/carddisp.pl?gene=STXBP3
EIF3C	Eukaryotic Translation Initiation Factor 3 Subunit C	Protein Coding	Q99613	46	GC16P065845	0.160430192947388	https://www.genecards.org/cgi-bin/carddisp.pl?gene=EIF3C
LYST	Lysosomal Trafficking Regulator	Protein Coding	Q99698	46	GC01M235661	0.160430192947388	https://www.genecards.org/cgi-bin/carddisp.pl?gene=LYST
VPS4B	Vacuolar Protein Sorting 4 Homolog B	Protein Coding	O75351	46	GC18M063389	0.160430192947388	https://www.genecards.org/cgi-bin/carddisp.pl?gene=VPS4B
TRPM2	Transient Receptor Potential Cation Channel Subfamily M Member 2	Protein Coding	O94759	45	GC21P044350	0.160430192947388	https://www.genecards.org/cgi-bin/carddisp.pl?gene=TRPM2
CGAS	Cyclic GMP-AMP Synthase	Protein Coding	Q8N884	44	GC06M091269	0.160430192947388	https://www.genecards.org/cgi-bin/carddisp.pl?gene=CGAS
BTN3A1	Butyrophilin Subfamily 3 Member A1	Protein Coding	O00481	43	GC06P026402	0.160430192947388	https://www.genecards.org/cgi-bin/carddisp.pl?gene=BTN3A1
SEC22B	SEC22 Homolog B, Vesicle Trafficking Protein	Protein Coding	O75396	43	GC01M120150	0.160430192947388	https://www.genecards.org/cgi-bin/carddisp.pl?gene=SEC22B
UFL1	UFM1 Specific Ligase 1	Protein Coding	O94874	43	GC06P096521	0.160430192947388	https://www.genecards.org/cgi-bin/carddisp.pl?gene=UFL1
VPS28	VPS28 Subunit Of ESCRT-I	Protein Coding	Q9UK41	43	GC08M146428	0.160430192947388	https://www.genecards.org/cgi-bin/carddisp.pl?gene=VPS28
CLEC5A	C-Type Lectin Domain Containing 5A	Protein Coding	Q9NY25	41	GC07M141927	0.160430192947388	https://www.genecards.org/cgi-bin/carddisp.pl?gene=CLEC5A
SIGLEC14	Sialic Acid Binding Ig Like Lectin 14	Protein Coding	Q08ET2	37	GC19M089331	0.160430192947388	https://www.genecards.org/cgi-bin/carddisp.pl?gene=SIGLEC14
DLEU1	Deleted In Lymphocytic Leukemia 1	RNA Gene	O43261	35	GC13P050551	0.160430192947388	https://www.genecards.org/cgi-bin/carddisp.pl?gene=DLEU1
TMEM105	TMEM105 Long Non-Coding RNA	RNA Gene	Q8N8V8	30	GC17M081311	0.160430192947388	https://www.genecards.org/cgi-bin/carddisp.pl?gene=TMEM105
MIR133B	MicroRNA 133b	RNA Gene		29	GC06P052148	0.160430192947388	https://www.genecards.org/cgi-bin/carddisp.pl?gene=MIR133B
MIR146B	MicroRNA 146b	RNA Gene		28	GC10P102436	0.160430192947388	https://www.genecards.org/cgi-bin/carddisp.pl?gene=MIR146B
SNHG6	Small Nucleolar RNA Host Gene 6	RNA Gene		25	GC08M066921	0.160430192947388	https://www.genecards.org/cgi-bin/carddisp.pl?gene=SNHG6
BCAR4	Breast Cancer Anti-Estrogen Resistance 4	RNA Gene		24	GC16M017967	0.160430192947388	https://www.genecards.org/cgi-bin/carddisp.pl?gene=BCAR4
SNHG14	Small Nucleolar RNA Host Gene 14	RNA Gene		24	GC15P147532	0.160430192947388	https://www.genecards.org/cgi-bin/carddisp.pl?gene=SNHG14
MIR15A	MicroRNA 15a	RNA Gene		23	GC13M050049	0.160430192947388	https://www.genecards.org/cgi-bin/carddisp.pl?gene=MIR15A
MIR501	MicroRNA 501	RNA Gene		23	GC0XP056754	0.160430192947388	https://www.genecards.org/cgi-bin/carddisp.pl?gene=MIR501
TMEM256-PLSCR3	TMEM256-PLSCR3 Readthrough (NMD Candidate)	RNA Gene		23	GC17M016959	0.160430192947388	https://www.genecards.org/cgi-bin/carddisp.pl?gene=TMEM256-PLSCR3
MIR502	MicroRNA 502	RNA Gene		22	GC0XP050014	0.160430192947388	https://www.genecards.org/cgi-bin/carddisp.pl?gene=MIR502
MIR9-3HG	MIR9-3 Host Gene	RNA Gene		22	GC15P149232	0.160430192947388	https://www.genecards.org/cgi-bin/carddisp.pl?gene=MIR9-3HG
KTN1-AS1	KTN1 Antisense RNA 1	RNA Gene	Q86SY8	21	GC14M055687	0.160430192947388	https://www.genecards.org/cgi-bin/carddisp.pl?gene=KTN1-AS1
MIR663A	MicroRNA 663a	RNA Gene		21	GC20M026208	0.160430192947388	https://www.genecards.org/cgi-bin/carddisp.pl?gene=MIR663A
ST7-OT3	ST7 Overlapping Transcript 3	RNA Gene		21	GC07P117150	0.160430192947388	https://www.genecards.org/cgi-bin/carddisp.pl?gene=ST7-OT3
FAM225A	Family With Sequence Similarity 225 Member A	RNA Gene		20	GC09P113112	0.160430192947388	https://www.genecards.org/cgi-bin/carddisp.pl?gene=FAM225A
NAPSB	Napsin B Aspartic Peptidase (Pseudogene)	Pseudogene		18	GC19M050333	0.160430192947388	https://www.genecards.org/cgi-bin/carddisp.pl?gene=NAPSB
LCAL1	Lung Cancer Associated LncRNA 1	RNA Gene		17	GC06M079274	0.160430192947388	https://www.genecards.org/cgi-bin/carddisp.pl?gene=LCAL1
ZNF407-AS1	ZNF407 Antisense RNA 1	RNA Gene		17	GC18M074583	0.160430192947388	https://www.genecards.org/cgi-bin/carddisp.pl?gene=ZNF407-AS1
LINC03007	Long Intergenic Non-Protein Coding RNA 3007	RNA Gene		16	GC07M025578	0.160430192947388	https://www.genecards.org/cgi-bin/carddisp.pl?gene=LINC03007
MIR1909	MicroRNA 1909	RNA Gene		15	GC19M018776	0.160430192947388	https://www.genecards.org/cgi-bin/carddisp.pl?gene=MIR1909
LHFPL3-AS2	LHFPL3 Antisense RNA 2	RNA Gene		14	GC07M105183	0.160430192947388	https://www.genecards.org/cgi-bin/carddisp.pl?gene=LHFPL3-AS2
MIR4324	MicroRNA 4324	RNA Gene		14	GC19M049308	0.160430192947388	https://www.genecards.org/cgi-bin/carddisp.pl?gene=MIR4324
TEX14BP	Testis Expressed 14B, Pseudogene	RNA Gene		14	GC19M091550	0.160430192947388	https://www.genecards.org/cgi-bin/carddisp.pl?gene=TEX14BP
