# Supplementary material for: Mechanistic investigation of glycolysis and pyroptosis in colon adenocarcinoma tissues, and prognostic analysis of patient clinical outcomes
Source: PLoS One. 2025 Jul 18;20(7):e0328560. doi: 10.1371/journal.pone.0328560 (PMC12273967; doi:10.1371/journal.pone.0328560)
Supplement: S1 File — (ZIP) [file pone.0328560.s003.zip › Additional data1/TCGA-COAD_DEG-selected.csv]

	logFC	AveExpr	t	P.Value	adj.P.Val	B	group
OTOP2	-9.99961143761052	-2.97647752871574	-53.838172466485	2.7824232860455e-211	6.91738253143771e-207	472.519525838417	down
CA7	-7.08261525681884	-0.116998783541201	-45.3715739830697	3.27979319716112e-180	4.07694693373114e-176	401.581164918326	down
BEST4	-6.40368324166247	0.308855599930221	-43.8224102585426	3.89877640916003e-174	3.23091601027091e-170	387.667665581026	down
GUCA2B	-8.50251668099667	-1.27697879138484	-36.3974610977504	3.12108955552773e-143	1.93983518599937e-139	316.79488745421	down
TMIGD1	-8.89630020992129	-1.45880562053143	-36.3192173661767	6.85301609383148e-143	3.40745666217489e-139	316.013590520156	down
PYY	-8.05859601935488	-1.39232998344352	-35.4477709918578	4.59672708642087e-139	1.90465386825849e-135	307.218540140079	down
CLEC3B	-4.36402985848394	0.32436950474846	-34.8671920154739	1.71522009970792e-136	6.09172669983407e-133	301.262411495068	down
SLC25A34	-4.20085400556287	-0.00101714535639729	-33.0399175720163	2.78162955974188e-128	8.64426156059287e-125	282.391343723603	down
GCNT2	-4.28450512304235	0.616836555410839	-32.8965142724699	1.24707677088165e-127	3.44484173343208e-124	280.961706576988	down
SPIB	-5.62552740670841	0.337345645176149	-32.3461942095393	4.03684052638353e-125	1.00359892326421e-121	275.23230213101	down
SCGN	-6.18205376783128	-1.71802704988092	-32.1803707298037	2.31934953683605e-124	5.24194080320737e-121	273.396384247182	down
ABCG2	-4.90193634672311	1.21068623245077	-32.1621172243237	2.8121221519691e-124	5.82601406834198e-121	273.309063156629	down
BMP3	-6.77612151252976	-0.383991672066819	-31.812660976722	1.13235295461044e-122	2.16549436958233e-119	269.614812987599	down
ABCA8	-5.70069550188369	-0.0228763120971596	-31.552150023681	1.79598270406949e-121	3.18928042899083e-118	266.850591948193	down
CDKN2B-AS1	-5.36106190901198	0.427486397380008	-31.0874616646764	2.53203621738788e-119	4.19659682669867e-116	261.923181197925	down
PCSK2	-6.09022330899001	-3.46071226545378	-31.0343779843916	4.46305230454821e-119	6.93474645896082e-116	261.010444918013	down
CA1	-9.5191160033692	0.614208482076305	-30.8491828172926	3.23193178751684e-118	4.72641506879155e-115	259.408343227987	down
SLC30A10	-7.05474954675935	-1.94346123527785	-30.8149253679636	4.66325611368531e-118	6.44073390235169e-115	258.977744672144	down
PLP1	-6.40885634423561	-1.90102860711315	-30.769239957239	7.60532634800495e-118	9.95136938619742e-115	258.462105782707	down
CLDN8	-7.99173325616309	-2.65425522333611	-30.3814392090357	4.87743497763731e-116	6.06289554895206e-113	254.345310817193	down
VSTM2A	-6.15482934557576	-3.36195858001366	-30.188229735446	3.90000142624908e-115	4.61704454561801e-112	252.024113021781	down
LYVE1	-4.61824727039546	1.02972799493686	-30.1240553795524	7.78618379154209e-115	8.79874160188763e-112	251.625379254432	down
MAMDC2	-5.60337916930346	-0.907414276891858	-29.9756615347533	3.85775874281666e-114	4.16990174370283e-111	249.98960194994	down
PI16	-6.10497562013134	-1.26028055174936	-29.9155490252888	7.38164181525385e-114	7.64645821537608e-111	249.344570261173	down
SCARA5	-5.94351407037798	1.08907612311293	-29.6627193809449	1.13552875707923e-112	1.12921521718987e-109	246.666263546911	down
LGI1	-5.26786574788729	-4.00750904633615	-29.6095974187197	2.01818718144997e-112	1.92977505838568e-109	245.553088770409	down
USP2	-4.23996621651367	1.03692739618813	-29.2415514289597	1.0932516366649e-110	1.00664181256022e-107	242.099030110004	down
FAM107A	-3.82755429247747	1.18985701236908	-29.0974187904412	5.23896456694701e-110	4.65163921781678e-107	240.534520718518	down
CADM3	-5.7543186258087	-1.66029697286235	-28.9295217047254	3.25882457046035e-109	2.70058792154049e-106	238.649661767565	down
RERGL	-5.7239495444843	-3.48070868076894	-28.9470289771502	2.69297714886002e-109	2.308624306821e-106	238.593936914168	down
GCG	-7.47861947515889	-1.99842654897267	-28.6209858814006	9.43644973904357e-108	7.56772828910846e-105	235.344887682279	down
SST	-6.43706353641172	-2.67010966376437	-28.3395217601812	2.04929667098996e-106	1.5921113917963e-103	232.19275926195	down
C2orf88	-3.94621870135291	3.0323689725892	-28.1622592181617	1.42916246246002e-105	1.07667902967329e-102	230.357181014577	down
AQP8	-8.78790356213173	0.832135278882769	-28.0436900859687	5.24738297922584e-105	3.83691730136863e-102	229.060275100909	down
SLC17A8	-5.1357530989498	-4.21939174262959	-27.8027766195904	7.40061598511646e-104	5.25676325731372e-101	225.950571321505	down
SFRP1	-5.79156951211763	0.187948365651159	-27.7458274565331	1.38441727661853e-103	9.30216159838196e-101	225.79636661899	down
DAO	-5.43164756537529	-3.7780107401139	-27.7490032737532	1.33688991848999e-103	9.23233896210544e-101	225.482677812267	down
CD177	-7.23382676284562	1.52739398575866	-27.550741230006	1.18554963391488e-102	7.75630248651525e-100	223.651424910521	down
GLP2R	-4.45084116986661	-0.564806526235391	-27.5378576030039	1.36634562737711e-102	8.70992785698007e-100	223.467816201095	down
PKIB	-4.49973744144682	2.88674657881843	-27.5170662416816	1.718097435072e-102	1.06784050833313e-99	223.279776009546	down
PRIMA1	-5.8843369383495	-1.47776989179943	-27.4384295008525	4.08756077640692e-102	2.41954401100601e-99	222.391499925672	down
AC092652.1	-4.81300892629007	-4.23564973982208	-27.4634454012472	3.10238149380282e-102	1.88117820286419e-99	222.200494616883	down
FAM180B	-4.07538591641944	-4.48659899604674	-26.423385987487	3.08180369542198e-97	1.78178422492758e-94	210.67338483216	down
CHAT	-5.02867654150586	-4.12754936528205	-26.2787298620491	1.5364476346851e-96	8.68127832861506e-94	209.254176256624	down
TMEM100	-4.50526469229709	-0.846999911732677	-26.0765932038772	1.45374984256248e-95	8.03148329687685e-93	207.344987796404	down
ASPA	-4.1931230604044	-1.37700392622807	-26.027984517906	2.49665260633051e-95	1.34933218360832e-92	206.746375738686	down
GUCA2A	-6.81034854975492	2.6783932435457	-26.0093343551501	3.07248489527292e-95	1.59135514544542e-92	206.606906106287	down
FAM135B	-4.92470065433485	-3.40866805057894	-26.0130187508676	2.94905735140031e-95	1.55992584708858e-92	206.41316493293	down
CHGA	-7.31572603243783	1.25450527251177	-25.8313559544232	2.22891143231527e-94	1.13087687997531e-91	204.643314478066	down
ADH1B	-6.53374320983511	0.807741942670644	-25.6864331821707	1.12067635740281e-93	5.57222698427824e-91	203.038942218691	down
IL6R	-2.90289198595822	3.67587844162448	-25.6341185249134	2.00817989196595e-93	9.7892863321893e-91	202.44521405429	down
LRRN2	-4.11221676490459	1.23472229271517	-25.5953716449582	3.09364729861497e-93	1.47906087482436e-90	202.033937958575	down
GLTP	-1.58119865350616	5.34192182518195	-25.5537768747172	4.92010709017297e-93	2.30790155412812e-90	201.538884544848	down
TMEM72	-5.23290778792212	-0.510839408019299	-25.4896070312819	1.00676098634219e-92	4.63501571878765e-90	200.856062930213	down
PLAC9	-2.66258919474029	0.760358011425663	-25.4589907587498	1.4168412335724e-92	6.40437998324427e-90	200.495029633701	down
GFRA2	-4.09741317296097	-0.910422287193618	-25.4494675589451	1.57573827440659e-92	6.9954337928611e-90	200.361278826487	down
CMTM5	-4.1752637607187	-4.36493774706112	-25.3812814182686	3.37345129655668e-92	1.47135741550343e-89	199.218534060896	down
ATP1A2	-5.49070147757301	-0.597260905420024	-25.2840355749476	9.9941859344577e-92	4.21127892400937e-89	198.569887752588	down
SGCG	-4.13573086211942	-4.25538575593408	-25.2861535296532	9.76050572103126e-92	4.18372297811307e-89	198.17591180985	down
VEGFD	-4.45801343582284	-2.73441026573154	-25.2128732728344	2.21333050567325e-91	9.17093495025712e-89	197.594735049718	down
CLCA4	-8.21342159299086	1.9401667240754	-25.146677894328	4.63818018751328e-91	1.89032455150439e-88	197.007774945302	down
NRXN1	-5.69969513494998	-2.60032001788521	-25.1068888638805	7.23642518862558e-91	2.90168978410356e-88	196.53332622139	down
SLC51B	-4.72560915648058	1.70841756762634	-24.9624086189402	3.64140099000249e-90	1.43696619067384e-87	194.973006600343	down
MT1M	-5.31564600899758	0.633237951003158	-24.9401193272952	4.67269964441155e-90	1.81512477905805e-87	194.732801365393	down
SCN7A	-5.87331634765034	-1.41042484775134	-24.7749218533235	2.96858483124461e-89	1.13541519214727e-86	192.891900344105	down
MS4A12	-7.77545565637253	0.681778578947995	-24.7658547860645	3.28577651073378e-89	1.23769227020231e-86	192.773204123847	down
LIFR	-3.70288204281314	1.28853384393341	-24.7345966780723	4.66275690856394e-89	1.730161186624e-86	192.44224886889	down
SLC4A4	-5.82869928580404	2.6411052816423	-24.5432903149819	3.97513727757663e-88	1.45332188026224e-85	190.269146991583	down
CA4	-7.65840903201276	1.50979920452337	-24.4513816538869	1.11359969529986e-87	4.01234811954345e-85	189.24858235049	down
TNXB	-4.28048078352673	2.37453648386718	-24.419657781926	1.58921863421239e-87	5.64422349502202e-85	188.90176761052	down
SCN9A	-4.1513103003672	0.0397948484982578	-24.345951043966	3.63168009213424e-87	1.25398887181319e-84	188.102684169858	down
STMN4	-4.37003549887116	-4.07742060517522	-24.361623405233	3.04636126798191e-87	1.06669841525772e-84	187.971416978969	down
CDKN2B	-3.39083575073568	3.85051157118995	-24.3037458396119	5.8300473545932e-87	1.98549051071975e-84	187.586918299542	down
PHLPP2	-2.40821630013579	4.25468966673299	-24.2646779965443	9.03611688601491e-87	3.03576894463806e-84	187.152566044467	down
ABCB11	-5.1694114984058	-2.29373008255785	-24.2465349499596	1.10756646727935e-86	3.6713613257376e-84	186.935059761846	down
GREM2	-5.04221653326517	0.911831522518188	-24.1365125302004	3.80609890541038e-86	1.24504506430799e-83	185.750115455033	down
ALPI	-5.03504370496945	0.358599470659282	-24.1297903254016	4.10432417809525e-86	1.32516368041073e-83	185.682460456823	down
PRKG2	-3.91794224082608	-0.273257833564467	-24.1258951999916	4.28770992174301e-86	1.36662508159555e-83	185.634990576208	down
STMN2	-4.52452729951428	0.447163266656713	-24.1218422080668	4.4872346032255e-86	1.41211568950366e-83	185.595696012591	down
GBA3	-5.56779637497358	-1.01214263088771	-24.0933623923989	6.1771763421842e-86	1.91963476303802e-83	185.279363923371	down
PHOX2B	-4.91483759341871	-4.0008230794555	-24.0556466809062	9.43269226172881e-86	2.89513780640543e-83	184.631045345632	down
ETFDH	-1.86766170361787	4.27868923930405	-24.0124613540918	1.53168134807987e-85	4.64379634080653e-83	184.335109611702	down
TMEFF2	-4.26819883874219	-4.07926317735869	-23.952715828566	2.99555552178642e-85	8.97259106350989e-83	183.413097460212	down
FEV	-5.04233166858981	-3.60172064398609	-23.6972627954944	5.27904763662725e-84	1.56240956302607e-81	180.685298035694	down
CCN5	-5.05115202696687	-1.22204023599347	-23.6419542989308	9.82768163319227e-84	2.87442344803286e-81	180.222592120478	down
BRINP3	-6.14601849358309	-2.42153217486404	-23.6347408080837	1.06574716694896e-83	3.08087678110677e-81	180.133265940989	down
MTHFD1L	2.522757869354	5.52115053753796	23.6100227611203	1.40697708415023e-83	4.02055830908722e-81	179.869880154046	up
RSPO2	-4.83960998254085	-1.90315022901679	-23.5669846998041	2.28214911250776e-83	6.44733057796084e-81	179.352580117642	down
APPL2	-1.68391728752509	5.93495370485189	-23.5580975901652	2.52186623905343e-83	7.04450747967497e-81	179.213243990405	down
AC087379.1	-5.54333335558584	-1.49234271208472	-23.5038127627304	4.64199349087006e-83	1.26818241952221e-80	178.678374267329	down
TPH1	-4.10188111993139	-0.910042304358721	-23.5004774500798	4.81932590772952e-83	1.30231805860939e-80	178.625206110391	down
UGP2	-1.94545784723229	6.7266087998099	-23.5056166219363	4.54882047379177e-83	1.25653584221041e-80	178.610156246841	down
UGT1A8	-5.15214366810057	-1.24829494386403	-23.4308925089631	1.05365775792227e-82	2.81666510964575e-80	177.860856918863	down
SCNN1B	-5.58211890340847	1.55781485661591	-23.3423855216855	2.85007616507356e-82	7.5378450574355e-80	176.836397675784	down
SLC6A19	-6.54123373308076	-1.37244383808436	-23.2822229945844	5.60601533127499e-82	1.46706470685082e-79	176.195951445678	down
RXRG	-4.22920808271009	-3.18533396838551	-23.2490035263555	8.1450030603245e-82	2.10930126127841e-79	175.66039780476	down
AC007182.1	-4.99426823749111	-3.03181541666229	-23.1966192721327	1.46805670702342e-81	3.7626142054958e-79	175.144795313238	down
ESM1	5.75901560336757	2.21777175289059	23.1890160166288	1.59911566541449e-81	4.05669536304793e-79	174.709993287021	up
CNTFR	-5.62678108044623	-1.24196095449518	-23.1345367353195	2.95113288292697e-81	7.41092066691389e-79	174.543796648724	down
AC005358.1	-3.99239613443176	-4.29935447133688	-23.128539153771	3.1570813942291e-81	7.84882005419296e-79	174.188390526148	down
C16orf89	-4.42965018854281	-1.02045305620623	-23.0378314049977	8.75799629408302e-81	2.13463280261959e-78	173.452270300733	down
PMP2	-4.48921223625058	-4.15205104642894	-23.0438327764447	8.18626227741194e-81	2.01503630176968e-78	173.30192466873	down
ECRG4	-4.8428394048221	-2.44457570489831	-22.9690056289665	1.89959740385211e-80	4.58503796671527e-78	172.635762757236	down
RNF152	-3.00172336168866	2.53875533006409	-22.9271626916159	3.04160899229141e-80	7.27090780359199e-78	172.188411544253	down
BCHE	-4.82221696453544	-1.34073092863151	-22.8554714386619	6.81400899666047e-80	1.61336264443787e-77	171.411467446701	down
GNG7	-2.97488828721651	1.28351422670759	-22.7247849753681	2.96498766783218e-79	6.95401494433735e-77	169.946648074916	down
TEX11	-3.99221155604059	-1.63743046025064	-22.6974785592405	4.0315111050056e-79	9.36704650294806e-77	169.600993541178	down
SLC51A	-3.24660129455104	1.73350386847073	-22.6591002790355	6.20903683560438e-79	1.41617307128404e-76	169.196436386307	down
SEMA6D	-3.44642609774084	2.56855550074299	-22.6612371546993	6.0615141002325e-79	1.39532687079519e-76	169.195753525582	down
OGN	-5.5608014971845	-0.0504446653574171	-22.5774858457492	1.55557226460582e-78	3.51573473366956e-76	168.282495303935	down
SMPDL3A	-2.67162353326412	4.24287949323389	-22.3965896801234	1.19125345489886e-77	2.66808577858023e-75	166.19429682437	down
TMEM220	-2.97860070226077	1.04340779121406	-22.3217498786537	2.76555506855499e-77	6.138791478513e-75	165.430362257049	down
GPAT3	-2.77013675412053	2.8174085814234	-22.1394279949858	2.15207166502295e-76	4.7347481118704e-74	163.343673958303	down
GSTM5	-3.13622290587784	-0.128809737980726	-22.1234171940363	2.57694188265475e-76	5.61976773198945e-74	163.205789361649	down
NSG2	-4.87718801864404	-2.40713079578111	-22.1105116978259	2.97972257135249e-76	6.3861105902064e-74	163.033983971542	down
MUSK	-4.57158008439923	-2.50271772770567	-22.1119075660821	2.93328338158639e-76	6.3412485347495e-74	163.030461378027	down
PEX26	-1.57821845644664	6.15390973158756	-22.0867318837032	3.89395026598079e-76	8.27414509081611e-74	162.690092418303	down
CADM2	-4.96502084026364	-3.40065716048611	-22.0215402310685	8.10924693417612e-76	1.70850837314028e-73	161.985875860566	down
CLDN23	-3.08162447203647	3.94943197736076	-22.0156867908932	8.66134758077315e-76	1.80949380004707e-73	161.918980667852	down
CA2	-5.45944492684687	5.10415506440628	-22.0062354363015	9.63324607244214e-76	1.9957677550582e-73	161.765758953561	down
PLPP1	-1.95189529928216	4.32087904474757	-21.9986470072847	1.049194002601e-75	2.15570347922838e-73	161.735617503579	down
ABI3BP	-3.44708297585648	2.30804725085407	-21.9812352139116	1.2762711564566e-75	2.60076862464488e-73	161.568894137717	down
CNNM2	-1.62514408039335	4.06749294065757	-21.9280342464426	2.32228450240443e-75	4.69384674912817e-73	160.956582610388	down
PDE2A	-2.61818721174333	1.51015366118634	-21.8905689454559	3.53986188924115e-75	7.0971376151955e-73	160.591379738381	down
PIRT	-4.90728970519025	-2.61946185466376	-21.879010658262	4.03147084005665e-75	8.01811172437188e-73	160.43520351568	down
TRPM6	-4.7346066249042	2.12876380112777	-21.7176134624084	2.47754381066645e-74	4.88842989499831e-72	158.596548583917	down
CDH3	6.44944608303767	5.94902860149756	21.6517032848214	5.19995220422448e-74	1.0179213523561e-71	157.818857026813	up
HSD3B2	-6.06307584857162	-2.99817139933459	-21.5724773414816	1.26760433069294e-73	2.46202431760603e-71	157.027208974262	down
CWH43	-5.92796113932843	-0.285938608904732	-21.5227621720894	2.21714863943231e-73	4.27290948255245e-71	156.451237771756	down
XKR4	-4.58526578752035	-3.16874097858163	-21.4891158940505	3.23677534468151e-73	6.15145272794044e-71	156.0309882532	down
CMA1	-4.73412493715503	-3.38990189279414	-21.4889893799161	3.2413833207039e-73	6.15145272794044e-71	156.023355150937	down
AVPR1B	-3.75710670002624	-4.30787377502696	-21.4534513987661	4.83365201872145e-73	9.10374415435105e-71	155.499785088542	down
ADCY5	-3.37730313078972	1.67657316932031	-21.4096090178489	7.91329279232964e-73	1.47919076774517e-70	155.177425267876	down
PTN	-2.88735913676562	1.01774586104409	-21.3759489356874	1.15533008776441e-72	2.1119603905817e-70	154.829674426246	down
ZG16	-8.05480155559817	2.73059137501819	-21.3845215653753	1.04918101527471e-72	1.93212512746256e-70	154.818484392134	down
TMEM151B	-3.99332031844684	-3.81884381992736	-21.3864049940748	1.02719885510346e-72	1.90576050274082e-70	154.803004696328	down
ENPP6	-3.6583678467508	-2.19323785275249	-21.3745140121899	1.17411865760149e-72	2.13063970413362e-70	154.761027439243	down
HPSE2	-3.8270040056115	-1.19407364776261	-21.3699995960085	1.23524511937199e-72	2.22532093570341e-70	154.760602664616	down
TMEM236	-4.38420825681305	2.57186948167325	-21.3633285508629	1.33144560089187e-72	2.38137187653042e-70	154.615132704053	down
SRPX	-2.93288317236952	2.01272913299211	-21.3170300327452	2.24055339274772e-72	3.9787427069358e-70	154.139689021274	down
NAP1L2	-4.06496708728861	-1.99886184151475	-21.2546230461696	4.51847722091166e-72	7.91083536542851e-70	153.451369765206	down
P2RX2	-3.90031799542078	-4.17362561954845	-21.2555069161555	4.47381311563499e-72	7.88818921048238e-70	153.313307478085	down
ANGPTL7	-4.91947977294673	-3.38819432380287	-21.2388439978164	5.39522653883398e-72	9.379771117619e-70	153.241795638373	down
GPR15	-5.00895217748071	-0.321828608211873	-21.168483030139	1.18961170448853e-71	2.0538150406451e-69	152.498932234878	down
AJUBA	3.23292463508939	4.3539398127653	21.154785676318	1.38754722839624e-71	2.37902149276957e-69	152.33969980242	up
B4GALNT2	-6.61775339135027	0.913167521477758	-21.1100707833849	2.2931781756639e-71	3.90484264556028e-69	151.790066398152	down
PGM5-AS1	-4.53454146614672	-4.05105017143458	-21.0836147921212	3.08687842673831e-71	5.22060439232252e-69	151.448561189232	down
PDK4	-3.29461972095284	3.98039058643324	-20.9537559002652	1.32731260743599e-70	2.22961613063961e-68	149.999914266905	down
ANK2	-3.29008691886771	1.68806828507052	-20.9452426431802	1.46046915552539e-70	2.43682709231655e-68	149.975900759001	down
JAM2	-2.6925913598149	1.99228086494781	-20.9417491108098	1.51890297934875e-70	2.51742979797262e-68	149.941888017026	down
UGT1A10	-4.45303356536219	1.17731319631057	-20.9237308099176	1.85951936764155e-70	3.06155701979712e-68	149.72686301791	down
TCEAL5	-3.71144132689521	-4.33189962072074	-20.9137913440364	2.07907812326544e-70	3.40052376463829e-68	149.488304683691	down
SH2D7	-4.17510972291495	-1.72934754368746	-20.8659159064378	3.55889384586703e-70	5.78285358837256e-68	149.120622299243	down
ANGPTL1	-4.81265372848582	-0.518338451914758	-20.852293453358	4.1469846619048e-70	6.65149585029775e-68	148.966758434204	down
CIPC	-1.26348091081166	4.60159142378938	-20.8553561475057	4.00682406526962e-70	6.46841903160181e-68	148.918355799601	down
TINCR	-3.75464102749132	-0.671699364386762	-20.8461069191179	4.44523157065629e-70	7.0841603896209e-68	148.91147940867	down
MYOM1	-3.01884173083245	0.718667764959118	-20.7693122325145	1.05256217686544e-69	1.66673555917526e-67	148.044499428846	down
AC073283.2	-4.07164801399674	-3.0943199177837	-20.754100529856	1.24850065534304e-69	1.96449207547363e-67	147.809138244508	down
NEGR1	-3.09684640171848	1.61680758487136	-20.7473315865409	1.3470351867647e-69	2.10620388541869e-67	147.768680982483	down
PLCD1	-2.33896193004734	4.14388102147004	-20.7236180798859	1.75770656034578e-69	2.73114642479728e-67	147.435364071723	down
CITED2	-1.83156154685621	4.76714662824069	-20.7151439898685	1.93304651700241e-69	2.98493599125447e-67	147.33189771227	down
ELANE	-3.6655539916034	-3.88147020484655	-20.6984342147981	2.33167808881934e-69	3.57826228186034e-67	147.118387551786	down
WSCD1	-3.66808259402152	2.08887207544224	-20.6749316269591	3.03520122345294e-69	4.62933359608978e-67	146.929901134541	down
PDCD4	-1.89567633936466	6.43244963874359	-20.6037212994281	6.74690709834559e-69	1.02277352056079e-66	146.046884224106	down
C7	-4.60801704765294	2.07972358565824	-20.5605585740079	1.09479904230839e-68	1.64956357520175e-66	145.632431812683	down
LILRB5	-3.21396631750091	1.18159087829494	-20.5455936550532	1.29483500386104e-68	1.93921042355357e-66	145.527027003606	down
SLC22A5	-1.74849697661012	4.53958009709364	-20.5388366043782	1.39675487270911e-68	2.07932472397731e-66	145.36733437759	down
GNAO1	-3.43321813558786	1.31974410308216	-20.5193711992117	1.73743469947767e-68	2.57109309903062e-66	145.221206188503	down
SEMA3E	-5.11988524922515	-2.48928152015032	-20.4659187650225	3.16343851063537e-68	4.62624969487682e-66	144.660709326377	down
NTN1	-2.95476763000978	2.09043206191827	-20.4684845503011	3.07374881612236e-68	4.52168457500698e-66	144.637757732222	down
DPP6	-4.72353518149206	-2.31828389427936	-20.458607890288	3.43360395386761e-68	4.99197823959664e-66	144.576149758779	down
DPT	-4.38189804825736	0.416045713620723	-20.4447379820912	4.01114715670907e-68	5.79774008505489e-66	144.394184264465	down
NCAM1	-3.12021762347117	1.44117307124072	-20.4433874724422	4.07232684782078e-68	5.85214553547239e-66	144.376742182965	down
AMPD1	-4.47615595601198	-2.21070708712571	-20.4309478246529	4.68160443611531e-68	6.68904413139441e-66	144.263123186729	down
C11orf86	-5.31383216010944	0.0395946237090075	-20.429120904662	4.77845256850626e-68	6.78840624603624e-66	144.21229669393	down
CNR1	-4.53024604460325	-1.65082399692266	-20.3218555139829	1.58955457241546e-67	2.24533614913755e-65	143.059271978184	down
BEST2	-5.66955143719168	-0.275693688309495	-20.3020995678114	1.98328979217606e-67	2.78568178097678e-65	142.795689261312	down
PDE6A	-4.20389189536978	-0.770561003535629	-20.2745025948702	2.70164123322361e-67	3.7733428482681e-65	142.529927450184	down
GDPD2	-3.86865759837649	0.694782755322634	-20.2731272677953	2.74357788311516e-67	3.81050780738135e-65	142.484260593456	down
GRAMD2B	-1.57675105879471	4.1311969399133	-20.2670985626182	2.93521898871859e-67	4.05402662658516e-65	142.346532683141	down
CD163L1	-3.12449661267207	2.29193488811593	-20.2583396237519	3.23773929492894e-67	4.44715119399052e-65	142.279621535364	down
SCUBE2	-2.90844994075825	1.59977171326209	-20.2522996578324	3.46431809354038e-67	4.73222044634656e-65	142.243133963362	down
NAALADL1	-3.01720575841052	1.93783301978383	-20.2426658446934	3.85896502416258e-67	5.21400703617967e-65	142.121028376786	down
NAAA	-2.08292883183652	4.94354873536409	-20.2426843710953	3.85816452237455e-67	5.21400703617967e-65	142.038733519685	down
PCSK5	-2.78576041746668	3.57165674899882	-20.2321088348725	4.34321435033446e-67	5.83657578181974e-65	141.947368959175	down
MT1H	-4.4826131333573	0.79976487150773	-20.1948889384707	6.58864643271979e-67	8.80646983676595e-65	141.591393798526	down
ANO5	-4.43307980183719	-0.587193199855171	-20.1777221398722	7.98472375659613e-67	1.06154126905207e-64	141.443539510594	down
PDZD4	-3.40469853723422	-0.266787919604085	-20.1294705360028	1.3703028784705e-66	1.81207977987527e-64	140.914917109465	down
SLC7A14	-4.4408976760217	-3.72752339294384	-20.1197922341627	1.52706281963735e-66	2.0086935851325e-64	140.737802589869	down
CAVIN2	-2.87252066405839	2.34409844159627	-20.1159804475133	1.59361359804458e-66	2.08520145584138e-64	140.692026760239	down
CDH19	-5.14397473672964	-2.41970167071603	-20.0943379534226	2.03031445866923e-66	2.64270407104585e-64	140.523020371895	down
PYGM	-3.29279166545201	-0.356725854577054	-20.0909344079661	2.1091287684191e-66	2.73099220373267e-64	140.486853085089	down
SOX10	-4.65853425021102	-1.79391939919132	-20.021789261687	4.57145032929059e-66	5.88864386717582e-64	139.717040400112	down
TMEM37	-3.31301900847702	3.71725466955438	-20.0117841737923	5.11275081032606e-66	6.55196380904723e-64	139.474669090101	down
NKX2-3	-3.10006869688479	1.51825801284781	-19.9901065948724	6.51547723720363e-66	8.30673228687791e-64	139.316902544078	down
SLC36A1	-1.7689768780251	4.69430270098887	-19.975075366172	7.70811106169293e-66	9.77710964820143e-64	139.063661843605	down
AFF3	-3.25149414133787	-0.0193170835755553	-19.959946177251	9.12891675481321e-66	1.15205075858584e-63	139.025677629401	down
UNC5C	-2.55060711495855	1.25832243386159	-19.8780772049556	2.27974517093023e-65	2.84807762283901e-63	138.09623148244	down
EDN3	-4.28370674524047	2.05600708902307	-19.884315154221	2.1262200460779e-65	2.66969477603751e-63	138.089506587354	down
ADCYAP1R1	-4.57890326045162	-2.70691395182902	-19.824659106825	4.14118119921931e-65	5.14769528968957e-63	137.5089800059	down
TAT	-3.78301236325063	-3.22644858211708	-19.773548861552	7.32966592779513e-65	9.06581217069227e-63	136.891949461649	down
CTNND2	-4.03183081749789	-2.94286533556123	-19.7434361304591	1.02597985677824e-64	1.26271709006752e-62	136.581202588457	down
TMEM82	-4.18232959303472	0.226375648113077	-19.7393603952319	1.07375480005654e-64	1.31500581695595e-62	136.543711502484	down
CTSG	-4.68664204984489	-1.41177315766397	-19.7315487821651	1.17162344699832e-64	1.42086490321098e-62	136.488031733129	down
MMRN1	-4.14158541769161	0.708352381002692	-19.7332192120985	1.14997222081993e-64	1.40144408734335e-62	136.455668724867	down
VIP	-4.77975971171421	0.319092429140498	-19.7048828119645	1.57794699539289e-64	1.90433690545935e-62	136.137984449769	down
P2RY1	-2.86577831173509	2.80555044891823	-19.7023035645879	1.62404525381581e-64	1.95050188672053e-62	136.06472831304	down
LINC01645	-3.93971574863005	-3.73360543054224	-19.6888428946114	1.88738316141989e-64	2.25587657577211e-62	135.935057751399	down
GPT	-3.68467629015466	2.57837049968257	-19.6771093043334	2.15151295490913e-64	2.54708397961886e-62	135.776135502789	down
NR3C2	-2.94698084490241	4.25346451417677	-19.6799172936319	2.08512145224418e-64	2.48029686240395e-62	135.76494763218	down
TP53INP2	-2.63347015068242	5.34050514704977	-19.6711320717417	2.29995668145757e-64	2.70991578472591e-62	135.644452698241	down
SULT1A2	-3.79686991690056	-2.51375629186699	-19.6283814369111	3.70619419564198e-64	4.34621197631393e-62	135.314685582771	down
LINC02000	-3.38111137824471	-4.44070474508993	-19.6175749299841	4.18116371506486e-64	4.88018362066796e-62	135.085870626108	down
SLC5A7	-4.18094870015747	-4.06356049740126	-19.6024366638216	4.95053186595673e-64	5.75117629530609e-62	134.974204869318	down
SLC17A7	-3.13306781168502	-2.00712529519609	-19.5917812091544	5.57545102409708e-64	6.44703664698035e-62	134.90720900592	down
HPGDS	-3.28456272772859	-1.09034846461027	-19.5813864699051	6.26096656597008e-64	7.20619860169362e-62	134.819361711192	down
SORCS1	-4.41370777112636	-1.7002120192636	-19.5600693793025	7.94162485033585e-64	9.05673098184402e-62	134.586089897397	down
PHOX2A	-3.77920076826346	-4.15588360538537	-19.5686030001568	7.22056343952825e-64	8.27236993871483e-62	134.576625349302	down
NFE2L3	2.75850933510067	6.16501031172433	19.5352807403084	1.04707090167668e-63	1.18864062495817e-61	134.265240881187	up
ASB2	-3.11192760276197	1.60089294800301	-19.5291190230102	1.12154822200105e-63	1.26740047032582e-61	134.181519486198	down
LINC00507	-3.48468713485652	-4.43310534982996	-19.4956025126732	1.62974574220868e-63	1.83335334375792e-61	133.743181678288	down
ENC1	2.11572497311492	7.30897540804999	19.44868005907	2.7496388541323e-63	3.07922394381005e-61	133.220313121829	up
ASTN1	-4.21469491992407	-3.63050120993578	-19.3881260208367	5.39897452511911e-63	6.01900922282449e-61	132.625616604973	down
RIMS4	-4.35747439684053	-3.42561456146506	-19.3789367265985	5.98093799410293e-63	6.63804015497289e-61	132.536437635989	down
AC012317.2	-4.71283030483173	-1.90518707741604	-19.3524713033039	8.03143128210506e-63	8.87419613797395e-61	132.284462507203	down
MAL	-3.81523482206361	-1.41588503604531	-19.3515391279091	8.11524792689187e-63	8.92713180134773e-61	132.27324611615	down
AC009570.2	-4.0526137119772	-3.90893185830796	-19.3507580467494	8.18615162570907e-63	8.96545883553979e-61	132.192629281453	down
SLC17A4	-3.87438346819047	1.71167600221233	-19.3315369841311	1.01401128258091e-62	1.10567256562473e-60	131.960212006083	down
SLC4A10	-4.23655398553249	-1.97554860085085	-19.2906019016387	1.59949031315531e-62	1.73645976748271e-60	131.596867507428	down
DMRTA1	-4.16657069366567	-2.64795898149317	-19.2494341886166	2.52920217472524e-62	2.72201278207118e-60	131.126777022905	down
CNGB1	-3.55578092697233	-3.76269395404955	-19.2529740838448	2.4315006605996e-62	2.62824077926812e-60	131.100232803901	down
MEP1B	-4.80741710555396	-1.06190219791111	-19.2407308113205	2.78642307060908e-62	2.98591654993157e-60	131.032393986614	down
P2RY14	-2.85251622300463	0.889781507596258	-19.2134725179542	3.77370860986047e-62	4.00932349357868e-60	130.717174130933	down
PTPN21	-1.44588305519607	3.9408872532959	-19.2138455104764	3.75808089739221e-62	4.00932349357868e-60	130.629365683725	down
DNASE1L3	-4.44727405769046	0.476154970616369	-19.1548049230341	7.2472758182997e-62	7.66700102632974e-60	130.034415563777	down
RETSAT	-1.74939698911602	6.80263640613233	-19.1528576478297	7.40592426043805e-62	7.80163911181145e-60	129.866779668162	down
CNTN4	-2.73197190241204	0.788330640381925	-19.1203333508383	1.06325034578304e-61	1.11533615386127e-59	129.693574016636	down
GPM6A	-5.17718048323952	-1.95494984757323	-19.1020344071719	1.30310986030155e-61	1.36120227886373e-59	129.508222348508	down
SPPL2A	-1.52582161092455	5.93586159936189	-19.0847569374232	1.57900277456e-61	1.64249322085088e-59	129.132223388137	down
ADH1C	-5.54836004587826	3.35333137129256	-19.0274034706345	2.98644691223115e-61	3.09358569520744e-59	128.50744851563	down
CCDC69	-2.62989309807921	4.10291366221618	-18.9837988650168	4.8471882498904e-61	5.00024676682678e-59	128.043125405443	down
GRIK3	-3.58541279887843	-0.902899900908607	-18.9675164734027	5.80779369556381e-61	5.96642806055421e-59	128.025571852998	down
CNTN2	-4.24666529280625	-2.62189812123508	-18.9656155452142	5.9316788982613e-61	6.06862012714709e-59	127.995265267462	down
CASQ2	-5.03886143825353	-1.18732749758524	-18.9318717099739	8.62717573719025e-61	8.79017278697897e-59	127.608788795642	down
TMCC3	-2.36329360314065	4.45659456140468	-18.9206349987407	9.77314405364677e-61	9.91714833949846e-59	127.338143088101	down
SPOCK3	-4.08709272713377	-4.13416974405517	-18.9048767679334	1.16409026403812e-60	1.17644097781511e-58	127.268862022239	down
INSL5	-5.59191964604091	-3.62351306785883	-18.8928406887341	1.33042912993784e-60	1.32834532527649e-58	127.19484705594	down
HSD17B2	-4.00935293296389	2.98068455100236	-18.8990667495779	1.24161644106401e-60	1.2446704169876e-58	127.119157829229	down
ENTPD5	-2.58247392068415	5.68191536290891	-18.9028019442014	1.19120422254623e-60	1.198968752094e-58	127.105478120765	down
ADAMDEC1	-3.83501499000949	4.31470389832042	-18.8842575703612	1.46336393674969e-60	1.45522763326136e-58	126.915989055355	down
FHL1	-3.19059755763004	4.32635140769727	-18.8728844909531	1.66016970931131e-60	1.64436171885213e-58	126.798492343273	down
RCAN2	-2.10343272650192	2.86022564921857	-18.8615218315517	1.88320202107839e-60	1.85786847008055e-58	126.754787758514	down
PLCE1	-2.07515625158956	4.70835439915953	-18.8389491847757	2.41898845473463e-60	2.37701470249635e-58	126.432164222441	down
AC016027.1	-2.16547694041558	0.527848636070053	-18.8132781968446	3.21565383924126e-60	3.14741614556602e-58	126.320753563279	down
TSPAN7	-3.11125626783452	3.29133325342658	-18.8068535528362	3.45308212741854e-60	3.36655195175499e-58	126.104060551344	down
AL121790.2	-4.29943812821787	-3.24947316255164	-18.7899952874466	4.16273384985418e-60	4.04256743129784e-58	126.043669150773	down
P2RX1	-2.60478327876278	0.663165621985349	-18.7727939411889	5.03720301368291e-60	4.87275891529848e-58	125.861140557946	down
ASAP3	-2.04597353676499	3.58041538304904	-18.7604242430265	5.77738962537789e-60	5.56711951459379e-58	125.606428768224	down
EPHA7	-3.99475590393141	-0.293996793548226	-18.7218684231513	8.85683479596023e-60	8.46883730239874e-58	125.289848142406	down
ENDOD1	-1.5889639644178	5.71288880076292	-18.734113920021	7.73312854465421e-60	7.42290767369298e-58	125.255019030446	down
PTGS1	-2.62284890581758	3.91066658936217	-18.7192085402292	9.1217165775885e-60	8.6886971584455e-58	125.123420905942	down
MMP28	-3.35669967548356	2.67432616431862	-18.6977026379912	1.15755212070809e-59	1.09839325469175e-57	124.917283080936	down
CPM	-2.72363592395774	3.89427533005148	-18.6551452649082	1.85447274097085e-59	1.75300558225385e-57	124.414051106104	down
PRPH	-4.04837027619975	-2.0468042523518	-18.6199771774106	2.73715182033956e-59	2.57758831081295e-57	124.193783519851	down
CD36	-3.13802035797619	2.54969259862686	-18.6134781009029	2.94129363269464e-59	2.75937739631779e-57	123.995981148439	down
MGAT4C	-3.70595239896726	-4.22820361576812	-18.60257344328	3.31856271824919e-59	3.10160856159373e-57	123.930098907836	down
SLITRK3	-4.50093958415572	-3.51416148235756	-18.582551987244	4.14157729635961e-59	3.8563203432508e-57	123.761938439565	down
SLC9A9	-2.33673196444989	1.33047485574596	-18.5747143383166	4.51674425376472e-59	4.18995443630018e-57	123.657988865635	down
LDB3	-3.60776298537293	-0.260284457554429	-18.570878062844	4.71256837935775e-59	4.35535919997074e-57	123.634774117825	down
ADTRP	-4.22874870402951	2.66496834169925	-18.5665814741811	4.94197646618992e-59	4.55046210836843e-57	123.452014369902	down
ELAVL3	-3.35131390673108	-4.16432440352809	-18.5580187144645	5.43297798729173e-59	4.98410574693947e-57	123.432041171008	down
CHGB	-4.51971304216818	-0.385374722296235	-18.5400816771419	6.62521415225519e-59	6.03331315161965e-57	123.273778861652	down
MIER3	-1.81928200847596	5.08669835111169	-18.5499593619799	5.93955040754096e-59	5.4287927456572e-57	123.233251606337	down
EYA2	-3.72212830259336	0.812897122840971	-18.4904399485337	1.14703769783239e-58	1.04074832867923e-56	122.70103961916	down
GFRA1	-3.55703751786828	0.946591458199636	-18.4894813011277	1.15925749689447e-58	1.04801093201067e-56	122.689072963572	down
LDHD	-3.53910057745179	3.08553842871807	-18.4879642811865	1.17886112992819e-58	1.06187197649075e-56	122.583282683267	down
PLCL2	-2.68014017515817	2.45455279784482	-18.4816303775582	1.26435351254221e-58	1.13476868863941e-56	122.561792673593	down
NR5A2	-2.55272384689437	3.34166255338153	-18.4467811947088	1.85834735766702e-58	1.65592737128888e-56	122.141856191208	down
DHRS9	-4.65306738804042	2.88991137235485	-18.4469438112931	1.85501128257814e-58	1.65592737128888e-56	122.118386212194	down
ITGA8	-2.13874917331176	1.96131626881931	-18.429200484217	2.25674656653221e-58	2.00374915680562e-56	122.030762260999	down
WNT2	5.74420908065097	2.51527081793788	18.4257975752683	2.34319749063792e-58	2.07310437063165e-56	121.946891257029	up
MPZ	-2.63740872359192	0.111917702102242	-18.4116240483058	2.74033036857966e-58	2.41586359195954e-56	121.897608094368	down
ZNF575	-1.79003611527122	1.67152075574725	-18.4063730252301	2.9039617633412e-58	2.55107397167582e-56	121.811865279296	down
PKHD1L1	-3.62563078342117	-1.05153319506512	-18.3487566107662	5.48622047453177e-58	4.8025678597653e-56	121.212446026134	down
HAND2-AS1	-4.2345889577186	-0.650752216631451	-18.3258388919181	7.0651567815462e-58	6.16304781564983e-56	120.934804357766	down
PPP2R3A	-2.12872594111888	2.80731366058602	-18.3174460452683	7.75074527514604e-58	6.73745728270649e-56	120.754160223197	down
LINC02023	-4.41033248752797	-3.55666022397039	-18.2930206573612	1.01479551112413e-57	8.76001083404761e-56	120.582497309076	down
CXCL12	-2.82267683456863	4.30123885376917	-18.3047229356522	8.91888357673745e-58	7.72586636241358e-56	120.535506583822	down
NEXMIF	-4.05573122099312	-2.76079083997401	-18.2704657559495	1.30143903400048e-57	1.11569226980296e-55	120.347438876078	down
BTNL8	-4.06046086563438	2.57654433014262	-18.2758961673528	1.22578076341825e-57	1.05446835845471e-55	120.256246309297	down
UGT2A3	-5.15361437264637	1.97126304754602	-18.2612831875694	1.44013684402331e-57	1.23035196148672e-55	120.09617299026	down
CLEC10A	-3.34556181672408	0.897150240129387	-18.2496567431325	1.63712692709737e-57	1.39385659364958e-55	120.06390315083	down
PCOLCE2	-4.43626411314414	-0.962454453011267	-18.2362554020368	1.89780723836999e-57	1.61028620317803e-55	119.958207151386	down
METTL7A	-2.67736040733141	5.39161643522204	-18.234289285824	1.93939234771282e-57	1.63997391688736e-55	119.733860050344	down
NPY6R	-5.04143562879055	-2.73470446289246	-18.1788066124708	3.57460007813364e-57	3.01247906923662e-55	119.351836283833	down
ITM2A	-2.52263649083582	2.51084592914242	-18.1316642355974	6.00814546578461e-57	5.04249216111563e-55	118.714865558659	down
MXI1	-1.52919591294393	5.40588012140681	-18.1314253068674	6.02397398274945e-57	5.04249216111563e-55	118.623589424315	down
MALL	-2.6654345729196	3.17807591244405	-18.1236858461981	6.55985854984831e-57	5.47263904052949e-55	118.592842035045	down
PLPP3	-1.53319101269375	4.63282198012934	-18.1208091685304	6.77096233862909e-57	5.62986269901866e-55	118.532034736291	down
NPTX1	-4.4563230740619	-1.14835858189811	-18.0835348241938	1.02058939217217e-56	8.42952587335295e-55	118.288121066395	down
SLC26A2	-4.57443068666732	6.05749418640711	-18.092922346464	9.20403932426163e-57	7.62738738801561e-55	118.145325131847	down
TMEM35A	-3.82670875416271	-0.406047197229844	-18.0582070131727	1.34863506474398e-56	1.11021246174172e-54	118.002965949374	down
RBPMS2	-3.08125522548324	0.728269000635353	-18.0492006967538	1.48911328403195e-56	1.22181007770027e-54	117.881442410377	down
ADGRB3	-3.89791971180459	-2.78760340047549	-18.0405221179877	1.63829009410855e-56	1.33978717202739e-54	117.829538073912	down
KRT80	6.77318140620861	4.52425233495069	18.0379751634038	1.6848390773917e-56	1.37333719026344e-54	117.751775464219	up
NPY	-3.81340723151535	-3.96630713798905	-18.0267925684802	1.90535984801142e-56	1.54296909385706e-54	117.645197989711	down
BCAR3	-1.51704660869497	4.17961255815545	-18.0373052920849	1.6972997908469e-56	1.37897287909297e-54	117.634875163017	down
TUBB4A	-3.56628065966467	-2.43137916425883	-18.0157892223375	2.15046571250027e-56	1.73198993432086e-54	117.559867032132	down
DCLK1	-3.27982133613944	0.272558835883698	-18.015694430439	2.15270861874078e-56	1.73198993432086e-54	117.52937234575	down
AC073050.1	-3.13416175230927	-4.48078040964336	-17.988050334112	2.91737489007787e-56	2.32464285712262e-54	117.185679045059	down
EPB41L3	-3.19021786340822	3.65201532548088	-17.9920487676077	2.79191022355072e-56	2.23182251021526e-54	117.116663070904	down
DHDDS	-1.19222475886629	5.28595330241784	-17.992392490111	2.78137969987152e-56	2.23057679737116e-54	117.109689527118	down
CBX7	-1.70275613574385	4.06876616062766	-17.9819753388646	3.1188607910594e-56	2.47725233631079e-54	117.026223353483	down
LPAR1	-2.44316517952051	2.97975590140412	-17.9369833240925	5.11370258147608e-56	4.04878216172219e-54	116.560689665344	down
LINC01687	-4.42789741813718	-3.83796705959927	-17.9045403110201	7.3031261041446e-56	5.73410243728813e-54	116.331864992192	down
AHCYL2	-2.69688027379239	6.28022905282611	-17.920386337284	6.13650327056304e-56	4.84316215268152e-54	116.269680875045	down
SCN11A	-3.4057583018105	-2.42934262099095	-17.8967131616543	7.95866237802544e-56	6.22202218176385e-54	116.258926639498	down
TEF	-1.82122277320605	4.10695911543885	-17.904436044976	7.31149379598704e-56	5.73410243728813e-54	116.172317728142	down
B3GALT1	-4.55254366533946	-0.435660925426446	-17.8882164616458	8.73696794735936e-56	6.76665919437075e-54	116.12120803982	down
AC092834.1	-3.70518125821999	-4.23907619103821	-17.8859204419554	8.96003516535748e-56	6.91787062875629e-54	116.098428243112	down
CDC14A	-1.76996051048912	2.58553014013096	-17.8894993468987	8.61475530828579e-56	6.69285724122791e-54	116.088008733005	down
ETV4	5.41818826813974	6.16595800935808	17.8759115300286	1.00008147455991e-55	7.67377331451665e-54	116.040764144403	up
FUCA1	-1.71099386365501	6.41939339807214	-17.8897401074395	8.59201055598822e-56	6.69285724122791e-54	115.94545105264	down
RMDN2	-1.94072634082413	2.30597217911431	-17.8703110690667	1.06350028954451e-55	8.13528636872803e-54	115.886593478121	down
DHRS11	-2.5295709680263	5.13172064362478	-17.881036151605	9.45366674070119e-56	7.27639655853165e-54	115.867657371343	down
MAB21L1	-3.58765451219893	-3.55768254944516	-17.8575004369427	1.22408073958797e-55	9.3349298364713e-54	115.807410532724	down
ABCC13	-3.84077283707017	-0.743927574183235	-17.8558427562833	1.24655678290697e-55	9.47726244032117e-54	115.803979760301	down
ELAVL4	-3.38997687485118	-2.00391280099863	-17.8248940745035	1.75070013309028e-55	1.32695597587675e-53	115.482083901879	down
MARCHF8	-1.36197673176501	5.08294908457097	-17.8047294937981	2.18416081344948e-55	1.65046875328777e-53	115.056725621566	down
STOX2	-2.70607294339851	-0.522401612252699	-17.7607079483839	3.53947030560538e-55	2.66650822023198e-53	114.782242638519	down
PKNOX2	-2.97478205505026	-1.29809639637472	-17.7560066657491	3.72667378095977e-55	2.7906276165193e-53	114.733466395382	down
GGTA1	-2.61135032761826	0.714052945937017	-17.7401888733527	4.4322178978256e-55	3.30899006480007e-53	114.524472379299	down
CASP7	-1.60974720308163	6.12318189176865	-17.7567663056125	3.69576862732809e-55	2.77584603758319e-53	114.498508598194	down
NOVA1	-3.60286702294687	-1.14447496678797	-17.7339651827835	4.74509039995193e-55	3.52142365472254e-53	114.488251549201	down
ATCAY	-3.64996201548554	-3.4110430169359	-17.7344570764046	4.71957912443791e-55	3.51297774289374e-53	114.474653556209	down
ZBTB16	-3.85108535801206	0.221632584954778	-17.6528629547042	1.15360458838238e-54	8.53564394993284e-53	113.543216506665	down
DDX31	1.21709708841448	4.41706723451341	17.6487189882958	1.20714494626325e-54	8.90529095224058e-53	113.500403496795	up
KIF1A	-4.25246825048899	-1.23849226364434	-17.6145631857057	1.75433340929722e-54	1.29036931622894e-52	113.177298679436	down
CHRDL1	-4.37448237491333	1.54231297161432	-17.600713090516	2.04138529526219e-54	1.49707610104759e-52	112.892533761598	down
MT1F	-3.05978851812145	2.91506574554538	-17.5944015165762	2.1873199098635e-54	1.5993811846799e-52	112.803203099364	down
CILP	-4.14552972333227	0.903567452252315	-17.5847624242356	2.43054895892442e-54	1.7720198729566e-52	112.753994693328	down
SCN2B	-4.00331298678627	-2.42703781437322	-17.548195188443	3.62551303462132e-54	2.62780989952538e-52	112.472533402577	down
OSBPL3	1.89835416447524	5.29562960212797	17.5547237592536	3.37574951650301e-54	2.45393300379477e-52	112.457327882787	up
GNG2	-1.9989777007311	2.90652977436858	-17.4912959767005	6.75188929276736e-54	4.87961394498516e-52	111.712252365802	down
CPNE8	-2.35658203759587	2.25025034188098	-17.4793933394607	7.68938089557253e-54	5.54103473753127e-52	111.605902642729	down
CCBE1	-3.93518555532262	-0.870949377392652	-17.4324996706468	1.28311308551315e-53	9.19293210920528e-52	111.193064365541	down
NIBAN1	-2.79086695325685	3.60606046441236	-17.4354584593071	1.24233401054866e-53	8.92649301625732e-52	111.046198040877	down
HTR3E	-4.06758572181233	-3.65905168480664	-17.4083644208352	1.66978281033761e-53	1.19288708183343e-51	110.938943805692	down
NEFL	-4.48755893495394	-1.98548976191632	-17.3859709969941	2.13188978786954e-53	1.51865077410386e-51	110.70659745691	down
KLF4	-2.62944375649294	6.16223739340296	-17.3460350547049	3.29538905482752e-53	2.34076192263049e-51	110.003990871451	down
ADAMTSL1	-2.44784013199327	1.77487033436202	-17.3217672020869	4.29328930133379e-53	3.04089644787634e-51	109.91688288899	down
SCN4B	-2.36804250543271	0.691037960474124	-17.3007750098892	5.39677819176783e-53	3.81162791549829e-51	109.755812646889	down
FRMPD4	-3.69055465807316	-4.1968593794841	-17.2918727936117	5.94640904994341e-53	4.18792281559896e-51	109.659858572345	down
GPD1L	-1.45343490881614	5.84039188542576	-17.286799294867	6.28430517612768e-53	4.41339296564153e-51	109.386780264559	down
B3GALT5-AS1	-4.39760625868901	-1.09709301650585	-17.2579725697851	8.60204525029692e-53	6.00717547661887e-51	109.295759974888	down
ABHD3	-1.85933094553387	5.10210004560715	-17.2688986220496	7.63713482311302e-53	5.34836081232149e-51	109.205388619184	down
SLC27A6	-3.52249592189612	-3.64914169285822	-17.2279425658707	1.192824721482e-52	8.28346798904019e-51	108.9792094231	down
SLCO4C1	-4.04159481402461	-1.95507582019194	-17.2172527525536	1.33998683108471e-52	9.2795021191078e-51	108.884741841533	down
AL132642.1	-3.21457930582672	-3.88958370922959	-17.2147637561409	1.37677598599218e-52	9.50778549659768e-51	108.824923345953	down
PRDX6	-1.27522738636257	7.59578623951796	-17.2313082953762	1.14991924768364e-52	8.00788302987761e-51	108.749458937666	down
CA3-AS1	-3.22247373837118	-1.01358830334179	-17.1793458246503	2.02394223337418e-52	1.39382902670126e-50	108.47171505256	down
SLIT3	-2.74782804010731	3.16838788979698	-17.1624602993489	2.43189137150022e-52	1.67014506593555e-50	108.101765534174	down
TNFRSF13B	-3.89185502327918	-1.950992580084	-17.143024881061	3.004054755316e-52	2.0574051039094e-50	108.083631559736	down
GFRA3	-3.62951552276366	-1.24031727215481	-17.1221557213447	3.76886936592611e-52	2.56706469332299e-50	107.850992712912	down
TRANK1	-2.03277229277854	4.98081505473366	-17.1297053172604	3.47200443935119e-52	2.37135995512939e-50	107.695231081025	down
TNFRSF17	-4.07226883669621	-0.383136087997481	-17.1077251466929	4.40865209047982e-52	2.97028454258587e-50	107.649197898568	down
PRKCB	-2.70715470947083	2.25697888885871	-17.113478198671	4.14152423958678e-52	2.81318126011932e-50	107.619563442669	down
SCIN	-3.13617629768605	3.45610315938819	-17.108826557641	4.35621225991117e-52	2.94292915743619e-50	107.499971282184	down
ANPEP	-4.66880920269645	5.61521928021125	-17.1128545919279	4.16968064096761e-52	2.82458938460752e-50	107.459655743867	down
SYT4	-4.20754604879158	-3.51947182404946	-17.0841881143284	5.6929845871379e-52	3.82522404921177e-50	107.443394151545	down
SSTR2	-2.40062527811348	-0.152739757793359	-17.0740922841149	6.35263842265909e-52	4.23412718031442e-50	107.33162736947	down
ACKR2	-2.62150509485052	-0.513014626747987	-17.0621305524772	7.2336710230851e-52	4.7956345414645e-50	107.205815532101	down
DAAM2	-2.00278371061907	2.67676626247807	-17.0729317328905	6.4332003719273e-52	4.27635814028034e-50	107.186282125326	down
DPF3	-2.73400587266702	0.390575581893672	-17.0605467175219	7.35912923728085e-52	4.86583276510743e-50	107.155988349025	down
HPGD	-3.31634590283048	4.56470025849519	-17.0802113927094	5.94423495069799e-52	3.98327830483296e-50	107.148231312806	down
KIAA0513	-2.08813909762998	3.87216244932304	-17.0745703291914	6.31974766461589e-52	4.22352813682838e-50	107.138327284023	down
SCG3	-3.95240444853853	-2.21181806410058	-17.0488609808279	8.35445813529434e-52	5.49471385453843e-50	107.068488262676	down
LRRC3B	-2.86944125450847	-4.46249573027024	-17.0524763203896	8.03294872831339e-52	5.29727157386205e-50	107.054654844511	down
XPO5	1.26929815776287	6.1333595149487	17.043235776529	8.88044072181267e-52	5.82524107612097e-50	106.818171375495	up
AC004947.1	-3.28669236028453	-3.95167822338634	-17.0188010815841	1.15768045438778e-51	7.57397204645645e-50	106.714230145274	down
IRAG2	-2.64336975592243	1.14002780329986	-17.009156657954	1.28537040970716e-51	8.38729494901042e-50	106.564326439114	down
NEFM	-3.59841401513284	-3.28483022229329	-16.9959618455081	1.48314794673269e-51	9.62729532734243e-50	106.488688263491	down
CPNE5	-2.11823495885866	2.39690577188899	-17.0009628801608	1.40484316002485e-51	9.14288109983713e-50	106.422386396248	down
PTGDR2	-2.92135787090811	0.283890214591729	-16.9781608530697	1.79894749636209e-51	1.1646779611213e-49	106.267106068347	down
BMX	-2.72593953370311	0.243932338741414	-16.9642529309337	2.09171142310872e-51	1.35070227765989e-49	106.123766265856	down
ADAMTSL3	-3.27638972737151	0.540614686340512	-16.951121002677	2.41167208498245e-51	1.5532792669624e-49	105.93808248881	down
PLCD4	-3.30914482142966	-3.0852555878501	-16.9429201607038	2.63582113417137e-51	1.69325966968047e-49	105.917616123264	down
AL121785.1	-3.73295895781272	-4.1408366038832	-16.9232904032296	3.26049873605993e-51	2.08915616178314e-49	105.692118382177	down
HIGD1A	-1.68888032296379	5.75225754998187	-16.9158621861008	3.53370351010924e-51	2.25839082171789e-49	105.367084624091	down
PGM5	-3.53524808271429	2.89878824221707	-16.9068631709005	3.89547539480433e-51	2.48321573821104e-49	105.328404162873	down
FGL2	-2.92207980351972	4.05117728111342	-16.8932171934043	4.51583438716359e-51	2.87130840663105e-49	105.150228678754	down
RNU6-140P	-3.03041525989562	-4.22249195126565	-16.8663946112591	6.03732670740553e-51	3.79984757652681e-49	105.066280918538	down
RAB27A	-1.63119407283709	4.69124702073797	-16.8731951043219	5.60889399094895e-51	3.53915516520258e-49	104.941296924346	down
SLC25A23	-1.72321661038814	6.16584266339703	-16.8760802888727	5.43642787179684e-51	3.44783248267197e-49	104.926727271046	down
UGDH	-1.74288170076133	6.23013173232887	-16.8739974874133	5.56038925134465e-51	3.51747677296894e-49	104.902314773171	down
POLR1B	1.23502644661436	5.54388234245717	16.8415998141494	7.89530988324818e-51	4.95669946988467e-49	104.673387204601	up
SPATA12	3.31461705100726	-0.216099252541866	16.8327826642288	8.68549488025225e-51	5.43904504327333e-49	104.670665293306	up
TRIP13	2.47437987693796	4.59950008177905	16.825160830306	9.43190127048048e-51	5.89162053983455e-49	104.629762106967	up
CASR	-3.31385292345673	-4.09564357868669	-16.8205870385265	9.910217024961e-51	6.15944763643889e-49	104.583331808022	down
SECTM1	-3.27936004185835	4.27288936982125	-16.8242178531952	9.52859151978653e-51	5.93710059582488e-49	104.392686165427	down
AC020978.4	-2.79105258386482	-2.03569090919336	-16.7912785471649	1.36054295155306e-50	8.41404435785091e-49	104.296265465387	down
CD209	-2.78155257005445	1.5070716420913	-16.7959314543407	1.29380012927911e-50	8.02123815810674e-49	104.235282766824	down
IGHV3OR16-13	-4.26545744122341	-2.79087376362777	-16.775650716148	1.61091104998072e-50	9.91308406276505e-49	104.130348917054	down
RPL12P14	-2.99021677165888	-1.50588019797674	-16.7655927545836	1.79587077968288e-50	1.10239860379496e-48	104.021793487746	down
TLR3	-2.22138091712367	3.16317436736803	-16.7813810058942	1.5141710685277e-50	9.34089502100924e-49	104.003134619408	down
CNGA3	-3.91342451010659	-2.62926507908403	-16.7555863413232	2.0009161334759e-50	1.22524078803804e-48	103.91512469555	down
LAMA1	-2.8049763417299	1.28207271801144	-16.7450807367982	2.24138617295752e-50	1.36911797655766e-48	103.701750511107	down
ARHGAP20	-2.93918251250644	-0.556052312798956	-16.6883164760491	4.13695444723623e-50	2.51219072742892e-48	103.177069517836	down
CCNYL1	-1.21218189359974	4.36028970349029	-16.6968350342257	3.77358319070073e-50	2.29938852215713e-48	103.068743430916	down
ASB8	-0.744071630147684	4.72899468131494	-16.6845844708736	4.3069614343228e-50	2.60524010264475e-48	102.935860515779	down
STIM1	-1.06512182727795	5.74190509289829	-16.6881805311187	4.14302802882369e-50	2.51219072742892e-48	102.926655294057	down
HSPB8	-3.01391156743009	2.54236802073293	-16.6768334512223	4.68266437266493e-50	2.82562424681609e-48	102.880399924338	down
CCL23	-3.34631695739009	-2.1380027196029	-16.6506617415217	6.21013439529196e-50	3.72024460726153e-48	102.790595313812	down
SULT1A1	-2.46082788694571	3.66963446412242	-16.6650688912152	5.3163531107115e-50	3.20023861223725e-48	102.719697840193	down
SLC25A20	-1.63076880652934	4.38868601999278	-16.6628410673833	5.44566170851793e-50	3.27015931728175e-48	102.688904842238	down
GLIPR2	-2.00430337828857	4.22401111314859	-16.6478193243882	6.40344572815518e-50	3.82682846749197e-48	102.523065767623	down
GAP43	-3.8596376935714	-1.45259928650671	-16.6190639053976	8.73084237057239e-50	5.15575943408077e-48	102.437278870358	down
NR1H4	-4.74078483988929	-1.23607997751505	-16.6207459005625	8.57397700099608e-50	5.07653727896855e-48	102.420380498708	down
CHP2	-5.34995919128648	3.23402772946485	-16.6388324663743	7.05505331165819e-50	4.20613142400801e-48	102.399326654129	down
ZNF536	-3.64761488139977	-2.15018842845731	-16.6101677601417	9.60942511537482e-50	5.66113549273302e-48	102.356436975884	down
GTPBP4	1.1616968241961	6.13574184202723	16.6207211292321	8.57626667135992e-50	5.07653727896855e-48	102.258082635096	up
GPX3	-2.71644663038618	4.52766231754228	-16.6230433454755	8.36425071155661e-50	4.97472815645954e-48	102.229170897837	down
SLC2A13	-1.76503710104365	3.72242961966235	-16.6053318575951	1.01235008649319e-49	5.93585742931772e-48	102.096264327656	down
C1orf115	-2.44805119059863	4.7509188543894	-16.6079643801012	9.84033873726138e-50	5.78346717132518e-48	102.06507005239	down
AL109615.3	4.44343578927225	0.218334016541716	16.5778301188719	1.36147693417574e-49	7.96415954365721e-48	101.932131797961	up
NLGN1	-3.87292449327943	-3.22808749634747	-16.5587433838574	1.67216954201556e-49	9.73578617893417e-48	101.804854470125	down
LMOD1	-3.27901768263717	3.61090314523377	-16.5730462521223	1.43346652721167e-49	8.36558951479092e-48	101.711772960885	down
AL391807.1	-2.81549053686479	-4.43198832485539	-16.5201640967503	2.53295545445884e-49	1.46787425532171e-47	101.356822869537	down
FABP2	-4.06228695571807	1.8330213504834	-16.5299631510583	2.27945647964381e-49	1.32405531636507e-47	101.307434475178	down
SFRP5	-4.39918863872466	-2.96115330841482	-16.4975333523935	3.23119350264231e-49	1.86815585277187e-47	101.152852306301	down
RGS9	-1.65164627219527	1.58296490190982	-16.4953191585735	3.30906926061793e-49	1.90874178394947e-47	101.060701056337	down
LYPD8	-5.06377375492769	2.99062486980751	-16.4915117799983	3.44738546772791e-49	1.98392245632369e-47	100.831311370728	down
LINC02884	-2.8991973779358	-0.733349791138181	-16.4546128182708	5.12601504675291e-49	2.92960597878906e-47	100.681677168222	down
KCNN3	-2.0773528839891	1.64881331393117	-16.4594586878581	4.86586240012409e-49	2.79376917158164e-47	100.647699381158	down
LRP8	3.27398846866518	3.96600742955326	16.4428778220557	5.81499816403113e-49	3.30060888940589e-47	100.56655884777	up
PBLD	-2.36446085700751	4.31578288391752	-16.4557190565121	5.06542903727749e-49	2.90165049068561e-47	100.448248047481	down
P2RY4	-3.24039562181047	-3.75375944074889	-16.4316857948774	6.55804502629259e-49	3.69704211788345e-47	100.434567308234	down
SELENOP	-3.36075545019224	4.82069180882494	-16.4523697363655	5.25109292140458e-49	2.99420690639998e-47	100.377186602703	down
MOCS1	-2.01279646168708	3.02149030395537	-16.4420246655053	5.86855250471287e-49	3.32341876582384e-47	100.375733321382	down
ZZEF1	-1.64713693250429	6.10561451128925	-16.4452523047791	5.66850193444885e-49	3.22481983048817e-47	100.296745065092	down
SYNM	-3.73884903552124	3.2812601329176	-16.4399384298847	6.00159301457003e-49	3.3910364530733e-47	100.28759389581	down
HMGCLL1	-3.07873461058214	-3.40411202779326	-16.3936400104303	9.86794691356759e-49	5.52538351842802e-47	100.033182917651	down
MYOCD	-2.96183651686274	1.4738928096625	-16.3974400182362	9.47345449725032e-49	5.31646844821987e-47	99.9470493040688	down
NBPF1	-1.47166101097179	3.65351778038724	-16.3909595432387	1.01560394335137e-48	5.67391677205806e-47	99.8132099837871	down
CNNM4	-1.54973916194387	6.35057392172744	-16.3987878628044	9.33734568208354e-49	5.25194006792486e-47	99.7952846220995	down
CHL1	-3.07271793487846	1.02384987834747	-16.375245073184	1.20220969816179e-48	6.70137562914804e-47	99.735385467941	down
AC005180.1	-3.11637268393892	-4.1123098238335	-16.3601206399616	1.41405299345854e-48	7.86460211865163e-47	99.665207200407	down
IGKV2D-30	-4.21382033492853	-3.22040358178883	-16.3522117006331	1.53927602391944e-48	8.54195116755832e-47	99.6035582805368	down
TMEM59L	-3.48207083390628	-1.90154361948029	-16.3428760245631	1.70140680130424e-48	9.42064019760017e-47	99.5012093121698	down
CHAD	-2.90421812118504	-0.848623100305785	-16.3066637164847	2.50863751401032e-48	1.38286557063881e-46	99.106873235814	down
FOLR2	-2.8973290083802	2.04262449013282	-16.3069561566847	2.5007861716749e-48	1.38160100031133e-46	98.9538260430283	down
RUNDC3B	-2.67554525249517	0.423975826097092	-16.2959193087885	2.81481350285657e-48	1.54820970120613e-46	98.9488215956072	down
SUGCT	-2.24629380495996	1.18613803977441	-16.2957097097448	2.82114326689595e-48	1.54826584455409e-46	98.9224317718844	down
RDH5	-2.04179913317244	0.274120037924744	-16.2743805404758	3.54548338064717e-48	1.94150357546849e-46	98.7512454882599	down
SNAP91	-3.80090253577101	-3.32380933167542	-16.2588221018874	4.1883992636464e-48	2.28350425643669e-46	98.6081597205138	down
SLC22A18AS	-2.28719487241996	2.24755984482883	-16.2615454609102	4.06800471739694e-48	2.22273989624627e-46	98.4858000378966	down
PIANP	-2.62730358753751	-1.19326125313974	-16.2451429058292	4.84910562183109e-48	2.62644041098786e-46	98.4613233044661	down
PINK1	-1.55993803065518	3.86349211839225	-16.2553973909916	4.34486056072592e-48	2.36362315974195e-46	98.353044601116	down
AP001554.1	-3.76262825503384	-3.15580478208353	-16.2260112573335	5.95118910457956e-48	3.19551862481539e-46	98.2602909862338	down
PADI2	-3.84777609615111	5.35773450929477	-16.2535826029482	4.43012223787779e-48	2.40474386366549e-46	98.2309401290421	down
MOBP	-2.90405086600202	-3.65088261676574	-16.222568687019	6.17454104221732e-48	3.30830312177941e-46	98.2093391900513	down
CCDC68	-2.31762341595544	3.44054920145705	-16.236738393459	5.30563987002804e-48	2.8674676697558e-46	98.1470561436136	down
DISP2	-2.44754122297407	1.87718387325815	-16.2269663492013	5.89066515391553e-48	3.16986637211026e-46	98.132062578541	down
PLAAT2	-3.42232494284575	-0.228596225389561	-16.2160215085677	6.62266567930704e-48	3.53317792818138e-46	98.1005215070929	down
OLFM3	-3.57231732532209	-4.02722644373008	-16.2114125245731	6.95746319973253e-48	3.70384352480836e-46	98.0942774137228	down
AC105749.1	-2.4796584528815	-1.55346175003238	-16.2044333609424	7.49686573501634e-48	3.97397823109256e-46	98.0321477423672	down
PDE9A	-2.84145881195956	4.16387063717114	-16.2300247026933	5.70096138932441e-48	3.07443820173523e-46	98.0310106267655	down
HAPLN1	-2.69869832228248	0.936510371225209	-16.2076916220949	7.24003550825858e-48	3.84603681134223e-46	97.9774938642021	down
SPECC1L	-0.99564122443319	4.67208469290112	-16.2210581781598	6.27516483621135e-48	3.35498651597958e-46	97.9658108269391	down
LGI4	-2.60932620090374	1.53188592412805	-16.1955480190673	8.2444068523459e-48	4.36094039906748e-46	97.8102839410093	down
CLDN1	4.94370392067637	6.03073517845824	16.1794083200692	9.79768883789713e-48	5.1715571592136e-46	97.7493279131293	up
PACC1	1.74331455025575	3.38963755183098	16.1577091594745	1.23558744598864e-47	6.49427896294367e-46	97.513207145987	up
STUM	-4.06836720062086	-0.268737268700424	-16.1633563320573	1.16320841085487e-47	6.12680599624214e-46	97.5065245519776	down
C1QTNF7	-3.13615875875914	-0.339410242499504	-16.1553148085696	1.26761672042547e-47	6.62063430388604e-46	97.4688375596389	down
ADGRL3	-2.97350235361841	0.474929911650172	-16.1410058609954	1.47706221771134e-47	7.69837396111563e-46	97.2813441013108	down
TTC26	1.94540391667191	3.1194697544137	16.1333330852611	1.60325352785069e-47	8.33859538826278e-46	97.2657096869679	up
SLCO2A1	-2.35236809335924	4.43193361208669	-16.1562814134252	1.25458786721742e-47	6.56638083513523e-46	97.2458648546739	down
PACSIN2	-1.07152627205727	6.63447808169727	-16.1574576715566	1.23891327659714e-47	6.49802172351931e-46	97.2200505274999	down
MTM1	-1.31675228058309	4.41626931443271	-16.1325376855184	1.61693565215708e-47	8.39219984306411e-46	97.0225428073238	down
FRRS1L	-3.69445549497956	-2.78499443653452	-16.1078875565989	2.10395945828967e-47	1.08745397281787e-45	97.0082134631077	down
GALNT16	-3.09415454249838	-0.493319583300696	-16.1080975170195	2.09924754512879e-47	1.08727902540514e-45	96.9770468371858	down
AC015908.2	-2.89181447839995	-3.52274544230118	-16.0826310923427	2.75510247175193e-47	1.42104984544035e-45	96.728993327922	down
CNTN3	-3.77152307860713	-0.593850857020023	-16.0792139664323	2.85743698078676e-47	1.46471630472865e-45	96.6477106707524	down
GTF2IRD1	2.11023567466318	6.01723364721143	16.0807161183257	2.81199203540213e-47	1.44738993772531e-45	96.5479582559604	up
AP3S2	-1.15651872341424	4.42432040711018	-16.0792195833891	2.85726569154795e-47	1.46471630472865e-45	96.4623567643643	down
DNAI4	-2.24611872025158	1.43258676456966	-16.0385371195446	4.40999900487365e-47	2.25590504650543e-45	96.1686500637604	down
BTD	-1.11521439817296	4.42712552188946	-16.0328081603657	4.68780419194018e-47	2.39309034940092e-45	95.9697083027117	down
ANLN	2.18441249311367	5.64779046515687	16.0172299472064	5.53474200414773e-47	2.81965616731796e-45	95.9061933320655	up
ADCY9	-1.49796655440661	4.66411727462943	-16.0075213587239	6.13814796060808e-47	3.12066454905271e-45	95.6771212070562	down
TAGLN3	-3.82465728937706	-3.13665872975248	-15.9764800138903	8.54409131109061e-47	4.2825535097787e-45	95.6175518635686	down
GABRG2	-3.5322230174368	-4.20051548492913	-15.9770646111314	8.49105726002041e-47	4.26456918265388e-45	95.6120525426736	down
LGALS9C	-3.62259865806114	0.814848758124466	-15.985279370625	7.77965339318724e-47	3.93109680910626e-45	95.5711404102929	down
PLSCR4	-1.69076618782307	3.88295658478954	-15.9891936549441	7.46191931666638e-47	3.78593420676822e-45	95.5106406380981	down
FMO4	-1.72139963022317	1.711902188045	-15.9746296553912	8.7141430574632e-47	4.35900021230569e-45	95.5015964294277	down
SLC7A5	2.99092853498571	7.14703389430874	15.9827737078672	7.99009826720116e-47	4.02924610590036e-45	95.483562771877	up
SMPD1	-1.9374000917865	4.75070718714386	-15.9857170334744	7.74346682674956e-47	3.92078062688026e-45	95.4309322837285	down
AKR1B10	-4.28737465805904	3.07616776623951	-15.9797178366548	8.25445906534809e-47	4.1541317170773e-45	95.3800513442031	down
RNF185	-0.807988201410404	4.62928930131937	-15.9702009528986	9.13499446439161e-47	4.56034332086827e-45	95.3062542920265	down
SCG2	-2.94312480782304	1.08594629571164	-15.9569261055839	1.05219465726534e-46	5.22127971542388e-45	95.2855090509111	down
CEMIP	5.19850824839784	6.42749098954388	15.9461109262734	1.18058522781197e-46	5.83509529793902e-45	95.2707178554029	up
MIR22HG	-1.70792694704499	3.35282943830775	-15.9620880206819	9.95926839119747e-47	4.9519474294712e-45	95.2549768904953	down
ANK3	-1.58489906376356	4.35809972603354	-15.9635873922399	9.8015303427775e-47	4.88328348400384e-45	95.2202984518908	down
PDZRN4	-4.0011470555942	-1.30919431413458	-15.9415401845964	1.23944064230434e-46	6.11383607308098e-45	95.2107659303732	down
ARL14	-2.42393804140749	2.85757398985132	-15.9480620611942	1.15631876017177e-46	5.72654197144034e-45	95.1034492669292	down
C7orf31	-1.87114330956221	2.20380361280893	-15.9393190989352	1.26908894750103e-46	6.24768719283624e-45	95.0819393230067	down
CTNNA3	-3.80977591931369	-2.73189798978138	-15.9054874395953	1.81891328754328e-46	8.90157544126251e-45	94.8668721504207	down
CFD	-3.45292216062089	3.82060027094301	-15.9305344817773	1.39345164209399e-46	6.84636388816181e-45	94.8481793571677	down
PDE7B	-2.21287758310893	0.0401028311652083	-15.8953928328591	2.02503949917921e-46	9.89086581318159e-45	94.7323851950799	down
FBLIM1	-1.27617437409685	6.48862306762682	-15.9219843538168	1.52616348776728e-46	7.48361942196891e-45	94.7169580354076	down
NRSN1	-3.19755334636005	-4.266770563429	-15.879401138697	2.40032884446561e-46	1.16551905082538e-44	94.5775634342051	down
IGLV7-43	-4.35689180197354	0.588844598737379	-15.8896253857735	2.15310835239358e-46	1.04957699507562e-44	94.539352326009	down
AC020779.2	-2.86312029550357	-3.94841452721848	-15.8716995196075	2.60508688253359e-46	1.26002071958497e-44	94.4966540780222	down
HAND2	-3.87518410572624	-0.474832275754652	-15.8750203961772	2.51474175525528e-46	1.21869385530997e-44	94.470474802981	down
ACACB	-1.89304759477952	4.21795523869849	-15.8800349990162	2.38421013094092e-46	1.15995788777539e-44	94.3316503018654	down
LVRN	-3.11565419085926	-2.83343802117035	-15.8466401799074	3.39984966082807e-46	1.63488708738581e-44	94.2466315882848	down
VAT1L	-2.30915445316442	0.862777256626519	-15.8516449453667	3.22381242280599e-46	1.55324032254612e-44	94.2244199463796	down
LMX1A	-3.61571526564074	-4.07534544613947	-15.842910652391	3.53724124432019e-46	1.69767093774217e-44	94.2003285554362	down
WDR43	1.27354408936391	6.19079974200287	15.8536785610182	3.15490879193775e-46	1.52299393157989e-44	94.0793123600973	up
MADCAM1	-2.89555036469529	-0.189967029085075	-15.8333301568831	3.91611199782274e-46	1.86868446022786e-44	94.0639528593327	down
CPT2	-1.28426855293792	4.21115725381545	-15.8339273989016	3.89135235537683e-46	1.86044059436583e-44	93.8673874445556	down
BTNL3	-3.46787941159308	3.09190662364984	-15.8345576138602	3.86539516222924e-46	1.85159131268172e-44	93.8591546628789	down
LINC02185	-2.75872327247539	-2.91572260169579	-15.8048736665694	5.29736603025534e-46	2.52294668349e-44	93.8045884023132	down
TCEAL2	-4.47632699582439	-2.83789159082064	-15.7934800732118	5.97820522752975e-46	2.83313461845328e-44	93.6803334099178	down
IGKV2D-28	-4.45556101184729	-3.15503413517048	-15.7925742753003	6.03594019467131e-46	2.85284237984265e-44	93.6752617077016	down
CLVS2	-3.21912283343607	-4.25747710297963	-15.7934069216697	5.98284732990616e-46	2.83313461845328e-44	93.6732660875859	down
KAT2B	-1.77699863000673	3.49145608507102	-15.8005162485275	5.54809570846351e-46	2.63730798103463e-44	93.5302541092402	down
TRIB3	3.79474636249496	5.86086108347052	15.7529861365342	9.18539625522154e-46	4.32496470267164e-44	93.2005390637673	up
KCNMB1	-2.87003829486711	1.91879803994415	-15.7606671163384	8.46699383633554e-46	3.99426819288686e-44	93.157080755569	down
FOXD3	-3.4365621704724	-3.95373039668703	-15.7224857655232	1.26907241662421e-45	5.94169667602532e-44	92.9341113285554	down
TMEM41A	1.09057117995788	5.3623985420154	15.7349151086583	1.11246668608133e-45	5.22817283226235e-44	92.8672793058474	up
TTC22	-1.70653968656572	4.93860482215617	-15.7295585246323	1.17744240713661e-45	5.52309352524966e-44	92.7185164439149	down
SSBP2	-2.03208129132189	2.36664384938102	-15.7070093224221	1.49515871487449e-45	6.98705654332607e-44	92.6041329066179	down
MAPK4	-4.05538318616154	-2.47586650832787	-15.6908069258077	1.77501817517769e-45	8.23297142781579e-44	92.6001902357168	down
SEMA3G	-2.23911434949671	2.18503249221389	-15.7061354536572	1.50906141388442e-45	7.03879471117834e-44	92.5954640794163	down
ARHGEF37	-1.73434575206033	3.55121760346551	-15.7037279242861	1.54803462432047e-45	7.20705782682233e-44	92.5076036641023	down
C6orf223	5.56371671484277	4.53854505141135	15.6789441850567	2.0125359807778e-45	9.29993624872062e-44	92.4828622667264	up
CAND2	-1.98939493438313	-0.0235825600304198	-15.675401518506	2.08943534114081e-45	9.63737514213389e-44	92.4217731167124	down
URB2	1.32729362675359	4.66000063495232	15.6819430457627	1.94965255390878e-45	9.02612889063802e-44	92.3807257950282	up
GNA11	-1.58490261256121	6.62428525762534	-15.6918653248919	1.75523783150012e-45	8.1564425661541e-44	92.2744101709103	down
AC123912.4	-3.67682925996716	-3.7368108334144	-15.6558973892217	2.56841513472154e-45	1.17593680781422e-43	92.2390669752143	down
MIR1-1HG-AS1	-3.54642878900497	-2.78541629170703	-15.6528003190637	2.65396468678402e-45	1.21064616657133e-43	92.2083409000541	down
TCF21	-2.42396636802931	1.01582904254046	-15.6617340543292	2.41460037581132e-45	1.109600368633e-43	92.2067169515148	down
JPH4	-2.81095630660683	-1.96571361123155	-15.6501465123439	2.72952870650622e-45	1.24056331211062e-43	92.1795898351832	down
IGHV3-72	-4.33099127651562	0.997214394336442	-15.6670015046695	2.28369445299584e-45	1.05138755177647e-43	92.165469649961	down
ATP2B3	-3.02728019894042	-4.36203331240313	-15.6485696563363	2.77544080252639e-45	1.25912835386147e-43	92.1497139975943	down
CRACD	-2.26614458539913	3.32427514331848	-15.6573713451705	2.52867252869662e-45	1.1598768954968e-43	92.0112582104393	down
GARS1	1.29387697173315	7.35614627988025	15.6551483194927	2.58885074468817e-45	1.18311430815611e-43	91.9318307108959	up
IGSF10	-3.26161953883084	-0.508629201615285	-15.6310757506214	3.33952639948289e-45	1.50952665122807e-43	91.9316195614296	down
CP	-3.43796999241195	0.408452008256867	-15.6340016684905	3.23778266831317e-45	1.46620245750335e-43	91.8985928057426	down
VSIR	-1.80124951446303	5.22823389561836	-15.651398464755	2.69361698165996e-45	1.22648373225363e-43	91.8810894247905	down
LONRF2	-4.17963691055672	-1.92730095830727	-15.6217772887562	3.6845300826914e-45	1.65944026061215e-43	91.8584227699226	down
LMO3	-3.43128462831732	0.380172740898293	-15.6209317327814	3.71761448947079e-45	1.67131308901868e-43	91.7563152268651	down
HBB	-3.33060834380721	3.15331157250672	-15.624594134607	3.57641954293913e-45	1.61367270883865e-43	91.6438115473114	down
TMOD1	-2.8961570197171	-0.0313543825586308	-15.5901425025992	5.14730350612272e-45	2.30987567627648e-43	91.4918476778652	down
NEUROD1	-4.50587635187898	-3.67462139457896	-15.5800207849823	5.7281623087337e-45	2.56590708391763e-43	91.4454504033651	down
DKC1	1.48318809890922	7.16730749591345	15.569449862775	6.40472741647905e-45	2.86381166009147e-43	91.0427991020831	up
CCND1	1.70962764333942	7.50610680761839	15.5690802093664	6.42977721337124e-45	2.86985083126791e-43	91.0333787572515	up
RCSD1	-1.84173237137925	3.20261095283908	-15.5606551905799	7.02797668813393e-45	3.13122810830999e-43	91.0173338364653	down
PUS7	1.75531633615199	4.95132592448838	15.5488852821936	7.95776742105338e-45	3.53282242597872e-43	90.9854115466105	up
TUBAL3	-3.13343701969938	2.19611721089668	-15.553733194353	7.56078613395016e-45	3.36258862390223e-43	90.9531882885041	down
SLCO4A1	3.47659910923192	5.60208849173891	15.5279794877568	9.92207163782811e-45	4.38919257985845e-43	90.8328177852082	up
SLAMF6P1	-3.58387417161676	-2.87724880048484	-15.5168969153893	1.11525882486492e-44	4.91603717109338e-43	90.7844209648106	down
CRHBP	-2.76620511741761	-3.20179155232004	-15.517033779003	1.11365000324285e-44	4.91603717109338e-43	90.7832957135832	down
RASGEF1C	-3.40221453498122	-3.62671038379289	-15.5085876018731	1.21740601468933e-44	5.35680193472416e-43	90.6958723852826	down
IGKV1D-39	-4.55346024713133	-1.82967286152756	-15.5028342272071	1.29355208997567e-44	5.67178104213142e-43	90.593821556007	down
SMIM14	-1.76761212004057	6.05832553803625	-15.5305520538432	9.65638790917356e-45	4.27927735846638e-43	90.5850533830328	down
NDN	-2.03058234191255	2.95226075749568	-15.506529663098	1.24411488047555e-44	5.46465371793335e-43	90.4559867397581	down
COL19A1	-3.2869147715956	-3.33553410561932	-15.4782904303732	1.6755136130861e-44	7.33361688995309e-43	90.3802896325962	down
IGSF11	-3.2565920947377	-3.47058397069045	-15.4747943851703	1.73839386533822e-44	7.58214208529359e-43	90.3430536018861	down
ABCA9	-3.07862721664312	-0.869429114850752	-15.4702091748191	1.8244469278353e-44	7.92964599176808e-43	90.2650123010107	down
CNTN1	-3.73634734877211	-0.924131180127756	-15.4703006444347	1.82268940097975e-44	7.92964599176808e-43	90.2432070577182	down
ZER1	-1.28613906197083	5.77337274158636	-15.4765260132176	1.70695967024204e-44	7.45812378943539e-43	90.0355833263234	down
SEMA6A	-2.7760267654147	4.19578097583665	-15.4644870941043	1.93782184769169e-44	8.40771185959215e-43	89.9284455075764	down
KIAA1549	2.44975352627056	4.50919466893483	15.4294716157927	2.80195385572115e-44	1.21357795831156e-42	89.808201016076	up
PPM1H	2.29367003955416	5.33750118308797	15.4276075590869	2.85747791723821e-44	1.23547406087755e-42	89.7221529730246	up
HTR4	-4.07208215871273	-1.51889553414466	-15.4020096673022	3.74086568988389e-44	1.6146121860452e-42	89.5454850189987	down
DUSP14	1.99626248441125	3.80736834692042	15.3972600702364	3.93252533476182e-44	1.69439362820647e-42	89.4886505673628	up
AC090004.2	-3.27863857451271	-2.68781599444666	-15.3915475296059	4.176064551695e-44	1.79001966930499e-42	89.4749175376644	down
SHE	-1.91616447169175	1.37322540637917	-15.395161559691	4.02029768424708e-44	1.72622833727231e-42	89.4104931723942	down
KCNK3	-3.58397699202823	-1.35181683281997	-15.3882682199573	4.32260945257601e-44	1.84964532875202e-42	89.4100299732395	down
BEX4	-2.21063453752999	2.55961460739044	-15.3959337415447	3.98777536420304e-44	1.71522635518082e-42	89.3110470956956	down
ADRA1A	-2.94681343835824	-3.84623243478019	-15.3685803592387	5.31679462973753e-44	2.27114830395025e-42	89.2303067208164	down
CPEB1	-3.0822948331323	-2.51379547886069	-15.3661881690632	5.45218970629609e-44	2.32498950751676e-42	89.210329701822	down
LINC00092	-2.51796000177014	-2.44447332984409	-15.3407604443729	7.12227851565084e-44	3.01647301835767e-42	88.9461783840662	down
ABHD5	-1.14020487540856	4.41424850122494	-15.3624285189803	5.67196684621154e-44	2.41456794115865e-42	88.8975944413141	down
GPM6B	-2.29607717324977	1.49561552322966	-15.3444329771994	6.85270959874674e-44	2.90725620024646e-42	88.8438204760381	down
SYP	-2.07712174346162	1.1991888540083	-15.3402661662171	7.15935802697685e-44	3.02188115294858e-42	88.839303040621	down
KCNMA1	-3.10592809965607	3.09788569764115	-15.3492136344387	6.5169972953984e-44	2.76955674804957e-42	88.7584698286572	down
PRKAR2B	-2.38398148394848	2.42691022954691	-15.3403159580017	7.15561406409315e-44	3.02188115294858e-42	88.7312792316475	down
FRMD3	-2.37720016732271	2.38277858058551	-15.316279320825	9.21047878959294e-44	3.88104598623848e-42	88.4836004487175	down
ZBTB7B	-1.45737236373181	6.37303618360861	-15.3144373730909	9.39033579410024e-44	3.95013770181262e-42	88.3169323695265	down
CBLN2	-3.29048129405929	-2.0527071524904	-15.2773240115153	1.38622476195681e-43	5.79208971546357e-42	88.2781905214651	down
SLC39A10	1.92596359422957	5.18379462861349	15.2893989593942	1.22128067911206e-43	5.12875996003463e-42	88.2613407011265	up
IGKV2-28	-4.31126313544298	-3.09647925508594	-15.269429303408	1.50590154179686e-43	6.28158024003554e-42	88.1978425501072	down
HJURP	1.84577717751228	4.56080138398685	15.2779942998665	1.37651188817846e-43	5.77090422462137e-42	88.1885487463991	up
TACR2	-3.18907171645262	1.02725522773705	-15.277365733326	1.38561819754166e-43	5.79208971546357e-42	88.1259090274734	down
KRT9	-2.99349299684713	-4.41500754455654	-15.2573794789808	1.70873414483709e-43	7.11571852174118e-42	88.0685573096264	down
PTPRZ1	-3.8010249850593	-2.39212914969661	-15.2455683434544	1.93397216383162e-43	8.01341366083632e-42	87.9452069692388	down
RELN	-3.42714615670794	-0.359866561942448	-15.2350284273328	2.15985912982565e-43	8.9344854952738e-42	87.7705493411922	down
FMO5	-2.17221173869339	3.93712531936064	-15.247920929698	1.88686212540317e-43	7.83126532548386e-42	87.6880539668699	down
B3GNT7	-3.86652414438756	4.07632444280417	-15.2493389345077	1.8590217490472e-43	7.72861867944186e-42	87.6607977524264	down
PAMR1	-1.85171024003575	2.14622921912447	-15.2036032937335	3.00188401955301e-43	1.23969831578251e-41	87.3560789287979	down
DUSP26	-3.2665257948941	-2.37887986219281	-15.1812362099219	3.79391430051813e-43	1.56418745315392e-41	87.283550624961	down
RBM28	1.17022697067585	5.27195473737103	15.1725337050603	4.15565381373549e-43	1.70484669081317e-41	86.9804109626451	up
CBFB	1.37266018172256	5.99364648875164	15.1760379181022	4.00602934869148e-43	1.64890555691753e-41	86.9781343200768	up
CDK2	1.1737180156216	4.91143103987389	15.1648584417941	4.50314204533543e-43	1.8443593803803e-41	86.9307211694265	up
ADHFE1	-2.43434691200147	-2.63392683555743	-15.1466924640384	5.44547631354206e-43	2.21934404313064e-41	86.929276496961	down
IGKV1-39	-4.30404621199081	-1.71723948787284	-15.1508252432578	5.21513572123328e-43	2.12895712915567e-41	86.925065195738	down
SGK1	-2.22574951859069	5.26171944175703	-15.1752931103668	4.03737500196248e-43	1.6590608251866e-41	86.8788680397464	down
NRG2	-2.91071841395967	-2.91408049714298	-15.1413675099187	5.75728840157584e-43	2.34258505649062e-41	86.8741805954835	down
TDP2	-1.73453033800526	6.56149431451343	-15.1632570156173	4.57922191865339e-43	1.87243480459937e-41	86.7286486884179	down
GIMAP7	-1.92847677265664	2.09535265466909	-15.1260079399285	6.76009228922268e-43	2.73717678179748e-41	86.5441168680617	down
EDIL3	-2.21426990458514	4.3223610388882	-15.1399599974917	5.84264330736273e-43	2.37343064157426e-41	86.5430919168535	down
LINC01954	-3.06411021836755	-3.98117433815386	-15.1076350729406	8.1909424958246e-43	3.30576333423207e-41	86.5209115491729	down
ACOX1	-1.36594896310929	6.69605999305764	-15.1330618455843	6.27957299372531e-43	2.54676124301803e-41	86.4174679127366	down
AC005180.2	-3.11044864107571	-3.72587989349928	-15.0886543991266	9.98698244781272e-43	3.99817021956638e-41	86.3265020585417	down
RGMA	-2.78976648632577	2.30492636857406	-15.1067614813059	8.26604095486854e-43	3.33066522170157e-41	86.2836300051009	down
MFAP5	-3.31886857431072	1.96180666959666	-15.1018890891834	8.69767364300486e-43	3.49326113794417e-41	86.2305748785648	down
RNF150	-2.92561000993434	1.04077616479323	-15.0932160530455	9.52237529062285e-43	3.81831890484153e-41	86.2206536686287	down
SLC23A1	-2.66005255421832	0.758518486336453	-15.0881870504775	1.00358410926963e-42	4.01127082645534e-41	86.2131920327838	down
EIF4E3	-1.92482624930838	4.17211010516631	-15.1065756579294	8.2821036807238e-43	3.33173753408535e-41	86.2117813207576	down
PTPRH	-2.17013647298668	5.38023408279304	-15.1109425169261	7.91273310530895e-43	3.19867410944855e-41	86.2064727347789	down
AGTR1	-4.0329407561725	-2.13913900609442	-15.0692272296108	1.2232596423099e-42	4.85806037818951e-41	86.1020936687595	down
SPINK2	-3.55799607950166	-2.86876349797885	-15.0668442602903	1.25406581421919e-42	4.97246095810259e-41	86.0999400854023	down
PSD	-2.88668628133434	1.52788561159834	-15.0781450561915	1.11452474499504e-42	4.44754409074183e-41	86.03168709313	down
LINC02568	-3.49888824693874	-0.756557339355082	-15.0650405359609	1.27789729021381e-42	5.05888607197542e-41	86.0231800992885	down
FSIP2	-3.14166023771291	1.09675739059063	-15.0737817563984	1.16646530327907e-42	4.63991902477134e-41	86.0037000537888	down
FABP4	-3.97374561805383	-0.540294126740876	-15.0633179395079	1.30107852134572e-42	5.13430366971045e-41	85.9645230531287	down
HSPB6	-3.61158762649267	0.613787372822611	-15.0648218023766	1.2808178266846e-42	5.0623866437529e-41	85.9231203673929	down
CA10	-3.140725909328	-3.82408304461922	-15.0496515478288	1.50049241724957e-42	5.91184500558504e-41	85.9227162708775	down
CDC25B	2.09005072431061	7.14266832671646	15.0757827702658	1.14235211998654e-42	4.55128462419639e-41	85.9056637878927	up
SGCA	-3.09329428538389	-0.277715736675082	-15.0483230131973	1.52143375413316e-42	5.98486781036464e-41	85.8401304967405	down
INA	-3.62361180236985	-2.29356353755197	-15.029024318363	1.86066446670034e-42	7.30773764717806e-41	85.6994496319382	down
LEXM	-2.7668703574597	-2.65356890616295	-15.0273536203547	1.89336201952153e-42	7.42442794437298e-41	85.6938065723675	down
FMN2	-4.00486015538685	-2.39911405693696	-15.0230603098204	1.98004048471752e-42	7.73990353625194e-41	85.6323971293633	down
CD300LG	-3.59610164828517	-3.83341560642663	-15.0206961723955	2.02944910192233e-42	7.90817149261617e-41	85.624998012003	down
SIM2	7.29132400059685	2.26384745059892	15.0178234863347	2.09114411504301e-42	8.13582689265796e-41	85.5612881685223	up
GSG1L	-2.98668655966034	-4.23247880248495	-15.0092882802186	2.28570814452884e-42	8.85124457650022e-41	85.5021619946126	down
RUVBL1	1.32944508956827	6.09175934139512	15.0240923763645	1.95884913967651e-42	7.66912574196815e-41	85.3901448354516	up
SHISAL1	-2.85484730597583	0.618177860547172	-15.0063903921056	2.35579201700937e-42	9.10845184057077e-41	85.3571556718799	down
TPX2	1.86950299209108	6.86653031365238	15.0211058500088	2.0207999081923e-42	7.88682990856654e-41	85.3414740836954	up
LIPC	-3.2411385906027	-1.7401780539688	-14.9904057281085	2.7827122491949e-42	1.06925825698971e-40	85.2956680822793	down
PLCXD3	-3.85832376933283	-3.15733467623185	-14.987675356415	2.86299421024998e-42	1.09840893612693e-40	85.2812321566879	down
RNASEL	-1.30888581036382	3.6918009280921	-15.0100968372033	2.26652746580299e-42	8.79066136151763e-41	85.2586116929158	down
ARHGAP44	-2.43038158587214	3.68763340717811	-15.0127292097577	2.20518743216867e-42	8.56611949236646e-41	85.2442381935628	down
SETBP1	-2.16141350116201	2.1049393390856	-14.9969438636723	2.59947964287532e-42	1.00350409008577e-40	85.1872605518977	down
SPTBN2	3.21004857632831	5.2138740808468	14.9822206455912	3.03036533707758e-42	1.16083070331411e-40	85.1516271752111	up
IGKV2-30	-4.13196094253247	1.08197594645673	-14.9954082518872	2.64140351008501e-42	1.01810748316625e-40	85.1455479785978	down
TMEM253	-2.69041917704513	-0.87324542883123	-14.9699231000593	3.44437843019325e-42	1.31537161525399e-40	85.0736171051045	down
TMEM171	-2.60896818560162	3.7465280567359	-14.9916040640511	2.74819012831616e-42	1.05762778297319e-40	85.0180245209717	down
DPP10-AS1	-4.74914976659932	-2.76612480561298	-14.9626794930673	3.71417329704393e-42	1.4162279499664e-40	85.0020082548142	down
RHEX	-3.24300857695058	-2.34721270159431	-14.9543452009027	4.05076930426327e-42	1.53749886524105e-40	84.9340236644733	down
STYK1	-1.82390771292558	3.24687451882494	-14.9740916581862	3.29807407088306e-42	1.26143722271114e-40	84.8909966805342	down
SYNGR1	-2.40634344380989	1.12796841712074	-14.9618750202583	3.74540809538034e-42	1.42595085236219e-40	84.8881233607754	down
RIPK2	1.62326499117636	4.70594870228516	14.9573530861581	3.92591789546082e-42	1.49238906420568e-40	84.8272328174597	up
RIOK3	-1.43279789840843	6.21517974329234	-14.9519196660073	4.15432726760978e-42	1.57440137500071e-40	84.5455945728	down
GPER1	-2.60298910270193	0.891639265188814	-14.9258358100687	5.44947776929308e-42	2.05895846234643e-40	84.5225012127676	down
HAGLR	-2.83480633040941	2.87033715630378	-14.9264147525178	5.41676388825911e-42	2.04971334894992e-40	84.378518228468	down
MBNL1-AS1	-2.19394916771611	1.32928714919419	-14.9097561294432	6.44122648668407e-42	2.42997468414951e-40	84.3408512502323	down
CDKL1	-1.41694429377497	2.06761689986715	-14.9033601338196	6.8840461462719e-42	2.58917203089963e-40	84.2715254174048	down
LINC02577	5.34567755951823	-0.250686277478638	14.8804768343793	8.7319965033098e-42	3.2693699558552e-40	84.1336828315454	up
SCUBE1	-2.48000207937524	1.20713155024683	-14.8888677168217	8.00301166120671e-42	3.0054814638861e-40	84.1251184349821	down
P2RX4	-1.35650859408891	5.33858785585895	-14.9079536470443	6.56306171985614e-42	2.4721860214749e-40	84.1196609145313	down
BVES-AS1	-2.89767991051178	-3.95149521763334	-14.8725126160072	9.48508000186984e-42	3.53536092843307e-40	84.0944115167641	down
IQGAP3	2.01103763896815	5.93874421096033	14.8878260375306	8.09010211693272e-42	3.03360525986522e-40	84.0329244876563	up
LGALS2	-3.10600892978082	2.01489550743374	-14.8754198560817	9.20294817037789e-42	3.4353527697262e-40	83.892372612879	down
MT1G	-3.89650803474329	4.33528322056073	-14.8762914360411	9.12000863759939e-42	3.40951180059186e-40	83.7730710373812	down
ATP1B2	-2.48576768191404	-0.661453981468751	-14.8423860958083	1.29681629603207e-41	4.81196267696318e-40	83.7537915640154	down
CLEC9A	-2.87684071270639	-2.7735539744157	-14.835965500174	1.38616408914908e-41	5.13583091212151e-40	83.7202191395721	down
WDR75	1.13860680687561	5.55591037345713	14.8598768390956	1.08150187381559e-41	4.02503264744451e-40	83.7116534703453	up
LYNX1	-2.52150309811149	0.676269368564725	-14.8301655375806	1.47214179755345e-41	5.43817492258191e-40	83.5523814636731	down
GYPC	-1.89122375322125	2.93130120401798	-14.8428393323703	1.29073070747576e-41	4.79654052594242e-40	83.5508127278414	down
PTGDR	-3.55694203526672	0.129000988115935	-14.8306228888027	1.46517308566475e-41	5.42048632183203e-40	83.5374524442743	down
ASPG	-3.27476198497224	-0.161544387576221	-14.8184218241136	1.66285943352211e-41	6.12449605582122e-40	83.4517949081177	down
ABCB5	-3.55124194066718	-3.75678248100079	-14.7966493532966	2.08400468560264e-41	7.65294541931569e-40	83.3168826761315	down
LRRC1	-1.03800311474919	5.1950924485504	-14.8185392349971	1.66083572336179e-41	6.12449605582122e-40	83.2086924303965	down
NEU4	-3.1363607048829	2.48231712386465	-14.8102396247705	1.8101190578527e-41	6.65700738125385e-40	83.1893186821691	down
FOXF2	-2.30467893044463	2.11186897890256	-14.7956497620584	2.105710169968e-41	7.7212478666039e-40	83.1008023799198	down
PLCG2	-1.99614471871873	3.22371939935781	-14.7833620823282	2.39169054299836e-41	8.75696886443039e-40	82.9117331443124	down
SEMA6A-AS2	-2.75846614559606	-3.12140446229816	-14.7548113816343	3.21471107194145e-41	1.17014541668428e-39	82.8873651883566	down
ORC6	2.19286161726843	3.83204754475136	14.7553485128834	3.19688135706531e-41	1.16536169234605e-39	82.8369039530999	up
PAFAH2	-1.18974808413747	4.95066546944749	-14.7748200534402	2.61301482270575e-41	9.55325904518935e-40	82.7627448787503	down
GDPD3	-2.41987116916026	2.49452391155145	-14.7655207936861	2.87724153135221e-41	1.05038328503594e-39	82.7576852966899	down
TESK2	-1.23361302938701	2.46867419591285	-14.7509903002486	3.34444448963327e-41	1.21558822305223e-39	82.6819931750827	down
CUX2	-2.67293079226461	-3.89569868146521	-14.7177553453624	4.71733516484231e-41	1.70709853760036e-39	82.5050626483037	down
IGFBP6	-2.41621691844638	2.817614428976	-14.72124926691	4.54987709114596e-41	1.6513064870508e-39	82.2798382429469	down
SLC16A12	-2.74510539024073	-3.54352534086734	-14.6935736239855	6.05755733668978e-41	2.17940568664898e-39	82.2590850522897	down
CORO2B	-2.5786788916308	-0.218463988352847	-14.6933978888149	6.06857200719955e-41	2.18021342010098e-39	82.1991367576353	down
CSE1L	1.54439449923803	7.41255526493552	14.7191899770883	4.64784428412105e-41	1.68440315958503e-39	82.1800175889103	up
RASD2	-2.60581557728971	2.63789320883839	-14.7099944831364	5.11162039002865e-41	1.84441211199568e-39	82.1665835257839	down
SCD	2.69068753482307	8.70065415201446	14.7172697727541	4.74108935694128e-41	1.71320090847263e-39	82.1497782285039	up
IGHV3OR16-9	-3.67000786933578	-3.28040399169968	-14.6816672954558	6.85083492444573e-41	2.45769995752735e-39	82.1349580214657	down
INAFM2	-1.22004211235581	3.86855800550028	-14.6969748034154	5.84826390195056e-41	2.10715491110714e-39	82.0148369339763	down
FCER2	-3.83881621446826	-2.22640707575758	-14.6653148876483	8.11184472040974e-41	2.88923455005883e-39	81.9476814305175	down
C14orf132	-2.24437840938824	2.05497637429923	-14.6782353913311	7.09815897535348e-41	2.54275692055134e-39	81.8957590255944	down
ACTG1P22	-3.13905127908931	-3.76403491365562	-14.6577743290457	8.76888972214317e-41	3.10989111814838e-39	81.8928732630341	down
IGKV1D-33	-4.10055253767016	-2.92640466403038	-14.657895433911	8.75792895129128e-41	3.10989111814838e-39	81.8813044260728	down
OLFM1	-2.36158743938718	1.74643749206095	-14.6691242836725	7.79882311355598e-41	2.78973440900885e-39	81.8226332900036	down
EMILIN3	-2.6330312089958	-2.11463640106696	-14.6453318157815	9.9711097849997e-41	3.53122165761934e-39	81.7602399132357	down
TEX10	1.06291821497098	5.09460329054369	14.6671612631398	7.95859173918605e-41	2.84279524752736e-39	81.7557183123381	up
MET	1.86212569221764	7.26847911255683	14.6662966801233	8.02999102980512e-41	2.86418374450481e-39	81.6538661608304	up
TRIM27	0.882398752335609	6.47305756876374	14.6627362588543	8.33081432535171e-41	2.96298104352745e-39	81.6151410600526	up
RBMS3-AS3	-2.75063317938228	-4.02739464662972	-14.6292832355072	1.17675570531333e-40	4.1496912893326e-39	81.5996159275583	down
IL16	-1.97438684964843	2.63995438506824	-14.6411429067548	1.04117709293726e-40	3.68203466678709e-39	81.4888440564232	down
GIMAP8	-1.7247927941381	2.56078091715184	-14.6308912011902	1.15738941051785e-40	4.08719575779606e-39	81.4019016561067	down
SEC14L5	-2.74946263970202	-1.5177525640653	-14.6085230443062	1.45782074394827e-40	5.111830961255e-39	81.3714581830887	down
AC016590.4	-3.02081201709508	-3.92684229694944	-14.6010380451652	1.57481109514079e-40	5.5065230149501e-39	81.3124236934227	down
SYT9	-2.58717255213183	-4.50568945572924	-14.5939207986779	1.69472550195696e-40	5.90092026668795e-39	81.234720830839	down
QSOX2	1.27929706345023	4.99922925190489	14.6138471573548	1.37992018877028e-40	4.8592345344218e-39	81.2325612932687	up
FLVCR2	-1.9199425593562	2.24701869857571	-14.6106777347952	1.42577922953689e-40	5.00653918439501e-39	81.2112843065226	down
GRIK5	-2.79187716982662	-0.539781622979782	-14.5959340198318	1.65991107761026e-40	5.78780495097738e-39	81.2048913177612	down
KCNB1	-2.85391552259495	-1.37025287417591	-14.5772564904014	2.01232288369444e-40	6.97745595697733e-39	81.0433822728203	down
CCT6A	1.18585399026122	8.14693866760612	14.6114888230311	1.41390067953871e-40	4.97185074879943e-39	81.0377029042966	up
CLDN5	-2.53133522280026	2.63793750881835	-14.5963964713497	1.65201523417995e-40	5.76836386754885e-39	81.0038297142192	down
FNBP1	-1.77239392229444	5.02857071092488	-14.603742778773	1.53149330048626e-40	5.36259928780127e-39	80.9813218805583	down
RPGRIP1L	1.59569876180871	3.22418418158174	14.569422808446	2.18149220732514e-40	7.54298717194857e-39	80.9314515819001	up
PEX11A	-1.37124432302728	3.67151217293927	-14.5780717195442	1.99548770335185e-40	6.92874578114948e-39	80.8000693913608	down
AL357054.4	-2.31871971857841	-0.779896841728362	-14.5506564039633	2.64669199693171e-40	9.12613172478768e-39	80.7676687688443	down
SYNPO	-1.77096299269985	5.9588957343285	-14.5786926426636	1.98275941324502e-40	6.89417926890693e-39	80.6955475437566	down
TNFRSF12A	2.68882779895665	5.51873573634116	14.5531371681024	2.57993294474575e-40	8.90829346379501e-39	80.6747997458353	up
HSD11B2	-2.63903973124552	6.71307452084092	-14.5725327132013	2.11269902709881e-40	7.31529394327348e-39	80.6009163921805	down
CTPS1	1.35004909420712	5.49257625029614	14.5420112771245	2.89309048045428e-40	9.94814971432556e-39	80.4588927270612	up
PLAC8	-3.62415528480589	4.89438646411723	-14.5471316029049	2.74452029931114e-40	9.45034891429005e-39	80.3689871872688	down
HRCT1	-2.82929014747547	2.15057621064713	-14.5243196686811	3.47092563447604e-40	1.18857688978938e-38	80.2805520306003	down
HMCN2	-2.65564595824949	3.39507387303822	-14.5291361758096	3.30307818043585e-40	1.13265967784573e-38	80.2620515448253	down
TMEM127	-0.840382605096332	6.85625556704558	-14.5362343793759	3.07036196975474e-40	1.05431310676896e-38	80.2551674498038	down
B3GALT4	-1.69696782335341	3.36720576250765	-14.5233057935813	3.50732704967354e-40	1.19939006577626e-38	80.2443719830199	down
TLCD2	-1.55937069501251	4.11185227309778	-14.5083169313896	4.09209683390394e-40	1.39743982675393e-38	80.0513418801813	down
ZC3HAV1L	2.26345425983648	2.7780515674473	14.478778629922	5.54421899200825e-40	1.87785869700704e-38	80.0455382348779	up
PCDH10	-3.4063527054123	-3.36888602953863	-14.4748607675623	5.77199941430146e-40	1.95234935291087e-38	80.0245005568427	down
STPG1	-1.15043030672939	3.32400800222132	-14.4984270633392	4.53020873890093e-40	1.54493167980543e-38	80.0208282820028	down
DDX55	1.19253811329553	4.48044133402568	14.4911980749459	4.87975755374082e-40	1.65505665134448e-38	80.0146065464784	up
PLIN4	-3.85093054206386	0.918679855305991	-14.4916669665989	4.85629065552771e-40	1.64934756812943e-38	79.9739562434459	down
LRRC19	-3.26755111887316	4.03249083829822	-14.4962004647411	4.63512518018145e-40	1.5763864172981e-38	79.8815511192751	down
UNC5D	-3.08480067616234	-3.46076673023374	-14.4569793090372	6.93600084111622e-40	2.34287930585585e-38	79.8439825248391	down
SLC26A3	-6.38211845608491	5.51490714946917	-14.4977860192765	4.56016931190806e-40	1.55301875703214e-38	79.8188662341968	down
AC104211.1	-2.55654416168721	-3.95469309469278	-14.4510491611563	7.37155731328673e-40	2.4832559128133e-38	79.7825290511458	down
AL356489.2	-3.21482338698026	-3.53818030919998	-14.4506629431897	7.40085224134103e-40	2.48975084671149e-38	79.7795640890769	down
SNAP25	-3.37255050258576	-1.92859449846111	-14.4371495548551	8.50233305444001e-40	2.85258437336617e-38	79.616284980471	down
PPAT	1.69880087417622	4.50754300749503	14.4484268223376	7.57276020593279e-40	2.54414042540128e-38	79.612040765636	up
SALL4	4.46542264226762	1.78035452384473	14.4310961510185	9.04738142351797e-40	3.03136050633531e-38	79.579271666257	up
HHLA2	-3.22195942806129	4.59645575771105	-14.4519610015352	7.30285152009913e-40	2.46344900462937e-38	79.4100029984755	down
IQANK1	2.8693219617053	4.84494242633276	14.4108750091869	1.11334836826524e-39	3.72028948702178e-38	79.2857492860851	up
SNHG15	1.89129342745797	4.65029552973911	14.4121907272275	1.09842300972505e-39	3.6753559145053e-38	79.24791815726	up
IGHV3OR16-10	-3.07578678693984	-4.20381912372782	-14.3921899055633	1.34849292672468e-39	4.48193618332917e-38	79.1852232751712	down
CHODL	-3.25157389633875	-1.91134931108812	-14.3885372472234	1.39994610505357e-39	4.64673699836273e-38	79.1246654674278	down
AC092723.1	-3.18390378994001	-3.43703489640718	-14.3761890174705	1.58882675660029e-39	5.24566029161218e-38	79.0224080531542	down
RNF112	-2.34893084322518	-1.10993209272319	-14.3764116480987	1.58520607581249e-39	5.24066599079447e-38	79.0007659827445	down
GRIN2A	-3.3308223164112	-3.13772861284893	-14.3673830925671	1.73885046723034e-39	5.71819596108644e-38	78.9302999821478	down
CPED1	-2.2238772013555	2.76774938099112	-14.3922784518787	1.34726931703082e-39	4.48193618332917e-38	78.9147909847585	down
CHP1	-1.30683996689402	7.33482526756266	-14.4028920016695	1.20834313877367e-39	4.03229782188619e-38	78.871489188193	down
SLC6A6	2.79957189337825	6.50849191851321	14.3821406185639	1.49481280149515e-39	4.94840759759932e-38	78.8471916933669	up
POLR2D	0.84315776351961	5.35379846408502	14.3856869804952	1.44145244538297e-39	4.77812656595548e-38	78.8395586279958	up
IARS1	1.16161163525127	7.50392777809774	14.3926671433564	1.34191112606114e-39	4.47201776206515e-38	78.8158328829778	up
JPH2	-2.75877077747441	1.96318258988336	-14.3706549124368	1.68152774315093e-39	5.53701473145367e-38	78.7221644239766	down
RFWD3	0.999581326829275	5.85840839157085	14.3708152331813	1.6787678496123e-39	5.53525829034634e-38	78.6626467234833	up
KCNIP4	-2.83533933245863	-2.7614166246779	-14.3403157904267	2.29428811960669e-39	7.52484128516383e-38	78.6556189699484	down
AC004707.1	-2.71057204447218	-3.62621346594074	-14.3382531727069	2.34324618500433e-39	7.67528898621773e-38	78.6384589530125	down
IGKV3OR2-268	-3.76659134021277	-2.62390443442949	-14.3376647730297	2.35740239112755e-39	7.71149747971343e-38	78.6141511213843	down
ABCA6	-2.79774168606695	-0.294000214342385	-14.3373532730663	2.36493120683298e-39	7.72595988608078e-38	78.5522221701855	down
SCNN1G	-4.24726004603269	-2.62142107555733	-14.3251689402802	2.67901408385974e-39	8.74054713108096e-38	78.4767605542025	down
AC009133.3	-2.78146635031237	-3.69645310006924	-14.3181930957453	2.87721578718307e-39	9.3626258750207e-38	78.4351641276645	down
KLB	-2.29899887985715	-0.650161589969949	-14.3169321958059	2.91457092351236e-39	9.47178401692035e-38	78.3835808826688	down
SHCBP1	1.71490432266087	3.82833126542183	14.3198268129134	2.82952481502886e-39	9.21950411879848e-38	78.3585609329512	up
MYH11	-4.28608715304146	6.43562979776411	-14.3539024300796	1.99632422123758e-39	6.55622410359149e-38	78.3488389238646	down
AC005622.1	-2.79586078148561	-2.66656249200343	-14.3088919120998	3.16441119342272e-39	1.025690047975e-37	78.3368726203452	down
TMEM179	-3.57090263839023	-2.83382754755363	-14.2869974002974	3.95836071954848e-39	1.27803643959344e-37	78.1081626426975	down
TMEM220-AS1	-2.41135084926996	-1.54802941278334	-14.2858590461412	4.00468662557108e-39	1.28964396629951e-37	78.0912011857305	down
F13A1	-3.16689671597441	3.14030390873004	-14.309296225094	3.15135249172131e-39	1.02279078716297e-37	78.0147965679449	down
XRCC2	2.32679980565337	2.97200136357014	14.2794768707021	4.274605165257e-39	1.37123818081876e-37	78.0126691443635	up
NCAPG2	1.38779252703928	5.37453237174922	14.2985429221096	3.51767102779435e-39	1.1387085862239e-37	77.986313823733	up
SLC12A8	1.32709530251968	4.47609998829212	14.2858839977187	4.00366543622576e-39	1.28964396629951e-37	77.9344905689706	up
SOX9	1.88384131825109	7.77823860991573	14.2908835656096	3.80420027204378e-39	1.22985985647959e-37	77.791326515278	up
PLN	-3.20621439777772	2.09564076360964	-14.2804436964533	4.23257887255315e-39	1.35951089600186e-37	77.7725178241685	down
RAP1A	-1.07510657398113	5.94510611142466	-14.2810311388882	4.20724522135951e-39	1.35312190748019e-37	77.6684477203426	down
GIMAP1	-1.7493147195154	1.27170244095938	-14.2497340390264	5.79216667309063e-39	1.85088760488054e-37	77.6184571630814	down
ACKR1	-3.31678990728967	1.77978082882779	-14.2553009820511	5.4720959275038e-39	1.75085941896618e-37	77.5377099311598	down
TRPV3	-2.88558243490766	-0.0803626705187117	-14.2382757800377	6.51090823719508e-39	2.07256965025489e-37	77.5288888794664	down
EPHX4	4.40805065222736	2.27532591212548	14.2272172279677	7.28876278752317e-39	2.31721140230964e-37	77.5146899886854	up
BEX1	-3.64061432479709	-2.71698732153626	-14.226603752955	7.33453040035459e-39	2.32634347607893e-37	77.4937081884266	down
SYNPO2	-3.44484413671516	4.55334791684441	-14.2608946670593	5.16825246893315e-39	1.6557722246153e-37	77.4568240375897	down
FAM189A2	-2.60149889275873	-0.333540704632391	-14.2256960033479	7.40277826313449e-39	2.34446459108008e-37	77.4319546280565	down
THRB	-2.85114537283166	2.25520862961829	-14.2460586888528	6.01364348645453e-39	1.91673321431726e-37	77.4310251587787	down
TMEM140	-1.20187572396867	3.66964450697211	-14.2462258159473	6.00339153577579e-39	1.91592191233533e-37	77.4200908609068	down
CPEB3	-1.32783785616295	2.36470243258477	-14.223760838812	7.55039202317862e-39	2.38513718028264e-37	77.2892930863509	down
HEPACAM2	-4.30327407483476	2.42549647796681	-14.2265814132366	7.33620242647473e-39	2.32634347607893e-37	77.1786366609506	down
ANAPC7	0.984340001342396	5.61490714960998	14.2210031536326	7.76583264551924e-39	2.45008077919104e-37	77.1535602977736	up
AC034105.1	-3.62016772217408	-3.2796745614507	-14.191660641749	1.04745405295944e-38	3.29213087365672e-37	77.1493921402148	down
ARRDC4	-1.68406881758334	4.79659970939	-14.2239603159848	7.53504127511151e-39	2.38331629949806e-37	77.1128988362643	down
IGLV7-46	-4.07569382183156	1.24582356156802	-14.2062070513552	9.03084643980796e-39	2.84197308025399e-37	77.0401741372167	down
ATP8B1	-1.49522014080721	7.32434826283991	-14.2169059630671	8.09729001985953e-39	2.55141606063026e-37	76.9740482010214	down
TRIM40	-2.87256428317506	0.451701307649661	-14.1759850978116	1.22888121739434e-38	3.85261235127879e-37	76.8619220695568	down
PALB2	1.0637695776036	4.10157255501612	14.1710825440518	1.29181527693222e-38	4.04481355161361e-37	76.7800437582558	up
SEC14L2	2.40275054470695	2.48583661736027	14.1555478794838	1.51324764164449e-38	4.73218234200297e-37	76.7741745999791	up
FGFR2	-2.67285072005472	3.61449217021439	-14.178941735368	1.19241448756579e-38	3.74300714335519e-37	76.6801802329107	down
TTLL6	-2.61097743727538	0.640729928007833	-14.1453104235147	1.67947190283437e-38	5.23644571631885e-37	76.5547307646573	down
TRARG1	-4.086507400287	-3.96026559933028	-14.1237047072068	2.09243698386178e-38	6.50250948197348e-37	76.4662903478613	down
CFL2	-1.89974503945131	3.32275801717506	-14.1507476872553	1.58903973481287e-38	4.96295437778679e-37	76.436958090602	down
AC110995.1	-2.84053915103494	-2.55289384863082	-14.1211385213763	2.14777474332328e-38	6.64954270158905e-37	76.4367643476913	down
NKRF	1.53277764285347	4.0360743453731	14.1278599968608	2.0058303261399e-38	6.24116992968261e-37	76.3841933855887	up
CRYAB	-2.27642936738784	3.04860079108908	-14.1452316648825	1.68081882531774e-38	5.23644571631885e-37	76.383349280023	down
DDN	4.38054944778106	0.801106369014997	14.1021014633814	2.60650920769796e-38	8.05975440454962e-37	76.2484577273059	up
IRF4	-2.7895329984948	1.77637456490398	-14.1214639956122	2.14067614428471e-38	6.63582913005764e-37	76.2087072017515	down
LINC00484	-2.82642469806771	-3.95683877012412	-14.0894078836296	2.96544081110324e-38	9.12423564416308e-37	76.125250985982	down
CLIC5	-2.1310511247872	5.61448294979265	-14.1216606664991	2.13639809180871e-38	6.63083557558755e-37	76.0378192446363	down
DPYSL5	-3.24947429579887	-3.63353878741047	-14.078073922479	3.327359260052e-38	1.0187374207408e-36	76.0095146454155	down
FUT1	2.83044671645357	2.83134106977375	14.0770128082377	3.36341859614123e-38	1.02851106665027e-36	75.9829704168361	up
ATP13A4	-3.19818776101296	-0.235074649539751	-14.0845425955473	3.11572526613907e-38	9.56296862240535e-37	75.968539834944	down
PPP1R14A	-2.39752317724908	2.18894006385791	-14.0934550079013	2.84595096297005e-38	8.77831102858542e-37	75.9149037368946	down
IGHV3-74	-4.06147875184462	2.59021538468937	-14.1004085474776	2.65175322163794e-38	8.18947041529699e-37	75.8970490237167	down
TSBP1-AS1	-2.528200532055	-3.57039082589846	-14.0628814269429	3.88247589207788e-38	1.18142268241063e-36	75.858402085362	down
CALY	-3.232110604959	-3.18306828872279	-14.0606862269839	3.96998179318631e-38	1.20657356186314e-36	75.8313435163499	down
CD1D	-1.80052526148146	1.19283710192075	-14.0723087577486	3.52802426381405e-38	1.07619891070774e-36	75.8272359292619	down
CNST	-0.910473441387086	4.66038082856238	-14.0918434687605	2.89294480820817e-38	8.91220580878108e-37	75.8066907194144	down
UTP4	1.16009187282622	5.94142206697545	14.0883877294118	2.99634165687478e-38	9.20791717324647e-37	75.797976630106	up
ACAN	3.74676526854171	2.70651896180434	14.0547795780001	4.21532159328183e-38	1.2780135381778e-36	75.7717855475707	up
CD79A	-3.24120260613859	2.24617822717859	-14.0784940024624	3.31319061612022e-38	1.01565020847552e-36	75.7197157229216	down
GNG8	-2.56106383009494	-3.86042904695155	-14.0456868138943	4.62286520251272e-38	1.39816364719792e-36	75.6856811575612	down
TCP11L1	-1.06024168073609	2.8869379067192	-14.0592537918432	4.02813946275477e-38	1.22275427574538e-36	75.5978630307958	down
SDCBP2	-2.57253769221894	5.18260880268902	-14.0763892496016	3.38479016757838e-38	1.0337747955303e-36	75.5847458859828	down
BEND4	-2.97795839965606	-2.88041378847111	-14.0357352979721	5.1140428371018e-38	1.54296382249014e-36	75.5795304227243	down
RIC3	-3.18096149156263	-2.36660792698849	-14.0292923975823	5.45945195777226e-38	1.64120235939753e-36	75.5028089947505	down
PTCHD1	-3.69733953895417	-2.08643060688637	-14.0312750593605	5.350752668584e-38	1.61047290670299e-36	75.5017654755157	down
HADHB	-0.903452976576677	6.83825135489612	-14.0664222454887	3.7453649974203e-38	1.14109704903022e-36	75.4705274298777	down
IQCN	-2.18289690731195	0.78617210009118	-14.0348906888583	5.15805144449095e-38	1.55435535710896e-36	75.4549027052559	down
MOB3B	-1.55907545475698	4.91565569280808	-14.0461315720827	4.6020466115058e-38	1.39356249462419e-36	75.3113450879135	down
P2RY12	-3.09266376531433	-2.30844486041841	-14.0085526054774	6.73723635694495e-38	2.01557681191346e-36	75.2951294551341	down
PDE8A	-1.10220082109087	5.34241896584879	-14.037643263515	5.01600086078256e-38	1.51522232563688e-36	75.2216528069389	down
FJX1	2.82143969829325	1.91079540066592	13.997648422024	7.52450111193724e-38	2.24839690076769e-36	75.1982760452318	up
ANKS1B	-2.98701326486448	-2.63966988533246	-13.9925392131822	7.92429985904294e-38	2.36501823284113e-36	75.1415645221272	down
DCUN1D5	1.40684313548716	4.83670375030169	14.011038119352	6.56960531299487e-38	1.97016836774868e-36	75.1239152570966	up
MEF2C-AS1	-2.57387043444986	-2.82368498014034	-13.9840968948243	8.6318475571665e-38	2.56694213060665e-36	75.0634153279117	down
BMP2	-2.06235780519401	3.9475769651244	-14.0145790579175	6.3379500613384e-38	1.90299246950403e-36	75.0221713246775	down
EPOP	3.58995802586195	3.33099383205611	13.9808356913603	8.92173208617542e-38	2.64997827233461e-36	75.0179477918831	up
IGHV3OR16-6	-3.37384062295916	-3.54091432449199	-13.9754934008592	9.41772010753068e-38	2.79063098442575e-36	74.9776254973692	down
TGFBI	2.91008857452559	9.34948992762229	14.0098752136465	6.64751137535782e-38	1.99112988316591e-36	74.9196861668681	up
MTHFD2	1.57395741563647	6.11309991964908	13.9910391052578	8.04565653047041e-38	2.39835811755425e-36	74.8274779834288	up
FAM161B	-1.2837344623552	1.50420090272149	-13.9667774352152	1.02866091289385e-37	3.04446892326835e-36	74.7701865358376	down
PTGER4	-1.71246182609844	4.57129771678711	-13.9907637080927	8.06813624855637e-38	2.40217886557317e-36	74.7631910617163	down
AC093642.3	-2.96610010463046	-3.69837420380106	-13.9526136637495	1.18722247205864e-37	3.49710164429499e-36	74.7510980800144	down
BMP6	-2.28058158727656	0.784367905544416	-13.9557984110196	1.14956956584568e-37	3.3902074705207e-36	74.652508836471	down
TRAK2	-0.982102034746403	5.59173067181945	-13.9790544953686	9.08413774964192e-38	2.69499699992658e-36	74.6240329836993	down
EXOSC2	1.12067580463352	5.01850041558644	13.9588279043795	1.11485775293392e-37	3.29565738355414e-36	74.5588270159164	up
FGFBP2	-2.91626996306914	-2.92041301051437	-13.9126695674371	1.77814512744923e-37	5.20076070747239e-36	74.3455582206829	down
KIF5A	-2.66688232611828	-0.0310361319665379	-13.9202724846891	1.64661443377278e-37	4.83311469162045e-36	74.3272978734618	down
MRGBP	1.55118895242378	5.23981399078156	13.9335475006772	1.43978699020897e-37	4.23103361271692e-36	74.3182693633053	up
CEACAM7	-5.29766800519792	6.065146867973	-13.956176239013	1.14518229549863e-37	3.3812799344883e-36	74.3140705668001	down
ENTPD8	-3.27381653310074	3.44696557411204	-13.9446645548808	1.28665501993672e-37	3.78550656220671e-36	74.3066908975755	down
DACT3	-2.16899262266584	1.65277089052219	-13.9194148831722	1.66095174093338e-37	4.86944825841329e-36	74.2158200755809	down
SLC35G1	-1.3789461288932	3.37514787556439	-13.9149082070008	1.73836451644383e-37	5.09039814408835e-36	74.0822710170383	down
HRK	-3.33640980461998	-3.53431512718472	-13.8855742275593	2.33800627630212e-37	6.79826596902304e-36	74.0770631129557	down
BLACAT1	5.01277008302299	2.3272210953238	13.8802121719642	2.46808000681809e-37	7.16810012260567e-36	74.0276616462461	up
FER1L6	-3.89365467707218	0.698953788111576	-13.9003020689607	2.01484238350252e-37	5.87233253180024e-36	73.9962336115099	down
TPSG1	-3.48698068321836	1.21902774794082	-13.8993797904494	2.03370327218403e-37	5.92036265219756e-36	73.9741785690866	down
AF186192.2	-2.86147457179788	-3.49518449603921	-13.8730096127616	2.65422342222007e-37	7.67286610462945e-36	73.9537639749319	down
JOSD1	-0.879582007463812	6.42200798679008	-13.9101623493214	1.8237766425797e-37	5.32795665231186e-36	73.906316721208	down
GMPS	0.93155318600742	6.3548751982699	13.9004698641354	2.01142971522293e-37	5.86926691903255e-36	73.8675383855756	up
RCL1	1.13581444398082	4.45271514831627	13.8780676865685	2.52209864987508e-37	7.31644043576947e-36	73.7999962108565	up
IGLV5-45	-4.09576273037402	-0.0527865693136287	-13.874559896302	2.61301053855542e-37	7.562520954485e-36	73.7854184113743	down
SKA3	2.18071733368857	4.48272956780138	13.861244791988	2.9888398704416e-37	8.61014461402648e-36	73.7102109391631	up
NEBL	2.40904371082325	6.38200019643702	13.8753711517757	2.59169894125262e-37	7.50958361054563e-36	73.6997340324699	up
GHR	-2.55774711098029	1.00073691081681	-13.8631985801518	2.93049191904626e-37	8.45185146164838e-36	73.6818451857633	down
BUB1	1.54864917130002	5.25258397567919	13.8670622197218	2.8184301528077e-37	8.13809431230572e-36	73.6490483398149	up
SLC22A17	-1.92705158392183	2.08671514228878	-13.8595957438232	3.03898732508589e-37	8.74447498714818e-36	73.5976548110079	down
C1QTNF9	-2.61216045494995	-3.64871384697169	-13.8356252973046	3.87013745394763e-37	1.10338861516734e-35	73.581826476836	down
CMSS1	1.5064299347311	4.71686060432974	13.851721602189	3.29024858783152e-37	9.44559701409693e-36	73.5399891610262	up
S100B	-2.31545593951638	1.06573772620371	-13.8410386422893	3.66455589177297e-37	1.04597616561846e-35	73.473076642464	down
EZH2	1.35342315211244	5.13389852153495	13.8467932871967	3.45793869081325e-37	9.88135790716185e-36	73.4411909508153	up
MOGAT2	-3.84945558790962	3.50292372307528	-13.8547412390387	3.19153395174875e-37	9.17280064444226e-36	73.3859468542397	down
SYNDIG1L	-2.65340855075258	-3.96105579319715	-13.8136324603514	4.8304884346883e-37	1.3662203978929e-35	73.362937691884	down
XPOT	1.36096640617167	6.77849186735738	13.848091703558	3.41294962906474e-37	9.76402079725875e-36	73.3382565171954	up
ACADS	-2.32176458209412	5.64743080394567	-13.8510098031077	3.31395776475842e-37	9.50268788808063e-36	73.3045029208552	down
SF3B3	0.948220781457462	7.87732902167355	13.8494791425336	3.36552070534433e-37	9.6394251446504e-36	73.2978178087119	up
ADORA3	-2.24114211131014	-0.120624345406692	-13.8134895230204	4.83744984950706e-37	1.36663455350676e-35	73.2867166957724	down
PPP1R16B	-1.97553374138125	2.74207777168701	-13.8273904919545	4.20512377276032e-37	1.19615082510977e-35	73.2174768911668	down
NDE1	0.988245944185286	5.05556041935858	13.821350902017	4.46904168347986e-37	1.26832015174649e-35	73.1627030584462	up
NPR1	-1.86784778947136	1.8226849794816	-13.8090549640063	5.05846417935906e-37	1.42745150922867e-35	73.1192188445748	down
NOP58	1.21008008866052	6.0061863527385	13.8196774711878	4.54504518682945e-37	1.28841925187876e-35	73.0886016903931	up
SI	-4.43753590533306	1.7604133903424	-13.8183700105052	4.60532260800498e-37	1.30401965099786e-35	73.0870496637062	down
B3GALT5	-3.49847113618394	3.95374704414303	-13.82455615537	4.3269857612134e-37	1.22940792010887e-35	73.0717143425822	down
RAN	1.09857510909723	8.55033038106198	13.8276580768968	4.19379725773429e-37	1.19429545961664e-35	73.0642221949832	up
METTL24	-3.02424509627644	-2.34095648254788	-13.7845907884533	6.47150854137484e-37	1.81589361001264e-35	73.0532793929215	down
CHRM2	-4.6789258972101	-2.32826949436577	-13.7842223247972	6.49555484908665e-37	1.82058612292157e-35	72.995423311632	down
BMP5	-3.57786242499945	0.0661366396741287	-13.7904823597018	6.09885275999358e-37	1.71714131898302e-35	72.9652806063682	down
SPRY4-AS1	2.93742685023962	-1.63868956273419	13.7590989982657	8.36367127823135e-37	2.33628350166415e-35	72.8096529399094	up
MYLK	-2.82942299578813	6.05739619589539	-13.8001821326764	5.53134919074292e-37	1.55912553549954e-35	72.7739247835691	down
CNOT9	0.729850324674531	6.1206375330133	13.7899863381449	6.12938490817024e-37	1.72378550002286e-35	72.7620928392977	up
ECT2	1.82827177326312	6.33796337417793	13.7850522913156	6.44151553682157e-37	1.80951997469967e-35	72.7561745049638	up
INPP5A	-0.846451498389038	4.80084872943253	-13.7727363765476	7.29150370343589e-37	2.04137470237747e-35	72.5911703479619	down
BCAS1	-2.99229628073461	4.88049872451708	-13.7622911592511	8.09940629675646e-37	2.26500944818518e-35	72.4239684754761	down
AC135068.3	-3.30320496197949	-3.921942434928	-13.7148260747186	1.30508352809744e-36	3.62927087159178e-35	72.3767158098608	down
KIT	-2.24718139636372	2.59634140303346	-13.7428679140531	9.84632529377382e-37	2.74735682523581e-35	72.3652338822916	down
FAM227A	2.58581312590537	0.928086294955036	13.6939304707776	1.60970518355673e-36	4.44654228537822e-35	72.1697168740714	up
KIF5C	-2.13031538727207	0.342931646017219	-13.7017681656077	1.48792168744126e-36	4.1147075719107e-35	72.1461678385116	down
LINC01624	-2.37962814220934	-4.11713092402471	-13.6881390078362	1.70603133447672e-36	4.70217793862814e-35	72.1144527007012	down
PDE9A-AS1	-2.96406557655889	-3.52182095871656	-13.6852445702219	1.75630485591154e-36	4.83538150861757e-35	72.0820485198739	down
XDH	-2.70136365959406	4.22903627890892	-13.7233280303209	1.19825905151357e-36	3.33967693718374e-35	72.0652026574351	down
MACIR	-1.36404297331811	4.76754551860166	-13.7177343945152	1.26751371517048e-36	3.52874115037552e-35	72.0235120581702	down
TTLL4	1.11910159043599	5.0856672189769	13.7044689952608	1.44811991411965e-36	4.00909901836623e-35	72.0016538419954	up
ANO10	-1.15325692179311	5.46517347051608	-13.71307253031	1.32827016324361e-36	3.68962285233512e-35	71.9544953403018	down
LINC02156	3.22539933588277	-1.65785681901544	13.670210752077	2.04217297833256e-36	5.59762540400505e-35	71.9254534507724	up
VIT	-3.0575945202039	-2.03146809166535	-13.6688450604623	2.07033373832041e-36	5.66856465510835e-35	71.8922999650856	down
CYS1	-2.25859809374971	0.702629123619053	-13.6747475048714	1.95133678092671e-36	5.35454566342373e-35	71.8417125315765	down
CEACAM1	-2.19461820895475	7.51541451376554	-13.7082723789846	1.39386306646786e-36	3.86750331422516e-35	71.8342854332909	down
CELF4	-2.88289648711596	-3.13403627651625	-13.6591106409042	2.28258932799377e-36	6.24284414557239e-35	71.8194473101736	down
ITM2C	-2.34554228565207	8.76295380041912	-13.706665038653	1.41654073516636e-36	3.92604450579385e-35	71.7987517524539	down
CRADD	-0.925015592400375	3.03557022317309	-13.6806719156079	1.83875310243248e-36	5.05118683752198e-35	71.795639295948	down
DNER	-3.31093506353234	-1.7448127668682	-13.6547626998649	2.38427316084547e-36	6.49949726444948e-35	71.7353898212039	down
SLC22A23	-1.49022073934339	5.01803427046665	-13.6886568386126	1.69718959555774e-36	4.68300005939634e-35	71.718452475154	down
CDHR5	-2.69651212861255	6.62540636052904	-13.682178910595	1.81116334209865e-36	4.9808995406985e-35	71.5837421344369	down
ARMCX1	-1.82197638153977	1.70651436890938	-13.6503579635617	2.4918891762265e-36	6.78541695620668e-35	71.54302875861	down
OGFOD1	0.725522755649536	5.13869100043113	13.6580741934791	2.306428920941e-36	6.29419642190057e-35	71.5051458539283	up
HTR7	-2.60193752825213	-2.3890112820036	-13.6231254706161	3.27342975236173e-36	8.87467143658288e-35	71.4555053952232	down
VSIG2	-4.36259684745924	3.31636643774534	-13.6582765524753	2.30175499434096e-36	6.28834405651765e-35	71.4175813131087	down
PDGFD	-1.80033684243217	2.23676694185817	-13.6377550429564	2.8272921525095e-36	7.68189182552335e-35	71.3732958838929	down
IGKV3D-15	-3.72525025813365	-0.961122168221301	-13.6193196236857	3.40057035472773e-36	9.2093223953035e-35	71.3234131825024	down
LINC00294	-1.01677678364807	2.91154014450963	-13.627480969577	3.13373093038214e-36	8.50520574893344e-35	71.2696467231892	down
SULT1B1	-3.19216152310296	5.33564252423298	-13.6466991379535	2.5849524422244e-36	7.03112720636114e-35	71.2513920337117	down
UCHL1	-2.56951370364168	1.50289444091799	-13.598958471998	4.16918746261307e-36	1.12663227726113e-34	70.9980595079827	down
CNN1	-3.43353491334592	4.58060170673591	-13.6110611098444	3.69364014432934e-36	9.99212052537234e-35	70.9144668933822	down
BEND5	-2.39687700615226	-1.22550637752341	-13.5701505577017	5.56112066921932e-36	1.4946488752158e-34	70.9043948212046	down
ARNTL2	2.47507746375488	4.44339994114954	13.5769378976204	5.1963236464535e-36	1.39811474214806e-34	70.8933716172666	up
C1orf210	-1.70118127994854	4.50288809560592	-13.596424964077	4.2762108373113e-36	1.15429834556348e-34	70.8152927354013	down
EPHA5	-2.74350592812011	-4.03005857839187	-13.5565071098319	6.37342435168137e-36	1.7092740324396e-34	70.8095570021648	down
ACSM5	-2.86017613805062	-2.8693177395856	-13.551968085641	6.66907354008611e-36	1.78663617758708e-34	70.7543317445902	down
SEMA3D	-3.37763434650327	-1.03169648937816	-13.5594900847864	6.1862787841115e-36	1.6608755599546e-34	70.7510283610517	down
GSN	-1.93680709472876	8.22119012483451	-13.5929362782506	4.42807910052932e-36	1.19399646982928e-34	70.6753646323559	down
B3GNTL1	1.69434420135599	2.65158029134541	13.5481329045434	6.92950470092283e-36	1.85440706533523e-34	70.6722112669068	up
AP003548.1	-2.38586958193268	-4.16074751343885	-13.5398335455237	7.52829709994687e-36	2.01248380862128e-34	70.6456661508453	down
RBM47	-1.09825717503279	7.30699459691522	-13.5861457559428	4.73926598369105e-36	1.27652103597555e-34	70.6368155960882	down
IGHV3OR16-15	-2.83461485126597	-4.20461247313541	-13.53068387614	8.24835713441169e-36	2.19552897985663e-34	70.5546766888964	down
SHISA3	-3.00810095432155	-0.41993379746526	-13.5334045974972	8.02735298110295e-36	2.14128779466953e-34	70.4746603723651	down
ADAM33	-2.53875311847876	1.07388698631507	-13.5356651439141	7.84822469784307e-36	2.09575418059158e-34	70.4103585560518	down
B3GNT6	-4.59916169751249	1.53644022207048	-13.5323477044042	8.11249457480788e-36	2.16167982448337e-34	70.2400133890072	down
POLR1C	1.36712975479229	5.01434857963034	13.5219860975105	8.99637424698558e-36	2.39207337063432e-34	70.2137933139612	up
AC007128.1	4.41345659886855	-0.92202317779192	13.4944377062796	1.18413515073625e-35	3.13178553004829e-34	70.1872680467501	up
AUNIP	2.32554399036654	2.22606641756956	13.4831001396714	1.32580838305318e-35	3.4879282763053e-34	70.0601654557827	up
IGKV3D-20	-3.76727398529714	0.656455108601576	-13.5019244584214	1.09895851189744e-35	2.90960676935913e-34	70.0271391582989	down
ANKRD13A	-0.869432763267509	5.33185716212669	-13.5135076727176	9.79052810055935e-36	2.60045212722229e-34	69.9798885153753	down
RTKN	1.1693143628402	6.25362015052531	13.5096062789191	1.01790686811693e-35	2.70076655797812e-34	69.9798045970327	up
NR3C1	-1.93560936805628	3.69612193456151	-13.5042410950168	1.07386049550516e-35	2.84618824933408e-34	69.9299460678887	down
RPH3A	-2.72899657475972	-3.6721488509619	-13.4645225028573	1.59536831638219e-35	4.18380292337317e-34	69.8998235898379	down
MASP1	-3.49009081487865	0.396969963604233	-13.48500853067	1.30083077744683e-35	3.42584258030779e-34	69.8963523491976	down
ATP11A	1.99660410823884	6.28441094173039	13.4938004831506	1.19168169246771e-35	3.14839517071624e-34	69.8691873585303	up
RRM2	1.59238999055044	6.80056498377045	13.492683236341	1.20502895581634e-35	3.18027864867835e-34	69.8019429892426	up
LRRN4CL	-1.95025146770823	1.03954661278212	-13.4691803809121	1.52304392178496e-35	3.99835215834171e-34	69.7963648657507	down
RELL1	-1.43227286402946	3.85170246974558	-13.4871896553612	1.27285734937581e-35	3.35572710104263e-34	69.7759693300446	down
IGKV2-24	-3.83152465482318	1.2174424133442	-13.470532872132	1.50266222630153e-35	3.94901539197488e-34	69.6765207603161	down
DPP10	-4.26592503974949	-1.41804832366637	-13.4487847996727	1.86600850473295e-35	4.87811119202586e-34	69.6331153838018	down
PRR11	1.50408129803234	4.90864438351672	13.4584174176495	1.69537121265478e-35	4.4413723622561e-34	69.6031437521344	up
SNTG2	-2.6423029321329	-4.05414750813846	-13.4336673386992	2.16895047264874e-35	5.62863024013781e-34	69.5979633136707	down
DIRAS2	-2.90704805442987	-3.50591479739016	-13.4270092764326	2.31747083391492e-35	6.00778335786848e-34	69.5277470353621	down
SLC2A4	-2.12344824883426	1.4434930426305	-13.4447426889641	1.9426139561906e-35	5.06771516944958e-34	69.5031721860484	down
LINC02033	-2.32622801886062	-3.97383583104742	-13.4224261625229	2.42555285282393e-35	6.26185560478252e-34	69.4878829721648	down
PRPF4	0.859498277403087	5.68476481921251	13.4560645455765	1.73555847825582e-35	4.54186519241241e-34	69.467140962969	up
TLL1	-2.90436397706988	-1.19778938494044	-13.4263140894467	2.33355098335106e-35	6.04316781219694e-34	69.4631238136468	down
RFC3	1.85233599657079	5.04045213403974	13.4402366510643	2.03171110840497e-35	5.28351149226526e-34	69.4401689698716	up
WDR12	1.06257660846206	5.57114324651738	13.4480868142788	1.87901818304094e-35	4.90696124459882e-34	69.4079470695112	up
LINC02452	-2.83829074627489	-3.58578043328507	-13.4098521776596	2.74857239983783e-35	7.08106304998636e-34	69.3600395835825	down
MIR497HG	-2.30246612927548	-3.78337846280975	-13.4081751821522	2.79477550242928e-35	7.19264117659362e-34	69.3471744951848	down
LINC01016	-2.7006983009622	-3.64484128067045	-13.4027655514697	2.94915736557338e-35	7.56646039891845e-34	69.2916285795928	down
RHOU	-1.457062302921	4.99066224470783	-13.4441023395772	1.95503406366805e-35	5.09476958667205e-34	69.2877646229765	down
AOC3	-2.49953913900223	4.06034385266761	-13.4384157942531	2.06885944302344e-35	5.37449473490133e-34	69.2398098530844	down
CALCOCO2	-0.860806240185627	6.70845486726854	-13.4412502664358	2.01132055769507e-35	5.23596234396409e-34	69.217097322222	down
MAOB	-2.74016106894676	2.22788455245621	-13.4255672377659	2.35095008054734e-35	6.08189073386966e-34	69.2086643458131	down
THUMPD2	1.19101454143169	3.46070777190821	13.40752245765	2.81296732213052e-35	7.2319731743006e-34	69.20469353437	up
SLITRK2	-2.95525160420698	-3.76240176998493	-13.3904158290608	3.33418675243664e-35	8.51913842264412e-34	69.169372739999	down
TOM1L2	-1.23474916824153	5.58297523357894	-13.4228851311829	2.41450660498318e-35	6.23981795285725e-34	69.0614473565848	down
PRSS22	4.46190790233743	3.945752941529	13.3813016541231	3.65010280669581e-35	9.28814799153167e-34	69.0594587405485	up
TMEM255A	-2.54588097754355	-0.674837360415463	-13.3821564482651	3.61924814557851e-35	9.21907050688805e-34	69.0180027549318	down
TSHZ1	-1.24543067889617	4.74022915795067	-13.4134764576311	2.65130316966875e-35	6.8375568569642e-34	69.0021658996295	down
PRELP	-3.15877187976971	2.99995442447326	-13.4073726237712	2.81715990624183e-35	7.235269879037e-34	68.9642024754419	down
TFAP2A-AS2	2.81841228940953	-1.30771666770276	13.3692280896298	4.11497115380379e-35	1.04283687925297e-33	68.9632543433491	up
RRP12	1.39886742204994	5.84738008132806	13.3992521801017	3.05394560869331e-35	7.82723111110561e-34	68.9267050431551	up
UBE2C	2.04017185021597	6.20983413619443	13.3948601965275	3.19017166157242e-35	8.16795650652441e-34	68.8999227926525	up
PALM	-2.22689711327758	2.34322883856527	-13.3900399359019	3.34666029754705e-35	8.54223014962189e-34	68.879171054347	down
DENND2A	-1.60632260904285	2.97821056138994	-13.3905140219315	3.33093598348464e-35	8.51913842264412e-34	68.8728073310583	down
IGKV6-21	-3.89512941054021	-0.792474567343626	-13.3690310486898	4.1230277903368e-35	1.04381460178781e-33	68.8252377152272	down
KCNA6	-3.06318771550118	-2.95361343029641	-13.3549536544881	4.74122399342499e-35	1.19424082776635e-33	68.8096579481598	down
PUM3	1.16462053401895	5.56903386718373	13.3811363033459	3.65610149736183e-35	9.29389972657591e-34	68.7520475701189	up
ANKRD33B	-2.01410378454012	0.16004020202157	-13.3562211162201	4.68197270347446e-35	1.18051240751601e-33	68.7419530170168	down
PLEKHN1	3.24904954645545	1.63632384466238	13.3454819030119	5.20831641423035e-35	1.30659893414915e-33	68.7264893618843	up
PRKACB	-2.26742105370411	5.32691172535996	-13.3897817605074	3.3552544526259e-35	8.55538266120333e-34	68.7172843021696	down
AF111167.2	-1.6373897794486	-0.713428693503471	-13.3442389843192	5.27292008059914e-35	1.32147244076386e-33	68.6784442469482	down
PAQR5	-2.06575716252289	3.74612499712971	-13.3727221446212	3.97468338402536e-35	1.00831228173729e-33	68.6231703381198	down
IGKV1-27	-3.72542603049998	1.51568367479219	-13.3655226178297	4.2691414845323e-35	1.0797062710779e-33	68.6211788910232	down
S100A11	1.84599089282731	8.53169141742783	13.3752132830734	3.87758328260392e-35	9.8468435126472e-34	68.576962772555	up
ATP6V1G2	-2.04222955203724	-2.29635648217316	-13.3296658149163	6.09266363028458e-35	1.52537472822261e-33	68.5646947633516	down
CALB2	-3.42121806964356	0.391454257198764	-13.346294072918	5.16652864207239e-35	1.29742493505618e-33	68.5337136548231	down
KLF9	-1.86739501741887	4.43620126891043	-13.3595870227114	4.52818057326957e-35	1.14405586617942e-33	68.4620286464036	down
LPCAT3	-1.21170092668123	4.02455971188933	-13.3529885637896	4.83456864952357e-35	1.21652035623285e-33	68.4479291016904	down
SOX4	1.66615812774591	7.19231001635752	13.3573267889912	4.63088765854527e-35	1.16881723938167e-33	68.4450117758715	up
AP000866.2	-1.95356163351468	-0.347895873133451	-13.3199131658083	6.71099344254686e-35	1.67512056199957e-33	68.4147161593789	down
HILPDA	2.47685830146405	4.55370993952866	13.320140130474	6.69591642214191e-35	1.67303696654141e-33	68.3485848743395	up
CAB39	-0.80984775907138	6.77118064882922	-13.3512800463138	4.91721258052653e-35	1.2360649339178e-33	68.3268300638484	down
MARVELD3	-1.16197948227063	5.03589047077852	-13.320702973453	6.65867283844685e-35	1.66540508487553e-33	68.0765353254565	down
KPNA2	1.29390405309738	7.01996154169366	13.3082671806	7.53177413054866e-35	1.87810869267372e-33	67.9543905217632	up
RCC2	0.91024803854465	7.39011954011016	13.296379729357	8.47277193809939e-35	2.10852435588678e-33	67.809913686631	up
CCL13	-3.47712116948805	0.0559483382893924	-13.269346725987	1.10717201997148e-34	2.74430743654146e-33	67.8042921385951	down
SIAE	-1.54525998207775	6.361920034407	-13.2967661238573	8.44041813062398e-35	2.10257750646736e-33	67.7854873763553	down
AC022034.1	-2.30538736679953	0.386570123640646	-13.25906856438	1.22563752270752e-34	3.02287444960632e-33	67.7497068528108	down
MPEG1	-2.31873751620725	4.28805832050643	-13.2812387676563	9.8427410913243e-35	2.44700386271413e-33	67.684734195505	down
FAM189A1	-3.66418783500239	0.565778095605571	-13.2609548246337	1.20298817608209e-34	2.97586955677382e-33	67.6630938907307	down
SALL2	-2.19909482503559	0.343541045590396	-13.2465088369708	1.38767217437168e-34	3.41911971526802e-33	67.6388494963481	down
SH2D6	-3.49995813177653	-1.57694039871235	-13.2411242409794	1.46351806778887e-34	3.59886475601375e-33	67.6379525203567	down
LRRC66	-2.02737288045078	2.56518699030312	-13.261981331809	1.19083808660567e-34	2.94874757680315e-33	67.6132258773342	down
SLC9A3	-3.6257355565771	3.37989138231227	-13.2705254282228	1.09433751407018e-34	2.71791457915072e-33	67.5869053431137	down
MPPE1	-0.997047340380767	3.41444681370757	-13.2595589540549	1.21970859600505e-34	3.01123886844901e-33	67.5854589475865	down
FTSJ1	1.12571963549754	5.55656290950564	13.2604701512196	1.20876778741832e-34	2.98719442972236e-33	67.5627088446067	up
TXNRD3	1.46698685831644	3.01091814585884	13.2314620729351	1.61011871893261e-34	3.95545073827901e-33	67.5210443748795	up
PAPSS2	-2.04036707454902	6.36399549361563	-13.2695563772646	1.10487827952123e-34	2.74135518035701e-33	67.5080813164356	down
CREB3L3	-3.4642532246528	-0.633481618022416	-13.2295850639627	1.64025123849008e-34	4.02152722288972e-33	67.4698518182749	down
CASC19	4.98286818059616	4.30282927502223	13.2085949903094	2.01800422017077e-34	4.91130191726084e-33	67.3661964685311	up
PPP1R1A	-3.44686642151208	-1.67314420100745	-13.2113581919669	1.96370621610483e-34	4.7909421235115e-33	67.3488754403285	down
LMO2	-1.34601485336382	2.4250552832433	-13.2276373614597	1.67211274283818e-34	4.09560540883745e-33	67.334902420333	down
SNHG1	1.80158131983919	5.3974953458523	13.2303301182222	1.6282238576174e-34	3.99597959765313e-33	67.3314679969379	up
NXPE4	-4.52772460049603	3.23573207584676	-13.2453952425912	1.40302981343745e-34	3.45353704869985e-33	67.3267897428107	down
IGHV3OR16-11	-2.7882030234426	-4.28360575205385	-13.2012079875201	2.17061896818209e-34	5.27212735695338e-33	67.3193104581814	down
MCIDAS	3.85252754029082	-0.433373294159109	13.2006273657546	2.18309103919441e-34	5.29500744638167e-33	67.3143609393958	up
MAPK10	-1.98597962910764	0.733633377124799	-13.2132731614411	1.92693272145487e-34	4.70584227780839e-33	67.2966667371187	down
SYNE3	-1.61888853276884	2.51214818153528	-13.226288443257	1.69453972432963e-34	4.14645197702351e-33	67.29190311859	down
EDIL3-DT	-2.2711470180635	-1.3839635690819	-13.1949033055327	2.30993366010991e-34	5.59719890097394e-33	67.2181655301514	down
IGKV1OR2-108	-3.5188701685749	-0.779098933269209	-13.2011651312853	2.17153711174943e-34	5.27212735695338e-33	67.1975432324481	down
KIF23	1.51731472093681	4.67226011543445	13.2109183394043	1.97225104738505e-34	4.80707189108232e-33	67.1882775071377	up
NOM1	0.948940955715781	5.01899187293654	13.2085467326937	2.01896567291765e-34	4.91130191726084e-33	67.0832225393915	up
CAD	1.35900853490165	6.60028900997983	13.2135177753172	1.92228505165352e-34	4.69910803039902e-33	67.0458974705821	up
ULBP3	2.26905625784492	2.36198040539408	13.1749338366934	2.81273768395014e-34	6.8022832257475e-33	67.0273445523152	up
CNRIP1	-1.49467285539119	1.97805774695647	-13.188747408662	2.45455033627334e-34	5.94182822883072e-33	66.9850761932725	down
AC012101.2	-2.84836596523741	-4.1047997831833	-13.1648585791017	3.10640702892531e-34	7.49790147049633e-33	66.9633627910376	down
RPL15P21	-2.47131224908678	-3.85398500866948	-13.1583285000747	3.31286117487562e-34	7.9729953212568e-33	66.9002572033198	down
SEZ6L	-3.16264569939367	-2.91242035501571	-13.1581012961804	3.3202854041121e-34	7.97924960377176e-33	66.879052507934	down
IGLV10-54	-4.31505793219807	0.169278124925517	-13.1733206882623	2.85782539081349e-34	6.90460612643481e-33	66.7964966688131	down
FAM89A	2.01210597895706	3.01989947097871	13.1416862037424	3.90294512264126e-34	9.33889496573479e-33	66.668494305476	up
AC021613.3	-3.55981594404175	-2.96094882397578	-13.1364807427148	4.10818988047464e-34	9.81111514106437e-33	66.6621244465164	down
LUZP2	-2.95472166973902	-1.37025277710944	-13.1368245124302	4.09430990145192e-34	9.78736908269194e-33	66.6277479884547	down
PNMA8C	-2.37673053800376	-4.22636669658927	-13.128185279513	4.45771602231908e-34	1.06356312889515e-32	66.6085854494019	down
MEF2C	-1.67021663481327	3.29283832705825	-13.1580525938243	3.32187898310759e-34	7.97924960377176e-33	66.5538195224495	down
GAB1	-1.17843786758075	4.66003100892481	-13.1600000953309	3.25874538157247e-34	7.85035551659623e-33	66.5122913776227	down
TNNT3	-2.75467061908671	-3.81455538504566	-13.1174215136959	4.9557558561166e-34	1.1789956587456e-32	66.499704674326	down
HDAC9	-2.10016843587573	1.83893570349948	-13.14274371739	3.86251429370308e-34	9.25105663350214e-33	66.4978473275858	down
GINM1	-0.91844869552074	4.74169995386434	-13.1571668598378	3.35099420256522e-34	8.04141572103995e-33	66.4908237991681	down
PPA1	1.22350064991328	8.30784282514288	13.1612121953579	3.22005687902895e-34	7.76467837725885e-33	66.4613009254621	up
SVOP	-2.98211027538598	-3.13076002590806	-13.1109886054264	5.27948331433756e-34	1.24884143366076e-32	66.4267487931478	down
CFAP157	2.00836267549614	1.31301353941045	13.109678253464	5.34796404305142e-34	1.26383777637169e-32	66.4103471228044	up
IL6R-AS1	-2.22350599814235	-3.89516516360644	-13.1053785465776	5.57894939544228e-34	1.31717246837693e-32	66.3858366719566	down
SRI	-1.41160260447565	7.13272803342112	-13.1554076041066	3.40957933592333e-34	8.17411300582351e-33	66.3799202745371	down
PGR	-2.57741238157241	-0.622683985707967	-13.1115387923595	5.25099088978421e-34	1.24446982374571e-32	66.3571328657918	down
TFAP4	1.4097255693587	4.79755805271243	13.12742635512	4.49113544421285e-34	1.07050928359133e-32	66.3495686592488	up
LINC01505	-2.39405171275724	-4.40398143930595	-13.1004133776591	5.85807507997598e-34	1.38045122808799e-32	66.3388928624885	down
IGLV2-18	-3.95136405168885	0.186998837046259	-13.1226871306595	4.70554855976716e-34	1.12054255502271e-32	66.3246500170652	down
PVT1	2.98961950263097	3.7700629813657	13.1048282471689	5.60922070464261e-34	1.32306295956471e-32	66.3126815132132	up
KIF20A	1.69003885212529	4.60117258705033	13.1168712396429	4.98265638552747e-34	1.18426214532121e-32	66.2906358714129	up
CEP55	1.73755791941946	5.19444782200837	13.1151428019322	5.06810201086724e-34	1.20227179477262e-32	66.2164448799393	up
AC021491.4	-2.46529816113064	-2.78317005526783	-13.088027440711	6.61651224764443e-34	1.54453625341491e-32	66.205015910592	down
MCM10	1.96721293491994	3.60769869340842	13.0961046522391	6.1115466942218e-34	1.43745659758797e-32	66.187435413252	up
NTRK3	-2.86659341961923	-1.53614198184164	-13.0892926947242	6.53475028965007e-34	1.52832010301967e-32	66.174024323682	down
MFSD4A	-2.18591981549767	3.06360078213944	-13.1163146306262	5.01001460231718e-34	1.18962724955308e-32	66.140103116137	down
EML1	-1.86407946216743	2.77889546003399	-13.1110035343934	5.27870816157786e-34	1.24884143366076e-32	66.1221571707095	down
IGKV1D-16	-3.87050045314943	-1.03809769149276	-13.0760162696226	7.44527003087793e-34	1.73636827615062e-32	65.9719595339849	down
SPEG	-2.81689973007758	1.64058186120327	-13.0916451812984	6.38539662647489e-34	1.49620495316487e-32	65.9650525164457	down
FANCI	1.4166659051657	5.40583889513221	13.0931882902703	6.28928035582048e-34	1.47507357477408e-32	65.9562803123985	up
COLEC12	-2.37952499051829	2.15025611947182	-13.088550683889	6.58257689580487e-34	1.5380586861523e-32	65.9223602788555	down
CSNK1E	1.04697870440481	6.02016538651704	13.0946073493534	6.20216364319814e-34	1.45643120362629e-32	65.8983689447575	up
AC073840.1	-2.91399834796159	-2.61801383071822	-13.0548454770624	9.16558774970284e-34	2.13357375510639e-32	65.8720182096487	down
CES2	-2.2709783148746	7.13692695052039	-13.0999446188911	5.88513528752607e-34	1.38551466271956e-32	65.8231031230822	down
PCK1	-3.38359284323327	4.79550299260318	-13.0945782741083	6.2039364653081e-34	1.45643120362629e-32	65.8101825799428	down
NEURL1B	-1.51797660852258	5.57391662727204	-13.0913139089892	6.40622076193462e-34	1.49967094503255e-32	65.792546893631	down
AL022318.1	-2.6272990096451	-4.26254788732044	-13.0410535184549	1.0493880703402e-33	2.43368835674159e-32	65.7610034467275	down
LHFPL4	-3.80778777159099	-3.23756131872508	-13.0408211817622	1.05178262211838e-33	2.43694014617753e-32	65.7319573673172	down
FCRL4	-2.99620912499677	-3.46069446860691	-13.0368592212354	1.09346420391189e-33	2.52645107559976e-32	65.7106617863044	down
ZNF473	1.16377504486347	3.6336127875912	13.0472391848764	9.87595289187231e-34	2.29463612004521e-32	65.655979968792	up
C5orf34	1.80790524171303	1.63932046053035	13.0311767772693	1.15613444788953e-33	2.6687705207968e-32	65.6353447188018	up
TWNK	1.49691353992705	4.80937061637779	13.051090460888	9.50967496684179e-34	2.2115999003803e-32	65.6099427260464	up
OTX1	5.16341087115027	0.615666106263786	13.0199337126281	1.29086820398945e-33	2.97150689068349e-32	65.5583033589455	up
CLU	-2.74691326133976	5.39274421775004	-13.0693172407281	7.95161164849284e-34	1.85271806179176e-32	65.5566068123045	down
PTH1R	-2.39459009451308	-1.47314168686697	-13.0171249374417	1.32690149737411e-33	3.04880759022346e-32	65.4850424873807	down
ADRB3	-2.66503176135316	-4.31257724243456	-13.0098480813338	1.42498395820202e-33	3.27114738549035e-32	65.4583913730774	down
C1orf109	1.00043252502904	4.22281534653206	13.0269098400049	1.20553423071116e-33	2.78022138308999e-32	65.3881107695758	up
EPHA6	-3.0904121690524	-4.00801469801252	-13.0013566945971	1.54860203711818e-33	3.54183948894158e-32	65.3711236965653	down
MIR4435-2HG	2.20829918566276	3.17462802298717	13.0071775664401	1.46276290609037e-33	3.35168189938367e-32	65.3559663754167	up
NEDD4L	-1.21855381707978	5.99877298499029	-13.0410523370445	1.04940023266441e-33	2.43368835674159e-32	65.2949925357144	down
CCL28	-2.62442307508581	4.36443751899214	-13.037641453692	1.08510642034625e-33	2.50947262476541e-32	65.2871507458461	down
FAM181B	-2.99098363974502	-3.14169633208771	-12.9924681764918	1.68945692566124e-33	3.85335675494166e-32	65.2751995286891	down
PGM1	-1.51802750813334	5.98532916146556	-13.0386724788218	1.07418754939299e-33	2.4865341401731e-32	65.2657387684718	down
GRIN2D	4.8389744059654	4.65323237747198	12.9872258591662	1.77844077147571e-33	4.05259541885038e-32	65.197970503639	up
MFAP4	-2.67157285655319	4.8049566477001	-13.0243760231547	1.2358583831211e-33	2.84751392611433e-32	65.1382396276495	down
IGHV6-1	-3.66122016608255	1.46722234871738	-13.0078559951436	1.45307187764764e-33	3.33254796588541e-32	65.121240754334	down
AC126178.1	-2.76001470714234	-4.06800026168022	-12.9748076868793	2.00829998596396e-33	4.55966629689955e-32	65.1170457480464	down
CNN2	1.20599889497288	7.40734994235997	13.0186074866094	1.30775901075525e-33	3.00760377117356e-32	65.0956339084497	up
ENOPH1	0.992797577795981	5.804352434179	13.0062753798899	1.47575001949286e-33	3.37832608053518e-32	65.0478047022243	up
CLDN11	-2.45595008838074	-0.512404530743406	-12.9763825624552	1.9775852458518e-33	4.49814700797086e-32	65.0425236089191	down
CEP72	2.09926111031352	3.21974197424762	12.9730237147611	2.04366712306421e-33	4.63150486294434e-32	65.0190136142832	up
TEAD4	2.26525251032318	4.61325435945386	12.9812461707897	1.88565357883158e-33	4.29297011202673e-32	65.015384567902	up
AC104024.1	-2.44718609706359	-4.28580169038546	-12.9604964258937	2.31012045203719e-33	5.2258329898177e-32	64.9813907331274	down
ARRB1	-1.17242814667091	5.25839102370271	-12.9991750011541	1.58205224550277e-33	3.61501846281658e-32	64.9148979702627	down
PPARGC1B	-1.34930331638463	4.22189159899733	-12.9940021873811	1.66426741354643e-33	3.79938954712376e-32	64.9082502233892	down
PHF24	-2.62360735018573	-3.25409010262702	-12.940873555547	2.79869383167112e-33	6.30238472365722e-32	64.781621227164	down
WDR17	-3.11412474321217	-2.68985427712247	-12.9406710744657	2.80423770365549e-33	6.30915416747322e-32	64.7606057713985	down
TGIF2	1.89911315711602	5.07855999471117	12.962028103509	2.27576997052994e-33	5.15281577753597e-32	64.7478549606378	up
CKAP2L	1.76394361805965	3.69194030542189	12.9486607134319	2.59356835577532e-33	5.85637628455314e-32	64.7335014058527	up
LINC00659	5.14962235558483	-0.0474797554907418	12.934120728559	2.98960834160156e-33	6.71406079318485e-32	64.7265763453247	up
TENT5C	-2.12544809715176	4.51311881930933	-12.974934161145	2.00581591161465e-33	4.55818915709798e-32	64.6819289800336	down
TRIM9	-2.66101816507033	-0.801171422608088	-12.9346143468827	2.97522377382639e-33	6.68779730932168e-32	64.6429436165092	down
ADAMTS9-AS2	-2.7206466405494	-2.39825601532651	-12.9247315137811	3.27679898938316e-33	7.33914411486979e-32	64.6072456084794	down
CPT1A	-1.19574577515646	7.18748066230042	-12.9736661759508	2.03085944935651e-33	4.60667853745001e-32	64.6069230124711	down
AC142381.1	-3.39477924935087	-2.93398071428251	-12.9062354525793	3.92537573486734e-33	8.76021240076633e-32	64.4281840851384	down
TCN2	-1.7997452008032	4.36799869117	-12.9458721221305	2.66524305561075e-33	6.01275931084746e-32	64.4160933038641	down
AC034139.1	-2.1696788511145	-2.18462993385078	-12.9034309880181	4.03430356054853e-33	8.99523056670826e-32	64.4078260269666	down
CSRP1	-1.40779452027335	7.87511605556391	-12.9523889374149	2.50073321826592e-33	5.65188441266447e-32	64.3819117369266	down
LINC02595	3.48845201564867	-0.876704990935269	12.8968997748259	4.29979378628894e-33	9.5785997599399e-32	64.3694608933625	up
SLC30A4	-1.44510596796055	2.88099072124244	-12.9272688086199	3.19658496004825e-33	7.1659421723859e-32	64.3526412360971	down
MYORG	-1.31032845713516	6.28876958191578	-12.9428053899182	2.74634670719357e-33	6.19011110494464e-32	64.3271049491975	down
NFXL1	1.21123977907616	3.74200487362914	12.9103276913443	3.77166488945698e-33	8.43231662021492e-32	64.3180146966931	up
PDE3A	-2.4735825101756	4.03427261422669	-12.932864043392	3.02654295268357e-33	6.79087403850778e-32	64.2814930037044	down
MORN5	-3.69020086498909	-3.9857468034866	-12.8854049184084	4.81000644800607e-33	1.06769259199892e-31	64.2424741775148	down
ADRB2	-2.22944306884571	-0.763746552519876	-12.881276584015	5.00760594995214e-33	1.10759867901922e-31	64.145326048301	down
MIDEAS	-1.06882755975142	5.33777050493635	-12.9171369846689	3.52907284972418e-33	7.89705491602096e-32	64.1160900040962	down
DIAPH3	1.85513486055792	4.07993094942162	12.8839915374504	4.87676667589155e-33	1.08058196371961e-31	64.0819890877865	up
E2F6	0.990068511903752	3.46482320449051	12.8849769648716	4.83012392023417e-33	1.07120170188173e-31	64.0784014808908	up
MB	-3.01152981532427	0.831329457207166	-12.8908710309988	4.56027578268625e-33	1.01406991264189e-31	64.076268521224	down
EGFL6	3.3733448717269	1.27432688424763	12.8654036079869	5.84561553291609e-33	1.28836744471478e-31	64.0583202392572	up
TIMP1	1.95845849311378	7.93245813510296	12.9080138844918	3.85782301790858e-33	8.61719119930145e-32	64.0247280652639	up
RBFOX3	-3.33896546324027	-1.43180307626816	-12.8623697985754	6.02101313766422e-33	1.32350493028709e-31	63.9444783322269	down
NACAD	-1.97469581486191	0.160018356203817	-12.8610825022514	6.09701220516404e-33	1.33784484053472e-31	63.9099670745424	down
AEN	1.35244292570829	5.45247140042302	12.8831428176549	4.91729814481479e-33	1.08859260176527e-31	63.9034595942271	up
TP73-AS1	-1.66812232757009	1.52516740287453	-12.8684426761805	5.67501698484377e-33	1.25187752670986e-31	63.8927334898188	down
FCRLA	-3.20133553688881	-1.10706238931823	-12.856763283539	6.35905905655265e-33	1.39411434925005e-31	63.8833774464578	down
WSCD2	-3.28994989450556	-2.41280339972028	-12.8483667976307	6.90099938869302e-33	1.50760760810454e-31	63.8555530465591	down
DNAJB5	-1.76597760716399	2.11552887616483	-12.8714724200205	5.5098789127396e-33	1.21652841607122e-31	63.8530753555981	down
MGLL	-1.44787969083063	7.34152567805472	-12.8965709742989	4.31361013086859e-33	9.60077542198067e-32	63.8495758651919	down
INHBA	5.26485433707357	4.4312743507925	12.8432739742223	7.25187388587812e-33	1.58286950550321e-31	63.8195438870391	up
SLC35D1	-1.23297472479343	5.99264422281243	-12.8880512135127	4.68744850334559e-33	1.04141784845107e-31	63.8055895604027	down
ATP2B2	-2.50736908250607	-3.73633617322376	-12.8345482680045	7.89482706896041e-33	1.71717669082611e-31	63.7617706822647	down
EFHC2	-2.83854930686476	-1.71186429845351	-12.8396046858055	7.51563270936954e-33	1.63756480970759e-31	63.7602813720118	down
IGKV1OR2-3	-2.82917102877399	-4.18455575718274	-12.8335895081056	7.96884739997797e-33	1.73176149659836e-31	63.7540208130637	down
DIRAS1	-2.66475312274764	-1.07640987713916	-12.838407036456	7.60377470787248e-33	1.65531911569543e-31	63.7284524775775	down
AC022893.2	-2.32120208372332	-4.49376642305594	-12.8302816300568	8.22957646310483e-33	1.78374455491935e-31	63.726395882201	down
VEGFA	1.53748104020868	7.2415900365554	12.8742558875109	5.36238675692394e-33	1.1850159747901e-31	63.7107637098352	up
IGLV4-69	-3.98847214952104	1.87666824377914	-12.8647787718942	5.88131888615342e-33	1.29394220202354e-31	63.6912318075258	down
HHIP	-2.61459659796809	1.10339667436221	-12.8493190463271	6.83729515757118e-33	1.49500435279135e-31	63.6761600186653	down
LINC01013	-2.55295767144956	-3.53228938292305	-12.8233205937117	8.80633179544364e-33	1.90543267855983e-31	63.6512287331941	down
IGKV1-12	-3.69419882508583	1.10432460369407	-12.8522112037038	6.64738240773094e-33	1.45604029989955e-31	63.6317315783829	down
MPC1	-1.22943503906873	5.12905265418845	-12.8651042921846	5.86269152330423e-33	1.2909864832672e-31	63.6160140879229	down
AC095031.1	-2.27068583663952	-2.45264932903591	-12.8200194002899	9.09375439033734e-33	1.96420354385905e-31	63.6068437656923	down
LINC00582	-2.5169143271929	-3.77953877743362	-12.8171391274274	9.35215010026577e-33	2.0182621843985e-31	63.5944739941105	down
DDIAS	2.18580692886216	3.06174664520172	12.8169924624421	9.36550167126291e-33	2.01939060753918e-31	63.5197614407457	up
WASHC2C	-1.01298667939294	4.64245461941032	-12.8507499758102	6.74266754028961e-33	1.47561142358398e-31	63.5050532226686	down
TSPAN1	-2.45588650284089	8.11175263461118	-12.8612168522528	6.08903603423952e-33	1.33727495448082e-31	63.4796375665184	down
GIMAP6	-1.67036947636031	3.2424721048039	-12.8404820307005	7.45171029313893e-33	1.62506113682217e-31	63.4671269825479	down
FAM214A	-1.18420151882282	3.89033380242134	-12.8312253529734	8.15433730033192e-33	1.76897887978666e-31	63.3552246418974	down
MELK	1.56459854198049	4.85549664306219	12.8168995978881	9.37396536232246e-33	2.01946406302165e-31	63.3374607849049	up
PJA2	-1.28430482182028	6.15231777421347	-12.8320309170779	8.09065526413046e-33	1.75669677311395e-31	63.2563512800317	down
AC068189.1	-2.45010444794026	-4.17479057970167	-12.7807577707981	1.33196888451273e-32	2.84729823197514e-31	63.2480753104023	down
PAG1	-1.69788948556163	4.7390431299278	-12.8254071820648	8.62934610338073e-33	1.86876457731837e-31	63.2323108016854	down
GNL3	1.16380411217185	6.77373172331605	12.8228226932716	8.84909552935603e-33	1.91302055613322e-31	63.2187290229088	up
NUP107	0.982316653462213	5.55987306953087	12.8120874754689	9.82312858813252e-33	2.11256747257407e-31	63.1782890285817	up
HLF	-2.05348632559246	0.974434540367478	-12.7925899443546	1.18732289477785e-32	2.54465814543725e-31	63.1767263241424	down
NIFK	1.03993744344625	5.10403458425551	12.8047278409226	1.05518765945651e-32	2.26733106324532e-31	63.1486452118868	up
SYNC	-2.24496498170797	0.164645664112189	-12.7826935438311	1.30715703102303e-32	2.79907243309764e-31	63.1361480857049	down
DSCC1	2.10867962685164	3.65900451163932	12.7790389496757	1.35439280528815e-32	2.89274566428425e-31	63.1166918021087	up
TNFSF10	-1.40642770261261	6.08784314730229	-12.8159786017993	9.45831863914264e-33	2.0358723782487e-31	63.1004492958541	down
CFAP92	2.80502627702828	2.31449652224729	12.7617412216704	1.60208325301483e-32	3.41005066380151e-31	63.0357421619528	up
STX12	-0.958428414624631	5.55434673091579	-12.8015126827278	1.08869088575233e-32	2.33730087311647e-31	62.9899409890936	down
NGFR	-2.64904798240209	0.524971876708052	-12.765411111897	1.54601657242261e-32	3.29353196289619e-31	62.9132810086327	down
TMEM131	-0.926318265161309	6.37530167802618	-12.7940100113563	1.17104988517227e-32	2.51194747155029e-31	62.8902681672288	down
NUP43	0.90898576397542	5.49552485144009	12.7810146356729	1.32864970806365e-32	2.84264719381846e-31	62.8791499730134	up
CFAP251	2.59231356158463	1.15453875465758	12.7379912194709	2.01721734347474e-32	4.28632823727569e-31	62.8266053693843	up
LINC02163	5.06175877179849	-1.13571099764939	12.7331583025278	2.11399586781566e-32	4.48048177917861e-31	62.7938223488213	up
SLC41A2	-1.63048686703091	4.19349494196566	-12.7764443468862	1.38895639768572e-32	2.96402103028882e-31	62.7880630021818	down
C4orf19	-1.57980167017895	4.26593961804032	-12.7656058456507	1.54309674612175e-32	3.29013106392219e-31	62.6834590293227	down
TRHDE	-2.89129329347661	0.188039521612697	-12.7296806858978	2.18648247161486e-32	4.6301653089282e-31	62.5827392533762	down
IGKV1-33	-3.61975072914358	-3.00514493393709	-12.708464372989	2.68552911757687e-32	5.65804571119309e-31	62.5193910320258	down
PHLDA1	2.56446911744966	6.59050438519015	12.7403109465116	1.97234523022498e-32	4.19456584847077e-31	62.5153381211884	up
BCL2	-1.72991915643162	3.2920055641779	-12.7376582549323	2.02374101338585e-32	4.29651796189458e-31	62.4656705480319	down
P2RY8	-1.73219877858761	1.80966536681843	-12.7211385488972	2.37521307253773e-32	5.02127314594902e-31	62.4403739513143	down
BVES	-2.1131594949575	0.610182968086383	-12.712156080326	2.59119181480262e-32	5.4685585490499e-31	62.428799399917	down
CASP5	-2.41166536191046	2.16490872306154	-12.7232821308466	2.32638021170398e-32	4.92222454835512e-31	62.3789861236112	down
ACVRL1	-1.73332056605231	5.83296941669427	-12.7372886326567	2.03100751857764e-32	4.30826603407497e-31	62.3415845873505	down
SNHG16	1.39449837535854	4.61389233434781	12.7082073677429	2.69222251955662e-32	5.66734496686682e-31	62.2998174682	up
SLC25A42	-1.2060823969254	2.74403052116603	-12.7076188507445	2.70761240731733e-32	5.69491980188801e-31	62.2591654466172	down
STAB2	-2.07315239713824	-0.74915530483377	-12.683415034731	3.42253266607857e-32	7.1382201855184e-31	62.244991381814	down
GALNT12	-1.453625212332	5.17121388322287	-12.7178979739439	2.45098139371844e-32	5.17704744513458e-31	62.1844664084592	down
NAT1	-1.58986631761334	3.23444494181548	-12.706464392373	2.73805678885057e-32	5.75408536159036e-31	62.1801544587211	down
HMOX1	-1.72945314757591	4.71959273618966	-12.7087694104224	2.67760627881703e-32	5.64613822711367e-31	62.1072329650182	down
MRGPRF	-2.26583890558092	2.22104335707304	-12.6942348938494	3.08226022452518e-32	6.45017436379801e-31	62.1016735818965	down
PLXNA1	1.2899331160502	6.31197048141208	12.7034143237309	2.82014069135134e-32	5.92158088916264e-31	62.0975710134847	up
NOB1	1.19152408626217	5.90653952075637	12.6971518392108	2.99643857970003e-32	6.28115173102213e-31	62.059720263943	up
ALK	-2.94174603994313	-3.60432473153897	-12.657573498388	4.394264028973e-32	9.09623630510389e-31	62.0574037851333	down
MYT1L	-2.54524693583151	-4.512353329773	-12.6555883874541	4.47939436299817e-32	9.26474403148898e-31	62.0503065365373	down
AOX1	-2.33458745589576	1.03750687260856	-12.6743730077324	3.73540989894373e-32	7.75175504988648e-31	62.0131994114596	down
PSMD14	0.952214800128208	6.44364080684117	12.6948455768127	3.06409256752407e-32	6.41755731434002e-31	61.9913902781912	up
AL158055.1	-2.42743624782704	-4.28791858795526	-12.6479549445159	4.82233086075864e-32	9.94095916495194e-31	61.9765594436504	down
SUCLG2	-1.22574791942536	6.96378211377483	-12.7000341122031	2.91397512156641e-32	6.11344603352426e-31	61.9615167068447	down
ARMC10	1.04608483192885	5.52149699324332	12.6825321448889	3.45189616379116e-32	7.19342753797251e-31	61.9356712737124	up
TADA2B	-0.708304944955546	4.96439883983213	-12.6881444092828	3.26942502954017e-32	6.83035089574775e-31	61.932758083449	down
EDNRB	-1.59125701746862	3.06884538605239	-12.6790811305828	3.56909812417708e-32	7.43143621986318e-31	61.9262182910494	down
PIK3CG	-1.90851183897596	2.14291768141704	-12.6681632049202	3.96662577556098e-32	8.21785695051846e-31	61.8839865709893	down
LINC01977	3.37395921972521	-0.821803166944872	12.6356102990846	5.4330911169536e-32	1.11629816742631e-30	61.8639799018214	up
ADD1	-0.69890320464746	7.53430177525303	-12.6891481679505	3.23781767582565e-32	6.77000716894042e-31	61.8532402723084	down
UBFD1	0.785213955334796	6.09119147603456	12.6785250544099	3.58835060470341e-32	7.46527065970974e-31	61.8451017584581	up
CNTNAP3	-2.78860364843276	-2.52090270951585	-12.6358533157229	5.42035459344916e-32	1.1146024445636e-30	61.8300593358697	down
IGSF3	-1.25577010191893	4.7135899663854	-12.6765659269799	3.65700731514313e-32	7.60174405198775e-31	61.8126020586854	down
HSP90AB1	1.19116697272168	10.5332169694794	12.6852599272779	3.36197505552389e-32	7.01780536149282e-31	61.7879586360216	up
ALKAL2	-2.47546483805902	-1.29977642156356	-12.6298244310875	5.7452885357568e-32	1.1784952003915e-30	61.7408313766064	down
SLC9A2	-2.65623189385383	4.01670168535376	-12.6701251642688	3.89207438528682e-32	8.07013021623149e-31	61.7384795840956	down
AC134312.1	-2.3885771074835	-4.15046166319086	-12.6171755857863	6.49141090037373e-32	1.32389636090395e-30	61.6820270654597	down
IGHV3-13	-3.76219448498634	-0.230674723445134	-12.6382380183159	5.29693886763038e-32	1.09012580453774e-30	61.6802056403397	down
JCHAIN	-4.85786541710868	6.66517524931314	-12.6746890507983	3.7240081312617e-32	7.73455022149516e-31	61.6762230810479	down
GRIA4	-2.83713602152544	-2.43204193958214	-12.6200608518468	6.31314390822657e-32	1.28859663959295e-30	61.6756478967824	down
ENTR1	1.13332527551683	5.66741184903507	12.6541207713755	4.54338637686185e-32	9.3892875074948e-31	61.6591806593649	up
REEP2	-2.18433235979114	0.189955800696126	-12.625727717296	5.9770830533973e-32	1.22301450033342e-30	61.6285597324697	down
VAMP2	-1.31761689036368	4.8600121787782	-12.6539059152005	4.55283077062544e-32	9.4009905139966e-31	61.5857612092993	down
GFI1B	-2.7261416844091	-2.02481717629135	-12.6102395081412	6.94073530781184e-32	1.41205908745917e-30	61.573499655364	down
AQP7	-2.18878513281616	1.14055168275953	-12.62479157754	6.03134415254681e-32	1.23310236000383e-30	61.5415329278356	down
ZPR1	0.842849513364724	5.82123863838849	12.6425110750087	5.08275348385916e-32	1.04691246364725e-30	61.5187061349766	up
AL353572.4	-2.79202942951218	-1.88803541891273	-12.6046273508607	7.32685983024445e-32	1.4881786130695e-30	61.5125638662189	down
ACAA2	-1.59882763068982	6.56155352447958	-12.6526168360134	4.6099065346327e-32	9.5109449259339e-31	61.5086637140907	down
CBX4	1.47379355538673	5.22371807900675	12.6266473249184	5.92425356830308e-32	1.21320319572968e-30	61.4600394391634	up
FCER1A	-2.81484440003907	-1.25616759240235	-12.6014616832512	7.55402206417416e-32	1.53306565336681e-30	61.453802495368	down
NEK2	1.53408932979576	4.64683982836696	12.6160105985662	6.56480261874374e-32	1.33776686807039e-30	61.4214660379459	up
IGKV1-17	-3.71822053171322	1.786053875478	-12.6270129344891	5.9033795000981e-32	1.20992512573734e-30	61.413607037549	down
LINC02057	-2.9450317115326	-2.71743339403967	-12.5912560465012	8.33520194609633e-32	1.69022394438745e-30	61.4060846789154	down
IGHV3-49	-3.75144946262391	1.95406455081935	-12.6218974688614	6.20221608142171e-32	1.26699502054417e-30	61.3527872199359	down
LINC00460	5.14865283734559	-0.51921276553997	12.5788093044976	9.39756044430725e-32	1.89945325370669e-30	61.3217350574386	up
LITAF	-1.06969914864935	7.30732318422218	-12.6312109960558	5.66888128323414e-32	1.1637824738438e-30	61.2945876239986	down
PDE5A	-1.77705071817801	4.18161820869759	-12.6146439771259	6.6519506935041e-32	1.35441561172158e-30	61.2240548496703	down
HMX2	-2.80909200220484	-4.32364194779837	-12.565849838979	1.06471239963371e-31	2.1450417315473e-30	61.1913333693309	down
DDX56	1.02227159472871	6.53787312204045	12.6092980607656	7.00406379035892e-32	1.42377784049152e-30	61.1678096717187	up
CCL19	-3.22592459953396	0.478593848458642	-12.5870593231614	8.6793162786314e-32	1.75856953547722e-30	61.1639700196251	down
SNX24	-1.4215592507955	2.42107678240088	-12.5859873125773	8.76946216004697e-32	1.77538761205967e-30	61.1052842066074	down
IGKV1OR22-1	-3.30654342416712	-3.4280878822854	-12.5469228309063	1.27750892447341e-31	2.56959137308523e-30	60.9929756890817	down
CHST8	-2.53642519934374	-4.07007591751636	-12.5410242615743	1.3521120911501e-31	2.71306365601958e-30	60.9547444439778	down
MAGI3	-1.12465448531693	4.66347718221365	-12.5823303556401	9.08405048960358e-32	1.83757997739654e-30	60.9145823170663	down
LINC01537	-2.32122815835906	-3.62005371066536	-12.5353126465288	1.42848127048263e-31	2.86168193919973e-30	60.8977170633043	down
DDX10	1.10037093009174	5.11533002355537	12.5669244467334	1.05375020324973e-31	2.1246783295208e-30	60.8632100762327	up
ZSWIM6	-1.01276058427003	4.22937249577857	-12.5678645568725	1.04425224550565e-31	2.10723661327241e-30	60.8064320172836	down
RASGRP2	-1.71750217447544	1.51255819072466	-12.5451343714893	1.29968506152167e-31	2.60997336950648e-30	60.7806291264159	down
PAICS	1.28529438203327	7.66106366477606	12.5722339814827	1.0012146553516e-31	2.02203066991846e-30	60.7739526397419	up
SLC6A15	-3.19851492180498	-3.7752390032094	-12.5208924195836	1.64094576869846e-31	3.26887441952022e-30	60.7529307576493	down
NUGGC	-2.73790149625705	-0.829669639823154	-12.5264950552126	1.55489666841757e-31	3.10991842908521e-30	60.7197320834633	down
LY9	-2.39130629882943	0.101461225815112	-12.5307796781265	1.49213567592925e-31	2.98679428657625e-30	60.7188751945778	down
CRNDE	4.34295464148391	2.05622440615089	12.5101289034463	1.81978495829941e-31	3.60778898311655e-30	60.656647598107	up
CENPP	1.32824124301067	2.05506795588223	12.5152844836576	1.73182366965474e-31	3.44438946010291e-30	60.6419848614367	up
CCR2	-2.50376378578103	0.558006800428087	-12.5257019906541	1.56679848677954e-31	3.12868893010651e-30	60.6236527884058	down
GLRA4	-3.02609205097581	-0.842669726130157	-12.5152864553611	1.73179085295461e-31	3.44438946010291e-30	60.5992334913977	down
IGKV6D-21	-4.01707505700455	-2.09796996213816	-12.5093436024908	1.83356817107802e-31	3.62932629786391e-30	60.5651926211476	down
NONO	0.960505644263943	8.76496877305923	12.5476805723955	1.26822726723829e-31	2.55298769966083e-30	60.4988428673822	up
MXD1	-1.61104135834249	5.96153182510816	-12.5455923220814	1.29397042211609e-31	2.60059811351884e-30	60.4980815654976	down
LIMS2	-2.11635115815611	3.89765728530952	-12.5370098951252	1.4053497031364e-31	2.81761282013501e-30	60.4852850703265	down
JAML	-1.76269287025642	2.89700250176844	-12.5262477296014	1.55859868495523e-31	3.11481687352668e-30	60.4682509352206	down
LRRC8E	2.54786915673797	-0.82217571813133	12.4884849647832	2.24026567900935e-31	4.3993084554385e-30	60.4624980293139	up
CD160	-2.08092997205087	-1.35285988296617	-12.4933144558709	2.13876032137159e-31	4.21663127276915e-30	60.4534456859593	down
CKAP2	1.49073409989404	5.69774646370735	12.5252438177358	1.57371575690814e-31	3.13997972973461e-30	60.4443763466328	up
AKR1C2	-2.15791561783698	1.26566473393327	-12.5086817713026	1.84526498773702e-31	3.64957301989897e-30	60.4200552754477	down
PEG3	-2.8106718716977	-1.8368885669807	-12.4888374758299	2.23269708230803e-31	4.39138308253639e-30	60.4044226942504	down
AC144831.1	-2.08424088628504	-0.868060580880345	-12.4886561339791	2.23658740147406e-31	4.3955572638772e-30	60.3891869177864	down
PNO1	1.18568390765313	4.8192729653721	12.5115886548968	1.79443767169618e-31	3.56037629337899e-30	60.3721105825294	up
MACC1	2.42437626202049	5.81896830489181	12.5078438561316	1.86018044477199e-31	3.67322843824277e-30	60.3455777131735	up
IL1R2	-2.51438495264622	2.83627029933459	-12.514043248251	1.75260595829921e-31	3.48293658907087e-30	60.3159929951176	down
IGKV3-7	-3.55136422694126	-1.04310129730641	-12.4866033361408	2.28109944432975e-31	4.4759600067468e-30	60.3086027286877	down
AL365361.1	-2.79094176913781	-0.529087537927459	-12.4823140623149	2.3769735070537e-31	4.64940506363982e-30	60.2751924548283	down
NDRG2	-1.48720996607248	6.09299332706709	-12.5211072643895	1.63756024160166e-31	3.26474620420681e-30	60.2629659650562	down
OSBPL1A	-1.69060228118928	4.12212173291171	-12.5117575224783	1.79152821662698e-31	3.55744273111528e-30	60.246276325611	down
LINC01133	-1.97866766388339	3.72714672984956	-12.5100270231043	1.82156727096238e-31	3.60844493413511e-30	60.2440085568489	down
KCTD4	-3.23389607034275	-3.50421786681469	-12.4629782991092	2.8614580770534e-31	5.57950660812741e-30	60.1970550323356	down
CCT2	1.05658301589952	7.80628907807718	12.5078534687281	1.86000865521135e-31	3.67322843824277e-30	60.1467833249163	up
TCF7L1	-1.44205013761883	2.39075286002418	-12.4847878243194	2.32120066769818e-31	4.54746806931792e-30	60.1390670677138	down
IGKV1-16	-3.61226477178315	1.90373288765845	-12.4928947691575	2.14739646898015e-31	4.23030298061136e-30	60.1273726033128	down
MYC	1.85776161533355	7.68335875727137	12.5011605772472	1.98352553160983e-31	3.91368478105967e-30	60.1132754479722	up
ENTPD3	-2.68839481876442	-0.724571890318598	-12.4629910772326	2.86110745090384e-31	5.57950660812741e-30	60.1093116852009	down
L1CAM	-3.01742271566671	2.04443200102342	-12.483093044264	2.35926833435975e-31	4.61840709137935e-30	60.0489160205519	down
HSD17B11	-1.20847985763037	6.46508084730086	-12.4904694713451	2.19798773233019e-31	4.32653784746326e-30	59.9654332373248	down
CBX8	1.76766661203326	3.85344097057755	12.453442038826	3.13542734064202e-31	6.10413931994528e-30	59.9646264177592	up
NOLC1	1.11231653234335	7.3896430814867	12.4863464081602	2.28673231596064e-31	4.48347414093828e-30	59.9570589339359	up
CASD1	-1.27528628110181	4.28799736208127	-12.4723925534388	2.6143917526165e-31	5.10977935234268e-30	59.8773877421231	down
AMPD2	1.07122940298452	5.55331190044655	12.4666808440466	2.76163077779258e-31	5.39331522126483e-30	59.8692814988662	up
TRHDE-AS1	-2.80071442740822	-4.2351918821787	-12.4265003562857	4.05880213059577e-31	7.85259764737287e-30	59.8670921276911	down
OSR1	-2.93277287187304	-0.503678228632558	-12.4346287624316	3.75482587356389e-31	7.28717611574331e-30	59.8106984816904	down
NCAPD3	1.07300797214246	5.56532384115661	12.457043953609	3.02900560529109e-31	5.90157588974466e-30	59.7763053395221	up
ENHO	-2.84852444468726	-2.26545846537432	-12.4208546301657	4.28423335923361e-31	8.26943521303624e-30	59.7750063806005	down
CHST5	-3.41371104261933	0.0297085495879321	-12.4381615693897	3.62988109726187e-31	7.05019327804901e-30	59.7720906761901	down
OXTR	2.58476899923999	0.732333205190486	12.4159579302259	4.4898246502512e-31	8.63943735525504e-30	59.7618495314883	up
SGCE	-1.69714163228616	2.4960522752908	-12.447303208988	3.32545246147024e-31	6.46901984699621e-30	59.7504597387634	down
GCSAML	-2.78051578046326	-2.62602722484233	-12.4164163486001	4.47016802818844e-31	8.60827632446109e-30	59.7445094411694	down
SMIM6	-1.81351508151131	1.40086427530937	-12.4323624989177	3.83722188067363e-31	7.43547725451498e-30	59.7127602403776	down
BTBD16	3.32498579187691	-0.372999543660286	12.4081198317878	4.8395475661679e-31	9.2764835807633e-30	59.702317296064	up
AC036108.3	-2.5091246360237	-1.80630347137173	-12.4095953078808	4.77170355178176e-31	9.16056540547076e-30	59.6594797146557	down
UTP25	0.90031575186016	5.11189077760239	12.442099828033	3.49547066154611e-31	6.79444066588724e-30	59.6581469797876	up
GCNT4	-2.26366297304207	0.320067423455099	-12.4192654990651	4.34990541800548e-31	8.38968181513066e-30	59.6460426099339	down
ATL1	-1.22885658004482	2.28939872088155	-12.4256260460138	4.09292392059872e-31	7.91245580015589e-30	59.6053786804058	down
AL391845.2	3.36483955699889	-2.37351138678104	12.3960365718275	5.43253096545461e-31	1.03731299794291e-29	59.5897907898295	up
MAFG-DT	2.96426182327788	2.14063223523206	12.3993360233474	5.2637812799616e-31	1.00663743385481e-29	59.5853791378883	up
B4GALT1-AS1	-1.54930460180535	-0.134780431512343	-12.4044341115292	5.01324621886309e-31	9.59463543088184e-30	59.5760066652368	down
NPY1R	-3.17874472301632	-0.466070379754035	-12.4099540017075	4.7553540094984e-31	9.13623307806335e-30	59.5593945438507	down
TRPC7	-2.60714714982722	-3.44714210089616	-12.3933831727305	5.57213730315251e-31	1.06233823231346e-29	59.5459937601276	down
DPEP3	-2.43989736686817	-3.95255119661069	-12.3891181895156	5.80405824925832e-31	1.10570645314031e-29	59.5138162671711	down
CR2	-3.55458694291379	0.272912147846876	-12.4127349269838	4.63047534947848e-31	8.9031900745077e-30	59.495473851499	down
RAD18	1.1012472662713	4.63834670524309	12.4178365499728	4.40981316580014e-31	8.49863295464785e-30	59.4894830935137	up
LARGE1	-1.25115186470102	4.57809363794603	-12.4314788229293	3.86983590805122e-31	7.49283415187394e-30	59.4741662812767	down
MDFI	3.59611422651969	3.33174866251516	12.3884530370099	5.84108412499562e-31	1.11190805843427e-29	59.4640675065619	up
IGFL4	4.82334180011815	-0.00110910184367018	12.3824645633933	6.18520351698356e-31	1.17471615458922e-29	59.4623140865714	up
STRIP2	2.67760428690249	2.55810461922051	12.3849319425777	6.04103958834752e-31	1.14821318964761e-29	59.4293668551795	up
MT2A	-2.50540675974859	5.59727169334813	-12.434261940616	3.76804215357746e-31	7.30712137130182e-30	59.4282818184111	down
LINC01475	-2.34688521413657	-3.64783337003409	-12.3793930660374	6.3694593265443e-31	1.20786520455544e-29	59.4192830596439	down
ACAT1	-1.25013257591454	5.43382522600841	-12.4255427586692	4.09618924525258e-31	7.91261544881308e-30	59.3795774258632	down
PPIL1	1.16282389080639	5.22862080844432	12.4088863558604	4.80418293630712e-31	9.21580185027247e-30	59.3528911867568	up
LINC01055	-2.42051549329669	-3.97312131740375	-12.3682784341664	7.08306511715173e-31	1.34012238871773e-29	59.3172234030884	down
SCARA3	-1.85011157622009	2.66454135971491	-12.3984815566747	5.30697536280935e-31	1.01411771325752e-29	59.2622939782764	down
OR2S1P	-2.57585282575732	-2.09120675509115	-12.3647693258057	7.32448872258684e-31	1.38264323562818e-29	59.2448886408987	down
SESN2	-1.25505039226995	4.55208993181285	-12.4066385482017	4.90862463190552e-31	9.40164229382151e-30	59.2402848120332	down
CBX2	3.4946374298256	3.41883906655094	12.3629626307018	7.45196486303038e-31	1.40457390795905e-29	59.2152778434823	up
AC005089.1	3.74220049497952	-1.10068900291499	12.3561315775918	7.95423166801121e-31	1.49471015493898e-29	59.2141295810496	up
DSCAML1	-3.04340210721082	-1.69311896316023	-12.3622554442922	7.50246162739602e-31	1.41302044332343e-29	59.190212756534	down
FAM151A	-1.73773707496409	0.278625981361608	-12.3515847532224	8.30708689648697e-31	1.55748482152008e-29	59.0418613567385	down
HADHA	-0.814771005303403	8.03251376905403	-12.3951964611934	5.47635172065321e-31	1.04487782139033e-29	59.0277615287107	down
VPS26C	-0.688491198709191	5.78171530343169	-12.3851514221912	6.02837903323727e-31	1.14668348236658e-29	58.9981542043607	down
TGIF1	1.06336782024666	6.51867106903351	12.3810278284155	6.27072159925284e-31	1.19004892884752e-29	58.9907642102968	up
TSPAN11	-1.79980596017558	2.83984041489259	-12.367787558842	7.116354214417e-31	1.34539682224047e-29	58.9603886477827	down
KCTD9	-1.33056601974046	4.56807461022436	-12.3775634593456	6.48180200567313e-31	1.22823231450487e-29	58.9574097181544	down
MAB21L2	-2.59761798551581	1.10271718846111	-12.3555187637257	8.00090457087253e-31	1.50234507958053e-29	58.939323556959	down
SNTB1	2.19484732160359	5.49979732975641	12.3568785557352	7.89770701797621e-31	1.48521099980262e-29	58.9213380248897	up
SVOPL	-3.54805233852145	-2.8830862263773	-12.3249020636456	1.07151523571684e-30	1.99992044107781e-29	58.867079360008	down
CD44	1.37304270591386	8.29790099717891	12.3740092532449	6.70570853822993e-31	1.26969245977863e-29	58.8647462010968	up
FOXP2	-2.78100208935904	1.36610061227121	-12.3504874035212	8.39455488727797e-31	1.57269803355401e-29	58.8543135531986	down
HTR3A	-3.2879580961669	-2.77402844935375	-12.3224699839968	1.09665119859251e-30	2.04529973354902e-29	58.8471507367325	down
MFSD12	1.44305973777625	5.71131831723882	12.3569412670689	7.8929798185137e-31	1.48521099980262e-29	58.8409445755054	up
ITIH5	-2.02545759493468	4.02563585624756	-12.3645185935574	7.34204920611639e-31	1.38490656535098e-29	58.8367457189815	down
CYP27B1	2.00783573475952	1.8418128250478	12.3208026684047	1.11422149457283e-30	2.0749558484326e-29	58.8291190798631	up
PTK2B	-1.28817809892321	5.75063757559986	-12.3671527303217	7.15963668765449e-31	1.35255112227795e-29	58.8112958727976	down
SCLY	1.93630627469981	1.59790914776744	12.3119843286903	1.21191744946164e-30	2.25182957481808e-29	58.7515676482859	up
NLGN4X	-2.2664321177021	-0.17615949770379	-12.3209633437003	1.11251615521359e-30	2.0733331435356e-29	58.7498991223538	down
C20orf194	-1.72566478433255	2.17575699765581	-12.3389666745377	9.37006448934361e-31	1.75413534088533e-29	58.7484332290752	down
NAT10	1.03707435040092	6.51326430323147	12.3532736913591	8.17423404542457e-31	1.53373307625132e-29	58.7266160483881	up
LINC00402	-2.580526412367	-3.89254978194428	-12.3025662079118	1.3256901806037e-30	2.45955101343198e-29	58.6949787217468	down
C8orf88	-2.56777576404714	-2.40610076549073	-12.300458382589	1.35257501706014e-30	2.50196186749495e-29	58.6464594363662	down
LINC00595	-2.44765345320209	-3.58356330993383	-12.293934684802	1.43927106185393e-30	2.65837428445398e-29	58.6110999313829	down
TMEM130	-2.67423494657641	-1.39309393686218	-12.299090350216	1.37031371129122e-30	2.5328899015919e-29	58.5923304374027	down
DPYD	-2.10989837759889	2.77332045524479	-12.3286203210991	1.03419081126983e-30	1.93369644267369e-29	58.5741458591113	down
ODF2	0.881854183336251	5.47421899449445	12.3285911835642	1.0344782063296e-30	1.93369644267369e-29	58.5492041807745	up
IGKV2OR2-1	-2.6516541818722	-4.3751670220127	-12.2852849130181	1.56280717018928e-30	2.86949402201445e-29	58.5368391894867	down
FOXD3-AS1	-2.75692433550787	-3.98936819730172	-12.282432256997	1.60582013830604e-30	2.94412201020844e-29	58.5046401794869	down
TMEM132A	2.45294793787309	4.95941055411873	12.3024065369751	1.32770798975563e-30	2.46145774297649e-29	58.4878087532606	up
GABRD	2.57610530499765	0.14544585799253	12.2800778742463	1.64220623462228e-30	3.00861379505855e-29	58.4865478371984	up
TBC1D24	1.08397510998129	3.93431290580335	12.3011050092595	1.34427023013455e-30	2.48845139176285e-29	58.4564427955016	up
C1orf112	1.4486868517166	3.20548461323139	12.2887642388029	1.51189484815723e-30	2.78217748482879e-29	58.4318958729572	up
SLC9A1	-1.48149976524253	6.03511288343296	-12.3273102802654	1.04719114871755e-30	1.95598941760084e-29	58.4196261025129	down
ZFYVE28	-1.37345923341613	3.55701982316798	-12.311992124573	1.21182742090789e-30	2.25182957481808e-29	58.400705746524	down
ZBTB7C	-2.92114153217436	3.78234448871027	-12.3196184405747	1.1268709176309e-30	2.09694145832498e-29	58.3982547164684	down
CD22	-2.67203079989514	0.584758067398229	-12.2896816744342	1.49874752312192e-30	2.76002682758031e-29	58.3673879676232	down
ZNF229	-2.17466387869493	-1.71234461376193	-12.2717059414157	1.77836703934344e-30	3.25088110037626e-29	58.3642274094747	down
CHRNA3	-2.57469069825196	0.329804902806609	-12.2861885781293	1.54942221456555e-30	2.84702037518952e-29	58.361658130812	down
PCP4L1	-3.24445459539036	-2.39247474178696	-12.2650578990517	1.8944491069066e-30	3.45799553941299e-29	58.2920499432085	down
SNCG	-2.22605567389385	0.628875268231124	-12.2771405299998	1.68875453129881e-30	3.09161460991309e-29	58.2775931056075	down
CENPI	1.826574838369	2.95380462684518	12.2643540538582	1.90717219503591e-30	3.47611495167065e-29	58.2374389234398	up
CLMN	-1.2609846828288	5.71279829702195	-12.305691213687	1.28680742770916e-30	2.38919488127538e-29	58.2301808354371	down
ATG9B	3.20896048638047	1.53992902193577	12.2505950950265	2.17369362365321e-30	3.9445399399739e-29	58.1977064606651	up
IGHV3-11	-3.7346176122277	2.38203073638876	-12.2933982633448	1.44664121235386e-30	2.67000350262282e-29	58.1966985733505	down
CROT	-1.32251262792509	3.76837922302307	-12.290702448528	1.48425303195259e-30	2.73738980915233e-29	58.184577805146	down
C15orf48	-2.50362285772959	5.0866280545203	-12.3011634544936	1.34352210959845e-30	2.48845139176285e-29	58.180584711552	down
CCNJL	-1.86984482471135	3.00732756611392	-12.2868888852602	1.5391279097277e-30	2.8301966689157e-29	58.1763907980282	down
CLIP4	-2.05410220282517	1.61457171907711	-12.2645198802455	1.90416698883914e-30	3.47318382314966e-29	58.0728441190173	down
GART	0.956898090877146	6.69071219427055	12.2848983539259	1.5685679195769e-30	2.87794590764586e-29	58.0664474132271	up
HSPD1	1.35934187623698	9.31241068199271	12.2898782286378	1.49594563821532e-30	2.75690915579473e-29	58.0400305878075	up
RACGAP1	1.09749603891632	6.00112037417952	12.2655742390828	1.88516922542989e-30	3.44358501935433e-29	57.9292377840474	up
PPP1R12B	-2.07980513269686	5.59713868214981	-12.2738551329878	1.74237608899002e-30	3.1874328144504e-29	57.9124428514654	down
PPRC1	1.04834536041248	5.97637901218775	12.2634769327255	1.9231466246147e-30	3.50010914041899e-29	57.9080001942229	up
EHHADH	-1.19734812397505	4.20884913734304	-12.2634766190327	1.92315236145462e-30	3.50010914041899e-29	57.9038573094358	down
KIF4A	1.45819725638405	5.01244603986759	12.2456285289232	2.27874730138414e-30	4.12914990231131e-29	57.8531020054133	up
TMEM97	1.547861496695	6.07584804151432	12.2540180380088	2.10411137609979e-30	3.82385328371469e-29	57.8426265265307	up
GALNT15	-2.34004908730394	0.860923606864179	-12.232752020934	2.57524854552926e-30	4.65962547965087e-29	57.8261234348007	down
PNPT1	1.07407626267592	5.56174561983933	12.2507497389091	2.17050114909386e-30	3.94162374489572e-29	57.8179023047128	up
LRRC75A	-1.33700604456716	4.37369618750692	-12.2558814175873	2.06716898702338e-30	3.75946511970653e-29	57.8175631052419	down
AP001107.5	-2.5846956304278	-2.66731323097438	-12.2073939426188	3.27603964010935e-30	5.89758301902669e-29	57.7770057046787	down
MINDY1	-1.0813437715366	4.57159318923701	-12.2496631862882	2.19303118371518e-30	3.97672853817236e-29	57.7579355257431	down
CCL8	-3.03725238874052	-0.0986334254982708	-12.2139307717302	3.0790328084494e-30	5.55902938640963e-29	57.6876628539732	down
AC126773.4	2.37966290378675	-2.20052331033069	12.1928370174035	3.76099750680601e-30	6.75105841275843e-29	57.6805201316238	up
CYP2B7P	-2.88535504303663	-1.30275814341604	-12.2013533057563	3.46922625204066e-30	6.23632927346225e-29	57.6603407655221	down
CCNF	1.52388009036077	4.70472416085506	12.2133076476678	3.09729244217175e-30	5.58793812807197e-29	57.5914273937742	up
MCM3	1.06619433617927	7.34258979091695	12.2363988131876	2.48757992448186e-30	4.50427709414009e-29	57.5845605280948	up
UCN2	3.38330425940635	-1.97019391426236	12.1774066471875	4.35324132554617e-30	7.79164381529181e-29	57.536586459007	up
FBXL22	-1.73221552998442	-0.0782967221357088	-12.1892808010605	3.88994834526906e-30	6.97748959680621e-29	57.5305496701731	down
MT1E	-3.14542832833741	4.50784822644409	-12.2303472987755	2.63473371943954e-30	4.76379018174447e-29	57.5181461176857	down
TMTC1	-1.82860819618356	2.49536254468822	-12.2112855647254	3.157291963301e-30	5.68793010866856e-29	57.5043821377604	down
KAT2A	1.46432523641928	6.28833091795812	12.2116972798361	3.14498241703523e-30	5.66986278969637e-29	57.4231154203805	up
ABCD3	-1.00897429401473	6.16977635454284	-12.2188578296336	2.93837653502033e-30	5.30893743002474e-29	57.4006365668934	down
ZNF121	1.63824831614355	5.30030323161137	12.1989231262716	3.55010770604296e-30	6.37711182658484e-29	57.398802480469	up
RGL1	-1.33955247940866	3.66096937395508	-12.2044054737762	3.37023748267456e-30	6.06276946865211e-29	57.3748416242904	down
APLN	3.20810548482475	2.7034828307137	12.1636821704059	4.95752784967386e-30	8.84774586293912e-29	57.3554044200205	up
STBD1	-1.49116937187277	1.1867340974952	-12.172109500419	4.5772574125464e-30	8.18081930505507e-29	57.2967047485377	down
FOXQ1	6.05398749739785	5.17195835409219	12.1529521733053	5.48752905216677e-30	9.75861657839185e-29	57.2550839657736	up
EIF5A2	1.68535032385949	3.24956801117443	12.1598230854252	5.14200492343324e-30	9.15726249294225e-29	57.2253505365521	up
IGLV4-60	-4.08412349066354	-0.751712726878312	-12.159179475235	5.17342963295186e-30	9.20663093091025e-29	57.1546620178861	down
NOP56	1.35016306206946	7.13980212654702	12.1884365689215	3.92120156955605e-30	7.02847817020425e-29	57.1508575620199	up
TOMM34	1.62581072564822	6.38275388748672	12.1758271207508	4.41887262345404e-30	7.90342390587704e-29	57.0877099011178	up
RCAN1	-1.14862093426807	5.24589837488783	-12.180952705259	4.20941117610434e-30	7.53963769806411e-29	57.0733113046145	down
ULBP1	3.44545305263402	-0.889790782974379	12.1259120002945	7.08676961901812e-30	1.25219743779964e-28	57.0539058121636	up
GPR3	2.70540049140438	0.219973246778275	12.1230083266263	7.28396259360905e-30	1.28248296062121e-28	57.0141926605671	up
HSPA2	-2.02981097974312	4.10394995135975	-12.1685146461708	4.73578281716276e-30	8.45806728573874e-29	56.9805420511842	down
IGSF9	-1.89094883433718	4.27301345173544	-12.160217026577	5.12286428885949e-30	9.12971534661905e-29	56.8998824853269	down
RFC4	1.27812592634418	4.51539332673011	12.1355356331944	6.47042784952078e-30	1.14737023371566e-28	56.8515398350394	up
DES	-4.42141269944422	4.94363783756849	-12.1635265444173	4.96483819095751e-30	8.85443631746015e-29	56.850469145456	down
FEZ1	-1.43487049104682	2.05900967204389	-12.1318756441164	6.69827771515676e-30	1.18692717232011e-28	56.8336660426595	down
ARL4D	-1.88151596885853	1.06360304616017	-12.1237366890052	7.23399110102527e-30	1.27458719179723e-28	56.8165813869634	down
BAALC	-2.28262419526048	-1.64020688084673	-12.1063348835299	8.52670983362127e-30	1.49705178794957e-28	56.8071515253745	down
FANCA	1.51290390537074	4.51589546289125	12.1276165731563	6.9734941576868e-30	1.23305859355798e-28	56.8020180270053	up
IGHV3-7	-3.69161065429111	3.13186440567584	-12.1484083243178	5.72862779033349e-30	1.01800868831652e-28	56.7909751804068	down
ATAD2	1.60754163046638	5.57642286467619	12.1365852544889	6.40651968635103e-30	1.13684857903193e-28	56.7812621587041	up
PIGCP1	-1.19535637358258	0.19669087620946	-12.1055594810917	8.5893807368326e-30	1.50699078686235e-28	56.7581746985376	down
MFSD11	-0.750535637220688	4.26023849337261	-12.1394770563087	6.23367843397905e-30	1.10696771105109e-28	56.7553253321605	down
WNT3	2.47151759870361	1.44818220510428	12.0948716307228	9.5014023441994e-30	1.66231079295666e-28	56.7279953689028	up
E2F7	2.07483128475431	2.82314116585923	12.0981773055274	9.20947577454239e-30	1.61237167064013e-28	56.695865613	up
TAF1D	1.36362854264779	5.885676526279	12.1308445846764	6.76389522362329e-30	1.19770084867876e-28	56.6827302338818	up
MRPL17	1.18928344245922	5.89101976630417	12.1249930581683	7.14859475125747e-30	1.26132870199441e-28	56.6180704106541	up
LINC01354	-2.39917713266734	-3.83132717471331	-12.0797338450453	1.09603658537231e-29	1.90416251215521e-28	56.6072724185021	down
OPN3	-1.55972249670262	1.20170312540432	-12.0939732697534	9.58231664845744e-30	1.67411085170274e-28	56.5578906132254	down
SFTA1P	-2.70333663228576	-3.18669495471585	-12.0755510040564	1.14014400271111e-29	1.97526968999309e-28	56.5537096027668	down
SMYD2	0.886756932718259	5.42584444494538	12.116578580355	7.7402672228749e-30	1.36185975532833e-28	56.5535661644532	up
GDF15	3.07442240086531	6.95869170285528	12.1113044199423	8.13571959403336e-30	1.43042521094246e-28	56.5431593467648	up
WASL	-0.979991998346675	6.49185627604445	-12.1286179342086	6.9077920494274e-30	1.22231044940082e-28	56.5414788450938	down
DDX21	1.27079130812117	7.42587043874815	12.125079623891	7.14274790037169e-30	1.26119215590299e-28	56.5392370430856	up
MIER1	-1.21060356908038	5.45763086560186	-12.1247216628429	7.16695632125926e-30	1.26367163902714e-28	56.5332145271851	down
MTBP	1.93624726938656	2.72936566743519	12.0766307730764	1.12859164304526e-29	1.95798442691893e-28	56.491185875786	up
POLR1G	2.00753168486353	2.57826082260549	12.0731858131164	1.16586187001333e-29	2.01701405361179e-28	56.4723741308392	up
UGT2B15	-3.38843540895855	0.900447449295088	-12.0940594840117	9.57452177459836e-30	1.67392535751259e-28	56.4421338150711	down
LXN	-1.36137019686681	3.93097899624666	-12.1066509934587	8.50129143698291e-30	1.49364386158892e-28	56.4373328935902	down
IGHJ3P	-3.20663232654084	-2.77978302917447	-12.0618709735471	1.29710901436855e-29	2.2409608899386e-28	56.4038463642928	down
GSTA1	-3.46532708244116	-0.795798452793811	-12.0732153905801	1.16553672194379e-29	2.01701405361179e-28	56.3930299078776	down
RAB37	-1.69152275614988	1.90863687110224	-12.0817770784644	1.07511261113716e-29	1.8704250962548e-28	56.3620232422413	down
RAB6B	-1.63574465480919	1.78928240490922	-12.0785459366745	1.10838730381094e-29	1.92427491341088e-28	56.345047755382	down
VPS4B	-0.988859303963364	5.966823761252	-12.1046772086262	8.6612470414823e-30	1.51852794568612e-28	56.3330661120822	down
BARX2	-2.8586343846332	1.88439183241017	-12.0866803998633	1.02650724599775e-29	1.78962108294179e-28	56.3265940362793	down
PKD1L2	-2.51546356574325	-2.80885770002084	-12.0515881891072	1.42909045726361e-29	2.4655529394886e-28	56.3253725457351	down
RILP	-1.71709039296377	3.39312497995725	-12.089542871059	9.99149970126715e-30	1.74437271118822e-28	56.3013792591094	down
KANK2	-1.44828883140833	5.74178751003402	-12.1005049197497	9.00929540415821e-30	1.57843617366298e-28	56.2896654978053	down
SIGLEC1	-2.23352033957405	2.49348264135056	-12.082910416707	1.06367844608124e-29	1.85182842073009e-28	56.2758016607474	down
JPH1	1.80983381690877	4.69069515937109	12.0686864921923	1.21638953991558e-29	2.10296664477339e-28	56.2540166276002	up
CCDC158	-2.09544468492792	-2.28583845787501	-12.0384350241111	1.61756600336905e-29	2.78492440510789e-28	56.1977861090366	down
ZFAS1	2.18320174821537	4.99891932140157	12.0585381200271	1.33850071593173e-29	2.31086571519296e-28	56.1682276424766	up
SQOR	-1.42523129145423	6.10101749308628	-12.0882304219119	1.01160207008789e-29	1.76487291680386e-28	56.1647262720406	down
LINC00940	-3.1496173244972	-2.66054899226127	-12.0356691779033	1.66024244083817e-29	2.85642126793618e-28	56.1575052258925	down
TMEM30B	-1.11861959760732	5.9789917481937	-12.0802030737142	1.09119582584988e-29	1.8970782815702e-28	56.0999578491526	down
SOS2	-1.0154609599537	5.15338407957978	-12.0764044453377	1.13100341474643e-29	1.96080027154889e-28	56.0985707857771	down
CALM1	-0.728642856185006	8.69772362580577	-12.0860171044356	1.03295215717819e-29	1.79959520529831e-28	56.096016162359	down
RBM20	-2.43163910241625	-1.58120536099536	-12.0184883628635	1.95160579274035e-29	3.3484383446044e-28	55.9774412223616	down
E2F3	0.977303168840051	4.83484675810755	12.0456624430842	1.51113262492571e-29	2.60528905605257e-28	55.9468130150638	up
UGT1A1	-2.85444346863485	-0.990361261392554	-12.0175239898654	1.96939135483025e-29	3.37662334292654e-28	55.9222573145802	down
RBKS	-1.23461853461747	2.07066043793889	-12.0249633455438	1.8362602785735e-29	3.15489058642818e-28	55.8528813150774	down
SCGB2A1	-3.36140145685353	-1.77709427409194	-12.0061872906401	2.19096310523264e-29	3.74618526541876e-28	55.8380712094285	down
AL034346.1	-2.24340242182743	-3.56443221433087	-11.9937910134807	2.46172002493137e-29	4.19758721123586e-28	55.8057117307287	down
AC053503.5	-3.1830977083115	-4.05696110076325	-11.9936839394259	2.4641981565475e-29	4.19893285606082e-28	55.7993784341467	down
IGKV1OR2-6	-3.38396595494849	-2.79824651300761	-11.9944452999467	2.4466309496953e-29	4.17472148526938e-28	55.7715982683188	down
MAOA	-2.14195795726883	6.77894746893608	-12.0401384444207	1.59182768439651e-29	2.74251060719207e-28	55.6822370631659	down
ZADH2	-0.869156163995194	5.36817909509849	-12.0321684123147	1.7158687761103e-29	2.95008393104275e-28	55.68090218906	down
COL4A6	-2.92001355442712	-0.665456156665647	-11.9876022818113	2.6091042606372e-29	4.44280417970558e-28	55.6198058528319	down
TMEM147-AS1	1.93470689932527	2.55707195440164	11.9807598832952	2.78229526943684e-29	4.71832487677143e-28	55.6087274501599	up
ZFYVE1	-0.88892241668047	4.03530588791661	-12.0154949357653	2.00734089362138e-29	3.43931784674853e-28	55.6017984097553	down
CHEK1	1.32182644675366	4.76331466622877	12.0042829948692	2.23054273861681e-29	3.81123869585928e-28	55.599851031929	up
LINC02038	-1.89040582700891	0.0556159656667112	-11.9833321825846	2.71588394696335e-29	4.61514632983293e-28	55.5896037211876	down
CPAMD8	-1.56935137119246	0.225328988113289	-11.9823734867694	2.74044898925968e-29	4.65370917499897e-28	55.5863009370144	down
PMAIP1	2.08416884717533	3.48151802055086	11.9808742170192	2.77930938450768e-29	4.71647853981198e-28	55.5613297848822	up
IGLV1-44	-3.56364323347455	2.806658054128	-12.0132637461113	2.04991157298163e-29	3.50983826555759e-28	55.5437285413304	down
CLIP3	-1.6160370646029	3.03133081157898	-12.0041224389955	2.23391214240645e-29	3.81437429755266e-28	55.5294901774254	down
ACTG2	-3.31895484146625	5.81362419839134	-12.0193833112707	1.93524364346359e-29	3.32265830249643e-28	55.4915648052898	down
IQCM	-2.89089336726756	-3.58692055641517	-11.9567259319601	3.48638013969673e-29	5.88824026175275e-28	55.4527226541397	down
RAD54B	2.10339310884754	1.24829505334362	11.9564139126905	3.49659992195079e-29	5.9014915586978e-28	55.4360430110994	up
EIF3B	1.12753757749884	8.31230118894458	12.0100407019973	2.11299779669617e-29	3.61536395207595e-28	55.4281875707931	up
GRIA3	-2.55056173729931	-2.44070067381545	-11.9538072918966	3.58314949855844e-29	6.04346537881014e-28	55.4045933937655	down
RTL5	-1.68406716600273	0.905524520706271	-11.9661308786771	3.19190058141097e-29	5.39455066991557e-28	55.3745639962722	down
WDR7	-1.06397431041005	3.64126761303524	-11.9862981293664	2.64126546149479e-29	4.49449011897482e-28	55.3481727712871	down
UHRF1	1.95070227552625	4.42809774819267	11.9665773364131	3.17855420410682e-29	5.37564871212922e-28	55.3430872291316	up
PRR7-AS1	2.38276612376786	-0.545958998153319	11.9384553690103	4.13790725148087e-29	6.96025116231839e-28	55.3026351984862	up
ABHD6	-1.03456145038715	3.96687936879337	-11.9836243387733	2.70844157043725e-29	4.60564746119292e-28	55.3021918292622	down
SIGLEC6	-2.58022410419406	-1.47185772849835	-11.9439124595621	3.93154732550786e-29	6.61761665940764e-28	55.2754766460753	down
HEATR1	1.10926822307028	5.56352766101893	11.977284772795	2.87458866349852e-29	4.87151661644421e-28	55.2535430544879	up
EXO1	1.75226853473343	3.67317240246157	11.9514362829237	3.66372585797013e-29	6.17517888508443e-28	55.2533971491597	up
GNG13	-3.05089756527772	-3.12180117841363	-11.9358584954322	4.23985844834483e-29	7.12691824775529e-28	55.2461517223847	down
DCAF13	1.27380114099063	6.00829787774696	11.9745777747525	2.94858783090552e-29	4.99351785178079e-28	55.2056690041269	up
AF165147.1	-2.31749049553445	-2.67813216373738	-11.9293339601665	4.50717078733691e-29	7.56602113058629e-28	55.1893182513047	down
CADM3-AS1	-2.78590361595714	-3.24443199997784	-11.9266967000999	4.61992070953896e-29	7.7500572712448e-28	55.1689158296451	down
ITLN1	-5.18194563849482	3.32177565033099	-11.9680623083098	3.13456083408324e-29	5.30485479211323e-28	55.0664369998933	down
MPP2	-1.80946826305804	0.412817115796582	-11.9236679807641	4.7528729137281e-29	7.95698138102319e-28	55.0122257732178	down
OTUD7A	-1.74593596957877	0.71744915843808	-11.9239403443183	4.74076273752576e-29	7.94741081710235e-28	54.9964214505703	down
OMD	-3.60506616413864	-1.63612811278966	-11.9155387670725	5.12884602419832e-29	8.56910221825232e-28	54.9700436122527	down
RCN1	1.35443951150763	5.90692499201259	11.9475742878259	3.79884995279269e-29	6.39859137373842e-28	54.9674978763125	up
WDR62	1.95224377000302	3.81587276356411	11.9190131068106	4.96466785403641e-29	8.30037710283787e-28	54.9561232913434	up
CENPN	1.43832972608417	3.43554097349192	11.9134216657162	5.23152607417717e-29	8.73478641572321e-28	54.8982914582739	up
RAB3C	-2.83676086465336	-1.39792890802509	-11.9034530697615	5.74317788228403e-29	9.53781865941638e-28	54.8844989046196	down
URB1	1.05445365798921	5.60659303343884	11.9330823078654	4.35161508645744e-29	7.30983126110935e-28	54.8351861868884	up
AC136428.1	-3.23428577511128	-2.82479061929824	-11.8874423765687	6.67112803260259e-29	1.10273214108067e-27	54.7840494745374	down
TEK	-1.4659571778687	2.4303776690975	-11.9126204636555	5.27091593867611e-29	8.78874856817081e-28	54.7436408336292	down
KCNJ14	1.953805990442	0.714141748175387	11.8752576071044	7.47601930002092e-29	1.23168532682452e-27	54.6943728252208	up
ACTR3B	1.35582194585551	3.33060892649139	11.8890400687728	6.57219517567219e-29	1.08782519482281e-27	54.6737577717845	up
NUDCD1	1.45323129854116	5.03204044981971	11.903872481171	5.72068020187123e-29	9.50938268551268e-28	54.6470480319143	up
ZNF676	-2.36582457665908	-4.19715020455442	-11.8652493791506	8.20887728696775e-29	1.34974139041868e-27	54.6217945371468	down
ACADM	-1.30516463736847	5.24982637135766	-11.9195289473517	4.94074208505989e-29	8.26593465522705e-28	54.6200986737668	down
SND1	0.979323210665003	8.44770077867518	11.9237752764889	4.74809852369664e-29	7.9543448381147e-28	54.6163841706513	up
UTP14A	1.33548956273913	5.28536421785567	11.903843532861	5.72223019891677e-29	9.50938268551268e-28	54.610671020111	up
CPSF3	0.809106189386013	5.74974488347146	11.9075124440372	5.52907562705378e-29	9.20069271513949e-28	54.5721041286338	up
ZNF200	0.995771371392817	3.62499152811012	11.8834284782317	6.9262649547826e-29	1.14262689476344e-27	54.564710058799	up
POP1	1.52613612315447	3.8491441665512	11.8787957962935	7.23282494001113e-29	1.19240889146961e-27	54.5448830065588	up
LYAR	1.40617277278185	4.82648171364005	11.8907789027571	6.46618097837948e-29	1.07170483535662e-27	54.5426211136599	up
LRRFIP2	-0.788769203904971	5.66930448808536	-11.9106558780209	5.36875527596819e-29	8.94588638846147e-28	54.5366529163301	down
SLC16A9	-2.54830539184872	2.97802466996245	-11.9017808588162	5.83375575020255e-29	9.68177581480545e-28	54.5302232534549	down
ACO2	-1.06243513086427	6.80128151640728	-11.9127958241097	5.26226946106669e-29	8.78022020614624e-28	54.5133883724041	down
HOMER1	2.37779902724076	2.88272811306784	11.8555525943718	8.98701175909628e-29	1.47475973163625e-27	54.4465694682395	up
CLCA1	-6.27648355596133	4.79531925906694	-11.9076422562576	5.52236165123371e-29	9.19567535239928e-28	54.4404827916106	down
NOL6	1.03564869036855	6.1945037178725	11.8945556654098	6.24174298946099e-29	1.03519661414936e-27	54.4359627080954	up
TROAP	2.01392835382119	4.37090885537143	11.8643591088975	8.27743091391714e-29	1.36011374719692e-27	54.4058113511869	up
EME1	1.93931183642507	1.62728930328143	11.8446715657233	9.94785012924498e-29	1.62920620594967e-27	54.386588347178	up
MAF	-1.64104216777615	4.13409350526115	-11.8881071990275	6.62978190691479e-29	1.09662679965275e-27	54.3708251232254	down
GNAI1	-1.58793977979673	3.58218690159829	-11.8840486397099	6.88622038518104e-29	1.13677506637441e-27	54.3700592834823	down
BTBD3	-1.09889062275199	5.2597550034004	-11.8895771685295	6.53926568167323e-29	1.08309583019373e-27	54.3486209143754	down
HIF3A	-2.3791813185182	0.417036152273434	-11.8546523882112	9.0628705551948e-29	1.48622707699669e-27	54.3313598229978	down
CAV1	-1.75468261398462	5.17508835393536	-11.8855372438126	6.79103711806674e-29	1.12180713483227e-27	54.294370629477	down
ACBD6	0.903243430642753	5.18447421726382	11.8677212137415	8.02148580460718e-29	1.31980250554824e-27	54.2529327484883	up
HACD3	1.05737762227688	7.05564534286526	11.8745594089065	7.52496198261537e-29	1.23892768112451e-27	54.2072138250659	up
VWC2	-2.82148666951049	-3.04585543434635	-11.817491696588	1.28181211211841e-28	2.0951433872042e-27	54.1546202613545	down
JADE3	1.41812654090235	4.41407901255382	11.8411225213679	1.02828372002861e-28	1.68295994493951e-27	54.1270454805699	up
YTHDF1	0.979293521448274	6.55079508594619	11.8596686031103	8.6481328247528e-29	1.42008738544372e-27	54.0894567987817	up
FAM222A-AS1	3.31276236306002	-0.563589347623758	11.8030331590742	1.46667321003012e-28	2.39415381973465e-27	54.0598589048497	up
SPARCL1	-2.1844305463771	5.80033526601176	-11.8471924621139	9.71652536065325e-29	1.59237005267766e-27	53.9073665768339	down
AC068733.3	-2.29171927506309	-3.74845277700448	-11.7794170270271	1.82732091982735e-28	2.97115927977944e-27	53.8258512402043	down
FOXN3	-1.22742701867255	5.29697524765371	-11.8239472805422	1.20694628428017e-28	1.97407181404535e-27	53.7324894575289	down
TPSAB1	-2.50423024020324	2.07892885166624	-11.8014922061415	1.48787606161511e-28	2.42717104775677e-27	53.675626823255	down
AURKA	1.51442055140658	5.55117292180961	11.7985266207008	1.52954320293231e-28	2.49350646348197e-27	53.6266594691067	up
IGHV1OR16-1	-2.58233196410965	-4.18359824826073	-11.7572295236899	2.24607141755661e-28	3.6401291728732e-27	53.6249305313484	down
ZNF671	-1.49267188558882	0.535245144661698	-11.7685883274017	2.02097271108749e-28	3.28388252093765e-27	53.5877866731042	down
AC130371.2	-2.16700625934734	-2.03685894098744	-11.756369888797	2.26408893408892e-28	3.66455175718649e-27	53.5778434726897	down
CCT3	0.995432363145854	8.51430865380732	11.8109579610871	1.36228876479864e-28	2.22522082665302e-27	53.5673926683384	up
SCN3A	-2.41461437871677	-1.29319896410275	-11.7570895650614	2.24899512796889e-28	3.64249302126609e-27	53.5452807855328	down
FLI1	-1.42116220632737	2.93579542622925	-11.7863318390527	1.71343956934405e-28	2.78964120061967e-27	53.5284671982971	down
AC026369.2	2.50461087104307	-2.25459483083279	11.7443707207123	2.53112417378286e-28	4.08082218446276e-27	53.5272373834474	up
CYSLTR1	-1.85668685155916	0.331617794224531	-11.7591832435281	2.20565120821687e-28	3.5776573670209e-27	53.4944746327746	down
GRHL1	2.36229180643378	2.09078746479236	11.7446946096269	2.52352046702217e-28	4.07120326610241e-27	53.4604462156835	up
SMOX	2.25729208312771	4.31461252084917	11.7591620714269	2.20608533190259e-28	3.5776573670209e-27	53.4566977188349	up
RPL7L1	0.815465288707734	6.97270932043127	11.7920547165217	1.62454989594404e-28	2.64665366730437e-27	53.4369535503744	up
RECK	-1.31489631537383	2.39272633400416	-11.7679264664354	2.03345001452155e-28	3.30199874663751e-27	53.4183098307967	down
TXNDC11	-0.718001971395092	5.80710527550877	-11.78581263089	1.72173962331212e-28	2.80131994601849e-27	53.3759865771217	down
CELSR1	2.48886024551561	5.04775238435038	11.7467612855461	2.47553490726321e-28	4.00157823988756e-27	53.2908235962573	up
CEND1	-2.16181863392793	-2.1700505368064	-11.7245764315446	3.04178631125049e-28	4.87882899896763e-27	53.289734561824	down
PLEKHA8P1	1.82405793310079	1.36498221201778	11.7225132907169	3.10058364836097e-28	4.96680625764917e-27	53.2658590567745	up
SNHG17	2.08665329261941	5.46759785034209	11.7464949565648	2.4816673987392e-28	4.00888454841164e-27	53.2081573820476	up
KIF18B	1.86145418488467	4.33876847639444	11.7349462602586	2.76264104050584e-28	4.44256267192856e-27	53.1996195005542	up
SLC35F1	-2.02620298303028	-1.11433037238325	-11.7180167240928	3.23267784562452e-28	5.1683346572393e-27	53.1937835981202	down
CDC6	1.70227784877627	5.1435492310694	11.744857448397	2.51970620781093e-28	4.06768935275243e-27	53.1895712404473	up
KCNG3	-2.83013062496924	-2.73073375346207	-11.7116555872761	3.42916263904881e-28	5.47542789784152e-27	53.1714323106691	down
WASL-DT	-1.22104781445225	2.37865995985761	-11.7352497324684	2.75486772574957e-28	4.43292987248286e-27	53.129530372983	down
AL356299.2	2.48298305027964	-1.76616802240453	11.7009074806872	3.78851364971247e-28	6.02213796966123e-27	53.1265585960655	up
RSPO1	-2.72537050215248	-2.69549042335987	-11.7057892920808	3.62087386102087e-28	5.77041955505384e-27	53.1191834309288	down
GPR88	-2.40449267109231	-3.57717347947896	-11.7026488939779	3.72784625578662e-28	5.92949365099879e-27	53.1170119818928	down
UNC80	-2.45055461958901	-3.81720300101243	-11.7001669257486	3.81460984651267e-28	6.05974539259754e-27	53.0975845875522	down
MS4A2	-2.6216089021465	-0.404327563560871	-11.7080521871123	3.54569054375454e-28	5.65422787737535e-27	53.0302265754094	down
ABCC8	-2.73323358874993	-2.25538945733373	-11.6958666157301	3.96972020236778e-28	6.29368979991874e-27	53.013492244955	down
ZIK1	-1.54576891438498	-0.448967113480894	-11.6988286967507	3.86222167949405e-28	6.13146188849946e-27	53.0045066448069	down
PRDM12	2.60583197085073	-2.04806171924817	11.686464540971	4.33104887668632e-28	6.83645753163801e-27	52.9967497374242	up
EVA1A	3.57794166379412	2.58742526888557	11.6896860690893	4.20370115804082e-28	6.64154620478698e-27	52.9733375065123	up
ARHGAP17	-0.717777942036451	6.01753705617415	-11.7424018542496	2.57783873560602e-28	4.1534445110759e-27	52.9668668711579	down
ARMH3	-0.56542452286741	5.07550913955828	-11.7362647511813	2.72902620569014e-28	4.39419174220612e-27	52.9580021277937	down
MAPK15	3.82125817493454	1.65005743357724	11.6839971181379	4.43117572427274e-28	6.99006723865131e-27	52.9461812394271	up
IGHA2	-5.37431358400265	7.14052469607451	-11.7498091360659	2.40641954846606e-28	3.89238753379406e-27	52.9429479352683	down
MZB1	-2.7145181203277	3.00298623975501	-11.7299526630188	2.89372921571181e-28	4.6473515524426e-27	52.934065306906	down
SIGLEC8	-2.59146385919285	-0.965884912929133	-11.6918063220149	4.12192684169022e-28	6.52292954877534e-27	52.9217252418003	down
KCNQ5	-2.79717265726078	-2.80653638709814	-11.6833787604328	4.45662716527102e-28	7.02575827240347e-27	52.9147559603728	down
NUF2	1.88901945592131	3.79652044665639	11.6958045542044	3.97200406100821e-28	6.29368979991874e-27	52.8864917588906	up
MT1DP	-2.4770601264773	-3.03314365200301	-11.6786556085473	4.65588929066897e-28	7.33059301173663e-27	52.8853838631091	down
AC106881.1	-1.96529605306248	-2.88783459855858	-11.676144462337	4.76541392454072e-28	7.49828832772195e-27	52.8684730094153	down
SLC20A1	-1.09937684393723	6.01911321186998	-11.7325102184456	2.82583505632032e-28	4.54124662800125e-27	52.8649450194519	down
IGHV2-5	-3.65476777843333	2.31984613660966	-11.7218821546315	3.11879520291364e-28	4.99268303539189e-27	52.8642183390448	down
IGLV2-8	-3.6132215955849	2.4821970944572	-11.7209732689574	3.14520840177261e-28	5.03172625974704e-27	52.850717760387	down
SCP2	-0.999682823277327	7.02051408874155	-11.7298221752388	2.89723639407289e-28	4.64998024487064e-27	52.8132468342037	down
MORC2	0.821193323643673	5.55735084977878	11.7151154660683	3.32086350106811e-28	5.30591179306261e-27	52.8048357806011	up
CASC18	-2.33496799297079	-3.84545827451028	-11.6677926347725	5.14845337230644e-28	8.09586965774259e-27	52.8032660969122	down
FBXO32	-1.7986849087129	5.1514259524053	-11.7225115808618	3.10063284335767e-28	4.96680625764917e-27	52.7845452626244	down
INTS7	0.837558995981639	5.08277450687495	11.7036345675648	3.69393670906484e-28	5.88134349535642e-27	52.7400846941054	up
BIN2	-1.17801387821441	2.77599642678385	-11.6961693743209	3.95859743127162e-28	6.28045250407427e-27	52.7316122841455	down
AC016583.2	-2.53941588139946	-3.17937424027173	-11.6614543018899	5.45945459551378e-28	8.55784998102573e-27	52.7301837449406	down
FAXDC2	-1.7923316831492	3.5921177693819	-11.7035974292226	3.69520877669713e-28	5.88134349535642e-27	52.6906869864451	down
BLK	-3.03455388078507	-1.35023312824349	-11.6637797201607	5.34324116081223e-28	8.38096646681091e-27	52.6657922906832	down
SSTR3	-2.55626158417442	-3.05676232150244	-11.654274177251	5.83438839766668e-28	9.10538166694232e-27	52.6613289566365	down
PDLIM2	-1.28116766295586	3.46376696681887	-11.6909041014492	4.15652861739327e-28	6.57350241456833e-27	52.6170475759987	down
KIF14	2.05762423306955	3.31486623061222	11.6605993886216	5.50280834236172e-28	8.62037291741995e-27	52.6089644327674	up
CAPN5	-1.4542303233684	7.27424140482767	-11.7081142634605	3.54365013071297e-28	5.65422787737535e-27	52.5990942917909	down
RAET1L	4.05863140020404	-0.577536469478855	11.6412450265958	6.58133995733697e-28	1.02325636447376e-26	52.5825843919337	up
CCL21	-3.15601304208875	2.98812122031447	-11.6896553758093	4.20489671627638e-28	6.64154620478698e-27	52.5459858199585	down
CHMP1B	-0.882295015865759	5.67533584321955	-11.6947314662902	4.01170094292071e-28	6.3525412192326e-27	52.5361179672646	down
GRIA1	-2.5597430001785	-3.5077736075123	-11.6387402389251	6.73548094565443e-28	1.0459137525916e-26	52.5286207217837	down
P3H2	-2.04398838357186	3.15684403683122	-11.6832877497823	4.46038539704233e-28	7.02722695537828e-27	52.5225311774381	down
ATRNL1	-2.87475952167311	-1.8660745208915	-11.6440362649408	6.41370208660025e-28	9.99066714128877e-27	52.5152549312931	down
SCN3B	-2.33605652636653	-1.24331572973785	-11.643861706855	6.42406014277431e-28	1.00005359555111e-26	52.5065846429567	down
AC040168.1	-2.2898469675618	-3.81903409075014	-11.6350027830655	6.97218015171901e-28	1.08131859483398e-26	52.5035318359542	down
PRELID3A	1.96538259031247	1.55941022103927	11.6338859498721	7.04450362934369e-28	1.09185414419647e-26	52.4523166480767	up
IGLV3-9	-3.5596651994741	0.495631580976895	-11.6595698860663	5.55547049569684e-28	8.69191642501693e-27	52.4350775607362	down
SOCS2	-1.28451035371771	3.24710896865831	-11.6659392461891	5.23752344654164e-28	8.2255256098845e-27	52.402545294618	down
BYSL	1.47465345101601	4.93045931788754	11.6588797310938	5.59105439922797e-28	8.7420882653589e-27	52.4008946195248	up
FAM163B	-2.85862866881797	-2.04803709130349	-11.6276909217378	7.45944205720959e-28	1.15185831667259e-26	52.3760130521438	down
AC024337.2	-2.02932834256325	-4.21985995456309	-11.6179094476991	8.16463539284202e-28	1.25296913889781e-26	52.3559674586838	down
CENPA	1.66997353069007	3.37282550371566	11.63361489551	7.06216871470036e-28	1.09391013343405e-26	52.3378743938973	up
TDRD10	-1.87147149443887	-2.23831998346743	-11.6180447017316	8.1544459840909e-28	1.25217839166451e-26	52.3238179344157	down
FAM111A-DT	1.03583097041334	1.90844525508961	11.6225714926411	7.8206185357644e-28	1.20613149762803e-26	52.2970246865226	up
CCNDBP1	-0.855342302367848	5.27914207903903	-11.6666139145204	5.20492420149568e-28	8.1794956114655e-27	52.2952948957224	down
RGP1	-0.833178412785847	5.15114211841729	-11.6652731537279	5.26990755984892e-28	8.271159838725e-27	52.2893266820154	down
APBB1	-1.64930545998937	2.73545984599141	-11.6507693862757	6.02659733444273e-28	9.39945020900757e-27	52.2809118398286	down
LINC01811	5.39652619257283	-0.312936348030051	11.6062164010466	9.09514320603953e-28	1.38890881600337e-26	52.2668017339297	up
ASXL3	-2.84555081316971	-0.63729218177278	-11.6230752488175	7.78432018869146e-28	1.20127861086939e-26	52.2541498074253	down
ACSF2	-1.62370240460119	4.92172600986311	-11.6602389229872	5.52119050263873e-28	8.64372273841949e-27	52.2274121715342	down
DONSON	1.18236333333936	3.63096215264867	11.627842571636	7.44900006132778e-28	1.15096078635593e-26	52.2255336531565	up
NOP14	0.939894049985215	5.52146325209615	11.6496782168502	6.08771515294384e-28	9.48882046503679e-27	52.215222651646	up
FANCD2	1.28303480407577	4.43813249670033	11.6319368509513	7.17251484731545e-28	1.10961973627324e-26	52.18934605053	up
BRPF3	-0.944525895798138	5.87243786394584	-11.6572511804852	5.67592263203224e-28	8.86920883437798e-27	52.1810954346473	down
EIF2S2	1.10488632272576	7.15524435757665	11.6553576888729	5.77621006618747e-28	9.02024864670143e-27	52.1794071744812	up
MSANTD3	1.03458949763303	3.63836055899993	11.6195209345205	8.04405261875194e-28	1.23751975343312e-26	52.1338074332207	up
TCEAL7	-1.98358431820505	0.0347093239102832	-11.605977668428	9.11520095792577e-28	1.39111731746466e-26	52.09899382813	down
PLUT	4.29087539641663	-1.45538183767108	11.5859085675672	1.09686248607115e-27	1.6627498942814e-26	52.0825742744214	up
KLRF1	-2.31544853907403	-3.07715881236582	-11.5902455287487	1.05387069161078e-27	1.60148406259998e-26	52.0813791006666	down
CRY2	-0.824445029027421	4.73514836632558	-11.639984546973	6.65846432174888e-28	1.03460050939374e-26	52.0795450616737	down
IGKV1D-12	-3.34171732876799	-2.38533609384628	-11.5950943172646	1.00778712275793e-27	1.53332898769185e-26	52.0753251936696	down
SSPN	-1.64490617914373	2.87962392510422	-11.6286096459422	7.39640481076105e-28	1.14354490049957e-26	52.0628666876693	down
SLC6A9	-1.66600613865085	3.9264613084911	-11.6365255086917	6.87476071457755e-28	1.06687531913304e-26	52.0599086839548	down
FENDRR	-2.08691669133165	3.2206892153042	-11.6333388269406	7.08020588083793e-28	1.09602116066944e-26	52.0571502625035	down
KCNS2	-2.41136973427929	-3.79618531480977	-11.585201387785	1.10403623658996e-27	1.67260480669487e-26	52.0476047519223	down
PRMT3	1.28377475577763	4.61982686074222	11.6186182127329	8.11138068619367e-28	1.24710596932258e-26	52.0436470914546	up
MS4A1	-3.40405482793095	-0.101861035081167	-11.6092501600548	8.84404559797971e-28	1.35305733914691e-26	52.0428767860353	down
FAM162A	-1.08848037786342	6.11761985213092	-11.6434610497686	6.44789760203375e-28	1.00313630966309e-26	52.0427456235913	down
TPSB2	-2.67453065119324	1.95450279354914	-11.6213164960327	7.91178169005361e-28	1.21943462242048e-26	52.0154385999301	down
KLRB1	-2.03593540017828	0.57070883482019	-11.5992926278835	9.69508504353834e-28	1.47599209594248e-26	51.9959864021845	down
ATP6V1E2	1.46838277861768	2.11161940958873	11.5880465727203	1.07545498151774e-27	1.63129263547971e-26	51.9900514831723	up
RP9P	1.30318544829102	2.26028611906575	11.5886022001654	1.06995994431045e-27	1.62394836236277e-26	51.9789518009393	up
TOX	-2.12191447181805	2.73989513140661	-11.6199455053675	8.01257918185789e-28	1.23363111045614e-26	51.9694746092872	down
C1QTNF2	-1.68869513451918	0.0877124891739562	-11.5892506992336	1.06358173820434e-27	1.61525385421491e-26	51.9631289135767	down
FBXO8	-0.771396521767357	4.06957861568594	-11.6183496819401	8.13151659146768e-28	1.24942913461358e-26	51.9289105440586	down
AC007099.1	4.4491283762647	-1.71965381157179	11.5683725311304	1.28922174092597e-27	1.94368354767499e-26	51.9233625719321	up
AP002800.1	-2.45173718656846	-2.17012609970261	-11.5741048814301	1.22291031859627e-27	1.84594859930916e-26	51.905054889977	down
MEIS3P1	-2.33216645861562	-0.0909588042956094	-11.584830357758	1.1078186740424e-27	1.67705288953806e-26	51.8953490665732	down
PID1	-2.17400300654715	3.90142912828512	-11.6199288196541	8.01381377815321e-28	1.23363111045614e-26	51.8885115598597	down
UBE3D	1.49278553286084	2.56706807169353	11.5778195731128	1.18176213152775e-27	1.78709174889972e-26	51.8725677887316	up
PPARGC1A	-2.21877897229949	3.30812861022799	-11.6144698614691	8.42805738111337e-28	1.29259675849389e-26	51.8710814740489	down
IGHV3-73	-3.52002917613326	0.98307724493696	-11.6021982978769	9.4386604190913e-28	1.4387157368426e-26	51.8690605458343	down
AL031289.2	-2.60231441997789	-3.61316837575834	-11.5650113641762	1.3297543280121e-27	2.00115147389278e-26	51.8578648642077	down
TMEM185B	0.803594744129286	5.81589810986942	11.6133963472402	8.51199115883653e-28	1.30386082686282e-26	51.8511897714839	up
BDKRB2	-1.29489247212053	4.02896538820542	-11.607670977088	8.97387835502709e-28	1.3720761979356e-26	51.8066761864464	down
BUB3	0.785359487662664	6.95725461664598	11.6140527442709	8.46057185648198e-28	1.29678345822441e-26	51.7975050131883	up
FAM120AOS	-0.694205329209155	5.81786589290429	-11.6096960371549	8.80772720124404e-28	1.34833070166335e-26	51.7545606627185	down
TRAF3IP2	-0.901776499887737	5.29640823943309	-11.6065929106723	9.06359894056424e-28	1.38494242938763e-26	51.7416181110532	down
SLC46A3	-1.43028818259192	4.74907186564394	-11.6029595112251	9.37260615673537e-28	1.42952369118158e-26	51.7151856136015	down
RGS13	-2.93817734228421	-1.72060808350167	-11.5551302488895	1.45639934782319e-27	2.18249211490249e-26	51.6950452587214	down
HSPB7	-2.69106040561553	1.4184145853361	-11.5755741966578	1.20646683427319e-27	1.82223401985819e-26	51.6358112616291	down
EPAS1	-1.19781487319924	7.12150629121939	-11.6011604049726	9.52947026678909e-28	1.45166764891326e-26	51.6241037873489	down
AC064836.3	2.18524618515132	-0.299705371814769	11.5362922073008	1.73200919408508e-27	2.58770916911954e-26	51.6080366757408	up
TMEM108	-1.79418337798163	-1.16413346793677	-11.5433788081093	1.62271774947093e-27	2.42588009438345e-26	51.6076832350144	down
ARPIN	-0.907731286144783	5.35360152521673	-11.5919181858626	1.03774143068993e-27	1.57793820846375e-26	51.603593864869	down
KIF2C	1.50446112451936	5.00545818425179	11.5704574744669	1.26469930159464e-27	1.90786949860099e-26	51.5858991296128	up
CPA3	-2.57464792207592	2.2729319522288	-11.5759465913209	1.20233432260993e-27	1.81709626713712e-26	51.5774117477272	down
KIF18A	1.59308081646388	3.13979045533976	11.5490483571958	1.54024228751139e-27	2.30396892357525e-26	51.5758348989054	up
SLC7A6	1.40346322997795	3.9191718266279	11.5551401377606	1.456266788969e-27	2.18249211490249e-26	51.5490553166841	up
UBE2FP1	-1.6872369287431	-1.04499623308416	-11.5305747967019	1.82549653446907e-27	2.72247566547303e-26	51.4899719197635	down
PAQR8	-1.58727057033837	6.27316574505673	-11.58478113628	1.10832142613372e-27	1.67705288953806e-26	51.488429653322	down
STAP1	-2.49253574856734	-1.66228940785515	-11.5274814091133	1.87815260132316e-27	2.79932564877068e-26	51.4585423479372	down
WDR77	1.40068966822777	5.32552966171679	11.5581563299896	1.41639015926706e-27	2.12638138584169e-26	51.430260428661	up
SLC8A3	-2.35845198021856	-2.8904784541543	-11.5184848128563	2.04003518991797e-27	3.03333222826259e-26	51.4233002847772	down
SLC1A1	-1.9691459268369	3.93003314193813	-11.5665670600658	1.31083886567942e-27	1.97507666907007e-26	51.4062455573733	down
NOL10	0.670914756994421	5.03729881670906	11.5581935785443	1.41590455336893e-27	2.12638138584169e-26	51.3956382863874	up
ANKZF1	0.953655264546207	5.43339803317523	11.5583019789725	1.4144922892187e-27	2.12609992758561e-26	51.3846390784807	up
CDK1	1.6066775215607	5.83186395817091	11.5560239632862	1.4444675785736e-27	2.16722440983213e-26	51.3779589631862	up
PUS1	1.43694933914922	5.38103059478461	11.5523448606294	1.49421891038816e-27	2.23647057984107e-26	51.3756530433257	up
POPDC2	-1.98214790880882	0.534704269681258	-11.5273429459422	1.88054454220173e-27	2.80121137589438e-26	51.3384389662171	down
ZNF74	1.21441722290331	4.09729587855894	11.5348860524398	1.75455045166746e-27	2.61981253927356e-26	51.3311870433689	up
CGREF1	3.71658482827447	4.06028935761995	11.5145404805073	2.11531504340597e-27	3.13775938509045e-26	51.3213622614743	up
IGHV3-48	-3.54638955132857	2.74275624114853	-11.5548602128278	1.46002378359544e-27	2.18660549903411e-26	51.3116132907203	down
SH3GL2	-2.93652875850767	-3.02988632049745	-11.506887791781	2.26934009364171e-27	3.36222074302899e-26	51.3079856152416	down
CXCR5	-2.50839279622857	-4.12129877027546	-11.5032392759753	2.34665080718693e-27	3.47060315443357e-26	51.3064517252777	down
DSC2	-1.44040387274402	6.7464212152075	-11.5657012188431	1.32133322089473e-27	1.98968293183912e-26	51.3040441953904	down
RAVER2	-1.0790309718554	5.45512141912045	-11.5587042254108	1.40926397117078e-27	2.11952278204942e-26	51.2899241654864	down
AP1S3	1.85208447902136	3.36598604234347	11.5172508503864	2.06329509901848e-27	3.06608364953367e-26	51.2851269535154	up
MIR145	-2.44483148434078	-3.33073759376056	-11.4983623538588	2.45409662910656e-27	3.6251512950813e-26	51.2485078247584	down
SLIT3-AS2	-2.69112996308738	-2.75270954905812	-11.4997524940218	2.42298074167449e-27	3.58131535188879e-26	51.2417837219862	down
REP15	-2.99478570911967	-1.73156016871789	-11.5032378695613	2.34668110800162e-27	3.47060315443357e-26	51.2214966251586	down
NCAPH	1.32329313692331	4.7115063780274	11.5255716783256	1.91141167835467e-27	2.84548537338776e-26	51.189660229488	up
ANKS6	1.02037871213264	5.43226951237721	11.5225563144768	1.96512261166359e-27	2.92369319261332e-26	51.0635913844054	up
CA12	-2.51601103989973	6.65587574677542	-11.5344280640338	1.76195500966894e-27	2.62928952553298e-26	51.001523562304	down
RTN1	-1.9293674418631	1.11508033405558	-11.4933488356665	2.56965325854395e-27	3.79359558554994e-26	50.9834451312502	down
TUBB3	3.32212910165939	-1.08689475711042	11.4631680009038	3.38894113238335e-27	4.97064693169218e-26	50.9650989802704	up
POU2AF1	-2.6101996277663	2.47463370390582	-11.5097773584675	2.20991330109442e-27	3.27612728554016e-26	50.9560951360017	down
IGHV3OR16-12	-2.46622430603113	-4.16461684162293	-11.4640659928264	3.3611705435455e-27	4.9328253177736e-26	50.9525625748224	down
KLHL35	3.20644717706482	1.95562827604468	11.46444775039	3.34943328079956e-27	4.92141021240886e-26	50.9309136088892	up
RANBP1	1.05968087865492	6.58037829871209	11.514926137769	2.10783430535719e-27	3.12852947256628e-26	50.919396082999	up
KCNA3	-2.61296467015424	-1.31242072003967	-11.4677475769307	3.24966318223556e-27	4.780466057607e-26	50.8942509017417	down
CES3	-2.64741979019996	4.88746363498701	-11.5161226280945	2.08479258148549e-27	3.0961785166255e-26	50.8823034242398	down
IGLV5-48	-2.92627071765116	-3.57061661841648	-11.4536251368942	3.69852939499462e-27	5.4119564031172e-26	50.8403373844711	down
SIDT2	-1.0056021471908	5.42107985748993	-11.5065930120434	2.27549115858147e-27	3.3693261282605e-26	50.8184185302394	down
ST7	0.823890795177615	4.45989816116884	11.4848137427329	2.778959599981e-27	4.09772921797911e-26	50.797027529061	up
KLC3	4.12740997902447	-1.4944002193624	11.4439427939501	4.04138768347874e-27	5.89284100873695e-26	50.7965478136854	up
AC107959.4	2.882670217985	-2.21503083280865	11.443422890448	4.06066685504524e-27	5.91748175165767e-26	50.7910913052752	up
KCNK2	-2.87983694202698	-2.98891620391989	-11.4488825422014	3.86269252049665e-27	5.64220909236587e-26	50.7822979509113	down
IGHV3OR16-8	-3.11412776254278	-2.72735854498031	-11.4491975532947	3.85156732684359e-27	5.6292660383691e-26	50.7707030792727	down
CIDEC	-2.74572843187625	0.49202019511734	-11.4646986002085	3.34174302214228e-27	4.91301438636778e-26	50.7234280463599	down
IGHV3-53	-3.38156858274693	0.887851740554539	-11.4742139076939	3.06264549893183e-27	4.50801833919148e-26	50.7206561037742	down
ASB7	-0.764961734082367	4.11098162756821	-11.4820231247608	2.8510064553899e-27	4.20147430275331e-26	50.6798226936469	down
NOC3L	1.22733841205305	4.38616620558475	11.4643102795862	3.35365516221422e-27	4.92470295261711e-26	50.6537170276484	up
TAF1A	1.5005841942218	2.42307032529773	11.4423262484021	4.10163322675868e-27	5.97367918280301e-26	50.6474473747237	up
RXRA	-1.02608840829228	6.28956655796144	-11.4909303911055	2.62731518804433e-27	3.87642034955312e-26	50.6432729477295	down
GTF3A	1.66414527074526	7.29681602739997	11.4783478059297	2.94873587991967e-27	4.34292196153334e-26	50.5759694212915	up
HAUS5	1.20819759720306	4.36029139046646	11.4500579364306	3.82134343883714e-27	5.58837760193707e-26	50.5288755708552	up
SORD	1.43008956275103	5.4950165945987	11.4602481176334	3.48082608085969e-27	5.10240667430736e-26	50.5216903243133	up
WDR3	0.956910038801601	5.57440027966224	11.459848813202	3.49358276564876e-27	5.11808845826716e-26	50.4747015875122	up
JAM3	-1.59014689941015	2.26125265542049	-11.4457441411975	3.97529116059982e-27	5.80327149405004e-26	50.4575756307732	down
RGS16	2.38161601607023	3.94422124891942	11.4238735071785	4.85596704769756e-27	7.05989454811748e-26	50.4282030477511	up
CYBRD1	-2.07102904520844	5.17187888938546	-11.4577366463527	3.56183818507201e-27	5.21500937097028e-26	50.3519456418198	down
NBEA	-2.45842728937701	0.673966447558201	-11.4212897507526	4.97206086710996e-27	7.2244538408662e-26	50.3245047039212	down
SUV39H2	1.30206201365028	3.6282609576302	11.4173363117673	5.15506200380718e-27	7.48161100272331e-26	50.3165343032254	up
RRP1B	0.846829466198338	5.93317094588621	11.4449371649432	4.00476740855963e-27	5.84287104132635e-26	50.3078910597766	up
AKAP5	-1.684503115556	2.19920646695028	-11.4271901471957	4.71088625660713e-27	6.85698730828512e-26	50.2915423174669	down
VPREB3	-2.58153053535219	-1.38294101342635	-11.3994240379697	6.07179221413232e-27	8.78131624406885e-26	50.2814749110129	down
RERG	-2.11637635764521	1.168811014963	-11.4184845866805	5.10122987492599e-27	7.40780817292845e-26	50.2782280800684	down
IGLV1-50	-3.08802755200391	-2.71063892785104	-11.3936124387348	6.40273947377588e-27	9.23845072881847e-26	50.2678130656682	down
PRKAA2	-3.30654455587067	-0.366850787117008	-11.4108335912609	5.47074772897809e-27	7.92588923602123e-26	50.2636188226848	down
ZC3H8	1.22107334072253	3.80513719140877	11.4118259368625	5.42135793764671e-27	7.86349939835676e-26	50.2388092372647	up
IGKV1-9	-3.54942355450466	2.53190189339887	-11.4239271077405	4.85358742128194e-27	7.05989454811748e-26	50.1306503337791	down
APBA1	-1.45640309740636	2.18242476011118	-11.4059062835795	5.72268961768912e-27	8.28606794323641e-26	50.1215241408599	down
ANKRD35	-1.81351019812078	-0.400208614608446	-11.3839713369481	6.99177939246438e-27	1.00650044861643e-25	50.121358606731	down
CYP4B1	-2.82013548697756	-2.15088577383846	-11.3759216949353	7.52464496356325e-27	1.08258216689321e-25	50.0943747384243	down
CMKLR1	-1.75412735642642	2.75591412608177	-11.4116715942873	5.42901046157093e-27	7.87000752682886e-26	50.0912950069576	down
CCDC78	3.2671290010546	1.07774604886962	11.3656248503415	8.26552251700112e-27	1.18711239338628e-25	50.0564169171591	up
SEZ6	-2.75878901356906	-3.30220239992605	-11.3606594157618	8.64828620192867e-27	1.24065229813127e-25	49.9967151783607	down
DDX19A	0.777920364525987	3.74261620747138	11.3869340168362	6.80525240179447e-27	9.80784811368187e-26	49.9838970978327	up
GRAMD1A	1.46577372276902	6.26752308792913	11.4054433531724	5.74694489244353e-27	8.31634441042134e-26	49.9635017369754	up
SMKR1	3.53220650932671	0.053190106876516	11.349098789197	9.6091069117875e-27	1.37373206977544e-25	49.9260824118201	up
CPXM2	-2.22840650689457	2.59689050466191	-11.3957663560854	6.27804084350492e-27	9.0637847508929e-26	49.9258605978465	down
IGHV3-66	-3.3689433298004	-0.204917171163468	-11.3743893270429	7.63056768713028e-27	1.09655227323552e-25	49.9202691943983	down
SLC13A2	-3.63976751782883	1.37550617442119	-11.3915595858571	6.52387862343988e-27	9.40778111701502e-26	49.909978122363	down
NIPAL1	-1.33008741856157	4.70677377061445	-11.3985442554939	6.12077721391637e-27	8.84701408809156e-26	49.8565973554465	down
AC008494.3	-1.57248242899242	-2.43713929036179	-11.3428118344223	1.01754427115817e-26	1.45302516515011e-25	49.8398250729983	down
PLIN1	-2.70533931953516	-0.472306545953712	-11.353367615343	9.24254598917956e-27	1.32284937154285e-25	49.7974278106568	down
LINC02441	-3.07790958319915	-0.0101239854715825	-11.3595877626661	8.73318014940833e-27	1.25210837194026e-25	49.7887383107269	down
LGR4	-1.20955491133888	6.1795929945362	-11.396356908182	6.24427538770428e-27	9.02027486424847e-26	49.7819293272385	down
LINC01781	-2.46013191881988	-3.82205939777943	-11.33370053621	1.10555954743917e-26	1.57780229098078e-25	49.770951199311	down
C20orf144	2.10449363061059	-1.77093409876233	11.3308308482774	1.13481816807621e-26	1.61770151815038e-25	49.7689903703551	up
DLGAP1-AS2	2.26004675004635	3.00614284249691	11.344499730355	1.00202146092952e-26	1.43168135288326e-25	49.7684093447722	up
ADAT2	1.61666284578603	3.92061861342024	11.3539752257307	9.19151405619383e-27	1.31706184986187e-25	49.7403725615591	up
ISX	-3.17976722729058	3.64573691558647	-11.3846678377979	6.94747644580848e-27	1.00070227067928e-25	49.7254021372462	down
GTSE1	1.46293526062677	4.28042406334048	11.3534214748528	9.23801108345654e-27	1.32284937154285e-25	49.6874057874273	up
PDX1	4.66078353009368	3.39417314546416	11.3265916558606	1.17945439304365e-26	1.68036765991164e-25	49.6791036025294	up
MIR3150BHG	-2.63652315156867	-2.69339434618887	-11.3237030112586	1.21086596747933e-26	1.72314475200364e-25	49.6498078572473	down
ELAVL1	0.576242514857363	6.63371947588746	11.3750225090299	7.5866213171752e-27	1.09086751050487e-25	49.6251881602687	up
NUP93	0.774389802346222	5.90504622510704	11.3635399139981	8.42414524359696e-27	1.20919558256965e-25	49.5681889016664	up
PTGES2-AS1	2.6526257137074	-0.730467673214033	11.307953846674	1.3973384053874e-26	1.98396516826592e-25	49.5573016160144	up
SIGLEC11	-2.2874738786455	-2.76846478253766	-11.3098348717585	1.37364537435461e-26	1.95143986581885e-25	49.5362382788788	down
CBY2	4.48646972533156	-1.5630547884283	11.3025908349277	1.46714408763069e-26	2.07478209115964e-25	49.525571927627	up
IGHV3-52	-2.92409127328498	-3.25841584690026	-11.3057317816202	1.42585114356228e-26	2.02098547777091e-25	49.4985161207363	down
FANCB	2.0929893641174	1.17623962582408	11.3041384397499	1.44665175884401e-26	2.04819021575938e-25	49.4772180149917	up
FEZ2	-0.820683420956479	5.01165271170406	-11.3516547324193	9.387929138855e-27	1.3428843861972e-25	49.4353531256717	down
WDR4	1.4983626868454	4.39789442753052	11.3257694786241	1.18831145383513e-26	1.69201666974771e-25	49.4298751755631	up
CYP11A1	-2.32201290164382	-3.04000908128346	-11.2948398891883	1.57420142783909e-26	2.22112495445559e-25	49.407676745272	down
KLHL34	-3.54324469897908	-2.26618290528287	-11.2989168633525	1.51695560540541e-26	2.14278598329454e-25	49.3780444960352	down
BRCA2	2.12910305147037	3.81680180269145	11.307445369945	1.40381255629916e-26	1.992019632543e-25	49.3676491746893	up
WNT2B	-1.35043546589944	2.46251360037891	-11.3224532655822	1.2247123889199e-26	1.74185209959597e-25	49.3457491353485	down
SETD6	1.09884369180176	3.94928494555202	11.3151172036976	1.30922483879136e-26	1.86098563277255e-25	49.3429543419507	up
AC106791.1	-2.91636860204375	-2.13534948322457	-11.2874999749274	1.68273038522346e-26	2.36887656325257e-25	49.2943842041102	down
MYPN	-2.7601230749562	-2.10430693068428	-11.2798882314507	1.80314024559036e-26	2.52978948338724e-25	49.230645206637	down
UCN3	-3.35827807091019	-1.42453297566009	-11.2865619140787	1.69712635295659e-26	2.38643994688088e-25	49.2255439200847	down
F2RL1	-1.16144940896434	6.57155237759361	-11.3316594394409	1.12629188190714e-26	1.60646830040697e-25	49.1859322869434	down
LINC01605	2.8253447695197	0.577747908575045	11.2681193211607	2.00638371711992e-26	2.80543900963546e-25	49.1826711500747	up
ZNF835	-2.10992317969138	-2.15833860641083	-11.2693886279667	1.98341077052011e-26	2.77487761203716e-25	49.1588637533498	down
IGKV1-6	-3.33514290126528	1.67146574051676	-11.3072220371286	1.40666554751657e-26	1.9949293882949e-25	49.1434905535594	down
IGLL5	-3.121867927035	-0.839102676405215	-11.27887706235	1.81976751278092e-26	2.55167739059484e-25	49.1313799741883	down
CDCA5	1.50242563734785	5.40527511517591	11.3012240065856	1.48548258228819e-26	2.09952145982187e-25	49.0985847726714	up
LINC02292	-2.22011082800402	-3.19332642802616	-11.256254205257	2.23433907915291e-26	3.11716632137039e-25	49.0672851563467	down
CCNB1	1.48920083501747	6.31264749499228	11.3041353476378	1.44669241739008e-26	2.04819021575938e-25	49.0460274610052	up
SFTA2	5.21305318338722	-0.393161678610831	11.248901600131	2.38833686096095e-26	3.32641135576191e-25	49.0442059092663	up
HSPB3	-3.53550963834074	-3.11956089955902	-11.2556403510898	2.24680917502105e-26	3.13280554684231e-25	49.0267465458545	down
ENPP2	-1.84418338420408	3.81671517763446	-11.303172139256	1.45941322284181e-26	2.06502402578659e-25	49.0241782078079	down
HCFC2	-1.07496454312576	3.01231992124145	-11.289440321675	1.65333701896587e-26	2.33013671363438e-25	49.009204000649	down
CLPB	0.99427748153977	4.71448532026959	11.2879533852032	1.67581570947179e-26	2.36047900018006e-25	49.0043966630864	up
OLFML1	-1.44251502893987	2.16939632056846	-11.282022695848	1.76853630491858e-26	2.48404412862038e-25	49.0011551111731	down
ATP8A2	-1.81495007620578	-1.04873777745317	-11.25454681324	2.26919544887442e-26	3.16224596717864e-25	48.9903692403478	down
FCRL2	-2.85733241917883	-1.14701357001616	-11.2564630691617	2.23011183853751e-26	3.11301574496805e-25	48.9649586069479	down
MAD2L1	1.52168442674576	5.49738310792076	11.2872868458215	1.68599047797153e-26	2.37212276586588e-25	48.9631937919549	up
CLCN2	-1.49654606447753	4.58630662665201	-11.2973872786443	1.53818613330734e-26	2.17154147984974e-25	48.9427915991021	down
NUP205	0.865132738040204	6.35782492020464	11.2930745912361	1.59965006030421e-26	2.25575156830533e-25	48.9088844649249	up
FILIP1	-1.96597657540748	-0.0422982108641931	-11.246976977895	2.43036113082417e-26	3.38304636469315e-25	48.8510959830726	down
TM6SF2	-2.44831534126403	-1.44153762952698	-11.2379585804596	2.63728305230507e-26	3.66083160041074e-25	48.836267360346	down
ATG4A	-0.902620719866269	3.81789595725927	-11.2765947900032	1.85785878443696e-26	2.60362047575463e-25	48.8346084087201	down
C2orf15	1.48503765065295	2.03019811619022	11.2350614028878	2.70740444689925e-26	3.75188305208262e-25	48.8015686695862	up
MGAT4A	-1.20225906255805	5.95500519423825	-11.286044139235	1.7051247766436e-26	2.39633166038081e-25	48.7916011392099	down
MAP6	-1.91809054024028	0.0655654928338463	-11.239879710294	2.59178399312051e-26	3.5996839024005e-25	48.7838021490189	down
MT1X	-1.87686698399262	2.45299808722493	-11.2636958856968	2.08852974651797e-26	2.91865868623852e-25	48.7810539089209	down
TRAP1	1.26172654708288	6.56912029943499	11.2754759817613	1.87682029863202e-26	2.6287115179882e-25	48.7590423534996	up
CPNE7	5.11683797450678	3.89281964254706	11.2227188008025	3.02750577634339e-26	4.18614132957025e-25	48.7439772125739	up
NANP	1.42922481392982	3.53571692038565	11.2401836854205	2.58465666774293e-26	3.59179147103169e-25	48.7361607625204	up
SRPRB	0.864063952373314	6.35247602467066	11.2724889406522	1.92839245534473e-26	2.69942369551382e-25	48.7239665679495	up
LEMD1	5.39311308428959	-0.0413718776610022	11.2130783757242	3.30346708038246e-26	4.55757464402821e-25	48.7236426610237	up
RHBDF2	1.45105055315845	5.48338911202874	11.2587119609827	2.18509675554709e-26	3.051892721329e-25	48.7022539315927	up
NCOA4	-0.875549947658265	7.49315893767941	-11.2799283864972	1.80248307953198e-26	2.52978948338724e-25	48.7009160309844	down
NOX4	3.25061451082967	0.577382882179447	11.2131159352637	3.30234481798557e-26	4.55757464402821e-25	48.695734256996	up
GRIN3A	-1.64016457466367	-0.125707875647886	-11.2247384610518	2.97266310084471e-26	4.11259751530887e-25	48.6807690420281	down
LINC00683	-2.08439959320062	-3.51234361701292	-11.2114506963199	3.35246742373949e-26	4.62004948013234e-25	48.674953238808	down
PSAT1	2.5981296296401	5.50704612776853	11.241561178219	2.55260197010797e-26	3.54923028964509e-25	48.6534773078303	up
PBX4	1.97833544434932	1.61717387780906	11.1925957324904	3.97557043881619e-26	5.44554582255698e-25	48.4610769773207	up
AKAP6	-1.73287693857309	1.26817641641219	-11.2114572834471	3.3522676730261e-26	4.62004948013234e-25	48.4321814440508	down
TRIM59	1.44303426584655	3.25616711966356	11.2030638267212	3.616637822831e-26	4.97582915956842e-25	48.4309759216681	up
EXOSC7	1.04524678734739	4.95421554101724	11.2264511048302	2.92693199150196e-26	4.05158442320325e-25	48.4309074391925	up
TIGD1	1.5954581474889	2.30489393058275	11.1928584039541	3.96614477549646e-26	5.43562983812665e-25	48.4129716997577	up
IGHV3-15	-3.53972005186912	3.10457843014377	-11.2367989305597	2.66513106477583e-26	3.6957560034771e-25	48.407378746121	down
VPS35L	-1.56405124215989	4.48036754118337	-11.2367871310153	2.66541591819897e-26	3.6957560034771e-25	48.3994734980879	down
LIMA1	-1.3657932591986	7.31581949682123	-11.2455579144618	2.46181661208006e-26	3.42491453793634e-25	48.3863837680482	down
FXYD6	-1.86612347996857	1.72024725288635	-11.2086038017347	3.4399150048752e-26	4.73793501031592e-25	48.3538776071694	down
NXPE1	-3.39548929158514	3.00121718844896	-11.2271959595421	2.90726174638873e-26	4.02659800985906e-25	48.3303847104654	down
PDCD2L	1.89934326538946	2.56040187547565	11.1805678540931	4.43189294586134e-26	6.06391252212762e-25	48.3074712348402	up
IGHV3-21	-3.55307333986714	3.13062820747712	-11.2192727286987	3.12341409198239e-26	4.31635340415643e-25	48.2477361820626	down
RAD54L	1.75265450326983	3.11920713421947	11.1781345348257	4.53035720648366e-26	6.19182025895494e-25	48.2399288681366	up
CLIC2	-1.52756876387517	2.25157789370837	-11.1987792720393	3.75947804540451e-26	5.1666325973909e-25	48.2357429018847	down
IPO9	0.670715301638126	6.35154607037107	11.2176593434561	3.16934885139607e-26	4.37739898858654e-25	48.2220597815624	up
GINS1	1.74289606172078	4.83241669974916	11.1939903305762	3.92578039903397e-26	5.38624870311168e-25	48.218107610634	up
TNFSF15	1.82783074092161	3.89651586591673	11.1821986917233	4.36709489926145e-26	5.97854329793716e-25	48.2139319928269	up
SLC52A1	-2.50322820942445	-0.485352385617217	-11.1712415167898	4.82124724738072e-26	6.57854159259781e-25	48.1782136866193	down
RIMKLA	-1.49868453144756	3.51119772189103	-11.2011079025211	3.68116320580722e-26	5.06180301214455e-25	48.1457488881502	down
AC123023.1	4.47946956572071	-1.29526538424803	11.1447416150042	6.12310852338921e-26	8.3138504096111e-25	48.1169302240331	up
ANKRD13B	2.39436805650733	3.75049930301035	11.1641858143268	5.13823636618579e-26	6.99954489313671e-25	48.1095128934209	up
DIXDC1	-1.22907640686047	3.77944986131238	-11.1959773738653	3.85590797695955e-26	5.29330360105972e-25	48.0892436926969	down
PPM1A	-0.863593380667815	5.95486163000211	-11.2065222089319	3.50528676007106e-26	4.82530089380546e-25	48.0853672665503	down
MCM6	0.992767072608872	6.21441218651496	11.1963522854912	3.84286390664895e-26	5.2783115791823e-25	48.0537431538426	up
NAT2	-2.27510766889531	1.91520663448827	-11.1798282786118	4.4615926532606e-26	6.1011911415133e-25	48.0437693986696	down
IGHV4-59	-3.54775214135338	2.96845161850574	-11.1929462814413	3.96299635544201e-26	5.43431066699634e-25	48.0212999605146	down
AC243562.2	-2.17993487095303	-3.7522686924926	-11.1368778230777	6.57279616403405e-26	8.90012447897879e-25	48.01256123637	down
ADAMTS12	3.5070591436133	3.86457277650896	11.144950292201	6.111601624041e-26	8.30276109154553e-25	47.9885663568647	up
LINC01186	3.09458912544019	-0.309880042895367	11.1302219880623	6.97895689917361e-26	9.43468447364628e-25	47.9690833892674	up
EXOSC8	1.15204963229084	5.03093693853978	11.1727336450556	4.75674338370744e-26	6.49409100836632e-25	47.9476572180439	up
ADAMTS9-AS1	-2.96219901611405	-2.20925464855259	-11.1372611644245	6.55013266295097e-26	8.87426965305854e-25	47.9470598130316	down
NME1	2.02884488162339	4.94793359888571	11.157599207035	5.45281627114857e-26	7.41994884055964e-25	47.913978994943	up
CTXND1	-2.92596438158711	-2.50572547420169	-11.1309972916517	6.93039014562833e-26	9.37412564801229e-25	47.9084457983673	down
AARD	-2.2532167782423	-3.0270735223013	-11.1259927293496	7.24990529213602e-26	9.77970132760682e-25	47.8990214752987	down
GPT2	1.5419141084789	6.13275310577299	11.1741039181262	4.69826331597951e-26	6.4177760603608e-25	47.8924000593376	up
NEURL1	-2.48758734588024	2.66821964147624	-11.1689012519895	4.92417139325188e-26	6.71161321313788e-25	47.8697703461224	down
AL590483.4	3.6162154787735	-1.6333628623138	11.1168495705324	7.8719277528085e-26	1.05843156226378e-24	47.8681956909659	up
E2F5	1.57142531688665	3.67522558141119	11.1417531934101	6.29027875699212e-26	8.53151228464709e-25	47.8541311650592	up
TUB	-2.01131042441147	0.365762090751917	-11.1363986497084	6.60123499625044e-26	8.93376718790322e-25	47.8282165523096	down
LRAT	-2.64137455934465	-3.44942741925041	-11.1159387879376	7.93672276286897e-26	1.06656683571722e-24	47.8121083836838	down
RRP7BP	1.44916785001271	2.46429978478978	11.1253934611236	7.28913408322306e-26	9.82728646654059e-25	47.7950146131157	up
GALNT6	1.85848075006978	6.07434336096788	11.1598495067561	5.34324443242945e-26	7.27483022095447e-25	47.793283099022	up
APOBEC3A	-2.52740234843615	-0.977538208398729	-11.1208773194601	7.59163247162367e-26	1.02240289749207e-24	47.7570578483889	down
ZNF385B	-2.65999786023423	-2.31572275734331	-11.1135162968552	8.11165591845389e-26	1.08889782823262e-24	47.7535411484722	down
RNFT2	1.94504915592924	1.85599450304328	11.1142479156675	8.0584240249473e-26	1.08233646506869e-24	47.7518017852319	up
EMP1	-1.71893313375027	6.73182360416877	-11.1695687655506	4.89459369038811e-26	6.67495851545467e-25	47.7112964901331	down
NECAB1	-2.34495672084005	-1.33547002378454	-11.1120746106007	8.21757685025957e-26	1.10133249635743e-24	47.7058825482216	down
VWA2	3.93141179335487	4.97960172645221	11.1129052967737	8.15637946397583e-26	1.09372033362407e-24	47.6593737370565	up
APOBR	-2.09923755264443	5.19628651461718	-11.1549497850856	5.58468851541336e-26	7.59523748258707e-25	47.6182965120665	down
NUP155	1.00739678937647	5.58309137403356	11.1378144303109	6.51755996949659e-26	8.8349541113225e-25	47.5736773216293	up
RPN2	1.04949212501779	8.96091963954534	11.1520680681308	5.7317247225435e-26	7.79094632734576e-25	47.5553033569931	up
MPP5	-0.878194721737443	5.05662245774917	-11.142387958612	6.25439505098355e-26	8.4874735459881e-25	47.5484497820445	down
GEMIN5	0.822825042869598	4.95231663023863	11.1292067971003	7.04306264619436e-26	9.5161728503825e-25	47.5362205694006	up
C16orf54	-2.05077472843692	0.81058379107723	-11.1061726840184	8.66571866734208e-26	1.15640596773372e-24	47.51957137216	down
EXOSC3	1.06549388730043	4.13349785308745	11.1090841963638	8.44168677117254e-26	1.12954130687901e-24	47.4727140730489	up
TRIM36	-1.64016602851534	2.86692692680893	-11.1180565908279	7.78686732495965e-26	1.047561193538e-24	47.4474286741918	down
PIGZ	-2.04345498045141	4.64376946632636	-11.1286302537543	7.07972960622012e-26	9.55532886754823e-25	47.406659096969	down
CCDC150	2.06656381766675	1.2457253045498	11.0723162683977	1.17476974697593e-25	1.55765070291032e-24	47.4034974254549	up
DENND1C	-1.02611708361315	4.78845446154561	-11.1244026802286	7.35445510440812e-26	9.90997877239514e-25	47.3953925899434	down
CPOX	0.921949369281566	4.68751119926661	11.1087952221904	8.46366259471516e-26	1.13187259691885e-24	47.3922350798978	up
FAM107B	-1.53979265339447	5.45999661494836	-11.1286360182063	7.07936206149875e-26	9.55532886754823e-25	47.386535302465	down
INTS13	1.176003293611	5.013036205105	11.1097296217149	8.39280826563205e-26	1.12421124079676e-24	47.3862420351433	up
BHMT2	-2.09297426042427	-0.641324782882131	-11.0755645694815	1.1409966714819e-25	1.51448575812661e-24	47.3548032600091	down
DARS1	0.952511287038257	6.61475258587823	11.1131348422653	8.13954868369543e-26	1.09205245453509e-24	47.2838166721585	up
CGN	-1.27986199810295	6.8854683706478	-11.118143295089	7.78079244632622e-26	1.0473106714029e-24	47.2555532092214	down
IGLV3-10	-3.55990275642035	1.65478632331059	-11.0971956590904	9.39435440244658e-26	1.25296697853661e-24	47.2479361119145	down
PDE1C	-1.6119123249296	0.573317713881902	-11.0689554337955	1.2107589549727e-25	1.60280502553654e-24	47.2409417569647	down
CKAP5	0.859667009988382	7.05149616926975	11.1079838204724	8.52567232942544e-26	1.13894003106849e-24	47.2148343565093	up
AGFG2	-1.17970662668997	5.36472378468015	-11.1071866576535	8.58703365916617e-26	1.14652118045398e-24	47.2096326994361	down
SLC5A11	-2.66678593241629	-2.4625255467801	-11.0510234528917	1.42213261981211e-25	1.87364276953624e-24	47.2054354284485	down
MELTF-AS1	2.14761649587522	0.459120076515831	11.0459072217427	1.48890203240063e-25	1.95849700674667e-24	47.1944464047523	up
MYO1A	-2.14670260533438	5.89504430676569	-11.1096441572308	8.39926435386234e-26	1.12447017286684e-24	47.1895496415785	down
RNF125	-1.64083585303904	2.93349566805442	-11.0872695670514	1.02710915923452e-25	1.36623653331886e-24	47.163772176734	down
PLS1	-1.25072448616642	7.44924147966941	-11.1086444712314	8.4751494223684e-26	1.13279940747043e-24	47.1578495144694	down
NUP85	0.805412922925798	5.63808068355011	11.0886815391597	1.01415835404579e-25	1.3504547852133e-24	47.1181041210543	up
IGHV1OR15-2	-3.22181842380231	-2.15875823718527	-11.042887854411	1.52975887789434e-25	2.01011286804076e-24	47.0991636363633	down
CYRIA	-1.62197664075057	2.10632278074262	-11.0693110163557	1.20689996562346e-25	1.59854768488891e-24	47.0867507796482	down
EAPP	-0.867067727243474	5.21022315758806	-11.0913798285088	9.89859097801812e-26	1.31880423528676e-24	47.0861356741108	down
RBMX	0.703011408039372	7.6716704356309	11.0944744059536	9.6270285972962e-26	1.28331130272054e-24	47.067578903917	up
PITPNM3	-1.68424717670381	3.64058792396572	-11.0827535462395	1.06964465798193e-25	1.42129534164023e-24	47.0664106495742	down
AL163953.1	3.24603633153662	-1.33080946085649	11.0247009717638	1.80052380087172e-25	2.3584205591924e-24	47.0473070456005	up
IPO5	1.05837283788914	7.93043057990618	11.0884304240915	1.01644968973232e-25	1.35278135634021e-24	47.0150930574267	up
TTYH3	1.44350119159727	7.41751777057188	11.0834992913771	1.06250183641152e-25	1.41255925962711e-24	47.0027717872498	up
FGF14-AS2	-2.20886836313312	-2.09374141712132	-11.0268332061355	1.76646355439906e-25	2.31502637985846e-24	46.9909823211594	down
SPDL1	1.20046319620231	3.75818327459075	11.0475014111719	1.46776954380766e-25	1.93274463075223e-24	46.9705244565896	up
CD27	-2.02098783801476	0.604652533413047	-11.0417025873603	1.54610032287009e-25	2.02944034460789e-24	46.9685888144419	down
DTL	1.37950735531198	4.47572261395919	11.053651518982	1.38900087299634e-25	1.8319337243269e-24	46.9682809240089	up
TNFAIP8L3	-1.6530296120066	1.38478580172869	-11.0468761633473	1.47602202351737e-25	1.94258250538197e-24	46.962773573818	down
ITGA7	-1.50967218957727	3.61409171747666	-11.0699119327405	1.20040624005844e-25	1.59079421823522e-24	46.9600360996904	down
AL359258.3	-1.91689732441931	-3.18668113238012	-11.017671802287	1.91749783656592e-25	2.50767562939849e-24	46.9487118379304	down
RNF11	-0.895493739570047	5.7317750505728	-11.0783132570016	1.11317327779049e-25	1.47834406298874e-24	46.9453071971928	down
FOXP4-AS1	2.2866855321242	0.913529052382637	11.018265386709	1.90733452678461e-25	2.4956970352838e-24	46.9410129174382	up
FAM30A	-2.91671272332687	-0.173176573870772	-11.0376183159256	1.60375126180268e-25	2.10289346622765e-24	46.9338220056316	down
ANO3	-2.61337870930353	-3.86469696852865	-11.0133069615804	1.99390403262784e-25	2.60485802181612e-24	46.9117176701011	down
NIT2	0.922954073161399	5.64606785695592	11.0642959556721	1.26247425972357e-25	1.66771373915981e-24	46.9068512291315	up
CDCA7	1.65035946815851	7.06339209550498	11.0664967897321	1.23777928251906e-25	1.63683142248438e-24	46.8769592562251	up
SHMT2	1.38139970750565	7.30592848922326	11.0677272917272	1.22418205024233e-25	1.6197120782903e-24	46.8649110234328	up
MATN2	-2.07280861706718	5.00608845993256	-11.0662747273176	1.24024904757177e-25	1.63922549557054e-24	46.8329615208492	down
SRP14P4	-2.02138506087738	-3.27473332867816	-11.004508951185	2.15722994037942e-25	2.80643085022359e-24	46.8319964947361	down
TLR7	-2.058384831585	0.581111268700494	-11.0244411803077	1.80471806206508e-25	2.36266960194839e-24	46.8103812825014	down
LGALS4	-1.74784810533824	10.0498853931101	-11.0726667080966	1.17107886992427e-25	1.55358547412953e-24	46.7907843764964	down
TOP2A	1.47331388202641	7.27105431720045	11.0585809762909	1.32891135800305e-25	1.75454409300658e-24	46.7876008420553	up
AC116025.2	2.6186726741993	-3.08884640103178	10.9941754924149	2.36611082802139e-25	3.06693854512199e-24	46.7856863317841	up
AC015922.2	-2.15343710205951	-0.65672163070745	-11.0112409270054	2.03111755452416e-25	2.64790841756818e-24	46.7824543361703	down
VIPR1	-1.80658300323119	4.78806561091047	-11.0548485049052	1.37416601647325e-25	1.81333021950857e-24	46.7496493121262	down
CLMP	-1.93164591635232	3.07257328849773	-11.0436946536932	1.51873374214066e-25	1.99668109800947e-24	46.7445406909645	down
BIRC5	1.48486825025549	5.99799005366823	11.0418160916776	1.5445279394635e-25	2.02844739054422e-24	46.7192253101303	up
CDHR2	-2.64981082029575	4.88275719204499	-11.0530971695451	1.39592503585563e-25	1.84008973045635e-24	46.7073947511017	down
IGHV1-58	-3.53589164397722	-0.703685392225339	-11.0114640594879	2.0270654564662e-25	2.64401229345258e-24	46.7039255067834	down
FBLN5	-1.5905858723219	3.65872724509634	-11.040806662674	1.55856760671603e-25	2.04472555517506e-24	46.6953287460785	down
IGKV2D-24	-3.26402238876697	-2.41000865621848	-10.9929901483068	2.39132122863344e-25	3.09800088926816e-24	46.6679217364516	down
SLC2A9-AS1	-1.97476269494463	-3.99977060343515	-10.9761084652759	2.78073332498672e-25	3.5893982965989e-24	46.5958246195048	down
NWD2	-2.73369108266663	-2.31084851384101	-10.9803004215176	2.67852118372622e-25	3.46105588090527e-24	46.5701014250338	down
SH3TC2	3.35242483679479	3.40252930545093	10.9818288430203	2.64219021680332e-25	3.41588616640392e-24	46.5592619284093	up
CDCA3	1.55958119096033	4.45206169593683	10.9984178333787	2.2780283457083e-25	2.95893744527973e-24	46.5024415768662	up
PAPPA2	-2.83552147185316	-2.07375908339	-10.9717040502493	2.89230378060747e-25	3.72954171626983e-24	46.4795050123898	down
SLC49A4	-0.876118927376065	3.83210682651309	-11.0115438798088	2.02561786721323e-25	2.64351106544819e-24	46.465167161195	down
LRP11	1.34424541438197	0.691469923361716	10.9649325279826	3.07257419872847e-25	3.95379229578616e-24	46.4523990892836	up
TICRR	1.72555581567137	3.52887539112281	10.9791260072216	2.70677426104029e-25	3.49574622876481e-24	46.4344691911198	up
LSP1	-1.66361609137513	4.2623452473681	-11.0127659484499	2.0035827830012e-25	2.61612770841348e-24	46.4055455133887	down
BCL2L2	-0.792126875584032	5.26100511004067	-11.0146928421557	1.9693220423313e-25	2.57409649287058e-24	46.4027099407624	down
IGLV2-11	-3.61478459678448	3.25220227666975	-11.0086858145864	2.0780964516011e-25	2.70631513270062e-24	46.3611989037662	down
MRPL35	-0.698478939893173	5.73466679580582	-11.0109294308433	2.03678781008807e-25	2.6539088965723e-24	46.3518189823353	down
GAS7	-1.70603890553325	3.99651088910488	-11.0023554109819	2.1991931525373e-25	2.85952620111034e-24	46.3252450276473	down
YEATS2	0.818397259840262	5.3840480168849	10.9962623750391	2.32236641135507e-25	3.0133795069258e-24	46.3142881543962	up
LIFR-AS1	-2.03692186488434	-3.55089076560146	-10.9446012501379	3.68369947869169e-25	4.71092863887624e-24	46.3091116680087	down
PCAT1	2.95321154666462	1.3523895970071	10.9458881757216	3.64166570559988e-25	4.66196967594844e-24	46.3043603005038	up
PPEF1	2.67100857298476	-1.74373283759353	10.9393364575897	3.86073924832267e-25	4.92719909920688e-24	46.2945302457386	up
GPIHBP1	-2.3735502704009	-1.73182246307506	-10.9499955199456	3.51067354794578e-25	4.49659222439361e-24	46.2904814668163	down
AC026401.3	1.37978238975822	2.9078628140553	10.96004325296	3.2096366690137e-25	4.12589334169336e-24	46.2899499547954	up
PLXNA2	-1.14969208437781	5.8511174896702	-11.0046289645671	2.15491495159472e-25	2.80488694301551e-24	46.278267441701	down
SPC25	1.40261386265648	3.41645145699902	10.9597147113374	3.21906167588672e-25	4.13587040435244e-24	46.2474911574127	up
KDM1A	0.80639793183975	6.8912957949922	10.9963240156609	2.32108662106898e-25	3.01329161808856e-24	46.2258875267172	up
GNA13	-0.934280332319672	6.29629098524854	-10.9990991017489	2.26419032932355e-25	2.94250056337234e-24	46.2193941274844	down
RPL36A	1.90269239810795	1.61792498542507	10.937970927775	3.90802289795769e-25	4.98242857775006e-24	46.1971481247551	up
CAMK2G	-0.696732995782366	5.55387855114728	-10.9909480665897	2.43538079379022e-25	3.15179603927219e-24	46.1824524877132	down
STAB1	-1.70820365843575	5.18430883201904	-10.9916964087077	2.41914182364036e-25	3.13241067070433e-24	46.1734673922591	down
PCNX2	1.4897142202017	3.83254479906715	10.9545459734246	3.37101178303095e-25	4.32662488063667e-24	46.1664351342641	up
FAM163A	-2.23976629607209	-1.83161110829802	-10.9332129420534	4.07731697477033e-25	5.19293941136092e-24	46.1523394428477	down
SMYD5	1.00937924113044	5.31063131005834	10.9753194438805	2.80040102784373e-25	3.61290970177598e-24	46.1505435576998	up
TMEM59	-0.929943680242875	8.18351654635973	-10.9943697733739	2.36200405019819e-25	3.06321245132901e-24	46.1302069697343	down
VWA5A	-1.62826374278184	5.17205281901332	-10.9818651221988	2.64133382893467e-25	3.41588616640392e-24	46.0887538619644	down
GRPEL2	1.11192390916286	4.57100835048699	10.9572903518419	3.28946589170351e-25	4.22414315772939e-24	46.0745143775505	up
PWP1	0.638974390894291	5.78178480259053	10.969467764344	2.95064393069824e-25	3.80279724007719e-24	46.0385605057841	up
SQLE	1.79140774625483	6.35968964805611	10.9632993744747	3.11769721924407e-25	4.00978119853217e-24	46.0127669110966	up
NAP1L3	-2.0877118009767	-0.41806474172936	-10.9246051667332	4.40231900973341e-25	5.60399656431041e-24	46.0034908081677	down
HTR1D	4.36309994923534	2.22798045874715	10.9107481477741	4.98043045434068e-25	6.3204942075224e-24	46.002589790362	up
AC105101.2	-2.30744822025354	-3.48545308678242	-10.9070432509579	5.14738737376226e-25	6.51906253179336e-24	45.9729477938745	down
MMUT	-0.737161961254154	5.41947378917269	-10.9656287558037	3.05353574980716e-25	3.93132844515566e-24	45.9625624215884	down
MRGPRE	-2.42947940656286	-3.80913040806214	-10.9053132723728	5.22724038071759e-25	6.61345664656591e-24	45.9621544641469	down
EPB41L4B	-1.28110826061063	6.61442545724275	-10.9685823074852	2.97406559988962e-25	3.83099714398217e-24	45.9316368403417	down
FRMD4B	-1.03152009524741	4.0465114597333	-10.9503584706946	3.49932597028987e-25	4.48436819316373e-24	45.8935383783694	down
ZNF727	-2.62192554945771	-1.48806790260317	-10.9066020590527	5.16763617230725e-25	6.54137489204331e-24	45.8831851151149	down
KCNK10	-2.38824634198323	0.185761604356749	-10.9173779967917	4.69498520110644e-25	5.96433454699577e-24	45.8774470777814	down
STRA6	4.64119696151728	2.08555396763906	10.890108796258	5.98416691486826e-25	7.54423801574745e-24	45.828609884387	up
ATIC	1.00477924798811	7.10196295289289	10.9509994059165	3.47937622186362e-25	4.46110223062153e-24	45.8223812737557	up
LINC00871	-2.65359240684915	-3.73686546824356	-10.8880698374056	6.09362812877629e-25	7.67783883897449e-24	45.8050563027599	down
DDN-AS1	2.27525370130632	-1.3898275537731	10.8837681129205	6.33113575184086e-25	7.95236167625802e-24	45.798824732641	up
NAPSB	-1.7953924402805	1.61208729728093	-10.9188434688028	4.63411793573593e-25	5.89303355500414e-24	45.7944276188189	down
HECTD3	-0.964356653971557	6.32172392464114	-10.9512645078441	3.471157743146e-25	4.45286133397072e-24	45.7943500746019	down
C19orf48	1.66260969705155	6.59663232725235	10.9411646556064	3.79832400146109e-25	4.85501969153337e-24	45.7937670748407	up
WBP1L	-0.737742508098068	5.74517492180599	-10.9450587902978	3.66870027239448e-25	4.69416147565616e-24	45.7664079132035	down
TAMM41	1.07127749429248	3.60476611958645	10.9080661212667	5.10074486418753e-25	6.46657919778512e-24	45.7452557054265	up
IDH3A	-0.89465195050285	4.83939810473368	-10.9381863696344	3.90052482172611e-25	4.97542060507608e-24	45.7446185399255	down
IGLV1-36	-3.43647932385265	-0.727872880076189	-10.8999821531748	5.48114036424223e-25	6.92411740830417e-24	45.7280576416847	down
TMEM9B	-0.75569450132808	6.00539206101949	-10.9409330555956	3.80617508287876e-25	4.86005745944781e-24	45.7192774961587	down
RIPK1	-0.62103987818433	5.50068695853921	-10.9371279553407	3.93749900835506e-25	5.01743530736622e-24	45.71093841915	down
CCN4	2.94628821082342	3.12401410694427	10.8840356684915	6.31609877538436e-25	7.9385506397791e-24	45.6913676987472	up
SCAMP2	-0.959302260777337	7.33367336527723	-10.9410665446382	3.80164792910512e-25	4.85677128291276e-24	45.67595406475	down
DNAJC2	1.16316449595113	5.10112732003281	10.9175848039989	4.68634771104443e-25	5.95640544193638e-24	45.6676832418581	up
CD79B	-2.09415961655816	0.142111835463361	-10.8880202091871	6.09631707016437e-25	7.67783883897449e-24	45.6446475134837	down
LGI3	-2.67900169731286	-3.39180706388935	-10.8692752192543	7.20109386594308e-25	9.00535184110719e-24	45.63109343794	down
TLR10	-2.40177102921525	-0.917811639822421	-10.8801153571966	6.5400191621503e-25	8.20754247300448e-24	45.6295559068043	down
MSRB3	-2.01034588622516	3.82911160565872	-10.9243105616023	4.41388668643037e-25	5.61584631071368e-24	45.6294253658106	down
SLIT2	-2.27500617862175	1.84657098459008	-10.9075147931716	5.12583279497875e-25	6.49507283975366e-24	45.6211990285321	down
NUFIP1	1.45062824329607	3.67439513404531	10.8901609138159	5.98139475462779e-25	7.54423801574745e-24	45.6108544172983	up
RUNX1	1.34026942455733	6.15535395841157	10.9172270043909	4.70130152611346e-25	5.96930833711474e-24	45.5909205225556	up
IGKV1D-27	-3.29721655950273	-2.99397045338267	-10.8652622301082	7.46231414838023e-25	9.32264281622517e-24	45.5667098645628	down
C12orf73	1.2100514189648	2.96155162718424	10.8765447362497	6.75082211261904e-25	8.45076478055498e-24	45.5405159894025	up
CNKSR2	-2.51135969031839	-2.00552626685322	-10.8634710258896	7.58192927865926e-25	9.4625674596761e-24	45.5360272699036	down
FAM218A	-2.32394102149064	-3.49738842141849	-10.8570895192147	8.02377590315961e-25	9.99394252146549e-24	45.5340061645445	down
PPP2R2B	-2.09028510258903	-0.937886499071232	-10.8671163398305	7.34047327968051e-25	9.17503801941363e-24	45.5308125770861	down
RAE1	1.23126796265009	5.9008778393339	10.908969631155	5.05989465113316e-25	6.41806331233783e-24	45.5304547997296	up
RBMS3	-1.60763826450428	1.5158266404703	-10.8853925560804	6.24038457392894e-25	7.84735462278439e-24	45.5210135045774	down
DGAT2	2.18615262250848	4.49650528602036	10.8794778395421	6.57717132667662e-25	8.2500028432143e-24	45.5031456431098	up
GSDMC	2.51041299426544	-1.93455338394404	10.8403798921178	9.30569123462766e-25	1.15385930066872e-23	45.4278345792373	up
MOB3A	-0.898215924556042	5.21963555846253	-10.9025373776801	5.3579513956835e-25	6.77193846711171e-24	45.4086429784986	down
XPNPEP3	1.11652501734809	4.42728818806815	10.8776578741111	6.68439013093753e-25	8.37603946800594e-24	45.3917438834808	up
IGKV3D-11	-3.21162762364002	-0.511018115488693	-10.8609509285422	7.75345193079823e-25	9.66692921020936e-24	45.3801672759795	down
HM13	1.12646308442982	7.86719273632613	10.9026878226007	5.3507847369864e-25	6.76632041435498e-24	45.3705509942862	up
RND2	-2.05194894524431	-1.31832096933941	-10.8441530705099	8.99950490650214e-25	1.11645055629017e-23	45.3522080971745	down
PCID2	1.05628641944102	5.77696376556048	10.8867874151266	6.16349171123681e-25	7.75850974344599e-24	45.3328338120397	up
BTK	-1.69591675503654	1.67542053997916	-10.8639737907359	7.5481640238415e-25	9.42515850310013e-24	45.312339902907	down
ZDHHC7	-0.616928310515209	6.20762199037912	-10.8951436026652	5.72217224142267e-25	7.221265182437e-24	45.310947273454	down
ADRA2A	-2.30234448582897	3.20441783275121	-10.8837263760936	6.3334846220952e-25	7.95236167625802e-24	45.3036245253688	down
RPF2	1.00121701917651	5.1653256318007	10.8765557731558	6.75016022129805e-25	8.45076478055498e-24	45.2875830119186	up
AOC1	-2.02940258168843	7.58890526903562	-10.8978273037475	5.58721183986276e-25	7.05452887510554e-24	45.2704705431583	down
NUTF2	0.966128748808578	6.91878434905262	10.8854077989505	6.23953916678168e-25	7.84735462278439e-24	45.2495493967024	up
IGHV1-2	-3.55160585132287	2.71553103077321	-10.8761995042239	6.77155852249137e-25	8.47245679052129e-24	45.2185487543486	down
CACNG5	-2.15381456999526	-4.50673664320479	-10.8163342918807	1.15152422697456e-24	1.42004185549675e-23	45.1987963103871	down
ALAD	-0.807850102445787	5.6612220325722	-10.8790812195135	6.60039062205958e-25	8.27495266036425e-24	45.184576580959	down
GIMAP4	-1.43789151159497	3.44156160300421	-10.862829368423	7.62524054516164e-25	9.51184672319435e-24	45.1438496649799	down
SMYD3	1.07086696456143	4.28002683121184	10.8461163878561	8.84416683057999e-25	1.09827588199325e-23	45.1249112682179	up
[truncated: 11,925 more rows]
