# Supplementary material for: Mechanistic investigation of glycolysis and pyroptosis in colon adenocarcinoma tissues, and prognostic analysis of patient clinical outcomes
Source: PLoS One. 2025 Jul 18;20(7):e0328560. doi: 10.1371/journal.pone.0328560 (PMC12273967; doi:10.1371/journal.pone.0328560)
Supplement: S1 File — (ZIP) [file pone.0328560.s003.zip › Additional data1/TCGA-COAD-counts.csv]

	TCGA-AA-3660-11A-01R-1723-07	TCGA-AA-3522-11A-01R-A32Z-07	TCGA-AA-3511-11A-01R-1839-07	TCGA-A6-2680-11A-01R-A32Z-07	TCGA-AZ-6603-11A-02R-1839-07	TCGA-A6-2678-11A-01R-A32Z-07	TCGA-AZ-6599-11A-01R-1774-07	TCGA-AA-3655-11A-01R-1723-07	TCGA-A6-5665-11A-01R-1653-07	TCGA-A6-2686-11A-01R-A32Z-07	TCGA-AA-3496-11A-01R-1839-07	TCGA-AA-3514-11A-01R-A32Z-07	TCGA-A6-5659-11A-01R-1653-07	TCGA-AA-3516-11A-01R-A32Z-07	TCGA-F4-6704-11A-01R-1839-07	TCGA-AZ-6600-11A-01R-1774-07	TCGA-AA-3663-11A-01R-1723-07	TCGA-A6-2684-11A-01R-A32Z-07	TCGA-AA-3662-11A-01R-1723-07	TCGA-A6-2675-11A-01R-1723-07	TCGA-A6-2679-11A-01R-A32Z-07	TCGA-A6-5667-11A-01R-1723-07	TCGA-AA-3531-11A-01R-A32Z-07	TCGA-A6-2671-11A-01R-A32Z-07	TCGA-AA-3713-11A-01R-1723-07	TCGA-AA-3520-11A-01R-A32Z-07	TCGA-A6-2682-11A-01R-A32Z-07	TCGA-AZ-6601-11A-01R-1774-07	TCGA-AZ-6605-11A-01R-1839-07	TCGA-A6-5662-11A-01R-1653-07	TCGA-AZ-6598-11A-01R-1774-07	TCGA-AA-3525-11A-01R-A32Z-07	TCGA-AA-3489-11A-01R-1839-07	TCGA-AA-3517-11A-01R-A32Z-07	TCGA-AA-3518-11A-01R-1672-07	TCGA-AA-3697-11A-01R-1723-07	TCGA-AA-3534-11A-01R-A32Z-07	TCGA-A6-2685-11A-01R-A32Z-07	TCGA-A6-2683-11A-01R-A32Z-07	TCGA-A6-5664-01A-21R-1839-07	TCGA-D5-6530-01A-11R-1723-07	TCGA-AA-3556-01A-01R-0821-07	TCGA-AA-3818-01A-01R-0905-07	TCGA-AA-3660-01A-01R-1723-07	TCGA-DM-A28G-01A-11R-A16W-07	TCGA-AA-3976-01A-01R-1022-07	TCGA-G4-6307-01A-11R-1723-07	TCGA-AA-3522-01A-01R-0821-07	TCGA-AA-3530-01A-01R-1022-07
TSPAN6	4705	6295	5435	3507	3478	7858	7803	7316	3674	4647	2458	8738	3200	5266	5535	4615	3153	5334	7576	2719	4578	5807	6915	5865	4370	5977	6769	4439	895	4130	6122	2376	6770	8546	7626	5949	4605	6116	8489	3660	2237	3264	6548	6915	7976	4032	15655	4069	6355
TNMD	34	77	19	22	32	60	15	30	41	54	34	83	39	47	85	25	45	44	33	15	52	42	36	28	77	47	64	22	18	42	61	17	32	90	53	23	53	84	73	9	1	21	102	12	99	23	59	22	23
DPM1	1333	1836	1359	1672	1098	1446	1170	1687	996	1636	931	1470	833	1209	2004	1102	981	1193	1238	910	1146	1176	1641	1348	2301	1833	1527	911	813	1328	1262	1250	1964	1779	1158	1996	1090	1540	1587	1239	1179	1473	1169	2452	1885	1088	3428	1070	1470
SCYL3	659	1178	879	742	504	977	632	755	670	991	416	760	380	1007	723	407	520	746	869	455	690	755	994	747	762	1118	895	700	435	514	663	726	844	1143	733	703	781	975	903	769	492	423	327	675	922	183	829	386	380
C1orf112	162	383	252	94	180	202	256	185	105	287	121	327	68	103	418	146	161	141	132	137	192	168	169	135	220	250	213	211	102	140	243	190	212	241	122	368	176	371	281	443	252	234	292	476	359	135	424	166	292
FGR	296	281	371	227	683	299	246	233	171	322	289	447	135	166	541	244	375	220	299	257	373	232	407	194	282	340	388	283	179	491	410	399	658	416	209	810	473	173	188	672	550	121	68	182	89	36	112	44	68
CFH	2155	2410	2835	2282	2972	3601	4499	2821	1405	2663	1641	2594	759	1006	4477	2639	2110	1466	4226	2896	3276	1811	2525	2239	1383	3278	2113	2473	1324	2468	2857	1771	2886	3267	2131	2957	2366	2297	3582	2657	566	540	222	655	360	164	202	281	305
FUCA2	2099	3415	2446	2813	1731	2951	2350	2096	2307	3602	1160	2892	1501	2974	3017	2052	1597	2665	2242	1606	2533	2136	3482	3252	2020	3846	3005	2038	975	1661	2320	2460	1940	3943	2350	3145	2514	3603	3055	3183	1918	1956	1802	3048	3145	758	4256	3733	1952
GCLC	1246	2911	1857	2534	1507	2288	1536	1565	1685	2245	1442	2056	1120	1693	2132	1239	1617	1568	1677	1651	1967	1808	1832	1832	1534	2836	1824	1377	1779	1724	1840	1620	1527	2260	1871	1662	2075	1833	2221	1642	1825	2043	1060	1685	3430	646	2035	1222	1458
NFYA	838	1885	1450	871	947	1510	1363	1015	1042	1337	603	1268	565	883	1515	1011	919	1152	1099	768	969	1218	1409	1001	766	1745	1649	1197	587	970	1173	1012	901	1789	1089	1149	1248	1583	1856	1287	1186	1215	902	1186	1631	223	2152	711	740
STPG1	633	1537	754	1265	514	1238	932	777	1056	1612	498	1114	520	1625	895	565	768	1194	532	623	1201	1008	1842	1568	679	1480	1120	663	533	827	906	1079	471	1493	1150	1236	1058	1438	1434	499	508	365	246	461	612	100	762	200	92
NIPAL3	2228	4954	3060	4865	2707	3875	3078	2358	2579	3878	1921	3693	1562	4259	2695	1941	2286	3448	2242	2521	2671	3360	3961	4150	1398	4723	3681	3294	3766	2756	2783	2624	1645	4962	3644	2477	3078	4552	4194	2394	2419	1467	838	2513	2207	325	2878	953	528
LAS1L	891	2167	1918	1364	1470	1652	1482	1319	895	1659	981	1675	576	1030	2267	1442	1123	1418	1142	1433	1483	1518	1286	1594	1124	2156	1706	1633	1354	1345	1740	1273	1358	2190	1402	2003	1513	1876	1882	1897	1757	1005	2085	4014	2513	506	6807	923	1362
ENPP4	1636	2115	1595	1696	1274	2014	1891	1878	1659	2214	1293	2749	1427	2535	2300	1423	1065	1565	1752	1352	1441	1659	3229	2121	1724	2346	1731	1727	1335	1621	1474	1518	2279	2744	1845	2442	1839	2435	2088	1270	1071	897	781	1246	1880	413	1059	1060	1060
SEMA3F	853	1027	1464	1351	1289	1135	1519	1361	325	766	496	744	254	643	1184	793	796	714	1513	793	782	1087	780	1198	317	1067	965	1425	877	732	1180	689	795	1076	878	1575	1039	1247	928	2045	3615	491	774	4260	2844	374	1261	471	541
CFTR	6750	13644	11990	3333	3290	11728	12397	9856	6374	13483	3520	8396	5184	5384	12289	10956	6121	9225	11305	5722	7262	11541	8182	9280	7339	15389	10745	10965	933	5621	8064	10065	6120	10682	9392	7413	8699	13775	12905	13561	1828	827	8987	11541	14146	2619	284	6597	7690
ANKIB1	1642	3129	2458	2832	2076	2741	2650	2136	1850	2369	1373	1963	1288	1976	2498	1729	1601	1743	2097	2063	1884	1907	2318	2231	1605	2954	2179	2365	2133	1826	2150	2005	1847	2737	1953	1830	2307	2630	2665	2171	2441	1536	2004	2125	2430	438	3306	1153	1382
CYP51A1	74	317	177	239	218	212	525	143	117	449	90	193	44	232	505	140	84	198	113	325	343	190	335	213	83	385	286	193	52	60	139	188	268	352	144	149	200	505	366	178	192	251	280	199	224	83	209	82	106
KRIT1	154	313	214	239	207	248	230	202	136	242	128	164	137	166	263	154	174	179	216	167	172	200	218	179	132	259	233	197	186	193	252	176	155	256	151	179	225	227	258	201	221	135	269	243	280	70	617	152	157
RAD52	348	887	483	326	398	868	796	409	369	723	277	486	288	650	536	335	491	617	510	329	451	609	778	543	545	582	485	487	350	413	829	475	334	601	482	449	713	716	697	343	401	164	269	865	513	83	725	126	279
MYH16	3	6	5	3	6	1	5	0	4	3	0	1	0	3	13	0	1	3	3	1	0	4	6	1	0	5	3	7	0	1	4	3	3	3	5	4	2	0	0	14	15	3	19	9	9	1	46	6	2
BAD	726	880	601	692	403	729	668	1043	441	902	369	601	231	736	686	419	516	856	701	435	681	693	958	1073	690	915	756	471	462	416	586	674	643	1030	661	664	696	779	737	349	409	360	570	447	337	275	952	530	285
LAP3	3126	6319	4424	5349	8044	4504	4869	4199	2849	5204	2997	40989	2319	6553	4657	4763	3013	4091	2828	2877	8463	3867	5795	4850	4214	7099	5079	3136	2353	3073	5274	6747	12874	6523	4832	5933	4051	6203	6297	4872	5841	4299	2437	4069	3723	751	6089	2096	1934
CD99	6856	13024	10261	11449	9656	9972	12910	13960	3898	10022	6341	6697	4023	5845	13042	10159	9876	8444	7980	10236	8521	7190	7798	14086	10733	10671	10519	8615	15376	11356	13298	9519	12145	13294	8293	10845	8141	9138	8989	14427	7785	3740	6690	7484	6752	3092	3456	2894	3508
HS3ST1	459	754	463	325	207	470	325	402	367	509	205	299	203	433	404	452	338	567	360	280	475	410	794	557	223	669	567	329	119	261	245	455	350	856	451	562	492	464	474	904	703	478	316	559	451	234	876	238	283
AOC1	24059	65058	38091	109176	11245	52434	40395	28464	28396	68247	12339	44730	20809	80147	25861	24646	21813	46105	25442	23868	33478	39110	76179	68664	20004	59033	44225	31108	3540	22206	31807	13413	15608	55601	43383	36660	44063	43581	52128	6407	4570	7295	12163	6942	10175	2184	8495	9469	3206
WNT16	7	9	12	18	37	6	11	22	10	7	35	4	12	8	27	9	20	2	8	21	6	7	14	15	6	18	2	10	70	28	21	5	81	18	7	18	11	7	2	9	0	1	3	1	11	5	6	1	3
HECW1	11	21	13	26	18	32	22	13	19	36	10	31	5	14	13	14	12	23	9	11	24	21	10	12	8	22	37	13	33	12	40	20	25	24	24	19	14	17	15	159	18	12	11	34	45	3	18	5	4
MAD1L1	10	24	33	9	21	16	16	12	11	32	5	23	1	22	9	10	23	14	11	13	28	9	16	13	14	19	19	13	2	21	11	26	15	55	10	27	33	26	14	22	18	1	3	7	4	4	8	3	5
LASP1	13593	34798	19418	51054	14334	29685	22252	15138	20729	32183	9060	35584	10632	38133	19543	14011	13703	23407	13546	13686	24793	19963	41950	31194	11244	38394	27007	17415	5757	13663	19208	22560	8704	35920	27266	23773	23761	32744	31497	15094	15408	14034	6391	14691	10656	2096	24300	4741	5027
SNX11	1544	2138	1402	1211	1177	1597	938	2232	1043	1952	967	1726	599	1719	1442	912	1105	1446	1462	906	1379	1242	2092	1499	2544	1658	1722	1164	1062	1203	1300	1501	1933	2193	1451	1850	1177	1611	1540	925	1062	1801	659	1295	875	245	2138	687	431
TMEM176A	7682	14180	7608	28873	6577	10291	13505	11223	5542	11304	3167	12432	4042	13406	6168	6984	9563	15015	9558	4775	12721	8485	17730	14792	7327	12575	10139	6902	1775	5857	7024	12637	9875	16971	10576	11059	11577	9956	9933	6004	1446	1026	5642	19736	9712	4095	6240	8691	4107
M6PR	1850	3607	3638	2420	2462	3632	2695	2911	1672	3305	1925	2607	1209	1988	3947	2244	2422	2982	2694	2154	2569	2720	2318	2250	2722	4314	3559	2519	2087	2114	1933	2700	3209	3854	2446	3428	3310	3009	4278	4539	2810	1990	2601	3319	2652	572	2692	1406	1443
KLHL13	260	392	241	594	353	494	304	381	194	634	460	201	223	210	562	273	380	290	458	432	219	322	354	344	278	425	333	374	695	496	490	302	478	507	339	338	278	329	420	154	107	22	49	98	307	4	15	224	40
CYP26B1	60	664	227	430	307	666	369	111	231	538	161	220	334	262	457	310	303	187	227	273	138	699	206	384	144	498	180	671	209	433	379	137	116	302	368	222	238	300	405	123	105	386	24	49	28	9	13	21	8
ICA1	1384	2433	1258	1113	1193	2419	1627	1701	1271	1901	717	1313	889	1571	2705	1426	1032	1710	2131	901	1033	1848	1922	1414	1427	1946	2502	1171	262	1224	1601	1679	1448	2490	1888	2128	1901	2806	2794	2177	3496	1186	1824	2583	3726	673	4906	2322	1443
DBNDD1	219	202	274	175	137	229	145	218	413	194	232	138	62	138	154	76	148	215	335	158	155	261	261	330	87	705	192	266	189	185	270	184	185	501	220	114	218	137	195	745	1620	216	458	918	1586	337	2935	361	510
ALS2	368	905	812	1680	880	896	830	644	463	677	486	479	274	455	947	416	493	456	638	726	636	743	555	571	393	832	647	630	790	524	703	517	590	753	521	782	684	680	780	1074	1209	780	531	546	878	119	591	252	461
CASP10	1957	3830	2240	2117	2725	2512	3223	2141	2951	2998	1472	7855	1696	6249	2227	2689	1459	4184	1741	2709	4649	1976	7959	3608	1788	5039	2900	2856	530	1657	2530	4380	4477	4466	2419	6534	2776	5761	3152	2202	1981	1177	445	1172	1011	194	1585	833	672
CFLAR	2723	7120	5175	6321	5240	6521	5490	3136	5085	5301	2344	6055	2654	6598	6771	3808	3215	4434	3835	4625	5508	5908	6291	5051	2537	6459	5875	4602	3213	4201	6180	4665	3178	6417	4242	5217	5082	5872	5547	4562	3919	1186	1247	1796	3380	444	3287	1319	1915
TFPI	589	993	820	2390	1884	1768	1922	761	550	1150	1391	412	317	517	1495	1528	827	460	1475	966	796	854	783	969	688	1225	768	959	1584	1594	1275	598	977	1413	995	1356	797	730	1388	1539	147	258	146	353	233	115	610	288	353
NDUFAF7	338	631	485	422	429	485	366	531	319	490	338	342	221	342	638	321	355	412	395	379	342	434	385	414	523	532	453	376	511	440	538	425	617	560	323	407	409	486	548	357	395	260	336	484	679	143	837	304	410
RBM5	1405	3818	2917	2362	2634	3321	2668	1982	2391	2577	1402	2099	1398	1858	2952	2044	2064	2167	2573	1919	2335	2976	2625	1774	1377	3108	3101	2889	2345	2049	3448	2210	1479	3196	1895	2020	2873	2518	2857	2027	2252	1347	1033	2466	3719	429	3870	1083	1534
MTMR7	46	64	69	89	43	50	60	59	53	59	55	49	32	35	69	45	47	38	66	58	40	43	54	60	31	46	44	56	69	65	91	35	71	68	46	66	38	65	51	15	29	8	11	9	31	21	99	22	27
SLC7A2	195	344	663	366	552	613	891	354	221	278	548	111	86	138	678	745	251	124	1379	422	349	394	241	298	163	350	230	433	704	439	1164	111	386	393	448	363	255	390	424	2019	27	22	34	240	45	18	124	163	468
ARF5	4716	6429	4284	5756	3222	5135	4123	6320	3078	5754	2592	4118	1852	5108	4671	3463	3154	5966	4449	2792	4697	4020	5491	6072	6243	6596	5770	3099	2393	3001	4460	4491	4808	6550	4560	5038	4895	5970	5378	3518	3309	2810	5461	5700	3939	1191	12404	3385	1795
SARM1	158	450	309	397	261	377	303	209	202	284	142	186	97	186	294	189	273	217	275	255	246	346	194	256	130	344	307	317	315	162	350	207	124	398	291	227	288	265	246	291	218	142	83	180	372	24	273	79	125
POLDIP2	4418	8019	5561	6335	4567	6260	5777	6353	3658	7567	3519	6586	2331	5272	7527	4720	4692	6283	4400	4094	5592	5613	6125	6553	6308	7775	6670	4732	4306	4251	5921	4921	5368	7286	5956	7380	5304	7240	6983	5202	4797	2891	3447	5940	7074	1213	15666	2237	2669
PLXND1	1323	3363	2940	1913	7157	4271	5653	1457	1620	2904	2002	1528	711	1461	3061	2041	2953	1594	2711	2992	3253	2513	2373	2878	823	3832	2733	3019	3153	2307	2923	2041	1255	3841	2982	3984	3769	2216	2796	8075	13426	1459	649	3521	1485	440	2369	309	578
AK2	5091	9405	6493	10451	4642	7779	6840	6940	5925	9383	3629	9257	4017	5977	8504	5771	5048	7880	5091	3987	6636	6025	8120	6522	10799	9995	7969	5513	3086	4249	7043	6700	8363	8991	6151	8747	6312	8178	9665	7013	5153	3056	3955	7403	7912	1623	11185	2512	3241
CD38	188	707	1070	347	688	471	408	340	314	427	203	1140	360	520	146	791	383	409	294	126	1141	345	435	505	453	722	723	354	48	216	312	1335	527	844	366	673	783	586	563	213	513	95	47	119	134	28	98	137	188
FKBP4	4016	6808	6179	4790	3899	6264	5030	5396	3477	7904	2993	5568	2469	4297	8649	4331	5370	6398	5621	4891	4453	5043	5620	5955	5960	9688	7347	5532	2747	4324	5128	3841	4200	9201	5316	7321	5421	7106	10300	4424	4162	5312	7309	26868	6183	2354	14728	3813	3703
KDM1A	2361	4807	3868	3188	2972	4184	4015	3588	1769	3970	2066	3538	1479	1951	4588	2832	2760	3029	3409	2889	3154	3118	2536	3443	2552	4599	3774	3303	2682	2784	3387	3246	2622	4389	3106	3915	3533	4451	4816	6180	4872	3547	3890	6019	9588	1113	12867	1910	1535
RBM6	1067	2954	3711	3397	2644	2961	3252	1567	2055	2243	1079	1886	1501	1675	3313	2312	2079	1794	1809	2178	2234	3719	2108	1878	1350	2606	2817	2549	2198	2304	3319	2470	1226	2880	1588	2094	2453	2359	2423	2773	1942	1109	1394	2855	4996	500	6843	847	2167
CAMKK1	258	438	411	348	609	472	463	340	263	355	511	287	141	335	681	445	433	244	358	502	422	423	292	460	311	479	441	448	1182	295	626	340	326	374	353	810	378	503	351	753	1129	82	310	362	1318	118	1577	174	279
RECQL	317	921	775	540	798	707	674	609	325	568	564	803	236	448	1075	438	481	429	507	643	639	529	515	533	476	877	649	734	1022	524	558	533	898	930	438	718	564	722	759	1233	608	571	419	944	591	113	410	386	310
VPS50	898	1859	1296	944	1006	1535	1244	1203	864	1589	795	1346	675	963	1560	803	982	1070	1112	966	1066	1094	1326	1067	1036	1835	1403	1203	1035	1253	1145	1094	1104	1675	1082	1297	1222	1572	1842	697	1211	789	1060	1010	1061	216	1483	667	518
HSPB6	176	302	213	2645	2077	830	796	1595	265	535	1345	251	147	1291	2880	593	3200	238	645	2641	400	400	458	2364	368	387	204	1414	10085	1597	1888	111	1474	500	451	640	310	866	273	526	3	15	67	52	24	12	1000	40	13
ARHGAP33	90	371	289	102	272	218	341	159	128	147	85	115	67	67	527	209	182	160	250	152	163	540	106	168	73	158	253	241	176	133	486	212	123	127	95	170	213	217	147	252	373	157	180	547	318	46	1103	111	165
NDUFAB1	3287	4154	2772	4491	2311	3167	3069	4420	2414	4841	2036	4148	1777	2680	4121	3024	2870	4031	2796	1860	3492	2661	3507	3987	5751	5051	3898	2397	2261	2601	3654	3270	4246	4688	2652	4525	3070	4533	4242	2129	2247	2091	2195	2720	3306	1388	5863	2079	1750
PDK4	2450	3741	3817	14552	7004	13067	2192	5657	7853	4413	15544	4290	7401	4419	53452	3890	9460	3399	6824	5939	4150	5704	4417	7348	4785	5316	6037	3514	7644	16998	32635	3912	4012	7737	5433	4118	4364	3359	8603	1062	218	717	438	2448	380	73	125	382	311
SLC22A16	3	18	5	4	3	7	4	0	6	10	1	2	1	11	7	1	1	7	2	2	2	3	15	13	2	6	10	0	1	4	2	2	2	4	11	8	1	4	3	17	3	6	3	3	0	0	4	0	1
ZMYND10	13	19	20	8	11	12	17	12	4	11	5	10	5	3	13	7	8	4	8	10	9	19	13	23	17	20	8	17	14	4	24	8	10	8	3	7	9	15	4	29	31	11	10	18	5	4	19	5	7
ABCB5	7	65	21	5	280	60	253	11	62	51	142	8	5	40	85	65	34	9	94	158	52	8	48	11	31	99	8	7	204	56	125	15	11	78	52	73	63	2	41	82	0	0	1	0	0	0	0	0	0
ARX	15	48	79	48	40	27	46	59	5	24	8	17	3	15	25	19	13	31	138	40	20	24	32	30	4	22	31	35	3	6	22	27	41	31	30	10	27	45	48	5	85	2	0	3	3	6	2	5	4
SLC25A13	1239	3553	2107	2030	1267	3402	2347	1678	2199	3894	953	2817	1407	2538	2540	1903	1517	1973	1690	1271	2215	2093	2846	2552	2251	3799	2714	1944	547	1574	2362	1995	1024	2843	2311	3179	1161	2515	3416	2044	737	1058	1292	1728	1907	456	3073	1133	1062
ST7	443	683	618	880	841	576	640	666	319	712	496	619	278	497	947	482	569	537	606	532	496	489	515	555	576	827	606	544	686	586	652	532	735	680	506	746	489	695	662	952	936	707	1137	1134	852	299	1628	547	463
CDC27	1199	2221	1981	1947	2224	2071	2353	1730	1169	1921	1412	2982	992	1656	2516	1490	1465	1516	1550	1580	1735	1483	2034	1631	1396	2418	1899	2046	2094	1746	2000	1980	2096	2579	1597	2524	1708	2173	2324	2775	2333	3341	1209	2059	2562	454	3065	1314	1266
SLC4A1	0	1	2	21	5	4	8	0	5	26	1	0	3	5	11	14	4	0	0	3	5	4	3	1	1	2	27	9	12	13	32	2	4	3	3	1	3	2	9	4	0	0	1	2	0	0	0	1	0
CALCR	3	12	3	10	11	4	1	8	3	11	1	2	4	3	4	4	5	6	8	3	2	3	3	2	6	12	2	0	1	5	2	2	2	13	6	5	11	8	10	4	4	0	9	0	13	0	0	2	1
HCCS	1848	2849	1572	2224	1035	2387	1735	2319	1865	3032	1084	3238	1200	2509	1996	1283	1584	2859	1481	1027	1989	1666	3836	2199	2436	3355	2314	1902	910	1607	1810	2475	2372	3290	2259	2343	1962	2924	2634	1099	1170	856	1887	1650	1462	545	1946	1193	1240
DVL2	1061	2107	1539	1357	1399	1922	1859	1518	781	1553	999	1228	507	1122	1672	963	1193	1431	1430	1373	1253	1561	1443	1625	926	1709	1551	1319	1798	1186	1577	1228	1148	2194	1474	1356	1485	1878	1632	1336	1981	618	749	1131	1867	310	2436	476	727
PRSS22	88	20	90	16	166	10	71	16	32	32	16	39	23	18	150	92	31	15	204	110	9	79	42	21	24	28	32	122	11	15	50	75	360	38	20	464	34	78	27	719	828	640	456	1922	1161	539	698	457	206
UPF1	3745	11842	8178	6800	6638	9450	7544	4555	6151	10356	3420	8562	3281	8691	10188	8585	5860	5605	5629	6080	7764	7452	9621	8496	2401	11581	11025	7093	5759	4845	8288	6778	2734	11565	8534	6739	8946	8991	10173	7846	8145	3925	5720	6752	7222	1314	14893	2270	2826
SKAP2	3018	6206	3592	4490	2553	4900	4369	3680	2860	5098	2033	4003	2031	3031	4447	3173	2739	3078	2940	2214	3077	2898	4398	3647	3257	5599	4436	3109	1437	3186	3299	3090	2755	5606	4055	3500	3244	4062	5091	1773	2033	1692	2178	1810	2392	311	2657	1094	863
SLC25A5	28258	60103	27363	70477	17075	46628	25986	35902	41327	53390	17194	54501	17775	50145	35606	24119	24966	48496	21780	16654	39377	30722	69580	46682	44392	53968	38279	23466	10622	25940	28577	39631	27318	44468	34789	44439	34716	50275	50901	19349	18680	11752	42421	36992	22360	11657	25603	20773	22597
MCUB	513	488	698	417	722	466	600	770	261	456	388	1218	177	345	612	438	408	330	447	322	701	313	417	384	563	495	479	441	349	605	548	720	1278	835	305	739	523	738	532	674	914	672	264	394	214	56	1258	459	193
HOXA11	173	557	204	24	709	501	507	430	166	493	961	465	195	431	378	140	764	333	202	619	298	143	311	430	121	583	363	321	2950	731	612	279	502	360	514	577	416	219	572	465	1017	185	1193	477	779	93	1473	331	241
POLR2J	1674	2335	1642	1598	1169	1709	1417	2132	1188	1992	909	1626	646	1964	1665	1131	1025	2057	1358	1010	1598	1594	2228	2254	1824	2255	2129	1163	907	1183	1580	1366	1629	2481	1614	1931	1442	1831	1747	1168	1300	398	1514	1826	1468	416	6245	633	464
DHX33	502	1315	1051	726	960	1144	1161	781	638	939	515	890	391	571	1512	891	654	586	844	1086	693	980	727	938	626	1096	977	1084	826	584	922	759	597	1052	848	1069	922	1064	1000	2020	1666	511	759	975	2179	213	1886	427	1088
MEOX1	134	63	179	338	530	154	379	177	97	157	224	124	49	93	272	485	150	94	160	370	216	172	191	189	254	241	240	253	424	291	200	138	225	449	126	497	207	217	172	346	73	23	17	94	20	8	24	17	16
THSD7A	45	162	134	90	476	174	598	110	132	128	190	58	55	77	404	142	144	38	138	345	143	135	139	129	56	102	70	253	455	238	383	42	103	172	158	123	93	111	187	238	33	14	18	51	35	3	11	31	18
LIG3	571	1353	1287	1024	1377	1226	1346	1057	748	1247	738	1245	458	814	1946	1008	992	887	1043	1019	1076	1208	1059	1024	823	1619	1251	986	1292	843	1209	1022	972	1284	1015	1347	1263	1553	1495	1613	1413	885	963	1308	1462	212	3575	442	643
RPAP3	745	1259	1270	992	964	1012	994	1063	535	1048	778	968	566	625	1454	758	803	650	827	1002	752	811	770	873	1075	1312	924	965	1103	932	898	820	1349	1168	815	1192	890	982	1175	1770	1183	699	1148	1756	1774	586	1965	902	876
ACSM3	688	2251	1440	334	674	1823	1328	1626	391	1513	496	2441	636	694	1023	517	810	1541	735	610	1128	1244	1023	1430	1057	1942	1743	1004	195	738	1142	1357	1363	1458	1288	1000	1244	1689	1715	1020	764	428	233	288	1564	106	1628	947	424
REXO5	152	257	149	161	154	198	186	195	65	164	99	242	54	76	222	111	75	116	165	61	150	159	99	168	125	206	176	134	110	137	191	194	147	160	119	219	138	273	161	185	396	253	67	219	201	58	431	165	97
CIAPIN1	1500	2423	2038	2200	1615	2066	1925	2585	1419	2955	1156	2425	1030	1646	2597	2189	1486	1957	1782	1497	1923	1921	2458	2189	3315	2809	2044	2028	1218	1432	1779	2329	2450	2799	1860	3270	2091	2683	2591	2319	1872	1547	1570	2524	2910	1106	5683	1405	1081
SPPL2B	1564	4652	3475	4834	1788	3973	3991	2106	2866	3302	960	2348	1484	2819	3071	2890	2074	3602	2543	1566	2349	4576	3363	4048	1179	4246	4294	2452	1181	1546	4489	2886	920	4279	2790	2317	3441	3266	3235	2204	3028	880	1556	4535	3699	455	12657	1106	1741
FAM214B	1254	2083	1368	2297	1576	2013	1938	1485	3078	2336	960	2086	1408	2440	2501	2009	1206	1681	1035	1569	1469	2173	3938	2225	1161	2261	2642	1488	1122	1495	1611	2100	1198	2474	1664	4147	1666	2755	1892	971	956	393	477	886	952	231	1284	479	338
COPZ2	231	246	226	399	962	344	302	580	168	257	601	121	75	358	681	228	494	126	306	712	195	178	308	428	297	268	182	405	1416	611	559	145	833	295	311	516	178	217	155	661	135	85	40	205	117	42	303	61	41
PRKAR2B	935	1262	986	1351	1742	1492	1238	1306	638	1349	753	946	472	823	2642	1023	1505	657	1306	1393	843	791	908	814	922	1146	1042	1431	1034	1609	1226	809	1914	1235	730	1445	950	1157	1225	332	262	151	79	198	81	82	49	199	127
MSL3	1016	1513	1310	1005	1104	1200	1159	1371	732	1140	712	1229	511	830	1213	739	858	964	994	769	1097	1053	1001	894	1246	1412	1237	1049	940	961	1286	1117	1591	1533	955	1161	1141	1242	1195	1066	1116	623	1191	1097	1400	390	1854	672	1213
CREBBP	2248	8890	6768	6417	5689	7520	6531	2791	4414	6072	2793	5018	2043	5907	6411	4698	4022	4293	4045	5957	4998	6165	5849	6118	1382	7816	7160	5675	6834	3975	5644	3978	2194	7840	6129	3753	5916	5848	7043	5912	5699	2212	2032	4153	4068	677	7858	1411	1831
TSPOAP1	266	527	700	413	524	436	474	423	227	340	244	160	117	342	598	354	393	326	539	624	491	840	238	343	241	322	374	466	680	495	675	420	326	465	399	250	471	410	281	243	965	159	169	588	1944	427	3327	62	359
MPO	3	6	9	7	27	6	9	9	4	9	12	4	3	9	11	5	9	4	3	9	13	7	11	4	8	7	5	8	20	4	9	22	18	8	3	7	3	4	5	8	3	6	2	17	9	0	22	10	4
PON1	8	6	11	55	2	16	11	13	2	15	1	0	1	3	2	15	20	12	8	5	2	16	23	19	6	19	1	1	4	3	6	0	7	8	17	2	1	4	28	23	0	1	0	8	9	0	0	2	12
GCFC2	320	694	595	526	423	482	489	490	351	507	328	366	281	346	681	355	288	343	618	399	375	465	442	497	557	643	449	458	469	403	503	383	481	564	426	523	384	455	463	595	506	363	256	362	956	196	768	326	381
WDR54	188	328	282	270	313	283	266	281	117	243	202	226	82	204	266	185	199	228	251	188	288	208	217	270	191	275	303	187	205	246	305	279	274	384	252	298	289	259	262	745	326	363	185	463	505	85	1522	281	80
CROT	721	2383	799	3754	721	2395	1304	830	1839	2654	864	1542	1136	1924	1320	1179	1376	1943	660	696	1571	1463	2081	1098	1587	3467	3044	673	956	1244	1306	1868	693	2042	2211	1874	1785	1755	2154	495	382	164	632	405	679	99	480	550	373
ABCB4	76	119	177	91	34	94	47	59	86	156	54	64	52	95	101	76	121	88	57	88	87	114	150	63	52	174	115	87	52	71	67	101	56	294	84	56	105	98	118	136	24	73	20	30	110	14	44	38	28
KMT2E	3206	8646	5917	4536	3886	7518	5876	3624	5660	7063	2698	6284	3890	5616	6393	4154	3484	4797	4148	4552	4784	5386	6349	5561	2049	7751	5415	6089	4584	4321	5225	5524	2720	9022	5435	3989	6203	6626	7206	4231	3861	1266	1821	3001	5199	521	4123	1369	1800
RHBDD2	2731	4282	3352	6278	2314	3257	2793	3083	2704	4250	1657	3202	1369	5010	3453	2732	2230	3373	2831	2328	3418	3391	4686	4753	2810	4203	3836	2320	1791	2127	3549	3090	2528	4399	3695	3504	2909	3553	3370	3348	3188	2073	3041	4691	2759	841	8913	1346	1007
SOX8	92	78	274	93	86	111	72	93	108	92	84	50	48	133	159	309	101	73	45	114	143	236	239	83	38	220	302	160	151	179	239	158	99	367	66	94	211	74	101	180	6	11	8	14	7	80	33	10	50
IBTK	1881	3817	3840	3326	3261	3686	3364	2907	2475	3657	1926	2890	2091	2545	5960	3729	2307	2188	2786	3596	2555	2803	3314	3104	3102	5148	3282	3089	2086	2363	2387	2555	3386	3293	2627	4929	2805	4208	4193	4369	4245	2283	1717	1758	4580	463	2817	2071	1482
ZNF195	780	1268	1002	919	580	954	1017	898	781	1026	394	756	618	576	810	786	620	749	772	508	678	947	845	736	1294	1151	955	1065	325	629	1134	741	706	960	725	798	835	901	1068	1192	1060	460	1049	1183	2195	355	3869	687	1265
MYCBP2	658	2262	3557	1716	2972	2251	2577	907	1491	1811	1395	1783	836	1197	3132	1705	1421	852	1470	2538	1904	1837	1352	1616	572	2364	1944	2773	3026	1786	2277	1957	1218	2868	1541	1592	2034	2006	2185	2369	1861	1182	1067	1463	1824	318	1516	595	906
FBXL3	2295	4684	2145	3559	1489	3349	2087	2630	3406	3352	1825	2917	1608	3587	2416	1889	1867	3029	2410	1800	2184	2455	3917	2653	2999	4368	2615	1885	1813	2772	2572	1943	2587	4150	3213	2363	2399	2969	3278	1163	1161	943	1026	1708	1278	602	1265	1414	983
ITGAL	674	1287	2622	561	1340	916	587	802	783	947	474	1878	364	1536	591	785	904	820	617	416	3446	1270	1151	966	373	1791	1455	1311	190	894	1109	2535	650	2654	1037	1260	1816	1671	1192	703	985	130	128	274	311	63	233	152	242
PDK2	2065	3543	2079	5640	1675	4158	2276	2584	1584	3390	2053	1447	843	2363	1592	1184	2024	3383	2764	1581	1593	2360	3223	2726	1417	2914	2784	1527	2925	2164	1813	1942	1031	3415	3397	1297	2686	2542	3133	737	1598	1355	501	1260	754	217	2060	514	518
ITGA3	6031	14733	8747	17902	6186	12779	13449	6727	8577	14936	3963	13495	5329	15733	8662	7839	5777	11304	6714	6454	11630	12835	17518	15103	3863	16859	12560	8688	4191	6212	12151	10149	4099	16459	13365	10612	13056	13036	14149	7157	6011	3948	2121	3980	7010	1097	7088	2926	1524
ZFX	1062	1588	908	2044	1555	2139	1171	982	1348	1820	1128	1633	551	1683	1043	698	889	1360	1433	1107	1350	1493	1790	1078	723	2345	1196	1245	1276	1069	1648	913	1020	1471	1530	989	1510	1687	1877	901	967	588	1234	1463	811	258	1725	441	796
LAMP2	4530	9422	6014	12374	5876	8735	7568	5627	5574	9526	4144	6680	4073	7398	5973	5620	5252	5894	6243	5006	5226	5152	7933	7159	6339	9823	7246	5006	4521	5624	5402	5351	5219	10164	7230	6621	6310	7274	9216	5859	4750	4580	7927	10602	7160	1676	6899	4444	6320
ITGA2B	7	5	4	17	9	7	16	8	5	116	6	10	3	10	37	7	21	8	12	14	9	29	24	18	10	13	19	7	22	9	35	11	8	8	23	14	19	11	30	23	9	3	4	31	4	0	8	6	8
ASB4	3	3	6	24	2	16	2	16	5	19	1	3	2	0	5	4	10	3	17	7	3	23	4	9	5	2	7	2	6	9	7	2	6	16	12	0	4	7	9	34	6	48	10	94	13	5	13	2	2
GDE1	5925	9608	6328	7161	4853	9637	6771	8744	6526	11035	3860	8622	4991	11523	7600	5748	5285	8158	5554	6558	5983	7115	8980	8582	8956	12254	9913	5454	5582	5594	6007	6542	6325	9868	8894	6305	6787	7183	10476	5299	4634	3029	3370	3574	6028	1220	8255	3094	1817
REX1BD	918	1106	705	1299	848	943	1108	1143	604	1063	371	760	287	796	912	1019	720	1533	884	543	1188	1015	957	1318	854	1233	1398	679	539	446	1058	1081	797	1517	669	1092	1210	1338	1069	719	1259	973	2261	1109	1228	595	3796	685	788
CRLF1	52	44	40	31	146	152	250	52	69	123	154	22	19	82	81	139	79	39	70	101	79	50	59	66	125	51	19	169	183	80	199	25	119	102	137	148	31	52	31	83	10	1	11	8	14	4	26	8	6
OSBPL7	1455	2978	2159	2657	1248	2413	2607	1732	1860	2413	597	1490	1230	2203	2147	1853	1346	2414	1797	856	2158	3722	2446	2622	1716	2593	2659	1574	442	1274	3871	2412	497	2340	2037	1631	2477	3773	2014	644	2849	1053	646	989	2344	196	1342	552	453
TMEM98	8484	8183	6919	11888	2407	8556	5018	10888	3678	9235	3254	4103	2988	5458	5542	3979	3948	7423	9524	3022	4663	7334	8852	7946	6016	9763	8228	4860	2403	4020	4744	4325	4651	8860	8031	4654	6470	8396	8430	3805	3738	3092	2779	3599	3626	863	10524	1858	2242
YBX2	521	2591	243	966	403	1771	1049	504	1187	2008	446	2055	1113	1881	707	1449	784	2203	456	508	1410	1245	1969	1445	1750	1863	2031	794	283	597	1616	1432	251	1210	792	590	1825	929	1120	625	480	92	291	491	824	181	2578	357	679
MAP3K14	562	1199	1345	1627	1093	933	724	888	848	739	594	820	348	892	1458	1274	647	638	712	970	985	1258	1041	833	507	1050	1230	915	1152	663	1010	1030	1042	1248	726	1068	1050	1022	738	977	1164	514	286	564	437	102	1121	142	265
ABCC8	21	84	162	178	133	90	131	71	37	41	43	29	18	42	104	76	59	39	152	24	24	106	68	45	24	42	101	49	108	45	118	47	46	69	63	40	44	69	169	27	35	10	6	6	33	6	11	2	3
TMEM132A	232	361	641	196	451	298	660	287	169	342	181	286	96	193	413	300	249	262	259	207	434	269	240	545	159	406	391	353	273	200	565	270	313	387	297	595	463	368	456	2963	548	1112	1006	1614	2716	339	7234	318	619
AP2B1	8396	19937	15592	8432	12420	17199	16493	10673	8126	16276	6844	15655	5440	10525	24837	13318	8838	9852	13911	13586	12000	12908	14070	13592	7820	19393	15131	14491	7604	9355	13955	11023	8945	18009	14390	17160	13715	23043	17671	17665	16511	8008	8869	8748	15659	1748	17811	6628	6067
TAC1	41	67	37	180	142	71	74	222	70	115	299	42	43	155	162	63	141	17	44	168	120	49	109	200	252	139	14	71	365	528	222	15	675	167	122	167	86	117	32	257	2	6	24	71	53	10	91	24	21
ZNF263	974	1708	1065	1086	991	1279	1113	1150	755	1395	657	800	433	828	1489	1089	824	1016	1173	774	912	1181	900	1196	1021	1447	1351	1370	803	869	1201	928	886	1456	1007	1137	1111	1134	1224	1192	1545	785	1059	1988	1570	569	3746	618	895
CX3CL1	460	749	688	1075	1589	1500	1122	549	656	733	803	880	332	589	1537	4356	587	629	696	1015	815	952	803	717	545	859	1723	785	1274	1293	2771	551	1352	2179	867	952	687	983	802	3478	2178	222	286	505	1961	85	1383	388	515
SPATA20	2982	3156	3385	2251	3106	5347	3097	3307	1992	6447	1809	2090	1785	4826	3309	3410	3097	5779	2598	2397	3527	4387	3355	5185	2656	4456	6198	2008	2183	2818	1493	3809	2183	6236	4117	3756	4743	4167	4565	4226	4003	1150	2396	2750	4996	458	11283	952	1463
CACNA1G	5	13	11	7	20	16	27	10	5	13	7	1	7	2	42	23	28	3	8	24	16	18	6	13	4	16	20	25	26	21	26	13	10	7	5	19	21	11	6	28	1	2	3	4	3	0	14	2	2
TNFRSF12A	284	317	278	2388	375	277	349	295	337	369	212	357	148	299	1345	2560	144	238	267	716	387	470	326	409	1463	377	1153	504	187	350	359	225	421	469	209	648	282	427	286	2894	784	886	1243	2899	2288	834	7265	492	572
DLX6	2	3	1	2	8	2	1	4	3	4	4	1	0	5	3	1	3	2	2	7	1	0	0	2	0	1	0	0	14	6	9	1	4	1	7	4	2	0	3	87	178	1	1	15	459	22	0	28	36
MAP3K9	382	985	836	672	453	890	681	352	522	889	212	603	363	602	845	442	300	510	443	507	533	1009	831	768	204	1073	900	747	132	401	543	645	160	855	684	517	759	1048	887	1092	919	361	236	1079	836	73	1213	307	278
RALA	3151	6362	3664	4064	2957	4331	3859	3395	3418	5459	2211	5610	2293	4935	6312	3398	3152	3493	2777	2582	3811	3252	5530	4636	3438	6502	4378	3375	2091	3306	3539	4040	3645	6534	3676	5101	3769	5039	5289	3160	3705	2757	3897	4187	3885	1381	5197	2923	1955
BAIAP2L1	2492	5196	3496	2993	2325	4708	3516	2306	3802	4981	1226	5760	2132	5105	4245	4250	2115	3877	2251	3372	3925	3704	6777	4725	2524	5055	6231	2855	421	2265	3202	4462	2208	4739	3599	5488	3340	5926	4401	3117	2987	2151	4386	3966	4272	1103	10226	2424	1662
KDM7A	1579	4978	3377	3030	2088	3696	3149	2082	3300	3385	1362	3210	1789	3208	3297	3184	2073	2836	2327	2186	2741	3736	3114	3066	1638	4650	3550	2503	1171	2317	3070	2579	1522	3881	3034	2328	3111	3187	3933	3112	3021	1747	2249	2770	4232	766	5816	1679	1648
ETV1	173	364	474	516	460	370	501	381	238	262	485	195	127	277	454	232	326	164	548	431	327	219	310	255	142	319	202	302	989	592	819	156	698	397	311	248	222	316	331	423	777	299	129	239	298	56	198	129	119
AGK	631	1364	942	634	749	1007	1058	915	579	958	712	799	422	518	1190	763	786	758	789	688	797	916	648	828	823	1133	955	883	1042	820	947	803	888	1065	792	876	897	1003	1133	1268	1008	540	1206	1730	2066	292	2827	497	834
ALDH3B1	1297	1710	1699	5778	1977	1581	1706	1350	958	1540	1029	1069	461	1083	2035	778	832	1116	2183	857	1353	1396	1294	1781	697	1898	1651	1213	938	691	1600	1374	1198	1478	1381	1618	1632	1457	1864	1240	2371	464	577	1258	1981	250	1763	1890	399
TTC22	3158	8924	3632	5977	1882	5794	4172	2585	4502	6194	1514	7961	2010	11153	2413	1923	2565	8022	3625	2671	6034	4413	9869	6749	1821	10159	6053	2792	599	2770	2772	4052	1805	7293	6482	6337	5187	6657	6736	679	2307	676	907	1205	874	303	2584	711	822
PHTF2	670	1034	780	421	740	750	648	765	873	726	512	646	429	670	1125	487	472	600	640	600	655	643	905	575	844	935	854	704	672	704	616	844	862	810	514	952	683	685	773	1147	573	534	561	937	690	252	994	474	371
CCL26	18	9	22	11	21	9	9	20	4	2	4	8	1	8	10	5	13	3	16	12	2	10	10	4	9	10	10	17	9	12	15	7	7	4	6	2	5	14	6	25	143	12	20	51	13	1	12	16	5
FARP2	2112	6256	3875	3140	2643	4633	5078	2581	3806	4805	1415	5794	1941	4063	4386	3445	2438	3276	2717	2268	3795	3844	5148	3327	2060	6089	4458	3258	1317	1906	3438	3698	2099	4760	3162	3499	3783	4998	4905	3752	4018	2191	1775	2626	3898	480	3709	1109	1646
USH1C	7590	15766	8882	30386	3765	11272	8972	8222	8758	12264	3130	10405	4603	14448	9171	6354	5134	12830	6942	4101	9633	10074	16740	14154	7315	15265	12005	6144	1034	5206	7429	8314	3904	15497	11315	9691	10024	12353	13236	8810	9453	4396	5012	4665	10202	1755	8816	4472	3220
GGCT	521	1109	744	669	630	693	767	620	470	1090	371	1211	411	609	1408	584	479	746	447	404	792	681	735	733	724	1313	848	621	315	586	970	696	882	1033	535	1114	756	1210	1104	1237	947	610	1511	1772	2106	485	3963	873	791
DBF4	429	677	568	313	461	530	575	500	307	521	255	740	237	258	779	488	304	323	400	281	479	427	408	328	959	619	579	438	115	344	547	489	586	588	415	759	423	739	623	688	889	281	718	1309	845	310	1536	529	491
TBXA2R	64	101	95	145	154	132	189	87	53	104	95	56	34	70	75	142	106	83	100	112	178	96	86	129	90	123	80	129	163	119	200	52	55	156	101	166	112	78	94	108	37	17	26	74	45	17	91	13	9
IFRD1	237	404	239	572	156	414	274	244	456	424	155	222	236	281	362	259	196	217	244	212	306	601	452	290	386	314	306	219	154	448	478	341	230	384	212	348	270	356	316	354	248	125	426	221	492	261	1645	372	433
COX10	1063	2281	1489	1814	1156	1967	2044	1526	902	1949	721	1651	798	1029	1648	1576	1314	1439	1281	1168	1291	1697	1539	1612	1694	2092	2029	1499	1148	987	1434	1361	1140	1889	1532	1704	1465	1996	2128	1542	1128	388	726	481	1636	262	1306	535	814
GTF2IRD1	465	1258	790	1441	1103	1123	1146	846	391	932	512	654	353	419	1101	733	575	804	734	1079	762	719	386	874	472	867	718	861	824	437	1137	843	490	984	786	703	828	1192	933	2652	2631	729	1817	4050	4145	1079	8333	1222	1495
PAF1	1456	3277	2932	3255	2921	2896	2454	2359	1796	2755	1761	2834	1181	2749	3755	2324	2064	2311	1916	2669	2405	2669	3466	3094	1558	3404	3059	2413	2713	2497	2803	2331	2040	4008	2433	3228	2271	3078	3048	2944	2456	797	1285	2150	2320	298	4376	1150	655
VPS41	1851	4161	2463	2764	2153	3010	2658	2652	2094	3089	1451	2526	1325	2316	3048	2050	1845	2529	2154	2184	2047	2265	2703	2627	2234	3245	2761	2194	2121	2141	1969	2272	2251	3123	2608	2308	2431	2760	3219	1889	2670	1808	2395	2901	2334	626	3284	1365	1146
ARHGAP44	2432	6558	3542	260	954	5234	3595	3289	3760	5217	992	3174	1555	2465	2859	4664	2750	4189	2988	1223	3312	5280	3023	4135	2422	5732	4393	3325	442	1734	3067	3151	1375	4509	3931	1784	3364	4022	3985	887	499	294	418	833	2783	96	2358	545	356
ELAC2	1967	4613	3675	2787	3020	3877	3809	2842	1795	3540	2026	3072	1345	2250	3784	2411	2376	2588	2398	2952	3181	3415	2512	3072	2615	4721	3707	3621	3174	2237	3303	2767	2348	4161	2928	4062	3213	3924	4055	3732	3640	1135	1987	2263	4719	601	5125	1237	1320
SCIN	2211	9722	3617	17148	1261	7322	2597	2229	4858	8073	1923	6163	2721	10090	2676	1597	2343	4288	1670	905	6016	3740	11999	5738	2022	8539	4873	3072	571	2913	3408	3800	1277	6680	7530	2544	3294	6632	9073	410	394	373	623	587	283	57	85	670	449
ARSD	4218	4832	3457	4953	3046	7864	4640	3136	2946	7740	1866	3909	1788	3613	2418	3704	1893	5568	6322	1903	5260	6359	4959	3896	1966	8990	4629	3134	742	1765	5632	2356	1200	5011	7656	1770	5715	5658	9048	1818	2542	1467	3510	3695	4454	325	11665	1907	1567
PNPLA4	1442	1086	770	1795	638	1847	822	1178	845	1620	684	982	333	1172	770	609	544	1570	1369	416	1168	1291	1544	972	1023	1684	989	611	463	611	1071	703	773	1046	1400	709	1400	1775	2317	513	611	481	1739	705	768	343	4664	410	641
MYH13	3	11	4	2	4	49	1	1	2	9	4	3	5	3	20	1	2	4	6	4	6	9	8	6	4	16	5	2	1	1	12	1	0	4	4	7	2	2	2	1	1	4	1	7	2	0	0	1	1
ADIPOR2	4525	9888	6320	9897	5388	7102	6604	5129	7637	9123	3153	7932	3808	9639	7943	5033	4202	6604	4362	6439	6527	6262	12204	7501	4429	10668	7515	5181	3284	4531	5572	6518	4428	9464	5917	7158	5970	8219	8760	6460	4414	3429	4391	10299	5091	1006	7790	2550	2305
CDKL3	1	6	17	9	14	9	11	5	5	5	4	5	1	7	10	5	4	3	6	8	11	11	5	8	5	8	14	12	13	4	16	1	1	6	1	3	4	7	3	6	7	5	1	13	18	3	31	9	14
UPP2	1	3	1	4	12	2	4	0	0	1	0	1	1	3	4	0	1	0	2	3	2	3	3	0	1	1	1	2	1	1	2	1	7	1	1	4	0	1	1	2	2	0	2	1	1	0	3	0	2
PRSS21	204	147	165	15	14	230	31	29	10	113	42	27	38	68	152	1	31	49	103	140	119	46	78	20	25	42	139	29	13	14	67	22	5	53	10	282	78	10	19	2	283	8	11	43	5	0	0	8	2
MARK4	539	1045	892	1185	1251	1316	1137	1075	584	935	659	644	324	785	1071	898	863	864	950	1073	922	951	930	1355	370	954	1016	942	1700	858	1125	1041	690	1451	1077	860	1072	1048	998	1194	1591	423	986	764	945	107	1826	236	382
PROM1	1738	7862	3924	8609	1180	8358	5248	1424	5191	13473	3451	7203	4121	6774	3229	5687	2503	6231	2270	678	5445	5596	4751	3908	5756	10865	5266	1804	854	4520	6469	7806	2332	9977	5425	4607	6430	4338	9411	12437	6719	314	244	4915	6411	1185	915	2885	8138
CCDC124	1358	2533	2065	2046	2358	2130	2019	2425	1293	2310	1895	2283	668	1960	3705	1958	1981	2331	1602	2146	1923	1918	2148	2793	1896	2712	2471	2011	2800	1822	2890	1740	2530	2851	1875	3502	1891	2529	2258	2352	2214	1000	1918	2444	2234	442	7560	747	670
CEACAM21	75	98	148	43	107	125	52	106	32	87	46	124	18	62	47	31	70	99	64	30	201	48	42	84	125	134	132	57	18	39	57	188	113	248	53	113	113	90	135	16	33	20	3	59	43	9	41	14	24
PAFAH1B1	3622	10191	6168	9253	5345	8038	6114	4621	6999	9419	4130	8240	3751	7961	7575	4858	5002	5564	4333	6260	5824	5520	10629	7251	3674	9483	7423	6192	6893	5823	5681	6014	4024	9822	6396	6874	6355	8030	8649	5424	4131	2131	2575	2671	4535	813	3422	2086	2615
NOS2	1002	1386	1958	413	6063	2030	3269	2134	362	933	517	19806	847	3209	635	285	770	1680	1434	548	7601	2506	1985	2345	184	1648	996	2016	185	696	2274	5803	13721	1484	1829	20195	1398	7198	1069	13077	4708	2568	1055	1503	612	139	3861	1308	98
DNAH9	21	18	41	7	23	24	24	31	21	12	8	30	5	72	22	12	16	21	11	33	47	32	31	43	5	39	55	29	14	15	53	38	35	29	42	19	19	37	16	62	33	6	6	18	15	0	5	7	6
KIAA0100	3627	8548	7357	7935	5736	7831	7455	4354	4484	8721	3299	6531	2791	6144	7776	4424	4555	5719	4483	5807	5772	6849	7415	7104	3608	9352	7787	6603	5003	4607	6419	5532	3935	9464	6428	6601	7148	8965	8392	6351	4169	3868	2409	5167	6227	695	8491	1887	2221
SLC13A2	3500	1264	3712	14751	171	2739	2623	2575	588	773	330	1128	322	959	2350	256	2662	1310	4035	1122	451	3059	6282	908	150	5084	3646	645	37	1442	942	484	657	1216	3936	914	616	1802	1885	1607	30	71	74	925	653	82	522	101	179
GAS7	900	2799	1884	2892	4802	3057	3317	1475	1314	2818	2576	1373	592	1581	3772	2480	2661	1220	1119	4080	3509	1349	1864	2708	747	2869	1747	3127	5259	2800	4239	1256	2966	2295	2258	2509	1859	1697	1830	2476	681	210	199	673	291	126	368	160	239
TRAPPC6A	1375	1835	1291	1029	560	1669	1078	2084	723	1279	641	675	524	890	833	1084	813	1925	1427	635	1007	1418	825	1540	1429	1822	1758	703	510	873	1357	1083	1235	1687	1685	681	1348	1306	1601	1056	1347	690	790	1234	1652	178	5048	590	253
MATK	175	415	268	273	120	325	478	217	165	299	99	317	83	321	117	296	225	290	154	99	596	194	222	226	210	498	503	190	36	189	249	409	129	547	307	282	252	353	391	112	124	15	24	43	39	8	20	25	29
CEACAM7	51677	277740	90729	404	21395	177502	87895	60746	272926	356941	63714	306115	147294	336536	68020	65523	105462	244673	44255	90533	153556	42124	433606	263733	118449	300758	133385	63900	19509	96213	84927	177852	87863	338842	296865	44349	165273	144733	229540	742	2032	5712	1771	6409	9969	1412	8445	7979	634
CD79B	196	251	1763	75	116	211	130	277	140	103	141	120	85	123	127	161	182	195	203	64	263	257	584	142	138	342	511	300	37	204	326	733	153	1630	124	456	568	114	175	135	42	40	20	57	21	11	120	69	51
SCN4A	16	14	37	29	266	37	26	46	22	13	38	6	8	16	161	14	61	2	75	79	11	33	19	42	8	25	17	63	118	59	72	12	23	12	23	10	42	17	50	10	4	2	5	2	5	0	35	0	4
ST7L	355	483	480	391	363	422	455	444	325	465	278	383	181	385	603	263	270	377	379	296	299	384	478	376	478	494	400	364	209	337	477	349	413	472	345	492	292	383	543	371	316	244	197	516	436	86	628	207	234
TKTL1	5	11	8	6	10	9	8	5	2	3	1	15	2	3	8	2	3	13	3	4	5	3	7	0	7	5	10	3	6	12	1	4	23	9	5	8	13	4	6	8	4	6	1	8	0	0	0	0	0
PAX6	7	28	54	37	6	36	23	30	7	8	2	8	3	15	20	17	10	13	36	9	10	26	12	10	7	15	32	17	3	15	14	13	10	32	14	14	15	37	25	16	8	29	2	129	15	4	1	79	12
RPUSD1	954	1588	1023	1277	873	1148	1124	1136	674	1287	488	1050	387	1006	1064	1071	754	1303	767	789	1217	1149	1104	1480	1337	1542	1406	896	730	547	1311	1022	741	1604	1101	1396	1114	1377	986	959	1528	563	1128	1533	1307	743	4826	587	946
RHBDF1	1220	2081	1392	969	1099	1245	1337	1241	1300	1459	749	1173	557	2668	1509	776	970	1084	1083	1417	1638	1378	2199	2134	539	1831	1553	1231	976	815	1334	1492	783	1949	1196	1523	1522	1958	1268	1502	2100	1016	977	2261	2465	622	6596	627	840
LUC7L	620	1174	996	975	966	1014	1064	655	1029	996	473	888	611	762	1538	916	958	924	855	816	872	1341	1114	654	979	1070	1056	1127	790	799	1619	1038	703	1217	605	1119	1026	1037	899	1238	1108	430	597	1210	2577	426	4711	544	1417
CACNA2D2	242	744	884	199	399	341	421	227	154	392	139	143	100	155	390	271	263	273	488	219	280	343	147	196	78	406	444	261	254	247	162	168	122	443	373	150	481	412	387	1198	1162	307	380	198	1487	40	159	193	176
BAIAP3	214	684	397	721	161	427	342	318	221	370	149	212	122	228	379	368	225	348	491	179	326	567	281	448	152	471	535	285	136	227	373	289	107	424	400	171	389	575	400	159	278	49	40	134	110	56	1166	112	115
TSR3	1041	1946	1215	1913	1296	1608	1527	1572	850	1722	922	1308	505	1724	1395	1162	1184	1819	1080	1114	1577	1405	1759	2239	1039	2063	1941	1340	1362	1133	1652	1243	1193	2268	1506	1658	1414	1497	1616	1119	1337	882	817	1340	1113	491	3421	706	701
PIGQ	876	1647	1188	974	1110	1222	1422	1115	973	1559	569	1475	468	1446	1488	1186	993	1213	1002	921	1431	1496	1605	1600	666	1589	1441	1271	768	860	1775	1310	743	2009	1294	1376	1328	1721	1210	1306	1306	806	721	1544	2002	344	3615	486	433
CRAMP1	321	792	576	585	646	737	596	390	368	580	299	424	270	479	507	403	487	449	467	523	540	742	576	630	187	691	624	550	494	456	720	456	229	709	533	470	553	732	604	577	992	300	265	700	997	141	1735	295	482
TEAD3	1537	2480	2139	3257	4135	2583	2644	2979	1567	2311	3158	1860	951	2734	5152	1890	2867	1850	2240	4604	1701	2751	2698	3234	1007	2519	2484	3160	11181	3380	3758	1479	3263	2316	2297	2774	1890	2706	2101	2076	2006	822	710	1811	1999	371	4070	446	776
SELE	10	22	36	787	246	13	140	14	12	42	23	30	164	55	757	296	31	22	13	24	27	41	55	47	218	38	253	96	23	2013	43	38	81	87	22	175	23	75	40	1003	101	32	61	157	29	10	10	16	6
DNAJC11	1362	3653	2881	2011	1940	3408	2846	2084	1838	3999	1181	3055	1187	1912	3689	2992	1952	2600	1842	1919	2414	3199	2332	2965	2172	3793	3057	2646	1431	1798	2818	2028	1380	2820	2500	3015	2673	3653	3764	1976	2002	1031	914	1519	2180	232	2352	537	459
FMO3	8	48	19	39	40	43	44	25	16	29	34	47	7	9	19	31	26	7	24	17	36	1	39	25	68	36	17	10	22	19	48	26	41	45	22	13	29	1	21	101	9	40	20	32	27	22	23	29	53
MYLIP	1543	4052	1697	2122	1378	2464	1469	1722	1313	2126	1116	1449	678	2324	928	1021	1782	1837	2057	1469	1581	1281	1934	1622	1314	3440	1723	1449	1858	1467	1520	1464	1173	2730	2830	1490	1819	1357	2212	1190	1864	547	729	2048	1921	281	2185	1044	935
NOX1	6147	6287	5847	453	4266	7694	5785	4893	2783	3962	2183	4794	2795	4384	7703	6073	3195	5902	4479	4049	4048	7700	5137	8384	690	7970	5429	6133	512	3774	6144	5446	5295	6727	6226	7360	6290	10292	5542	9017	2359	5012	7873	12089	16515	4165	37349	4578	6088
E2F2	682	1577	1391	733	838	1628	1526	995	665	1912	449	2566	520	1133	1991	1207	781	1303	798	560	1000	1685	1391	942	911	1996	1250	1155	125	868	1782	1498	623	1407	1014	2290	1286	2515	1810	966	841	457	442	752	608	118	1497	138	144
PSMB1	5811	7740	5421	8472	5063	5987	4503	8100	4584	7340	4623	8874	2892	7067	7178	4703	4097	6879	5073	4194	6226	4822	7484	6417	9986	9382	6203	4530	4748	5094	5534	6454	11146	7913	5289	10309	5279	7412	7492	6481	6580	6291	4892	8441	6983	2195	18080	8968	3523
SYN1	30	51	66	102	89	61	92	59	36	38	88	43	21	92	104	86	98	38	68	111	62	49	53	97	13	60	55	77	217	135	226	36	66	106	74	88	38	116	43	185	11	23	65	69	45	25	740	21	77
JARID2	560	1597	1291	1374	893	1405	1299	737	774	1174	558	1001	572	806	1104	1288	816	1032	772	637	1054	1174	965	979	487	1604	1364	1066	824	857	1192	1240	463	1585	1066	861	1301	1158	1307	1899	1118	540	653	1165	1923	172	2478	324	720
CDKL5	160	589	348	201	465	474	531	190	280	451	267	337	232	281	437	402	298	252	257	472	329	379	311	376	100	485	378	357	714	403	533	287	218	529	400	307	356	339	537	474	394	310	267	320	480	36	351	130	322
CAMK1G	1	17	13	28	18	4	11	10	10	7	19	3	1	20	16	18	16	10	8	24	6	5	15	12	7	16	11	7	57	25	49	10	36	15	12	16	8	13	5	17	14	7	3	7	2	0	5	2	2
CDK11A	28	67	61	181	51	94	40	38	39	90	32	64	26	65	72	104	46	96	32	47	59	102	64	57	28	82	109	53	21	50	97	63	33	53	59	62	92	66	24	46	44	53	63	87	80	12	189	37	97
NADK	3722	7772	4897	4812	3349	5775	4960	4336	4548	7394	2065	5159	2587	6603	5124	4015	3867	5842	4747	2758	5831	6017	8807	5825	4821	7871	6093	4424	1748	3459	5427	5496	3543	7839	5530	5859	5765	7124	6563	3999	5042	2248	1824	5545	3773	691	6227	1378	1431
DLEC1	56	124	96	101	38	135	76	74	188	132	19	114	51	143	62	93	81	137	62	46	109	105	157	102	83	141	186	69	20	49	92	67	11	104	89	32	118	115	98	48	134	7	42	30	167	12	103	29	34
CYTH3	1015	1822	1513	2890	1609	2039	1228	1471	800	1519	1251	878	400	1313	1435	1010	1227	810	1730	1784	1143	1599	1301	1687	649	1608	1065	1638	2298	1377	1538	865	1097	1570	1532	1240	1331	1378	1326	943	1252	539	786	1680	833	192	1894	340	314
ADAM22	211	580	385	282	208	577	536	187	510	449	194	267	302	363	420	426	412	342	232	278	346	443	384	288	203	484	403	341	224	352	646	243	182	583	392	200	369	487	432	190	214	90	163	127	235	16	413	82	144
SYPL1	4291	7482	5584	5915	5709	6588	6489	6044	3794	7399	4637	6087	3753	5076	8356	5123	5094	5002	5291	4913	4726	4529	5758	5631	5223	8414	5964	5638	6727	6684	5886	4546	6336	8511	5980	7276	5247	6919	7565	5534	8788	3613	7441	6946	7631	2225	8018	5818	3358
CYB561	3451	5812	4426	7062	4296	4645	5838	3860	3034	6240	1709	4822	2239	4597	5223	4027	3267	3991	4030	2923	4488	3960	5194	4746	3128	6840	5338	4433	1333	2518	4449	3881	3150	5826	5152	5076	4121	6177	4791	5362	7793	4280	2484	4882	5293	785	16418	2081	1899
SPAG9	2496	7637	3716	6806	3857	6433	4482	3157	6708	7920	2756	6709	2824	7874	5542	3315	3415	4199	2720	5623	4361	3203	8469	4261	3056	7106	4655	4108	4390	3841	3563	5099	2998	5913	5036	5015	4411	5430	6501	4654	2373	3709	1661	2923	2162	632	7236	1969	1685
CELSR3	115	252	258	151	206	165	250	151	120	215	58	120	70	167	172	146	85	141	182	147	248	174	171	260	74	165	227	276	130	75	283	258	53	246	127	128	259	161	136	617	355	630	389	1266	1433	74	3593	255	66
AASS	141	329	287	412	571	400	525	203	171	236	209	199	90	103	500	442	248	107	234	307	247	347	182	174	109	242	181	384	689	332	520	157	204	240	179	234	205	196	213	438	445	53	87	232	151	16	81	70	319
PLEKHG6	4583	8830	4060	12790	1393	7093	4840	4531	7198	9041	2000	8434	2973	9481	4657	3249	2670	8083	3305	3114	6363	6321	13263	8214	3569	10266	8243	4686	686	3804	4858	6627	2021	10427	7173	4942	5673	8171	6636	3938	1165	1037	2957	1921	5149	575	7704	1370	1482
SS18L2	567	695	580	1182	402	578	527	652	362	647	297	649	325	535	693	492	317	540	576	307	515	472	699	540	773	769	631	440	207	430	577	655	700	925	452	656	478	779	692	568	659	362	417	723	887	216	1586	399	458
MPND	1094	2422	1368	1685	687	2092	1249	1339	1015	2198	482	1616	589	2388	1111	1067	962	2089	1061	878	1902	1837	2385	2393	871	2525	2169	922	547	877	1328	1489	568	2480	1841	936	1650	1792	2007	546	840	395	570	557	762	139	1359	374	256
MGST1	7364	11226	4309	4447	4840	9885	12051	5973	8067	13840	4413	10715	5947	5958	10200	9844	6874	10322	4538	4076	6824	5561	7176	7266	14255	12429	8700	4555	2030	6031	9696	8707	8122	10278	8600	9364	8845	9870	14354	6317	3591	2546	5932	2161	5675	1642	3523	3602	2943
CRY1	578	1017	944	1366	553	821	879	873	582	836	671	879	427	802	1418	1016	599	573	709	1186	787	897	907	790	1418	973	796	741	986	824	874	721	1317	873	570	1076	694	1399	901	1344	876	508	700	988	967	254	655	414	336
PGLYRP1	1	15	4	7	19	5	10	0	6	9	2	1	5	6	11	0	10	14	8	7	15	5	6	2	18	14	12	1	2	32	3	9	11	3	12	1	12	7	4	16	2	2	0	5	3	2	3	0	6
NFIX	2612	5857	4932	4594	9670	6357	5838	5411	2400	5275	5410	3434	1495	3663	7989	4664	5166	3247	4927	9834	4321	5264	3809	7227	1719	5312	4005	7390	16007	6478	6630	2526	4823	5127	5317	4328	4405	5621	4253	5103	10098	1667	3253	6903	4111	941	6464	2276	2078
ST3GAL1	455	1220	1339	727	1478	1308	1076	564	722	824	593	824	313	673	1369	759	899	590	801	890	1336	887	739	702	360	1182	1199	927	641	862	996	1175	713	1759	814	1334	1225	909	1073	1425	785	230	167	462	258	507	909	106	285
MMP25	151	451	129	184	170	263	110	187	203	196	90	504	83	339	149	93	295	268	166	68	651	287	206	301	191	542	358	132	14	265	141	413	186	337	266	226	389	283	218	140	255	75	28	62	32	23	62	20	28
IL32	4649	10804	4292	45454	2794	6688	3934	5312	9701	9043	3347	30665	3376	22488	3016	2503	4893	9168	3248	4942	16937	5360	17132	10884	7173	12597	8485	4641	1523	4802	5376	9569	8119	9727	7764	4968	5811	11169	7785	5342	9248	3636	5482	4653	4007	2237	20997	3120	2684
PKD1	929	3031	2358	2452	4588	3307	3543	1588	1329	2154	1915	1151	733	1717	4259	2076	2518	1404	1969	4986	2033	3345	1849	3058	526	2314	2483	3615	9501	2411	4503	1207	1396	2454	2053	2022	2312	2439	1626	2532	4123	508	621	1410	1481	166	3087	365	719
MAPK8IP2	70	165	143	228	239	114	126	129	90	184	192	138	31	250	165	107	155	102	185	230	209	73	226	239	31	180	94	210	422	192	399	168	195	209	130	114	87	168	95	59	321	18	79	176	40	15	565	30	5
MED24	2406	5883	4872	4526	3805	4285	5322	3663	2762	4916	1971	4768	1657	3025	6033	4293	3275	3924	3641	2627	4344	4843	4319	4454	2253	5626	4922	4286	2185	2833	5575	4032	2671	5989	4304	5759	4340	6019	4817	5328	5760	3940	2046	3047	4877	626	8599	1197	1772
RHOBTB2	166	510	610	10075	632	500	461	302	223	649	317	306	182	311	433	335	459	286	292	486	436	334	300	406	268	549	586	466	651	387	549	416	256	761	373	422	460	292	430	832	1089	154	156	467	462	68	1337	160	299
HEATR5B	894	3395	2439	2184	1507	2519	2236	1108	1611	2146	936	1651	950	1595	2344	1391	1245	1282	1526	1340	1509	2094	2031	1620	634	3003	2268	1764	1280	1260	1767	1643	761	2478	1938	1546	1918	2061	2413	1348	1937	756	672	1178	1386	160	1588	651	815
SEC62	4571	7154	6884	7517	6166	6904	6354	6398	3863	6310	4683	5018	3374	5120	8629	4967	5079	4621	6134	5611	4716	4725	6156	5845	6216	7996	6158	5386	6653	6593	5001	4765	7322	8163	5848	6224	5521	5709	7716	6168	6234	4117	2569	4867	6442	1432	5354	3254	2881
RPS20	22794	40149	26013	28658	23615	32341	21730	30817	14357	28652	20702	24579	11342	22363	28969	22231	18595	27845	30810	18779	24426	20714	25057	32689	26415	39309	32202	19247	27103	26965	28014	26962	36279	50018	27784	30804	28257	29014	31471	30723	43133	10535	14326	30864	76099	8976	167957	20445	12908
CSDE1	16369	36256	23708	46881	29922	36664	27053	28333	18230	31262	21590	26453	13068	28274	35603	19177	22835	22794	25409	32596	21538	21665	31627	32643	15378	38351	27580	26773	38326	31439	25343	22180	26966	38077	29772	27194	23730	28279	35507	24932	24929	15001	10549	18257	33875	4681	31964	11019	13461
UBE3C	2779	6737	4907	5002	3612	6092	5694	4232	3582	6135	2912	4558	2344	3882	6513	4405	3912	4034	3861	4242	4013	4782	4769	5211	4278	7041	5566	4818	4605	3746	4515	3740	3626	4451	4529	5711	4427	5419	6477	4654	5052	3867	4817	10543	4784	945	6179	2399	2427
REV3L	484	1564	1346	1100	1540	1412	1529	867	739	1040	877	712	591	612	1815	929	888	534	1022	1333	805	1062	735	895	426	1254	1057	1283	1991	1055	1290	830	799	1143	897	787	983	1118	1127	1693	1017	481	336	666	963	113	555	298	557
TENM1	7	37	44	86	98	30	38	19	36	28	80	5	14	14	104	30	74	14	23	137	23	19	34	43	10	23	13	81	377	65	95	14	33	23	20	29	26	16	11	25	1	6	6	3	4	0	2	1	3
MASP2	49	92	85	74	60	127	121	43	52	66	40	42	33	42	50	76	52	52	63	60	30	78	58	62	14	96	53	103	90	71	142	58	29	84	73	26	97	69	77	18	42	20	14	51	61	2	27	5	28
IYD	1456	2210	2219	9509	498	2482	1737	1517	1506	2587	588	1135	1123	2161	1319	1336	757	1786	2090	1283	1178	1708	2994	2035	869	2916	2912	1366	123	1024	1274	1613	606	3231	2458	831	2331	2008	3024	1080	3697	1138	1994	1573	3810	475	2303	758	1422
FAM76A	535	792	559	746	520	602	572	724	502	618	427	462	332	607	651	433	557	557	583	488	528	499	656	686	761	754	580	664	935	554	604	519	776	823	503	622	488	642	673	471	679	396	367	799	636	135	529	363	252
TRAF3IP3	193	382	759	160	228	224	111	381	210	285	116	305	105	288	210	121	256	280	266	107	579	379	378	190	204	357	330	315	52	375	282	872	279	871	212	396	620	374	308	206	205	60	42	92	114	25	85	66	113
POMT2	346	820	789	681	804	875	906	522	524	767	359	660	301	512	1057	584	757	578	477	638	674	824	658	664	408	775	840	907	804	584	924	495	398	684	621	724	629	913	824	1050	847	322	434	926	1282	118	1516	243	296
VTA1	2517	4809	2909	3589	1723	3457	2714	2906	2687	3707	1547	3620	1719	3740	3181	2418	2082	3152	2282	1891	2487	2437	4052	3151	3285	4823	3273	2153	1298	2411	2526	2459	2652	4091	3063	3489	2576	3582	4264	2341	2129	2014	1361	2168	2856	752	2661	1806	1309
MLXIPL	159	240	439	5239	323	371	317	223	109	120	43	62	33	97	225	230	99	150	501	120	105	526	484	114	38	155	391	238	52	178	272	98	124	160	175	128	146	333	210	654	535	218	822	3102	1224	273	7829	145	495
BAZ1B	2114	5534	5315	3960	4933	5112	4848	3016	2724	4631	2429	4424	1899	3296	5609	3397	3349	2792	3023	4242	3845	3981	3919	4288	1867	5726	4740	4812	4786	3402	4207	3623	2320	5822	3660	4035	4203	5155	5392	5398	5493	2174	3945	5358	5826	835	8478	1491	2114
RANBP9	986	2150	1363	1795	1481	1950	1563	1234	1313	1906	933	1640	800	1676	1906	1182	1049	1203	1235	1294	1380	1469	2106	1748	898	2224	1727	1342	1271	1430	1335	1446	1075	2017	1453	1876	1317	1855	1891	1516	963	1105	944	1243	1398	461	1357	950	792
ETV7	288	312	244	854	739	177	257	533	107	204	167	2261	112	885	245	216	118	307	224	109	801	207	455	321	206	376	152	225	97	95	642	742	1736	456	353	431	309	754	267	241	2424	340	246	378	211	96	278	333	244
SPRTN	367	636	463	513	336	454	436	438	467	541	351	585	206	405	597	417	321	362	367	362	364	403	624	436	460	583	530	463	388	429	442	495	569	612	375	585	378	563	525	330	458	388	275	726	491	153	509	314	316
EEF1AKNMT	1373	3178	2125	2184	1896	2567	2345	1785	1237	2491	1107	2221	875	1600	2387	1743	1571	2169	1614	1447	1968	2068	2080	2156	1656	2885	2526	1895	1224	1455	2155	1672	1649	2991	2222	2360	2084	2733	2633	2020	2096	1488	1355	3466	1920	511	2384	1063	1125
DYRK4	557	630	607	493	743	663	480	836	232	537	427	331	202	305	737	350	363	437	707	426	417	458	444	511	714	701	453	355	616	500	446	538	853	680	330	716	556	539	574	867	2511	848	900	1091	1058	198	1252	523	521
ZNF207	3842	7322	5450	4412	4198	5571	5450	4662	4433	5943	3012	5729	2958	4478	7616	4775	3794	4296	4085	4146	4568	4857	5677	4669	5485	6946	5914	5288	3955	4162	5716	4901	4883	5780	3828	7571	4787	6492	6254	5383	4909	3216	3990	7018	7186	1442	10161	2818	3949
UQCRC1	17649	32815	17918	26119	11296	24621	21053	24545	17563	30223	10481	25592	9513	22320	20666	19430	15158	32503	14239	12026	22765	22995	28107	29831	27854	32543	27552	17784	9764	13766	24615	22614	16295	29455	21496	26453	21057	29296	27198	11074	13898	6386	7747	11560	17086	4312	27463	8688	4810
STARD3NL	1432	1530	1281	1982	1081	1582	1266	1916	795	1349	1034	1185	552	1153	1639	1034	1080	1060	1576	981	1011	1174	1530	1315	2275	1520	1324	1081	1058	1332	1077	1074	2320	1608	1165	1415	1089	1472	1390	1448	1045	901	1388	1744	1529	586	1501	1006	813
CD9	32162	48262	27516	11257	16445	39652	28957	37715	30064	41641	18008	23508	15507	28314	39808	25214	25934	30845	26060	21051	28553	30395	30873	33206	47489	46235	31970	25515	18095	23459	27931	24457	26297	38243	32073	25093	26534	35881	35683	32058	26552	12811	29531	24277	27083	7296	29590	19946	10838
NCAPD2	2329	7048	6029	3581	4449	5430	6074	3121	2051	4647	2278	6827	1144	2592	5877	2897	2807	3322	2949	2139	4739	4468	4142	4504	1561	5654	5368	4429	2019	3090	5165	4066	1684	5111	3541	4869	4526	7114	6540	12399	6374	3342	3026	6404	4718	988	11384	2400	2217
IFFO1	263	504	496	381	1026	521	514	402	303	408	409	264	162	445	463	193	499	327	442	480	544	367	359	378	178	399	367	544	1027	424	650	622	441	520	337	537	535	296	316	472	348	91	137	251	178	51	241	42	146
GIPR	143	164	161	70	57	194	104	81	221	103	24	40	41	158	143	71	51	170	234	73	88	628	321	114	52	91	157	179	10	48	209	199	34	129	55	115	228	135	129	50	101	19	26	109	62	12	35	38	150
PHF7	302	649	460	595	260	562	442	390	206	414	162	317	183	225	368	297	199	432	443	169	308	488	338	389	258	387	449	337	189	277	478	362	191	336	369	283	457	503	355	91	197	132	30	140	247	27	239	130	85
SEMA3G	401	1139	1109	4869	2345	1305	1725	327	607	844	753	502	258	479	1332	1266	865	389	1059	1299	1026	748	1186	1335	233	1263	504	1450	1008	1040	1719	492	317	1603	1336	939	1031	685	961	723	168	52	54	137	146	55	216	46	21
NISCH	2233	5237	4441	4043	4141	5405	4356	3161	2653	3908	1970	2421	1458	3067	4070	3281	3488	3148	4851	3770	3776	4763	3295	3970	1734	4401	4324	3545	4163	2970	4918	2904	1870	4827	3694	3058	4166	3601	3522	3092	4637	1138	1390	2988	3503	442	3977	783	1274
STAB1	2629	13690	4680	3792	9558	12533	6826	3849	4139	8199	3472	3713	1385	4343	4837	2146	7849	5245	3666	2495	11218	8265	2782	5047	3242	10113	10458	3169	1766	2914	3642	7369	1939	7309	6933	5223	8246	5585	7441	4528	2393	693	626	1383	967	278	853	255	902
FUZ	209	318	185	330	418	344	322	375	120	211	297	193	83	250	311	180	336	365	321	258	289	241	218	349	205	212	286	179	390	334	269	225	311	320	261	297	262	235	236	134	245	53	184	281	166	65	1100	37	258
SLC6A13	0	1	1	33	3	0	1	0	0	3	0	1	2	3	2	3	2	1	1	0	1	6	11	0	1	1	3	1	2	2	1	4	1	4	0	0	1	0	1	1	2	1	0	7	0	0	6	0	2
IDS	227	504	425	845	329	402	367	346	318	342	251	284	83	571	319	262	247	318	312	441	314	355	460	481	307	580	479	363	473	210	402	264	319	495	353	274	420	346	300	190	172	107	173	413	104	33	96	83	83
PRSS3	5002	7985	3192	9293	1265	4855	2963	6103	4861	6260	1981	5499	1879	9184	3968	3060	2449	8290	2753	2566	5005	4902	9224	8032	7289	8230	6187	2881	479	2859	3604	5150	4796	5282	5947	5604	4230	6491	4724	1355	707	2668	2246	5017	1992	1551	7872	2725	923
ZNF200	378	443	299	312	308	429	269	339	242	438	210	320	189	333	442	220	287	294	302	170	300	291	377	312	333	357	424	364	279	284	346	303	364	529	271	395	303	354	400	315	425	295	333	833	591	170	709	239	363
CD4	2013	5344	3383	2107	6079	4464	2169	3313	1748	3593	2173	3439	1093	3183	1913	1619	3546	3369	3712	1273	5068	2833	2336	2657	2278	5742	4495	1577	909	2444	1387	4761	2712	5705	3408	4332	4612	3027	4128	2850	2129	748	556	1003	835	262	849	531	750
LRRC23	216	251	143	143	272	230	149	310	114	156	191	179	73	181	186	131	209	214	193	151	158	143	213	166	191	240	208	135	237	178	239	167	199	254	251	243	145	130	196	342	204	152	151	180	321	38	778	109	89
BTK	364	653	1302	204	536	658	296	554	317	388	305	522	271	308	302	272	416	426	496	169	613	438	665	304	414	664	683	401	125	382	371	1067	660	1582	290	714	784	347	618	291	198	103	44	148	78	36	99	82	141
HFE	757	697	443	521	835	591	872	1017	472	706	382	547	299	520	592	351	621	620	870	403	501	550	724	618	648	642	577	498	546	507	529	654	765	769	502	637	619	656	772	589	806	675	287	668	634	95	354	319	153
SCMH1	1123	2454	1651	2563	2153	2582	2006	1915	998	1922	1442	1217	846	1370	2419	1390	1845	1466	1850	2328	1393	1692	1306	2266	1322	1999	1932	1997	4018	2027	2296	1288	1854	2080	1941	1818	1949	1778	1779	1649	1606	818	934	1957	2323	329	2555	646	989
FYN	799	1403	1737	1803	1952	1643	1496	1264	735	1335	1290	1388	348	1251	1547	1169	1318	789	1241	1545	2255	894	1140	1222	822	1492	982	1369	2301	1883	1898	1552	1236	2344	1251	1449	1322	1290	1284	2511	904	573	260	772	1089	192	512	187	352
HIVEP2	472	1451	1842	1790	1390	1513	1384	579	962	1375	721	1202	681	1244	1502	1649	847	729	675	2192	1183	994	1093	1089	589	1571	1571	1456	1573	895	965	1056	838	1847	1069	1101	1255	1304	1163	2448	843	601	404	905	1025	141	1180	460	418
FMO1	13	21	19	7146	60	18	23	20	15	26	14	11	4	8	9	16	26	8	26	9	23	10	17	15	14	19	10	12	21	14	20	7	21	25	17	15	11	21	18	31	160	12	17	15	22	4	15	18	20
ELOA	1402	3040	2131	2133	2242	2517	2266	1951	1677	2543	1280	2794	1058	2091	3219	2311	1604	1938	1755	1751	2005	2343	3121	2242	1594	3129	2744	2261	1583	1576	2128	2191	1867	3287	2029	2689	2062	2761	2725	2276	2354	1263	936	1872	2269	330	2750	760	596
LYPLA2	3785	5609	4255	5042	3066	4089	3939	4456	4443	6082	1910	5464	2192	6780	5216	3853	3220	5236	3478	3281	4460	4534	7672	5602	3728	6697	5388	4020	1377	2801	4855	4540	3023	7235	4872	6860	4363	5597	5274	3996	3600	2159	1950	4603	5094	1170	10919	1304	650
CLCN6	349	940	815	1212	1211	905	963	447	661	711	627	511	341	639	1037	514	694	475	650	855	635	972	782	642	204	797	571	752	1603	640	1018	669	563	941	602	689	698	931	556	657	656	214	155	674	784	54	1192	115	233
MRC2	850	3269	2030	1918	3386	3090	2817	1116	1952	3042	2133	1470	628	1475	3893	3915	3154	1328	1399	4055	2853	2055	2122	3208	797	3508	1899	2483	4707	3067	5528	1372	934	3367	2642	1802	2279	1863	2002	6802	1668	450	420	1742	1126	225	1550	432	398
SLC6A7	158	303	332	116	92	223	353	116	248	140	49	79	113	96	317	162	127	200	246	81	101	587	218	125	129	126	308	381	21	61	562	165	45	124	125	106	201	191	109	72	174	10	85	159	224	21	438	28	52
TSPAN9	569	1420	1009	1256	1877	1393	1331	835	858	1114	1016	596	381	837	1458	1131	1131	611	904	1583	880	1039	1161	1257	666	1165	1142	1003	2184	1129	1278	865	873	1432	1168	1274	1077	1009	935	3037	1335	517	886	2392	1098	208	3532	308	214
BTBD7	1361	3964	2558	2438	2164	3146	2910	1778	2033	3173	1522	2383	1359	2531	2512	1899	1754	1917	1990	2553	2022	2488	2612	2492	1390	3592	2759	2464	2411	1835	2230	1916	1452	3161	2771	2038	2542	2714	3051	2329	1963	1181	704	2342	2266	209	3375	1139	753
APBA3	566	692	709	949	604	681	602	854	287	644	273	517	213	626	541	432	500	803	690	475	652	658	681	706	529	726	812	552	417	399	664	617	500	1080	581	613	727	704	631	493	568	396	605	699	506	177	1187	220	297
MKS1	328	714	465	505	506	611	530	462	290	565	335	442	183	299	566	308	369	496	482	311	467	523	403	486	368	626	616	407	423	350	617	440	377	525	518	446	508	559	649	568	599	574	316	580	834	95	2235	315	373
ABHD5	1299	3578	1204	2424	985	2430	1888	1339	2843	4217	1119	2639	1909	3126	1853	1991	2003	3211	926	1171	1811	1420	3709	1818	3405	4331	2936	1293	744	1716	1609	2035	1242	3255	2499	2063	1871	2198	4228	1045	549	709	720	879	1284	320	717	684	537
ANOS1	25	74	82	65	77	71	30	45	28	72	66	19	18	25	56	66	53	29	56	47	28	65	76	62	49	43	49	72	55	75	43	42	53	65	56	56	69	42	57	331	233	194	48	391	48	83	65	122	48
AKAP8L	398	1050	778	839	711	1047	837	642	457	771	363	567	300	550	999	648	580	748	712	570	636	1002	780	799	313	881	957	725	560	627	911	819	447	1031	634	652	818	883	834	934	1205	442	778	888	1326	194	2253	376	502
MBTD1	803	1988	1317	1363	760	1720	1298	1050	845	1282	572	959	687	757	943	797	776	955	1378	675	753	1158	1087	1032	629	1570	1214	977	571	930	1025	967	551	1546	1306	698	1231	1314	1530	1070	1560	1304	459	932	1624	251	2289	590	932
UTP18	1110	1677	1372	1240	950	1395	1216	1463	665	1465	696	1265	656	803	1657	1134	988	1221	1213	868	1217	949	1064	1180	1910	1983	1424	1142	526	889	1054	1238	1412	1741	1089	1697	1245	1372	1688	1791	1772	3295	1307	2146	1991	640	3636	1713	1092
RNF216	1105	2612	2271	3069	2958	2699	2184	2166	1189	2052	1970	1477	807	2199	2286	1574	2197	1495	1858	3099	1935	2122	1874	2644	1371	2627	2074	2403	5092	2250	2043	1559	2435	2885	2326	2091	1959	2052	2089	2496	2428	1361	2205	2617	1809	392	3868	660	961
TTC19	2619	5229	3495	4414	1670	4208	3628	2691	4565	5126	1789	2782	2404	3207	4000	3047	1929	2947	3058	2401	3179	3031	3267	2863	4058	5095	4059	2832	1061	2494	2654	2775	2410	4022	3296	3443	3380	3519	4750	2828	3536	560	2028	1448	5640	432	2051	1762	2547
PTBP1	8200	21174	15571	14693	10613	16493	15397	10613	10298	16726	5908	18141	4758	11531	17695	15758	10231	12490	10182	9850	15346	14998	16045	15648	8157	22378	17634	13428	5514	8917	14933	12554	6930	19256	12179	18558	14474	20533	18197	19995	16155	8961	12253	21913	16392	5412	35539	6821	8241
DPF1	7	17	12	10	13	9	15	3	5	15	3	9	6	13	18	9	10	12	5	11	11	18	11	21	3	13	16	12	12	11	24	13	8	19	12	5	11	12	14	26	83	4	5	52	19	3	64	8	8
SYT7	1166	1745	2028	1091	1111	2002	964	802	711	811	332	510	216	1114	1447	472	608	875	1916	775	834	1457	2358	1270	313	1239	1239	962	383	771	578	607	450	1434	1288	1082	1137	1268	1067	3406	3473	1281	1995	5096	5882	1097	11983	436	1518
LARS2	1060	2527	2184	1091	1832	2286	3242	1278	1057	2176	1044	2635	789	1395	2942	2038	1524	1561	1184	1154	1996	1647	1423	1581	1615	3181	2541	1975	1007	1314	2545	1621	1490	2054	1666	2856	1753	2718	2878	2626	1699	725	1291	1995	2317	549	3536	741	1052
PIK3C2A	1303	2957	2397	2394	2501	2622	3301	1740	2087	2603	1546	2241	1437	2042	3494	1869	1647	1428	1966	2776	1668	1826	2384	2025	1415	2992	2207	2654	2516	2018	2206	1834	1826	2734	2050	2032	2229	2547	2773	3844	2032	1580	1456	1923	3268	514	2795	1269	1718
PLAUR	1055	2413	2177	1012	1741	1209	1250	741	4325	2724	678	4062	1307	3459	2358	3023	1521	2274	836	2280	3155	3316	6188	1969	2166	3900	3592	760	299	2018	1404	2206	3429	2699	1624	7072	1270	3601	2534	5753	2835	1570	2418	1883	1757	777	1752	798	753
ANLN	412	1109	764	378	1018	792	1142	499	262	866	320	1471	214	244	1409	449	441	310	346	374	697	604	525	498	624	817	635	817	196	514	872	653	398	460	349	1347	549	1238	1210	3419	1752	1018	2094	3249	1788	708	2367	700	1165
WIZ	1158	3155	2152	2589	2394	2970	3152	1841	1475	2592	1469	1711	865	1794	3151	2269	2283	1997	1735	2733	2121	2525	2214	3169	989	2740	2942	2513	3815	1976	2897	1765	1279	3049	2356	2467	2439	2636	2404	2917	2982	1533	2698	2708	2487	638	5061	882	1074
RABGAP1	2066	3907	3428	2624	5486	4127	3316	3458	2197	2883	3221	2379	1337	2708	5486	2005	2852	2036	4155	4847	1949	3450	3444	3764	1381	3610	3083	3901	7992	3748	3668	2116	3220	3440	3002	2948	2762	3061	3439	3246	2040	1305	1122	3351	2964	368	5149	1274	1306
DCN	20998	23690	16538	25886	41181	37588	41717	32361	18484	25962	40384	9397	5677	11998	48359	36076	30800	12855	34664	38811	18050	14584	21201	26305	35870	32696	10827	21415	42186	47170	41027	11518	48616	37243	29764	27212	17575	13605	20160	29194	3983	3964	3025	8342	4201	2368	1534	2303	1499
QPCTL	541	760	426	461	352	607	598	654	280	603	179	336	216	345	460	464	314	885	640	281	577	660	408	615	674	516	709	426	191	287	657	694	406	533	537	408	595	786	578	490	640	422	585	575	1226	252	1622	258	347
PPP5C	2059	3125	2931	1975	2081	2807	2449	2818	1650	2761	1494	2430	1028	1914	4078	2107	1920	2225	2754	1724	2348	2911	2415	2894	2757	3210	2777	2401	2098	1749	3134	2083	2664	2975	2050	3666	2381	3243	2644	3353	1553	1333	2156	2685	2997	875	5650	841	1189
CEP68	820	1914	1231	756	1791	1864	1560	1569	658	1529	1293	768	502	785	1484	619	1191	1058	1596	2016	956	1199	769	1274	584	1352	1054	1361	3366	1599	1534	897	1284	1802	1484	885	1457	1196	1454	1143	1461	608	710	1247	1884	194	2127	902	752
MAP4K3	1121	1789	1417	2117	1235	1618	1319	1697	1042	1551	1263	1148	870	1515	1541	941	1004	969	1483	1390	965	1093	1863	1309	1660	1684	1144	1252	1706	1249	1199	1031	1727	1509	1268	1384	1239	1766	1535	1904	1155	1259	995	1709	2151	649	2093	1153	1333
ZBTB32	20	18	68	9	31	25	4	19	20	8	12	22	21	24	18	19	16	16	25	2	42	38	44	16	9	34	40	41	7	31	27	106	21	88	14	48	50	23	22	36	26	5	7	17	30	0	12	14	16
TYROBP	1830	3189	1331	1666	4239	2271	1507	2516	937	2009	1489	2302	505	2420	1272	762	1922	2557	1979	664	2762	1123	1279	1895	3877	2712	2489	679	737	1121	932	2669	4192	2186	1690	2969	2065	1532	2051	1822	1746	442	476	779	358	224	381	418	350
TMEM159	1979	2275	1285	1518	1699	2507	2105	3149	750	1696	1434	1390	727	1640	1385	1011	1455	2182	2655	1670	1137	1472	1874	1736	1603	1717	1695	1778	2978	1539	1648	1606	1823	1897	1895	1363	1708	2031	2114	1645	2883	1595	1178	1409	2233	401	3328	1893	807
GABRA3	6	9	9	15	10	15	13	6	10	9	5	4	3	6	10	19	5	3	5	18	9	11	10	11	1	15	5	13	11	15	39	2	19	12	13	7	8	18	8	22	0	82	0	17	82	0	1701	0	0
BRCA1	298	979	967	298	769	523	834	390	319	684	277	1181	167	237	1538	531	419	384	343	419	510	470	440	376	380	757	693	716	418	476	707	577	478	648	276	821	510	1217	769	1491	917	1423	511	1586	1137	156	2483	216	572
ERCC1	1250	1894	1376	1919	1051	1720	1344	1657	701	1558	871	967	542	1023	1316	1223	1107	1783	1529	1022	1380	1394	1255	1599	1214	1886	1647	1293	1279	976	1515	1265	1438	2061	1542	1375	1470	1345	1511	1271	1067	929	1298	1231	1730	454	2628	717	690
CD22	294	554	5881	107	168	413	67	383	641	159	109	296	344	249	469	449	415	350	359	76	486	998	1466	112	50	787	1598	876	39	558	1258	2157	148	4438	204	825	1431	212	351	256	90	28	13	69	12	7	441	66	133
SEMA3B	2535	4943	4030	24778	2588	4974	2987	2439	5549	8452	1732	1912	2160	6238	5260	2777	3202	4209	2730	3754	3666	4775	8090	5814	2265	6059	5242	2901	3300	2737	4375	2861	1873	7422	3801	3261	4803	4485	3947	3975	1621	2682	1246	3140	4047	669	3052	716	1373
MBTPS2	402	826	728	764	866	904	881	599	431	659	643	563	358	454	1089	640	570	509	583	725	521	668	561	739	424	902	721	740	1258	737	658	464	598	845	635	896	605	880	818	1133	879	819	1063	752	1033	320	1153	688	1150
PRICKLE3	385	608	513	439	390	593	676	615	236	583	273	356	176	323	551	343	405	534	572	351	400	534	524	635	283	628	562	537	386	263	457	477	314	675	466	491	651	523	573	602	560	298	747	954	489	208	1044	212	507
LTF	139	467	2558	112	162	199	227	257	321	74	133	417	100	304	434	138	276	195	330	53	202	578	1220	112	41	563	1433	500	38	247	707	3032	205	4126	132	970	300	162	420	538	443	265	137	96	67	16	239	53	107
EXTL3	802	1933	1446	1548	2138	2019	1963	1250	925	1756	1428	1302	624	1368	1912	1450	1635	1139	971	2213	1555	1618	1322	1910	955	1992	1860	1964	3175	1598	1826	1084	1123	2141	1670	1840	1525	1888	1595	2967	2126	793	1250	1206	1196	376	2300	710	884
NR1H4	58	1076	61	9695	90	1690	726	118	1032	1633	540	681	932	640	453	904	501	675	33	91	795	150	471	213	1962	1116	1886	18	63	669	1079	236	11	1186	927	286	573	198	1600	208	1	11	36	10	77	8	3	175	7
ELOVL5	521	968	1428	1450	2482	1317	1942	1302	814	1485	1681	1292	541	1303	1884	1144	1531	635	885	2194	1509	640	1238	1084	1103	1326	1123	1571	3519	1997	1519	1419	2426	2097	1019	1822	1132	1166	1015	1675	2743	1759	1585	1622	2430	862	5196	420	2197
ALOX5	327	1582	1624	2156	1319	1283	1840	595	542	1113	643	834	413	730	808	912	1072	731	617	282	1087	792	589	673	705	1751	1470	554	255	686	623	1216	759	1410	872	1396	1203	739	1464	1613	1990	2119	330	628	782	71	795	559	743
KDM5D	0	2885	2245	0	2	2	2681	1440	3	1	2	2	1113	2	2884	1480	1908	2	3	1970	2	3	5	1467	1024	3	2486	2374	2629	1689	1	1919	1134	2365	0	1638	4	3	0	1738	1743	921	2	6	2386	249	0	554	782
CALCOCO1	1733	4101	3009	5045	5174	4716	3351	4567	1773	2954	3844	1530	1377	3125	4096	2212	3487	2986	3684	5092	2211	3606	2777	4444	1683	2933	3403	2284	7560	4738	3770	2570	3552	4115	3875	2679	2932	2439	2697	3218	3689	1381	1213	4253	3759	464	3074	1092	1644
UBR7	1501	3356	2416	2108	1520	2382	1877	1859	1588	2703	1119	2636	975	2083	2419	1642	1445	1876	1567	1440	1729	1799	2929	2183	1800	3043	2217	1650	1577	1609	1829	1884	1546	3020	2003	2096	1914	2616	2609	1654	1807	1038	1021	2177	1625	305	4366	1176	634
MAP4K5	883	1940	1636	1323	1585	1846	1815	1230	1276	1614	846	1421	1030	1349	2428	1357	1225	996	1408	1654	1239	1693	1749	1504	775	2025	1478	1535	1257	1411	1626	1320	1247	1749	1195	1865	1332	1852	1757	1952	1679	655	795	1500	2124	244	2429	798	760
EHD3	116	345	600	199	483	441	548	194	187	235	328	293	85	239	327	260	351	155	228	267	341	225	352	286	106	383	374	313	653	318	431	413	225	517	304	398	382	184	378	535	265	113	80	183	171	53	312	81	140
PSMC4	2862	5461	3922	4517	3430	3632	3560	4044	3140	5327	2424	6248	1826	4774	5917	3630	2814	4199	2660	3217	4740	3699	5873	4660	4638	6397	4769	3527	2552	2783	3990	4082	5521	5585	3562	8122	3883	5718	4865	3923	3306	3214	3669	3846	3858	1080	9291	4077	1508
MAN2B2	2427	6567	3978	4525	3912	4980	5827	2469	2940	6039	2126	4502	1801	3818	3749	3808	2811	2817	2795	3167	3699	3961	4686	4465	2291	6330	5256	2851	2287	2744	3698	3326	1865	6211	4905	4021	4490	5366	4808	2757	3215	683	1621	2548	3799	378	4397	922	1072
SLC7A14	10	59	51	98	194	62	116	31	65	76	143	46	39	94	108	77	101	7	35	207	76	34	63	88	22	71	16	91	408	186	329	18	100	81	80	62	37	95	39	37	1	2	0	0	1	0	2	0	0
CLDN11	123	158	66	133	1055	218	701	116	120	293	232	58	40	75	177	292	299	71	177	338	93	99	234	281	92	199	69	202	264	370	419	96	319	341	228	210	132	92	145	118	20	5	19	21	108	5	35	9	8
SLC25A39	6217	10862	7288	6648	5063	7275	7933	7373	5647	11218	3777	9176	3282	6215	9612	6528	6569	9096	5677	4376	7281	7167	8108	8048	9924	11022	9695	6195	2805	5178	10220	6498	7209	10824	7614	10293	7113	10548	8625	7088	9872	6785	6382	11998	11635	2347	27246	3069	3628
MVP	19268	53400	26801	45983	19776	42685	35027	21275	33926	61644	15186	53532	18126	56869	34016	32651	21612	39292	18145	19552	44634	37826	69034	55397	18652	65795	45839	29847	9315	20717	39237	33470	13743	56223	40438	43049	38116	51101	48195	12713	20089	8090	7694	13710	15755	2970	48084	8518	5024
NUB1	2536	4886	3389	5839	3971	3946	3381	3258	2304	4064	2129	11168	1719	5754	3270	2270	2448	3775	2618	2231	5244	3112	6840	4612	2070	5493	3793	3008	2737	3051	3590	4099	4979	5854	3863	4207	3523	5314	4235	2413	4903	1556	2445	5480	2731	652	4992	1756	1290
PGM3	966	1852	1623	1762	1416	1336	1686	1293	707	1376	670	1464	652	831	1917	1039	794	903	1414	818	1026	1201	1448	1132	1206	1889	1544	1260	447	746	1099	1098	1469	1483	1043	2258	1335	1562	1624	1979	2486	1017	1005	1067	1632	382	1612	1266	1194
RWDD2A	264	337	258	621	308	284	278	487	140	301	242	178	112	193	235	121	182	206	409	199	176	211	206	228	476	380	206	267	327	228	213	283	492	307	235	282	271	270	285	303	563	299	165	292	349	99	540	208	235
CLK1	1598	2796	1925	3180	1933	1732	1303	1752	1561	1764	1226	1143	1228	1127	3103	1131	1318	1148	2277	1100	1258	1716	1795	895	1899	2095	2168	1882	1528	1582	2252	1749	1801	1934	1169	1509	2196	1168	1964	2329	2085	639	1239	1480	3677	396	4098	920	2339
POLR3B	334	1012	718	345	487	763	772	513	357	735	316	746	328	434	710	537	395	498	495	453	550	533	576	621	485	1144	723	591	407	440	584	488	439	729	624	744	613	738	975	863	614	285	692	814	1147	253	807	411	299
ANGEL1	705	1143	1116	580	1143	1101	1495	942	455	1297	753	801	506	606	1128	839	898	1130	896	829	872	1022	596	906	791	1214	1104	1137	962	716	992	1102	774	1208	959	897	1053	1009	1123	1489	1144	701	981	3495	1756	285	5529	580	640
RNF14	2450	3840	2778	2598	1911	3234	2673	3678	2096	3659	1899	2573	1629	2887	3088	2135	2088	2974	3108	2040	2168	2565	3930	3105	3843	3490	2866	2515	2338	2604	2380	2153	3503	3455	2923	3180	2517	3205	3150	1488	1304	1254	1377	1629	2203	683	2201	1545	1026
DNASE1L1	312	603	466	856	442	529	471	462	267	523	230	367	172	388	473	364	288	402	461	298	431	439	462	455	394	585	546	311	202	245	379	365	345	544	414	485	454	650	541	503	509	301	394	414	458	158	658	220	273
DDX11	569	1198	643	309	632	893	800	725	709	973	299	881	147	422	1052	585	593	948	585	214	777	943	603	918	337	1318	969	886	590	521	619	418	441	1392	247	481	1314	923	1116	1839	1845	400	1011	983	1333	343	2811	344	797
HEBP1	993	2992	939	18683	1520	3386	2192	1266	884	4463	1258	1940	957	1878	1534	1383	1727	3114	1343	1263	1933	943	4215	1879	1524	3421	2238	1119	1192	2145	2106	931	873	4280	2834	1672	2301	2303	2399	2252	989	337	952	515	2262	356	2716	1384	488
GPRC5A	9916	17528	14453	14274	6278	17757	9482	6811	23854	33009	5844	16309	9508	43123	18756	18259	11199	20792	7974	26530	17434	18852	33405	24066	6390	36276	27466	14109	2067	10226	8324	13067	7192	20555	14780	18710	11333	25156	21812	46699	5284	17998	18672	5689	24037	5068	89166	8205	15610
MAMLD1	107	171	128	152	340	216	163	158	83	160	247	78	55	96	263	279	143	88	195	357	129	152	110	168	62	134	96	253	831	205	228	80	107	163	125	147	131	112	95	199	506	92	47	75	51	23	53	28	36
CD6	457	489	981	406	534	348	237	685	455	388	200	693	130	1118	233	249	437	403	191	200	2094	455	419	503	199	791	539	547	81	762	563	1259	306	1517	438	491	1009	1038	534	532	677	85	88	266	255	56	117	161	233
TACC3	1086	2222	3070	849	1959	1534	2128	1423	745	1805	664	2992	419	819	2588	1403	1104	1130	827	809	2191	1884	1605	1473	1170	1836	2205	1699	365	1303	2445	2112	794	2045	930	2821	1781	3100	1877	3512	4406	1452	1343	3895	2429	525	8765	622	900
UFL1	1694	3036	2464	2880	2005	2588	2472	2216	1745	2408	1610	2107	1235	2023	2791	1699	1488	1633	2315	1727	1620	1831	2354	2013	1633	3005	2271	1861	1771	1824	1720	1861	2033	2631	2335	2016	2069	2370	2672	2153	2090	1156	890	1448	2966	555	2268	1379	1296
POLA2	102	268	263	165	174	141	198	123	91	207	100	331	53	106	374	104	157	160	105	108	245	177	154	121	167	296	230	167	132	134	254	183	183	219	114	314	162	321	229	208	217	173	193	399	259	56	1255	107	127
ZC3H3	833	1997	1315	1679	1187	1694	1927	1189	885	1397	550	1357	487	1216	1365	1408	907	1441	1087	1187	1400	1739	1636	1776	680	1818	1837	1262	1037	833	1410	1361	708	1918	1388	1408	1436	1804	1435	1193	1883	746	813	2619	1714	409	7601	454	546
CAPN1	11727	30378	16313	22759	13166	21312	20895	15811	14341	26390	8874	29836	8064	26073	23252	16368	14927	23118	12354	13335	21496	18872	31871	27167	13423	31067	23011	16235	9041	11415	19787	20012	11073	29669	22527	16861	21869	26954	23418	14212	15413	5467	8734	16609	12023	3458	37224	8558	5311
ACP3	195	200	284	52	594	170	260	276	98	138	139	287	65	200	355	94	80	108	545	53	156	271	262	152	163	125	208	412	55	117	211	488	411	138	107	685	270	343	199	720	395	599	97	666	253	52	274	136	43
MDH1	6554	11299	7633	9576	6226	9344	7564	9996	5868	11034	6741	9433	4378	6809	10352	6403	7079	8310	6727	6065	6964	7405	8976	8964	10984	11198	8878	6974	10672	8071	8034	7246	9127	9926	8026	9690	7004	9187	11008	4957	5085	3920	3382	4110	8486	1315	7838	3635	2115
SLC30A9	3290	5729	4361	4095	2940	5175	4756	4528	3432	5509	2351	4402	2406	3703	5289	3951	2855	3731	3542	2911	3530	3586	4227	4068	4612	5801	4436	3630	2247	2986	3938	3669	4213	5231	3923	4615	4054	5171	6115	4050	3557	2709	2567	2896	5077	803	6604	2085	2519
MTMR11	4822	9369	4159	7197	1447	7669	4314	4142	6356	7535	1803	5737	3560	6852	4661	4351	3364	7886	4038	3137	4346	8149	9919	5152	4651	7378	6973	4051	1285	3487	5643	4805	1943	7579	6406	5028	5137	7434	6004	1100	2310	992	2462	1852	11833	1567	10570	4329	3701
COX15	1590	3172	1682	2078	1406	2484	1931	1769	1402	2637	1036	1957	1055	1922	1848	1527	1446	2242	1581	1087	1614	1684	2285	2103	1331	2701	2243	1486	1109	1539	1861	1674	1397	2672	2195	1515	1765	2384	2665	1269	1580	833	1041	1226	2161	437	2510	1523	1125
CCDC88C	2479	6377	4047	2028	1812	4261	3985	2352	3799	5639	1104	4488	1579	5507	2865	2409	2272	3974	2572	1790	3775	3495	5779	3351	1493	5884	4687	2884	677	1821	3270	3879	983	5823	4535	2652	4444	4178	4513	3326	2107	1062	1068	2821	2575	350	7130	857	740
YAF2	477	545	482	715	431	562	516	631	409	508	416	381	341	481	680	415	388	358	450	495	362	446	564	475	806	511	485	459	592	487	515	383	794	620	404	495	392	442	503	909	618	396	564	362	616	390	599	433	489
ZMYND11	1995	4148	3676	4600	4416	4043	3763	4012	1917	3395	3459	2422	1655	2621	6079	2773	3280	2120	3343	5144	2415	2990	2803	3904	2720	4058	3003	3810	6512	4445	3509	2291	4402	3665	2997	3503	2857	3459	3888	3632	2792	1753	1705	3022	4364	846	2819	1730	1858
WAS	386	823	1483	463	904	673	444	584	409	508	331	940	218	691	517	418	596	592	447	229	1284	558	729	522	353	932	1056	489	178	551	631	1249	687	1722	562	898	908	579	681	651	431	100	105	208	127	41	191	66	112
DPEP1	43	270	57	123827	134	202	116	32	165	325	112	52	163	586	22	79	60	124	15	20	213	22	83	251	539	220	196	25	51	42	223	192	21	171	208	108	220	30	970	5501	11983	11664	389	35263	7595	5380	14391	4256	2546
BID	1503	1708	1448	1090	1193	1393	1491	1997	653	1658	652	1622	613	975	1759	1233	1038	1393	1542	880	1360	1199	1447	1469	2358	2121	1628	1079	477	882	1366	1559	1899	1932	1193	2185	1441	1771	1474	2153	2129	2246	1871	4147	2704	694	5509	936	1239
MATR3	38	54	66	29	63	53	84	40	47	35	40	25	29	26	88	49	40	22	56	34	24	31	34	22	15	64	42	84	55	30	83	29	51	55	37	17	57	24	49	85	72	26	38	61	145	9	50	21	142
NPC1L1	8	13	13	91	29	24	10	14	8	10	14	1	9	11	26	8	35	8	33	47	6	16	12	20	2	6	16	11	81	29	19	8	12	15	18	14	15	16	18	1726	259	16	80	92	216	20	45	10	614
XYLT2	1355	1535	1986	1259	1548	1644	1865	1491	723	1373	858	875	514	905	1672	745	1199	1307	2252	1153	1099	1889	1310	1565	532	1494	1523	2042	1486	1021	1622	1308	965	2013	1390	1216	1868	1835	1536	1906	2213	2169	963	1720	2324	199	4387	535	605
STMN4	24	71	44	131	111	65	54	44	68	56	71	32	9	76	48	23	88	10	39	114	114	37	84	85	17	50	8	15	142	112	280	14	65	93	64	52	34	38	20	14	0	0	3	1	0	0	1	4	1
NUDCD3	2774	5309	4370	4005	4345	4890	4369	4215	2193	4411	2919	3275	1588	3220	4755	3020	3289	3427	3792	3692	3452	3782	3857	4495	2974	5129	4370	3904	4605	3410	4137	3067	3506	5006	4143	4089	3626	4182	5050	4345	4079	1921	5084	6498	3594	1096	8079	1745	1770
ISL1	64	42	170	60	38	24	27	175	11	22	13	22	1	12	24	9	14	20	303	53	22	66	87	36	16	46	29	74	11	32	13	44	161	34	23	35	39	57	51	27	56	2	2	26	312	27	26	23	5
CHDH	2434	2903	3215	4858	1294	6191	3292	2091	1530	3837	1194	1644	857	2933	2934	911	1745	4469	3856	1536	1642	2207	2714	2393	1298	2852	2714	2158	335	950	2250	1635	1186	3867	2889	1546	3209	4490	3207	3464	4498	1886	2296	3490	5155	672	10150	1451	2101
IL20RA	676	1109	700	132	434	883	663	567	387	1024	403	483	430	667	664	120	246	618	446	348	710	563	494	792	795	864	541	308	158	511	497	696	251	419	873	652	676	762	813	925	1143	489	768	1419	1765	482	2152	1439	846
CLCA1	142179	165269	97627	114807	100011	140475	127363	111341	35801	85508	35072	119213	29716	45469	51054	21997	57861	77900	105150	38836	69024	47899	115910	37031	54514	148619	138652	34479	4312	50309	6344	76498	75692	149867	82162	107164	117696	142237	106080	30514	102488	1140	552	4500	40264	407	108	73380	18667
CLCA4	41854	111146	19803	732	9440	73786	52754	11461	130250	6563	33254	68032	22695	249533	29144	2639	28738	44735	5832	28303	36296	24586	177628	80821	15689	161603	80363	30838	6629	53095	16089	94037	28411	59154	38611	83582	16460	107791	80530	12	216	474	32	1836	311	291	144	1452	17
GLT8D1	1343	2108	1715	1534	1625	1745	1742	1904	841	1784	973	1219	812	1178	1909	1105	1158	1309	1793	1184	1458	1510	1314	1661	1454	2002	1719	1453	1269	1297	1495	1646	1104	2087	1389	1987	1641	1790	1755	2009	1997	1348	942	1587	2610	458	3953	1191	802
ATP2C1	3062	5639	4877	4081	3824	5001	4939	4190	2618	5060	2436	4547	2089	3299	6087	3307	3008	3418	4133	3275	3318	3761	5518	4407	2805	6101	4636	3754	2230	3639	3358	3399	3584	5924	3860	4389	4034	5589	5910	5420	4799	3995	4081	4950	6487	1599	4821	4174	2587
IGF1	61	178	110	35	305	94	272	102	97	102	98	44	24	91	130	61	121	85	156	55	104	90	59	84	200	235	94	144	62	58	73	119	84	109	78	102	97	57	116	211	7	17	21	19	15	3	5	5	10
SLC38A5	909	1075	1243	444	1505	955	1439	901	319	700	474	1798	316	528	2512	923	520	889	1076	578	1115	979	653	1096	699	1350	1264	1096	206	617	988	1273	1728	1158	657	3378	1044	2363	1147	273	5387	85	3018	3634	2871	1333	10867	975	2465
RALBP1	3183	6872	5133	3420	4147	6293	5422	4253	3209	5106	2649	3937	1829	4704	5833	3643	3617	4431	4753	4112	3828	5437	5520	5460	2459	6465	5404	4436	3787	3451	5148	3629	3266	6070	4837	4107	4434	6121	5830	2354	4939	2327	2295	2466	4824	529	4524	1670	990
RUFY3	650	1591	1237	1490	1426	1334	1610	1153	757	1289	805	917	695	786	1181	1139	1065	846	1027	1135	1089	1031	1014	1067	804	1432	1136	1276	1371	1111	1662	1131	1186	1384	1002	1024	1081	1153	1390	1443	900	525	522	1003	1680	189	1358	453	947
CNTN1	142	313	310	621	641	446	324	390	208	354	525	75	102	189	630	267	481	71	353	815	235	361	219	415	158	217	211	292	1183	708	538	85	489	246	298	119	183	271	158	213	19	24	15	47	50	0	4	2	9
SLC11A1	39	51	42	92	245	104	182	60	45	88	89	39	39	45	378	50	80	61	78	59	90	50	81	45	117	51	111	63	60	237	154	75	90	73	83	193	57	47	93	508	472	65	67	215	57	29	113	45	22
WWTR1	816	1470	1178	2495	4410	1909	2143	3047	974	1437	4232	931	792	1686	6111	1960	2596	724	1783	6492	990	1214	1213	2692	1790	1541	1145	3137	10685	5099	3142	511	4986	1875	2010	2350	941	1028	1299	3044	371	279	313	921	495	205	297	261	401
AGPS	2379	5145	3772	2611	3171	3968	4603	3244	2458	5307	2268	4557	2127	2921	5596	3669	2895	2742	2799	2627	3091	2859	4103	3495	3390	5922	3747	3520	2527	3116	3723	3103	3017	4427	3281	4457	3598	4870	5469	4047	3545	2009	2059	2198	4119	712	3632	1954	1539
CXorf56	911	1701	895	1214	622	1272	883	1006	1297	1599	507	1205	745	1302	1061	908	936	1277	770	797	877	782	1663	1057	1095	1641	1246	870	431	1038	970	1233	753	1545	1072	1030	983	1214	1433	654	908	517	872	1786	853	325	1880	547	742
ATP1A2	247	574	408	2533	4908	1620	736	2589	407	1117	4715	297	322	1787	2798	531	3805	206	1001	5238	660	801	950	3269	419	535	222	1153	19750	4247	2941	104	1874	574	1408	941	495	800	357	324	3	6	22	11	28	1	19	11	10
TTC27	493	1225	876	425	630	982	858	753	328	906	512	797	350	411	855	791	519	580	771	677	741	643	504	709	747	1188	867	740	635	691	743	548	677	1113	725	981	742	679	1052	833	1136	736	587	975	1311	225	1388	681	577
ZNF582	50	64	49	21	61	67	45	56	40	44	31	22	21	40	70	54	28	26	75	48	39	39	33	37	84	41	71	51	57	43	43	26	94	62	40	54	37	35	43	27	9	7	13	49	7	1	37	7	3
VSIG2	14685	10665	12208	176	1583	8460	6429	11878	5173	12490	2965	4284	4223	11610	8128	6139	5365	12403	15183	4956	8103	13931	17464	8370	8049	13266	12076	7288	917	5662	6726	7388	6999	11801	9263	7548	8612	16576	8261	2373	1642	490	64	1676	5756	160	1333	2288	321
PHLDB1	2698	5151	3594	2477	2844	4458	4165	3118	1735	3515	1789	2284	1046	2811	4557	2853	2622	3198	3456	3096	2612	4339	3373	3637	1489	4190	3921	3826	3681	2409	4190	1963	1732	3668	3313	2426	3476	3815	3606	2222	3487	475	522	1770	2703	262	2315	624	1070
MARCO	43	123	23	15	12167	234	3001	314	153	309	419	171	26	179	257	3	303	65	759	395	251	12	219	188	47	340	85	198	518	234	159	229	446	296	37	581	119	36	223	1918	101	45	24	88	15	9	1	4	1
CYP24A1	0	10	3	4	75	2	14	0	56	367	0	0	12	2	1	2	38	3	0	1	4	2	3	0	146	3	6	0	1	1	1	2	6	4	0	4	4	1	0	22	39	7	2	28	27	28	111	38	29
PRDM11	299	776	633	524	685	774	593	478	317	515	562	371	180	428	1064	520	603	351	615	946	489	659	368	725	294	678	661	654	1868	588	871	289	439	684	614	531	550	591	545	881	504	164	236	264	704	135	893	228	437
SYT13	1923	3725	3056	2692	1755	3857	2879	2916	1093	2664	904	2762	1264	931	2368	2322	1265	2327	3435	1279	1986	2437	1584	2720	1192	3569	3262	2689	331	1491	2501	1571	1410	2912	2939	2416	3187	4175	3447	1789	4105	1943	1085	349	2510	239	378	779	1266
SNAI2	407	796	509	225	415	447	639	388	410	453	357	296	200	210	447	338	532	337	438	265	463	324	303	251	309	571	264	236	456	291	442	336	270	524	322	386	478	228	820	301	150	105	64	251	110	85	139	69	71
CD74	53605	96407	84474	152130	156553	72238	47035	83919	36335	62895	37314	150107	22626	100034	39503	35471	54385	78032	66283	30292	197924	53019	59771	62992	49716	113335	91839	36988	22859	40933	61781	170006	98898	145371	59654	83060	89080	72722	65793	78250	49947	25468	18270	26748	18356	5622	20057	12915	15846
HGF	88	194	86	72	456	267	488	84	115	217	225	112	90	75	210	284	159	82	149	265	122	88	99	114	133	206	162	183	152	133	159	99	311	192	139	428	200	106	184	405	60	84	73	84	129	32	81	47	82
ZRANB1	297	762	466	826	634	789	570	540	361	669	485	435	227	518	744	403	428	402	490	799	423	511	650	631	305	704	538	523	1107	589	511	420	486	730	528	493	456	528	632	636	496	359	197	403	480	112	319	199	326
NCDN	480	766	1084	644	1518	776	1017	798	479	616	776	569	258	671	1456	719	999	534	792	1277	804	908	658	1016	407	801	808	1077	1785	980	1197	616	821	1037	694	1106	710	1021	742	1463	831	620	518	1288	1162	93	3003	170	359
ADGRA2	798	2017	1807	1483	2320	2065	2848	1119	775	1723	1604	731	361	849	1819	1755	1901	894	1281	2267	1823	1732	1115	1904	534	1602	1297	1875	4069	1474	1994	916	1226	2268	1714	1646	1885	1450	1518	2180	529	349	306	892	498	169	748	151	285
ZFP64	832	2079	1121	993	915	1482	1258	1059	650	1321	600	1229	362	1149	1039	643	911	1200	973	811	1123	1037	1218	1263	667	1827	1347	1025	825	690	1006	1027	729	1442	1315	1042	1176	1279	1346	901	1236	999	916	1884	980	390	2823	514	690
MNAT1	213	284	237	183	242	245	205	297	131	217	198	208	115	145	397	200	180	162	218	206	134	164	174	199	214	251	183	183	268	192	200	177	355	258	167	309	182	244	268	304	262	161	297	168	540	119	1024	282	186
SAMD4A	344	734	872	1811	2769	1238	865	985	442	700	1352	584	395	1072	2326	1003	1746	503	989	4320	723	975	920	1494	1868	845	542	2348	3577	2265	1652	391	3454	882	959	997	507	810	490	1021	522	218	194	379	161	104	1094	121	148
RUNX3	622	1297	1730	598	618	953	469	755	614	804	387	1251	303	1108	473	662	758	891	564	384	1712	880	989	803	436	1641	1150	818	130	768	725	1906	624	2235	741	1229	1462	1351	939	1654	770	147	162	502	773	88	229	239	219
MRE11	513	1352	1061	552	869	1088	965	720	519	906	558	734	375	478	1065	649	624	660	772	600	694	841	632	710	461	953	1018	920	1077	838	967	645	721	972	688	726	755	1002	1014	1453	734	731	666	1439	1941	370	2477	784	1080
PLEKHB1	536	987	692	958	1833	911	1350	1194	294	959	985	322	277	742	1047	709	1107	459	545	1009	863	495	508	685	583	1053	870	445	1848	1195	1335	500	1982	1136	1006	678	578	555	1026	1971	239	1429	1138	2041	1465	602	3432	620	1771
SERPINB1	8698	15506	9003	18050	8941	11095	7897	10981	11262	14964	4956	11596	5787	12490	16071	14469	6604	10918	7757	9838	11316	8955	13011	11058	19061	18796	10394	6726	2688	6835	8280	10321	10436	12628	9727	17475	9448	11306	13339	12251	10006	14222	9143	11821	9692	2583	8876	18042	6268
SLC7A9	9	0	5	37706	8	14	3	10	4	60	3	5	35	106	11	6	6	3	4	25	43	10	4	23	2	3	8	5	10	14	39	2	5	6	27	4	95	15	28	5	8	4	0	6	1	3	76	8	6
SPAST	921	1774	1207	1617	928	1406	1343	1081	922	1439	745	1107	726	1095	1167	1026	779	944	1013	789	934	1032	1182	1090	1179	1716	1309	1014	614	953	1008	984	952	1462	1119	1057	989	1398	1434	1285	1402	1057	733	963	1430	389	1112	1017	716
NRXN3	57	260	209	1800	1321	592	296	299	172	195	1059	209	112	343	833	196	785	75	97	1411	256	189	255	404	100	213	118	1299	2983	1052	886	73	488	208	293	569	131	323	181	526	41	44	39	876	639	16	448	8	214
OSBPL5	1162	2594	2261	1961	2513	2963	2534	2024	1634	3283	1739	1844	936	1832	3649	2081	1899	2034	2000	2926	1611	2353	2671	3077	1828	3701	3496	2397	4396	1726	3014	1918	1648	3390	2840	3176	2738	2520	2704	1801	3056	802	986	654	1261	223	3997	625	704
AQR	1312	4167	2970	2359	2098	3229	3295	1905	1850	3340	1450	2872	1302	1810	3638	2317	1927	2089	2150	2270	2224	2555	2463	2519	1534	4190	3067	2684	1917	1812	2487	2108	1496	3431	2659	2759	2498	3045	3560	2801	2420	1369	1767	2526	3321	489	2882	1124	1491
CPS1	34	48	30	29880	117	52	112	35	31	72	76	18	10	29	77	38	41	9	32	128	66	22	55	39	22	65	104	42	353	81	224	42	22	41	24	40	49	96	346	166	1155	2782	311	20	97	8	10	97	33
FHL1	1920	4555	3177	13642	15556	10837	4693	11725	3808	5324	17769	3961	2756	11591	19198	4796	16993	2263	8468	30210	4438	4496	4655	11951	11785	4588	3244	12981	41347	26780	13894	1975	27637	4955	7404	7061	3149	5290	3646	3960	186	339	412	569	530	219	473	317	438
RTF2	2227	4666	3086	4913	2650	3647	2631	3322	2314	4059	2245	3530	1458	4179	3776	2317	2424	3378	2549	2527	3063	3008	4601	4130	2491	4832	3793	2452	3206	2980	2977	2806	3038	4778	3255	3775	2848	3831	3983	2624	2270	2239	2250	4633	2470	1051	9414	1677	1658
NLRP2	112	143	191	67	415	421	53	633	560	393	288	1173	260	635	197	132	373	555	452	701	1041	750	395	125	371	1052	775	436	31	472	979	246	355	635	508	661	236	1009	281	1868	4	45	29	1367	1	409	31	5	338
SLC45A4	955	3139	1570	1023	1574	1948	1675	959	1503	2194	633	2152	691	2414	981	1695	1262	1519	1040	1329	2414	1406	2442	2176	874	3201	2876	1630	678	929	1421	1912	797	2587	1827	1856	1846	2171	1795	1209	2656	1363	508	1557	1646	254	4003	408	448
RNF10	6208	12917	7705	11121	6593	11416	8798	7840	7575	12520	4818	10996	4543	11543	10308	6564	6614	9323	6749	7552	8624	9062	14324	10077	5268	13633	10771	8426	7032	7795	9240	8163	5672	12560	8402	9556	8533	10752	11415	8500	6686	3355	5541	8267	6393	1642	11841	3327	2693
ZNF839	193	333	279	308	247	335	283	265	158	239	157	196	109	180	280	165	191	247	281	168	212	332	267	235	182	297	307	274	223	155	301	256	192	285	239	204	285	279	287	215	341	126	178	285	374	18	753	98	110
ZDHHC6	1764	2606	1754	3829	1625	2207	2039	2011	1455	2260	955	2457	1291	1990	2814	1522	1702	1945	1902	1396	1704	1546	2632	1825	2835	2372	2101	1869	1018	1287	1869	1882	2427	2824	1379	2216	2130	2312	2946	2043	1406	1256	1486	2448	2939	701	2060	1833	1748
GRAMD1B	118	262	378	4982	257	333	241	134	100	145	85	133	56	161	208	101	131	128	151	107	246	123	209	114	50	335	298	136	134	159	188	169	145	258	286	167	212	244	228	213	1034	76	112	80	85	9	96	44	58
RNH1	4973	10147	7219	8278	7900	8010	7934	6552	4134	8939	5384	7207	2423	7079	9357	7056	6508	7936	5917	6707	6718	7202	7735	9382	6404	10559	8355	7212	7708	5773	7850	5756	6666	10417	7687	11464	6917	7945	7693	6897	6501	6109	4399	7172	6480	1981	14224	4166	2631
NDUFS1	4740	13650	8171	8659	5097	10139	10877	7518	7139	11992	4446	10017	4954	7217	9841	6967	6211	8011	5336	5334	7373	7890	8994	8262	8239	12442	9952	8343	6399	6442	6952	7608	5525	9579	8115	8462	7849	10633	11843	5386	5040	2989	2688	4025	7358	1459	5502	2478	2990
RB1CC1	1531	3592	2095	4031	1893	3023	2420	1922	2005	2793	1565	2120	1324	2948	2133	1229	1491	2122	2010	2117	1836	2013	2957	2251	1775	3538	2333	1958	2172	2130	1991	1796	1764	2826	2175	1838	1977	2436	2818	1863	1848	1576	916	2786	3529	812	7294	1540	1536
ERP44	3871	6385	4659	6524	3907	5615	5055	4630	3669	6655	2749	7214	2765	5802	6777	3784	3507	4734	4201	3088	4542	4095	7163	5059	4441	7826	5411	4024	2015	3854	4215	4675	5536	7240	4365	8391	4449	6425	6556	4559	4145	3480	2793	5231	4426	1245	7028	3381	2361
ALAS1	3077	8718	4819	6949	3180	6292	4772	3678	7285	9596	2845	8752	3410	6920	5306	4923	4068	5228	2467	2900	6230	5174	9932	6975	3808	9584	7157	3692	2462	3894	3976	6451	3251	8847	5895	6365	5246	7464	8597	4867	2717	2051	2146	2381	3925	979	4143	1983	1338
BIRC3	1407	2923	3166	11840	2511	4501	2539	1993	8320	2729	2051	6908	3505	4306	2871	1373	2283	2151	1118	1897	7134	2021	4102	2043	1197	3014	2633	2353	1170	2429	4630	4230	4130	5024	1608	4443	2139	2974	2445	3747	6872	1803	456	809	598	172	482	1096	650
AKAP11	1204	3212	2812	2019	2926	2812	3322	1765	1851	2375	1958	2033	1381	1793	3371	2090	2008	1395	2029	3252	1853	2136	2194	2303	1306	3084	2432	3080	3798	2535	2622	1915	1957	3133	2372	1817	2232	2683	2536	2791	2124	1427	1944	2413	2775	794	1650	1366	1807
GLRX2	658	1050	680	1178	540	778	794	698	584	944	417	792	449	717	1038	785	600	612	578	610	640	607	937	793	843	1103	934	433	451	740	771	580	600	1033	671	935	648	948	1088	512	555	529	575	851	731	312	896	597	508
SNAPC1	135	134	188	160	134	159	131	174	100	130	84	87	95	94	172	97	132	118	161	99	115	141	125	110	164	158	149	107	133	151	120	104	192	193	122	165	131	125	158	216	190	102	107	215	265	39	372	97	89
DERA	3657	5364	2686	7515	1517	4408	2994	4257	2496	4628	2032	3625	1876	4586	2294	2228	1765	4402	2927	1587	2758	2800	5306	4044	4873	5278	3867	1604	1200	2565	2578	2831	3431	5296	4206	3468	3304	3354	4243	2290	1507	1505	1764	1208	2059	655	3066	2219	1228
STRAP	3592	5767	4070	4799	3931	5048	4570	4880	3323	6159	3039	4997	2335	3778	6904	4280	3676	3942	3177	3757	3825	3594	4810	4289	6208	6751	4926	3905	3645	4265	4200	4044	5604	6025	4182	6314	3934	4861	6075	8711	4392	4290	6323	4007	7438	3947	6426	4404	3603
ABCC2	21	35	53	3335	39	46	52	20	37	33	20	14	15	18	26	26	26	24	61	20	30	44	52	21	20	24	40	37	32	28	41	31	11	37	28	36	36	31	29	118	13	12	16	269	339	50	669	15	150
DEF6	761	1397	1334	557	814	938	899	836	499	911	335	908	401	931	850	696	688	1033	972	381	1387	880	953	961	502	1452	1431	811	166	619	1007	1428	481	2011	848	920	1469	992	1036	1269	2217	448	530	665	1409	188	2132	283	537
PLEKHO1	1089	1314	1505	3038	6258	1875	1526	5597	724	1243	5714	2744	540	3003	4393	938	3429	1077	2093	5850	1918	1505	1807	2815	2373	1806	1553	2680	13977	3926	3789	2025	9590	2710	1564	3102	1389	1404	946	1701	1128	286	376	603	478	151	826	246	253
GCLM	522	1994	687	1510	717	1146	1144	619	1089	1833	531	1335	928	716	1091	1186	959	911	545	641	1020	627	887	656	1598	1893	1131	889	298	609	1068	851	704	1440	1440	1238	949	940	1341	967	718	762	625	1337	2244	385	1112	864	965
UBR2	1961	6075	3423	4106	3125	4709	3945	2395	3556	4533	2005	8207	2178	5830	3547	2077	2465	3229	2673	2596	4867	3193	4952	3812	1708	6338	4352	3859	2699	2755	3479	4402	2697	5162	3433	3306	3696	4999	5080	2205	3312	1410	1125	1963	2577	552	2810	1471	1451
EHD2	1525	3046	2467	4745	10724	5553	7129	3219	1949	3407	5793	2069	1089	3723	8981	4051	7941	1679	2577	13591	3345	3363	3137	6307	1439	3468	2542	9303	26594	8465	7233	1424	3798	3603	4258	5738	3199	3212	3149	5229	933	604	523	1438	689	304	992	223	296
DEPDC1	395	553	426	139	392	384	586	479	178	380	199	690	145	140	462	156	241	244	255	158	374	281	265	258	687	443	309	396	42	334	548	351	300	263	202	586	341	632	618	629	514	440	375	811	548	263	677	206	405
CCDC28A	1329	2136	1111	3503	927	1887	1033	1690	770	1671	803	931	733	1577	817	757	774	1875	1137	552	1153	1096	1566	1305	1023	1720	1572	635	626	1102	1014	1173	855	2244	1642	855	1290	1186	1682	652	889	521	453	931	804	150	1651	1150	386
RRAGD	136	602	225	304	621	669	464	294	211	354	368	239	115	303	281	244	406	334	532	328	323	197	272	409	282	560	334	290	441	313	266	333	293	657	372	409	399	228	574	224	216	183	108	221	62	12	35	68	156
HSF2	272	458	391	433	484	521	385	474	193	430	525	268	203	300	551	218	360	258	354	412	303	363	279	417	345	419	359	501	1035	549	415	248	492	565	301	446	347	418	491	443	510	435	315	499	486	157	688	239	324
PHF20	893	2051	1961	1280	1985	1903	1946	1476	912	1628	1340	1253	676	1117	2362	1433	1438	1122	1539	2012	1437	1503	1352	1649	1203	1970	1623	1664	2577	1497	1698	1459	1595	2425	1461	1534	1663	1534	1859	2897	2226	1401	1285	1213	2010	596	3557	952	1402
HSD17B6	98	201	165	153	1072	295	188	327	107	185	296	110	81	164	618	143	202	111	323	867	125	175	131	192	158	160	173	657	773	270	355	92	574	175	130	334	132	168	193	149	31	26	50	98	85	49	102	16	22
NR1H3	1648	3548	1247	4808	1295	2701	1979	2095	2003	2956	943	1614	971	1941	952	1592	1676	3781	2018	750	1860	1520	2828	2324	2541	3226	2698	948	595	1312	1864	1959	1306	3871	2878	1527	2206	1699	2805	1497	1134	555	747	1362	1658	315	1875	672	562
TYMP	612	1063	966	1856	2441	871	1398	963	924	1241	701	9568	626	2368	530	1590	1428	1736	579	591	4342	808	2556	1373	1400	2233	1801	910	433	500	2261	3800	3603	2115	941	2903	1340	1701	1282	1740	3428	879	569	740	579	240	769	389	330
NCAPH2	1565	2639	1932	1921	1486	1766	1567	2075	960	1913	1108	2049	557	1563	2212	1512	1281	1816	1537	1368	1868	1812	1781	2009	2081	2396	2209	1529	1481	1307	2002	1702	1900	2461	1562	2496	1687	2419	1972	1873	2784	1194	939	2861	1656	409	4839	515	800
TOMM34	942	2091	1481	1597	1101	1444	1348	1342	955	1981	775	1284	578	945	1888	1487	942	1527	1269	1064	968	1240	1117	1753	1453	2145	1734	1339	711	1020	1836	1047	1096	2362	1594	1768	1204	1854	1694	2955	2623	1476	1952	5895	3543	1564	11281	1080	1255
SEC63	2028	4596	4187	3887	4057	4222	4016	2627	2315	4112	2472	3156	2154	2835	5673	3414	2728	2560	3172	3509	2930	3092	3477	3619	2017	5174	3741	3856	3718	3454	3301	2974	2922	4776	3631	3961	3312	3805	4690	5358	1274	3040	2166	3522	6173	843	5775	2304	2269
KPNA6	1639	3685	3084	3125	3120	3652	3502	2187	1993	3408	1805	2740	1386	2420	3958	2752	2626	2274	2248	3129	2360	3036	3304	3038	1390	3704	3287	3259	3857	2462	3195	2512	1753	3777	2545	3034	2694	3602	3733	3648	3529	2225	1914	2956	3576	376	3150	1198	1956
VIM	6104	10909	7384	10886	15497	15087	15849	7517	5728	10330	14533	6798	4239	8378	12531	10901	11304	6794	9467	11318	11088	6361	9856	12151	4987	13155	9479	10490	19414	14808	17615	8176	8103	16285	10768	15815	9696	6970	12312	15846	3747	2461	2341	3998	3442	1327	4350	2110	1972
RTEL1-TNFRSF6B	14	32	57	49	43	41	78	16	40	23	24	35	19	30	62	33	31	30	33	32	35	71	23	19	13	16	33	49	48	26	78	39	49	19	16	68	48	22	16	54	105	13	28	206	81	20	124	13	62
FAS	1941	1649	1484	813	959	1797	1515	1877	1002	1453	764	2754	844	1419	1985	836	937	1294	2915	698	1556	2386	1702	1865	1444	2060	1747	1588	542	1401	1549	1656	2797	1872	1070	1793	1175	2446	1757	1222	935	233	552	605	1250	116	130	723	847
RNASET2	1617	2798	2153	1780	1759	2054	1580	1818	1094	2017	669	1562	865	1993	1545	1808	1385	2786	1975	1018	2615	1451	2470	2537	969	2838	3456	1241	514	986	1707	2281	831	3356	1753	1340	2802	3181	2271	1149	1665	983	1730	3082	3322	739	4556	2955	1688
CD44	3667	7161	6528	5227	7727	8398	8364	5736	3342	5490	4128	5754	2946	4166	8217	5436	5508	4710	5753	6340	6659	4186	4304	6090	4370	8091	6844	7212	4875	6165	6030	6239	7007	9799	5677	10763	7078	6818	7434	27280	30570	15416	13336	20906	20265	3267	18143	14601	10480
KCNG1	226	419	117	616	37	453	255	103	174	439	104	136	38	372	84	152	215	374	120	27	180	208	326	653	168	376	510	74	154	99	137	105	50	498	478	164	394	114	203	10	1	6	11	25	33	31	161	12	22
AGPAT4	190	203	173	176	730	331	346	170	263	435	335	284	180	658	527	407	362	441	154	658	379	289	495	428	101	258	316	359	1057	474	480	252	301	398	272	659	327	614	220	1150	742	103	60	258	108	47	65	78	175
SLAMF7	1933	4144	2036	768	1360	2529	1591	2285	1346	2634	1366	3234	1601	2790	318	1769	1693	2780	1544	736	4585	1277	1177	2753	3978	3828	3308	1682	95	916	430	5387	2926	4841	2037	3016	4010	2548	3692	673	1450	354	214	433	316	88	79	433	533
BTN3A1	2087	2269	1791	1552	3594	1677	1998	2942	816	1478	1017	3758	636	3073	1263	853	1171	2017	1700	741	3168	1448	1758	1461	1198	1989	1844	2034	1088	1185	2494	3840	3828	2505	1720	1296	2419	2703	1998	1181	4846	1342	875	1165	1571	262	988	870	1501
MIPEP	898	2054	1294	1041	965	1476	1382	937	986	2042	754	1741	628	865	1822	1312	920	1249	799	823	1244	1240	1166	1327	1532	2043	1539	1053	637	832	1374	1244	1091	1674	1215	1481	1409	1913	1880	1380	1059	666	1504	1705	2301	931	1519	1241	1011
PRKCH	479	816	854	1028	666	910	675	570	383	614	502	772	252	767	852	596	529	431	713	416	1317	485	628	652	326	905	613	613	435	721	726	910	340	1106	654	749	745	884	755	955	542	276	171	508	483	55	127	240	195
INSRR	2	4	6	2	1	2	5	1	3	0	3	0	2	1	2	1	3	1	4	8	4	3	3	6	0	2	7	5	3	2	10	1	3	11	4	4	3	1	4	4	2	1	4	6	5	0	2	0	0
IFNGR1	5546	8223	5246	11241	3767	6813	4655	5518	6918	7538	4122	7107	4372	9066	5580	4220	3633	6405	5278	4939	5354	5342	12557	6252	9242	9884	6826	3623	2182	5091	4004	6061	7075	9508	6360	8971	4913	7899	7900	5386	3092	7778	1883	4354	3903	1790	2433	4347	2161
B4GALT7	1007	1465	1166	927	994	1122	1184	1188	642	1522	616	964	496	853	1408	921	813	1078	1036	692	1119	956	941	1180	1140	1581	1284	1101	676	702	1419	1015	1045	1583	1202	1337	1291	1076	1338	1516	1852	614	840	1801	2175	312	2521	664	475
SH2D2A	147	193	191	191	207	160	136	153	126	167	66	382	49	234	142	262	122	217	101	98	438	165	158	227	222	296	284	153	31	129	210	340	205	386	153	274	226	253	169	305	219	130	209	208	459	87	1127	166	115
VRK2	314	690	563	291	447	565	495	575	343	576	330	638	234	413	623	432	282	390	453	438	488	435	438	392	557	742	542	439	353	296	426	479	639	709	404	575	468	498	568	606	560	518	304	504	552	134	575	437	341
TNFRSF1B	2496	3799	3841	5847	5203	3469	3306	2744	2726	3214	2071	4777	1158	5487	2258	1941	3005	2436	2294	2674	6030	2864	4532	4513	1764	5696	3667	3162	1516	2489	2756	4509	2621	5443	2844	4612	3253	4603	2970	5258	4786	1891	1357	4056	2858	562	6455	727	781
VEZT	1870	2820	2404	2602	2337	2536	2323	2587	1955	2374	1678	2516	1300	2460	2951	1768	1659	1978	2072	1940	2078	1986	3289	2265	2291	3113	2362	2034	2174	1924	2089	2405	3074	2532	1999	2763	2078	2640	2760	4395	1554	1438	1859	1960	2605	582	3442	1544	984
POU2F2	228	498	2714	245	757	441	362	356	434	295	398	308	317	311	548	362	511	350	351	426	503	618	753	331	144	600	948	701	1193	659	820	1351	326	1414	306	676	808	306	425	428	225	54	48	146	137	21	182	43	74
BRD9	896	1563	1569	1349	1390	1371	1476	1506	1016	1250	756	1074	493	1103	1829	1245	1081	1033	1093	1274	1514	1559	1192	1332	1085	1507	1509	1277	1393	1109	1708	1090	1212	1510	1158	1538	1201	1648	1265	1958	2107	794	887	1616	1880	362	4246	623	949
SNX1	3623	7866	6017	6455	5959	6452	5959	5108	4474	6652	3780	5239	2703	5608	7293	3781	4522	5486	4722	5967	4948	5584	6814	5578	4887	7589	6482	5198	5728	5080	5678	5158	5191	7670	5517	5933	5460	6006	6842	4572	4065	1934	1894	3693	4061	774	2429	1614	1818
TBPL1	719	690	607	604	448	646	443	871	397	578	339	499	285	479	715	319	343	478	704	331	407	482	591	495	729	701	537	454	252	514	522	461	715	835	488	697	467	603	726	493	866	606	419	752	924	278	825	619	454
ARNTL2	140	205	304	370	490	127	293	238	112	263	209	291	120	194	373	183	145	94	182	295	167	233	210	134	237	265	197	357	332	191	336	194	480	302	119	434	189	364	205	1653	2585	1615	633	671	712	184	601	481	441
BCLAF1	2557	6684	5321	4563	3874	5693	5398	3538	3717	5501	2725	5513	2877	3690	7450	5376	3373	3471	3876	4440	4266	4410	5123	4354	3010	6616	5179	4388	3716	4861	4827	3584	3142	6128	4378	5484	4348	5777	6415	6374	4349	2983	2462	4275	5970	1163	7199	2648	3039
SLC39A9	3387	7327	4529	6781	3148	5713	4876	4296	3694	5844	2341	5832	2495	4982	4780	3864	2843	4557	3865	3031	4141	4252	6052	5049	4061	6830	5576	3769	2041	3308	3883	3944	3659	5909	4598	5470	4273	5842	6553	4091	4228	3682	2843	4985	4058	922	8995	2764	1528
ANK1	30	33	80	27	92	42	64	44	47	55	38	32	14	45	46	25	41	24	29	48	63	36	42	35	27	89	51	75	63	58	66	126	84	87	62	46	72	32	69	109	68	14	31	33	54	1	17	22	30
IBSP	1	0	1	0	1	0	0	0	3	0	0	0	0	0	4	0	0	0	0	1	1	0	0	0	0	0	1	0	1	0	0	0	0	0	0	2	0	0	6	8	9	1	3	4	4	3	1	1	1
TFB1M	427	553	384	376	366	505	508	471	222	537	301	553	227	258	604	334	336	358	436	272	383	451	353	319	558	520	410	323	335	369	507	479	426	584	419	727	459	452	768	769	520	395	286	725	937	209	1372	473	323
RABEP1	764	1893	1632	1559	1779	1680	1580	1280	1207	1674	1005	1466	820	1437	1980	1338	1138	1142	1131	1813	1298	1248	1832	1449	1124	2027	1523	1682	1744	1315	1525	1408	1334	1842	1189	1489	1515	1639	1927	1975	1107	734	905	858	1246	244	679	519	940
HMGB3	1045	4011	1581	1556	1648	2627	2670	1743	2062	4687	1111	3682	1566	2021	2576	2326	1819	2064	697	1013	2559	1595	1856	2305	2557	3556	2834	1641	551	1570	2954	2341	931	3166	2239	2347	2424	2525	4162	3476	4223	1134	2331	6010	3688	820	9490	1238	2010
NUP160	1214	3656	2588	1892	1770	2775	2352	1845	1458	2463	1328	2672	971	1476	3007	1904	1675	1478	1753	1646	1860	1701	1900	1839	1964	3214	2454	2011	1595	1595	1890	1785	1923	2837	1948	2497	2124	2544	2869	3294	2919	1993	1335	2972	3025	813	4647	1058	2102
BAK1	3206	4480	1650	3876	2422	3718	2876	3996	2260	5204	1521	6602	1655	4949	3111	2824	2403	4215	1770	1773	4156	3133	4990	3601	4421	4398	3162	2639	1018	1602	2953	5104	3682	4230	3235	3964	4210	4467	3937	1306	2349	948	1350	2072	1590	489	1509	1038	603
MUSK	147	165	257	138	294	356	336	222	206	146	160	82	42	54	288	288	152	77	287	214	126	166	138	175	111	226	158	217	129	174	274	137	146	274	187	134	167	152	203	76	4	4	0	6	4	2	4	1	13
IKZF2	180	486	371	103	184	330	432	185	218	325	179	358	157	229	314	152	190	329	306	196	220	192	286	196	154	359	240	245	197	198	307	257	241	408	242	217	296	375	315	270	312	179	55	111	193	20	120	133	106
GRN	23347	46626	24619	28890	26138	42780	34463	28053	24782	49525	16294	29809	14793	46707	22116	24592	25310	42199	29004	19247	34438	36091	42862	53473	16856	51607	46581	21990	11524	19579	31539	31071	14191	56085	48098	31483	42584	42380	43655	17593	22374	20382	8562	22504	21176	2480	34940	7671	4924
FAM13B	722	1776	1518	1578	1740	1604	902	1325	1024	1360	1444	1434	626	1306	1751	1170	985	947	1193	2035	1199	1103	1242	1392	1179	1743	1429	1564	2512	1780	1434	1083	1902	1771	1228	1160	1161	1463	1321	831	558	416	237	943	649	171	860	335	469
ARHGAP31	755	1596	1776	925	1974	1814	1919	1059	759	1234	1276	988	360	830	1739	1260	1084	656	1438	1762	1312	1173	1410	1186	487	1847	1177	1362	1972	1363	1434	972	913	1956	1277	1758	1433	1179	1526	1362	1331	541	324	604	570	132	225	220	180
CENPQ	188	223	290	101	209	227	169	345	154	199	164	128	114	109	426	110	201	193	208	134	153	198	193	190	485	222	225	109	114	188	187	149	251	194	133	198	136	278	267	405	226	218	123	320	347	119	453	243	184
SARS1	5073	10021	6689	8553	6644	7912	7119	7318	4254	8357	4664	9146	3143	5936	9246	5805	5324	7638	6420	5185	6592	6348	8002	8210	6558	10500	8126	5791	5486	5648	7061	7156	7326	9357	7250	9369	7484	8864	9664	7851	8198	3518	4939	6461	9821	2486	12461	3697	4477
RANBP3	1865	3923	3069	3271	3365	3313	3147	2736	1844	3268	2106	2659	1109	2749	3691	2360	2422	2645	2339	2963	2728	2985	2962	3462	2007	3599	3445	2817	4332	2538	3300	2369	2340	3859	2701	3316	2812	3291	2994	3786	3429	1366	2001	2572	2951	641	5579	912	1195
ARID4A	739	1564	1384	1548	1192	1449	1217	1032	886	1234	754	1053	860	1189	1538	587	837	1022	1079	1088	959	1243	1337	967	582	1604	1036	1216	1263	1134	1098	1084	914	1590	934	894	1152	1378	1435	1140	1074	396	372	793	1191	165	1468	594	361
EIPR1	1146	2067	1150	894	921	1148	1178	1256	675	1355	670	1363	512	994	1330	982	828	1646	796	655	1181	1113	1241	1230	1501	1557	1351	936	604	779	1212	1135	1362	1373	1304	1776	1110	1663	1256	1442	1515	908	747	1639	1555	432	2961	1088	548
PNPLA6	2180	5938	3508	10204	3206	5207	4550	3132	3392	5509	1935	4335	1864	5752	3628	3406	3625	4981	2549	3074	4755	4512	6399	6201	2434	6069	6012	3438	2900	2835	4774	3914	1818	7161	5228	4384	5228	5021	5044	2867	2684	1495	2078	2509	3113	794	5484	1168	1244
IFT88	440	864	465	699	538	688	618	673	554	769	442	721	362	552	902	610	456	540	507	562	568	558	831	601	532	699	640	547	417	696	559	597	524	828	573	845	568	770	710	622	487	307	569	520	850	253	984	524	388
ALG1	859	1481	1288	1100	899	1197	1476	1085	540	1267	623	1024	422	783	1356	906	814	1105	1097	706	1086	1100	793	1260	958	1551	1405	945	545	660	1092	989	1022	1331	1097	1580	1072	1578	1412	1245	1484	690	791	1269	1245	452	3105	774	697
ZCCHC8	823	1831	1287	1247	962	1608	1271	1081	826	1345	579	1210	622	932	1321	1023	843	1106	1179	871	1081	1202	1293	1110	1043	1582	1420	1210	664	954	1142	1109	776	1730	1076	1176	1315	1395	1524	1177	1433	641	654	1655	1465	270	1627	599	764
ABCF2	405	938	607	677	535	789	708	643	497	883	346	680	317	747	869	739	610	687	439	719	654	745	960	917	581	1015	842	684	585	641	851	583	522	1095	684	865	659	1040	832	732	701	522	1016	1318	825	205	2194	391	444
CHPF2	1921	3943	3036	2690	2435	3658	3025	2425	2179	3506	1251	3005	1263	3626	2424	2766	1698	2760	1951	2160	3179	3550	4249	4495	1673	4436	3843	2631	1231	1736	2829	2899	1560	3788	3180	3602	3460	3874	2639	3608	2442	1135	2459	3215	2034	470	4152	1067	1296
LRRC7	38	119	84	68	67	109	119	53	48	101	34	28	28	20	51	134	66	48	46	76	53	95	65	55	35	43	48	83	53	74	111	41	24	102	57	49	65	52	61	17	17	2	5	21	22	0	17	0	15
FUT8	942	1548	1223	2650	1494	1423	1384	1240	743	1330	861	1242	813	656	1166	982	1010	911	1245	686	1136	928	1103	987	1341	1444	1382	860	705	1007	1055	1513	1115	1744	1163	1525	1460	1367	1847	3953	3275	2034	1061	1658	2630	329	3761	1510	968
UBA6	940	1850	1622	1598	1466	1523	1895	1338	1444	1645	966	2552	893	1268	2155	1587	1058	1051	1154	1333	1398	1234	2007	1230	1229	1996	1724	1552	1031	1320	1554	1754	1516	1935	1206	2087	1319	2029	1826	2081	1903	1637	1302	2029	2189	527	2857	801	1625
GAB2	1472	3818	2219	2116	1812	4210	2503	2278	2688	3067	980	1782	1310	2186	1952	2005	1898	2790	2289	1417	2282	3159	2377	2973	838	3106	2651	2234	1152	1363	2367	2325	971	3745	2842	1305	2331	3169	2736	2522	1166	827	546	1493	2721	241	2657	672	562
ATP6V0A1	2307	6254	4208	6752	3574	5961	4817	2210	4769	5490	2194	3766	2171	5038	4903	4266	3551	3907	3265	3720	3976	4359	6719	4503	1813	6962	5558	4225	2902	3784	4757	3507	1633	5988	5323	4579	4641	4859	5742	2897	3289	2338	1327	3287	2856	498	6969	763	1193
PIAS1	1137	2410	2118	2107	1724	2155	1679	1500	1513	1856	1185	1593	952	1753	2116	1103	1297	1374	1456	1612	1393	1449	2030	1432	890	2294	1739	1509	2228	1533	1790	1540	1411	2415	1566	1610	1720	1962	2094	1657	1403	1199	784	1181	1494	282	935	516	807
SLC4A7	436	1027	972	1761	1187	1055	1221	842	469	657	732	433	422	404	1927	511	693	369	980	1399	693	604	404	472	924	759	731	945	1102	1030	913	575	912	903	719	672	844	665	671	1752	1482	642	730	643	1281	232	878	377	919
APBA2	103	161	172	149	138	201	122	80	92	126	67	87	29	171	100	138	115	95	72	82	430	181	89	172	54	132	104	99	72	207	146	114	94	198	101	146	166	313	78	210	156	58	38	123	61	47	107	21	35
MAP2K3	2435	5526	3465	8448	2688	3407	3373	2466	3877	5041	1487	4193	1730	5574	4437	6443	2485	3373	2348	4181	4381	3462	5931	4888	3950	6796	6572	3139	1691	2479	2951	3908	1787	5823	3764	5295	3287	3844	4850	5671	5024	1676	2831	2137	2880	702	10127	1398	1450
EFCAB1	14	14	14	26	9	25	19	27	11	12	11	3	5	10	19	23	21	13	23	8	13	18	13	7	8	7	10	9	14	15	24	18	9	15	5	26	16	10	22	4	3	0	4	2	7	2	5	3	0
TMSB10	48242	56280	47254	56038	48391	42562	42314	68704	28146	65896	25625	75453	18203	42659	59809	39851	29844	53615	41784	22727	53371	43435	49341	49106	84218	64687	54047	39091	17847	31298	57006	52266	91689	62513	43437	59514	40378	57009	64678	61714	41334	22948	40712	44500	55291	24015	101588	42299	18553
ASTE1	400	947	512	1063	292	618	414	444	376	711	257	492	253	543	510	290	343	507	475	323	429	364	654	455	429	862	742	437	217	339	367	481	315	729	544	446	553	606	719	274	306	202	240	480	315	96	528	209	197
RNF19A	1609	3347	2188	4081	2034	3042	2389	1826	2363	2619	1516	3227	1452	3376	2761	1718	1461	1803	1782	1786	2256	2136	3961	2593	1250	3062	2320	2149	2220	2225	2364	2466	2179	3430	2185	2283	2132	2570	2861	2436	1657	1401	750	2371	2761	411	3050	1100	997
PEX3	357	538	416	616	342	369	353	552	262	467	311	396	229	227	477	335	253	334	348	330	327	290	305	348	723	530	442	322	366	356	380	378	657	506	352	467	374	393	476	480	326	283	287	400	573	198	423	436	329
GABARAPL2	3879	5066	3156	4855	2438	4221	2961	5189	2599	4695	2515	3505	1786	4829	3404	2244	2785	3907	3851	2527	3177	2874	5632	4186	5365	4860	3825	2365	2578	3559	2971	3418	4730	5511	3693	4035	3176	3758	4343	2258	2131	2117	1549	2678	2720	1095	5357	2189	1325
SH3YL1	2340	6953	3054	2700	1999	3460	4622	4697	2180	3627	1845	4028	1655	3889	2718	2072	1701	1220	1463	1619	3160	2943	2925	4251	2466	6082	4781	2796	725	2879	3011	3486	2252	3677	3049	3796	3553	4720	6848	1436	5344	2707	2932	1837	5292	568	5518	6354	1537
FAM136A	1490	2559	1777	1911	1612	2377	2191	2086	1329	2709	924	2302	1213	1327	2696	1768	1426	1766	1562	1378	1679	1847	1908	1969	2626	2617	2034	1877	937	1512	1917	1975	1949	2707	1673	2991	1695	2157	2146	1936	2666	1467	2148	1997	3377	596	4062	1482	1543
VCL	3854	13010	9393	9782	24848	13897	12520	7348	9153	13188	21694	8950	5983	12777	28817	12951	17868	4839	6034	34210	8396	10397	10844	15332	5532	13960	11925	23719	103203	21716	19888	6239	10359	11650	11183	10703	8298	12230	12099	12181	6903	2716	3722	5558	7076	1611	5569	4001	3358
DEPDC1B	380	507	498	263	323	216	485	493	155	300	197	505	102	130	512	226	238	247	190	122	340	383	332	345	468	341	370	331	42	265	464	342	285	295	190	504	309	623	478	926	673	451	365	951	650	347	1128	344	364
DAPK2	1211	2880	1029	5739	637	1917	1386	806	1775	2700	567	2745	1112	2695	1190	1249	1252	2162	758	712	2019	1527	3027	1921	1110	3220	1823	1074	236	924	1993	1990	593	2673	1830	2184	2176	2057	1984	1192	511	544	827	1229	4208	353	1872	605	1138
NSMAF	1157	2180	1874	1164	1597	1867	1674	1733	954	1768	1207	1736	825	1371	1798	1239	1203	1399	1587	1494	1528	1496	1803	1544	1323	2307	1815	1618	1625	1379	1533	1531	1858	2114	1303	1989	1537	1771	1688	1483	1538	999	1044	2092	3210	810	6403	1110	1072
ADSS2	1516	3453	2278	2586	1507	2779	2404	2184	1519	3157	1215	2492	1247	2355	2467	1886	1717	1920	1739	1885	2192	1870	3179	2404	2136	3477	2666	1841	1228	1750	1854	1974	2020	2898	2296	3202	2240	3009	3849	2799	2177	1970	1666	2574	4049	1035	2555	2347	1887
STAP1	55	119	573	24	28	71	32	78	66	61	36	73	81	56	71	170	81	64	77	19	96	87	182	47	68	128	221	85	4	95	107	331	56	542	61	134	165	56	97	96	12	14	6	13	9	2	34	29	24
TIMP2	5105	11600	8136	10135	20831	16037	13503	8031	6697	11089	14635	4575	3065	9975	18435	9516	12825	5170	10251	19016	8712	7029	8923	12340	3692	11802	6431	10516	31518	18653	14490	4190	8884	12653	11498	11785	8767	7009	8953	14238	4435	2027	2366	6960	3095	1259	2592	1909	1742
RFC1	1170	3044	3098	2471	2153	2519	2000	1767	1217	2170	1388	2266	879	1449	2611	1363	1435	1537	1920	1781	1919	1679	1820	1865	1059	2940	1974	1835	2318	1710	2043	1858	1675	2878	1823	1939	1997	2411	2491	2554	3006	2079	925	2474	2240	411	4209	942	1367
TBC1D23	1744	2808	1711	3358	1378	2207	1615	2191	1843	2283	1073	2008	1071	2642	2175	1220	1097	1546	1795	1584	1576	1399	3302	1769	1889	2545	2083	1535	891	1392	1347	1581	2075	2545	2068	2306	1695	2435	2622	1547	1197	1181	938	1808	1775	539	1621	1548	993
CUL3	1994	5391	2910	3562	1902	4205	3228	2537	2923	4548	1604	3859	1862	3803	3407	2742	2308	3450	2415	2301	3211	2501	3987	3314	2359	5253	4039	2427	1749	2634	2407	3345	1777	4730	3181	3440	3131	3737	5073	2538	2171	1956	1598	2557	2927	727	2802	1480	1712
MYOM2	54	67	130	369	48	98	67	92	75	222	253	101	27	169	242	226	200	73	47	242	123	111	162	264	36	158	24	85	816	238	37	62	116	194	67	107	117	165	135	49	62	73	44	61	18	8	501	34	13
OTC	106	420	109	5569	75	270	245	142	173	785	218	289	167	156	244	297	209	360	130	99	392	156	323	166	621	424	519	132	72	192	377	266	55	283	307	250	247	344	846	32	31	14	254	72	9	39	20	177	12
CYP46A1	7	17	11	13	31	10	36	13	10	17	24	3	7	10	31	20	33	10	16	12	8	13	14	12	9	21	20	16	32	14	24	10	13	13	12	8	14	16	7	21	2	0	3	5	5	0	8	1	1
ZZZ3	989	2015	1444	1418	1297	1755	1472	1518	913	1404	958	1020	637	798	1680	1147	1005	1108	1670	1254	989	1129	1019	1178	1203	1877	1422	1336	1379	1224	1294	1019	1341	1702	1295	1254	1478	1277	1731	1755	1495	1398	946	1915	2364	575	2600	740	1306
SLC18A1	103	117	441	166	292	140	121	129	50	76	51	60	27	29	244	80	62	111	415	63	40	172	77	96	83	128	162	71	11	96	41	49	104	155	85	101	94	206	128	839	83	33	93	98	142	32	1	59	77
USP2	850	1865	633	6755	280	2632	706	797	5034	4151	634	3479	1686	2139	427	702	1184	2293	408	424	2256	1925	6709	2062	1139	2899	1159	2196	288	1252	1383	4081	306	3721	1016	1707	1352	2934	1842	114	41	35	37	133	39	53	307	80	49
CASR	52	46	54	79	21	81	17	32	25	33	6	11	7	13	27	7	21	16	121	8	7	60	21	14	9	41	58	24	2	16	10	10	20	57	36	20	25	37	47	6	0	2	0	6	2	0	2	10	3
TUBG2	173	297	282	372	776	314	302	467	160	245	418	164	69	291	622	152	457	169	394	652	225	260	234	355	156	239	222	301	1202	561	564	238	530	273	270	373	274	209	205	405	120	149	96	347	432	22	1323	60	124
RPL26L1	506	716	544	530	565	513	467	687	300	628	350	672	235	419	876	445	401	531	448	307	535	454	491	558	946	686	575	444	298	427	571	556	817	629	449	930	444	638	645	685	540	444	388	949	654	227	1468	347	272
FLT4	217	484	427	607	847	522	1018	269	280	572	450	114	76	185	681	496	353	250	400	603	373	741	406	569	145	478	250	748	709	538	332	166	207	684	564	612	418	498	470	845	138	69	113	229	161	43	226	28	43
NSUN2	1506	3754	3352	2703	2408	2806	3074	2488	1992	3492	1314	2960	1410	2117	3969	3116	1933	2357	2122	2441	2551	2848	2668	2867	2403	4232	3366	2768	1620	1958	2842	2510	1974	3669	2587	3988	2822	3456	3171	3115	3350	2305	1771	3129	4109	1036	9263	1637	1826
FBXO42	830	1784	1319	1480	1177	1682	1550	1179	945	1537	787	1231	650	1307	1386	1009	1081	1134	1070	1190	1305	1397	1485	1496	892	1859	1507	1171	1479	1149	1494	1251	960	1865	1334	1327	1305	1569	1521	1286	1498	952	756	1272	1359	193	1748	357	376
MFAP3	491	1293	937	979	723	1111	1128	627	809	1050	552	1086	416	892	1241	739	623	759	731	589	654	719	932	741	725	1249	973	795	463	614	629	703	781	1196	708	924	766	917	1285	903	500	567	334	629	463	102	253	369	322
MRI1	107	551	325	554	316	435	284	406	260	393	171	246	178	221	390	263	255	313	449	314	348	417	262	198	271	472	325	220	250	218	406	351	279	456	289	318	611	329	329	333	449	164	637	291	630	163	563	222	385
METTL1	225	444	417	175	344	316	322	321	214	308	164	349	130	194	644	431	249	312	242	355	314	289	206	337	667	554	447	399	118	187	365	257	479	437	278	709	315	369	382	943	621	367	640	1017	1047	316	2616	286	371
HOXC8	1	6	1	346	2	0	1	1	1	21	8	4	13	10	2	0	2	12	0	0	11	1	3	1	22	12	1	0	25	0	11	9	0	16	6	2	12	0	12	21	9	0	3	4	9	0	3	1	4
AGA	822	1641	796	980	767	1024	799	795	502	840	581	748	530	743	1311	689	538	865	758	601	735	695	802	1009	1164	1311	1209	657	712	796	658	887	991	1114	848	1107	948	1197	1348	679	244	1067	375	385	1066	218	1604	864	582
PI4K2B	1559	2413	1883	2778	1306	1961	1957	1759	1496	2549	907	2393	1078	1733	2491	1890	975	1512	1381	942	1663	1423	2414	1767	1923	2767	1895	1490	527	1159	1553	1695	2017	2337	1600	2304	1844	2684	2361	2970	2174	1991	1228	2550	2421	576	5202	1832	1427
BOD1L1	839	3331	3352	2473	2861	2776	2796	1091	2278	2211	1222	1846	1237	2185	3684	1894	1559	1392	1572	2672	1808	2628	2341	2014	660	3110	2636	2732	2802	1949	2436	1598	945	3112	2004	1623	2343	2576	2645	2658	1599	1034	632	1473	2673	182	3400	404	1172
MAT2B	5486	8022	5527	7436	3710	6443	4836	7676	3640	6815	3311	6670	2923	5876	4630	3125	3849	6288	5795	3080	5038	4305	6118	5502	6845	7719	5779	4139	2843	4608	4566	5533	7207	8236	5674	5491	5259	6425	7469	3370	5079	2317	2160	3761	4573	1588	3111	4182	2514
TLL1	90	117	122	496	330	164	385	94	90	164	185	70	62	58	289	198	186	74	161	130	107	167	107	130	44	195	125	203	243	273	170	44	125	310	188	163	123	171	211	216	7	9	8	30	23	0	2	11	6
EDC4	1305	3887	2581	2468	1692	3176	2951	1661	1797	3106	966	2600	1014	2768	2743	1770	1595	2205	1793	2059	2530	3065	3607	2703	1016	3382	3413	2233	1467	1455	2395	2238	819	3533	2603	2276	2689	3292	2849	1851	2355	1008	968	1869	1881	401	2818	612	849
TRIO	2052	8608	4657	2788	4143	7677	6700	2401	4117	5336	2306	4112	2136	3931	5927	4413	3167	3633	3395	4022	4123	6113	5633	5091	1511	6257	5622	4973	4263	3185	5392	3727	1856	6406	4886	3711	5389	5355	5582	6423	6127	2287	1682	3698	4375	644	10003	1339	2546
VCAN	601	1754	1548	1024	2849	1628	5004	621	996	2023	2160	888	630	1141	3564	2001	1458	529	816	2361	1438	1235	984	1646	659	1866	1835	3526	4373	1864	2463	882	847	1492	1273	2678	1544	1463	2432	9841	2124	1187	939	2717	1506	624	1569	601	1259
CLEC16A	1022	2909	2413	2694	1607	2716	2344	1209	1621	2607	824	2653	911	2303	2267	1871	1623	1916	1364	1575	2105	2400	2792	2635	932	2967	2580	2116	1047	1294	2327	1981	869	3291	2043	2314	2279	2798	2336	1906	1682	554	714	1509	1383	261	2754	452	505
MSR1	549	1256	402	485	1444	1315	537	711	321	557	731	1078	229	425	705	272	496	365	891	264	524	351	392	529	1661	719	763	191	254	268	226	336	2208	468	376	1135	655	405	790	1110	1093	267	273	636	111	153	39	254	277
CDH1	21163	65705	36702	37927	16920	46311	38205	18412	43405	67076	13416	54557	23980	65217	35900	27569	23093	35807	21144	22926	36183	39686	71205	50163	14760	74511	52080	28605	4228	27076	31817	30234	9877	54215	48797	30951	39955	53993	63957	26112	29489	19323	17065	25455	28086	7140	92464	14683	11331
MTREX	1621	3910	2972	2498	2281	3310	3032	2147	1617	3409	1636	3075	1327	1924	3621	2225	2074	2249	2396	2254	2435	2166	2290	2378	1942	4122	3079	2487	2234	2105	2397	2201	2176	3673	2471	3171	2625	3262	3800	3298	2405	1904	1686	2737	3813	998	3080	1964	1571
DNAH5	3	6	26	7	24	54	15	7	10	20	16	19	1	4	15	9	8	4	8	16	22	18	16	3	6	15	13	36	53	11	55	14	10	14	11	16	9	6	12	231	28	42	13	54	111	16	68	33	50
ZFYVE16	808	1765	1229	1483	1234	1437	1477	1135	1340	1439	816	1132	647	1052	1597	1022	869	869	987	1010	1135	1010	1744	890	1097	1570	1287	1197	1165	1023	993	1115	1152	1711	1130	1201	1155	1266	1509	1545	780	473	736	1195	1205	441	766	529	769
RIPOR1	546	1322	1170	1105	2201	1478	1701	1106	586	1034	1108	752	337	1021	1636	1467	1388	858	1109	1945	1214	1049	1055	1377	572	1380	1245	1562	2705	1496	1808	985	1026	2102	1189	1764	1291	910	1124	1555	1613	691	636	1182	1331	388	1163	249	297
C6	35	67	49	431	139	55	33	29	41	70	58	26	13	18	52	50	57	30	94	32	49	48	154	59	23	53	34	122	55	64	47	21	46	37	61	55	31	42	53	50	0	23	13	5	11	2	20	0	10
RAI14	802	1666	1147	1954	1250	1652	883	1066	2251	1745	767	620	807	2836	1391	912	817	879	827	2116	957	1298	1480	1890	1234	2835	1381	1501	1484	1230	1012	520	1897	2125	1420	1324	1070	1208	1327	1834	521	788	636	1174	734	177	501	236	566
SOX30	80	131	109	71	58	118	106	99	67	112	42	66	33	111	78	101	63	138	45	59	78	95	68	140	89	101	143	60	44	59	74	81	33	116	106	81	124	159	92	190	35	6	27	45	63	25	67	243	25
PNKP	792	1579	1334	1054	997	1244	1571	1158	989	1501	567	999	421	1092	1361	1325	914	1500	986	709	1589	1665	1229	1399	967	1928	1389	1037	566	675	1792	1401	998	1763	1021	1612	1261	1907	1338	1509	2038	505	1320	1025	1754	214	3378	446	667
BEST2	1966	4962	3605	48	1898	3283	2944	3116	1122	2297	422	640	268	1704	2702	1626	1876	1160	5147	608	1831	2761	1169	2627	1084	3971	2662	1381	79	1293	751	824	191	2211	1539	1173	2486	981	1681	6	2337	92	455	117	336	26	10	241	37
PHLPP2	2795	8606	3790	12203	843	6598	2997	2313	9841	10802	1775	8630	5368	12989	2274	1520	2807	5198	1517	4143	6335	5158	10469	7778	2178	10317	6147	3110	1166	3408	3517	4417	634	9214	6518	1894	5480	7371	5906	647	513	408	267	987	623	113	1445	328	445
SPDL1	269	592	536	151	387	364	402	387	184	347	210	568	121	146	627	142	251	242	234	228	356	345	309	226	442	406	334	389	238	276	348	399	433	323	219	575	375	424	478	708	667	390	315	723	644	286	542	278	379
STAU2	1061	1831	1402	3219	1298	1801	1480	1548	1295	1638	1003	1430	839	1432	1588	1117	972	1302	1298	1175	1200	1145	1923	1536	1027	1911	1563	1202	1372	1450	1276	1131	1314	2006	1327	1284	1166	1645	1814	1512	1075	1205	834	2262	2681	411	3723	736	761
SLC66A1	480	773	607	1168	549	703	705	536	446	702	305	523	263	678	621	438	436	683	467	379	551	696	811	799	342	692	753	603	387	385	749	639	414	814	628	690	613	768	568	493	660	341	316	760	577	59	1644	237	104
CTNS	426	985	635	752	684	742	762	543	563	844	391	746	279	835	668	552	589	678	429	465	753	602	774	712	555	908	738	750	624	379	675	586	458	848	697	890	636	810	784	504	546	208	262	421	548	63	864	213	284
RTN4R	129	175	184	220	191	113	237	154	97	180	48	78	40	95	223	165	82	85	129	166	156	224	186	213	42	200	206	172	49	82	127	90	131	274	79	156	143	382	171	190	409	350	407	386	378	99	756	74	103
PHF23	1815	1886	1610	2492	1753	1901	2008	1961	1083	2481	1280	2801	1006	2067	2125	1051	1360	1942	1596	1390	1576	1399	3639	1864	1406	2910	2385	1953	1737	1678	1722	2528	1754	2707	1732	2114	2018	2048	2715	1786	1355	507	1084	1221	1826	303	2570	584	594
INPP4A	725	1747	1500	1002	1818	1440	1365	1209	797	1190	1165	1282	615	1119	1650	854	1386	825	1017	1722	1563	1212	994	1391	697	1640	1320	1624	2415	1411	1362	1643	1206	1618	1091	1210	1699	1265	1229	1088	1264	518	485	621	829	142	792	372	564
RAB27B	901	1334	905	758	743	952	956	1064	489	1070	373	1656	446	819	1080	474	502	785	1256	410	925	587	1397	642	833	1490	906	591	100	499	760	814	1553	965	765	1035	858	1379	1198	364	2035	1005	524	255	720	87	74	820	243
PSMA4	4818	6080	5283	6094	5638	4538	4615	7431	3852	5908	3356	9911	2849	5210	7289	3783	3742	4731	4789	3413	5204	3952	6205	4938	8102	6937	4966	4153	3206	4112	5099	6019	11751	6369	4002	8121	4121	6887	5904	5845	6762	3708	3050	5348	7341	1640	7375	3167	2709
MYO16	8	9	39	11	35	14	9	22	8	13	14	5	4	7	26	4	19	6	19	20	20	12	16	10	4	9	7	25	72	19	18	24	15	37	6	8	14	7	16	8	4	6	4	3	11	5	10	4	6
LSG1	1138	2514	2102	1858	1315	1909	1964	1621	1204	2113	852	1500	836	971	2468	1792	1142	1507	1414	1595	1412	1915	1513	1582	1816	2417	1987	1669	1116	1124	2066	1247	1368	2098	1541	2028	1660	1861	2069	1697	2082	1301	1277	2974	2127	560	4329	852	1044
PARP3	661	1513	1242	2304	1819	1375	1343	1522	795	1138	693	2602	639	1070	1303	759	825	1260	1206	1023	2026	1247	1482	1664	693	1510	1424	1087	1140	864	1651	1654	1651	1486	1045	1380	1460	1503	1042	1326	2525	341	841	710	1375	237	2465	651	669
TNC	421	886	965	11033	13860	4537	3060	2369	1379	2620	15244	2635	1567	7277	12066	1593	11002	317	1612	22261	2663	2806	2026	8656	3269	1823	703	21093	71814	13718	8700	467	7461	880	3608	6120	1160	4347	652	16239	2294	622	745	1952	593	333	727	170	390
THAP3	569	645	431	678	493	493	475	743	196	491	419	401	126	416	357	191	427	457	580	400	418	354	501	460	618	657	478	408	550	320	466	523	722	772	510	429	506	336	532	380	540	281	318	535	418	102	1036	159	159
RIPOR3	86	217	180	212	412	305	606	145	150	122	109	133	84	107	188	160	229	123	209	108	133	178	133	111	94	146	150	138	203	137	287	173	235	176	86	247	158	131	154	142	113	33	22	101	27	37	177	12	36
TDP1	632	1022	964	520	572	875	819	695	382	709	334	787	324	399	764	574	460	453	670	383	748	662	555	611	592	905	892	650	243	543	632	729	481	983	636	787	777	1090	921	1206	1303	638	696	1416	1331	222	2670	548	395
AIFM2	1150	4138	1291	1771	1375	2170	1329	1449	2154	4188	1016	2583	1677	3434	3478	1675	2079	2023	992	1272	2212	1981	3400	2572	2068	3322	2303	1932	902	1015	1998	2006	957	3561	2334	2687	2274	2247	2066	1215	1597	742	850	2415	1525	409	3125	813	726
SPATA7	232	340	188	180	248	410	242	370	140	272	203	128	108	154	231	121	237	194	401	220	189	204	179	240	261	283	214	201	381	246	286	213	315	292	250	171	210	226	274	327	369	149	196	239	416	61	678	316	168
MED17	122	240	179	210	123	188	190	130	132	211	103	134	124	119	223	175	148	130	169	108	157	166	172	120	77	228	164	190	123	141	246	151	103	251	182	132	159	207	207	179	178	138	125	184	400	44	578	73	222
RETSAT	10919	33794	13781	32762	6094	30014	14751	10567	21784	38384	8419	23754	10753	35559	13622	5744	12804	23859	9695	7783	19534	20914	35551	20944	11470	39035	30062	11912	3464	11770	15784	14501	5043	30673	27720	15547	17288	21892	27778	4071	2837	2145	3023	4589	4809	895	5721	3103	1259
CAPG	5844	7581	5571	3732	2542	5096	3396	6103	6054	6330	2256	2381	1996	5375	8749	3284	3055	6948	5094	2552	4559	5247	7160	6208	4459	7758	6510	5017	1257	2915	3685	4843	4338	6823	4290	8807	5833	7484	5052	8827	5772	1960	4949	9015	8302	2259	7531	5925	2451
AP2S1	2759	4941	2995	4216	3070	3697	3345	3936	2558	4525	2087	3929	1343	3873	4107	2778	2373	4342	2400	1966	3444	2970	4362	4317	3962	4866	4122	2449	2129	2388	3466	3307	3533	4757	3156	4811	3199	4329	4273	3749	3155	1298	3213	3393	3059	1045	6586	1237	1096
USH2A	4	5	8	11	7	4	4	8	1	9	5	5	3	5	11	4	4	3	4	8	17	3	9	7	5	5	4	8	3	4	9	5	5	7	2	5	8	11	11	9	21	22	9	7	10	0	19	7	8
TG	14	31	89	8	89	11	24	15	9	8	120	21	5	6	35	23	14	3	6	7	15	14	33	20	11	16	21	37	9	28	20	28	50	15	11	61	20	23	19	925	295	23	150	496	1272	332	86	153	166
ADAM28	492	2287	1444	580	244	1499	940	398	865	1468	552	586	554	846	491	845	991	1211	651	373	1371	624	509	736	1234	1804	1539	723	67	437	546	1653	390	1824	796	671	1716	449	2227	917	298	126	137	168	156	39	81	184	465
BARX2	862	1729	1090	2214	203	1433	641	1046	1264	2423	338	2243	815	2604	453	424	637	1459	869	882	1564	978	2251	1590	621	1348	1138	1120	126	951	474	1155	704	1798	1651	976	1225	1917	1806	552	51	205	28	352	46	23	211	162	133
DCUN1D1	1274	2080	1375	2070	1158	1712	1675	1627	1486	1997	1123	1670	1057	1490	1720	1159	1184	1351	1214	1202	1158	1109	1672	1394	1804	2091	1536	1270	1289	1532	1449	1382	1575	2062	1430	1583	1360	1681	2055	1397	1457	1251	733	1753	1679	432	1172	1013	873
JADE2	1318	2901	2916	4105	2599	3598	2718	1794	1167	2285	1418	2447	651	2262	1891	1152	1800	2046	2032	2281	2336	2431	2085	2581	935	2983	2147	2162	2366	1817	2673	1884	1411	3880	2685	2207	2803	3254	2350	2226	3301	1464	702	3912	1962	380	2119	1073	1066
ZIC2	4	8	2	0	3	8	1	4	4	16	1	6	1	5	0	4	7	12	2	6	10	5	7	6	7	4	6	0	3	4	9	8	3	10	4	5	6	3	5	75	11	2	22	8	29	41	576	119	0
LCP2	764	1382	1183	777	1501	1029	722	1021	616	1206	598	1825	421	1164	836	782	893	900	832	393	2228	693	815	680	724	1569	1251	650	302	821	683	1896	1626	1864	821	1514	1276	1268	1378	1251	1135	358	211	480	363	123	206	215	330
TRIT1	591	942	876	578	606	854	710	872	314	730	445	601	324	390	598	613	510	639	622	537	600	561	490	486	787	900	543	437	595	427	502	529	711	793	628	742	713	780	851	1064	1214	730	629	1192	1256	168	2161	438	584
ADRB1	108	206	117	249	106	121	71	79	40	170	55	101	52	71	72	201	118	142	113	72	114	52	137	71	81	177	73	145	105	110	79	99	80	229	154	67	145	67	119	45	152	40	7	22	47	1	6	8	28
GUCA2B	4355	6514	4058	20639	78	3191	3420	3457	8106	4332	4103	6074	681	18101	3113	1486	2547	5114	3885	2486	6432	2916	26918	5513	11294	14718	3696	6847	414	6141	4198	8574	4792	5827	2876	3760	3658	7009	6423	12	9	26	7	311	5	24	16	34	4
CUL7	627	1585	1249	1374	1412	1474	1325	858	614	1178	699	687	446	941	1381	683	734	987	1133	926	1014	1357	962	1126	406	1445	1467	957	979	820	1201	762	445	1492	1062	895	1418	1205	1514	1748	1715	748	624	854	1574	220	3719	659	631
CTNNA1	15126	46088	24404	29918	19534	29218	26894	17205	25110	39659	15670	38503	13217	40434	37818	21967	18104	25831	17023	25052	28313	24728	42630	34462	14588	50919	31496	22786	18639	20496	24046	24723	14745	38432	30545	37764	24009	39481	37407	21892	20650	13059	13223	17267	21084	5440	29733	11548	8226
PHKA2	501	1946	985	1466	666	2708	1068	737	882	1820	394	837	431	1183	906	734	657	1859	718	695	795	1255	838	1340	285	1452	1853	796	550	781	969	607	388	2217	2449	534	1263	900	1627	1217	1129	349	947	790	1534	144	1774	249	889
CNTLN	137	300	221	338	517	276	295	246	127	205	286	263	112	153	547	245	256	116	217	446	184	189	130	201	153	264	167	236	588	339	353	127	361	202	169	303	192	245	217	442	240	54	24	251	65	19	329	122	79
EPHA3	424	116	524	297	511	280	370	656	84	205	384	73	60	136	588	254	306	73	408	667	147	316	154	255	151	215	190	367	816	378	265	96	686	212	227	332	149	389	142	166	16	81	80	182	60	30	53	19	52
HSPA5	10410	27812	31053	17972	29929	22129	26060	15370	17369	27828	15349	46145	14890	23910	47076	28286	22534	20525	15926	24060	27303	20917	25757	27657	26091	38750	33790	28681	15657	17705	22076	22314	31542	33573	20474	65500	25326	31851	35407	34983	49379	26536	14459	25215	34118	5277	43374	13245	11195
DSG2	20658	44057	25159	19570	11684	34440	28377	20284	32792	38822	10820	31068	14443	41909	27270	19268	13642	22827	19991	18464	22184	24799	41251	31815	19330	43372	30798	20633	3021	15885	18405	21657	13904	34667	31120	26889	23681	39801	41890	23274	19947	13512	15247	10491	26884	4864	16418	11595	6224
GEMIN8	534	472	549	416	699	693	637	604	344	476	469	373	202	340	676	481	367	583	639	354	403	625	518	578	459	703	665	493	585	373	609	524	672	611	481	684	584	556	503	490	607	310	743	1026	715	259	1622	303	635
OFD1	1084	1934	1624	1582	926	2063	1317	939	1329	1649	661	1340	777	1373	1222	1032	756	1442	1354	823	1213	1862	1823	1103	843	1956	1557	950	641	1145	1698	1222	703	1738	1378	1021	1506	1835	1490	892	1135	498	1049	1482	2135	352	5676	609	1275
GPM6B	217	473	523	1197	1969	723	655	902	267	787	1691	216	239	543	1512	547	915	189	206	1585	837	286	622	611	431	456	222	545	2684	1230	1673	166	2496	330	702	657	309	392	329	190	58	20	33	102	69	26	208	22	237
PREX2	168	469	291	351	486	509	672	204	177	361	307	154	135	141	471	465	304	170	302	465	252	280	217	247	148	346	268	363	536	463	458	160	291	378	307	308	272	207	349	377	46	47	38	87	40	19	30	33	45
WDR37	818	2204	1660	1383	1318	2089	1360	943	1183	1784	715	1473	578	1473	1138	891	894	1101	1173	1151	1350	1426	1533	1453	753	2221	1766	1300	731	1060	1314	1327	685	1852	1519	1263	1502	1800	1654	960	1071	481	274	823	928	136	609	446	461
YTHDC2	756	2342	1837	2361	1322	1751	2063	1068	1661	1926	725	1919	1075	1382	2373	1486	1098	1024	1099	1218	1443	1384	1610	1194	1117	2169	1745	1568	848	1162	1682	1432	1005	1848	1305	1895	1547	2000	1955	1606	1728	944	735	1053	1021	304	1715	496	457
CTPS2	889	1798	1369	1532	1014	1665	1540	1255	684	1566	701	1184	627	823	1580	1076	882	1090	1268	942	1015	1120	1254	1337	865	1731	1396	1182	1078	1059	1263	1042	906	1673	1208	1122	1345	1586	1739	1812	1361	918	2004	1608	2383	614	4463	1165	1678
ATP6V1H	1409	2715	1679	2253	1563	2492	1905	1848	1366	2405	1450	2247	938	2363	2314	1325	1449	1680	1635	1534	1556	1902	2908	2348	1393	2651	2105	1707	2051	1982	1728	1734	1938	2747	1808	2468	1672	2460	2246	1838	1240	1192	1331	2495	3070	782	6110	1458	1091
POLR2B	2585	6241	4839	4755	3584	4966	4216	3815	2731	4993	2780	4737	1968	3030	5115	3084	2850	3263	3493	3672	3645	3894	3787	3806	3287	6056	4506	3656	3773	3308	3305	3765	3759	5277	3493	4954	3955	5293	5296	4680	3943	3274	2733	4565	5000	981	6212	2092	2629
FAM214A	1130	2383	2313	1632	1016	2250	1658	1422	1416	1565	920	1240	1015	1562	1751	736	1020	1478	1657	1161	1377	1699	2429	1616	679	1976	2128	1096	1048	1612	1399	1696	864	2132	1323	1564	1522	1967	1584	959	708	388	309	728	906	112	664	410	562
ARAP2	464	1134	817	1850	750	891	910	727	724	1035	371	1449	602	1194	930	855	449	742	522	914	1248	761	1139	882	624	1418	920	656	265	585	968	1053	598	1317	881	836	826	1158	1085	1307	1478	745	400	819	990	155	689	346	590
TPR	1857	6641	5199	4226	4584	4990	5543	2555	2927	4329	2212	4283	1997	3037	6118	3286	2832	2814	3435	4558	3776	4247	3614	4015	1493	6029	4920	4893	4790	3368	4412	3734	1941	5149	3835	3475	4130	5064	5524	6198	5570	3001	1674	4789	7174	502	6461	1698	2111
CP	365	513	846	298	1304	1085	1295	528	443	393	355	270	105	151	1772	717	751	256	1294	889	396	497	813	522	191	654	475	420	464	547	1233	348	708	735	379	757	599	518	973	650	34	59	12	52	8	1	12	12	27
KATNIP	830	2284	1703	1442	1240	1728	1934	896	1230	1713	574	1585	604	1637	1659	1244	1007	1130	1158	1207	1571	2114	2013	1652	551	1844	1895	1535	866	918	1545	1393	543	1775	1366	1345	1594	2027	1486	1491	1495	523	342	993	1159	178	2259	316	493
DTNBP1	868	1218	958	1821	867	1083	822	1088	957	1191	684	888	393	1076	942	815	690	891	801	780	976	889	1348	1163	789	1590	1026	798	919	999	933	993	1309	1800	1206	1173	871	1327	1138	1075	913	480	526	1293	890	235	1792	558	387
XK	2222	4440	2519	2826	1377	3972	3027	2937	2717	4640	1880	3878	1914	3518	3047	2446	2065	3007	2758	1955	2478	2708	3713	3477	2629	4877	3355	2336	1377	2281	2373	2422	1932	4266	3396	2666	2753	4154	4140	2133	1093	274	2540	1009	2329	491	1622	1735	1626
ANO2	13	57	31	40	59	56	64	20	29	35	30	39	8	29	64	57	74	26	33	78	52	33	50	51	35	57	23	55	63	56	92	21	43	57	36	64	58	27	44	44	30	8	9	67	12	11	6	8	9
C12orf4	566	966	782	643	724	788	734	887	488	782	469	704	369	545	965	623	574	647	717	538	612	586	667	636	1203	872	785	637	579	592	688	567	1285	857	565	1018	579	810	828	632	701	419	580	1472	565	148	640	433	378
SCML1	366	840	449	613	522	720	885	494	377	480	306	439	335	216	731	438	370	337	557	409	391	660	345	395	565	547	477	599	334	409	772	367	690	495	423	398	505	623	545	995	713	474	1059	1316	1217	472	3363	418	1712
WWC3	572	1845	1461	1212	1937	1426	1475	886	1407	2090	1080	1224	763	2074	1803	1049	1340	747	855	2197	1520	1432	1538	1572	774	1920	1396	1600	1990	1607	1723	1260	994	2488	1343	1081	1306	1151	1377	2755	1424	257	987	1297	1301	308	2670	665	801
ARHGAP6	132	292	248	409	1323	665	484	500	187	281	765	178	144	510	1244	270	782	168	457	1508	215	312	258	549	236	301	251	650	1975	964	694	200	827	295	411	569	274	270	347	171	163	34	82	87	325	14	50	22	562
FAM184B	38	107	42	13	12	127	64	24	54	72	20	128	29	38	29	72	36	100	17	18	72	40	29	57	31	84	68	51	16	26	53	31	7	57	60	16	52	57	61	7	15	5	19	13	249	0	143	10	11
MAP4	5098	13755	11216	14169	20347	13925	13829	10467	6990	12980	11390	11324	4498	11186	22790	11011	12119	7053	9808	22616	11579	10908	11584	15353	5527	15457	11148	16364	32746	14706	17544	8167	13003	14395	11517	13754	10977	13159	12739	16331	14075	5727	5576	9299	14448	1994	13842	4408	4479
GOPC	1493	3462	2249	1552	1356	2371	2411	1601	1720	2264	1179	1905	1177	1907	2676	1916	1581	1630	1888	1283	1820	2093	2985	2097	1291	3383	2543	1659	1351	2116	1928	1956	1255	2632	1695	1896	1921	2347	2956	2140	1687	1169	1022	1336	3457	409	3003	1389	943
ROS1	46	151	69	40	35	71	69	94	103	61	43	56	38	36	36	65	13	98	44	24	37	73	174	48	18	91	208	48	13	77	89	44	20	79	97	34	68	73	116	3	6	19	31	6	26	0	478	5	0
USP28	808	1474	1348	1038	1242	1407	1495	1163	571	1279	743	1116	540	665	1314	714	1004	960	1075	885	976	1026	871	988	948	1472	1005	1180	1331	865	1465	1068	909	1483	1114	818	1045	1147	1378	1295	1689	761	852	984	1247	194	2054	480	794
HDAC9	536	1336	825	411	503	639	537	604	963	1040	594	737	469	837	389	269	531	916	393	646	639	388	1128	522	361	1284	953	620	686	539	486	877	644	1218	725	646	623	731	740	284	57	115	51	224	57	40	39	148	119
TSPAN17	2527	3397	2546	3148	1812	2521	2880	3003	1754	3672	1092	3075	1128	2501	2195	2345	1716	3560	2271	1779	2520	2630	2724	3240	3070	3845	3159	2532	1011	1417	2748	2456	2685	3290	2840	2647	2808	3336	2665	1837	3067	2037	1653	3156	2750	756	2864	1353	885
NOP16	417	644	434	365	507	541	482	589	412	613	257	628	290	280	1333	865	346	488	443	402	476	566	488	501	1082	727	733	650	227	423	809	542	639	665	323	1002	531	784	641	1052	791	507	952	1374	1361	565	2375	604	692
CC2D2A	255	521	285	494	1419	676	574	693	289	465	886	193	170	440	1065	417	627	256	501	1098	278	370	322	612	320	403	332	609	2524	889	844	190	828	438	530	455	351	380	435	833	145	245	137	406	325	51	195	111	353
RRM2B	1273	2616	1892	1791	1064	2188	2177	1832	1002	2089	1059	1684	1009	998	1512	1408	1331	1499	1297	1046	1380	1315	1333	1370	1506	2254	1960	1328	1037	1553	1659	1291	1240	2177	1901	1209	1514	1634	1908	1361	1948	750	1182	1781	2066	323	3061	1088	1866
ZNF800	763	1634	1202	1490	757	1347	1115	935	1280	1237	671	1178	688	1145	1576	1489	746	821	931	808	948	1017	1361	1000	1082	1600	1541	1094	606	1028	1028	867	786	1657	1184	1119	987	1404	1449	988	931	639	1405	1142	1363	377	1618	858	728
TNFRSF17	469	1179	718	94	145	663	441	631	460	789	444	485	626	856	101	543	532	718	403	123	1235	314	301	730	1438	1299	1043	442	21	231	160	1222	347	1247	754	670	1000	568	1209	37	58	56	12	86	67	12	13	162	99
SNX29	543	1452	1603	879	1781	1440	1131	743	726	973	1068	872	341	934	1277	653	973	640	868	1368	1085	907	1004	1139	462	1504	1264	1062	2004	992	1190	1140	734	1974	1068	1109	1265	995	1263	1046	1082	253	295	718	402	93	655	229	241
LMO3	103	222	141	875	3002	884	444	1972	334	555	3220	226	317	1201	2311	175	1606	101	809	3282	178	316	391	1133	406	261	101	1454	10934	3010	1436	58	3252	243	788	1049	152	360	153	302	9	6	39	5036	173	15	10	26	35
MRPS10	1304	2304	1845	2003	1489	1754	1538	2306	1361	1888	1208	1923	976	1599	2651	1450	1389	1445	1249	1431	1434	1348	1825	1541	2985	2093	1656	1388	1629	1686	1713	1566	2523	2193	1419	2647	1468	1950	2207	1813	1508	1162	989	1762	2091	743	2691	1404	922
RSF1	1064	2916	2293	2084	2016	2688	2484	1396	2048	2406	1421	2150	1246	2105	2354	1555	1541	1614	1586	2033	1668	1993	2483	2151	814	2851	2185	2336	2648	1822	2297	1686	1179	2883	2142	1492	1971	2315	2726	2831	2060	1224	897	1425	2482	282	3362	802	1276
VPS13D	1826	6671	5734	4212	4556	5852	6506	2087	4379	5821	2378	4933	2184	4530	6814	4495	2797	3057	2858	5509	4135	5366	5538	5170	1394	7101	4908	5766	4668	3212	5007	3827	2022	5850	4610	3867	4575	6221	5311	3121	3298	1593	923	2232	3141	202	3299	1022	646
CELF2	1432	3491	3392	2227	4136	3791	3349	2170	1743	2534	2717	2264	1149	2044	5224	2825	2782	1302	2166	4439	2728	2596	2109	2884	1215	3561	2530	3822	4779	3749	3839	2411	2173	4017	2664	2574	2749	3265	3026	3938	2402	524	1446	3134	2298	492	896	1053	1313
FAM120A	9502	25821	14696	11675	12032	20419	20332	13606	12417	20730	7711	21940	8422	14793	20697	15085	11886	14624	11194	10537	16070	16464	16465	17871	10073	23714	17980	15183	8127	11194	17590	15727	9985	21003	16313	19252	16401	22434	22209	12226	17134	6455	7189	15392	13460	2468	16739	6214	6832
R3HDM1	749	1821	1711	1049	1399	1490	1601	1099	677	1450	677	1348	616	757	1887	1150	939	853	1130	1156	1194	1126	922	1165	711	1620	1355	1416	1183	950	1476	1225	860	1575	1039	1435	1341	1551	1669	2050	1853	774	1247	1755	2259	325	2455	630	1066
COL9A2	385	447	589	144	187	465	440	390	227	304	127	171	339	225	243	241	314	640	878	433	373	944	362	630	128	525	770	487	66	199	766	750	229	915	415	414	656	323	370	2276	1845	114	135	403	1594	91	747	577	1086
KITLG	1653	3831	2221	1189	2684	3111	3852	2743	1571	3166	3507	2684	1723	1968	3277	1510	2483	1644	2506	2747	2112	1779	1983	2676	2736	4060	3140	2785	5683	3474	2793	1519	2849	2848	2816	2636	2473	2283	4144	1871	1782	1018	1094	1500	1813	339	384	890	1312
ERCC8	347	581	462	283	299	553	486	457	255	523	271	397	174	233	464	397	295	334	452	318	384	384	295	382	533	553	463	397	373	341	454	331	410	377	350	417	388	445	464	414	436	339	291	464	736	195	622	338	311
ADAMTS6	15	14	28	14	108	26	37	21	15	16	33	11	8	8	86	19	16	5	24	28	26	21	34	16	11	22	12	37	69	46	71	21	17	22	11	35	26	22	12	111	77	82	42	96	48	22	43	24	51
H6PD	2624	9076	5962	8958	5077	8028	7440	2850	3907	6701	2639	4936	2957	5749	5752	4944	3158	4007	4955	4577	5017	5629	4973	6599	1887	8306	6057	5891	4532	2600	6818	3471	1835	6600	7387	4540	6628	6916	7719	8244	6345	2054	1999	4955	5776	645	5682	2007	1165
VAMP3	4941	8048	4665	9025	4502	7489	5190	7119	4586	8189	3882	7392	3087	7901	5444	4476	4506	6662	4918	4155	5396	4733	7441	7702	5759	9151	6238	4195	5049	4976	5185	5792	5905	7836	6611	7449	6077	6141	7837	4777	4548	3708	3642	4759	4830	1457	5755	3323	1696
PER3	362	1239	824	1292	1695	506	372	522	1318	1099	1539	456	283	1211	1184	327	1491	638	804	1453	820	349	864	1448	543	1363	875	1145	5810	1006	444	488	663	1118	884	854	737	591	763	297	229	90	156	140	212	70	186	174	94
UTS2	23	3	16	76	2	7	2	18	4	4	0	4	3	2	5	8	5	79	152	4	3	3	10	13	8	5	12	14	2	5	6	12	6	10	10	11	6	190	6	103	3	16	6	8	5	7	4	3	3
TNFRSF9	38	46	278	16	77	35	44	47	67	46	46	311	74	66	35	43	51	47	30	29	98	59	116	31	39	136	130	85	13	62	68	183	56	260	15	243	114	54	51	203	225	90	86	59	55	10	126	35	55
EPN3	1444	1774	1886	317	623	1598	1907	1422	486	1152	397	1368	387	1195	1794	1003	747	1271	1738	748	1760	1863	2523	2352	750	1791	1771	1382	110	779	1516	1162	779	1722	1332	1606	1826	3489	1311	817	1357	1605	598	2009	1624	203	3304	377	446
LTBP1	1075	2634	2586	1624	3553	3156	3753	1203	1951	2979	2352	1248	996	2336	3932	2014	2434	742	1417	4223	2270	2221	2949	2339	830	2951	2338	3537	4962	3326	3078	1128	1866	2708	2240	3437	1984	2722	3358	2887	694	441	1130	3130	3598	393	1645	1035	713
RCN1	856	1266	972	726	1608	1088	1547	918	619	1502	667	1874	810	973	1707	1091	895	1037	1077	918	1403	877	1009	1265	797	1838	1213	917	896	873	1657	1224	1382	1699	868	1289	1208	1447	1607	3444	1370	1958	2628	2229	3748	762	8241	1524	2207
ELN	778	839	1450	1259	3026	1674	2484	881	808	1353	1215	482	436	623	3111	1970	1382	503	804	2419	1448	1305	1232	2115	630	1466	825	3119	3606	1765	4660	501	804	1416	1492	1855	1114	903	808	9644	466	409	731	2326	1048	608	2521	413	449
RFC2	863	1633	1125	1028	964	984	1015	1103	613	1410	689	1707	292	716	1652	918	865	1000	626	612	1065	844	993	799	1523	1568	1124	750	648	777	1188	965	1538	1472	803	1773	1001	1304	1416	1396	1423	718	1086	2080	1373	302	3590	630	520
ARID1B	2090	5755	4980	5899	3961	4981	5403	2765	2631	3803	2096	3255	1790	3119	4632	3399	2856	2833	3382	3524	3221	3978	3967	4196	1590	4978	4551	4250	4090	2970	4354	3089	2115	5558	4078	3131	4288	4537	4645	4695	5286	2258	1685	3419	4382	564	5204	1637	1815
CLPTM1L	4042	8891	7096	12517	4541	7358	7076	4961	4177	8523	3042	6054	3158	6910	7105	5485	4771	5813	4683	4398	7069	6126	7287	8369	4532	9804	9292	5983	2622	4127	5170	6914	4074	9635	7110	8370	6580	7791	7579	5521	6828	4073	3389	5402	5026	1807	14669	3154	2736
NEDD4L	5450	12361	9524	9647	4488	9945	6465	4892	5152	8027	2914	6600	2531	7129	7242	6467	3897	5042	9624	5167	5691	8378	16292	8689	3080	10317	8938	6631	3295	5596	5682	5598	3320	9755	7299	4871	5904	8197	8344	2473	4692	2175	2240	2412	4663	510	6581	1796	1229
FOXP3	48	48	98	22	111	34	26	105	40	78	22	62	33	40	30	38	76	107	24	33	107	56	65	23	27	83	94	54	12	69	87	123	36	241	62	193	98	79	51	158	195	54	58	201	76	25	95	54	33
PPP1R3F	37	65	78	96	137	102	106	88	59	58	96	33	38	102	146	72	133	65	75	134	87	60	73	116	54	79	66	98	277	126	161	50	120	122	47	98	57	70	66	67	29	16	109	47	26	10	84	27	17
HEXB	6606	9363	6350	7860	4888	9019	7090	6582	5247	10325	4113	6896	3874	6864	7244	4608	4906	6819	6028	4116	6178	5858	9041	9055	6557	10745	7911	5552	2784	5689	5354	5948	4850	9793	6598	7675	6707	9828	8797	6840	4666	7526	5432	9374	9658	3347	7539	4894	4074
PTCD2	223	484	404	280	437	390	444	363	205	387	277	237	138	194	416	250	303	249	332	346	295	269	223	260	250	415	317	396	473	342	425	279	357	331	281	329	348	349	448	434	406	232	247	455	668	174	965	193	333
NEXMIF	36	168	104	72	131	197	211	71	71	140	165	87	31	110	180	92	126	45	61	251	60	89	50	109	26	124	155	141	606	270	160	29	105	124	155	82	67	112	95	29	0	1	3	8	6	0	5	7	5
JKAMP	1585	1978	1431	2052	1193	1927	1509	1482	1421	1900	1144	1712	993	1563	1826	1228	999	1319	1408	882	1338	1540	2577	1520	1522	2136	1684	1185	1008	1331	1227	1360	1597	1845	1671	2149	1589	2726	1705	1230	1779	1057	704	1532	2045	263	3001	916	591
DKK3	1379	2531	1988	3282	2615	3477	2933	1933	1316	2783	2636	1043	913	2430	2109	2258	2561	1379	1288	3082	3106	1387	1422	2527	1372	2931	1904	2228	4624	3212	3032	1055	2585	2608	2173	2759	1635	1944	2101	5271	845	940	930	2461	2017	636	1304	502	638
ARHGEF5	935	2259	1174	2919	842	1693	1537	813	1745	2016	499	2202	948	2768	1878	2038	943	2041	848	1001	1629	970	3453	1632	651	2477	2453	1391	313	905	1453	1614	550	2674	1638	1730	1368	2356	2141	938	1005	541	1001	1867	1102	174	1445	418	427
NFE2L3	461	757	423	345	697	658	608	518	555	793	333	1275	470	857	652	598	552	429	310	304	935	407	800	430	412	1219	852	413	109	292	773	686	610	1083	561	759	751	721	865	2538	3339	2084	4281	2844	4562	1404	7411	2219	1834
MCUR1	1638	2996	2323	3774	1444	2600	1708	2030	1896	2482	1093	2676	1065	2377	2959	1762	1302	1683	1893	1260	1859	2078	3564	2630	1752	2965	2303	1685	938	1572	1970	1894	1904	2930	1803	2844	1737	2556	2417	1628	1454	1203	1099	2447	2162	691	2115	921	1174
LIMA1	15154	31307	17673	27396	8790	22912	20168	16076	22559	30090	8003	27316	15880	28104	20426	15552	11348	22067	13809	13728	17098	19103	34946	24280	15181	31556	23911	15711	3759	13713	15823	17722	10906	30133	23084	20214	18816	28910	25708	12670	5135	7203	8015	8366	7781	1659	6115	7078	3312
LETMD1	2133	4124	2337	3328	2378	4101	2798	2897	1398	2625	1493	1943	1182	1645	2094	1486	1770	2703	3082	1388	2094	2496	1924	2612	1338	2936	2784	2134	1773	1841	2942	2427	1461	3032	2947	1603	3242	2257	2996	2316	4011	1472	2447	2668	4485	604	4532	1697	1737
SLC4A8	50	101	172	260	113	65	102	40	86	54	38	69	27	57	63	52	56	28	84	71	113	84	59	66	24	66	92	68	85	75	188	103	45	122	43	65	79	73	49	415	411	70	69	249	277	46	465	136	193
LAMC3	102	1269	272	27	89	1026	473	72	274	479	130	240	240	524	253	483	346	457	191	192	399	400	203	605	273	852	586	282	63	182	470	526	131	574	432	383	404	142	752	183	150	64	34	143	46	36	141	24	31
PTGER3	111	261	185	390	714	410	330	341	163	318	522	122	158	237	440	163	708	162	289	559	151	185	219	285	229	201	134	593	1521	765	619	51	602	231	278	291	147	221	130	541	28	33	89	167	274	61	110	39	22
TNIP3	21	23	38	10	1451	14	27	39	19	28	22	60	13	69	35	33	9	39	39	15	102	21	44	26	22	41	49	43	6	14	59	77	667	65	30	1582	20	91	37	347	71	35	14	22	16	24	16	17	7
MAPK9	1640	3588	2965	2905	2030	2861	2461	2500	2040	3290	1625	2970	1251	2792	3262	1932	2118	2302	2394	2293	2357	2525	3180	2979	2077	3285	2717	2463	2569	2199	2363	2330	2279	3325	2775	2668	2350	3512	3368	2065	2507	1301	1247	2172	2957	714	1839	1339	1191
COL23A1	63	181	68	261	40	230	129	34	92	169	101	46	70	112	43	141	202	81	31	42	228	87	94	47	158	143	141	24	37	31	160	113	65	116	86	117	143	76	114	87	49	34	10	36	8	13	8	11	11
BCAR1	4568	9610	5645	9860	3948	8034	8213	4893	5357	8370	2396	7959	2958	9063	7010	8114	4520	7640	3868	5263	7292	8013	12228	10392	3751	9468	10372	5864	2916	3783	6330	6249	2679	9927	7205	8287	6669	9609	7336	5046	5567	2190	2172	3923	3921	1052	7297	1336	1256
FAM160A2	2839	6403	4003	5073	2567	4864	5480	2865	4616	4551	1475	3544	2287	4205	4946	4718	3077	4409	2933	2681	3528	6693	6173	4501	2902	5696	6316	3596	1651	2723	5170	3454	1602	4693	3863	4551	4148	5562	4635	2768	2616	1377	1935	2302	4135	610	5406	1228	1236
HERPUD1	6838	13905	10663	7758	5342	13711	6790	8026	7813	10376	5458	8566	6118	10290	8031	5144	7223	10540	8504	4330	10834	8925	9468	11583	10315	14132	13713	6834	3144	5692	4925	13386	8015	15967	8210	12903	11100	9798	11694	4440	9025	3748	2571	3739	3849	1263	6592	3086	3054
HOMER3	106	212	116	175	240	226	218	162	80	166	128	90	63	191	118	114	130	166	154	171	189	99	90	241	109	248	192	149	241	133	128	184	124	232	150	175	184	139	167	254	80	144	210	107	202	33	818	69	48
RAD51	505	958	706	239	430	629	630	536	258	641	243	957	144	315	1154	471	275	452	360	245	501	382	390	424	577	809	633	437	74	383	575	490	682	658	324	857	443	1092	759	856	826	415	330	1047	852	186	1078	309	249
POLQ	121	473	381	85	255	236	409	123	199	274	76	424	97	97	680	230	139	133	114	122	197	249	208	134	166	272	295	317	25	178	384	264	128	215	85	353	260	505	291	888	511	282	156	692	564	138	777	121	286
PIK3CB	1947	4323	2914	4491	1971	3751	3194	2181	2765	3751	1395	3922	1880	3930	3438	2113	1968	2821	2270	1853	2617	2709	4277	3545	1363	4594	3129	2419	1159	2256	2449	2580	1909	4429	3362	3342	2794	4085	3990	2333	2361	1581	1376	2941	2797	669	4921	1421	1396
CYBA	8130	11924	10287	4809	7229	9392	11193	8084	5943	12168	4314	9646	3731	8823	8731	8417	7681	14236	7386	4459	14921	9022	9329	14198	11520	13840	14558	6938	1644	4347	10614	12925	10461	13027	8250	10818	11796	18061	11516	9282	8492	925	6722	10034	5952	4793	17928	7400	4243
THOC3	425	421	456	275	313	393	512	479	248	474	264	454	145	336	490	563	220	430	576	241	405	314	273	538	455	422	451	212	213	272	552	252	422	374	244	520	311	505	464	560	548	249	325	775	966	152	1286	251	286
HEBP2	3697	4638	3063	3131	2784	3813	3409	4922	2754	4412	2359	3575	1920	4616	4022	1611	2431	4379	3848	2708	3095	2917	5358	4626	3684	5215	4019	3049	2683	3054	3471	3306	4972	5180	3386	4697	3714	4216	4317	2664	4272	3027	2479	4093	4837	1409	8228	5205	2029
MPHOSPH9	302	798	691	289	547	647	737	493	307	471	280	632	230	244	655	359	409	395	446	309	547	517	389	370	448	598	572	646	416	390	628	535	415	572	322	494	555	679	691	919	663	348	357	966	528	142	435	276	385
PLEKHA5	967	2216	1564	1795	1112	2016	1651	1310	1066	1707	870	1345	827	1217	1732	1172	1022	1087	1510	1200	1195	1278	1319	1401	1048	2133	1617	1278	960	1344	1605	1120	929	2098	1538	1156	1561	1594	1970	2860	774	855	1201	2247	2983	293	2370	981	1322
PRSS8	13545	25351	15357	26408	8313	21187	19276	14581	16167	27808	7473	22417	9475	32449	13224	11237	11251	23109	13660	9424	19318	19216	40157	28940	11090	27997	23477	13440	1799	10941	16263	15211	9647	28941	23159	20797	18677	23744	23069	5745	7281	2813	5503	6622	9960	2241	21848	3796	2442
SIKE1	1243	2323	1637	1588	1173	1950	1588	1596	1269	1834	1034	1436	881	1500	1743	1258	1094	1277	1432	1173	1228	1323	1735	1381	1712	2064	1805	1393	1184	1318	1474	1161	1606	2028	1395	1567	1318	1707	1958	1309	1425	1251	874	1164	1746	403	1747	681	1155
RRP12	436	1420	1550	1249	1231	1190	1228	681	611	1323	462	1017	435	614	2129	2008	927	834	729	1652	1222	1058	755	1225	816	1907	1736	1525	552	615	1369	915	575	1635	1122	1979	1333	1350	1342	2548	2647	641	1303	2452	3100	643	4308	640	1117
FNIP2	2767	7715	3423	2498	2190	5489	3876	2643	5473	6206	2002	4243	2162	5052	4624	2835	2493	3429	3199	4001	2428	3161	8951	4762	2563	5451	3753	5116	1963	2410	3324	3742	2050	5561	4696	3289	3472	6024	5005	2880	2136	1292	928	1830	2562	341	1752	939	1329
MSMO1	1707	3691	1623	4298	4127	1686	6636	2160	2916	3828	957	3115	1525	2558	7084	2411	1227	2281	1555	7427	3005	1798	5712	1662	1689	4165	2302	2467	1024	1669	2244	1736	7109	3643	1490	2671	1412	5186	3303	2636	2534	4140	2975	4581	7400	1685	11051	2085	3068
TTC17	1941	4631	3561	3266	2460	4232	3338	2149	2271	3165	1508	2256	1554	2602	2931	2534	2009	2716	3220	2222	2356	3566	3276	3251	1851	3936	3866	2561	1971	2224	2728	2269	1476	4173	2730	2212	3391	3076	3963	3606	4947	1868	1771	3249	4866	858	5749	1589	2352
ALX4	0	1	3	0	3	1	3	1	10	6	0	4	1	2	1	1	2	1	0	7	2	4	0	3	0	1	2	4	3	1	5	0	0	0	4	4	9	1	1	3	0	0	1	1	0	0	1	1	0
FSTL4	14	28	33	35	13	27	24	22	16	24	14	12	11	24	29	33	20	34	43	25	19	33	31	29	14	36	33	5	33	9	12	18	13	30	20	18	10	21	11	82	4	2	6	21	68	43	104	3	3
FOXN3	2213	6114	4293	8556	4073	6318	4099	3360	3957	5037	3437	3216	1822	3893	4589	3087	3551	3601	3200	5182	2784	4349	4823	5230	1901	5441	3983	4681	7525	4023	4013	3014	3304	5926	4598	2798	3923	3904	4397	2557	2460	1004	755	2500	1618	222	2490	1110	783
METTL24	18	25	27	249	288	79	49	161	28	48	199	34	28	97	214	35	230	21	67	360	27	66	20	142	59	34	34	160	836	182	150	20	312	44	89	58	37	30	27	26	3	3	3	5	4	0	5	3	4
AKR7A2	3399	4625	2662	4705	2314	3848	4075	4209	1850	4424	1855	2762	1443	3043	3011	2128	2530	3986	2943	1862	2830	3433	2885	3649	3256	4256	4317	2466	1693	2268	3479	2923	2275	4469	3727	3000	3876	3943	3885	1828	2962	1329	1738	2942	2110	417	3304	1772	434
MRTO4	1377	1763	1623	1277	1461	1516	1540	1761	793	1512	839	1429	538	879	2566	1620	955	1451	1325	1268	1274	1404	1069	1477	3075	1910	1525	1341	747	1032	1868	1172	2413	1937	1195	2564	1252	1713	1544	2836	2619	1675	1599	3532	3240	514	8164	1380	729
NNAT	12	41	59	313	1506	127	89	517	64	131	1169	101	57	299	1480	29	719	12	195	646	33	106	149	317	117	38	45	194	3362	869	288	11	1070	34	145	164	22	112	27	46	24	3	14	19	33	3	38	9	30
USE1	674	1228	742	878	695	880	778	867	481	788	534	675	287	857	743	775	650	1070	591	545	779	820	1005	1023	1062	1088	1054	505	645	604	920	654	828	1024	839	1066	676	795	935	641	637	272	608	773	950	227	1892	395	297
MCF2L2	31	88	66	62	57	65	63	52	110	86	45	35	34	102	86	67	51	38	41	94	59	59	94	71	29	90	66	53	60	62	92	58	55	80	51	54	63	73	65	36	19	8	14	22	27	3	15	15	8
NRIP2	154	370	252	174	348	356	639	237	145	263	213	79	89	154	257	304	237	191	288	275	254	262	247	271	109	302	200	284	386	290	474	139	180	370	334	251	362	219	230	209	146	48	99	427	177	11	246	34	100
LAMA3	2625	7568	5335	11750	2737	4449	2922	1407	10133	11683	1881	8019	4253	14248	5223	11999	2408	4115	1231	18703	9333	4638	10096	7275	2549	17969	12406	2873	859	3144	3266	5234	1040	6979	5520	7152	4513	11513	9098	10936	3802	1842	4589	2288	6261	705	733	2651	1483
AP5M1	2733	5495	3369	3611	1945	4769	4065	3600	2857	5096	1683	4172	2432	3170	3482	2951	2825	3714	2914	2453	3108	3195	4246	3584	3701	5646	4103	3539	1685	2611	3458	3013	2492	4800	3431	3748	3515	4728	5145	1732	1704	1291	1414	2019	3166	356	3894	1723	904
ANAPC4	721	1429	1037	1084	862	1142	991	948	892	1095	645	905	591	767	1106	790	719	810	835	740	858	1073	1039	796	809	1172	980	891	784	933	1106	950	856	1256	825	1016	930	1139	1124	1040	1306	624	529	1121	1583	210	1872	641	774
KCNQ1	2784	5705	4501	3915	2231	4531	4064	3617	1690	3930	1322	3039	1152	1651	3798	2604	2184	3855	3980	1789	3777	3778	2157	5796	2554	5842	4666	3268	484	1543	3899	2945	1944	4575	3703	2940	3835	4766	4579	5063	6913	2104	1340	7966	7526	1992	12906	1744	1986
TRAPPC3	2041	2758	2017	3401	2039	2593	2007	2997	1663	2952	1650	2493	1084	2651	2438	1587	1851	2518	1945	1724	2071	1961	3181	2784	3259	3347	2513	1905	1918	2005	2110	2170	3243	3264	2023	2887	2038	2734	2876	2026	1911	1850	1482	2308	2234	400	3890	1063	973
THRAP3	3115	9126	8749	6408	7422	8287	7434	4894	4861	7501	3909	7372	2775	5468	8387	6576	4820	4750	4992	6302	6339	7284	6769	7494	3410	9106	7258	5865	6357	6086	6752	5721	4272	8427	6399	6722	6250	7671	7940	8120	9017	3474	2805	5473	8040	864	8592	2145	2697
PHPT1	2288	3675	2619	2441	1907	3235	2197	3783	1216	2860	1526	1865	756	2178	2783	1725	1444	2951	2154	1521	2684	3225	2885	3108	3056	2851	3683	1995	1967	1736	3069	2482	2608	3576	2374	2761	2564	2599	2530	3066	1995	1281	2018	3126	3532	774	7753	1098	1332
ENTPD2	464	1698	1095	2165	363	1419	689	1048	734	2282	524	276	265	1506	1140	1590	546	1579	1001	377	926	1610	1079	1295	582	1156	1405	675	421	631	1016	607	405	2487	1361	683	1831	1437	1462	1238	1145	948	1254	898	1631	702	1701	499	180
LY75	986	1815	976	2270	460	1363	1409	773	1139	1372	397	1315	866	1486	1348	901	553	726	925	549	1403	1103	1773	1559	576	2229	1184	1180	70	1097	1053	1412	771	2070	1269	897	1033	1689	1840	1356	1506	944	896	1493	2104	457	1794	1126	1490
ARID4B	934	1883	1851	1562	1592	1690	1758	1256	1206	1496	977	1502	997	1307	2274	1159	1005	1127	1391	1479	1209	1616	1726	1169	709	1767	1487	1662	1281	1474	1556	1477	1112	2048	1227	1285	1485	1731	1860	1819	1314	869	683	1654	1727	264	1080	817	913
OPN3	176	795	253	148	70	617	288	147	490	1112	140	439	323	750	192	126	250	549	113	149	407	222	812	510	284	794	656	113	69	271	218	234	115	1058	517	235	371	269	667	67	32	92	119	110	67	21	128	120	46
SDCCAG8	536	884	672	749	644	830	622	676	372	690	391	529	288	440	583	490	424	596	636	458	528	622	560	602	655	863	678	532	488	517	564	480	700	774	653	540	593	616	681	849	654	439	336	759	773	111	1114	389	362
PTPRN	49	173	115	286	412	208	228	130	138	132	376	101	59	301	220	110	292	42	210	333	250	118	138	245	85	167	41	132	757	395	923	48	303	242	179	206	103	214	70	163	5	4	10	58	14	33	25	8	1
HHAT	307	595	367	346	330	540	461	369	191	529	249	312	212	300	275	406	258	358	383	294	287	418	331	451	251	494	486	290	286	301	427	299	199	634	565	197	368	450	472	254	210	256	177	161	425	27	435	166	143
KIF1B	1311	6425	3769	5226	3999	6336	5224	1883	5076	8307	2563	6292	2489	5631	4820	3870	3635	3353	2268	4660	3995	3890	5244	4094	2090	6034	4418	4362	5364	3623	4475	3177	1741	6026	5395	2850	3729	4954	5853	4350	2755	1769	1369	2636	3362	246	3461	1216	792
FOXC1	65	93	92	138	158	118	256	47	55	146	118	47	44	100	298	345	68	43	89	156	126	78	80	145	52	110	102	122	219	209	181	34	57	204	182	100	86	112	120	231	101	110	78	113	81	6	33	191	45
TBC1D22A	2091	4123	2738	4127	1845	3816	2677	2361	2665	3493	1201	2987	1199	3410	2279	2428	1884	3357	2099	1516	2534	2626	4319	3246	1816	4288	3924	1977	1318	1758	2854	2813	1358	4849	3391	2880	3110	3576	3278	1771	2134	1111	1100	1926	2125	437	3381	815	766
SYNE2	3590	17700	11051	4638	5112	12783	13988	4685	5785	10107	3214	8489	3664	5104	9245	8299	4544	6210	6770	5732	7964	11612	7385	9284	2237	11698	12464	8871	3286	5552	10266	6411	1707	11135	9268	4404	9190	11217	12142	8187	6799	2303	1968	6937	6235	293	9868	2102	1710
PLEKHH1	1150	3558	2738	2503	1367	2807	3589	1286	2295	2958	687	2602	1389	1579	3225	2697	1320	2012	1797	1192	2135	3376	2723	1810	1153	3426	3214	2673	375	1215	2744	2156	772	2276	2081	1725	2545	3402	2873	1635	2149	337	1163	1724	3627	254	3684	635	1014
ATP9A	4592	16478	9395	11368	4647	13681	11002	5567	10850	14806	4190	8177	5590	12439	5973	7471	6286	9467	6535	6570	7532	9025	12944	11786	2904	17895	12197	6693	4788	7621	7679	6656	2773	15187	13383	4478	9648	12131	14486	8000	8106	6955	5347	14515	7920	2124	19848	4812	6194
CBLN4	0	11	0	12	8	15	8	4	4	7	5	2	3	1	0	9	5	5	1	5	4	5	7	1	4	6	11	7	0	5	3	3	4	16	2	0	6	6	5	1	0	0	1	28	0	0	0	3	0
CHRDL2	29	19	80	56	11407	23	800	513	20	87	1051	67	78	345	545	33	775	18	363	1912	42	82	128	362	53	31	47	2386	2289	475	190	41	2169	116	54	2329	38	120	28	2506	41	56	173	105	110	13	95	32	69
FAM168A	1008	3075	2355	4955	3220	3238	3056	1642	1430	2973	1707	1965	1137	2020	2893	1709	2068	1591	1815	2878	2172	1992	1758	2536	1019	2915	2613	2304	4883	2367	2706	1778	1227	2890	2658	1825	2437	2207	2976	2446	2337	1525	1045	1722	1672	217	2798	714	723
RELT	123	216	328	98	185	134	119	124	95	129	65	167	54	80	263	188	130	144	74	82	222	144	201	83	159	196	242	116	36	79	166	286	189	293	73	339	258	138	142	544	268	122	205	381	193	59	446	39	115
GALC	1294	2910	2396	3569	1529	3124	2215	2060	1433	2636	820	1265	980	1583	1801	1695	860	1650	1165	1139	1217	2307	2708	1608	1293	2625	1664	1695	828	1647	1240	1045	921	2290	1992	1276	1660	2315	1925	3889	648	195	794	365	3649	413	3455	1860	177
NOP58	1123	1966	1798	1071	1289	1439	1532	1439	927	1531	736	1490	742	686	2713	1772	1049	994	1287	1346	1289	1305	887	1099	2077	2052	1592	1401	785	1009	1511	1438	1574	1748	1057	2137	1356	1712	1760	3011	2527	1176	1385	1986	4166	827	5136	943	1712
SZRD1	3995	6751	5273	7339	4810	5726	4942	6235	3789	6365	3361	6103	2084	6120	5980	4155	3808	5306	4036	4491	5343	4908	6531	6617	6182	7394	6513	4576	4802	4453	5153	4778	6464	7447	5363	6301	4786	6102	6183	5519	5910	3184	2475	5349	4014	1023	11717	1661	1037
KCNH2	208	450	458	1392	3003	745	624	1111	281	535	1760	313	254	972	2441	276	1835	230	581	3231	371	688	580	1681	234	407	397	1666	9485	2091	1609	246	1077	506	650	1383	445	571	305	463	64	168	696	840	223	135	632	133	205
CUL1	1949	3757	3075	3332	2826	3513	2869	2888	1807	3185	1954	3076	1429	2604	3755	2588	2188	2526	2488	3106	2596	2664	3117	3037	2786	3885	3175	2883	3369	2659	2722	2911	3083	3914	2513	3575	2586	3412	3449	3092	2724	2357	3972	5407	3048	829	6262	1580	1650
FAM114A2	532	985	861	1153	870	817	808	853	488	799	651	706	418	652	911	574	559	629	591	611	692	598	863	730	737	916	819	697	881	806	721	680	991	1049	661	938	670	801	913	708	624	691	299	537	614	192	768	449	239
CYFIP2	1136	2810	4235	1962	1353	1912	2268	1661	1245	2347	1039	1961	1008	2034	1669	1887	1459	2242	1184	1294	2896	1525	1886	1996	927	3141	3418	1969	1276	1757	2292	3115	1627	4785	2623	1953	3287	2538	2583	3391	2025	476	1685	1578	2371	393	2087	1101	1251
TAB2	3771	8281	4670	5657	4444	7753	5614	5379	4396	7061	3767	6316	2972	6360	5343	2824	4350	5626	4799	4593	4689	4265	7512	6270	3850	7922	5093	4367	5911	5550	4706	5362	4884	8327	6003	4745	5525	6484	7706	3083	3158	2686	2157	2919	2965	748	2538	2533	2176
GINM1	2198	2657	1741	2631	1787	2466	2091	2690	2559	2973	1685	2103	1459	3228	2029	1368	1751	2316	2008	1770	2062	1745	3830	2871	2165	3105	2122	1711	2395	2442	1784	1669	2268	3166	2099	1803	1690	2528	2740	1127	1233	1205	591	982	1377	295	1097	1291	490
EIF2AK2	1627	3457	2269	3711	3246	2909	3253	2087	2452	3135	1567	4052	1506	3058	3903	2765	1947	1942	2139	2698	2744	2186	3460	2535	1536	3912	2567	2776	2656	2545	4140	2549	2546	3429	2690	3492	2490	4078	3688	3456	4865	3404	1735	3097	3031	713	2882	1897	2259
USP36	868	2838	2153	2023	2321	2448	2071	1288	1408	2051	945	1386	806	1185	2986	3032	1241	1205	1764	1915	1756	2434	1397	1862	1197	2363	2574	1999	1499	1412	2218	1473	948	2645	2026	1927	2112	1768	1838	3054	3058	1359	1165	3047	2720	397	6375	843	1704
KMT2C	1481	6247	5416	4271	4356	4913	5335	1820	4449	4232	1834	3838	2103	3920	6007	3946	2691	2480	2414	5010	3550	4811	4487	3696	957	5573	4372	5429	4088	2839	4335	3318	1677	5135	3650	2691	4236	4651	4969	4160	3848	1396	1954	4060	2982	321	3401	1086	1550
MCOLN3	40	61	72	156	67	100	45	86	51	68	95	34	17	32	83	70	101	68	157	50	25	113	55	45	50	69	57	61	141	76	75	33	64	80	81	38	91	104	77	187	4	247	21	41	29	9	157	55	55
CCDC85A	19	25	32	25	37	22	37	23	13	10	14	9	5	8	66	24	22	8	95	52	17	26	15	31	12	20	8	24	52	12	38	7	64	23	19	26	15	19	19	22	1	9	3	23	4	2	0	3	0
PUM2	4602	11261	7688	7375	5434	9216	7960	6002	5351	8786	4203	7041	3934	6526	7051	4761	5255	6014	6024	5839	5993	6158	7807	7229	4121	10358	7513	6758	6594	6446	6759	5840	4453	9701	7610	5273	7174	8016	9244	5577	6735	4317	3515	5581	7790	1551	8611	3606	4571
MRPL43	2390	2556	1777	2456	1871	2226	2015	3569	1099	2182	1499	1715	838	1795	2134	1489	1579	2515	2123	1319	1793	1880	1997	2398	3844	2655	2288	1549	1764	1752	2029	1699	3145	2596	2183	2487	1818	2133	2243	1854	2194	944	1468	2762	2253	795	3118	1615	1148
ITIH4	3	3	8	1	6	5	4	4	3	1	1	2	2	1	5	3	1	0	3	1	1	6	4	2	0	0	1	1	5	2	7	6	4	2	1	1	3	3	2	2	3	1	1	3	1	0	2	0	0
ITIH1	4	4	8	2	1	4	7	9	4	5	2	2	3	2	1	2	4	2	5	3	4	5	71	0	1	2	2	4	0	5	8	2	4	7	2	2	4	0	1	4	1	0	1	0	2	0	1	1	0
HPF1	711	780	579	529	641	545	525	943	368	592	556	747	311	509	726	380	528	541	606	478	617	469	496	510	1075	638	513	605	814	729	540	457	1169	750	509	847	506	600	696	501	701	379	383	715	700	133	947	471	330
ZFR	2510	5211	4522	5169	3829	4795	4108	4441	2804	4115	2710	3921	2066	3282	5611	3161	3333	3051	4024	4158	3191	3443	3944	3805	3534	5658	4064	4220	3868	3912	3437	3139	4077	5291	3777	4155	3988	4260	5410	4448	3498	2802	3070	4366	4821	1270	6345	2421	2425
ZNF280C	84	182	179	101	153	134	135	127	96	100	94	105	65	74	193	77	113	97	145	107	99	104	113	110	82	154	147	148	127	95	155	88	139	147	79	121	111	135	131	255	283	146	273	333	336	80	374	158	330
NPFFR2	6	14	12	6	7	1	5	11	0	2	0	1	0	0	7	1	6	2	7	5	0	6	4	3	2	4	4	6	4	10	1	2	6	9	6	8	4	13	6	6	0	3	5	19	0	0	0	0	0
PHF21B	1	3	6	6	5	5	10	2	1	1	12	2	3	2	2	2	2	1	6	1	1	8	8	4	5	1	1	4	6	7	6	4	7	3	2	4	5	1	3	1	2	0	0	0	0	1	0	0	0
TRAF1	254	420	782	277	565	296	276	367	215	274	269	484	151	415	325	321	328	287	265	253	670	424	382	256	150	524	464	527	302	370	377	762	362	862	276	760	487	448	272	510	407	156	179	392	577	66	857	132	205
RC3H2	1134	2723	2211	1910	2019	2445	2497	1393	2040	2406	1119	2050	1279	1774	2985	1762	1279	1529	1501	1766	1711	1770	2374	1808	870	2508	2182	2298	1557	1671	2279	1862	1322	2961	1747	1711	1877	2472	2597	2745	1698	1295	1007	2511	2550	301	2135	959	1486
IL17RB	701	939	820	655	394	1119	1307	530	325	996	364	489	270	731	875	492	620	1008	767	429	441	595	553	506	918	1042	822	595	160	496	849	506	478	1017	685	676	627	970	1137	978	751	1041	539	1418	1204	394	3862	365	746
TRAF3IP2	2711	6357	2796	2555	1760	4117	3482	2792	2589	5362	1589	4260	2178	4482	2298	2128	2820	5182	3030	1943	3188	2873	4907	3794	2759	5668	4055	2613	1011	2184	3114	4087	1465	5502	4198	3315	4344	4674	5543	2522	3378	881	1098	1582	2319	503	1738	1310	774
GYG2	291	371	423	501	1453	631	943	310	265	628	342	583	131	200	627	376	379	402	641	223	576	494	614	364	205	652	270	763	195	273	766	333	487	333	398	478	543	1127	477	983	200	25	659	874	871	164	524	127	880
DCBLD2	570	957	964	732	1433	893	958	937	435	772	1175	507	443	587	1621	727	1033	433	855	1836	490	839	562	1018	409	755	645	1273	2938	1552	1142	343	1053	936	791	699	606	863	700	1214	706	2521	115	1106	218	165	1690	1014	635
SOAT1	1800	2721	2586	2002	1938	2803	2375	1935	1185	2386	1123	2438	995	1974	1592	1558	1555	1796	2366	1250	1788	2116	2749	2408	907	2976	2100	2202	964	1571	1343	2045	1977	3142	2174	2081	2054	3116	2638	1680	2096	523	839	1524	1276	137	2628	873	1048
PKP2	6730	18838	8966	3874	5525	12364	10548	8930	9593	14405	4385	19739	6695	10379	13328	16591	6976	11781	7417	6787	11469	9964	12392	12555	10032	17945	13812	8400	1211	5934	9273	9931	6869	14153	11150	13297	9993	15237	13957	8126	7111	3347	5736	2878	5755	1676	1792	4780	2496
MSH4	0	13	2	1	9	8	10	1	3	3	15	3	0	4	4	3	7	8	2	8	2	1	3	0	5	1	7	4	4	11	5	23	1	8	6	7	4	7	5	2	42	1	9	4	14	4	2	2	10
F7	3	15	9	104	11	3	6	6	3	11	1	4	2	8	12	10	6	6	9	9	8	7	11	6	4	6	15	7	5	5	4	6	8	12	4	2	17	11	7	58	4	2	23	51	45	4	32	1	32
GDI2	12005	22945	14673	23737	11187	18920	14066	15770	11925	21244	8583	23104	7919	16769	16869	11785	9949	16479	12905	9073	14790	11844	21771	16902	15386	25418	17252	12495	7623	12273	13465	15896	15978	24162	15213	21529	13967	18762	22090	15067	16016	9994	11121	13781	16856	5866	10874	15340	9520
PRDM1	713	1997	2031	638	909	2274	1390	695	2558	1506	538	2434	1456	2300	988	2047	1445	1389	694	868	2933	4144	2233	2490	548	2296	2285	1350	150	1008	997	2941	1188	2358	1318	3076	1590	3292	2179	1678	969	294	611	675	785	166	389	347	533
ATG5	2737	3972	2571	3532	1743	3115	2515	3536	2003	3362	1736	2897	1606	3136	2867	1947	1783	2623	2924	1882	2240	2447	3390	2759	4569	4044	2878	1992	1747	2412	2214	2345	3438	3552	2672	3283	2474	2979	3557	1743	2199	1514	1739	2068	2580	708	2609	1984	1441
TMCC3	3391	8298	3312	4445	1207	9040	3132	2530	9276	8177	2033	10969	4612	15356	4337	1585	3209	8121	2667	3807	8382	5084	7624	8313	3892	13113	4120	1952	1066	4582	4736	3183	2167	8928	9240	2859	6174	5575	7171	786	2032	857	1358	603	875	138	120	381	306
PITHD1	1524	2725	2415	2205	1948	2056	1606	2057	1288	2236	1290	1868	818	1607	2895	1772	1473	1705	1967	1719	1677	1483	2035	1928	1838	2789	2095	1887	1552	1891	1932	1480	1822	2620	1675	2410	1656	2320	2392	1908	2089	1280	1216	2287	3034	449	4368	962	468
MTA3	1367	2452	1779	1696	1684	2189	1995	2001	1107	2165	1297	1811	907	1657	1945	1235	1365	1736	1742	1410	1509	1590	1928	1997	1263	2286	1908	1389	2131	1574	2128	1950	1758	2360	1868	2174	1916	2045	2284	1721	1476	848	792	1674	2492	335	2871	1082	934
USP13	256	461	710	313	619	634	532	459	218	290	495	285	117	301	884	348	364	179	691	756	310	514	334	434	145	465	348	653	1073	576	476	280	418	478	318	460	305	673	485	1049	547	280	304	899	574	71	748	120	258
ATP11B	3174	6200	4944	3595	3059	5235	5523	3353	3610	4753	1966	4875	2340	4585	5585	4062	2565	3288	3582	3545	3494	4452	6757	4267	2136	6267	4680	4650	1877	2965	3895	3902	2837	6330	3978	4436	3870	5710	5231	3414	2504	2728	2278	3748	4616	849	2033	2307	1815
LAMC2	2485	7011	3881	6022	3044	3779	2886	2026	5428	6907	2568	6050	3588	9616	5294	4486	2138	5324	2420	11643	5380	3605	8128	4985	2113	11399	6744	3707	722	2259	2645	3022	2852	4518	5504	10095	4141	9358	6979	14755	6295	7549	4554	7703	9483	1499	5881	4844	3146
CDK14	189	358	633	362	591	454	330	401	306	353	570	242	205	338	700	280	596	236	368	729	304	268	361	498	287	445	437	463	1382	761	532	475	673	653	382	464	358	312	373	457	257	57	100	225	93	33	62	91	136
SEC61A1	7378	17665	15198	15331	14324	14542	17489	9792	8257	19704	6627	17125	6042	11950	19211	13322	10101	11427	10112	9922	14576	12603	16223	15843	9028	21916	17958	13830	6284	8619	13799	13414	8804	19603	13858	22877	14470	19012	19124	16886	20543	9398	10601	18473	12432	4330	21852	6441	6492
PPP1R12A	1542	3406	3020	3998	5926	3540	3406	3650	2262	2832	4505	2729	1884	3094	7063	2368	4053	1712	2626	7399	2173	2843	2898	3463	2129	3187	2557	4429	14302	6114	4052	2211	4325	3016	2577	3318	2223	3111	2931	4388	2459	1264	1954	1961	2882	838	1900	1397	1358
RASGRF1	30	38	100	25	50	42	29	23	25	30	29	24	12	24	33	34	28	35	28	20	55	61	60	17	20	54	43	23	34	45	60	57	33	120	15	29	67	25	30	312	39	109	9	179	109	18	41	19	29
CAMK2B	10	43	152	95	85	45	45	25	25	31	56	21	12	50	76	28	67	19	54	60	37	55	47	39	12	29	42	39	136	68	118	36	57	47	37	33	20	66	26	58	9	0	6	5	0	0	4	7	1
CROCC	293	803	681	619	1198	668	1066	414	339	585	429	424	252	436	827	503	751	524	611	869	699	674	389	792	139	695	839	628	885	568	995	395	328	966	485	436	786	660	550	558	2004	376	369	583	1564	70	2831	169	230
POLR3E	911	1933	1611	1422	1119	1667	1689	1317	750	1510	686	1095	603	874	2109	1393	1029	1222	1329	1173	1274	1517	1138	1400	978	1812	1794	1482	921	902	1577	1261	968	1686	1116	2075	1538	1556	1568	1692	1602	993	934	1716	2312	607	4108	623	1006
ATP2B4	1252	3666	3314	11237	26701	8597	6914	6451	3053	5036	19837	3712	2389	8963	25100	3387	14908	1566	3922	34319	3764	5057	4273	11416	1634	4315	2883	18055	87554	23237	15532	2303	10766	4005	6959	7433	3443	4862	4017	5710	1743	946	1033	2143	1660	157	1361	606	905
ZC3H11A	1	5	5	8	1	7	3	2	8	3	1	1	5	3	0	2	2	4	0	3	2	3	3	1	1	5	2	3	4	6	4	6	3	2	3	4	5	4	7	9	7	3	2	1	7	0	2	3	10
RIOK2	747	1364	924	1154	833	1164	893	1057	608	1153	684	872	503	707	1256	834	701	846	964	686	742	800	833	826	1041	1371	1049	874	706	844	894	786	1050	1240	870	1289	863	1089	1319	1000	540	658	706	835	1356	482	1496	688	445
YIPF1	1816	2490	1768	1630	1470	1873	1757	2103	1272	2267	921	2077	838	2122	1695	1176	1140	2040	1676	998	1101	1549	2656	1920	1721	2425	1893	1388	746	1278	1353	1561	2126	2394	1671	2181	1510	2029	2064	1064	1712	1183	757	1477	1565	357	1542	823	482
NDC1	1510	3071	2759	1033	1728	2156	2554	1696	1015	2464	1015	3198	857	993	3271	1890	1337	1525	1544	1334	1986	1801	1390	1712	2011	2928	2142	2064	726	1538	2158	1743	1479	2116	1452	3126	1711	3334	2952	3241	3108	2372	1805	3409	3128	977	4211	1201	1758
DGKG	29	69	109	305	133	129	132	85	54	72	184	73	34	97	283	114	119	16	63	155	64	57	68	131	40	102	52	166	766	205	227	42	212	97	64	108	69	80	65	271	349	15	234	273	111	42	147	62	95
FLYWCH1	768	1402	1227	1424	1689	1516	1523	1133	724	1226	862	711	514	904	1322	1121	1174	1363	1445	1210	1080	1449	1111	1476	629	1215	1250	1376	2099	1022	1940	855	825	1662	1101	1166	1675	1459	1116	910	1574	650	597	1026	1591	310	3372	462	507
UNKL	268	685	461	296	517	521	432	335	248	370	314	217	109	368	289	153	359	390	507	318	320	457	296	375	121	391	424	390	648	314	540	369	306	490	358	346	495	336	391	363	499	202	106	762	353	66	1174	174	345
TBXAS1	576	1173	858	638	1355	1445	654	568	494	901	527	531	293	869	1039	514	792	740	1054	502	1131	735	684	717	713	1594	979	741	268	565	585	980	870	982	691	1780	1049	1077	1072	3528	1148	782	2407	690	1280	216	2782	1442	800
PARP12	2436	5126	2540	6057	2196	3838	2472	2182	3804	5410	1311	6255	1951	7120	2224	1672	2279	3926	1835	1490	4589	2939	6650	4077	2243	5255	3210	2150	862	2061	3580	3979	2702	4929	3490	3487	3070	4316	4089	1446	2961	1820	1173	2034	1267	248	4263	1472	503
ALDH18A1	5274	19416	9130	19839	4068	15017	10451	4832	14736	19497	3528	9734	6258	18976	8093	5952	7718	12987	5238	5500	9048	9055	15798	10860	4067	21251	14065	5556	2447	8375	7088	7032	2820	19583	14815	6445	11440	10351	17564	7657	5761	3039	5242	5882	9217	1504	10680	3651	4130
TARBP1	729	1646	1569	675	916	1396	1605	884	815	1162	472	853	671	592	1721	1117	891	936	1183	885	969	1407	679	893	769	1538	1274	1503	612	737	1500	995	695	1399	794	962	1246	1581	1378	1366	1602	803	1296	2838	4927	599	2662	1200	1528
GATB	913	1481	1016	816	751	1262	1147	1323	561	1215	667	1192	437	742	1126	752	870	1177	727	554	977	1058	937	1091	1382	1315	1122	769	788	923	1132	1005	1070	1157	850	1186	963	1155	1406	813	695	707	378	718	1172	224	3291	268	407
MXD1	5323	12103	7478	12013	4321	9628	5503	4427	14963	10918	2371	21037	6170	24826	8397	3586	5654	12291	4125	7442	11950	14266	28827	15719	2796	15100	8215	4771	652	8414	6408	9826	8087	11583	8140	14509	7626	21322	10535	3639	3181	1314	1650	2366	1942	576	1766	1476	971
CDK17	604	1256	1003	1379	1093	1175	1074	862	695	1033	900	984	656	941	1590	1375	879	704	932	1207	893	776	954	951	796	1280	1137	1116	1484	1274	1032	857	1009	1460	1005	1068	902	999	1141	1765	900	538	624	957	959	272	690	465	620
DNAJC25	340	657	395	705	358	588	555	409	413	863	306	463	434	424	635	444	352	497	313	313	487	328	614	465	610	718	588	363	302	472	482	457	426	614	514	551	457	474	759	368	347	163	224	439	456	96	602	261	346
SLC2A3	299	596	711	958	756	1124	1432	371	428	621	401	590	422	621	3334	1654	1141	416	350	520	802	1719	698	907	383	798	1084	656	627	1982	1294	762	618	1277	467	1513	520	966	691	2258	951	239	539	679	587	68	197	207	236
PSD	135	173	268	2259	4744	1121	301	5069	347	685	5448	445	326	2908	4777	145	3763	147	1253	6160	112	670	638	2531	1365	223	175	2051	14828	5284	2512	104	6774	300	1027	2707	139	761	124	332	67	19	93	67	62	8	59	34	14
CTDP1	1325	3480	2367	2469	1682	3081	2416	1682	1747	3079	865	2255	1041	2953	1980	2095	1364	2374	1752	1593	2620	2788	3189	3308	1175	3674	3259	1729	957	1339	2157	2327	870	3595	2615	2289	2319	3217	2677	1167	3502	928	739	885	1618	231	2504	682	366
YBX3	3499	6145	4043	4511	6975	7155	7776	5716	2799	5207	5619	4346	2444	3988	9624	6256	5394	4754	5617	7031	4023	4191	3939	6570	3743	6630	5419	7356	10015	6050	7460	3557	7770	6810	5515	7644	4328	5563	5227	12962	9202	3730	4340	8554	6807	1425	7765	4393	3851
STYK1	1137	2282	1724	1385	681	1934	1522	1346	1749	1825	544	2555	938	2350	1569	1081	559	1791	1409	653	1011	1884	4077	1704	640	2402	1756	1468	200	1104	1001	1663	1105	2604	1679	1716	1179	2311	2220	807	758	342	184	443	645	39	412	400	147
WNK1	2214	6888	6727	5364	7528	6827	7254	3480	3797	5163	3770	4444	2352	4196	9343	5154	4416	3211	4208	7574	4784	5106	5142	5766	1756	6615	5407	7183	10006	5160	6449	4530	3445	7308	5168	4757	5697	5803	6454	10903	5205	2774	4069	10126	7314	785	7989	1821	2397
RPS17P5	0	1	1	2	0	0	0	0	0	1	1	1	0	0	3	0	0	1	0	0	0	0	0	0	0	2	2	1	0	1	0	1	1	4	0	2	0	1	1	1	0	1	1	0	4	0	5	1	1
CCAR1	1279	3215	3189	2020	2683	2490	2982	1977	1764	2169	1265	2711	1445	1505	4840	1806	1972	1889	2189	2336	1976	2540	2096	1824	1957	2992	2309	2753	1728	1842	2612	2295	2025	2746	1721	3109	2312	3278	2958	4368	3187	1444	1434	3817	5348	756	5060	1193	1763
OGFR	1498	2835	1820	3329	2699	2567	2192	2020	1507	2320	1115	3598	840	3736	1689	1709	1695	2486	1634	1539	3656	1942	3035	2879	1031	3313	2521	2018	1912	1413	2649	3172	1774	3929	2248	2285	2607	3127	2102	1652	4125	1871	1301	3441	1474	554	8196	779	1074
GNA15	212	274	210	105	620	268	415	275	88	222	156	274	64	191	154	135	205	308	293	117	304	185	186	234	158	313	349	174	115	132	223	265	521	307	235	745	293	230	201	1601	1105	441	89	401	578	64	1603	153	234
CREB3L3	1064	81	152	49374	58	355	18	651	1108	327	161	305	205	825	144	17	297	45	628	31	53	586	3329	1082	39	1062	475	1355	7	790	299	353	32	253	401	169	500	1156	958	16	16	2	7	86	6	12	8	5	40
PIGV	1043	1755	824	1232	797	1538	1354	1311	680	1348	589	1093	478	973	1115	741	881	1500	1049	550	966	1013	1215	1259	964	1444	1293	859	551	826	994	935	738	1487	1266	950	1299	1367	1780	598	612	597	425	912	1115	119	2488	560	209
PTPRU	99	278	255	137	652	348	401	241	131	190	347	91	55	153	473	347	288	91	277	443	177	256	171	327	66	234	161	324	452	245	541	157	184	494	283	284	217	170	309	1570	3033	75	48	310	1884	28	158	236	318
SNRNP40	1454	2007	1649	1345	1369	1423	1554	1934	958	1858	979	1927	738	986	2277	1290	1220	1451	1324	1093	1483	1289	1343	1259	2492	2276	1681	1494	1058	1304	1508	1443	2248	1977	1234	2321	1394	1823	2015	1973	1888	1511	1227	2234	2071	439	2282	803	1044
RIMBP2	86	176	360	193	186	162	234	175	100	131	118	70	35	71	180	76	148	61	336	120	105	176	92	115	54	143	109	127	167	135	227	88	110	189	108	101	160	174	130	552	4	2	29	137	90	28	785	22	31
COL11A1	25	18	35	25	32	27	23	18	20	26	26	5	13	12	39	8	5	7	14	22	14	34	24	23	3	18	24	44	73	22	25	10	30	12	18	13	13	26	6	524	1251	252	269	1491	382	259	246	180	180
QSER1	699	1933	943	952	1090	1785	1892	901	744	1450	683	1192	659	654	1928	1331	889	885	1054	1238	971	897	1009	985	626	1726	1328	1679	1009	1001	1483	1094	691	1756	1282	1032	1199	1504	1894	1523	933	721	907	948	1227	263	74	227	1166
MPC1	3361	5045	3010	3536	1828	4015	2885	4165	3310	5026	1975	4449	2287	3830	3576	3177	2252	4568	2540	2003	3209	3035	5181	4525	7013	4671	3733	2886	1620	2577	3080	3633	4121	4306	3355	4699	2862	5223	4143	830	1307	662	821	1499	1648	571	1583	1841	1037
ACAA1	3506	5784	3606	8653	1857	5125	2945	4020	6000	6342	1618	4218	2065	6866	3663	2471	3240	6341	2934	2199	4923	4852	9153	5384	3260	6700	6170	3324	1173	2849	3162	3767	2127	6129	3969	3812	4084	6291	5852	2239	1258	1184	1199	2592	2446	558	4212	976	600
BCAT1	269	484	530	337	1107	783	877	452	262	409	506	299	138	155	919	432	518	195	601	477	410	349	383	288	225	550	430	417	659	503	693	283	431	804	474	611	355	241	368	737	492	118	92	253	104	62	130	73	88
HDAC7	1102	1723	2703	1288	3316	1839	2951	1801	946	1673	1473	1078	543	1430	2207	1278	1864	1109	1871	2339	1775	1755	1541	1821	775	1861	1683	2547	3384	1788	2724	1971	1650	2609	1746	2267	2067	1495	1614	4618	3115	1015	1306	3467	2993	518	3795	655	1063
LZTS1	27	64	153	75	140	59	163	77	37	71	79	40	27	59	70	96	103	31	36	121	145	52	85	74	43	78	98	90	211	68	172	47	112	95	73	127	86	122	68	290	89	60	80	131	110	23	204	36	51
PRDM6	68	104	85	122	828	244	228	468	78	146	449	72	66	200	554	69	334	59	259	1117	61	147	169	220	45	88	56	359	1217	501	288	32	423	133	170	139	74	136	78	107	27	12	21	69	20	20	26	22	21
SPAG4	105	234	167	53	116	557	207	155	92	257	66	99	122	283	93	207	101	182	169	72	358	109	71	153	508	295	378	181	38	72	104	320	129	303	206	250	223	147	297	433	97	108	261	185	300	71	1301	159	106
NCKAP1	4908	11352	7456	13262	8033	9973	9645	7875	6095	10334	6792	8390	4456	7703	12494	6212	6643	6498	7489	9573	5966	6357	9160	9068	6204	11473	7553	8928	11646	8159	7476	6351	7331	10390	8097	9860	7592	9872	10415	8060	6474	7360	6098	7760	9085	1931	7496	3702	4837
MRPS35	4172	6499	4018	3763	2960	5276	4579	5510	2875	5844	2499	5026	2364	2673	6115	3978	3404	4365	3948	2622	3570	3567	3841	4371	8068	6216	4850	3817	2020	3245	4414	3877	5021	5086	4348	5406	3853	5242	6600	7065	6096	3551	5220	4233	7837	3339	8096	4828	3801
GUCY1B1	213	274	257	728	1757	585	771	927	226	353	1330	279	203	526	970	264	1083	316	515	1173	232	222	334	579	319	364	172	783	3485	1482	776	146	2675	396	439	888	261	366	307	902	164	190	183	352	189	131	184	109	129
SFSWAP	901	2097	1822	1666	1490	1779	1836	1161	1278	1358	781	1161	694	1077	2097	1477	1225	1250	1225	1457	1375	1674	1368	1442	812	1646	1687	1500	1634	1115	1970	1249	874	1846	1240	1463	1658	1661	1442	2132	1854	766	1087	2203	2224	349	3899	481	803
TNK2	1187	2465	1761	807	1802	1821	1669	1223	2371	1850	773	1056	750	2178	2217	1115	1511	1604	1086	1635	2184	2362	1876	1953	767	2124	2653	1448	1581	1151	2000	1455	559	2306	1332	1358	1996	1414	1865	1906	2264	536	908	2074	2137	742	3028	805	1090
MON2	1119	3259	2314	2004	1700	2816	2656	1350	2199	2491	1159	2210	1408	1812	2802	2002	1357	1516	1609	1753	1690	2207	2519	1861	1331	3003	2662	2029	1384	1730	2063	1968	1194	2390	1736	2087	2000	2619	2538	2227	1354	741	1054	1301	1929	308	1478	751	961
CDH3	13	27	215	12	526	24	60	40	24	58	25	23	27	19	95	28	31	24	119	40	26	53	93	35	17	77	67	60	23	47	57	159	198	165	111	256	33	34	30	7063	2664	2325	2603	3012	8364	1054	21882	2068	1822
GPBP1	2479	4768	3411	4200	2743	4135	3907	3208	2951	4250	2230	4009	2207	3622	3721	3097	2716	3167	3036	2710	3013	3046	4546	3376	2824	5190	3960	3069	2680	3178	3300	3551	2896	5289	3358	3551	3428	4000	4919	3483	3491	2559	1779	2884	3997	812	5100	1949	1849
DGAT2	227	297	345	971	1910	205	436	257	160	395	130	136	80	114	378	121	859	227	337	132	203	223	994	345	107	338	318	1340	193	265	149	154	152	240	220	245	252	402	261	302	243	349	1146	1126	2095	407	3761	813	727
ZNF112	171	339	192	208	149	201	145	194	156	208	125	116	68	151	154	104	110	169	202	135	138	154	189	111	85	250	179	145	173	158	178	107	141	207	177	124	175	172	254	136	199	154	153	150	281	32	305	81	152
CS	6221	19546	10665	10788	7637	15980	12706	8905	8907	17234	5968	15685	5797	9322	13919	11214	9658	12150	7817	7864	10583	11354	13957	13314	7998	16891	13308	10997	7648	8682	12726	10672	5776	14913	12043	13360	11982	16421	17080	12918	11356	2995	8156	10923	10919	2575	11687	4984	5659
LTK	914	1861	726	560	107	1547	338	863	2270	1425	271	439	583	1146	386	407	506	1612	1208	404	591	1886	2824	2098	424	1343	1127	642	156	486	493	515	219	2303	1338	348	988	1305	1042	981	300	298	8	481	235	84	95	56	91
MRPS24	2	13	7	10	5	17	17	4	5	12	3	6	1	7	4	6	7	5	8	6	9	7	13	7	4	14	12	9	2	1	14	10	4	13	10	6	10	4	13	5	7	9	41	7	25	6	10	7	15
ELMO2	735	1542	1296	1203	1499	1550	1558	1101	759	1413	913	1248	583	987	1273	906	1173	959	958	1172	1184	1131	1172	1276	624	1477	1356	1341	1449	1119	1421	1256	1151	1713	1263	1300	1307	1363	1632	1319	1433	1049	968	1480	1291	307	2478	576	656
WAPL	1723	3656	3172	2940	2320	3223	3089	2411	2258	3470	1541	3074	1569	2401	3931	3161	1849	2092	2539	2340	2365	2684	3218	2602	1780	3766	3585	2833	2206	2292	2661	2614	1823	3831	2555	2772	2836	3412	3691	2868	2571	1247	1735	2690	2982	619	2443	1711	1628
VMP1	5487	7185	6361	6115	4216	9416	6742	7199	7364	8103	2982	5823	5305	5542	8160	6698	4833	6388	6343	3840	5837	9622	8584	5924	10341	8073	7356	5756	1686	4893	7760	5656	6134	7768	4711	7682	4817	7341	7203	6997	6581	9235	4718	6389	8754	2331	13602	4116	6599
APPBP2	1346	2493	1836	2011	1840	2387	2284	1899	1521	2236	1413	1925	979	1550	2413	1594	1492	1687	1968	1755	1403	1484	2201	1674	1423	2605	2139	1902	2168	1811	1858	1587	1777	2612	1914	1903	1718	2151	2482	1698	1428	2407	847	1378	1589	267	1767	1161	932
POLD1	782	1795	1416	969	900	1161	1380	832	568	1225	456	1178	305	653	1455	926	814	1224	754	578	1284	1227	892	1089	748	1476	1391	938	526	625	1241	1106	540	1484	872	1218	1265	2162	1250	1860	1870	777	1070	2198	1464	360	3192	224	556
SEZ6	12	23	49	45	101	40	34	30	15	20	64	10	12	34	42	24	36	12	49	49	38	40	34	26	7	19	27	27	126	59	136	5	36	24	16	30	12	47	18	10	0	1	4	7	8	0	3	0	1
EIF4B	9401	20241	13458	18415	12609	20792	15095	14402	7423	16481	10471	11496	5697	10328	13641	13946	10036	14936	15055	10358	11419	10682	11978	14979	9072	19730	15186	11992	12588	15093	13286	11839	10708	23811	15180	11776	15827	15676	20650	29603	22857	6447	10978	20602	25468	5660	17959	10509	9690
SLC6A16	19	35	94	29	54	58	43	47	26	25	44	19	14	25	59	26	38	17	45	48	32	39	35	31	19	34	23	49	96	58	50	51	36	55	33	29	43	17	22	32	22	9	3	3	10	0	22	6	8
BICRA	502	1745	831	1277	795	1242	1140	507	1323	1980	341	1001	656	1600	877	725	1093	1399	534	788	1542	1003	1130	1236	288	1686	1379	840	825	605	1254	961	311	1806	969	686	1496	1098	1254	890	848	343	576	763	770	165	2119	218	379
SPHK2	1116	2583	1172	3198	665	1785	1930	1161	1772	2638	613	1901	781	1947	1170	1466	1212	2309	942	508	1788	1660	2493	1806	1352	2411	1680	1319	521	768	1513	1882	458	2572	1578	1036	1873	2135	1810	1258	797	295	1008	1030	1352	261	1953	305	510
RPL18	36391	55340	33960	34862	27163	43620	33162	48721	18885	38117	23043	30294	12316	28103	33703	30783	24801	53562	42939	19734	31821	29447	30615	44107	45182	53168	43862	24768	21526	25770	37906	32556	41348	58579	41124	37332	39740	37312	43299	26314	65784	17638	60925	48561	60144	22212	112626	31936	22301
CA11	108	137	165	467	295	180	108	287	52	139	284	72	33	209	292	82	244	93	197	312	129	117	119	174	185	173	111	101	541	367	195	127	388	241	132	260	135	124	98	224	64	153	39	127	90	17	704	49	24
ISOC2	3216	3398	2930	3436	3127	2442	3671	4046	1558	3129	1866	4360	1244	2530	3817	2400	2665	3466	2821	2115	3101	3168	3046	4225	4357	3964	3538	2825	2751	2113	3692	2862	4061	3427	2835	5445	2626	3910	3115	2240	2119	1214	2555	2752	2809	568	4710	1185	1105
U2AF2	5005	11206	9179	6698	6565	8220	8147	6645	5129	8500	3998	8214	2847	6644	11261	6766	5834	7878	5928	5528	7770	8044	8111	9094	6147	10861	9530	6770	4953	4948	8387	6500	5544	10664	7330	9401	8219	9884	8702	9403	6998	3626	6817	12639	8404	1963	20285	2293	3598
EPN1	10800	22109	12162	26124	8034	18269	15311	12673	11585	19270	4854	14399	5757	18450	11459	13153	9880	19490	11101	8439	16111	15280	20301	23368	7429	22736	21367	10337	5379	7500	15390	12986	5137	24088	18015	11942	15525	18404	16928	8009	10531	2848	7311	9528	9018	2348	20097	2325	3196
MED29	1944	3750	2733	4049	2678	3282	2701	2887	2329	3342	1914	2615	1254	3409	2926	2169	2183	2778	2388	2622	2542	2521	3286	3298	2282	3874	3303	2524	3115	2501	2717	2489	2203	4037	3160	2590	2801	3209	3135	2256	2398	1211	1414	2068	2282	357	6780	1536	831
AHRR	5	3	4	2	4	1	7	3	4	3	1	6	2	2	3	5	1	3	2	3	11	4	3	2	2	10	5	7	4	3	8	7	1	5	9	1	11	2	2	1	1	0	1	0	3	0	5	0	0
ZNF275	440	1334	1098	856	1153	1290	868	642	599	948	572	613	455	652	1096	953	678	610	737	984	1019	794	610	998	404	1199	1669	1128	1040	683	847	1024	521	1367	841	980	1169	833	1157	1194	1015	491	1104	1278	868	175	1538	337	1218
MTMR1	889	1632	1757	1270	1105	1577	1235	1265	839	1514	687	1525	592	1197	1731	995	850	1098	1288	1151	1129	1319	1400	1244	792	1674	1349	1267	926	951	1145	1372	952	1741	1160	1433	1545	1500	1621	1761	1435	884	1317	2568	1404	405	2776	718	1227
GPC1	729	1233	1078	1061	1575	1685	1765	1089	617	1206	922	777	326	1084	1913	1083	1485	643	654	1800	1583	1169	978	1887	744	1329	1099	1687	2928	1231	1997	627	955	1171	970	1458	907	1454	1073	1762	1098	544	639	1384	1498	403	3613	382	423
ADCK1	311	933	531	462	555	579	803	521	321	625	262	643	256	406	775	655	518	677	316	391	671	774	572	627	584	994	921	658	538	513	671	428	339	623	465	619	446	822	719	478	465	151	506	724	744	102	2291	256	189
HAGH	1636	2780	1662	3608	1345	2161	1656	2194	1497	2148	1145	1708	880	2020	1972	1377	1536	2195	1308	1146	1873	2006	2902	2724	1894	2442	2364	1461	1318	1733	1981	1708	1827	2562	1807	1934	1603	2329	1989	1209	1091	975	800	1529	1539	502	3923	724	627
RNF4	2033	4443	3190	3641	2764	3405	2968	2858	2111	2963	1681	3656	1391	2958	3613	2812	2297	2757	2508	2288	2890	2990	4079	3060	2021	4269	3898	2925	2204	2173	2974	3243	2094	4450	3189	3410	3305	3504	3997	3121	3834	1920	1944	3338	2617	453	5788	1262	1377
CASP8	1299	2170	1707	1557	1425	1643	1403	1517	1367	1679	747	3838	832	2204	1326	1131	1020	1440	1353	1310	1996	1209	2444	1453	1318	2546	1878	1384	549	1054	1514	1930	2216	2303	1596	2347	1677	2302	1842	1689	1681	1184	732	952	2048	356	2466	812	1220
LIMCH1	428	1025	831	909	1829	934	791	673	375	926	837	460	299	530	1415	897	944	383	910	1400	594	724	711	836	402	847	534	1437	2103	1208	1058	434	1308	944	938	1033	661	981	819	1565	569	490	157	1012	1659	114	2119	340	248
INTS13	599	1060	820	495	773	731	890	803	458	892	442	878	373	490	987	552	609	661	721	541	641	516	614	502	948	1073	900	810	483	484	736	682	867	922	631	965	748	824	1096	1571	905	928	1371	1244	1988	614	1895	968	812
TM7SF3	2880	3803	3156	3714	2430	3287	3089	3996	1854	3085	2015	3234	1344	1990	3933	2187	2015	2822	2864	2011	2460	2885	3130	2935	3718	3657	4288	2686	1981	2290	2337	2302	3407	3566	2403	3286	2667	3722	4406	4478	2530	2731	3043	2008	2429	564	2462	1734	1334
DLX3	3	15	10	24	5	9	13	3	15	21	8	5	3	16	9	10	13	6	6	16	13	4	11	23	3	16	4	9	13	8	52	1	9	25	17	8	6	7	4	264	49	36	7	947	337	31	131	1	11
SPA17	129	255	174	102	135	203	216	165	98	187	91	233	83	138	275	116	122	167	141	111	181	149	129	178	148	200	209	138	114	145	165	179	111	144	153	234	156	264	246	176	100	166	122	106	170	43	339	97	35
TSPAN32	15	12	25	33	102	22	21	56	14	28	50	22	12	43	77	8	55	34	40	63	25	47	35	20	24	22	36	26	61	64	46	64	48	46	41	34	72	20	26	36	15	8	9	12	37	1	12	2	6
CCN5	404	634	342	236	1543	1245	2000	250	446	727	630	192	80	390	601	1376	592	356	703	776	749	201	337	435	588	946	160	353	595	608	1309	218	352	942	1038	597	510	224	391	522	14	6	7	10	4	0	10	1	5
DMRT3	0	0	0	1	0	1	1	0	3	1	0	0	0	0	1	0	0	0	0	0	0	0	1	1	0	0	0	2	0	2	0	0	1	0	4	2	0	2	0	10	2	0	5	223	33	0	0	0	0
ST3GAL6	86	267	111	107	169	166	103	197	62	159	181	104	68	118	115	76	192	97	192	133	131	103	102	78	180	178	74	136	204	183	112	121	323	147	116	142	151	150	231	156	63	41	20	69	42	24	37	35	44
ATP2C2	3853	5017	7598	1297	2696	6517	5119	5014	1686	4015	1472	3053	1239	1497	5638	3224	2223	3468	6401	3036	3174	7788	3631	5566	1979	4565	5364	2506	362	1760	2878	3171	2073	4337	4413	3063	4863	4374	3997	2269	6591	1850	1859	2588	3036	890	5132	1105	1043
NGFR	108	388	569	633	955	491	870	223	268	407	519	237	101	354	485	425	716	121	114	491	799	184	431	363	164	358	266	649	886	436	1372	189	720	566	349	497	263	319	250	399	21	7	40	20	143	10	103	11	27
CDON	63	137	131	763	1665	317	231	257	156	194	712	101	99	240	1058	108	496	64	202	1739	55	217	164	367	53	168	69	693	2514	878	525	43	430	124	235	311	107	157	106	351	152	192	81	207	99	36	225	39	32
TAF2	805	1712	1395	1174	1084	1283	1381	1095	928	1335	676	1157	670	814	1962	1195	833	892	1081	1021	936	1028	1046	1031	692	1597	1370	1166	977	900	1071	1118	1024	1362	1050	1320	1162	1374	1466	1543	1098	1059	732	2972	1933	399	2989	556	706
HIPK2	1565	6877	4057	3323	2560	7149	5108	1385	5287	5432	1455	3624	2130	4422	4066	5193	2583	2922	2571	2992	3656	5448	4415	4570	1013	6636	5800	4387	1388	2238	3627	3435	1136	6140	4752	2338	4880	5463	5916	4833	4823	1703	1993	1981	5109	172	4019	1030	941
TNPO3	1708	4884	3503	3047	2934	4021	3304	2591	2534	4277	1835	3736	1601	3184	4452	2961	2400	2728	2313	2864	2808	3070	3491	3196	1681	4768	4041	3150	2624	2580	3185	2500	1797	4589	3331	3254	3277	3917	4751	2876	3334	1677	2975	3225	3788	430	6172	1332	1294
RFXANK	1008	1879	1108	1139	1011	1474	1128	1568	931	1576	820	1227	505	1144	1098	987	1066	1679	1036	675	1234	1165	1352	1526	1507	1661	1502	913	935	939	1428	1208	1262	1954	1434	1057	1277	1262	1470	1241	1277	601	1226	1258	1390	443	2970	672	457
TMEM161A	708	1235	1131	653	1161	1130	1292	1046	555	1168	746	705	374	670	1395	801	993	1056	958	852	1021	1096	675	1244	882	1524	1268	1053	783	745	1453	1000	878	1279	1061	1296	1050	987	1353	1585	1714	879	2224	1917	2016	467	6132	593	716
LPAR2	785	918	775	806	558	858	766	633	540	1133	195	597	318	892	763	555	627	808	658	538	757	723	1140	930	354	1128	949	575	97	544	584	640	263	1418	753	693	771	868	767	757	1019	646	745	1044	1065	111	1935	371	469
CTSA	12365	23182	13627	17141	6480	22433	16613	10877	20229	31131	6767	19779	9395	27605	8055	10284	13404	20945	8541	9272	16340	15240	32801	31655	8647	28229	27667	13118	4247	12779	13709	15041	6020	26904	22186	12164	18399	20144	20931	4713	4043	5192	4148	10377	5427	2224	23215	3020	2989
SUGP2	1041	2720	3236	1376	2172	2428	2748	1451	1462	1925	844	1519	1084	1454	3135	1991	1786	1754	1797	1800	1859	3572	1736	1727	1040	2147	2738	2763	1665	1543	3384	1919	1107	2246	1506	1622	2234	2388	1834	2746	3462	1013	2138	2897	4024	421	5748	744	1917
SLC12A2	6716	19302	13138	10297	6797	13159	14602	9131	5942	11419	3782	8223	6575	4135	10543	10915	8354	8485	9715	7178	9128	8989	5330	9870	5464	15123	12821	11179	3060	7002	11397	6745	4066	12374	15013	5816	11216	11442	14664	38976	52331	23213	14639	33681	44298	8148	8857	19908	34973
SNX24	439	983	603	1527	418	865	566	569	656	1050	345	703	442	714	550	451	404	711	565	433	529	611	802	744	629	947	708	482	333	487	642	593	436	973	705	543	672	639	892	309	468	189	170	187	344	34	76	190	76
EYA2	439	2463	738	23	570	1815	2732	219	682	2149	630	2612	1125	1031	885	1242	536	1494	88	470	1976	915	509	709	1739	2164	1017	433	436	946	2845	1219	448	1880	1537	2048	323	1724	1842	105	798	21	9	173	440	11	22	60	29
CNN2	3080	3459	6334	1861	5458	3481	2879	4100	2355	3067	1838	2543	1193	4293	4519	3019	2885	2372	3763	3056	3466	3659	4451	4044	2145	4589	5059	5007	4090	3985	3479	4537	3206	7759	2887	4448	4364	4967	4403	8948	7448	2811	4371	8010	5976	2305	12216	2675	2698
ABCA7	510	1578	1342	635	837	1328	1000	429	1430	1481	191	611	591	1352	515	588	607	866	562	499	1226	987	1113	1018	381	1318	1743	962	223	510	930	1379	166	1405	693	440	1152	1009	1295	545	1311	361	554	944	1166	59	1599	386	566
SNCAIP	57	141	97	203	174	150	188	67	94	129	138	69	42	93	164	74	112	123	67	140	94	85	77	124	79	170	132	59	261	166	159	74	97	128	123	161	104	54	148	3130	36	38	57	269	866	86	243	90	21
DDX20	479	994	671	758	643	808	785	689	434	838	459	854	292	527	696	678	529	517	605	506	634	499	597	501	652	907	810	681	656	550	720	659	658	1001	596	807	715	866	863	811	824	508	515	941	1050	336	1152	445	622
BTBD1	2354	4199	3245	4765	2322	3779	2948	3338	3134	4359	1907	2853	2352	3037	4117	3291	2529	2434	3144	3014	2560	2734	3986	3269	2715	4372	3520	3282	2285	3289	2925	2570	2890	4399	3017	3110	3084	3518	3952	3208	2531	2204	1957	2484	4501	907	3200	1921	2104
FAR2	2290	5530	2786	1781	1942	4495	3795	2412	2710	5449	1606	4320	2275	3338	4558	2853	2835	3848	2585	1641	3093	2976	4590	3681	3313	5618	4154	2790	968	2560	3268	2919	2055	5286	3513	4670	3965	4329	5651	2091	1639	1519	2853	1038	2524	883	2280	1955	1754
BCAS1	11308	18931	15965	6266	4900	14976	10676	10558	10327	15076	3459	8490	4786	18197	12976	6669	5600	9959	10777	5000	9264	14881	24504	13543	4564	18647	13999	8539	1058	6762	5460	9858	4099	15719	11720	11500	9331	20439	14002	1734	6533	1987	1868	2562	2822	233	2378	1717	554
POU1F1	2	4	4	6	1	2	8	3	4	5	0	2	1	2	7	2	4	0	3	1	0	5	4	4	0	1	5	1	0	7	1	1	2	5	5	1	3	1	2	1	2	0	2	1	1	0	1	3	0
CHI3L2	55	122	344	62	364	58	122	67	36	29	53	267	47	70	74	58	75	98	147	20	151	92	536	36	22	138	131	169	32	140	161	290	324	1529	31	320	92	68	71	90	35	22	3	25	21	7	23	24	27
SBNO2	1726	4050	3014	3292	4058	3112	5207	1894	2440	3055	1031	4189	1116	3835	3414	5217	2280	3208	1907	2478	4482	3506	4459	3506	1250	4317	4661	2743	1087	1417	3628	3532	2970	4918	2658	6300	3394	4604	3169	7424	5934	1543	2596	5099	2632	803	3831	1145	1331
PMS1	316	520	457	314	435	454	571	428	234	432	326	310	244	214	711	429	424	336	432	347	351	392	251	265	508	570	451	467	394	361	471	379	459	508	300	489	447	461	504	758	481	442	383	705	998	187	742	259	493
HMG20B	2690	3864	2772	3715	2641	3475	3401	3921	1586	3229	1738	2297	1068	2433	2657	2370	2117	3355	2952	1954	2897	2871	2909	3842	2289	4006	3662	2140	2192	2068	3411	2358	2107	3794	2769	2674	3053	3190	3283	2090	5018	1542	2346	2508	2983	633	5697	1213	1219
CALCRL	674	533	621	675	1075	630	1147	661	456	791	664	268	370	262	898	562	447	275	809	775	540	524	595	538	790	833	354	1261	723	1045	486	322	837	857	974	889	654	554	857	1006	246	313	240	600	309	110	106	141	123
TAF11	785	1207	848	1106	745	1165	912	1203	802	1284	623	1027	532	960	1241	992	791	981	844	677	834	962	1243	763	1532	1099	1160	780	661	917	924	925	1050	1242	727	1060	742	977	1254	840	974	571	475	784	1121	246	1528	417	528
ANKS1A	1489	4450	3200	3751	4360	4452	3493	2124	2765	4036	3173	3345	1358	4385	5138	2542	2806	2239	2274	4572	3024	3432	4344	4300	1275	4656	3611	3767	6352	3313	4082	2459	1974	3989	3598	3145	3084	4082	3820	3066	2890	1170	1296	2150	2674	417	3501	882	1204
AP3D1	4224	11875	9479	9971	8171	9629	9830	5599	6607	10514	3874	11325	3794	9995	11746	7485	6625	7342	5703	7933	9171	8798	11756	10427	4325	12416	10865	8677	6150	5351	8815	8948	4672	12476	8674	12759	8909	11574	10259	10580	11077	3860	5812	13157	8979	1370	12451	2707	2746
ZNF76	1064	2018	1623	1260	1292	1521	1252	1658	813	1341	734	1250	497	1055	1518	959	868	1450	1346	978	1307	1582	1261	1556	1411	1542	1606	1150	936	986	1588	1317	1308	1474	1192	1279	1476	1281	1203	1276	1256	551	523	1383	1684	163	3778	442	637
SLC9A3R2	2498	2865	3467	2302	3585	3123	2781	2878	1396	2491	1590	1428	848	2241	2939	2414	2331	2299	3425	2831	2312	2231	2711	3940	2253	3771	2740	3026	2388	1993	2683	1810	1854	3483	2737	3324	3160	2631	2578	2262	4512	980	1348	1798	2696	686	6516	821	555
NTHL1	1039	946	921	550	836	888	859	1233	469	909	545	542	290	773	934	589	701	954	1051	642	913	717	932	1198	891	1134	968	810	546	575	1022	879	856	1060	836	1014	953	1095	1066	1130	1451	565	732	1252	1538	536	7619	820	544
UHRF1BP1	343	1354	1114	938	1091	970	1089	635	504	1241	456	808	396	595	1152	562	712	509	852	919	715	870	699	702	389	1037	805	1033	1027	666	724	1067	618	899	752	1058	953	1247	1365	1361	1152	654	537	939	1202	175	1026	475	743
GNAI3	3365	7081	4359	4472	4133	5273	4692	4457	4058	6328	3144	7025	2782	5055	6433	4728	3401	4545	3413	3616	4565	3581	6497	4845	5055	7386	5583	3714	3510	4393	4693	4353	4918	6871	4566	7132	4324	5261	6750	4806	4770	4335	2957	4055	4590	1250	5919	2834	2727
IPO5	3877	8246	6116	4561	5496	7543	6508	6991	2706	6061	4733	5716	2334	3271	9037	5007	4694	4944	6099	6205	4774	4717	4035	5930	6444	8089	6386	6286	7255	5508	5728	4549	6831	7427	5143	7482	5374	6837	7970	9271	6962	4472	8195	11776	9252	4508	10138	4676	6319
OAT	4688	6584	4324	134334	3837	5565	4919	6079	2505	6832	4302	4076	2266	2817	5587	3022	3548	3655	5353	4252	3313	4456	2816	5303	6138	6368	5266	3277	6049	5093	4728	3019	5498	5849	5484	4969	3999	5934	8243	5887	1181	1014	3144	7002	2459	1269	2667	2141	2632
WDR3	797	1840	1411	850	1182	1511	1347	1263	783	1377	803	1276	562	719	1919	1222	928	1030	1223	1178	1094	1020	856	1040	1165	1858	1461	1306	782	862	1269	1029	1140	1741	1224	1529	1193	1517	1704	2035	2550	1364	1463	2431	2702	594	2810	898	1588
PKN2	1946	4521	3442	5673	2286	3713	3573	2782	3261	3793	1705	3380	2298	3049	4282	2714	1960	2301	2884	2802	2308	2706	4119	2843	2714	4835	3405	3145	2301	2482	2854	2591	2227	3878	2824	3036	2982	3960	3856	2979	3161	2343	1758	2044	3166	764	3029	1252	1969
WDR18	1243	2453	1433	1523	1081	1266	1822	1652	1164	1753	950	2204	438	1315	2073	1433	2112	2054	951	1122	1792	1758	1450	1807	1042	2121	1823	1179	712	996	2099	1253	1365	1791	1344	1940	1360	2009	1751	2009	2130	1219	2401	2600	2556	920	4726	1141	797
TRAM2	1316	4406	3273	4663	4150	3977	4899	1280	1992	4388	1379	3159	1951	3489	2961	2747	2199	1871	1667	2973	3758	2721	2639	2989	1237	4403	4155	3204	2048	1981	2301	3092	1193	3441	2911	4350	3581	2985	4021	4223	3004	1564	946	1058	2111	346	1519	914	993
NTN1	383	1605	886	2849	2404	2670	1573	941	725	1132	1767	643	326	943	3893	1474	1915	581	1003	3837	1177	1297	891	1880	375	1195	827	2314	4253	2420	2440	384	972	1558	1679	1206	1015	1124	1046	526	119	21	37	231	139	11	307	51	77
GLP2R	411	858	565	890	530	798	584	502	358	621	828	405	255	662	978	492	316	425	569	375	359	472	691	626	381	851	584	364	456	792	1127	467	569	506	378	366	656	427	669	179	2	20	7	52	21	18	37	21	19
MCM10	135	280	366	105	253	153	279	162	111	229	77	458	46	116	689	197	157	117	98	79	204	148	170	127	221	271	220	232	24	102	222	245	262	253	75	513	187	412	314	798	622	374	251	660	516	156	549	167	264
DGKA	1486	3559	2454	6902	1271	2577	2088	1540	3527	3226	997	2725	1404	3664	3340	1750	1429	3000	1452	1383	2649	2548	4768	2728	1409	3363	3084	1691	880	2028	2755	3179	987	4088	2288	3875	2825	3411	2576	2047	942	296	916	1102	1610	226	1348	643	452
ERBB3	10608	35626	15141	24565	6867	26947	18263	10026	17077	25598	5957	20064	8910	28072	12295	9665	10030	24521	14167	7474	16564	17983	26657	21032	6889	31287	22708	10172	2674	11057	14301	14625	6164	28223	23576	9510	19606	21951	25653	20999	26202	10064	8726	21786	19159	2658	44067	7862	8212
ANKRD44	407	756	1252	572	772	717	417	588	731	645	599	702	383	702	736	346	508	365	486	640	907	451	611	456	337	837	855	673	879	904	671	1249	640	1390	486	638	880	596	734	621	494	169	173	362	222	37	181	129	267
KARS1	4415	9580	6161	6984	6198	7521	6699	6850	3720	7941	4444	10858	2889	5795	9349	6364	5004	7126	5317	4981	6748	5497	6363	7377	5818	9830	7378	5770	4991	5285	7226	6283	8530	9623	6628	9093	6212	8754	8733	8063	9461	4682	5030	7606	9393	3370	22414	5297	3643
ADAT1	505	958	1024	685	862	725	840	628	550	777	362	568	278	543	1174	774	511	497	498	663	574	703	613	615	782	1066	764	938	423	479	758	627	562	864	582	949	834	817	763	822	543	838	360	1005	849	210	1618	348	381
PDIA5	1406	2048	2087	870	2232	1729	1872	1535	751	1932	1143	1693	723	966	2420	1296	929	1172	2286	940	1500	1500	1305	1597	1193	2220	1863	1349	1249	1053	1557	1555	1812	2002	1355	2402	1785	2340	1898	2513	2722	847	1010	2221	2101	431	2616	979	592
TBC1D22B	773	1257	1049	1707	744	1153	956	1025	812	1218	515	1223	562	1096	1225	1002	600	952	729	918	814	1019	1496	1117	766	1306	1313	878	477	629	789	827	757	1389	1006	1196	947	1352	1181	615	843	503	425	750	682	189	1135	289	309
NDUFB4	4641	5860	3940	5871	3511	5025	3727	6492	2873	5801	3065	5576	2153	4476	5376	3575	3280	5516	4103	2675	4007	3933	5334	5099	6504	6317	5170	3256	3105	3679	4436	4306	6150	5576	4048	6188	3963	5612	5725	3215	3399	2763	2755	5113	4426	1478	9219	2518	2257
SPEN	1736	6962	5289	5173	4394	5571	6170	1971	4536	5284	1896	4985	2179	4407	6157	5236	2832	2926	2901	5403	4570	5196	5458	4867	1139	6764	6228	5827	4203	2736	5228	3853	1494	6710	5059	3220	4791	5218	6007	5895	4568	1571	1580	3420	4346	414	5388	744	1043
MYLK	4824	12062	8167	38160	64062	22261	9799	46032	11704	11702	88151	11980	8817	36516	77215	4771	50535	5538	14125	88734	6693	17951	19093	42325	16701	11925	8206	56858	334535	78868	37258	3788	98697	13302	21359	19479	6686	14639	8946	8855	741	768	1394	2513	2089	694	1447	687	904
ZC3H15	2675	4082	3260	4211	2513	3258	3054	3643	2216	3838	1942	3330	1874	2723	4777	2557	2407	2974	2904	2549	2307	2344	3598	2701	4400	4188	3219	2575	1995	2591	2691	2530	3835	4017	2477	4232	2602	3221	4372	3855	3216	2276	2174	3798	4796	1258	5615	1996	2256
MAP2K4	1262	2533	1772	1956	1349	2141	1858	1776	1444	2326	1036	2225	1040	1888	2041	1746	1251	1626	1344	1513	1473	1459	2358	1904	1774	2632	2096	1499	1100	1369	1626	1858	1710	2321	1687	2252	1606	2165	2234	1668	1440	626	879	815	1808	248	1366	728	880
PACC1	188	217	203	123	228	212	282	267	81	190	138	184	75	127	141	105	155	175	193	102	210	178	141	209	303	228	160	164	102	140	179	237	295	303	149	258	211	174	200	414	359	255	301	554	702	194	1142	190	203
SNAP91	16	52	83	82	108	43	53	58	34	38	119	36	27	78	84	59	89	14	24	88	60	41	86	63	15	80	39	72	227	146	231	45	95	105	57	51	41	58	35	248	2	0	5	13	17	0	5	6	3
SLK	2409	6330	4184	4286	4349	5502	5214	3005	3838	5035	2918	5032	2711	5050	7070	5406	3383	3209	3130	5953	3720	4141	6352	4817	2062	5960	4573	5217	5687	4524	4464	3555	2644	6200	4146	4736	3904	5529	5400	4848	3484	1662	2478	2568	4472	1219	2263	1943	2598
CYB5R4	1448	2460	1498	1360	1062	1770	1476	1967	1354	1834	1000	2113	954	2664	1904	1263	1038	1483	1116	985	1546	1412	1819	1534	3100	2273	1685	1054	794	1226	1408	1657	2102	1772	1430	2266	1377	1726	2026	1074	1445	699	769	1028	1825	491	775	1039	1089
COL17A1	8312	26344	9875	29531	4830	20025	12752	7028	11784	24835	4336	14487	10710	29911	7448	7148	5938	19044	5422	8880	11539	12952	36107	26492	3013	26580	23213	7004	1609	8563	9009	10664	3081	26718	26033	12278	19513	19901	20950	3792	756	2355	6812	3106	6921	1256	3126	8575	3020
GSTO2	731	1422	962	705	514	984	818	925	519	784	344	638	467	470	925	813	434	808	1114	424	586	974	643	850	753	1164	867	955	144	430	738	739	604	869	756	653	938	1091	1015	592	883	747	940	496	2537	294	505	712	888
SEC61A2	141	149	228	129	197	154	193	164	152	125	112	112	81	112	284	142	159	92	152	183	131	210	164	100	117	138	151	197	215	155	224	129	199	145	97	156	147	171	106	162	154	268	113	255	249	47	275	64	129
PRKCQ	115	171	179	153	129	112	92	159	104	156	72	212	39	221	112	103	89	94	123	69	348	102	119	127	65	218	167	144	60	166	123	273	144	268	112	182	179	176	147	525	266	37	143	164	408	49	196	109	164
TLE2	1982	2556	2693	794	2307	3581	3006	2953	623	2348	1041	2421	484	1515	2141	1750	2444	3312	4002	2530	1979	3157	2541	3252	1462	4254	3693	2384	2767	2369	2617	2542	2062	3382	2362	1957	1794	1892	2735	2098	469	490	2894	4737	4605	806	8811	359	1651
ASB1	661	1745	1141	1209	1320	1783	1079	955	901	1302	936	794	429	1029	1594	841	1064	922	903	1489	1023	1511	1177	1468	534	1611	1435	1367	1978	1376	1363	893	802	1510	1179	1066	1145	1413	1041	1291	999	385	310	1176	1263	195	1142	405	641
FAM107B	3619	9369	6710	5896	3120	6928	4397	4304	5971	9991	3057	8545	4296	7598	4854	9337	3648	4459	2772	3533	6387	4091	8548	4688	9603	10675	9062	2455	1802	4806	4001	6745	3707	8854	6328	7228	6316	6760	8429	2864	6121	2702	1738	910	1413	511	738	1506	1467
ME1	355	707	505	806	1580	468	458	734	737	788	594	504	347	517	2394	297	565	306	524	1030	495	387	367	443	1016	769	380	582	783	411	468	496	900	396	429	908	419	1012	432	827	730	1495	1746	1508	2575	321	3129	1403	285
TBC1D1	1685	4904	2622	4742	7195	5179	3349	4458	3405	5281	5676	3467	2226	7342	7252	2134	5260	3164	2833	9467	3227	3175	5701	6584	1975	4525	3268	5041	17733	7292	5312	2982	5035	5650	4675	4081	3318	4181	3149	3661	2379	1800	1240	2725	1436	431	6288	822	1530
CDK13	1460	4059	2875	2428	1848	3174	3153	1730	2484	3280	1082	2544	1564	2872	2919	2440	1993	2272	1868	2000	2343	2511	2974	2779	1237	3778	3172	2498	1895	1967	2639	2419	1125	3656	2483	2087	2653	3193	3269	2387	2292	1303	2224	2773	2695	669	3961	1004	1389
MTHFD2	1073	1406	1697	517	1635	1234	1369	1411	605	909	848	1878	454	608	2972	1159	745	726	1374	646	1244	1065	992	1085	1670	1452	1246	1132	357	597	1237	1343	2793	1479	775	2682	1170	1576	1500	3319	3629	2026	2485	2226	4114	1403	2861	2341	2698
SLC9A7	104	221	526	184	278	200	127	201	126	146	174	135	73	144	266	136	209	122	250	202	218	165	181	160	48	234	235	197	150	266	229	297	157	480	126	275	283	212	182	314	780	493	506	656	171	16	857	158	258
FOXJ2	748	2246	1558	1351	1951	2044	1726	1058	924	1697	1235	1199	612	1267	2213	1015	1338	1133	1295	1822	1241	1538	1448	1574	500	2022	1579	1591	3328	1539	1584	1140	962	2123	1666	1419	1526	1631	1876	1704	1567	630	824	1263	1018	182	1700	531	569
YBX1	19804	29723	22637	24124	20701	27662	26335	28307	12951	26289	18700	24769	9103	15553	36053	20973	20078	25073	20568	18768	19621	19135	19129	24667	23737	30587	26855	21857	24637	21432	25428	19785	30787	29896	20191	31210	21403	29321	30673	26478	26522	12516	14465	28766	26232	9393	50663	10686	13156
PDE4A	918	1625	1173	440	1849	1780	1634	1241	668	1075	604	711	391	1032	1226	1031	722	728	1251	1872	1143	2291	999	1690	400	1347	1300	1241	1545	1024	1199	986	545	1761	1257	899	1380	1390	1353	1642	3465	378	627	1129	1744	208	1672	472	602
PPP2R5A	4054	6655	3861	4913	3292	5520	5488	4819	3681	6556	2443	6581	3393	5827	4413	3294	3619	5270	4016	3061	4288	3739	6776	5001	4605	6499	5085	3464	2459	3997	4469	5160	3612	7486	4753	6287	4653	6906	6519	2750	3738	1865	2017	4266	3704	1108	3842	3190	2296
CTNNA2	20	68	49	122	181	69	85	67	66	66	167	51	31	109	129	71	114	19	59	177	122	47	101	68	18	91	24	63	317	146	344	18	172	90	92	78	42	81	71	180	1	86	1	42	91	5	0	45	29
ELAVL1	1959	4192	3205	3326	2690	3707	3550	2588	2112	3953	1637	3853	1513	2459	4829	3668	2732	2882	2399	2684	3169	2712	3441	3486	2089	4965	4073	3541	2378	2650	3787	2969	2055	5037	2958	4441	3208	4534	4182	4571	3667	2663	3895	4029	4279	1314	8490	2191	2432
TIE1	449	904	647	963	1769	1037	1759	465	414	890	1009	312	175	465	1190	1048	786	422	833	1124	770	795	931	1102	345	860	648	1058	1123	956	1218	431	411	1270	1128	1341	917	721	879	1400	320	201	234	417	253	75	355	64	65
DIP2B	1771	5559	4380	2586	2707	4339	3464	1783	3971	3517	1325	3648	1688	4123	4167	2496	2138	2474	2344	3605	1485	3551	4718	3891	1082	5666	4199	3187	1380	2098	2752	2936	1167	4751	3424	2955	3210	4322	4601	6845	2987	1943	2875	3434	4310	630	3363	1554	1975
SMARCD1	1659	3146	2886	3874	1899	2916	2599	2201	1851	2860	1238	2643	1077	2365	2847	2383	1802	2364	2014	1806	2375	2482	3396	2743	1589	3470	3198	2407	1621	1768	2603	2423	1465	3896	2689	2587	2653	2899	3100	4606	3200	1588	2497	3598	3559	961	6631	1082	974
KDM4A	746	2179	1420	1190	836	1803	1615	938	1177	2228	633	1836	667	1523	1150	823	894	1467	903	651	1456	1391	1763	1383	550	2285	1717	1032	558	860	1341	1487	520	1946	1529	1072	1621	1877	2111	839	1070	475	516	795	1104	137	1923	313	387
NFYC	1719	3852	2891	2392	2095	3117	2642	2370	1906	2904	1404	2784	1195	2518	2595	1955	2087	2734	2258	1652	2540	2733	2798	2916	1876	3525	3007	2289	1867	2161	2684	2306	1787	3276	2654	2784	2503	2880	2909	1937	2408	659	914	1944	2538	507	3170	853	948
ZMYND12	112	174	33	54	95	124	113	200	62	145	66	38	69	95	66	66	89	157	125	47	81	101	67	100	108	123	146	33	49	97	116	117	96	95	90	83	129	75	249	41	88	50	40	25	79	8	184	104	20
SLC9A3	1085	27435	2145	7229	581	5190	2769	714	45141	34906	2386	18947	9595	32156	793	3657	13112	20986	127	957	29720	606	17013	9171	9398	23168	14557	2165	769	2393	5841	18008	114	32176	16557	879	11283	4876	19462	122	72	105	130	986	150	331	94	240	99
NGEF	1316	3588	1536	5421	718	2479	1867	1308	1791	2382	600	1923	868	2554	1255	1246	1043	2568	1611	653	1805	2076	2977	2316	825	2580	2610	1168	181	1296	1687	1551	598	2545	2530	1752	2101	2367	2484	722	931	117	747	612	1921	253	2794	562	589
ASPM	337	959	853	268	794	712	1001	382	274	719	301	1064	205	194	781	319	293	280	331	252	666	460	444	439	251	684	630	752	82	418	911	708	175	501	369	648	586	963	1062	1551	1391	747	393	2119	893	245	1680	403	623
CD84	256	901	963	266	1008	1056	414	507	516	411	366	562	233	340	536	203	493	439	649	272	757	442	449	307	339	813	549	348	132	388	341	756	408	822	484	794	738	503	542	664	681	134	100	233	135	30	49	120	161
ELOVL1	5085	9519	5335	7876	3797	6992	6154	5791	5426	9964	3402	7424	3408	9110	7432	4985	4661	8039	4715	4144	6779	6008	11508	7788	6828	10143	7904	4809	2401	4542	5618	6569	4850	9408	7519	9527	6837	8984	9147	4261	4060	4889	3690	5969	5350	1413	10487	1996	2154
SPI1	751	1663	1488	675	1782	1228	1046	1046	567	1072	721	1544	325	1178	617	583	1086	1485	838	459	1804	838	901	1047	922	1737	1449	632	446	724	719	1686	1879	1874	845	1807	1447	970	1002	1237	1096	250	188	466	296	120	379	164	202
POLR1H	505	551	406	729	338	458	367	597	291	492	276	477	229	416	558	331	264	466	427	245	388	420	614	481	494	664	617	360	233	321	460	762	507	695	420	586	455	634	610	511	582	366	463	622	800	228	1575	366	321
MPPED2	12	27	23	106	185	55	38	80	30	47	155	29	24	82	175	27	150	15	65	117	31	20	39	57	45	33	17	94	448	135	146	11	150	38	39	64	21	65	40	55	3	4	9	14	11	0	15	7	4
CLDN18	6	4	8	4	45	7	11	8	32	7	2	1	9	5	5	4	3	1	4	7	6	20	26	3	0	4	0	9	13	10	13	9	11	5	3	7	5	5	5	89	122	52	9	7	5	22	0	2	7
ZBTB11	674	1448	997	1177	929	1112	987	853	709	1117	609	960	562	698	1399	719	704	621	882	740	724	719	993	738	611	1356	1106	1068	911	822	846	794	729	1189	771	871	998	849	1370	1099	1055	651	573	1293	924	302	1232	581	683
ATXN3	707	1462	879	629	769	1185	989	1047	664	993	528	738	606	867	890	760	777	911	911	803	747	866	1009	791	685	1302	1007	945	881	914	1223	802	693	1241	975	727	901	933	1261	767	1092	518	382	875	1123	159	2540	693	441
GOLGA5	2356	3519	2632	3668	2257	3052	2376	2806	2132	3017	1368	2696	1348	2585	3258	1900	1629	2307	2512	1817	2051	2597	3971	2793	2481	3524	2937	1973	1569	1831	2056	2460	2673	3581	2324	3708	2344	3487	2735	2326	2353	1579	1219	2618	2997	383	4810	1599	739
FGFR2	1903	6707	2075	1618	4483	4727	3326	2256	2451	7312	3116	5172	1993	4008	2648	1599	2841	3722	1676	4164	3315	2020	5761	3600	1761	4413	2970	1585	6687	3647	2620	3327	1990	4956	3666	1869	3358	2761	4627	578	1889	1322	627	348	604	119	818	429	465
LRRC40	567	1043	685	1084	553	799	686	822	598	866	538	715	466	487	940	594	463	538	679	537	551	499	682	582	1113	974	762	575	664	630	646	561	919	745	684	709	652	661	934	708	669	400	255	455	679	212	474	293	446
ISOC1	1168	2032	1509	2342	1279	1737	1926	1525	873	1918	862	1773	847	1202	2157	1548	1146	1378	1207	1048	1364	1365	1561	1533	1536	2310	1828	1230	871	1288	1670	1091	1531	2118	1609	1617	1307	1798	2164	1082	1172	859	1045	987	1274	341	1381	595	808
EML1	382	628	597	1449	3256	1329	775	1967	546	787	2978	545	292	1143	3690	614	1849	325	1009	5052	510	739	655	2086	587	819	355	2286	9431	3012	1715	237	2964	736	1193	1239	493	686	498	614	141	114	551	516	105	52	116	50	100
TRMT11	277	601	416	470	371	528	428	400	324	501	249	333	277	285	603	358	315	306	413	323	349	409	469	342	421	549	491	303	328	357	446	343	482	415	353	551	343	507	472	675	437	399	384	571	1130	288	917	355	549
THUMPD1	1630	3220	2422	2281	2462	2803	2584	2404	1623	2618	1761	2697	1457	1874	2908	2073	1992	1736	2488	2025	1856	2186	2230	2101	1828	3160	2390	2499	2547	2389	2506	2143	2076	2957	2449	2296	2223	2763	3373	2393	2653	1734	1241	1907	3300	594	4139	1440	1496
MSANTD3	277	318	354	251	401	291	385	417	168	334	296	207	164	240	455	274	251	211	329	432	238	265	265	330	488	361	300	386	537	336	407	229	520	442	258	452	257	356	284	549	685	486	377	735	491	84	476	350	336
KIF26A	315	714	805	327	591	741	1231	811	271	500	267	264	71	215	748	622	439	264	933	696	422	943	431	953	179	657	621	989	647	642	815	248	222	650	327	471	602	1041	595	292	150	38	226	717	65	83	1243	295	19
ATG2B	804	2826	1699	2909	1792	2380	2246	975	1481	2045	1098	2026	941	1686	1742	1362	1110	1436	1142	1435	1509	1572	1944	1689	718	2452	2195	1710	1719	1374	1937	1699	848	2107	1687	1494	1910	1938	2169	1807	1651	783	510	1894	1281	139	3269	705	755
ARFGEF1	2628	7323	4410	4921	2933	5458	5618	3457	3846	5769	2067	4982	2932	4762	5619	4146	2729	3692	3909	3747	3514	3782	5807	4365	2613	7147	5125	4205	1976	2857	3916	4417	2318	5991	4561	4380	4597	5903	6576	3568	2876	2556	1921	5709	7253	1309	12020	2017	2374
ZFAT	224	673	632	398	372	425	393	319	253	414	252	435	170	421	475	277	342	310	306	367	498	449	404	449	224	576	526	381	402	327	349	415	259	575	365	513	445	466	475	366	309	234	161	506	456	89	909	116	110
MTFR1	960	1533	963	1677	770	1320	1133	1310	691	1273	761	1012	768	746	1416	1018	723	936	900	1033	749	911	927	1157	1553	1531	1100	917	870	896	979	1079	1411	1434	1021	1216	1041	1252	1661	1523	1167	1284	1120	1637	3027	926	4229	1233	1177
STAG3	78	117	175	106	91	98	49	104	45	64	92	65	32	80	78	43	49	72	102	84	65	68	102	89	39	139	105	93	137	78	113	98	69	129	60	88	100	90	77	87	99	14	48	61	86	9	127	21	37
FECH	794	2219	1195	1110	1103	1718	897	1426	1048	2050	1058	1268	773	1213	1224	850	1182	1417	1051	891	1381	1123	1319	1419	1758	1869	1474	902	1602	1195	1040	1274	1406	1867	1463	1344	1327	1306	1728	547	1338	605	354	562	1060	124	439	410	230
MYO9A	517	1866	1442	806	1562	1760	1794	726	1636	1274	1057	1392	721	1159	1901	1141	1028	971	899	1684	1006	1366	1554	1309	467	1702	1148	1649	2400	1200	1625	1102	867	1541	997	982	1216	1522	1449	1136	694	427	432	804	838	109	643	259	591
DDX3Y	0	2087	2171	0	0	0	2367	1571	9	1	2	0	1002	2	2885	2395	1733	3	1	2345	1	4	4	1579	1310	3	1810	1818	3176	2546	0	1313	1847	2401	0	1839	7	0	0	2650	2295	1130	1	11	2626	607	0	827	1452
PFKP	2890	6114	4380	7114	4621	5005	4295	3482	5645	6786	2870	6994	2449	7813	5634	3230	2597	5179	2875	4369	5494	4838	7080	6840	2149	5871	5578	4084	3821	3029	4560	4604	4474	9337	5775	8946	6217	7618	5017	6795	5086	4530	4106	3943	3842	878	3704	2476	1140
IDI1	2272	4461	2358	4348	3404	2386	5117	2747	3080	5152	1653	3997	2191	3147	6127	2348	1707	2520	1891	5126	3806	2392	5035	2409	4552	5047	3092	2122	1065	2346	2550	2644	7204	4205	2324	3669	1921	5620	3656	2011	2461	2493	1654	3530	4924	1178	2444	2052	1966
SP100	2712	4559	3028	5358	3122	3572	2775	3080	3204	3425	1857	5637	1677	5517	2813	2264	1902	3104	2623	2065	3567	2616	5387	3477	2217	3888	2806	2377	2524	2730	3617	3281	4717	5129	3053	3078	3032	4066	3281	2324	4172	2652	1053	1944	2246	312	2506	1317	1172
KLF6	9236	20756	15139	13357	6676	23283	14320	9319	25054	13898	6675	17168	10348	28447	19901	12970	13153	13579	8830	12273	19503	37206	31300	24807	13074	25383	18451	12360	4799	19001	15967	15210	9900	25223	11252	20372	11236	25671	14121	17075	10837	4425	3573	8222	5486	1757	8303	5887	3550
PLPP1	2308	5181	2127	3221	2628	4074	2621	2720	3768	5330	2235	3898	1833	4991	2889	1575	2920	4018	2005	2688	2742	2383	6790	4535	2306	5531	3087	2102	3827	3228	2225	3247	2228	5110	3108	2969	2855	3324	4381	1397	293	618	730	919	941	274	915	590	429
NEO1	7165	18121	16656	11994	7704	20809	15762	9467	6993	13947	4621	12948	5197	10271	15616	12386	7074	10754	12946	8194	11626	18054	12657	16139	3579	17027	14560	14500	5562	8195	12493	9793	4388	16730	14863	8375	13845	19215	15778	5665	18584	2307	3047	4709	6905	582	7272	1119	2789
TRAM1	8027	11030	8861	11920	6908	9756	9168	9996	6756	9670	6822	8791	5330	10108	8717	6569	7023	7625	9002	6207	8020	5707	10273	8713	11456	13112	9230	7842	5329	7671	6099	8587	13427	12677	9765	11143	8733	8963	12438	8275	7803	8600	3189	17279	10523	5014	17860	6411	5382
PHKA1	246	452	489	161	529	436	319	398	132	382	260	302	169	176	761	261	321	311	388	522	307	453	179	358	220	417	315	383	476	323	334	250	346	379	320	433	347	423	319	1002	756	369	1444	961	1008	146	1327	461	887
TNFRSF1A	6392	12443	6906	17758	8038	9537	9667	6864	8347	12282	5596	11892	4852	13435	10106	9743	7465	12207	5471	9126	9898	7768	16664	12980	7332	14530	12554	6777	7610	7578	8279	7920	9100	15355	9892	12854	8708	11385	11105	8389	3542	3349	3484	4580	4183	1150	6830	2362	1928
CACNB1	315	1253	424	128	356	788	423	361	472	1046	260	564	284	2236	354	193	496	1062	338	305	981	645	986	714	315	965	495	426	409	414	812	456	381	555	674	591	757	949	529	186	399	240	60	211	234	42	448	43	82
EVI5	720	1392	1133	1410	961	1112	1144	883	815	1062	623	853	608	884	1198	828	651	614	969	950	827	1011	1011	970	557	1316	1105	947	893	829	1013	706	586	1103	888	884	887	1026	1114	1373	1084	721	495	700	1236	230	1063	483	699
STOML1	518	852	559	1036	623	693	617	854	356	731	570	513	199	720	651	445	532	620	490	497	597	555	716	835	711	781	687	542	777	503	730	453	765	854	661	666	573	676	781	654	693	353	401	879	541	174	1070	279	233
PKM	20610	44070	36007	30244	31160	35644	35383	27169	17696	35781	19398	44982	11988	29797	50979	27313	22668	31066	22451	26919	32148	31506	31294	37658	23966	42584	37864	29823	27181	23451	35517	27645	30575	45982	35823	59989	29821	44826	37869	83967	34408	32451	34483	49814	44521	13746	51951	20942	15218
DHX29	806	2094	1637	1891	1475	1602	1839	1266	1152	1849	899	1820	799	1201	2417	1339	1074	1081	1155	1421	1380	1512	1720	1489	1184	2218	1779	1604	1371	1351	1481	1342	1247	1797	1344	2263	1329	1909	1981	1440	1314	899	853	1578	1798	417	1825	907	702
DNTTIP2	1536	2668	1992	2300	1823	2386	2033	2263	1584	2274	1314	2172	1121	1754	3344	2589	1547	1774	1900	1744	1756	1818	2229	1881	2711	2733	2525	1651	1574	2094	1873	1889	2134	3034	1886	2748	1678	2321	2434	2877	2296	1496	1437	2696	3686	865	4309	1226	1647
METTL22	293	497	385	450	471	435	378	515	245	327	337	291	126	317	577	304	320	294	343	385	335	370	314	412	461	425	366	405	626	389	550	303	499	459	310	401	331	360	313	379	410	310	241	390	523	190	1098	139	301
TP53BP1	561	1869	2010	601	1838	1722	2174	1043	755	1418	827	1147	521	733	2369	1247	1088	843	1149	1816	1134	1420	1062	1287	596	1770	1609	1687	2004	1164	1616	1072	881	1609	1165	1233	1478	1566	1780	2593	1720	438	858	1303	2724	312	1213	466	1092
TRO	60	141	128	168	203	101	161	93	53	118	120	62	44	108	211	80	171	54	116	239	119	131	109	90	45	92	73	136	392	192	251	93	142	122	91	129	98	101	77	263	49	20	28	88	81	16	70	10	35
RRP15	411	840	704	449	569	768	682	635	451	769	410	697	348	412	1234	933	617	518	521	714	482	634	431	636	765	891	726	874	645	620	805	429	890	865	558	871	508	789	662	1057	854	374	599	1153	1487	401	1615	487	728
RHOA	22379	38524	25306	31793	22887	29929	27531	28433	20753	34378	19638	32319	13375	29398	35598	22714	21888	28347	22365	20445	26889	23989	36311	32584	26967	41023	29339	23828	25337	24960	26488	26898	27806	39098	26396	37434	24956	33296	34865	26158	24719	17618	17680	24653	19247	8460	26570	18970	11172
DHX8	1436	4110	3115	2845	2464	3615	3245	1862	2178	3771	1578	3324	1311	2805	3536	2397	1940	2565	1979	2058	2635	3012	3416	2936	1290	4606	3583	2458	2051	1993	2705	2451	1680	4208	3274	3139	2874	3497	3572	3338	3462	2829	1250	2948	2561	399	5362	904	1124
PMS2P4	63	87	91	92	61	80	70	90	34	68	36	47	17	57	67	61	50	62	71	50	49	67	81	78	85	47	91	33	65	42	59	54	82	70	52	63	55	51	78	37	45	25	18	45	47	9	42	8	19
PRKCZ	1062	1877	1244	2354	588	1606	1203	1155	982	1764	497	1451	532	1756	1097	877	660	1546	1118	507	1304	1320	2009	1612	732	1798	1750	877	217	808	1146	1413	741	2107	1525	1162	1411	1906	1737	771	1134	543	536	1455	1006	215	2760	405	291
ZFY	0	904	703	0	2	0	660	703	1	1	1	0	352	2	584	409	496	0	0	608	2	0	3	478	818	0	617	552	538	552	2	421	678	796	1	585	4	1	1	538	475	290	2	1	584	224	0	298	392
IARS2	4296	10956	6525	6955	4731	9069	8091	5545	5913	9565	4142	8039	3630	5252	9005	6232	5264	6233	4879	4858	6142	6540	7074	7146	5670	11333	7747	5921	4122	5470	6754	6651	4445	9110	6770	7103	7259	9663	10282	5328	6361	4445	3388	6299	8417	1348	9410	4526	3222
SYT1	90	221	255	521	715	313	525	188	245	198	566	155	143	352	511	214	413	53	230	698	324	154	269	323	76	295	80	242	1104	669	1240	102	452	356	241	266	139	351	159	831	16	12	231	214	597	93	3	140	108
NAV3	40	61	57	66	169	97	233	56	60	113	97	72	43	37	130	115	92	33	83	145	70	56	75	49	34	77	47	89	259	86	172	42	100	103	76	88	60	51	82	121	12	50	9	37	32	7	10	3	7
IDH3G	2377	5167	3189	4843	2781	3926	3510	3341	2881	4549	2045	3783	1472	3615	4235	3267	2863	4575	2427	2192	3744	3396	4379	4400	3166	5012	4187	2709	2141	2384	4375	3541	2596	4971	3589	4188	3713	4419	4324	2717	3377	1213	2920	3547	2730	1014	7730	1350	1794
ROGDI	412	741	523	975	377	617	542	561	447	585	327	412	254	559	568	379	522	749	424	487	577	798	562	753	344	573	754	452	761	490	677	406	408	800	458	343	582	532	577	338	361	141	207	307	520	60	881	179	168
PDZD4	125	293	230	593	601	393	352	494	220	270	707	182	109	501	640	326	567	122	243	1175	304	314	320	698	172	297	206	646	2788	753	885	110	632	346	384	364	241	261	168	117	3	4	17	34	22	6	30	10	10
ATP2B3	3	10	9	42	70	20	18	10	12	20	60	4	7	25	27	8	37	4	7	41	18	8	10	18	2	17	2	28	130	52	39	5	30	19	15	18	11	31	12	12	0	0	0	1	0	0	1	3	0
ROCK1	1300	3587	3048	2653	2964	3191	3613	2046	2028	2831	2018	2490	1506	2113	4465	2533	2075	1813	2167	3447	2348	2275	2514	2538	1202	3445	2713	3290	3991	2469	2857	2085	1926	3749	2386	2430	2638	2901	3452	2961	1602	1312	1088	1150	2656	247	1102	746	638
CBFB	984	1584	1921	871	1239	1370	1523	1258	841	1105	738	1364	697	963	1760	1387	929	792	982	905	1277	1096	1292	1062	1300	1630	1590	1173	577	1094	1126	1415	1333	1947	992	1726	1279	1443	1529	2571	2784	1754	1797	2689	2685	1569	4056	1727	1699
PDK3	1050	3803	1757	6000	2369	3623	3000	1491	2605	4286	2432	2235	1592	2149	2416	1816	2285	2073	1282	2793	2042	1477	2836	2515	1030	3745	2826	2171	6119	3009	2544	2135	1595	3271	2871	1575	2369	2500	3825	2593	1615	1241	2271	1922	3624	621	4208	1339	1680
HYAL2	855	1158	1420	1813	1678	1550	2007	1322	898	1347	920	876	520	790	2890	2279	1060	886	1037	1329	1511	1328	1402	1731	2250	1638	1747	1299	909	1227	1854	1031	1388	2259	1202	2395	1295	1506	1128	3270	1573	1598	1611	2296	2653	907	5430	695	740
HDAC4	562	1687	1521	1717	4402	1792	1308	1181	767	1285	1742	1325	551	1267	2948	1059	1455	673	1260	4439	1227	1388	1031	1893	714	1777	1286	2125	4833	2227	2072	959	1706	1499	1279	1630	1277	1560	1262	1344	1984	574	281	872	883	214	999	265	513
RASSF1	929	1427	1006	1128	1156	1212	959	929	582	1023	601	956	381	788	1800	910	730	777	934	786	1180	1075	910	929	1018	1112	1165	924	700	754	1117	1126	979	1482	837	1428	1061	1178	872	1622	1694	403	705	1876	980	373	2978	701	548
FGFR3	1653	3495	2238	2523	590	3009	2302	1552	2459	1263	574	1899	1143	3163	2421	1698	1262	2369	1744	992	2105	3941	3517	2867	1603	3131	3000	1748	228	1376	2317	1950	530	3341	2289	1939	2485	3177	2773	1908	2638	449	714	1101	3525	312	7111	356	779
IFI35	2053	2705	1703	3422	2926	1844	1679	2649	1767	2662	1389	6932	959	4402	1961	2710	1542	2577	1636	1261	3995	1874	3900	2909	2698	3509	2551	1656	1278	1392	3927	3024	6621	3431	2602	3581	1989	3175	2333	1274	2917	4511	792	1335	1246	244	2226	1057	486
HEATR6	300	988	585	502	694	865	673	561	326	626	524	483	269	561	685	341	598	426	565	622	559	553	479	626	313	793	729	767	1260	558	769	432	436	713	635	538	643	576	662	856	1179	877	354	529	822	83	1682	363	325
COASY	2454	5295	3749	5373	3174	4707	4761	3629	2512	5434	1739	5027	1892	3975	4738	2798	3264	4400	2913	2294	4006	4400	5012	4638	3483	5583	4684	3637	1561	2444	4405	4274	2709	5478	3849	5885	4632	5642	4843	3773	2937	3933	2324	4425	4957	814	11475	1098	1414
PLEKHH3	496	741	621	317	784	754	1071	836	330	448	422	402	267	594	640	536	756	521	713	843	761	696	639	931	237	794	742	638	1293	588	603	675	501	784	484	949	774	735	560	737	888	449	473	1026	982	87	1824	247	185
MEF2A	985	2523	2069	2136	1918	2295	1924	1593	1554	1891	1605	1671	998	1583	2950	1891	1535	1430	1415	2402	1480	1831	1992	1870	1422	2320	1834	1922	3366	1775	1973	1491	1581	2351	1724	1991	1762	2004	2030	1667	1302	691	671	1032	1221	316	823	515	768
OTUD5	1874	5324	3479	3952	3107	3916	3224	2615	2760	3878	2055	3327	1359	3688	3497	2894	2712	3603	2678	2938	3413	3692	4157	4180	1632	4808	4570	3091	3268	2956	3903	2982	1985	4820	3350	3105	3420	3969	3757	3145	3560	944	2096	4472	3099	549	6745	1172	1828
TFE3	1342	3000	1983	2899	2881	2751	2615	2005	1633	2638	1719	2316	939	2449	3043	2466	2280	2231	1715	2696	2385	2275	2841	2869	1392	2883	2716	2435	3341	2120	2946	2053	2019	3282	2203	2814	2442	2427	2363	2527	1686	922	1431	2924	1442	379	3231	612	843
TBC1D25	528	1097	749	788	694	937	825	713	530	805	552	615	296	895	689	631	655	855	644	720	763	816	970	1091	474	1003	887	642	899	741	812	671	538	1112	854	766	817	779	761	695	765	289	541	1231	484	147	1224	281	556
ACSL4	810	1565	1348	1281	2129	1655	2251	1342	750	1679	1638	1540	742	957	1836	1543	1322	796	1277	2066	1469	840	1001	1113	1710	1941	1547	1523	1883	1632	1164	1410	2755	1686	1319	2006	1404	1213	1721	2969	1461	2117	1851	2114	1237	992	1774	929	1511
INPP5A	1198	2935	1608	3238	2045	2627	1678	2592	1750	2593	2046	1887	931	2552	2864	1603	1999	1850	1631	2621	1694	1754	2648	3351	1762	2874	1831	2265	5897	2557	2255	1443	1962	2573	2210	2019	1716	2419	2080	1587	1127	623	736	1171	1341	375	1212	408	629
GPKOW	1032	1915	1305	1460	1051	1618	1368	1378	910	1591	879	1317	535	1388	1426	1022	1061	1520	1019	969	1314	1317	1885	1782	876	1806	1502	1115	1116	1191	1475	1392	1049	1874	1351	1625	1349	1824	1573	1063	1075	791	828	2357	1055	379	2024	579	554
GRIPAP1	1217	2992	2297	2360	1993	2290	2378	1605	1608	2186	918	2162	1022	2612	2302	1936	1566	2098	1661	1656	2248	2597	2743	2323	915	2809	2650	2018	1369	1533	2742	2234	1179	3146	1891	2159	2333	2561	2478	1950	2235	750	1263	2855	2682	358	4244	680	1450
FTSJ1	834	1439	1156	892	1188	994	1061	1125	607	1073	674	1044	414	768	1582	1078	833	884	926	782	1069	966	963	1136	1275	1325	1128	1035	745	818	1132	1106	1261	1386	818	1880	1035	1192	1150	1665	2077	936	1552	3232	1448	718	3015	738	1219
PRR11	555	943	918	312	930	789	946	624	264	603	240	951	195	226	942	406	421	471	414	284	730	712	377	609	427	688	588	760	147	500	910	681	314	530	407	699	592	961	948	2227	1360	1316	781	1748	1224	350	2627	514	746
REEP1	156	168	177	1180	1484	558	282	1453	221	357	2127	150	183	860	1432	194	1039	94	467	1775	185	425	395	815	494	251	101	939	5352	2014	1162	68	2079	271	466	682	168	361	157	340	10	20	59	654	607	107	684	11	90
ATP11A	461	1484	1239	2006	1695	1159	1602	513	882	1034	707	910	395	536	1804	1341	853	574	807	1279	955	914	676	839	374	1453	1175	1344	1173	850	1214	732	709	1458	964	1274	1249	1049	1188	5693	1603	1100	1885	4127	2538	567	7653	693	1610
POLR1A	767	3504	3298	1320	2722	2993	3601	1403	1474	3196	1074	2649	1092	1295	4131	2551	2048	1441	1763	3124	2598	2371	1826	2354	1202	3758	3033	3539	2474	1469	2846	1744	1178	3026	2554	2814	2414	2945	3636	4159	4390	1779	2127	3863	4394	631	5551	980	1618
LAPTM4A	11807	16144	12911	16080	15059	14364	14187	15171	8785	17131	12140	15163	7359	15209	17484	10537	11890	12711	13773	11525	11270	11015	17739	13951	13095	19692	12732	11675	17376	15121	12364	10967	21487	18538	14497	17346	11757	15516	16621	14721	8554	9627	7236	10162	15251	3312	14824	10244	5794
TTC7A	1823	3786	3208	6325	2217	3336	2450	2059	1910	2768	1303	2675	1094	4273	2815	1459	1499	2018	2002	1859	2797	2607	4603	3968	1038	4548	4034	2189	1225	1804	2477	2384	1249	4098	3185	3900	2753	3258	2549	1596	2671	949	648	1469	1058	166	1661	709	482
IP6K2	4331	5844	4557	4316	2178	4791	3613	5521	3598	4493	1867	3117	1821	3733	3887	2748	2565	5039	4558	1981	2934	5234	5587	4022	3652	5514	4560	3097	1344	3200	3939	3766	2330	4685	3924	3110	4258	5175	4625	2738	3404	1614	1803	4359	5672	1026	14381	1651	2195
SRBD1	613	1277	878	1063	828	1003	895	625	696	1283	512	1403	544	1169	1129	772	512	832	706	566	1064	690	976	848	597	1431	1092	647	545	654	878	887	802	1236	946	1061	940	1133	1138	992	1133	690	342	546	905	130	992	558	382
KIF2A	1418	1919	2008	3601	1424	1773	1794	1357	1636	1828	774	1964	942	2033	1733	1267	1161	1055	1105	1524	1571	1228	2500	1673	1011	2531	1795	1558	1164	1286	1457	1756	1441	2377	1450	1956	1695	2461	2386	2833	1553	1729	1351	1857	1974	753	1595	1333	1391
RASGRP2	205	332	986	448	563	326	267	503	305	220	502	210	136	368	708	224	512	200	325	593	303	477	510	300	168	310	416	521	1405	845	891	537	462	1272	284	539	696	311	203	291	77	39	33	118	77	29	169	34	91
PSME4	1261	3462	2785	2069	2528	2578	2862	1845	2267	3134	1384	3206	1602	1959	4373	2432	1835	1658	1650	2683	2434	1988	2410	2419	1857	4053	2919	2736	1978	1736	2671	2709	1723	3316	2110	3667	2124	3103	2983	4849	3257	2656	1759	2847	4387	736	4116	1679	1941
IFT80	222	348	289	153	267	266	336	280	193	230	156	177	141	131	308	227	173	187	250	179	193	258	199	210	227	262	263	233	183	262	281	229	245	255	233	210	261	273	261	344	257	204	98	352	459	85	459	242	211
SIRT2	1710	2858	2046	3853	2555	2586	2138	2961	1216	2490	1695	1910	816	2375	2394	1764	2128	2627	2117	2159	2015	2158	2430	2766	2108	2427	2210	1854	2825	2089	2516	1956	2478	2999	2316	2442	2163	1960	2387	1625	1868	1158	1933	2352	1471	519	2728	1450	763
ERLEC1	3756	4378	4166	3071	3441	3720	3648	4825	1819	3889	2276	3102	1981	2721	4828	2557	2321	2683	3841	2107	3057	2824	3431	3648	5335	4789	3674	2612	2314	2699	2278	3228	5633	4293	3322	5595	3081	4307	4090	3952	4101	2259	1970	2415	3856	995	3528	2780	1884
PPP2R5B	875	1684	1192	1078	1228	1518	1362	1145	935	1321	827	1152	643	1560	1390	1117	1190	1230	885	1378	1469	1587	2211	1826	931	1527	1540	1149	1499	1221	1432	1262	1216	2110	1280	1742	1193	1465	1046	915	994	586	600	970	672	194	1856	369	375
PYGM	117	125	115	570	1138	339	224	787	149	291	1355	121	125	691	1537	121	1210	71	222	1879	93	292	240	669	224	129	74	751	7077	1408	971	47	607	178	397	409	112	257	91	177	10	6	21	32	23	3	29	5	7
PITX1	814	1737	956	363	593	1303	1488	838	303	1275	185	530	215	527	316	711	911	1234	848	724	1184	828	748	772	368	1151	651	788	127	460	600	760	485	1149	731	911	1303	911	894	2967	1968	1240	3237	2417	1821	1597	2961	1236	1138
TRPC7	15	46	30	44	6	44	49	18	35	37	8	31	13	25	23	25	21	31	13	23	18	32	15	25	33	43	32	10	3	12	29	19	9	30	30	22	30	35	37	1	3	1	1	12	5	0	2	4	3
MAST4	484	2008	1052	1773	1658	1698	2001	562	837	1642	751	802	665	1209	1413	1136	1194	1116	703	1542	1053	1290	977	1085	413	1740	1425	1383	1915	1068	1401	599	525	1896	1607	688	1179	1027	1562	1468	768	482	341	810	1225	151	244	408	703
ADGRF5	238	757	551	704	1317	1141	1558	268	416	630	677	365	253	317	1304	982	622	301	633	849	564	492	480	617	277	902	508	938	1251	842	1101	296	321	769	605	822	649	467	987	1389	362	247	239	519	369	123	245	110	182
SDK2	105	396	393	119	178	421	197	60	172	350	60	80	108	75	394	196	184	118	360	284	177	308	126	184	50	202	214	198	173	144	205	171	68	433	140	131	254	195	234	265	49	21	20	86	56	7	58	38	62
NUP133	1106	3169	2086	1765	1827	2521	2175	1660	1177	2292	1415	2098	844	1289	2775	1553	1627	1577	1725	1753	1688	1678	1684	1854	1212	2815	2239	1846	2086	1704	1790	1579	1349	2595	1891	2221	1977	2290	2680	2047	2199	1313	1431	2908	2562	617	2381	1617	1704
NUCKS1	5928	11973	11614	7133	11606	11303	10907	9141	5671	10408	8757	10113	4333	6223	17480	7997	7934	6275	8583	10304	7528	8532	8230	9569	5153	11060	8648	10558	18204	12147	10623	7157	10084	11557	8739	10159	8439	11946	11342	14768	10186	6012	5990	15063	12999	2163	12943	6009	5009
VPS35	4643	10187	6224	13888	5182	8722	7243	6271	5033	8790	4328	7654	3492	6613	8556	5926	5615	6391	5758	5241	5763	5436	7936	6662	5563	10219	7253	6314	5392	5970	6198	5887	5215	9633	7179	7410	6511	8026	10236	7134	6215	4579	4839	7030	8729	2505	11444	5958	4687
DNAJA2	3088	5228	3580	5058	3025	4787	3392	4405	3100	5213	2725	4282	2356	4110	4941	3736	3134	4517	3253	3363	3188	3418	5335	4244	4902	5434	4668	3350	3707	3766	3361	3597	4047	5595	3651	4390	3618	4375	5182	3418	3015	2416	2449	3451	4224	1762	6691	3157	2218
BCL3	2100	4260	2010	8401	3520	2836	4503	2218	2919	3549	1138	3762	1791	3003	4662	9277	2528	4673	1519	2225	3695	4228	5355	3833	1458	4303	4625	2968	977	1810	3412	3610	2852	4518	2658	5937	3244	5126	2945	6698	2778	829	3002	2183	2204	833	3708	886	1118
KCNAB2	547	1152	1352	511	1784	1255	801	918	513	741	561	975	288	855	712	452	862	750	832	592	1494	869	743	971	515	1096	1333	787	749	724	924	1593	713	1961	718	1329	1421	924	789	927	1127	368	451	1570	435	235	2203	202	389
ABCC9	45	63	73	557	1185	280	563	254	58	112	901	52	95	215	567	102	474	21	180	746	45	99	99	329	107	66	34	445	2705	692	346	24	510	89	164	360	64	74	80	294	38	33	42	68	59	10	27	12	23
GAL	169	171	72	244	193	190	211	122	198	146	327	95	46	301	445	55	171	81	141	301	276	94	109	184	206	114	79	122	567	322	1560	71	210	233	92	516	112	216	95	405	245	14	281	206	132	189	993	132	456
CLEC2D	214	301	813	186	274	249	222	276	203	162	106	289	122	233	197	160	199	161	213	96	486	255	275	143	187	253	293	304	130	365	328	584	172	641	195	239	352	305	209	156	175	57	50	79	226	18	159	81	189
FUNDC1	496	511	487	455	463	507	377	577	323	655	358	464	207	440	578	312	291	429	500	278	423	445	552	411	483	597	444	358	321	393	473	356	549	563	451	518	455	631	662	508	372	337	694	609	746	182	2191	315	460
MAOB	363	1005	656	25275	2424	1656	640	1299	670	2099	3162	648	671	1727	2379	659	1993	875	678	3054	670	786	1279	1761	702	1209	826	1181	7775	3251	1588	336	1133	1694	1532	960	619	822	882	863	57	34	146	456	206	8	42	232	22
RORA	238	517	540	487	602	656	384	421	343	507	481	332	208	436	795	392	529	212	422	657	612	339	248	386	272	504	345	742	1036	695	863	469	456	625	485	412	469	404	526	703	131	73	69	172	168	61	188	105	216
DRD4	14	42	20	103	22	54	30	12	10	32	10	13	3	19	13	30	33	24	18	19	26	25	28	46	5	25	29	13	31	22	28	27	9	35	32	4	32	18	47	25	50	7	9	10	36	2	73	8	18
TGFBR3	649	1659	1264	2599	3708	2988	3433	1296	1011	1574	3118	762	500	1043	4405	2621	2246	574	2231	4613	1145	1522	1072	1900	694	1506	1052	2648	6871	3193	3325	449	1641	2006	1882	1573	1024	1249	1871	1990	431	398	167	1087	594	198	401	200	839
PLA2G10	463	532	448	107	195	427	334	410	267	425	128	780	227	770	414	213	185	497	416	202	374	584	1052	706	286	711	496	320	38	230	300	514	448	447	301	506	388	666	492	28	69	29	119	130	108	47	213	194	63
HES2	1056	1629	1382	613	1251	1451	1587	1153	1038	1373	257	1231	668	2019	849	540	745	1483	1028	362	1378	1132	1659	1367	569	1866	1702	944	79	569	1125	1062	653	2128	2005	1127	1436	1374	2230	441	2684	66	678	342	1737	114	1368	513	246
ATP1B3	12079	20536	10667	14672	4437	17406	10245	13647	18373	24189	6840	18464	13257	26949	10480	9519	8934	19500	9133	10376	11523	15917	37810	24137	10582	21651	16616	11333	3788	10920	10627	12227	8509	28385	19214	17460	13757	22164	18434	6449	3523	3205	4004	10630	10214	3503	19168	5213	3285
NEDD4	299	476	413	3034	871	564	710	545	384	425	660	500	179	369	821	341	484	259	601	850	336	396	1535	666	362	553	555	561	1297	665	617	527	624	592	421	1000	412	669	713	999	559	377	555	1070	495	272	781	240	593
PIGB	368	559	367	436	278	502	381	404	324	631	221	406	239	398	478	280	241	410	351	255	327	392	439	354	372	474	438	335	245	268	319	413	308	487	353	438	420	546	522	360	274	258	230	270	514	104	271	243	227
MAPK6	2779	7052	3305	8996	2488	5886	3154	4101	6746	5613	1938	8421	3123	8780	4228	3586	2466	4934	2293	2964	5223	3537	10744	5113	5171	7677	4346	2761	1246	3183	2926	5839	4657	4844	3740	6774	3468	6920	4822	4478	2865	2373	1597	2006	3598	1127	1198	1438	1875
GNB5	223	359	536	491	576	458	374	596	239	311	604	301	167	493	656	288	459	265	417	647	490	260	494	545	285	415	324	392	1012	742	583	591	841	687	323	501	502	360	307	467	356	392	166	296	177	62	393	150	120
RAB27A	5272	4678	4971	2893	3388	4809	3951	5234	1698	3671	2026	3312	1307	3082	5373	2918	2133	2196	5365	2105	3130	2806	7521	3021	2697	4080	4238	2697	1600	2907	1771	3288	3785	4287	3146	4201	3626	4994	5026	1685	2701	807	530	1216	1042	250	354	955	654
HDHD5	1877	3259	2409	1917	1484	2214	2388	2556	1245	2659	1211	2035	956	1202	2782	2133	1703	2201	1941	1435	1824	2275	1526	2628	3623	2973	2879	1789	1178	1264	2525	1850	2441	2834	2185	2465	2182	2565	2379	2458	2401	1505	1961	3353	3659	605	7631	1100	1436
UFD1	1462	2359	1678	2219	1330	1700	1364	1751	1344	1866	883	2112	738	1781	2310	1273	1076	1772	1382	1079	1633	1545	2186	1742	2433	2302	1852	1473	1100	1163	1509	1586	2245	2339	1426	2396	1467	2026	1788	1439	1681	1362	1433	2221	1592	423	3453	846	879
LRP6	1033	2614	2167	1897	1790	2350	2636	1279	2082	2087	1352	1550	1171	1712	2789	1658	1454	1223	1575	1985	1245	2036	2190	1817	768	2590	1764	2353	2253	1845	1653	1368	1094	2112	1857	1475	1753	2141	2514	3841	1493	985	1609	2225	2720	360	1726	786	1220
GUCY2C	2993	7787	4632	12426	1820	7049	4720	3964	4112	6255	1853	4443	2487	5334	5196	3710	2267	4521	5089	2598	3399	5059	6658	5092	3234	6723	5035	3889	363	3001	2967	3464	2440	5826	5064	4366	3913	6792	6476	4982	1025	2538	2639	1258	3359	834	2417	2533	2358
SCT	15	34	59	186	5	31	17	53	25	33	6	22	4	46	22	24	13	48	50	14	39	25	77	30	26	30	52	8	11	15	30	25	37	48	26	43	32	43	54	159	3	3	4	18	37	3	12	2	14
PHRF1	1468	4235	3024	3930	2637	3559	3475	1898	2016	3102	1200	2868	1113	2881	3470	2811	2117	2416	1990	2445	2917	3250	3479	3220	1131	3968	3934	2840	1883	1709	3328	2610	1016	3819	2799	3079	3044	3752	3073	3053	3374	1806	1264	2539	2945	440	7879	706	965
ELP1	803	2148	1901	1585	1512	1873	1803	1214	1002	1712	882	1289	638	889	2459	1345	1280	1116	1379	1327	1383	1569	1448	1476	974	1984	1799	1761	1362	1375	1647	1240	1022	1827	1368	1580	1565	2080	1984	2041	2286	1127	1148	2462	2635	370	2218	898	1331
NUCB2	2052	2174	2812	1095	3466	2365	3038	2646	1022	2540	1585	2654	1015	1529	4630	1607	1591	1319	2938	1712	2381	1690	1800	1867	1528	3204	1542	2022	1958	2031	1742	2029	3656	2124	1316	3738	1420	3266	2317	3021	4168	949	762	959	2094	224	2195	888	588
PFN2	1320	1858	1497	5228	1674	2273	1788	2684	1087	2368	2042	1529	989	1543	2564	1085	1986	1520	2305	1761	1322	1131	1789	1644	2770	2485	1616	1536	2834	2416	1784	1310	3040	2634	1835	1797	1560	1811	2765	851	203	1299	3555	395	4478	719	8596	1029	360
PTPN3	1924	5139	3213	6171	1421	4064	3195	1909	3200	4399	985	3314	1811	3668	3612	2892	1864	2475	2250	3311	2416	3394	4816	3373	1997	5388	4221	2637	527	1898	2516	2449	1121	4239	3415	3128	3046	4449	4259	2672	2603	1870	1399	3146	3988	1227	3946	1817	1873
SPTB	12	35	52	80	81	66	107	36	39	44	36	27	16	38	98	77	58	27	40	70	43	53	39	36	8	69	19	79	95	56	119	13	16	51	61	34	39	54	55	83	323	78	17	32	23	2	62	6	13
DAPP1	263	215	640	71	371	223	80	258	272	184	117	268	201	193	242	175	168	186	282	165	366	252	377	147	148	386	436	273	58	188	243	584	501	598	171	463	403	272	291	918	813	84	33	163	561	100	489	322	293
FGF10	108	92	55	195	704	240	336	243	159	119	309	59	56	94	509	277	210	65	288	609	84	60	89	176	184	129	89	169	449	272	451	47	517	193	97	330	103	91	145	297	28	12	15	39	26	8	13	17	8
SLC44A1	13949	27139	14768	12140	7308	22547	17578	16284	17851	25446	7334	19435	10025	21694	18494	15477	10808	17592	13986	9718	14430	14554	24611	18956	13645	29864	20735	13637	3795	13168	13955	13461	9011	22444	21144	14132	14799	22172	26354	6956	6758	5692	8160	9941	11228	2121	12520	8192	5217
TMEM260	526	1223	735	864	580	997	1135	632	537	1172	388	678	501	583	820	732	581	816	761	489	717	830	854	683	568	1153	889	719	292	506	878	609	416	1086	816	612	890	920	1180	883	604	446	1067	663	1137	213	1596	613	623
SMG6	564	1994	1439	1334	1317	1750	1501	883	916	1517	739	1316	491	1261	1446	1142	799	939	992	1196	1096	1232	1362	1348	477	1805	1473	1235	1478	802	1305	1080	631	1788	1501	1056	1432	1506	1532	1272	1518	298	476	446	815	84	634	226	297
EXOC5	1502	2867	2202	2066	2146	2415	2538	2439	1591	2348	1807	2411	1274	1859	3285	2036	1808	1563	1861	2459	1707	1703	2509	2177	2022	2850	2212	2513	2417	2280	2156	1882	2956	2784	2015	2577	1895	2419	2635	2637	1800	1453	1246	2377	2351	399	2842	1480	843
CLTCL1	91	117	175	89	159	147	193	158	74	81	100	59	36	63	186	91	96	67	137	125	103	165	96	166	24	167	118	161	272	100	158	77	108	120	106	75	138	139	117	106	323	95	101	382	224	5	474	23	75
FGF22	1	9	2	5	1	2	3	3	1	5	3	6	4	6	4	1	0	4	3	5	1	3	3	11	1	6	5	1	6	3	3	3	2	4	10	1	2	6	2	1	14	0	1	10	2	0	5	3	0
FSTL3	124	232	293	662	877	533	793	315	207	319	495	245	114	332	1000	1025	758	128	294	854	830	291	255	511	829	255	291	633	963	443	1360	116	753	306	310	569	163	239	198	935	343	216	517	543	314	194	394	101	151
DGCR2	6182	18164	10312	10156	6273	12007	10361	7259	9135	15164	4545	11149	4131	13727	8682	8026	7735	10601	6834	7086	11514	10647	13187	14669	4921	17802	13716	7866	7554	6989	9421	8376	3759	17279	13384	7901	10364	11985	13787	6386	11134	4058	3603	7377	6572	751	13694	2045	2185
RNF126	1852	2391	1697	2896	1325	2161	1803	2165	1499	2062	826	1775	709	1825	2555	2366	1262	2301	1722	1227	2178	2337	2765	3141	1530	2631	2487	1585	987	1028	2145	2208	1470	2754	1647	2420	2140	2846	1649	2011	2331	1174	2362	2729	1955	1114	4702	815	1232
MNT	448	1498	1168	1602	1385	1398	1280	554	864	996	514	881	356	886	1167	1584	725	698	677	1096	872	1714	1173	1145	380	1448	1281	938	1483	767	1092	879	577	1189	960	1014	991	1442	1051	1594	1345	282	458	727	944	193	1793	259	538
ZXDC	710	2117	1451	1462	1043	1720	1337	1010	988	1377	618	1215	473	970	1496	1188	779	987	1014	1032	1176	1516	1256	1337	679	1661	1706	1353	988	839	1324	1078	652	1603	1342	1051	1478	1481	1289	1433	2033	629	599	1985	2116	385	2186	519	821
JMJD6	645	1347	820	1704	940	1254	1098	897	754	1169	607	1064	558	872	2330	1379	849	788	755	789	895	1436	1339	1093	1176	1319	1524	1092	960	1075	1345	1055	906	1341	828	1478	962	1355	1396	1220	883	658	716	1029	746	232	2668	399	519
POLB	507	614	490	386	406	510	419	718	257	492	292	530	249	328	469	387	357	438	460	252	467	350	477	406	831	603	541	357	276	385	450	573	833	627	386	510	366	515	527	583	721	618	505	1277	828	244	1166	693	398
ST6GALNAC1	28381	26112	30674	9160	25773	24837	21283	28235	7741	11766	5766	11735	6009	9789	20200	7631	7660	14328	33053	6303	11785	22528	21344	18472	7820	22058	18557	17296	1655	9353	10047	12988	12673	16675	13731	20228	17636	28405	21094	7568	43758	10731	6155	8081	12895	697	6755	5299	2540
WIPI1	1576	2942	1650	986	1509	2567	2379	1867	1172	2364	733	2371	1054	1476	1882	816	1049	1983	1418	754	1780	2011	2147	2008	1810	2283	2186	1215	553	1090	1481	2255	1557	2597	1735	2098	1604	2567	2129	1325	1842	1240	457	927	1799	204	3609	1379	694
FRMPD1	6	24	59	29	31	18	5	17	23	26	37	12	2	23	14	20	44	9	29	28	21	24	16	11	17	29	28	25	61	26	36	34	20	64	27	20	38	13	23	130	9	33	19	145	66	2	4	8	3
GBA2	3609	8278	5898	7766	3760	7205	6290	4682	6036	8453	2659	6742	3228	6866	7841	4327	4314	6543	5706	4326	6262	9390	9661	6412	3642	8500	7908	6388	3241	4338	6463	5978	3025	7313	6190	6729	6816	8553	7775	2645	3705	1713	1669	3619	5004	731	4331	1184	1787
NDST1	2799	7045	4314	8301	5218	7225	5373	2769	4787	7504	2738	7490	2305	8960	4191	3164	3230	4006	2744	5011	6101	4550	7742	7438	1925	8138	5360	5246	5619	4155	4959	4454	2278	8087	6286	4927	5763	6056	5382	4557	3075	1509	1293	3254	2171	376	3376	672	923
ASNS	12	24	32	12	25	23	34	24	22	19	11	8	9	8	36	17	15	17	12	16	22	35	17	20	8	20	32	28	21	9	27	15	13	17	14	12	22	30	27	33	61	18	54	36	46	7	44	6	65
AP3M2	312	648	612	368	705	655	448	477	259	529	390	466	184	317	656	326	480	328	582	514	416	423	394	347	284	686	435	576	634	499	604	391	559	614	463	387	544	384	836	797	580	458	543	1129	1047	98	1184	321	473
CNGB1	4	52	48	50	79	37	73	16	54	24	41	19	10	36	64	39	52	9	31	116	54	47	45	28	11	41	12	25	114	47	301	8	56	41	27	26	28	43	26	15	4	3	2	8	2	0	0	1	4
ST6GALNAC2	60	103	68	66	146	101	64	99	13	76	81	25	11	50	123	51	86	39	101	82	126	50	78	72	53	55	56	62	116	72	84	31	150	59	81	69	45	97	31	41	133	34	73	45	23	4	24	37	13
CHAT	4	171	90	38	23	155	683	13	75	110	79	84	49	57	54	134	217	71	26	30	61	70	47	50	29	290	249	80	49	112	149	47	20	99	168	37	51	79	237	17	0	2	3	1	15	0	0	0	11
PABPC1	39674	89345	50687	43641	37422	80306	64329	53281	26136	61121	25630	44437	20401	34963	48804	42570	37009	55754	60097	32360	44628	45552	41800	59180	29721	77318	65831	42635	26039	38165	51140	47095	29790	81617	61739	40626	61593	57597	79331	76080	92959	42115	53473	174024	178278	31651	349884	51527	44440
TESK2	600	1209	702	1100	253	873	444	544	763	524	269	815	226	1034	329	267	307	804	608	305	530	948	1334	865	233	758	667	400	264	533	452	639	495	905	584	480	699	860	668	230	437	167	165	332	335	69	500	165	195
CFAP20	830	1225	924	1226	806	1139	751	988	580	959	592	862	372	725	1217	695	672	857	764	520	782	876	981	1008	839	1182	1023	732	575	785	873	674	1024	1213	778	1068	738	1286	1123	1213	1211	601	776	1273	1209	596	2299	738	707
CSNK2A2	635	1669	839	1089	1095	1477	1056	1073	644	1120	683	905	420	933	1163	779	854	903	1003	1046	778	818	1036	1060	473	1179	1053	1006	1345	874	1120	921	683	1494	1133	1004	863	1053	1351	1171	1738	826	1155	1254	1537	630	2281	1204	906
PTPN21	1203	3498	1805	1919	1291	2844	1629	1211	1785	2283	1070	1251	1112	2505	2229	1234	1446	1712	1401	1880	1717	2412	3251	2505	821	2900	2043	1748	1757	1689	1908	1082	1014	2957	1876	1254	1981	2257	2028	813	1228	374	205	731	858	95	973	418	312
EIF2B3	574	826	803	645	676	648	641	844	388	741	515	654	353	460	1235	614	579	644	551	679	593	556	548	712	1265	1011	799	665	744	658	670	624	1233	854	519	1231	560	852	791	965	447	457	740	1200	1079	361	1661	406	701
CAMK2A	14	57	54	108	79	60	55	51	41	28	73	14	20	60	61	40	70	10	30	109	33	53	37	63	17	42	15	36	217	97	120	18	49	40	65	54	28	30	25	19	21	2	2	9	2	1	3	3	4
TCOF1	993	2533	3169	1291	2864	2028	2309	1433	933	1661	1249	2253	580	1168	4996	1496	1724	1288	1677	2601	1819	2171	1423	1883	917	2366	2142	2644	2866	1611	2636	1319	1364	2345	1471	2900	1952	3087	2128	5089	4390	1196	1834	4135	4477	847	9964	634	1319
CDC42	13240	20043	13746	18658	10218	14775	11969	18671	15066	20708	9574	19035	8946	20028	16356	11604	11134	17397	12098	10880	13037	12428	22834	15866	24777	22758	15428	11162	9694	13958	11989	13805	20498	20685	14515	18298	11651	16610	20263	12588	9631	5275	6437	12675	11786	2278	15337	5345	2677
OSBPL3	373	898	886	586	697	636	810	444	429	719	283	627	409	458	774	421	385	453	480	353	712	535	368	444	517	897	767	655	143	289	609	884	337	877	415	801	882	707	819	2021	1547	971	1875	2023	1957	520	1714	684	857
EPHA8	0	0	1	4	1	0	0	0	0	0	0	0	0	0	0	1	1	1	0	1	0	0	1	0	0	0	0	2	1	0	0	0	0	1	0	1	0	2	1	0	0	1	0	0	0	0	2	2	0
SLC12A3	2	1	15	3	9	5	7	4	11	2	2	9	5	5	4	3	8	6	9	2	9	12	3	6	1	6	12	5	3	6	12	22	14	13	2	13	18	11	5	5	3	1	1	2	1	0	5	0	1
RAD18	481	962	737	409	491	823	628	527	404	603	353	820	276	427	1031	547	417	460	411	463	580	599	617	601	562	852	753	561	407	475	674	451	544	692	479	804	557	904	766	1118	926	818	608	1018	984	533	2054	615	640
ATP2B1	3349	7748	5332	6188	2231	5838	4170	3550	8779	8460	2270	6987	4705	7513	6692	6400	3866	4247	2872	7152	4470	5841	10725	5528	3229	10267	6834	6048	1872	3955	2957	5501	2039	8201	4261	4312	5376	7190	7454	3588	2131	2085	2324	2306	3245	555	3147	1290	1395
TRPM5	31	454	228	135	34	321	872	26	144	447	91	125	119	75	99	391	272	195	102	33	153	263	62	113	64	556	549	144	19	173	216	121	5	237	395	78	163	147	396	66	18	13	46	34	286	10	30	71	47
NCK2	1854	4417	2622	7079	1712	3972	2903	2488	2056	4063	1376	2748	1359	3322	2145	2491	2171	3135	2172	2130	2795	2851	3715	4608	1569	4017	3374	2253	2429	2304	2818	2475	1624	4658	3610	2061	3212	3154	3102	2792	1502	1457	1642	1713	2985	694	5470	1215	1369
MAP4K4	1018	3191	4853	2090	3783	2880	3179	1931	1732	2566	1844	2314	1319	1774	3950	2793	1932	1505	1691	2721	2232	2511	2400	2740	956	3589	2848	3008	3185	2214	3268	2329	2038	4045	2218	3188	2472	2722	2564	6387	3876	1864	2045	2376	5723	746	3750	1443	1642
MGAT4A	4368	10782	5416	15034	2905	9773	7660	4194	7901	11002	2841	10307	4741	11547	5628	3891	4788	7759	3752	3697	7093	6402	11647	9132	5331	13024	8810	4940	1119	4918	4935	5835	3059	9845	7619	5880	6517	8045	10916	3173	1910	800	1170	1600	2229	360	3939	1342	1749
RPL31	29359	40212	29125	25684	24199	33409	23309	36235	13518	27985	22356	23346	11519	20146	33405	20478	18702	34574	31003	16911	21790	19974	21283	30503	33862	38456	30835	17514	23410	25474	26870	23244	45921	46863	26036	27427	27561	28032	36886	40012	42671	10299	20269	17145	61279	6879	57244	27684	14420
WDR1	15665	41028	26825	26634	21216	30296	27607	21168	25176	38964	18726	34438	12853	41409	38378	26817	19721	25790	16686	27061	28481	27216	43333	34240	21998	43355	34598	25327	29671	21389	26475	25670	20956	38016	28458	38125	25644	39122	32514	22873	14026	7950	10942	17752	18175	3344	46270	5677	7636
SNX13	2108	3890	2979	2308	1753	3849	3178	2809	3752	3758	1603	3373	1882	3692	3183	1897	2204	3144	2406	2496	2970	2520	5135	3097	2707	3726	3814	2079	1736	2863	2066	2711	2270	5010	3079	2324	2337	3438	4671	1228	1640	1182	1399	2117	1942	529	2167	1216	1101
MS4A12	16092	12207	5512	23	4171	22603	3065	18375	33345	24565	2850	61736	23699	62066	1443	1941	9514	37647	9469	8965	8394	13073	20169	27346	3749	15921	27151	5579	2166	4807	16998	28475	33030	69066	31040	4914	6194	8042	25345	0	43	449	142	1415	24	284	360	178	6
ARHGAP10	207	470	367	760	1558	844	417	1093	260	391	1169	373	163	896	1252	352	1225	197	807	2010	339	442	443	898	445	442	302	962	4026	1613	1197	207	1638	462	576	821	319	469	303	387	114	74	113	556	137	14	64	48	42
RPS6KA2	654	1840	1569	1477	2360	2336	2448	835	759	1760	1517	922	637	1105	1894	1405	1410	830	1185	1769	1502	1240	970	1583	743	1897	1400	1851	3013	1289	1903	1047	951	1584	1513	2139	1615	1206	1651	1696	2039	362	702	596	687	250	381	852	808
ING3	435	999	885	712	637	887	519	701	612	672	529	622	286	636	888	484	481	665	575	508	603	633	699	651	891	873	636	473	513	766	680	469	760	853	553	770	547	726	689	457	665	282	326	526	474	187	564	306	356
VASH1	321	609	501	395	683	598	534	405	223	637	279	394	130	357	307	200	544	511	307	438	586	450	425	701	201	858	524	556	522	350	404	589	256	586	342	514	510	442	589	622	555	158	127	439	220	85	299	161	210
LMCD1	325	493	511	670	502	596	881	414	234	478	443	242	147	230	711	866	392	316	446	476	502	425	335	435	482	565	629	538	378	694	585	274	304	701	472	617	460	442	504	2289	492	433	399	544	906	253	519	337	219
BUD23	2555	3542	3296	2729	2452	2895	2734	3139	1635	3638	1744	2794	1267	1984	4413	2875	1889	2783	2571	2102	2557	2745	2194	3087	3323	4090	3816	2709	1770	2280	3284	2479	3926	4249	2647	3688	2479	4062	3162	4064	3184	1867	3667	4473	4741	875	13020	2101	1539
SEL1L	4234	11571	9674	8792	7414	10059	9526	5374	6180	10409	5342	9440	5244	8582	8615	6808	5696	5893	5982	7225	7618	7261	8777	8588	4694	12735	9583	7884	7642	6342	5552	7808	5375	11538	8914	8540	8126	8904	11507	5758	9192	2936	2666	5011	5692	744	6656	3492	2202
TRIP13	238	364	358	184	374	251	363	260	142	295	129	581	61	117	711	259	176	165	153	121	286	251	217	220	365	325	271	312	69	189	357	266	318	256	124	686	204	607	336	985	1002	1194	598	1350	909	472	2994	326	503
ATP6AP1	5067	10374	7737	7878	5718	9098	8033	5848	5428	10296	3508	6741	3247	7432	7427	5612	5663	8367	6514	4671	7673	7958	10009	9895	4118	11149	9276	6764	3749	5493	6935	6553	3848	11353	8374	8113	7901	9230	9121	6001	6153	3763	6429	10314	8245	1599	15500	2843	4182
TCF3	2324	4883	5880	3914	2710	4299	4002	3079	2046	3675	1438	2493	1396	2256	3552	3183	2633	3227	3383	2612	3686	4235	3250	4514	1970	4466	5468	3455	1835	2190	3744	4021	1387	5753	3341	3438	4485	4199	4216	6164	7104	1582	4125	6962	6491	1624	11053	1471	2344
TRIB2	363	657	1037	698	1305	761	694	597	337	597	746	446	245	648	823	714	759	393	464	978	980	615	687	726	358	711	675	1058	1689	930	846	779	936	1209	607	879	677	757	532	1464	1864	333	119	369	692	131	274	570	331
DAZAP1	2972	7061	4745	5894	4039	5617	5796	3980	3698	5911	2097	6014	2074	3971	6410	5896	3874	4555	3144	3715	5588	5725	5362	5828	3066	6817	6374	4993	2832	3829	7236	5279	2676	6677	4453	6948	4810	7239	5589	5962	7119	1748	3853	7729	7109	1783	15384	2170	2892
MBD3	969	2345	1691	2008	1614	1867	2152	1337	1022	2066	906	1854	680	1692	2023	1951	1512	1715	1111	1541	2092	2078	1904	2395	1082	2578	2427	1918	1540	1451	2629	1473	867	2865	1673	2000	1784	2213	2030	2163	1698	540	1712	2389	2242	446	6077	533	613
HLTF	217	679	621	340	615	578	572	453	273	468	537	385	172	209	828	316	414	284	428	622	395	404	232	375	355	510	409	411	1087	434	442	346	479	492	436	353	430	595	591	651	423	35	193	236	517	96	350	305	349
FAM50A	1292	2809	1875	3644	1915	2412	1955	2062	1563	2514	1024	2045	894	2459	2583	1777	1775	2201	1663	1661	2378	2236	2978	2708	1810	2783	2659	1932	1795	1885	2515	2109	1582	3190	1975	2893	2044	2760	2232	2435	2510	1047	2051	3953	2411	475	8055	841	1131
FAM3A	2655	4173	2838	6019	2184	3458	3542	3852	1922	3570	1498	2735	1127	3221	2454	3001	2040	4137	2683	1640	2850	3344	4372	4398	2668	4147	3913	2573	1718	1756	3088	2903	2232	4064	3346	3621	2751	4311	3065	1533	2090	1042	2375	3848	2275	595	7430	900	938
CPSF1	2198	6042	4767	5168	4006	5729	6399	2865	2670	4369	1755	3654	1601	3216	4940	2841	3287	3270	3449	3067	4227	6238	3976	4746	1552	5124	5391	4166	2728	2454	5854	3482	1497	5872	4114	3856	5308	5925	4720	4791	7146	1881	2283	9197	7652	1379	23893	1336	2115
MYO3B	6	11	26	4	35	18	11	8	6	8	5	7	3	10	10	5	6	6	4	3	6	12	3	0	2	9	13	17	8	4	20	14	35	7	8	20	7	6	16	150	253	8	9	28	15	13	10	0	7
CYBRD1	3196	7225	3765	90447	7248	7886	8436	5370	4552	8324	8067	5408	4133	5356	6288	7572	6183	3477	9160	7434	4206	3469	11042	5682	4676	7202	4825	4952	8356	9190	8501	2701	6346	10679	7748	4459	5594	2285	8279	4404	655	2161	637	1468	808	337	450	604	542
CDH19	49	176	138	537	892	510	466	570	96	347	917	108	83	286	963	323	510	54	81	555	302	73	190	213	420	170	72	222	1335	615	571	60	1811	122	259	323	107	143	129	141	0	3	7	1	3	0	0	3	4
PDCD2	1825	2564	2157	2226	1622	2194	1992	2428	1132	2201	1206	1774	1040	1431	2511	1683	1485	1898	1986	1455	1616	1665	1729	1896	2604	2687	2312	1667	1257	1686	1933	1673	2301	2771	1746	2342	1884	2221	2509	2118	2438	2093	2091	2299	3172	1157	4079	2410	2028
SLC6A15	11	35	20	32	63	35	43	15	24	23	45	19	12	28	39	18	39	5	61	57	32	15	28	23	14	27	10	32	71	48	86	8	59	49	30	25	18	24	20	12	0	0	4	0	0	2	1	3	0
RDH11	1064	1723	1723	1816	2490	1434	3043	1398	1258	2145	1112	2071	796	1299	3673	1328	1346	1067	1163	1676	1734	1383	1985	1237	1623	2275	1354	2013	1745	1645	1709	1464	3424	1826	1169	2564	1172	2944	2139	2743	1978	1499	2186	2849	5081	541	9676	1392	622
PRKACA	2818	5400	3929	5730	4055	4611	4242	3692	3322	4855	2516	4475	1646	4568	5290	3241	3365	3877	3337	3949	3784	4051	6048	4925	2114	5457	4205	4272	5033	3724	4818	3678	3381	6226	4468	4952	3886	5105	4703	3426	2576	1204	1863	2903	2590	538	5166	976	932
ADGRL1	776	2270	1419	2146	1756	2044	2716	1094	1427	1806	1083	1197	574	1400	2412	1661	1590	961	1321	2008	1482	2285	1753	2206	738	2140	1556	1807	3172	1457	2766	1063	904	2210	1858	1842	1972	2200	2018	3003	1498	1013	1214	2691	2312	427	5437	430	870
ACTN1	4648	10731	8115	15134	30440	12680	12090	13146	4528	10982	29975	8692	4000	13237	33229	8174	19976	5639	9012	36750	7475	9518	7039	17726	6879	10220	8257	29202	112552	25712	19723	4912	17384	10400	11648	16281	8433	11694	9085	20817	14179	7642	6561	15565	13488	2029	25721	5476	3323
ZFYVE26	801	2736	1723	1998	1766	2399	2027	831	1591	2402	856	1870	727	1944	1696	1009	1116	1392	1030	1355	1438	1671	2599	1541	502	2211	1669	1736	1633	1034	1667	1561	796	2279	1592	1516	1770	2161	2034	1336	1630	601	407	1463	1224	159	2201	406	412
RPS6KA6	480	1279	691	395	283	1612	1075	603	768	1338	481	688	571	523	976	1084	608	863	684	479	640	883	940	921	567	1179	1092	566	545	778	970	652	241	1129	1132	534	872	1092	1247	457	3	248	156	489	680	89	877	243	455
EPN2	407	853	609	486	1019	882	993	651	415	654	689	574	266	580	1049	598	630	454	637	1023	638	685	618	661	373	708	682	852	1560	564	871	576	660	823	608	917	683	601	640	714	945	216	260	419	396	75	306	124	247
PTPN18	4617	8524	7820	4867	4767	7800	8164	5108	4114	6064	2524	5232	3033	5031	6537	4813	4049	6143	4994	3436	5287	7997	6964	6777	3296	7563	7879	5899	2294	3734	6690	5633	3628	9351	5856	5693	6433	7113	6547	4426	6217	1315	1478	2575	6063	371	4152	1441	1694
LIMS2	641	1141	972	4233	10240	3218	1686	6132	1022	1811	8351	1115	633	4721	8190	1361	7894	673	2317	13886	1297	1995	2084	5752	1425	1455	796	5612	30536	9577	6581	531	7811	2190	3208	3566	1197	1411	1043	1732	215	132	267	477	424	115	482	69	155
ASIC4	2	2	1	2	3	6	3	0	2	9	1	0	2	2	2	3	2	0	3	1	3	3	1	2	1	0	4	1	0	1	3	1	1	1	1	7	4	2	0	11	5	3	6	3	15	0	19	1	4
SPEG	208	337	280	1861	6309	990	1155	2283	408	570	3298	340	285	1664	4934	421	2531	179	1024	5476	346	987	566	1903	525	285	178	2452	15968	3222	3202	125	2826	349	895	1423	288	731	179	452	53	82	147	77	211	16	82	11	11
LNX1	518	1602	1028	1026	464	1125	587	599	844	1318	370	926	483	937	875	467	580	1016	843	461	704	849	1250	1000	449	1525	1256	733	231	610	769	877	408	1232	953	738	826	993	1546	1295	644	588	426	859	1223	163	995	517	387
ALDH3A2	4281	9461	4412	8057	4095	7416	6386	5414	4956	10099	3611	6151	3741	5240	6405	5042	5413	6543	4137	3733	4735	4479	6939	6056	6438	7677	7117	4980	3911	3989	5533	4988	4515	8922	6786	7962	6114	6410	7581	3911	5531	1848	4249	2127	4190	770	2502	2382	1627
TFRC	5043	20347	8883	10070	6253	26354	15652	6936	18302	36024	8954	15001	13266	14120	14627	15458	11664	14619	4740	8083	10172	15400	15380	14369	16037	32346	15487	6641	2136	6356	12770	13172	9494	11127	14508	12263	16559	11821	44855	15318	9789	8850	20638	18367	15743	4334	13236	7069	11696
SREBF1	2633	9577	5800	11353	5476	5393	11461	2847	4086	5614	1750	5388	1631	4381	6498	7051	3494	3212	2297	4406	7306	5656	6084	5614	2897	9224	6663	5620	2760	3412	6599	5499	3138	6032	5548	6856	4687	10147	5382	6472	11024	1143	3534	4473	9057	1121	10529	1759	1822
AFF4	2320	6470	4542	5613	4111	5585	5755	2968	5563	6008	2768	5316	3220	5695	6772	5135	3331	3387	3154	5481	3766	3836	7037	4702	2309	6209	5460	5215	4803	4130	4187	4342	2680	7234	4638	3699	4183	5470	5564	5751	3204	2521	1941	2952	3956	695	3208	1974	2417
UBE2D1	1115	1631	1032	659	898	1167	1153	1223	892	1339	804	1241	767	1201	1314	939	905	1100	946	1235	1150	767	1469	1019	1198	1970	1349	920	814	1114	927	1024	1377	1476	1240	1371	1070	1202	1558	1035	917	724	923	1164	1596	442	859	1144	1057
MPP5	1832	4743	2438	6320	1588	3591	2442	2029	3551	4685	1295	4109	1953	4867	2566	1526	1753	2941	2029	1976	2779	2297	5008	3098	2432	4913	3261	2234	1349	2180	1792	2523	1654	3861	2754	2613	2661	3638	3957	1633	1488	1069	1049	2072	1523	317	2191	1260	638
RHOBTB1	366	814	491	785	760	988	593	410	369	610	447	337	227	522	493	289	576	357	480	421	413	410	1016	496	314	650	556	583	507	592	420	452	557	568	536	509	465	828	884	944	558	233	292	1009	948	253	1056	705	371
SMC1A	2590	7236	7449	7431	7519	7462	6432	2471	4240	7617	3920	9323	2049	5116	10257	4635	3439	3956	3816	5055	6538	6673	6627	4717	2017	10298	5770	5568	4871	4127	6652	3761	2773	6597	5762	5420	6186	10371	9568	7663	5384	2801	6161	10982	4361	1061	10232	1654	3531
HSD17B10	2656	3229	3020	3175	2418	2324	2609	3215	1927	3253	2127	3256	1080	2428	4563	2751	2023	2888	2418	1836	2872	2624	3476	2793	3167	3682	2986	3110	2532	2023	3012	3130	3935	3657	2800	4011	2405	4787	3058	2860	3396	1293	3958	7342	2835	1247	8568	1513	1713
MARK2	4048	10169	6122	6251	4142	8045	6759	4333	7099	9424	2429	9698	3224	10062	6894	6076	4769	7477	4366	4708	6973	7230	11679	8484	3282	10616	9130	5532	2064	4075	5927	6227	2710	10634	7176	7144	6831	10116	8370	4934	5632	2257	2082	4512	3430	712	9219	1607	1440
HMMR	682	826	845	248	621	574	812	823	147	583	324	1080	148	139	878	125	313	331	406	177	528	414	498	339	980	563	504	505	71	495	551	653	577	438	294	1008	539	900	828	1207	182	659	625	1800	829	1029	1144	848	664
CHFR	1137	2695	1689	1936	1350	2169	2006	1375	1588	2062	757	1859	845	1944	1799	1440	1157	1478	1219	1247	1976	1978	2397	2094	1439	2309	2010	1399	891	1041	1785	1866	1098	2053	1688	1677	1797	2147	1776	1702	1411	152	1030	886	228	228	1933	486	660
TRHDE	339	1147	300	1296	73	536	280	157	701	953	220	675	337	1144	425	171	283	690	167	112	259	213	923	433	331	1033	568	124	110	338	226	315	61	950	518	259	434	212	740	90	10	25	85	78	110	27	25	181	99
P4HA2	2077	4636	3352	5234	2347	3999	3220	2366	2098	4225	1349	2681	1380	4540	3221	2111	2197	3261	2182	2261	2863	3742	4817	4347	1313	5202	3454	2321	1938	2680	3054	2247	1364	4628	3656	3157	3520	4073	4250	4361	2130	4731	1752	2006	3162	556	4778	1472	870
FCGR2B	419	563	397	191	748	794	417	317	325	341	435	103	99	124	393	116	408	122	393	179	285	211	280	346	384	381	346	216	226	296	318	290	392	604	251	647	304	176	355	361	155	68	38	117	42	6	39	54	43
NFATC3	295	1033	1029	1279	752	927	837	536	390	914	452	733	314	571	947	532	591	556	570	705	631	676	617	720	376	1084	844	765	864	605	701	790	418	1104	676	663	698	860	991	1055	669	644	570	596	407	185	629	361	545
TRNT1	451	713	594	367	497	719	609	683	434	856	353	696	342	397	900	497	473	480	652	470	349	492	532	450	971	843	685	536	324	446	560	446	690	731	430	688	628	525	716	530	414	528	441	829	1157	333	1343	706	578
ACADVL	13038	33949	19640	28288	11621	25961	16524	13352	20770	26206	10707	22958	11564	25316	24399	15481	14449	26108	16708	11596	20265	24916	25593	24244	16273	29368	28988	14030	6134	13970	22152	24284	11356	26168	20506	25049	23131	25415	24464	14235	10602	3862	9078	7139	22365	1704	18571	5269	5878
STK10	1399	2964	3710	2690	2685	2545	2234	1710	1726	2996	1092	2453	1153	2779	2139	2420	1763	1852	1593	2069	3551	2001	3158	2489	1241	3493	3409	2198	1173	1772	2004	3271	978	4765	2582	2686	2970	3167	2816	2564	3806	886	980	1743	1586	353	1369	612	624
FBXW11	1282	2951	2332	2590	1922	2713	2209	1798	1738	2592	1385	2169	1201	2309	2299	1704	1728	1746	1671	2071	1844	1965	2814	2571	1114	3038	2337	2058	2176	1914	1834	1922	1482	3174	2232	2094	2022	2450	2855	2476	1865	1664	1195	1807	2190	542	1284	964	1182
ACAP1	486	861	1464	515	506	634	351	648	438	466	262	684	254	818	349	468	565	612	540	222	1446	779	811	560	386	836	886	687	204	648	929	1616	448	1955	512	732	1044	807	549	500	422	109	126	248	285	58	315	127	192
CRMP1	131	267	243	396	717	402	449	254	213	324	468	153	94	325	574	260	412	141	235	539	294	202	282	341	115	304	209	416	952	616	675	180	333	463	242	313	271	271	167	424	83	81	65	182	239	34	320	31	79
EVC	137	428	421	452	1329	543	502	430	251	408	585	182	128	331	955	369	469	190	401	1424	334	445	244	580	178	394	314	643	2225	611	891	216	487	388	249	432	390	297	313	649	225	72	62	242	116	24	106	31	66
DERL2	1423	2102	1328	2507	1246	1809	1595	1596	1464	2083	936	2050	984	2002	1610	1282	1216	1504	1330	1006	1557	1227	2089	1689	1889	2299	1880	1283	751	1311	1490	1517	1797	2786	1625	2255	1372	1738	2022	1320	1796	625	691	778	1475	295	1595	822	803
SIDT1	1476	1098	2708	673	1338	1687	1384	1502	447	1035	552	1092	402	1323	2355	977	455	1038	1792	1337	1124	2386	1809	1764	350	1393	2293	1511	138	977	558	747	646	1596	990	1005	1577	2354	1192	1054	1909	692	394	421	1341	79	1417	291	226
NDE1	579	1208	1081	832	1217	1075	873	850	409	859	544	880	298	544	1263	690	693	686	677	854	709	809	628	890	506	908	878	899	1062	759	946	821	820	1005	700	1040	753	1071	895	2111	1964	1021	1027	1983	1313	409	1947	587	524
IRAG1	644	1705	1026	2820	6745	2486	2644	2741	879	1827	4319	1110	748	2306	6218	1388	3876	776	1710	6688	1204	1479	1299	3029	900	1313	926	4559	17650	5654	3804	741	4047	1431	1924	2349	1211	1518	1218	1828	312	318	356	889	835	214	631	185	394
TMEM38A	555	474	555	306	157	439	224	530	172	411	144	158	105	205	260	269	261	360	660	284	223	363	413	459	195	417	402	361	319	266	255	269	228	647	372	217	380	462	250	185	320	122	45	248	316	17	680	111	59
AP1M1	932	2149	1658	2915	2090	2025	1653	1615	1134	1832	1455	1577	621	1844	1789	1326	1766	1302	1172	2196	1819	1392	1699	2114	1083	2226	1915	1552	3174	1740	2016	1523	1302	2723	1800	2001	1800	1336	1794	1825	932	682	1171	1660	1069	289	3832	655	700
PVR	982	2350	2092	1712	1324	2076	2304	1103	1422	2060	776	1203	800	1477	3520	2602	1193	1256	1695	1814	1362	2383	2181	1576	917	2969	2160	2122	899	1209	1719	878	814	1716	1669	2411	1580	2554	2534	3601	2198	1020	3102	3191	3239	903	5738	552	1758
XRCC1	690	1415	1193	950	1284	1187	1075	1009	479	966	629	972	322	790	1210	637	781	911	701	886	1006	850	903	1049	458	1241	1153	787	1237	883	1104	797	610	1304	935	1080	960	1157	1146	1558	1701	365	918	1518	1612	241	2855	330	552
SCARB1	2094	5123	3039	1627	2014	3779	3182	1937	1821	4917	964	1264	1251	4320	1986	2025	2422	2753	2356	1569	2399	2781	3585	4835	988	3846	5041	1956	687	2154	2150	1682	807	5630	5531	2162	3996	3199	4856	6099	4721	1297	6645	6277	5128	1484	10118	1142	1792
CYP2W1	278	27	569	60	229	50	231	301	26	24	48	9	8	32	144	173	13	74	1436	119	22	306	58	147	0	148	102	192	15	82	34	38	154	107	41	95	56	339	94	793	68	206	1270	2398	3703	160	2407	11	233
MCM2	629	2052	2358	595	1101	1089	1381	1038	503	1123	599	1823	197	523	1907	805	841	907	879	712	1406	1033	804	930	967	1826	1390	1085	441	634	1101	1122	961	1588	735	1606	1365	2004	1704	2622	2374	1361	862	4511	1380	641	2967	542	826
MOV10L1	6	4	3	9	42	7	9	6	4	5	20	1	2	11	21	4	7	0	9	36	5	7	5	13	2	3	3	10	32	14	12	2	10	8	2	19	2	4	4	19	13	5	5	9	24	9	11	1	9
PANX2	5	13	8	5	14	7	9	4	14	7	9	2	3	10	6	4	13	4	13	12	10	6	10	8	8	10	9	6	20	16	23	10	7	17	2	15	8	5	7	30	15	3	8	28	4	0	35	1	2
SELENOO	579	1259	902	1250	702	1193	1307	768	598	1119	350	688	418	813	903	788	652	980	761	595	1000	1125	991	1096	606	1164	1452	827	555	480	1338	976	466	1320	853	970	1206	1073	928	689	1237	495	806	1154	873	159	2301	403	637
TP63	10	18	36	21	34	10	13	12	46	19	32	7	6	17	54	109	17	7	5	24	21	19	22	8	11	12	48	30	32	21	20	23	42	41	10	69	23	24	16	18	14	27	5	4	5	3	1	8	9
ALPK1	608	1844	991	874	1022	1477	1463	690	826	1232	549	1186	485	897	917	837	576	1010	922	423	942	964	1271	954	437	1222	1292	810	666	649	1081	1052	1142	1290	955	934	1003	1324	1192	992	1015	765	267	736	1101	113	1828	393	713
LLGL2	12672	28427	14505	10222	7441	18606	17426	12877	15206	21775	4506	19926	7275	23135	14266	15571	10818	19956	11174	7127	17956	22043	28906	22050	13833	23996	20678	13788	1601	7512	17371	18435	7526	23706	17482	19746	17139	22664	17636	10768	9483	3880	6407	12376	18129	2613	24594	5224	5869
PDE8A	2802	8258	2910	2880	1353	7198	3824	2509	5695	6943	1566	5025	2922	4903	3935	3788	2856	6350	3143	2121	3715	4921	7236	4995	2338	6021	4847	3416	977	2819	4059	3394	1390	7955	6186	3433	4031	6204	5221	1901	1477	862	894	1713	2318	503	3007	688	1084
CLCN4	63	219	176	74	207	195	176	85	82	198	98	163	80	96	127	65	104	129	143	102	206	88	102	120	71	249	101	122	179	121	162	224	71	330	166	167	190	118	172	650	567	169	272	527	141	49	12	229	231
NLE1	605	1202	872	493	760	1037	769	906	340	670	503	593	228	357	848	642	566	783	759	616	662	625	437	883	674	944	898	668	506	499	931	680	640	1052	871	864	898	784	932	1495	1930	531	694	1978	1465	302	4751	508	701
SDHA	305	1227	590	697	321	904	557	373	564	1200	272	1076	371	880	705	376	363	868	246	371	820	778	1057	1073	355	1164	970	535	281	475	693	890	264	1204	629	564	820	899	1143	331	328	515	401	227	570	177	1119	565	377
SMARCE1	178	464	353	391	267	314	435	443	168	227	287	319	177	215	419	388	338	254	256	312	189	316	265	394	341	354	353	288	393	389	399	147	385	391	365	244	259	288	299	303	269	343	388	200	330	70	476	172	348
FNDC8	0	4	4	1	3	5	1	1	2	1	1	1	1	3	3	5	0	0	1	3	5	2	3	1	0	3	5	1	1	3	8	3	1	3	2	3	2	3	1	2	7	0	1	0	3	0	1	0	2
GSDMB	3464	4405	3351	5572	3995	3526	3526	5490	3449	4959	807	11493	2785	7178	3317	3011	3276	3063	1424	1006	7803	5692	6899	4182	5461	7344	5203	3713	451	1204	6924	8792	4898	2909	3031	7869	4381	5542	5123	1249	3815	2760	1252	2462	2398	250	6046	1376	1056
KDM5A	1485	4233	3419	2532	2279	3467	2982	1896	2434	2907	1508	2807	1259	2669	3137	2270	1585	2123	2056	2278	2254	2622	3082	2497	1156	3996	2872	2645	2060	2086	2460	2528	1630	3847	2454	2011	2551	2880	3403	3512	2554	1410	1578	4955	2511	409	2672	1167	1053
ADAM11	4	11	8	36	100	34	11	60	10	99	112	10	20	59	89	10	110	4	23	94	12	26	25	60	68	7	10	31	275	93	52	14	75	12	28	46	11	19	11	16	11	3	9	8	16	2	33	0	3
PPP2R3A	727	1828	907	987	940	1973	1431	965	1452	2108	1039	1519	815	1505	1483	1057	1007	1251	772	1420	1009	1333	1735	1541	999	1865	1358	1268	2257	1280	1400	875	822	1621	1546	1212	1178	1572	1506	370	305	129	174	306	375	36	592	317	185
FERMT2	576	1044	931	3063	6490	2129	1873	3320	827	1457	6307	932	781	2093	7102	1543	4094	479	1504	7254	1037	1302	1134	2919	2246	1115	944	4542	20799	6528	3416	445	5985	1216	1542	2745	755	1311	1032	2137	280	245	298	684	343	227	294	171	262
ABCB11	88	2717	134	4	46	1504	130	52	2561	882	133	221	116	448	124	1449	599	1948	78	239	488	180	352	325	166	1437	781	97	58	231	464	199	16	3411	1166	126	239	237	438	6	3	3	4	7	5	1	30	8	0
DHRS9	4837	9205	3787	555	3480	7677	4620	2999	14959	15298	5202	10623	7591	12524	5831	6066	6066	11651	3334	7872	6746	3824	17733	4978	10021	15390	10534	2263	1268	6458	5043	10607	4262	12392	5259	16795	5409	11021	11819	118	81	437	485	822	322	142	360	550	14
PTGS2	84	181	93	276	605	167	600	374	107	482	417	91	228	151	721	337	892	198	201	498	119	1719	272	198	219	258	246	458	663	589	335	109	1015	70	135	581	70	426	537	3063	831	84	122	211	18	72	23	62	60
IGF2BP2	1787	3194	2579	2792	1137	2872	2087	2038	2046	3295	636	2225	1100	2466	2763	1727	1321	2207	2881	1476	1607	2707	3602	2550	860	3090	2174	2766	301	1306	1970	1965	1035	3294	2372	1576	2429	3337	3041	5639	2122	826	1418	1771	5424	1099	4023	1521	1819
MAP3K13	1650	2566	2020	2562	1422	2289	2158	2105	1602	2668	1197	1947	1145	1942	2081	1621	1758	2085	1876	1524	1681	1981	2496	1876	2179	2566	1794	1721	1321	1913	1977	1575	2106	2663	1882	1834	1769	2370	2645	1365	2186	782	880	1876	1994	311	1759	1145	839
ST6GAL1	5925	7452	11451	989	4175	9515	5977	8653	2694	4373	2595	3343	2430	2913	5961	4155	3618	4818	9716	3211	4809	7184	3743	7742	2583	7387	7468	6759	1387	3356	5205	5534	3393	8783	6494	4153	7246	8244	8146	7117	2349	487	4821	6525	7517	867	22080	3122	4590
TBX21	67	89	62	35	116	50	33	49	39	73	23	195	16	111	25	30	43	46	47	36	181	30	52	54	33	129	50	50	19	24	39	166	63	125	55	48	70	90	53	25	66	15	6	10	18	6	6	14	10
VDAC1P1	2	49	5	10	3	13	34	0	9	17	4	17	7	18	17	4	5	17	4	6	6	2	20	16	10	25	12	8	7	5	3	16	9	16	14	38	19	19	15	9	5	14	7	7	29	6	15	8	19
FRY	266	688	601	837	1794	1001	1115	552	417	672	1276	340	347	939	1456	670	1365	230	604	1549	530	634	673	893	262	718	486	1475	3864	1638	1408	241	1523	677	896	733	574	507	561	1210	357	357	321	418	523	136	258	190	196
PICALM	4337	11559	6234	14268	6602	9089	8018	4864	8048	11288	4950	10755	5171	10973	9888	6866	5821	6804	4893	6794	7161	5940	11588	7980	4496	12171	9346	7304	6697	7057	7078	7371	5164	12168	8040	9388	7432	9020	12088	7149	5326	4933	3723	5252	7084	1388	8838	3768	3412
NSF	2148	4765	3214	2684	2026	3871	3482	2604	2819	4385	1644	4050	2065	3656	3659	2309	2388	3189	2713	1892	3058	2531	5296	3525	2159	5262	4106	2494	1483	2356	2632	3278	1876	4715	3128	3970	3197	4374	5142	2148	2169	3441	1721	2642	2422	526	6206	1752	1048
GLI2	76	264	216	180	501	325	314	151	120	226	286	99	55	180	384	177	282	96	146	700	195	212	139	262	47	190	158	366	1229	363	425	94	157	171	193	209	191	192	198	379	93	96	51	133	90	20	134	17	33
CLASP1	753	2473	1988	1902	2604	2511	2374	1189	1561	1901	1679	1696	889	1845	2896	1703	1746	1171	1342	2439	1711	1843	1933	2043	471	2278	1862	2333	4409	2113	2378	1488	1067	2433	1726	1812	1810	2368	2121	2357	2167	1050	872	1474	1825	261	2946	553	878
MRPS34	2189	3173	2300	3127	2117	2315	2291	2951	1586	3220	1331	3021	1157	2177	2829	1949	1813	2904	2019	1549	2526	2378	2569	3163	3049	3667	2930	2112	1310	1759	2894	2499	2440	3681	2606	3384	2317	3018	3137	2640	2905	1177	2053	3003	3401	1347	9901	1322	1044
NOTCH3	557	1293	1105	838	2485	2485	8654	532	975	1481	1119	535	349	597	1509	3127	1247	729	1187	2174	1493	935	1338	1621	268	1605	987	2052	2850	1253	4088	508	400	1860	2278	1679	2153	780	1923	6907	1585	893	1137	2345	2021	424	2475	356	721
CLNS1A	3037	4346	2935	4672	2084	3929	2692	4072	1807	3741	2031	2728	1432	2286	3621	2141	2164	2993	3135	1653	2517	2480	2674	2853	3321	4265	3482	2166	1848	2411	2678	2410	3346	4487	3024	3094	2902	3382	4399	4458	3486	2596	2669	4235	6125	1210	11860	2995	2390
PPP2R2C	21	62	54	117	115	42	49	48	39	41	78	28	19	69	84	35	58	11	54	105	67	29	44	57	15	45	24	45	173	112	148	32	120	79	49	34	50	68	49	114	8	5	9	604	206	45	8	5	12
TEAD2	537	617	559	678	1182	716	1109	1295	310	739	1205	542	272	537	1468	401	1049	368	652	1210	506	642	402	958	760	705	574	1032	2649	1128	1011	553	1872	834	671	1003	572	605	692	1861	429	176	957	2084	1501	574	1966	364	562
EED	749	1392	1079	593	650	1062	865	940	598	1149	512	1064	415	728	1227	589	592	938	802	515	810	740	917	737	1041	1313	1083	689	441	680	849	883	925	1363	692	1139	911	1070	1309	771	637	804	593	827	1055	203	1881	849	527
CDHR2	5853	13117	6500	119208	2467	8739	6872	2175	17319	16133	3057	14670	3338	21541	5372	2026	2985	5806	3651	4320	9028	5895	26691	12152	2460	19163	10511	9503	684	4922	6114	11649	3653	8491	7972	13470	6811	22219	11638	2770	2223	227	482	1874	896	399	3336	620	919
SNCB	0	1	1	25	19	7	6	7	2	3	28	8	4	20	9	5	29	4	8	15	9	0	4	11	7	9	2	6	60	24	18	2	34	6	9	7	3	7	5	7	3	0	2	0	0	0	1	0	0
TSG101	3144	5762	3682	4387	2450	4090	3053	3994	3136	4557	2108	4106	1981	4484	4184	2779	2606	4078	3069	2383	3443	3476	5218	4325	4500	5403	4304	2631	1973	2840	3006	3569	3509	5207	3663	4945	3141	4518	4601	2920	2810	2229	1794	3231	3822	1098	6504	2696	1809
NCBP3	1478	3335	3043	2585	2470	3227	3308	1926	2112	2629	1373	1934	1325	1831	3526	2557	1937	1923	2072	2312	1860	3068	2372	2400	1429	2891	3033	2762	2444	2040	3047	2013	1595	2824	1984	2035	2421	2673	2685	2843	2196	579	1351	1346	2849	256	2627	767	1302
ATP2A3	16877	22422	32992	5898	11420	22141	24797	16733	11797	22047	6862	13207	5655	14465	29043	16145	12466	14833	20502	12364	22976	29214	25425	30406	8931	24507	32402	20712	3045	10249	20501	20222	7527	24310	26133	25055	21799	30880	23147	6601	13136	2061	4007	4505	7630	942	4363	3221	1554
CA12	23470	41391	24808	2882	7787	42783	34521	18345	30869	49981	10862	24617	16338	44935	31363	32210	25571	26803	18425	16127	25782	30123	52066	35711	19561	48807	31228	23238	3488	24933	18993	32130	7169	37638	22471	22638	32030	43202	42034	10184	5751	1187	5009	5321	11752	2151	3890	5153	5776
MGLL	14043	36618	16971	19009	10825	26840	16783	11952	29006	36803	8952	26067	14544	39146	15327	13888	16646	26772	11386	12697	23567	25106	43373	26407	13623	37592	28780	14287	11764	12981	17428	20541	6631	34300	26682	19742	22445	25921	26868	6621	9599	7352	4381	9788	12762	2007	9720	4678	2177
NTN4	1445	2375	1917	1791	1263	2603	1864	1816	785	1661	782	1065	586	970	1668	1623	1144	1039	2494	1571	1219	1552	2058	1598	981	1752	1575	1686	969	1601	1263	857	1000	2065	1878	943	1129	1737	1802	1516	1235	802	1160	362	1205	185	1042	562	535
BCS1L	643	1281	890	746	778	1091	1048	955	498	950	585	856	354	476	1208	801	767	955	708	662	808	1115	623	880	1045	1090	1133	944	675	757	1200	734	797	1059	687	1087	883	1151	1220	904	962	384	734	1408	1564	310	3184	347	677
NUAK1	285	589	373	273	846	675	880	255	248	576	487	316	201	270	214	245	328	308	511	706	448	434	565	466	207	641	291	798	668	512	439	301	368	467	546	825	496	513	686	799	523	116	219	489	634	67	443	103	154
DPP8	1440	3531	2263	2681	1972	2768	2830	2084	1972	2730	1537	2472	1282	1961	3042	2159	1560	1749	1861	2393	1882	2047	2350	2374	1506	3297	2316	2355	2469	2021	2385	1894	1741	2868	2322	2193	2111	2708	2568	2041	1673	831	788	1318	2138	376	1058	832	1047
SLC24A1	250	794	561	346	550	531	683	364	332	536	227	313	250	358	583	300	276	368	426	344	478	493	422	455	179	653	553	434	311	381	528	329	225	618	465	310	554	336	620	894	374	228	298	489	981	101	296	230	336
ZNF532	288	887	940	660	2445	1068	1168	755	525	754	1437	487	323	706	1991	619	1208	378	698	2132	617	795	643	900	362	779	566	1204	4466	1531	1432	515	1097	835	734	963	675	643	710	1143	812	133	248	1006	1045	182	511	166	424
SCARF1	313	556	333	506	616	586	632	331	316	465	264	330	176	340	407	458	352	375	434	265	436	679	493	433	278	533	473	387	270	305	547	440	302	656	471	548	529	421	404	446	327	111	106	227	271	44	149	68	117
LMAN1	3363	5501	5281	5660	5847	6578	7739	4064	2115	4461	3518	5852	2236	2940	7670	3799	3134	2702	5219	3656	4480	3486	3375	4417	2314	6750	4901	4574	3167	3646	4520	4752	5088	5968	4522	7171	4459	5605	6403	5017	9324	4882	3274	2831	7623	953	5097	3169	2840
HACD3	2541	3993	3851	3633	3396	3145	4482	3473	1541	3551	2059	3142	1254	1753	5316	3228	2795	2491	3842	2971	2545	2760	2170	2583	3616	4619	3069	3725	2202	2721	3025	2346	3611	3941	2449	3866	2673	4568	4679	5463	4839	4045	4564	6212	7183	1973	7561	2282	3099
IPCEF1	108	195	204	130	97	111	106	121	165	136	83	215	109	145	201	88	115	111	100	67	224	99	115	94	69	198	175	127	43	196	146	233	101	353	134	106	184	179	162	135	77	14	40	55	42	5	33	91	53
ZZEF1	4691	18632	10669	19623	6225	14102	10583	3557	14648	14129	3773	13154	4949	16326	12350	7664	5175	8878	4315	7375	13213	13224	18979	14644	3194	20543	13468	8465	4180	6004	10518	10829	2252	14556	11172	9023	12194	14127	13015	3764	5568	881	457	2138	3223	313	3179	1077	1599
ENO1	22828	53466	35919	49660	37084	40729	41981	29385	24733	47726	23141	69717	15244	34849	60678	35988	27227	41560	23300	29329	39391	35684	42441	44350	32498	58278	44418	36658	27665	26162	43569	34280	40174	53377	42357	84872	34655	57110	45916	90859	48236	26587	42241	68813	47481	9615	147896	20451	11844
MYDGF	3609	4196	3975	3709	4133	3708	4030	4687	1885	4571	2219	4657	1505	3172	6181	3502	2628	3770	3521	2254	4520	3260	3870	4576	5779	5677	4753	3335	1696	2234	3313	3982	7287	5427	3143	9008	4013	5792	4617	5452	5419	3823	4635	4097	4474	1464	8672	2884	1964
ANO8	190	470	346	396	353	470	633	266	299	351	138	160	186	212	393	371	336	391	323	273	370	607	348	414	148	401	478	346	266	243	600	382	145	483	296	321	616	529	412	471	883	290	376	513	817	63	710	137	148
TUBE1	271	553	441	469	418	500	445	453	295	410	289	286	281	254	735	325	364	354	460	361	313	432	317	284	536	459	440	381	400	383	473	290	474	438	306	478	341	354	422	393	623	305	394	341	894	216	556	242	760
ARHGEF10L	4296	9526	7085	3442	4233	7913	8369	5236	4134	7195	2448	5717	2356	5144	6108	4605	4122	5774	6593	3654	6344	7943	5523	7280	3546	9079	8269	6410	2148	3097	7844	4892	2840	8243	7060	5138	7596	8343	6993	5097	9299	1683	2205	4707	7757	643	8997	1418	1314
TXK	36	102	71	78	49	78	52	48	90	57	25	139	41	67	95	53	26	49	55	13	45	45	67	41	51	87	90	56	12	84	81	61	35	93	68	58	81	45	55	62	43	35	10	38	38	5	56	40	62
WSCD2	21	33	31	185	160	93	59	100	90	123	167	43	20	135	166	95	363	18	32	119	49	38	83	160	37	72	24	175	509	328	382	15	210	63	116	123	45	37	28	108	2	13	8	13	4	0	1	1	2
KCNQ2	4	5	9	38	87	11	22	10	12	10	31	7	6	29	24	17	27	7	2	36	25	11	25	15	1	5	3	7	99	42	51	2	48	16	13	13	7	33	15	2	16	7	1	7	1	1	2	0	1
TACR2	98	348	88	2569	6673	1173	270	2205	370	370	5109	368	173	1441	5016	108	2882	186	1049	8199	269	640	629	2781	196	309	140	3234	22096	4107	2700	77	2274	185	1167	1880	144	555	154	324	206	6	53	93	41	3	231	361	19
ACTR6	794	1183	805	931	724	977	847	1081	638	1089	724	1000	709	871	1073	666	697	830	839	663	788	697	1149	827	1048	1107	902	665	810	961	834	932	1289	1201	788	1220	707	1027	1133	1217	818	346	545	706	1299	246	1404	795	559
TIPIN	135	224	265	97	182	137	179	181	122	208	121	265	91	134	435	182	131	136	157	169	164	135	167	190	245	268	186	185	167	168	205	180	253	249	115	339	208	281	263	301	455	178	104	352	372	60	618	97	166
SRI	14788	33844	13041	16070	4803	23111	12126	15020	33356	36670	8454	20734	12289	37438	13044	13646	12601	26692	8924	6793	17950	15151	33200	17747	39207	32717	21173	9005	3007	14551	12267	22028	14763	32475	16312	13618	16965	19977	26310	4244	4817	2607	5541	4494	5468	1722	10159	5443	3246
EIF4G3	2093	7374	5129	2440	4209	6122	6087	2628	5119	6374	2511	5372	2778	4836	8670	4845	3859	3819	3095	4886	4459	5740	6505	5053	2035	7235	5208	5363	3952	3687	5645	4884	2292	6524	4086	5224	4956	6693	6746	4382	2770	1759	1704	3332	6019	443	5136	986	847
NUP37	694	967	786	530	658	689	677	896	400	863	420	825	315	461	1066	540	505	616	616	398	631	544	562	550	1155	1028	745	536	357	543	660	684	954	706	591	1100	598	944	947	1510	981	734	985	1302	1279	589	1998	980	723
SEMA3A	134	352	307	473	1538	486	541	554	250	329	1332	198	214	641	1284	247	930	179	403	1650	150	308	356	564	177	318	218	968	4394	1529	594	151	1201	404	340	448	241	286	282	491	98	173	737	184	509	561	523	437	309
GTSE1	319	637	693	192	565	452	756	377	151	473	178	863	112	133	705	295	242	238	218	214	545	491	344	369	299	482	548	624	61	308	656	521	200	352	286	623	444	803	610	1267	1013	548	554	1836	675	171	1578	233	371
SEMA3C	2753	5652	3842	2701	6058	5321	5416	4160	2864	5126	5206	2964	2749	4951	6670	2983	3796	3678	3251	7268	2992	3510	4023	5410	2360	5059	3459	5172	12459	6059	4830	2506	3967	4788	5487	3723	2917	5287	4034	6408	1585	1576	2896	3131	6137	691	1532	2873	1907
TTC38	5719	12566	6205	29206	3723	9117	8517	7034	7157	13594	2700	9033	6039	9822	6950	10772	10503	11308	6067	3967	8119	7793	11540	8623	9240	12907	10613	8909	1607	8166	6301	6690	4303	11908	10069	7329	7377	18539	11500	3606	3997	1136	3089	3454	5095	898	5464	2305	2578
ACAT1	3238	7550	4201	2830	1916	6624	4047	4407	4219	7193	2930	5145	2505	4954	3632	3492	3203	5483	2827	2654	3644	4762	6741	6503	4636	7366	5847	2930	2791	4445	4369	5417	3312	6760	4968	3833	4521	5422	6601	1571	1691	796	1168	1624	1572	473	4335	1143	1288
GRAMD4	3778	10657	6097	4480	3239	8649	6242	3611	5999	8655	1914	6453	3054	8924	5965	4773	4543	5597	4342	2931	6771	7947	9639	8859	3081	9439	8875	5400	1043	3442	6395	5679	1852	10242	7736	5254	7473	9073	7133	2639	6034	1496	1227	2639	4429	439	7857	681	1224
CELSR1	337	385	1347	116	941	329	573	402	290	217	125	169	88	168	821	290	219	182	1189	321	277	730	352	216	52	351	510	659	159	270	332	249	311	665	240	390	478	719	320	2605	2686	930	1212	1663	3676	330	4546	330	674
WNT8B	0	1	1	1	1	4	5	0	3	7	3	3	1	1	6	4	0	3	5	2	2	2	2	2	1	1	1	3	0	0	5	4	2	0	2	0	1	2	7	1	1	0	1	4	7	4	36	3	2
ZNF638	1559	4513	3355	3040	3338	3878	4129	1982	2512	3378	1853	3223	1848	2544	4077	2634	2596	2469	2640	3147	2578	2969	3199	2490	1457	4351	3599	3706	3266	3074	3485	2482	1812	4470	2507	2628	2988	3623	4402	3425	3429	1627	1209	2430	4893	392	4887	1287	1715
SLC25A40	1092	1782	1241	781	687	1399	1226	1264	734	1278	668	1137	672	817	1312	789	774	1014	1116	560	827	998	1158	1076	1263	1528	1145	954	556	916	1028	885	1193	1417	1090	1207	1097	1307	1435	870	1025	368	1076	1049	1260	402	820	733	723
TIMM21	827	1435	1024	662	867	1133	974	1139	552	1223	703	1060	501	650	1494	723	851	891	869	844	853	930	776	916	1371	1264	1087	929	1076	888	1058	820	1314	1030	811	1298	930	1321	1303	523	803	424	454	664	1301	245	805	461	336
ADD2	10	66	128	109	184	78	105	43	60	48	164	70	37	98	118	55	98	20	79	128	50	48	77	86	8	87	25	133	322	150	201	75	106	195	63	77	58	66	45	84	5	1	7	9	11	1	62	3	7
FGF4	0	3	1	0	2	4	1	1	4	1	0	8	2	0	0	1	0	2	3	2	0	1	2	1	2	5	3	0	0	0	4	1	0	0	2	6	0	0	0	0	0	0	0	3	3	7	8	0	3
RASAL2	551	1394	1180	1087	926	1138	1397	626	902	994	560	930	490	654	1219	1071	700	551	966	1076	728	802	1034	798	405	1578	1117	1299	868	708	1184	611	509	1028	968	1056	985	1248	1216	1839	721	1297	512	1229	1654	187	1325	539	554
VPS9D1	363	875	518	1065	550	627	608	574	435	587	264	468	262	566	528	522	404	725	421	489	644	817	682	921	411	682	690	469	612	395	850	553	363	706	575	572	596	617	463	313	675	160	196	370	512	92	712	227	136
ZNF37A	300	824	794	620	942	812	872	418	513	775	448	567	359	460	1006	640	631	484	624	776	604	586	471	532	160	814	746	845	980	734	873	599	394	802	609	520	715	625	912	851	835	450	352	515	1052	115	860	326	678
MARK3	1581	3513	2358	2857	2291	2848	2803	2154	1784	2880	1277	2456	1285	2067	3136	2229	1920	2069	2056	2025	2200	2324	2575	2335	1855	3145	2714	2405	2210	1953	2686	2389	1799	3242	1994	2432	2507	2758	2804	2757	2553	1603	1493	3047	2645	394	6046	1171	1017
SLC25A3	18701	39906	22704	32410	16864	30597	22313	26908	26228	37122	15667	33979	14354	29391	32556	21420	21335	31760	18839	21015	26776	25218	35008	34087	25727	42616	30899	20418	20048	22260	22788	24743	21110	34898	23800	34809	25509	35438	35008	27448	18290	8577	19010	19736	28677	8537	27593	15684	12394
FNDC3B	1861	5366	3638	2231	3305	4653	4532	1750	3636	5945	1873	4744	2478	4482	4205	2984	3036	2578	2444	3838	3592	3420	5158	3640	1797	5692	3328	4657	1895	2344	3354	3282	2430	4557	3794	4327	3379	5211	5317	6848	2844	2275	1757	4122	5625	1164	4883	1837	2343
FOSL2	4503	15813	10161	15031	6378	20397	13579	4678	19170	10981	3702	11207	8016	17827	25559	10771	7816	9150	6304	8318	12180	28226	14273	18920	4122	16436	14883	8087	3541	15076	17528	7638	4203	17345	9779	10727	9490	22280	12024	17131	10656	2879	2932	5010	5690	789	5025	2934	2349
CACNG5	1	3	50	4	14	3	16	8	10	2	10	3	6	4	22	7	12	3	22	28	10	21	14	9	1	1	12	15	19	12	27	8	8	9	7	3	5	13	0	0	0	1	0	2	0	0	0	0	0
CACNG4	7	12	30	24	18	12	13	10	12	10	18	4	3	15	36	8	11	4	35	24	11	19	26	18	4	9	10	29	42	20	55	4	24	14	14	10	13	14	7	13	2	8	24	217	335	7	736	4	41
FRYL	4917	16108	10388	4796	6717	13356	13471	5783	9654	11078	4382	10519	5818	8640	16090	7577	5734	6774	7295	6568	9613	9155	10413	8335	5452	14008	12860	9805	2729	5850	11136	8163	3871	12083	9767	5666	9236	10922	12592	5296	7904	3314	2021	2960	7713	520	9209	2419	4183
TMEM131	3939	14269	8652	7061	4467	10978	8555	3836	8931	12847	2982	8283	4343	9043	10115	8012	5693	6949	4593	4748	7707	8686	11069	8868	3067	12856	10209	6804	3324	5475	6849	6773	2013	11128	8523	5742	8116	9261	12546	3778	2865	2382	2262	1823	4552	505	3765	2152	1974
FSCN1	718	1295	1144	640	2278	1013	2412	953	723	1253	643	805	375	706	739	1141	1134	1370	681	1011	1473	909	1066	1024	550	1727	1358	1201	967	877	1163	1067	863	2614	1025	2418	1521	943	1057	2927	1928	597	493	1192	517	347	951	494	261
ACTB	144969	310447	250901	312472	358433	242745	237052	258245	294530	335430	322510	372960	120597	439799	471133	306251	279554	243341	136763	391115	292397	274143	444109	366885	192770	362342	340355	357010	852478	352915	348414	275076	366070	385157	248042	392273	220204	357448	281368	296702	166643	100907	215277	216892	179400	61830	385352	95168	83226
MOCOS	310	692	439	2573	498	520	770	365	350	767	201	715	288	456	629	557	252	502	258	234	521	460	535	346	751	1010	515	358	80	293	484	522	695	705	476	772	450	826	632	754	1289	552	646	776	989	200	354	524	426
PLD1	1954	6686	2867	4220	1671	4850	4207	1986	3804	5956	1326	4769	2286	4102	2891	1564	2032	3533	2237	1533	3107	3339	5622	3995	1765	6393	4495	2235	634	2159	2591	2931	912	4567	4006	2474	3849	3514	5235	1532	1153	1282	939	810	2368	340	2236	1649	1077
ATP12A	56	9	39	0	3	3	2	17	9	1	6	5	6	3	15	3	4	29	131	6	1	93	83	2	1	11	5	5	3	3	1	2	105	30	237	15	1	192	0	12	2	44	11	118	45	4	1600	0	0
WDR62	152	312	454	114	310	194	399	172	123	240	71	393	56	108	498	288	120	133	109	125	285	285	195	185	210	236	320	272	39	142	403	321	144	212	104	448	216	480	267	650	687	251	380	1043	511	112	1009	194	166
DLG1	2624	5978	4270	4672	2747	5278	4841	3180	3511	4861	2297	4633	2362	4272	5757	3200	2905	3492	3374	2970	3391	3917	4983	4356	2557	5875	4437	3721	2658	3253	3516	3652	2681	5599	3787	4533	3932	5318	5604	2830	2960	1840	1635	3928	3640	899	3236	1962	1899
RAB7A	11019	18433	14483	16263	11438	14984	12359	13924	13458	16587	7612	14110	7110	17277	15674	10257	11064	14462	11017	11265	12003	12464	20292	16167	11374	19634	13810	12156	9843	11587	11062	12077	12439	19237	12934	14521	12125	15882	15899	13251	8953	7037	6691	16615	13651	3597	18714	6578	5113
BCAP29	14	42	26	16	25	31	33	27	31	25	16	19	10	25	34	21	17	23	28	18	17	33	35	32	4	28	25	55	16	23	36	17	18	21	9	27	27	33	45	10	13	18	9	18	23	4	29	14	10
SEC31B	82	345	353	155	272	310	383	118	223	164	46	95	154	83	319	151	169	230	237	142	164	551	127	64	113	112	265	283	149	182	525	336	58	171	128	102	187	105	153	165	205	26	135	210	659	31	256	112	300
SART3	1113	3108	2697	2215	1892	2655	2292	1546	1383	2404	1145	2217	980	1761	2811	1910	1634	1668	1626	1876	1967	2032	2281	2026	1165	2979	2665	1982	1644	1601	2069	1960	1322	3031	1979	2334	2186	2526	2814	3715	2408	1115	1920	2993	2699	635	3815	883	1100
ARHGAP15	352	428	554	322	329	370	198	557	241	338	296	298	165	361	312	258	306	259	362	274	489	262	428	288	453	491	416	237	237	425	315	608	664	868	247	526	406	418	447	342	151	110	46	116	73	22	95	114	86
TUBA3D	3	18	16	7	14	14	11	14	7	11	7	7	4	7	18	10	13	8	13	7	7	12	4	11	6	19	8	26	7	9	21	11	6	15	6	1	13	10	20	15	19	2	4	5	24	1	16	2	5
PAX2	1	2	2	0	0	1	2	0	1	0	2	0	0	0	4	1	0	1	1	0	0	3	2	4	0	2	1	3	0	0	2	0	0	1	0	3	0	4	3	13	0	0	4	29	4	0	2	3	0
EXOSC7	577	907	789	864	803	762	665	763	400	835	461	728	318	578	1153	560	450	638	647	592	654	685	635	820	802	986	821	637	589	593	760	727	945	799	557	1139	720	1003	848	2018	953	730	753	1691	1910	402	3977	768	592
KIFAP3	1197	3944	1614	2098	1207	3013	2666	1547	2096	3865	1537	2840	1713	2069	2778	2413	1962	2669	1533	1259	2993	1653	2888	2033	2358	4179	3752	1384	1242	2259	2397	2366	1258	3694	2944	2335	2356	3013	3593	1509	1047	940	883	1184	1700	429	1268	1358	879
MKRN2	1100	2015	1407	1372	1370	1933	1424	1751	732	1446	1117	1199	519	1111	1490	847	1210	1265	1569	1383	1384	1414	1373	1584	1337	1790	1142	1228	1559	1224	1337	1122	1350	1746	1418	1541	1515	1510	1737	1279	1264	1106	959	1393	1749	521	1926	1005	962
MCM6	1223	2742	3063	1176	2152	1484	2266	1602	987	2175	1101	3295	542	956	3777	1721	1443	1286	1340	1511	1942	1318	1294	1248	2122	2961	1877	1886	1072	1271	1896	2008	2279	2542	1077	3487	1873	3135	3011	3455	3575	2382	1575	3998	3056	795	6097	957	1639
REXO2	717	1091	886	813	1207	988	894	1254	569	1101	933	841	528	697	1499	645	928	609	1034	908	673	683	867	975	1238	1097	875	1030	1536	973	1005	828	1962	1093	678	1319	814	839	1019	1539	1283	1422	1140	1049	2282	418	4652	957	1092
RBM7	1167	1803	1108	1469	1011	1514	1115	1341	1150	1513	818	1667	921	1227	1646	1012	909	1055	1284	798	1011	1074	1683	1236	1351	1897	1533	928	763	1326	1111	1194	1651	1671	1269	1604	1126	1436	1639	1358	1381	906	889	907	1448	360	1364	1014	986
RBMS2	1139	2640	2373	1342	2258	2275	2382	1566	1881	1758	1334	2051	920	2273	1955	1518	1472	1903	1904	1790	1926	2410	4470	2594	593	3174	2234	2026	2548	1845	2055	2788	1296	4349	1687	1713	1916	2631	2578	3814	1942	1231	1091	1669	2901	578	1778	1082	1336
BAZ2A	3376	9939	7938	6144	6383	8337	8485	4025	6419	7591	2847	8836	3089	8449	7443	4662	4362	5617	4764	5495	6907	8499	9639	7164	2054	9362	7622	6811	4406	4339	6392	7144	3219	9582	6930	5533	7573	8981	8787	9109	7421	2748	2816	6192	5676	814	5693	1793	2333
PTPN23	1964	5429	3983	4016	3444	4493	4532	2384	2641	4679	1538	3492	1370	3648	4134	3102	2927	3155	2898	3325	3908	3848	4647	4247	1435	5666	4497	3575	2663	2308	3769	3219	1582	5223	4225	4029	4239	4366	4402	4325	4408	1687	1919	4113	3378	617	6193	1290	1566
MLH1	946	1774	1569	1225	1451	1228	1366	1353	800	1468	876	1634	584	1059	2234	1069	938	1048	1083	1174	1268	1144	1313	1212	1432	1795	1496	1169	1633	1132	1321	1284	1675	1533	1052	1833	1190	1712	1638	1416	1365	929	746	775	1250	395	2238	802	597
UNG	2261	4159	3513	1671	1866	3206	3844	3210	1662	3336	1386	2922	1218	1674	3712	2393	2499	3176	2530	1630	2660	2631	2279	2793	3217	4521	3367	2628	991	2079	3398	2729	2634	4060	2722	2947	3125	4204	5053	4380	3404	1682	2493	5743	4720	1254	9154	1725	1862
FMO4	338	788	409	1335	211	713	528	341	617	847	265	514	441	992	316	358	315	690	281	274	542	476	1154	622	342	799	853	216	150	357	436	438	200	846	765	310	602	538	735	101	75	119	64	165	230	20	240	121	89
KLHL20	533	1108	900	953	1139	943	900	796	667	821	718	641	493	780	1274	635	762	712	731	906	645	926	965	821	538	1002	992	712	1145	867	878	629	1068	1016	766	885	758	916	962	790	738	494	342	780	700	116	401	322	317
RGS11	44	203	69	270	117	79	115	116	53	131	83	27	21	58	196	109	93	133	81	178	121	130	61	75	82	107	84	113	170	81	261	49	139	81	74	44	106	53	77	18	38	6	16	54	82	21	31	58	17
SLC46A1	389	761	588	338	324	676	168	196	1058	1219	94	194	234	93	187	84	1141	315	288	248	197	572	671	137	122	1168	594	526	161	157	203	202	108	1393	804	150	185	272	968	194	248	121	66	162	509	22	273	76	99
PLXNA2	3311	11072	6699	9788	2798	8505	6980	2436	7929	8449	1624	6579	3154	9213	6058	6582	4057	5510	3632	5832	5655	8077	11257	8257	2089	11486	8431	6266	1714	4430	5638	5282	923	9768	7655	4304	7128	9693	9672	2808	1994	878	1482	3252	2829	397	6060	978	793
SPAG5	503	1275	1200	1121	911	536	1182	502	501	1011	358	1738	335	307	1569	632	508	561	439	418	993	904	752	692	595	906	1083	878	109	673	1103	901	373	780	448	1282	688	1801	1260	1865	1471	707	613	1559	1497	176	3249	343	544
ANKRD13A	2370	5616	4244	2955	2163	4831	2932	3071	3081	4400	1629	5077	1885	4677	2840	2069	1993	3522	2726	2018	3674	3611	5168	4163	1638	4863	3757	2991	2448	2528	3187	4604	2195	5722	3469	2831	3616	4275	3711	2190	2241	818	1084	3111	1335	394	2479	1041	902
TPD52	9920	11042	8377	8728	5663	9760	9661	10119	7162	11923	3848	9800	6489	9497	12668	8566	6058	7879	9256	5151	7427	7756	11737	10197	8867	13528	10618	7168	1439	6361	7696	8526	8454	11076	8741	12991	8127	11680	12840	6112	11510	7192	4072	14351	12357	2838	19139	5593	3639
ACACB	1236	3664	2140	4223	5746	3951	3683	2453	2253	2845	2493	2459	1181	2786	4992	1524	2712	2183	2445	5363	2612	3615	3423	3685	1058	2976	3103	3856	7170	3083	4823	2244	1518	3104	3207	1866	3226	2921	2958	1558	588	143	342	652	806	135	939	277	545
TRAF4	3125	4850	2771	6604	1410	3900	2545	3328	2690	3805	1271	2707	1526	3919	2819	2348	1874	4173	2526	1272	2821	4291	4707	4116	4790	4417	3868	2401	378	2020	3021	3348	1814	5057	2779	3171	3314	4086	3441	3180	3641	2007	2022	3189	4208	771	7994	999	1600
PAG1	2502	9951	5133	7343	971	6658	2933	1747	7037	7917	1581	5918	2970	9507	4290	2196	2202	4207	2720	2810	4281	4538	8528	5438	1317	8922	4228	3351	686	3558	2854	2873	1088	6748	6068	2428	3997	4279	6524	1112	569	688	542	1692	1958	297	2098	601	663
GPATCH1	449	971	682	1031	523	837	666	477	712	814	291	787	340	952	859	682	508	591	498	581	638	762	939	748	536	960	910	661	442	541	607	637	381	817	600	764	622	1004	815	452	663	339	361	564	633	169	1282	457	272
ICAM3	87	188	241	51	79	151	72	143	69	136	59	152	79	163	63	102	104	171	75	42	275	111	124	140	118	237	248	87	19	125	64	332	101	482	131	189	263	143	224	79	55	33	20	29	20	6	14	22	56
NT5C2	962	2780	1805	1219	1189	1966	1622	1232	2630	2629	902	2632	1301	2236	1957	1270	1159	1666	1237	1354	1518	1511	2893	1615	1772	2552	2065	1552	718	952	1269	2054	1298	2367	1385	1829	1611	2814	2187	1323	1055	500	839	1422	1367	327	631	955	768
MCAM	1117	2165	1974	6306	9799	4425	7357	3888	1758	2992	9486	1674	1196	3541	8703	4836	5668	1249	2297	9915	2893	2264	2560	5461	2813	2763	1502	8350	33610	7279	8869	970	6207	2923	4409	6100	2613	2078	2085	6543	1054	940	1005	2242	2025	620	2629	373	688
GPC4	898	2848	1597	1787	3072	3307	3274	1559	1196	2959	2262	2668	1255	1918	3282	2050	2442	1522	1378	2593	2416	1615	1660	2315	1013	2869	2193	2417	5430	2797	2736	1738	1733	2808	2396	2046	2173	2670	2984	5020	1861	1066	4165	2945	3722	689	595	1595	4136
MBNL3	1933	3759	2885	2348	1008	3098	3195	1925	2047	3144	949	2146	1306	2089	2549	2012	1419	1832	1843	1194	1886	2171	2973	2853	1409	3506	2743	2092	357	1607	1989	1990	859	3070	2503	1541	2252	2813	3511	1498	1276	1048	1629	1065	1412	374	1170	728	945
CAMSAP3	1869	5753	2472	4604	1375	3626	3635	1908	3264	4673	781	3377	1376	3772	3110	2788	1925	3695	2144	1847	3366	4568	5349	4185	1472	4786	4960	2360	341	1341	3404	3276	753	4504	3420	3107	3861	4513	3724	2785	2590	1106	2256	2724	2848	755	4835	1024	1362
RAP1GAP	3528	5685	4988	3821	3303	3276	3210	2834	1358	2446	518	1648	781	1532	3190	1844	1662	2401	4121	1066	1105	2361	3074	2124	1841	4352	3885	2201	245	1081	787	1561	1336	4970	2494	1575	4282	2713	2993	2636	7629	4040	2034	2075	3748	447	1423	1098	393
XAB2	1336	3687	2437	2675	2198	3056	2566	2189	1259	2652	1541	2081	760	1997	2294	1965	1871	2213	2124	2000	2455	2423	2370	2993	1209	3333	3275	2050	2382	1707	2747	2268	1255	3697	2855	2637	2666	2617	2866	2257	3505	1187	1657	2279	2697	480	6034	1128	854
ARHGEF1	2693	5220	5968	3030	3476	4538	4153	3436	2424	3523	1587	2980	1331	3252	4772	3766	2800	3540	3876	2479	4775	5914	3982	4262	1949	4747	5076	3528	1796	2581	5595	4886	2026	6542	3668	4407	5027	4787	3441	4094	5187	2446	2380	3712	6098	1046	9085	1109	2079
STXBP2	1969	3390	2384	3553	1561	2530	2464	2335	2127	3219	891	2919	1084	3690	2486	1963	1674	3018	1844	1206	2979	3065	4709	3542	1683	3676	3356	1866	334	1427	2587	3110	1310	3770	2518	3474	2563	3540	2974	1567	2035	983	1773	1970	2320	454	4025	1005	925
MAP2K7	1295	2659	1894	2028	1787	2308	1923	1831	1296	1840	1175	1401	721	1858	1798	1530	1636	2063	1658	1575	1592	2125	1951	2080	1120	2209	2180	1661	2128	1371	2056	1452	1159	2556	1853	1505	1851	1867	1980	1701	1946	628	910	1766	1736	355	2662	648	732
DGKD	2519	7004	4926	4281	2163	5007	2969	2655	4584	4461	1389	3208	1844	5128	4625	3705	2369	3926	2575	3247	3995	6206	5328	6920	2113	5618	5133	3400	1486	2503	3322	3921	997	6266	3660	3017	4326	4598	3650	2829	4874	1077	967	2119	2721	467	3524	601	1138
CTTNBP2	180	375	255	186	219	356	265	215	213	299	182	120	119	173	348	132	307	156	237	173	182	264	143	184	163	348	256	163	361	240	252	128	210	221	194	187	247	236	310	873	85	422	404	859	737	145	130	296	391
RARB	47	212	107	272	204	195	222	164	119	265	218	136	117	142	206	78	203	152	94	167	109	80	96	95	98	219	92	137	550	216	247	87	245	205	189	116	153	83	213	128	55	28	51	61	96	54	61	47	101
TOP2B	3287	8242	8124	6340	5800	7363	7663	5166	3751	6667	4372	6068	3215	4562	9548	5563	4886	3897	5304	6596	4958	5795	6231	6088	2719	8902	7077	6847	7863	6554	6067	5517	3862	8233	5893	5602	5589	7959	8297	7818	6816	3826	3030	4832	7805	1447	10459	2784	3002
TM9SF3	14970	25296	21184	22536	15919	22164	23741	17281	14709	26035	10010	20743	12906	17703	29678	19670	13474	15927	18536	14706	15804	16925	23764	21231	10895	28865	21672	19311	8549	16237	17314	14788	12573	24945	20428	21332	18623	25925	29191	18243	21286	11068	10701	17338	25630	5310	19965	16515	12880
NFKB2	1161	2076	1832	2046	2520	2095	2007	1464	1174	1709	1657	2142	880	2018	2691	1805	1868	1937	1213	2594	2309	2015	1969	2008	697	1781	2988	1730	3659	1696	2435	1958	1559	3484	1510	2502	1994	1693	1652	2325	4329	708	979	1399	1471	234	2171	708	783
UBE2T	502	664	553	229	414	364	480	520	219	546	247	738	166	198	967	291	292	288	278	220	476	419	398	389	949	606	378	368	135	331	522	430	629	459	219	983	349	919	630	809	754	638	584	1608	1028	478	2083	528	535
PPP1R12B	2684	4082	6403	15007	36041	10465	5945	14013	4193	5489	28481	4096	3069	13473	30060	5073	17926	2208	8528	50653	3396	9947	6904	19176	3965	4632	3994	27629	102944	27729	17424	2801	24731	3503	8242	11475	3739	9425	2936	6174	1827	520	834	1176	1788	262	1980	721	1320
DNAJC10	2530	3850	5416	3061	5134	3416	5258	2855	1946	3838	2549	3837	1642	2016	8218	3370	2780	1916	3143	3326	2901	2695	3947	2707	2562	4577	3622	4277	3355	3045	3835	3069	4100	4359	2586	6454	3340	5277	4336	8232	6517	4569	2782	3438	7734	1337	4118	2593	3503
GTF3C1	1724	5640	4658	3980	3601	5027	5485	2277	3038	5011	1855	3868	1714	3515	4893	4014	3076	3156	2673	3765	4251	5063	4691	4939	1334	5870	5210	4414	3628	2947	4751	3433	1420	5724	4314	3888	4182	5564	5050	4959	5153	2069	1663	2898	3704	568	9502	1152	1391
IL4R	3888	9404	6305	5832	5385	8405	5851	4360	5995	8122	3796	6370	3229	9758	6165	4101	5208	7284	3611	5751	5916	5916	10080	9015	3511	8800	7123	4893	5994	4866	6638	5230	3261	11435	7013	5895	6842	7198	6848	4662	7370	2480	1627	2980	4186	790	4405	1402	1482
USP33	2117	4381	3060	3539	2262	3847	3206	3088	2372	3601	1928	3640	1595	3093	3060	2156	2107	2644	2805	1985	2559	2629	3711	2771	3222	4135	3188	2616	2028	2369	2694	2690	2932	3973	2678	2860	2694	3514	3832	2261	2387	2356	1444	2294	2578	748	2864	1372	1637
PAK3	14	85	60	54	113	92	158	30	70	98	66	37	22	37	100	96	58	26	48	96	53	51	39	50	25	108	76	101	118	87	183	19	61	73	66	57	27	52	69	58	1	6	8	15	12	2	5	9	9
CAPN6	293	580	847	153	1885	429	587	251	351	486	337	165	344	144	911	502	524	151	647	645	431	326	411	483	191	578	522	504	1149	424	870	346	376	476	279	625	272	430	369	2099	36	1238	763	66	338	255	71	66	339
DCX	19	4	11	3	12	3	3	8	7	17	12	2	5	7	9	17	6	1	10	14	16	4	10	17	3	6	5	11	16	10	30	1	4	10	4	7	8	18	6	5	1	9	20	0	0	0	10	0	0
SNRPA	1387	2733	2237	1947	2135	2267	2447	2163	1180	2231	1300	2642	719	1378	3446	2041	1657	1937	1507	1435	2113	2115	2055	2224	1430	2575	2390	1993	1757	1697	3148	1993	1804	2635	1784	2910	1881	3045	2345	3185	3370	1280	2287	2820	3647	831	9067	897	1284
SPAG6	7	0	2	3	4	4	2	6	2	4	3	2	1	3	1	6	1	2	9	1	4	1	2	3	3	7	6	3	3	2	6	5	4	6	1	3	4	4	1	18	0	2	1	1	1	0	1	0	0
EXOSC5	823	1190	830	507	563	820	657	971	327	814	506	645	246	466	886	591	590	1003	783	540	679	637	436	1006	973	1087	964	665	388	484	871	569	884	1192	811	971	825	912	834	1131	868	725	1483	2088	1873	654	5475	668	829
DYNC1I2	2843	6035	4375	4233	4010	5128	4164	4099	2948	5178	3178	4774	2227	3852	6040	3379	3680	3684	3659	3589	3728	3926	5438	4825	3846	5808	4273	3756	5383	4202	3436	3193	4299	4863	3990	5110	4149	4724	5550	3314	3282	2491	2605	3575	4935	670	5570	1949	1665
APBB1IP	363	763	1214	322	828	756	673	542	425	575	275	886	250	609	410	444	617	480	487	293	1203	461	658	506	255	902	777	603	206	717	597	1232	491	1744	525	722	931	691	711	511	399	117	69	152	95	67	116	107	130
LRCH4	417	764	667	928	393	600	623	487	426	569	236	479	206	675	664	311	376	609	499	352	629	709	888	741	267	697	708	477	254	307	573	566	347	833	447	597	633	778	559	424	471	171	372	560	544	103	831	131	199
FAM76B	436	950	893	546	420	585	526	482	554	532	336	417	357	401	869	500	364	392	591	331	471	553	524	456	570	691	607	558	292	447	675	459	543	630	435	493	533	600	470	668	793	317	199	645	971	169	998	298	487
SIRT6	2714	3799	2358	1877	1321	2769	2311	2932	3913	3503	925	3476	1249	4755	2839	2049	2067	3747	1903	2138	2900	3110	6863	4157	2322	4152	3782	2039	653	1997	2529	3186	1573	4530	2267	4959	2514	4115	3300	947	1319	538	822	1505	1286	521	3847	577	515
POLD3	817	1591	1604	1170	1460	1323	1440	1087	1069	1449	768	1518	680	1031	3435	2042	821	859	1079	989	1076	1262	1348	951	1874	1680	1623	1011	1029	938	1294	1304	1574	1514	948	1628	1031	1659	1545	1541	1129	1009	560	1304	1062	314	1959	562	599
ACTN2	0	14	15	27	11	9	16	4	5	6	7	7	1	6	8	25	4	1	7	10	5	3	13	4	8	5	10	9	10	6	16	8	10	9	3	8	4	4	3	4	1	1	0	3	4	0	3	0	0
CAPZB	10715	19173	13047	14565	12759	15127	12594	15392	12635	17324	8458	15758	6024	18171	17518	11459	11390	14712	10470	11844	14299	12134	20676	17420	11259	20462	15709	12885	13873	12405	14490	13981	12366	19567	13083	19137	12698	16674	16640	13277	14185	5915	6275	9562	9342	1847	15494	5731	2366
GPR137B	392	913	495	454	865	796	607	636	344	597	563	509	276	493	513	394	565	575	767	513	632	421	401	464	414	666	727	342	842	425	462	627	549	606	516	787	636	501	664	870	686	645	375	1081	494	112	362	672	392
NAALAD2	36	96	60	63	79	61	51	57	39	40	52	31	18	26	77	47	61	30	129	42	30	55	42	47	38	55	40	44	92	49	81	49	86	61	43	34	44	69	59	24	18	3	5	13	16	11	35	7	23
JADE1	335	994	719	1097	987	985	717	679	399	689	946	552	327	587	1297	455	719	519	618	966	649	558	532	680	518	907	740	793	1218	851	1380	568	908	954	745	814	692	610	943	761	1020	726	395	623	902	111	546	284	578
SLC25A43	1605	2741	1455	2352	969	2124	1896	1691	1452	2655	762	2350	1019	1758	1922	1137	1219	1800	1189	796	1699	1947	2882	2372	1174	2687	1908	1521	607	1340	1529	1802	1213	2501	1979	1965	1749	2508	2164	1231	1269	659	1594	2223	1329	430	2071	731	1509
UBE2A	4381	6792	3815	4539	2581	4809	3526	5109	6732	7815	2578	6680	3359	8246	4844	2713	4281	5856	3013	2896	5096	3499	9829	4829	8347	8425	4914	3139	2534	4153	3580	5965	5076	7064	3780	5174	3994	6174	7095	2625	2245	2185	3824	5834	3157	1761	6473	3092	3018
FGFR1	887	1832	1860	3127	6076	3203	2999	2036	1651	2167	4715	1045	731	2167	5413	2992	4021	935	2235	5958	1604	1803	1999	3261	1772	2115	1440	4113	11566	4958	5139	917	3150	2631	2721	2988	1735	1783	1431	3839	490	259	372	976	822	179	619	197	274
SMC1B	6	4	15	12	4	5	5	4	8	4	0	4	4	4	5	9	7	3	8	2	3	10	7	4	2	6	10	16	3	5	9	7	3	1	4	6	12	3	4	11	7	3	6	16	8	0	24	102	9
FBLN1	6165	16882	12723	10342	17411	22009	25654	7305	8910	12981	12179	6437	2447	5886	26532	21819	18025	8185	12799	25689	14044	9962	10912	15889	6101	19491	9462	14649	18342	19774	23375	5712	8624	23659	18284	12204	13457	7602	11363	21846	1830	1266	1523	4722	1841	697	1715	534	795
ITGA8	351	1188	664	717	446	1271	1634	415	542	989	375	735	733	847	704	989	679	608	459	563	1013	620	541	893	571	1221	1088	558	422	393	1037	1035	297	1043	784	677	794	708	1211	446	83	129	94	176	302	84	191	47	118
CST7	251	230	214	238	342	187	127	381	195	256	142	404	81	422	205	222	186	253	231	89	654	221	179	259	229	307	325	184	71	235	201	547	361	394	243	307	228	371	240	273	138	61	63	540	251	24	27	44	45
MAP2	61	142	188	186	383	209	381	143	156	151	321	90	64	161	290	241	195	41	231	416	194	107	207	135	58	201	93	169	661	328	639	82	282	196	201	155	143	145	178	146	15	62	15	68	61	15	10	16	24
PIAS2	722	1168	1005	673	902	1098	1177	1002	626	986	649	702	584	589	1234	823	751	689	1008	904	758	893	708	911	720	1108	956	1142	832	831	1092	769	810	966	842	892	856	995	1027	1040	1012	432	584	520	1093	132	659	552	342
AMPH	71	146	85	118	182	136	124	110	38	100	185	60	52	85	112	96	120	79	100	116	75	88	85	82	43	106	78	89	219	156	152	53	134	159	90	133	92	78	110	129	17	9	10	42	8	8	12	9	9
ARAF	4117	7704	5248	5561	3789	6379	5996	5407	3403	6160	2481	5024	2014	5318	5471	4927	3896	6634	4883	3534	5170	6252	7045	6393	3219	7489	6695	4661	2919	3454	5759	4602	3243	7814	5994	5265	5163	6845	6089	3626	4019	1789	3508	5925	3090	942	6026	1644	2322
MCCC1	1107	2440	1616	1286	892	1950	1655	1441	852	1467	702	1497	696	828	1270	1061	968	1331	1246	854	1429	1522	1118	1516	1496	2006	1858	1260	642	910	1350	1236	790	1789	1347	1226	1567	1563	2386	916	1257	810	441	1385	1908	302	1922	800	489
LAMP3	228	224	366	105	388	139	135	221	241	143	85	583	167	187	185	689	146	220	89	178	445	187	356	74	83	424	251	214	14	242	345	220	447	673	195	733	368	400	187	635	1015	858	254	557	380	132	166	227	244
FAP	34	20	38	31	390	45	131	47	18	27	111	6	7	25	39	28	45	11	58	71	27	9	39	48	25	25	20	67	191	81	34	15	96	36	43	217	37	19	38	571	291	109	138	322	83	70	49	112	33
NEBL	1058	1274	1716	452	1143	1152	1117	1380	360	759	412	653	316	653	1365	665	321	434	2289	699	633	1003	1069	1102	326	1034	907	1184	219	764	815	640	953	900	906	1029	766	1714	1138	4426	5917	3773	4097	3989	6121	1501	7727	3841	4650
ACER3	1483	3286	1535	1419	1078	2597	2224	1648	2300	3839	781	2551	1489	2806	2330	1758	1650	2200	1524	1317	1568	1930	3786	1846	2016	3417	2072	1681	756	1534	2107	1983	1536	3379	1836	2257	1671	2344	2785	1270	770	1214	1209	1165	1214	345	1229	972	883
UBE2K	3952	6984	4987	4576	3352	5700	5204	5401	4737	6456	2927	6432	3296	5937	6757	4536	3835	4389	3724	4054	4282	4128	6660	5520	5017	7669	5170	4866	3613	4731	4934	4762	4466	7133	4873	5726	4553	6567	6759	4947	4622	3662	3156	4377	5885	1395	7325	2424	3166
PIK3C3	1048	2329	1725	1682	1276	2008	1618	1347	1236	1753	1052	1473	834	1453	1651	1164	1107	1361	1273	1390	1258	1438	1719	1601	1136	2326	1828	1335	1428	1348	1322	1147	1324	2084	1609	1540	1442	1504	1984	1258	1386	730	767	713	1503	279	1045	683	484
N4BP2	341	845	883	502	510	664	711	468	501	527	379	476	343	417	686	514	304	397	502	483	397	487	571	531	386	708	596	655	334	390	499	465	475	643	487	519	579	608	638	937	676	258	262	326	639	73	783	266	302
TIGAR	179	285	224	190	463	170	247	138	214	345	127	311	146	224	451	338	216	139	122	178	330	186	285	296	136	367	387	255	242	232	292	198	108	282	162	216	191	299	327	466	192	221	573	1007	214	88	144	254	397
TULP3	371	750	690	539	1047	763	888	641	274	637	623	429	208	373	1082	564	538	453	668	785	496	630	434	591	334	692	649	685	1049	733	816	447	749	742	491	709	553	711	690	1381	908	471	718	2389	731	138	1442	418	526
SYNJ2	1222	4516	2990	2790	1730	3240	3221	1378	1774	3178	1232	2133	983	2193	3412	2472	1699	2115	1836	1722	2061	2757	2174	2420	1321	3621	2390	2456	1961	1621	2983	1687	1062	2970	2490	2258	2503	2984	2823	2622	2199	1297	967	2711	2601	431	2750	1099	1173
ADCY2	52	80	81	243	430	199	84	214	68	107	427	43	44	203	453	57	381	46	149	542	88	109	99	259	82	94	90	222	1272	554	274	46	349	103	151	195	66	119	70	62	22	20	20	70	47	6	33	7	16
PPP2R5C	4841	8167	6790	7616	6471	7502	6018	6653	4059	6641	4559	5281	2970	5864	7716	4912	4824	5101	6441	6474	4772	5003	6360	6384	5194	8189	6706	5394	6636	6556	5581	5541	6054	8398	5951	6882	5443	6566	7808	5989	9529	4628	3665	6734	7792	1622	13905	5462	2770
PMS2P1	246	331	421	222	267	266	235	355	142	277	191	249	100	176	342	209	194	232	291	178	262	259	211	239	362	345	331	258	174	252	278	265	345	325	218	334	221	332	327	319	264	241	311	470	510	85	951	204	152
RBFOX1	53	160	101	12	30	106	75	66	59	92	23	25	39	38	56	73	82	54	117	45	71	39	30	53	73	144	133	48	20	50	48	48	53	97	67	34	72	78	105	7	0	7	31	40	1	0	4	12	8
GNB1	13221	27525	19310	41779	15615	24493	18927	17187	15757	26848	12008	21904	9441	21775	24089	16474	15288	18988	15930	15880	18136	18175	29373	24976	11878	28774	23118	18662	16982	16800	18538	17125	14093	29926	20951	21868	18885	23028	24899	19281	15103	11986	10568	20610	16912	2601	24849	6436	7512
HOXA9	492	935	359	788	438	767	957	579	351	977	331	543	495	394	319	257	604	600	477	424	728	406	436	598	448	931	668	378	754	481	778	561	357	644	640	426	831	634	862	552	2001	54	1352	718	1752	126	2552	980	1137
EDN1	1079	1829	904	1184	586	876	748	876	996	2264	446	949	494	1748	651	568	753	2742	1211	480	966	841	1714	582	692	1614	838	670	368	498	752	546	580	2665	1460	563	958	511	1825	2300	1143	622	219	684	5858	348	2654	778	808
MLLT10	852	1750	1296	1222	1194	1493	1314	1339	741	1038	675	765	551	680	1493	723	877	832	1220	1069	862	1270	877	950	1035	1232	1011	943	1256	1053	1122	901	1044	1271	910	1012	1094	1123	1300	1478	1102	504	677	1219	1325	253	1136	453	724
ZCWPW1	97	169	160	220	182	173	108	121	65	337	93	84	48	104	165	160	95	129	137	135	121	169	134	114	82	159	149	71	167	169	160	99	107	183	129	123	89	117	126	66	66	124	45	87	155	6	768	88	32
ADCYAP1R1	22	91	102	303	584	173	157	166	134	85	472	58	54	151	465	90	264	38	141	493	120	75	101	181	57	147	54	199	1310	455	697	35	299	146	151	123	84	134	79	63	0	3	2	2	0	0	3	3	1
FGF20	2	2	0	1	0	0	0	0	1	0	1	0	0	0	1	0	0	1	1	3	1	1	0	0	0	0	2	0	1	0	1	0	0	2	1	0	1	0	0	942	5	29	2	58	288	30	1	10	8
P2RY10	219	390	547	139	122	271	157	275	142	284	114	302	110	309	97	180	246	234	206	72	488	259	337	250	235	457	404	299	17	292	147	645	252	877	210	365	523	404	394	162	142	23	48	76	63	9	37	93	83
ITM2A	2171	1573	1882	1282	1275	1484	1379	1524	1112	1042	1651	820	571	882	1974	1191	1123	756	2380	969	1372	1116	1255	1173	1707	1930	1083	983	913	2233	1162	864	1930	1757	1060	1486	886	1740	1088	795	463	75	114	242	330	91	91	175	257
NRDC	2136	6009	4084	4055	4036	5042	4827	3214	2949	5181	2513	4701	2117	3411	5479	3342	3355	3461	2759	3318	4135	3484	3963	4079	2377	5760	4490	3750	3634	3537	4224	3771	2821	5483	3774	4789	3882	4951	5547	4697	4689	3564	3286	4349	5905	1071	7408	2371	2666
VDAC3	4164	7003	4490	5488	4321	6022	4577	6529	3571	6919	3841	6525	2749	4625	6888	4216	4174	5511	4398	4258	4440	4574	5619	5515	8300	7456	5477	4717	5184	4893	5091	4674	6666	6506	4682	7122	4362	6368	7046	4286	3966	3124	3165	8417	5650	1106	7199	3899	2643
PCM1	2340	6390	4475	4849	4430	5286	5047	3499	2462	4140	2639	4267	2018	3165	5457	3513	2875	3059	3658	4338	3325	3005	3730	4313	1877	5298	4499	4511	4792	3720	4067	4153	2610	5448	3839	3384	4189	4546	5281	5589	5763	1440	1798	2065	3191	503	5051	2996	2147
TNRC6C	246	1032	895	738	838	826	746	328	547	766	388	572	296	623	777	733	555	307	468	671	679	722	712	699	141	894	764	855	1198	643	884	444	272	890	726	546	633	801	695	839	447	285	226	518	350	57	841	241	361
CBFA2T2	1490	4464	2848	2274	2438	3631	3626	1725	1751	2564	1148	1759	954	1865	2017	1398	1763	2180	2172	1750	1997	2701	2391	2416	788	2940	2624	2278	2317	1675	2516	1871	918	2924	2395	1415	2923	2783	2836	1725	3952	1456	1214	2018	2338	380	4316	700	1287
BRINP1	4	31	13	54	21	14	22	8	28	32	20	20	4	27	12	17	21	37	38	26	24	1	32	28	26	9	11	6	25	28	33	16	11	41	10	10	17	7	21	21	42	1	3	6	35	2	3	28	33
ITCH	2419	6134	3453	4094	2524	4719	3519	3250	4776	5349	2078	4689	2574	4958	3694	2734	2634	3912	2995	2990	3104	3210	5727	4232	3314	5719	3971	3174	2355	2953	2828	3629	2728	5492	3710	3692	3530	4480	4970	2664	2477	2805	2184	2368	2753	1196	4865	1658	1972
PKD2L2	1	2	6	5	2	4	4	2	3	3	1	1	5	2	1	5	0	2	2	1	3	4	2	1	0	2	3	5	7	2	6	2	3	4	3	3	2	1	2	1	5	0	0	1	3	0	3	0	7
TP53INP2	5132	24586	8171	7603	4629	11674	6581	5651	19132	16522	6078	11459	7066	30871	9762	9912	9833	21577	3690	11479	15486	12127	17307	18001	6001	19018	17074	6560	6561	8651	9066	12295	5673	13344	9889	7287	9049	14978	13880	2065	2264	723	847	1044	1101	151	3710	570	383
SDF4	8153	14162	10651	19374	8533	13041	12039	10563	7863	14994	5598	11414	4788	12802	11752	9366	7195	12951	8793	7246	11349	11642	15598	16211	8622	16054	14781	9247	5128	7117	10832	9735	7589	15732	11581	14305	11595	15572	12813	8022	7369	5549	5252	9720	8626	1798	14995	3339	3937
MYH7B	32	157	68	66	94	103	101	51	80	167	27	37	42	52	99	70	78	85	44	70	68	126	88	70	30	98	105	84	48	59	157	52	23	116	66	36	95	73	114	1097	56	21	72	330	470	37	181	15	30
TP73	32	53	208	10	54	36	51	43	17	29	20	50	5	44	52	51	14	65	36	28	67	44	54	80	20	82	86	51	3	35	44	109	26	79	34	58	95	54	53	310	288	37	16	23	34	25	672	57	37
TOLLIP	2920	6493	3587	5769	2906	5366	3718	3542	3076	5270	1904	4039	1444	5168	3888	3400	3007	4136	3477	3099	3742	4321	5913	5631	2809	6496	5174	3486	3109	2821	3604	3464	2486	6157	4905	3655	3969	4161	4721	2979	3033	2860	1977	3229	2591	717	7357	1382	1317
UBE2D4	248	567	336	618	395	438	374	484	243	560	311	300	165	392	482	357	379	401	383	492	340	317	428	464	368	655	454	339	654	430	410	284	428	675	428	455	343	383	458	334	517	354	673	365	567	150	867	259	297
CLUL1	3	9	5	3	4	2	9	2	0	7	6	2	3	0	2	0	2	3	5	1	6	0	1	1	4	5	3	0	3	1	5	5	8	1	5	1	1	0	1	0	2	4	9	2	1	1	1	3	1
RUNX1T1	128	304	200	234	998	408	574	323	153	333	440	154	128	254	327	89	500	125	339	1026	188	209	273	371	76	323	120	500	1728	650	386	166	440	329	307	347	282	180	249	222	51	70	57	109	106	21	78	24	67
CDH17	30215	77335	40795	59040	16119	53766	58006	29240	51858	94692	22253	61819	35925	61266	53752	39956	29567	50030	26820	29986	46276	44700	100802	55898	27992	90117	58769	32223	5317	31780	39351	41858	15452	68116	57125	51914	51432	72039	83375	21376	17004	17074	20540	18682	51281	9849	60788	18169	15076
THOC1	430	880	699	568	637	703	786	572	391	639	358	582	371	312	923	631	532	523	661	547	511	619	476	451	591	759	737	723	491	548	847	524	585	712	458	686	647	659	767	484	727	325	399	542	1378	191	1235	353	407
FKBP7	262	338	269	277	497	348	318	327	120	276	495	195	104	212	601	269	357	157	407	430	218	231	218	250	250	302	213	307	781	501	377	169	676	311	250	398	222	272	329	599	295	222	149	251	366	106	384	123	181
OSBPL6	66	164	138	877	90	110	172	90	85	126	90	134	33	121	158	111	95	66	74	167	120	69	124	71	65	132	83	90	140	114	144	76	84	131	82	126	111	205	99	443	62	13	22	67	253	18	774	16	5
SLC1A3	35	52	92	94	448	457	165	84	76	86	153	85	49	41	282	17	182	48	484	30	163	59	73	36	126	116	35	257	78	99	144	95	133	76	88	379	76	52	123	201	258	58	58	57	80	17	21	26	40
XRCC5	8459	17235	13512	13753	10721	13264	11889	12276	8404	16081	8786	16071	5911	11766	19022	10252	9878	11430	10382	10359	10767	9907	13688	11786	11350	19822	12679	11420	10057	10788	11029	11102	12532	17989	11721	17677	11622	16863	16947	17108	12039	10973	8901	14771	17132	4876	21917	7178	7922
LXN	1807	2250	1515	2012	1502	2259	1981	2359	1096	1840	874	1594	789	1883	2184	1154	797	1663	2182	1003	1336	1570	3755	1996	1540	2591	2044	1374	269	1329	1442	1593	2162	2437	1806	3058	1331	2823	2362	830	565	198	125	359	842	127	508	752	294
SP140	115	303	1142	74	161	241	87	197	187	183	88	361	153	203	231	232	183	178	164	68	467	249	371	154	107	434	524	320	15	188	352	781	210	991	144	360	413	211	321	128	302	38	28	40	48	8	73	24	112
MKNK1	958	2388	1430	1808	1433	1690	1279	1011	1305	1516	802	1439	494	1620	1542	1151	1172	1340	1179	1131	1386	1834	1530	1567	1204	1519	1406	1212	1324	1121	1534	1452	1043	1717	1230	1475	1491	1494	1192	996	969	466	512	1005	1278	218	1800	414	584
TNS1	2381	6822	5354	20123	64586	19435	13162	18772	6085	10376	40576	6452	4222	19536	54745	8488	28674	3150	12025	82407	5970	10683	8208	35255	5879	7026	4149	49660	206581	39061	37262	2152	36343	7865	16944	13252	5557	8546	5764	9645	1434	547	1019	2191	1293	262	1122	330	539
REXO1	985	2754	1659	1866	1152	2223	2039	1250	1480	1991	581	1656	734	1781	2088	1878	1272	1950	1374	1027	1775	2233	2192	2086	772	2465	2605	1517	940	997	2101	1770	741	2419	1543	1909	1984	2396	1799	2006	1782	417	1108	1815	1947	427	3398	477	822
SAR1A	2722	4510	3585	3996	3841	3970	4187	4098	2912	4486	2625	4186	2170	3280	5347	3684	3107	2925	3642	3530	3048	3143	4657	3580	3610	5198	4108	3726	3554	3727	3582	3620	4720	5052	3362	4989	3442	4014	4806	3786	4077	2727	2187	3498	4944	924	3891	2972	2148
CDC14A	722	1851	802	2891	294	1400	520	737	1757	1411	437	1149	715	1744	543	340	605	886	656	490	953	963	2096	1437	896	1800	1089	661	323	1055	547	792	452	1588	1021	547	848	1055	1320	403	226	203	123	433	421	66	351	248	186
RAPGEF3	340	403	473	456	786	483	715	340	250	348	353	231	135	302	736	286	339	229	580	380	397	498	490	393	233	428	423	459	412	331	927	301	250	456	268	647	470	360	329	746	197	156	276	468	287	124	338	200	178
CEACAM1	23189	72573	17051	7711	17278	34834	24612	17266	77017	64727	20002	124413	33298	101695	35853	25206	33019	49685	7395	27478	56159	20743	136468	37864	30457	95222	44919	33438	5926	20156	29454	66764	38046	84958	29706	97450	28644	62146	54667	6334	1250	16696	15399	5789	7288	3089	15605	3285	3011
SENP1	500	891	1011	628	712	765	690	731	483	695	412	808	345	553	1067	579	530	471	619	556	623	563	682	605	571	874	787	677	680	612	735	669	713	979	583	892	655	804	813	1293	944	615	732	1057	889	283	927	362	478
CIC	1773	4917	4082	4463	4115	4065	5449	2324	2694	3897	1732	3391	1306	3179	4647	3593	2734	2775	2357	4140	3664	4530	4320	4485	1239	4514	4852	3977	4426	2387	3798	3370	2038	5913	3931	3717	4238	4298	3546	5213	2426	1116	2111	3201	2989	355	3977	685	1141
LIPE	150	352	361	2124	1566	310	507	203	135	527	219	261	94	129	508	219	1485	261	306	162	267	258	532	376	137	408	318	701	245	255	324	245	146	446	271	286	288	482	324	301	247	62	348	307	355	109	1020	132	205
FDFT1	6451	12575	6637	8761	10388	8252	14773	8735	8277	13493	4644	11161	4611	10365	14819	4745	5654	9782	5451	9331	10484	7154	14456	8013	7237	13633	9069	6998	4339	5715	7913	8043	12308	13214	6926	9699	7046	17574	12511	12022	7878	4779	6336	8856	10624	2826	28618	8244	5834
PAFAH1B3	620	689	643	496	488	533	800	845	254	585	285	648	185	367	605	457	413	632	580	276	596	610	510	774	589	730	632	572	216	334	745	567	474	657	594	597	608	903	837	923	1490	632	1815	1185	1350	563	4768	539	813
OPHN1	326	819	626	469	473	827	686	526	383	717	427	378	213	325	786	520	437	446	659	540	346	505	586	525	267	770	620	647	740	479	562	289	339	622	569	337	545	649	644	452	308	253	422	311	446	69	143	257	273
KIF22	1889	4222	3058	1359	1507	2871	2390	2101	1005	2232	924	2500	575	1261	3158	1796	1164	2137	1949	1035	2112	2750	2159	3017	1590	3142	2903	1718	616	1607	2360	1937	1083	2539	1966	2332	2105	3525	2612	2758	2933	1134	1333	2770	2850	829	5599	1187	747
SCGN	491	930	1106	984	610	998	687	939	812	626	598	567	187	531	820	546	698	416	1785	873	958	584	1065	740	474	772	467	420	776	601	2855	376	1107	1776	780	439	516	595	721	127	1	3	0	25	11	0	2	6	3
CARMIL1	1842	4991	3534	5798	1591	4509	3864	2203	2997	5183	1072	4063	1795	3439	4061	2567	1606	2469	2410	2117	2825	3385	5021	3523	1963	5282	3753	2462	398	1951	2955	3269	1348	4725	3278	3133	3158	4437	4701	3801	3793	2088	1219	1861	2459	442	2705	1022	946
PGM1	5552	14591	5669	8064	3974	10873	8019	6603	6953	13652	3979	9871	4196	9243	6929	5548	6321	12180	5503	4532	8066	6962	11158	9924	7086	14807	11108	5187	3384	5395	7187	6581	5354	13292	11978	9920	8528	9649	12595	2702	474	810	2600	1844	3540	501	2246	2069	1826
DDX1	3599	6957	5306	8950	4359	5950	4843	5264	3180	6233	3470	5412	2606	4145	6391	3796	3860	4468	4453	4426	4373	4645	4919	5457	5218	7407	5364	4413	4447	4665	4699	4330	4899	6799	4529	6572	4334	6162	6525	6317	4132	3955	2812	4223	6422	1194	9135	3861	2737
DNM2	13632	40917	21841	19495	11257	31676	21569	16091	22503	29285	7498	25025	8164	30753	23658	17298	13238	27288	15746	12598	22997	25519	36146	31943	13080	30985	28458	17468	5917	11803	20613	20901	8731	33146	23780	22408	23519	30388	25107	11269	14222	7006	9789	12888	14178	2797	19677	5240	4632
EPB41L2	2987	8376	5349	7602	7759	5208	5801	3522	3623	10190	4895	9409	5166	7372	14429	5191	5768	4488	3562	7159	9297	3832	6389	4660	4297	9316	4748	5367	6606	5169	5644	4947	5319	7248	6006	10306	6243	6725	8929	16048	6561	4305	8349	7063	15386	3986	8989	8083	7485
RIMS1	8	11	12	40	97	14	28	11	12	29	33	14	6	19	18	7	20	11	11	34	13	12	7	7	10	14	12	41	33	33	44	8	177	10	14	13	11	13	12	14	0	2	0	6	3	0	2	16	6
MOXD1	139	599	452	488	1072	551	461	441	218	455	614	226	210	424	557	352	664	147	425	600	355	283	401	427	459	423	358	624	1487	780	761	246	930	457	503	592	335	351	509	1057	121	203	258	261	493	106	184	186	164
STX7	2903	5733	4059	4851	2980	4236	3030	4182	2456	3772	2479	2808	1676	3703	3792	2195	2588	2683	3372	2493	2673	2903	4374	3409	2744	5074	3865	3038	3311	3226	3349	3168	3775	4911	3310	3199	3085	3638	4475	2642	2893	2425	1741	2117	3075	693	3172	2488	1967
RABL2B	317	626	587	434	457	565	540	516	301	454	247	442	264	334	686	533	444	500	394	345	479	626	366	459	451	527	551	467	339	431	610	439	385	556	388	574	490	553	531	621	504	253	281	581	937	75	1069	130	435
KEAP1	2929	5697	3120	3559	3383	4541	4182	4086	2740	4778	2153	5083	1501	4342	4068	3273	3040	4577	3218	2995	4484	3452	5061	4887	2917	5676	4888	3324	2705	2482	4045	4015	3410	5564	4187	4765	4130	5575	4669	3558	3720	1771	3106	4617	3751	909	8101	2142	1647
DDX43	11	43	45	17	14	17	28	50	18	24	33	14	30	9	29	44	24	15	39	44	31	11	6	20	90	18	62	14	42	54	21	70	26	77	23	27	20	14	22	5	0	71	1	3	5	31	5	100	160
PTPRH	5676	12227	6724	19238	3251	9722	7368	4701	10292	13943	3332	11936	5275	20384	7212	5343	4282	10017	3503	6847	9263	8929	21117	12754	5811	14246	12707	4446	835	5526	6134	8069	3422	14188	11214	13046	8071	11574	11882	1331	2312	1247	1384	1882	1956	291	2897	774	535
DCT	5	7	1	13	15	11	3	10	6	10	12	0	3	11	16	8	12	1	5	16	5	7	2	10	3	4	1	2	36	13	18	2	20	5	3	2	1	5	4	2	6	2	11	1	31	1	0	7	0
SLC35C2	2086	3605	3019	3177	2290	3148	2837	2598	1598	2963	1196	2277	1088	2450	2671	2536	1710	2760	2393	1738	2520	3031	2908	3151	2121	3551	3597	2046	1294	1776	2787	2335	1810	3666	2727	2830	2588	3009	2932	2645	2601	3152	1950	4852	3130	1143	11112	1089	1789
CRYBG3	316	1256	979	484	1524	1120	1246	501	595	929	1166	747	456	681	1795	723	816	469	724	1899	654	929	633	900	341	1140	950	1261	3311	947	1138	667	677	953	783	851	925	862	1203	897	630	369	265	260	333	37	92	233	222
EPHA6	8	3	2	35	372	18	20	126	10	8	143	10	13	39	286	5	102	3	45	319	3	20	22	56	20	8	3	62	384	117	63	0	173	2	16	33	5	31	4	7	2	1	1	0	0	1	0	0	0
SCTR	21	65	29	125	18	134	43	21	90	35	8	49	19	44	6	9	35	44	35	8	39	38	43	39	9	76	28	28	7	21	91	30	13	46	61	11	52	44	54	12	4	0	1	8	15	0	4	1	6
RFX3	291	582	499	348	381	607	626	393	217	400	242	325	213	195	592	291	337	259	570	305	342	276	313	324	150	512	446	567	256	397	425	360	273	523	413	297	396	445	573	852	423	270	219	652	698	179	623	290	496
RIF1	744	2449	1900	1527	1594	2114	2232	1075	1341	2058	1038	1816	1040	1246	2905	2098	1304	1091	1324	2022	1396	1409	1692	1384	855	2462	2065	2266	1859	1577	1949	1246	969	2276	1654	1670	1615	1925	2413	2813	2476	1282	1139	1899	2384	526	2601	730	1771
RAB21	1800	4362	2470	3912	2352	4055	3370	2303	2537	4100	1869	3704	1661	3530	3672	3508	2645	2796	2037	2844	2774	2533	4510	3240	2110	4150	3504	2778	2761	3329	3097	2333	2095	4734	3292	3251	2632	3247	4192	3633	2482	1617	2625	2210	3311	832	3997	2501	1844
SLC4A4	10369	32857	14105	3330	3407	19864	11608	10632	18337	25612	4548	24162	8001	19039	10448	13642	7910	12759	10322	7097	13217	17234	32677	22392	7065	25041	15546	15378	1748	9586	10850	15165	4189	20008	15757	7366	11496	22341	21436	777	1104	949	36	967	506	112	19	578	93
SMARCA2	2754	8780	7901	6615	5752	7056	6916	3541	4083	7001	3826	5192	2809	4863	8008	4680	4403	4026	4532	5861	4980	5688	5769	5962	2446	8557	6608	5699	6970	5664	5774	4223	2915	9114	6424	4276	6303	6895	7630	4808	6149	1554	1493	4233	4125	664	4035	1893	1850
RDH8	0	2	1	0	1	1	0	1	0	5	0	0	8	0	0	2	0	2	0	1	0	1	1	0	0	1	3	0	0	0	1	1	0	1	3	1	2	0	0	0	1	2	0	38	0	2	0	0	0
SESN1	1133	2247	1596	1257	1597	1889	1325	2028	1143	1849	1711	1028	822	1157	1790	637	1160	1141	2072	824	1212	1053	1496	1151	1276	1924	1344	1114	1086	1408	1644	1032	1215	1777	1342	1145	1221	1312	1966	2601	1329	1273	2567	7650	4318	711	2940	1763	1738
MID2	142	237	275	495	679	404	436	327	172	285	480	138	127	270	672	279	473	128	347	828	192	220	227	384	130	291	230	508	1507	682	518	151	418	358	336	368	227	282	314	521	299	226	55	350	300	32	548	236	141
COL5A3	85	413	277	224	766	422	567	104	309	549	299	188	516	239	968	484	394	241	103	579	457	293	356	383	154	245	361	707	771	265	1313	269	208	419	269	568	362	217	438	1182	528	159	217	644	260	70	516	44	134
SRCAP	74	276	224	167	178	232	223	89	159	184	74	178	86	162	267	215	107	141	98	204	178	237	198	181	51	235	229	187	156	118	209	138	91	272	172	148	182	208	165	235	158	97	74	134	175	27	330	55	151
PUM3	721	1536	1425	638	1069	1080	1233	1008	688	1143	526	1113	581	564	2313	1149	829	932	799	976	1050	1120	782	950	1269	1720	1200	1145	454	671	1155	966	1244	1376	869	1755	1023	1405	1495	2030	1529	914	1259	2969	2732	761	2971	1022	1258
CPB2	0	1	3	0	0	0	0	0	0	0	1	0	0	0	0	0	0	1	0	1	0	0	40	0	0	0	1	0	3	0	0	1	0	0	0	0	0	1	0	1	1	2	2	0	5	0	2	0	1
CHRNA3	119	423	354	257	822	423	465	171	267	203	660	203	123	415	423	254	455	97	230	495	406	239	249	363	99	408	426	359	1056	687	1040	110	735	458	197	607	150	283	191	205	125	12	44	29	41	1	18	12	14
KCNN2	22	32	37	43	40	40	38	46	11	8	18	6	7	15	80	21	66	20	70	118	18	43	11	32	6	23	16	37	157	57	41	12	10	27	17	39	16	44	28	41	161	57	6	7	44	8	4	30	14
CNOT4	593	1578	1074	1062	1093	1272	1132	849	864	1268	660	1171	570	940	1352	903	841	886	952	962	913	932	1269	975	520	1532	1315	1112	1291	933	1134	910	812	1485	1051	962	1008	1208	1437	954	891	584	748	1052	1064	210	1541	433	525
PSEN1	4852	13228	6875	11898	4033	9564	7101	5638	8120	11546	3634	10364	4419	12115	7821	7456	4905	8117	5478	5152	7314	7228	13350	9044	5399	13844	10626	6293	2748	5846	6186	5996	4231	12411	9204	7530	7119	9024	11847	4287	4877	3261	2623	4653	4625	769	10195	3225	1473
CPOX	510	1128	765	846	600	930	902	493	462	993	377	659	395	465	809	453	537	557	667	444	618	723	777	462	552	1035	788	642	398	529	671	587	547	844	845	615	709	949	962	1219	1683	1061	854	947	1412	454	980	694	796
CLDND1	1543	1760	1472	1672	1625	1830	1571	2271	1119	1521	1580	1153	936	1106	2636	1575	1631	1236	2080	1511	1223	1547	1506	1317	2651	1752	1633	1663	2183	1978	1737	1546	3446	1868	1312	1797	1418	1457	1766	1597	2487	1807	1109	1606	1612	678	1990	1271	1446
MOK	112	265	141	247	173	232	232	185	100	194	86	214	79	114	229	155	146	123	123	144	178	227	117	155	137	171	135	186	229	128	213	167	144	119	115	199	123	216	164	202	176	95	98	364	303	54	779	92	121
HSP90AA1	21501	44349	43711	29116	29505	31469	28857	27138	22393	44191	20643	47734	17702	27544	69788	30154	33285	27639	28735	43573	28619	29724	32343	27037	53859	52053	41381	32681	26689	34218	31281	22636	34784	53864	26972	51244	28100	44123	67709	54119	39538	36272	27333	95254	51896	12276	180692	27938	14769
RBL1	165	630	640	268	340	409	411	337	359	440	257	579	191	282	643	317	296	322	278	312	434	357	305	346	349	591	324	423	273	283	443	468	340	563	263	521	392	512	488	535	627	631	312	306	464	204	1876	210	604
DLGAP4	1157	2636	2211	2783	3672	2570	3105	2062	1420	2396	1833	2105	780	2294	3401	2458	2140	1590	1912	3666	2024	2261	2452	2867	928	2714	2598	3084	6432	2255	3183	1648	1892	2877	2405	2363	2100	2190	2234	4439	4032	2128	2743	2241	2687	1059	6615	1248	1833
IGSF9B	95	155	341	785	2148	411	392	302	277	289	867	149	134	548	2336	205	1117	60	215	2703	117	509	236	719	52	177	136	2041	6918	1280	1523	65	544	176	327	379	161	309	119	447	253	82	46	125	138	48	1900	22	72
CROCCP3	27	70	63	59	137	61	94	67	44	39	46	23	18	40	104	27	53	33	55	128	42	75	38	37	11	58	41	106	174	76	115	41	44	37	34	44	57	42	30	73	101	24	23	64	103	6	132	15	28
NDC80	375	735	667	228	501	497	606	404	190	500	225	1031	129	179	745	190	263	250	224	173	472	337	328	290	409	483	446	415	79	421	500	581	333	381	209	667	403	822	722	418	824	409	276	597	749	165	1018	301	123
AP4E1	447	947	773	801	617	888	815	583	627	900	477	787	470	753	1026	592	464	525	346	729	696	673	887	786	414	986	771	663	662	605	924	649	495	813	608	751	595	964	804	568	486	233	230	533	501	114	401	219	285
RSBN1	1371	2968	1799	2058	1098	2266	1853	1691	1346	2089	1112	1822	877	1667	1587	1297	1282	1747	1751	1293	1552	1369	2028	1740	1276	3103	1951	1611	1467	1484	1630	1496	1244	2513	1918	1326	1765	1903	2417	1289	1542	932	762	1193	1513	430	1581	866	982
MAGI3	1432	4347	2178	2600	1359	3940	3014	1695	2646	3570	1171	3392	1494	3242	3444	1943	1671	2474	2021	1651	2514	2332	3992	2960	1432	3973	2884	2357	1221	1930	2791	2071	1149	3377	2748	2405	2775	3595	3846	1331	1501	970	559	1209	1222	249	1244	577	704
CXCL2	236	99	84	848	310	80	283	247	50	119	100	98	160	73	262	153	117	236	63	133	170	952	207	150	109	90	165	228	85	306	195	198	714	294	74	1624	88	286	138	6750	3926	525	188	543	565	117	2477	357	295
AFP	0	1	1	12	1	1	1	0	0	2	1	0	0	1	0	0	1	1	0	1	0	2	1	6	1	0	2	2	1	1	1	0	0	2	2	1	0	0	1	5	2	0	7	2	8	1	18	4	3
COL4A4	70	207	350	54	131	232	217	101	134	175	83	95	82	90	226	189	117	112	187	156	202	203	196	161	62	230	246	179	127	130	264	216	43	311	169	160	238	183	199	247	474	82	14	40	30	8	27	27	34
TCF7	422	845	1715	1348	521	651	517	800	543	650	254	723	208	440	617	563	667	517	394	427	611	666	627	436	355	1049	734	765	158	1484	627	987	512	2143	521	803	1195	737	879	3269	1385	659	1399	3232	2444	1148	4697	892	1252
OSTM1	1164	2013	1178	1377	1439	1358	1274	1617	1376	1617	1384	1376	865	1799	1589	1030	1180	1042	1021	1564	1302	1197	1803	1463	1874	1680	1405	1402	2013	1682	1245	1203	2256	1619	1242	1694	1129	1554	1428	915	608	507	498	859	809	347	532	557	439
CDH7	2	1	12	2	3	0	2	6	1	1	0	0	0	2	8	3	0	1	8	3	0	4	3	4	0	1	1	5	3	10	3	1	4	0	3	1	1	6	3	33	16	0	5	14	70	3	0	22	5
IMPG2	10	11	11	15	53	14	19	22	6	5	14	1	6	7	14	6	13	4	12	26	4	11	10	7	7	10	5	16	30	15	7	4	22	5	2	3	2	9	9	10	15	0	5	13	5	1	2	5	26
PCNP	4178	5211	4080	5179	3965	4558	4175	6883	2636	4235	3923	3593	2212	3352	5873	3226	3759	3316	4910	4069	3046	3174	3969	3991	6282	5059	3664	3612	5342	5290	4325	3225	8220	5254	3907	4677	3607	3869	5033	4652	3771	2936	2701	5449	4815	2318	4905	3992	3754
EXD2	1001	2229	1295	951	1220	2264	2233	1387	809	1629	933	1119	680	955	1855	1296	1208	1325	1253	1210	1165	1448	1203	1413	1216	1928	1659	1467	1442	1189	1524	1254	1176	1793	1465	1218	1419	1661	2028	1304	1331	912	1139	1193	1457	147	3314	743	551
ARG2	21	148	39	2105	54	53	56	24	111	455	59	91	127	62	95	104	37	75	25	52	151	37	154	37	173	50	85	31	83	46	60	106	41	73	52	58	57	64	89	266	139	79	140	111	399	111	1014	61	95
MEF2C	581	2028	2188	799	1391	1851	1475	914	1534	1901	1257	1020	1017	1020	987	1132	1249	1202	839	1150	1238	1004	1509	1060	667	2052	1980	1225	2058	1401	1152	1525	1258	2935	1726	1387	1436	1016	1975	931	213	193	155	369	888	80	2740	180	240
PTPRC	1843	3347	8649	1572	2386	2103	1288	2752	2393	2222	1683	4182	1356	2500	2251	1794	2004	1892	2145	961	5212	2299	3140	1627	1910	3935	3866	2484	444	3663	2039	5914	3761	8158	2017	4296	4500	3353	2921	2564	2305	650	418	790	527	124	292	662	835
CACNA1S	2	1	2	4	4	5	4	2	4	4	2	1	2	1	4	12	2	0	1	4	0	0	3	2	1	4	1	5	2	4	10	2	2	8	5	1	1	5	8	33	2	1	1	2	20	0	5	2	1
PKP1	73	35	99	145	87	36	86	29	75	43	14	17	6	17	42	12	18	23	29	43	27	45	52	30	7	33	66	37	20	30	20	16	13	32	52	63	53	42	47	104	800	24	122	341	517	165	281	128	314
UBA5	1069	2159	1477	2408	1326	1747	1638	1361	1497	2354	1035	1659	1061	1050	2263	1378	1248	1394	1244	1244	1485	1271	1324	1490	1473	2202	1812	1438	1179	1338	1576	1433	1387	2144	1316	2208	1689	1628	2256	1446	1530	996	1066	1584	2271	619	1795	1110	1205
STK17B	2501	6124	3719	12049	1038	4901	2022	3165	5097	6187	1367	6043	2809	6858	1830	1889	2328	3943	1781	1751	5118	2711	6462	3762	5560	6982	3905	2724	443	3881	2335	4875	2190	6945	3692	3289	4119	5125	5366	1909	1603	1255	1020	1540	1197	481	680	1344	1254
CDC14B	1058	2584	1223	2652	1005	2006	1634	1397	1370	2139	765	1029	784	1152	1110	1014	1015	1370	1305	918	1216	1283	1355	1434	995	2068	1524	1014	741	905	1270	1246	738	1848	1607	886	1333	1486	1926	1219	1463	362	888	1217	339	138	2034	737	1018
ZNF510	296	595	450	434	517	530	445	506	275	440	357	328	176	294	460	217	333	306	495	436	344	311	300	351	292	499	424	462	610	365	418	311	462	522	363	356	452	395	536	356	422	165	218	697	488	57	673	230	275
LRP2	1	2	0	2	0	0	0	0	1	1	2	0	1	1	0	2	0	1	0	3	0	0	3	2	0	0	5	0	1	0	1	1	0	1	2	0	0	0	1	3	0	0	4	1	3	2	3	1	1
ZNF506	605	1154	874	777	547	821	768	817	737	851	418	752	444	586	900	706	531	651	1040	487	596	759	873	753	674	1218	1052	698	382	706	779	677	496	925	741	509	705	1013	950	568	747	266	735	740	941	182	1283	312	618
JMJD4	154	251	195	317	178	245	150	265	119	229	125	140	77	200	201	146	154	224	152	167	187	164	214	255	218	260	262	155	169	152	170	204	214	323	197	240	203	221	233	146	220	330	237	318	266	112	716	176	183
DUSP12	438	647	551	636	399	597	425	641	290	504	332	358	232	367	557	384	332	378	573	386	402	473	465	564	691	649	499	354	348	470	496	511	593	563	391	750	508	482	466	575	542	318	261	548	743	196	1013	412	394
AACS	1797	3113	2900	2220	2217	2761	3769	2328	1503	3370	953	2166	972	1646	3161	2068	1653	2168	1970	2650	2735	2474	2505	2765	1532	3533	2832	2828	863	1365	2391	2162	1849	2937	2278	1890	2578	4173	3371	3629	3829	1180	2262	2530	3490	277	3463	1346	1021
DELE1	1854	6633	4367	3220	2832	5397	4261	3752	2287	4276	2099	3266	1563	2813	4303	3307	2722	4173	3675	2486	2693	4631	2853	4183	3114	4928	3928	3553	2592	2580	3516	3255	2838	4342	4242	3117	3660	4533	4270	3167	2940	1231	1911	1702	4913	977	5154	1907	1563
CADPS2	760	1319	1106	1246	1370	1310	1582	948	528	1496	717	1499	499	633	1601	1101	730	752	1079	798	1051	947	921	866	660	1509	1193	876	921	881	1013	964	1124	1462	884	1352	996	1422	1579	1880	1700	1272	1377	1489	1784	204	526	835	628
PCDHB4	66	114	113	95	149	168	128	83	59	146	162	79	41	81	155	150	154	59	90	200	137	99	99	145	60	162	88	69	388	163	208	27	94	136	127	113	84	89	125	123	11	115	7	42	39	10	24	8	173
PCDHA6	2	12	3	7	3	6	6	2	4	4	2	3	2	4	6	3	5	1	1	4	7	1	4	4	3	9	8	6	9	3	7	3	3	2	4	4	7	3	4	2	0	2	2	1	2	0	7	0	2
PCDHGA2	7	37	62	34	95	54	68	19	20	32	71	13	13	33	68	47	46	18	28	61	33	36	11	52	13	34	29	31	203	58	56	15	44	34	42	32	33	47	37	70	10	5	23	28	55	1	39	4	5
HSPB11	586	803	604	651	478	637	499	660	405	667	361	610	355	582	549	384	340	484	510	334	497	429	670	516	783	757	611	403	385	552	511	514	715	893	512	609	467	543	684	332	514	535	237	523	745	182	1335	224	370
PHLPP1	1025	2862	2042	2001	1092	2434	1964	1221	1272	2074	818	1576	772	1435	2177	1445	1230	1503	1707	1132	1418	1959	1753	1962	497	2608	2363	1741	1078	1153	1613	1209	582	2393	2036	1315	1867	2460	2288	1147	1264	711	888	764	1895	177	2474	458	319
ATP8B1	16544	40254	20831	9597	10574	28092	30073	17171	19825	33105	8558	32709	14494	26664	25527	20060	13927	22574	19553	14894	19685	21214	33517	26204	14575	41563	25961	18692	2680	12670	21052	20237	10580	33974	25681	25330	23434	29852	33023	4381	11278	4893	5991	5807	14875	1218	10445	6900	2935
IL12RB2	51	110	57	26	248	82	133	55	40	49	48	182	15	166	63	113	50	34	79	42	126	48	57	35	44	119	75	40	33	46	56	127	78	117	48	61	47	132	79	94	54	11	16	25	5	5	12	10	43
SMARCD3	247	385	270	425	727	368	489	589	184	302	507	202	101	366	588	292	542	273	536	654	297	311	330	419	399	316	252	420	1233	608	630	250	857	397	358	519	315	212	310	349	85	121	150	218	145	66	169	71	115
WDR70	970	1797	1192	1178	924	1381	1044	1340	669	1220	770	940	503	764	1251	941	747	1144	1066	851	1012	1055	933	1094	1407	1531	1296	785	949	974	1032	1033	1265	1414	1001	1098	1088	1191	1260	1105	1263	372	625	1241	1560	441	1917	795	602
FYB1	572	1306	1494	651	1257	1130	1460	902	707	1084	539	1512	496	986	800	669	943	757	736	308	1896	829	780	724	597	1651	1124	793	235	1259	872	1660	1172	1911	999	966	1339	1399	1382	886	909	200	144	277	310	54	90	219	305
MPP4	0	0	0	1	2	1	1	1	0	1	0	3	0	0	0	1	0	1	3	1	0	1	1	0	0	0	0	0	0	1	0	1	0	0	1	1	0	1	0	1	1	0	0	2	0	0	2	0	0
STRADB	1295	2438	1318	4214	841	2596	1936	1608	1373	2327	813	1691	883	1703	1489	910	1151	1832	1546	622	1285	1767	2569	1500	1364	2481	2514	872	419	1364	1359	1344	758	2042	1629	1437	1642	2291	2307	325	766	229	673	558	810	156	1136	354	467
BZW1	3423	5855	4531	5854	3477	4811	3915	4721	4608	6599	2875	5104	3135	5528	7769	4748	2916	3985	3901	4135	3802	3858	6781	4492	7341	7314	5140	3698	2029	3727	3690	4330	5232	6319	3884	6982	4274	5797	6554	5994	3711	3665	2488	2657	5098	1224	5713	2596	2104
PGR	55	177	104	235	428	249	207	231	101	139	416	81	75	264	356	169	411	49	152	513	92	114	98	321	70	105	123	378	1263	684	274	61	418	117	214	136	87	120	102	87	9	6	14	12	31	2	19	27	19
C1QTNF3	229	279	221	559	696	351	142	374	279	412	483	110	109	240	672	328	480	138	339	865	206	263	175	389	291	364	135	324	900	689	530	114	781	295	317	224	212	182	152	881	87	35	57	260	202	34	264	51	110
ME2	2755	7990	3905	6519	2443	5799	4051	3907	4878	8110	2692	6885	3521	5337	5051	4701	4660	4448	2439	3072	5287	3894	6071	5328	7004	8384	5777	3641	2246	3779	4803	4890	3205	7278	5214	5144	4958	5221	6787	2948	3164	1659	2613	1436	5291	761	2687	1942	1166
C5orf22	894	1614	1420	818	863	1315	1231	1270	1088	1483	694	1500	661	1239	1540	1137	857	987	986	1006	1020	1036	1478	1165	1114	1828	1395	1103	972	1001	1139	982	1232	1520	1093	1424	1120	1476	1518	611	1179	776	652	935	1290	251	1805	769	631
CCNT2	1344	2519	1782	1467	1288	2027	1806	1842	1795	1982	913	1499	1152	1317	1619	1144	1302	1491	1781	1271	1355	1432	1880	1421	1632	2111	1790	1927	1191	1351	1642	1437	1541	2096	1360	1427	1696	1545	1911	1369	1265	977	699	1451	2174	355	2019	537	1180
FAM135A	1704	2771	2652	2415	1596	2321	2052	1631	2239	2362	956	3293	1410	2552	2804	1435	1376	1950	2005	1606	1645	2063	3054	1960	2213	3144	2219	2086	520	1543	1803	1545	1786	2134	1755	2546	1876	3020	2222	2771	886	1441	1070	1156	3328	385	1377	1185	1378
COL19A1	30	86	89	32	40	86	97	31	63	34	9	23	27	11	66	61	30	28	27	19	33	83	66	18	19	42	54	107	15	36	68	34	32	144	34	22	67	48	32	6	2	1	1	5	1	2	6	3	6
EPB41L3	2188	7301	3385	12237	3896	6020	4270	2308	5648	7226	2753	6537	2811	7058	3918	3338	3851	4963	2290	3367	4363	3429	7903	4870	2292	7594	5415	2948	4303	3713	4320	3205	2561	9390	5476	5172	4378	6237	6242	1399	345	204	111	364	78	99	36	168	987
COBLL1	611	1772	1450	1513	1040	1398	1720	740	767	1196	661	1073	621	834	1873	1041	808	802	988	887	894	942	1650	1026	606	1682	1295	1381	538	914	1255	976	793	1602	1060	1353	1119	1228	1508	1551	296	574	858	1412	1118	507	1919	430	889
DLG3	3178	7841	4277	5207	3041	5938	4269	3466	4923	6695	2418	8097	2946	6699	6754	4159	2956	4348	3218	3154	5452	4655	7181	5821	3549	6892	5839	3638	2167	3432	5166	5209	2873	7788	4651	6237	4570	7097	5823	4966	4887	2057	3172	4434	6114	1069	6707	2192	2936
KCNK2	54	52	45	101	81	43	39	45	43	38	34	27	13	26	99	35	33	16	58	77	46	23	48	22	24	33	13	19	64	40	173	9	78	72	43	49	33	49	25	42	23	0	3	6	0	0	1	2	0
SERTAD4	339	690	359	360	1016	559	415	699	153	503	730	464	266	421	509	269	613	378	433	1344	399	386	256	540	218	791	313	631	2493	845	491	367	664	444	460	517	577	546	255	507	221	66	55	125	707	23	83	164	61
TRAF5	556	1446	1490	557	1213	1111	1394	865	774	976	632	755	577	493	1462	935	871	692	901	823	812	868	658	628	670	1198	1186	1529	1540	949	1578	1020	835	1101	868	821	1164	903	1099	1958	1608	597	975	3583	3764	772	2786	1155	2301
MRPL22	1044	1331	1011	1211	782	1104	925	1493	705	1389	693	1248	483	889	1380	798	735	1148	809	607	975	860	1113	1050	2029	1404	1033	839	655	813	1018	1117	1641	1303	870	1507	907	1364	1370	1143	978	735	782	1053	1252	721	2178	1096	829
GEMIN5	411	1193	991	547	983	1061	1064	671	472	937	715	792	332	530	1396	953	825	631	754	1187	784	771	707	787	506	1228	1131	1104	1398	789	953	604	602	1135	931	1069	846	1041	1216	958	1532	707	808	1425	1599	341	2609	598	774
NFE2L1	9299	21832	16205	23246	16038	22140	19616	13274	14149	21462	10114	21822	8074	22333	17652	12253	11791	15038	11978	13918	17819	17492	28852	22256	7138	23435	19989	15743	16499	13111	16381	14861	11007	24046	19931	16600	15995	18622	21864	12523	8343	9164	4028	6660	13758	1148	19155	3111	2923
SEMA5B	47	47	46	20	43	76	58	23	37	67	22	15	18	23	47	57	32	36	23	35	37	41	32	32	11	54	46	34	59	35	105	20	12	45	37	61	79	36	58	86	28	30	47	63	33	25	70	10	28
GSK3B	1507	4416	2849	4653	2331	3707	3456	1853	2584	3664	1553	3216	1545	2756	3302	2636	2226	2266	2213	2857	2648	2785	3592	3184	1288	4242	3201	2667	2739	2391	3040	2352	1415	3921	3102	2795	3061	3891	4024	4057	2807	2410	1898	3332	4659	1046	4333	1819	2198
ITGB5	3370	7990	4873	5290	6075	7687	7071	4787	3087	7398	4022	3877	2393	6922	6764	4711	4905	4967	4889	6170	4808	4743	5460	7793	3567	8181	6100	5631	5626	5167	5900	3671	3025	7574	7670	6016	5900	6361	6628	5815	4110	2828	3317	7727	6007	1649	8802	2832	1692
ERC1	821	2999	2370	2119	3861	2807	3278	1290	1622	2540	1923	2218	961	2195	4300	2072	2035	1152	1655	3893	2265	2038	2435	2710	784	3594	2535	3074	5169	2187	2593	2017	1472	2929	2368	2616	2303	2443	3073	3244	2084	747	1418	3491	1782	247	1728	569	709
XPO1	3122	6026	5830	3434	4563	5603	6355	4281	3296	5327	3203	5863	2579	3070	7855	3499	3939	3396	4220	4454	4231	4563	4810	4030	3486	6316	5215	5169	5263	4729	4988	4056	4301	6260	3624	6253	4502	6804	6568	6552	5743	4718	4311	6736	7124	1581	8522	3464	4216
RNF13	2169	3306	2006	3182	2107	2804	1925	2635	1798	2531	2049	2162	1249	2354	2306	1554	1755	2024	2474	1751	1770	1865	2752	2433	3043	3072	2241	1679	2677	2229	1617	1870	3031	3090	2391	2631	2127	2265	2579	1912	1602	1809	1091	1910	2047	908	2495	1589	1401
TRPM3	5	21	13	18	26	17	18	16	10	10	14	6	3	5	23	13	11	3	27	18	11	12	8	13	9	11	12	12	39	18	28	3	17	7	12	9	4	21	6	26	8	1	5	18	4	54	0	2	0
PALB2	387	621	513	794	398	550	490	482	246	496	276	443	182	339	491	328	335	371	437	356	356	403	322	334	545	546	427	322	328	304	448	427	473	598	432	490	474	489	547	621	886	746	393	831	849	181	1407	319	403
DOP1A	489	1621	1218	1592	974	1381	1224	712	1165	1217	590	990	640	882	1181	1044	559	825	921	1008	680	930	1183	863	532	1636	1288	1152	804	752	1127	929	589	1322	948	742	1088	1182	1281	1149	593	572	441	763	1022	165	954	417	594
LYRM2	1895	2354	2034	1625	1642	2072	1876	2639	1141	1953	1140	1574	750	1311	2311	1407	1266	1478	2059	1265	1455	1816	1827	1558	2896	2264	1790	1546	1232	1437	1510	1389	2518	2150	1637	1776	1596	2122	2113	1282	1675	1043	731	1551	1748	374	2580	867	819
BCKDHB	1589	2728	1632	1294	923	1947	1861	1603	1457	2603	1074	1348	1068	1547	2207	1446	1106	1658	1368	1096	1434	1529	1887	1635	2797	2412	1814	1210	914	1483	1639	1420	1316	2332	1749	1561	1737	1911	2240	1010	1583	851	966	749	2174	361	993	863	1157
KAT6A	1275	4362	4026	3204	3083	3995	4048	1705	2618	3472	1814	3107	1310	2851	4148	2381	2097	2109	2134	3208	2524	3205	3515	2729	1122	4266	3196	3166	3246	2228	2903	2265	1629	4232	3000	2596	3103	3444	3832	3704	2439	1479	985	2811	2060	284	2013	795	1253
TUT7	953	2587	2220	1843	1554	2173	2049	1210	1841	2275	874	2159	1108	1756	2525	1960	1031	1598	1285	1381	1523	1827	2161	1395	1115	2647	2251	1584	751	1219	1671	1696	1042	2411	1456	1605	1725	2242	2234	1742	1606	997	753	2349	2003	343	1584	881	880
ULK2	381	872	591	516	1186	862	764	843	336	607	778	330	241	485	1145	446	749	429	759	1130	434	597	436	714	415	620	532	692	1494	915	794	389	909	709	588	552	540	600	598	694	714	60	346	263	873	97	522	230	311
GRHL2	1513	3180	2276	1037	1044	2758	2118	1647	1432	2118	634	1974	972	1776	1982	1077	1267	2119	2069	1155	1690	2520	1842	2189	1317	3129	2200	1912	153	1277	1845	1576	1172	2804	2111	1593	2268	3126	2771	2399	3415	1997	1197	4481	4150	719	8330	1208	1208
TNPO1	3056	6506	5849	5665	4438	5241	5094	3921	3566	5586	3211	4515	2681	4182	7619	3614	3411	3264	4328	4233	3413	3822	4945	4226	3697	6715	4990	5226	4672	3976	4397	3259	3896	5838	4291	4810	4077	5589	6219	7253	6378	3213	3216	4853	7207	1421	5038	2478	2923
PLOD1	2339	4487	3629	11969	5548	4278	5765	3236	1680	4242	3287	3236	1562	3490	5120	2612	3833	3150	2655	3886	3446	3352	3391	5080	1965	4425	4878	3489	7911	3578	4529	2430	2560	5156	4409	5216	3877	3342	4922	7890	5411	2487	3498	4839	4916	787	12234	1359	1094
P2RX5	38	87	613	26	59	122	26	44	116	28	31	68	77	39	116	86	80	51	73	18	100	110	209	48	25	101	189	105	3	65	244	308	38	462	18	206	207	55	53	55	33	9	5	44	12	12	57	36	26
ITGAE	717	1351	733	1215	463	877	684	1060	376	771	501	1111	289	1457	674	604	454	648	704	389	2702	631	710	920	1154	915	722	637	366	604	720	1261	729	1015	648	856	720	1517	799	510	910	168	474	451	617	117	640	379	409
DIS3	1096	2480	1939	1981	1520	2107	1910	1585	1320	1942	1064	1883	1007	1434	2291	1594	1277	1443	1518	1404	1560	1508	1912	1600	1369	2454	2020	1592	1339	1458	1591	1679	1574	2343	1632	1919	1778	1976	2322	1782	2185	1175	1540	2373	2506	883	2622	1355	1453
PIBF1	544	871	654	616	547	795	680	622	401	759	375	472	359	410	924	579	392	476	629	449	482	524	543	532	616	791	669	524	588	486	573	499	699	705	618	602	600	677	680	671	679	456	572	718	1347	404	1149	524	446
TDRD3	809	1517	878	946	727	1317	1245	1004	775	1320	587	889	613	837	1140	1012	739	1083	1033	658	887	1216	1330	1141	782	1399	1188	865	633	920	1129	825	661	1551	1067	975	994	1238	1487	742	1132	446	735	943	1092	266	937	559	477
AC000061.1	2	6	6	1	0	4	11	3	4	3	2	3	7	1	2	5	2	0	2	2	1	4	5	1	0	5	2	9	1	0	4	2	0	1	6	3	1	1	5	11	3	3	7	10	9	1	15	3	5
NUFIP1	174	386	293	261	258	317	277	301	172	293	198	251	107	143	431	361	227	192	235	281	217	214	170	270	281	342	347	287	265	242	263	217	236	337	240	322	270	287	340	437	402	288	455	682	604	271	984	272	330
PDS5B	977	2203	1902	1992	1687	2002	1877	1363	1180	1714	1229	1833	904	1557	2064	1136	1332	1085	1359	1882	1259	1403	1801	1713	933	2255	1614	1727	2313	1814	1701	1438	1445	2279	1597	1572	1577	1923	2101	1889	1286	939	1207	1725	1625	474	1457	759	806
OXCT1	969	1590	1572	1659	2069	1450	1844	2150	684	1378	1397	1638	517	727	3699	1104	1285	630	884	2026	1299	1252	1266	1569	1192	1314	1150	2048	3005	1883	1938	1328	1691	1190	832	1980	1103	2383	1850	2448	1692	732	100	508	1386	218	913	957	543
RRAGB	350	463	373	575	452	565	463	559	263	466	396	243	185	307	463	305	393	354	538	507	331	385	351	424	480	417	418	326	633	546	435	296	658	526	403	388	374	352	397	390	318	230	382	626	541	149	614	296	384
EPYC	0	1	4	1	1	1	0	0	0	0	1	0	0	1	2	0	0	0	0	1	0	0	0	0	1	1	1	0	0	0	0	0	0	2	2	0	1	0	0	50	46	5	20	109	32	2	1	0	0
CYLD	1556	2824	2832	2217	2138	2547	2084	1994	1624	2436	1389	3172	1173	2375	2004	1610	1554	1700	1715	1930	2484	2129	2604	2336	1104	3011	2701	2134	1933	2261	2254	2881	2280	3879	2142	2107	2314	2838	2446	1777	2161	822	511	1049	997	232	1417	658	793
SLC27A5	175	272	93	87	139	258	200	162	72	212	118	129	65	154	136	64	126	206	136	106	141	96	184	151	143	116	137	85	165	127	155	147	327	147	223	131	104	144	176	153	372	11	535	668	565	105	1338	140	119
ZNF324	234	666	415	490	371	728	374	326	354	495	265	454	197	572	573	461	280	403	310	285	403	531	646	583	234	529	605	394	319	387	513	405	262	651	457	424	408	605	495	391	370	144	206	369	395	60	583	105	148
ZNF671	129	176	265	179	310	241	146	269	144	203	202	182	73	266	209	78	217	162	253	241	251	144	187	164	94	230	255	132	434	310	179	246	283	265	174	211	204	127	219	118	31	40	16	52	42	6	37	16	25
ZNF416	190	256	154	210	163	237	100	261	120	227	190	121	87	158	126	125	149	214	209	176	161	136	179	205	158	238	205	159	210	183	144	164	204	268	172	172	226	140	236	128	240	147	151	282	170	60	308	113	88
ZNF586	476	655	401	583	318	719	467	502	264	535	212	315	208	288	406	395	318	482	470	299	360	400	422	328	464	537	510	412	255	368	509	375	394	575	348	328	483	507	531	461	392	234	216	493	538	111	603	189	233
ZNF446	142	323	178	199	181	234	218	191	102	178	85	131	68	132	208	120	118	209	159	144	170	222	197	183	112	205	233	162	164	114	236	182	108	213	198	161	225	189	214	181	187	115	133	144	203	28	382	63	84
ZNF264	908	2285	1036	1198	1013	1723	1157	812	1011	1421	630	949	569	1024	1230	987	1068	895	1148	970	978	858	1286	1028	354	1603	1639	1280	979	1206	1135	944	591	1913	1118	863	1296	1229	1824	1150	1459	90	46	1016	1094	152	328	365	363
RPS5	39611	46021	29249	21289	18728	33100	25698	51346	10808	27522	21900	21489	8545	17869	30412	19530	20960	42680	41418	16612	22688	20034	18494	30085	56602	35523	32694	18668	22427	20611	25886	22059	53051	46632	25083	33890	31905	28999	31592	35373	49676	16329	61385	48171	38216	23990	53697	28186	22527
FAT1	5873	26277	16469	33552	11809	19543	24090	5720	17036	22159	7206	18864	8836	19687	24562	14650	8546	9028	6262	18875	16012	17134	20594	19124	3712	30748	20965	16555	10711	10305	13467	11861	3840	19536	18179	11927	17216	22280	21989	27450	25770	15681	10711	14892	14597	2675	23963	7325	13816
YTHDC1	1918	4644	3985	3708	3138	4003	3078	2565	2688	3655	2094	3175	1769	2963	4674	2694	2311	2784	2657	2791	2825	3069	3789	3021	1828	4347	3830	3127	3085	3074	3181	2823	2232	4834	2848	2926	3154	3897	4133	3850	3562	1849	1483	3219	4803	666	5740	1302	1859
CHMP2B	4496	7282	4282	6670	2685	5060	4331	4906	5784	6656	2972	7104	3431	8620	6049	3866	3512	4554	3796	4381	4328	3836	8737	6122	6587	9413	5802	2937	2505	4863	3539	4544	5563	6984	5016	6992	3766	6614	7393	3516	2184	3155	2026	4115	3020	1345	3282	3808	1697
SMAP2	1455	3331	4049	2421	2965	4544	2230	2252	2600	2776	2005	2617	1514	1901	4961	2389	1978	2258	2697	1575	3158	2595	2774	2421	2120	3594	3771	2322	1471	2548	3774	3133	1843	5116	2490	3540	2838	2921	2910	3479	1808	968	1017	1539	1352	240	1495	854	1105
PPIE	1741	2597	2025	2457	1639	2219	1768	2307	993	1843	1399	1499	700	1546	1970	1260	1534	1834	1916	1553	1676	1822	1700	2011	1816	2572	1864	1481	2217	1650	1896	1452	2352	2505	2011	2284	1660	1956	2289	1760	1859	1312	1163	2223	2532	401	4826	863	1503
ZMPSTE24	2682	3188	4000	4303	2897	3781	4094	3815	3324	5202	2269	5078	2444	4120	5472	3735	3429	3738	3175	3364	2919	3303	4989	3601	4263	5890	4191	3993	2572	3576	3258	3046	4126	5351	3610	5332	3253	4723	5195	2952	2783	1996	2012	3615	4150	752	3967	1415	2584
STARD7	6097	12732	9037	8401	6072	10458	8809	7984	5922	11300	4342	9678	5067	6645	8872	8248	6551	7881	7200	5719	7740	8551	8667	9034	8124	12994	10425	7926	4242	6635	8489	7836	6471	11805	9007	8587	8609	10103	11520	6822	9145	5194	4552	7648	8795	1699	11077	5037	3885
NOA1	1471	2849	1499	1724	1154	2522	2126	2389	805	1869	925	1368	703	998	1293	1309	1236	2077	1833	1070	1593	1492	1277	2235	1192	2419	2100	1167	1133	925	1539	1684	966	2038	1932	1439	2199	1902	2371	1849	2714	1264	1543	1962	2196	435	2901	1237	1441
REST	992	2506	1605	1629	1451	2014	2023	1441	1164	1933	1038	1689	1155	1681	1806	1136	1224	1321	1316	1605	1417	1288	2055	1615	883	2430	2102	1786	1836	1495	1551	1545	1162	2316	1722	1472	1667	1879	2554	1889	1984	1480	1058	1559	1949	432	2141	896	1219
HAL	15	36	29	38	6	27	34	4	37	31	11	15	17	5	28	22	12	20	25	8	20	25	16	9	33	19	27	29	3	32	43	17	13	10	10	28	26	21	32	18	23	9	7	12	19	4	20	3	12
SSH1	1093	3634	2812	2126	2706	3350	2921	1648	1616	2725	1504	2015	958	2120	3307	2282	2177	1872	1907	2632	2502	3028	2011	2440	1121	3339	2466	2790	3154	2199	2418	1977	1386	3305	2381	1877	2472	2720	2927	2966	2695	709	1211	2158	2135	344	1950	634	879
GSTP1	11440	16796	12379	13705	12141	13212	13856	15287	9451	17495	9081	15198	5342	11187	18975	9988	11922	16396	12641	9012	15339	10116	14283	15116	14135	19821	15719	10989	8626	9134	16857	14783	15480	18176	12260	18844	14571	18411	14796	28609	25647	889	21701	37966	30927	9630	112973	19452	9540
APLP2	21257	62082	32342	49267	27649	49905	36615	26629	41515	71058	22911	45057	22415	61918	36640	27592	27180	41974	27716	27120	36526	32308	61285	44987	26236	66075	43359	25457	24686	31660	32510	35225	19083	54381	52678	29822	44345	47955	56670	31524	14120	14683	18529	19476	24288	3670	57303	14543	10188
FAM234B	42	183	186	468	202	175	194	99	79	138	133	87	42	80	201	106	186	83	286	129	100	107	158	108	53	127	145	126	220	172	159	56	165	249	118	133	115	145	159	223	53	103	66	77	162	6	183	41	36
SLCO1A2	1	1	4	1	0	1	1	2	5	2	0	0	0	1	3	0	0	0	1	0	0	2	1	0	1	3	1	0	1	2	1	0	1	3	1	0	3	0	4	39	12	0	4	0	41	2	1	4	31
WBP11	2635	5629	4997	4251	3575	4744	4149	3856	2527	4467	2563	4516	1655	3201	5384	3601	2859	3549	3607	3343	3738	3716	4091	4296	2885	5649	4347	3824	3453	3577	3889	3367	3461	5684	4052	4519	3847	5047	4992	7681	4920	3031	3219	2558	5153	1116	6996	1941	2121
EIF3I	6706	9956	7873	8513	8136	8153	8003	9462	4856	9227	5320	9522	3040	5744	13553	7552	6168	9007	7490	5801	6904	7394	7206	8299	10387	11021	8559	7294	5890	6256	8683	7215	11164	10195	7107	14202	7063	10982	10117	11450	10673	6086	7653	11693	13177	1920	29462	4361	4407
NKAIN1	8	9	11	14	26	15	23	9	6	7	10	5	5	15	14	8	11	10	15	8	3	6	15	13	6	10	14	15	33	18	22	17	28	20	20	11	8	15	9	10	8	2	6	3	7	0	37	2	4
COL16A1	520	1267	1290	1469	2402	1868	1921	793	771	1163	1069	487	391	848	2242	1777	1582	486	963	1858	1188	1581	993	1111	586	1154	1024	1296	3294	1277	2774	626	695	1397	1090	1270	1066	1114	873	4464	7725	890	733	1225	1468	188	909	278	358
TXLNA	1930	4386	3919	2879	4430	3660	3989	2688	2296	3953	1920	3396	1500	2992	4182	3222	2585	2482	2682	3335	3265	3571	3489	3378	2293	4391	4265	3489	3371	2532	3568	3022	2550	4605	2981	4174	3459	4218	3821	4492	4881	3036	2002	3462	4638	572	6429	1324	1982
APOB	33	15	16	442990	57	14	40	12	14	318	45	4	5	31	16	5	37	1	65	105	3	32	429	341	3	165	9	72	65	46	32	0	18	5	12	8	10	33	446	5	1	14	7	2	1	0	2	0	1
NCOA1	2091	3946	3964	5316	3127	4015	3640	2561	2326	3534	1898	3472	1541	3055	4286	2777	1971	2128	2839	3660	2683	4150	4994	4106	1001	4132	3382	3878	3586	2913	3259	2678	2295	4100	3624	3178	2958	4835	3748	2726	2071	1318	972	1529	1622	189	2316	650	792
AGBL5	1035	1865	1071	1088	1142	1636	1217	1765	699	1295	833	867	451	985	1208	888	939	1271	1296	1132	967	1115	966	1541	942	1413	1422	1109	1773	1047	1317	1003	1120	1560	1302	936	1250	1195	1451	982	900	786	659	1609	1646	282	2046	711	613
EFR3B	63	193	224	151	182	161	137	93	149	235	127	72	56	93	241	223	152	111	63	168	156	180	171	117	87	253	181	199	222	134	240	77	62	114	181	130	137	225	158	247	34	18	112	117	284	15	89	43	70
KIF3C	138	331	315	459	867	485	578	348	196	330	632	164	114	372	547	285	559	150	351	683	362	371	249	453	89	283	551	430	1547	634	815	165	404	454	397	347	306	294	314	1197	265	217	347	562	497	70	944	110	181
RAB10	7004	13828	8968	8519	6844	11062	9824	8818	7740	12052	5521	11478	5090	10189	13420	9168	7124	8496	8256	8095	8272	7908	11911	10176	8352	15038	10950	8529	6362	7560	8246	8221	7923	13113	9363	12228	9118	11255	13421	9990	6351	5450	6699	7007	9077	2976	9301	6609	5253
GCKR	2	0	2	6	5	2	5	3	2	1	2	2	0	1	3	4	2	0	1	4	1	4	6	2	1	3	1	7	1	4	1	2	6	3	2	6	0	1	0	11	10	3	6	4	6	0	2	11	1
HADHA	13184	35206	16927	44784	12094	30707	21971	16308	20158	36848	12063	31136	12382	25035	19589	17529	18970	27198	16763	12910	23089	19719	29111	25473	14892	38701	26918	16587	11528	16760	20800	22951	10255	32544	24151	23653	23961	26230	33454	13130	10178	4410	6375	9365	12885	2245	12818	6822	4409
MAPRE3	718	1671	875	339	1072	1273	847	840	2243	1776	680	1528	754	2207	1393	999	1238	1457	536	891	1394	989	2268	1143	1061	2101	1531	808	750	1026	1069	1547	648	1559	975	1599	1132	1800	1702	585	69	224	974	354	1615	159	732	571	276
CAD	850	2871	2969	1297	2282	2304	2650	1095	1115	2223	982	2001	629	1266	3741	1392	1650	1416	1505	2085	2178	2459	1389	2037	872	2951	2427	2640	1824	1430	2551	1536	866	2850	1774	2490	2521	3102	2466	5437	4295	1774	1673	3971	5300	687	8234	1029	1656
CD59	6508	10698	5741	6103	8924	10678	8946	7365	6912	12154	8129	6691	4967	9406	10674	6239	7417	7880	7276	9804	8155	5547	9694	8165	8361	14827	8910	6743	10440	8916	8694	5849	10407	13711	9838	13281	8642	7651	13282	7741	3913	3877	4360	5096	5984	1531	9300	5209	2736
CD82	1199	1498	3053	14197	2502	1249	1923	1621	818	1782	969	1951	643	1487	2338	1453	920	1080	1468	1054	1763	1670	1466	1697	773	2246	2185	1387	976	1152	1757	1639	1095	2992	1909	2054	1499	1566	1925	2648	3797	1210	938	1548	1245	321	1249	760	701
BCORL1	476	948	912	730	926	1186	1464	640	444	897	519	605	413	572	1176	587	718	735	885	882	604	1044	758	856	171	933	944	1401	1643	750	1098	823	462	1247	929	626	1024	868	1062	1025	1125	244	453	754	894	109	1129	189	438
ATRX	1095	2667	2893	2146	2827	2652	3145	1524	1739	2060	1764	1624	1269	1531	3512	2016	1733	1205	1802	2911	1625	1993	1830	2130	895	2679	2233	2853	3838	2573	2586	1618	1307	2812	1937	1590	2002	2380	2513	3789	2611	1244	1706	3224	3529	599	2539	1042	2491
AK6	422	735	476	539	452	603	557	553	445	650	342	559	395	407	920	476	432	429	386	364	403	440	591	483	611	643	587	422	339	604	497	479	550	712	435	653	400	682	682	564	504	374	316	521	727	232	893	363	423
FCN1	76	119	111	169	2645	154	228	315	109	219	1126	1130	100	68	369	88	1273	139	374	217	564	64	392	157	262	174	262	265	599	524	335	725	1333	236	158	1775	124	94	128	583	97	31	28	67	25	15	15	9	14
MYNN	518	776	582	718	409	696	497	739	452	637	428	500	333	517	672	459	370	536	650	440	427	432	590	557	907	715	570	470	511	662	519	455	835	826	511	703	496	620	651	503	523	361	428	715	652	402	689	424	466
MECOM	2675	5624	4026	1498	2340	4304	5117	3628	3056	4308	1747	3681	2343	1831	5695	5654	2163	3171	4045	2498	3234	3935	2259	3197	3510	5108	5280	3870	737	2002	5144	2974	2514	4758	3604	3430	3857	4338	4981	5120	4754	1068	1686	2409	5220	975	2709	3115	2882
SCAMP1	2008	2878	2234	2456	1975	2732	2615	2581	1578	2580	1756	1728	1318	2065	2572	1722	1754	1861	2478	2143	1521	1687	2506	2312	1701	2881	2137	1964	2679	2350	2076	1539	2314	2910	2549	1973	1971	2272	2767	2375	2872	1248	1558	1887	3498	810	2344	1761	1909
PREP	3603	7653	5001	3815	3779	6477	5988	4501	3132	6882	2385	5361	2689	3940	6635	4741	3504	4636	5457	3116	4438	4880	4757	5583	3951	7501	6086	4753	2009	3260	5025	3919	3253	7697	5156	5788	5100	6225	7259	9431	8132	4567	5331	4323	8450	1655	8625	4621	4070
HACE1	172	456	340	463	422	480	448	388	213	327	339	292	186	208	452	252	310	221	347	390	279	237	240	312	307	307	333	295	482	365	344	231	424	368	277	359	341	297	417	368	458	266	193	275	231	26	238	123	153
SEH1L	1010	2049	1526	1310	965	1751	1553	1491	1081	1875	819	1475	849	799	2145	2016	1043	1251	1206	1119	1168	1113	1257	1269	2031	2295	1885	1446	612	1064	1545	1188	1355	1924	1251	1996	1446	1711	2129	1704	1758	1205	1444	1209	2624	700	2310	1189	1018
WDR47	271	718	476	530	712	757	625	501	433	516	572	490	286	460	799	386	508	387	443	685	499	558	630	592	242	656	511	569	995	671	710	393	627	658	506	682	434	602	570	499	462	317	322	460	401	81	337	181	289
WDFY1	1518	3554	2149	1904	1762	2825	2604	1814	2424	3442	1171	4403	1717	2650	2383	1741	1750	1879	1795	1739	2450	1696	3402	2321	1329	3415	2446	2042	1123	1935	2245	2607	1689	3467	2651	2410	2192	2935	3922	2261	2039	1761	1381	1633	3197	531	2298	1622	1413
OVGP1	128	150	145	123	66	88	75	188	72	79	34	62	44	51	103	55	76	114	160	48	50	108	63	95	86	103	106	92	43	70	139	56	59	115	83	64	125	113	102	216	246	66	204	333	514	101	435	97	384
SLC25A24	4968	7608	4332	6246	2280	6220	4627	5140	6847	8120	2320	5269	4265	5719	6841	5250	3172	5378	4455	3217	4766	4383	7290	5594	6549	7653	5690	4079	1320	4866	3825	4814	3750	6997	4538	5475	4261	6134	6753	4129	2207	2015	1996	3260	4898	1101	1358	2026	2862
MAP3K4	709	1895	1305	1575	1262	1408	1469	945	820	1358	693	1175	565	825	1762	1081	987	953	1101	1118	991	1097	1098	1071	714	1599	1496	1309	1028	1088	1391	1036	771	1622	1096	1347	1306	1497	1696	1389	1814	691	598	1096	1623	170	1616	615	732
PILRA	150	251	100	134	691	408	236	248	102	222	153	194	53	181	247	74	249	169	361	103	337	121	154	192	230	257	278	78	93	199	89	335	371	252	209	524	295	185	179	297	305	64	66	124	37	22	49	30	52
IGSF9	3636	5973	2562	5707	710	3153	2761	2130	5738	4855	1022	3832	1540	6838	2689	2103	2488	5089	2682	1050	4357	4653	12329	4592	1275	7744	4097	2929	263	2181	2529	3049	430	8481	3017	2945	4197	6339	3810	503	662	409	557	1618	1012	199	1654	304	323
ABCB1	3201	6629	6142	33331	375	6163	4215	1714	9923	15951	2515	6597	4584	18754	3912	3297	2290	5230	2202	7850	3528	7060	21003	10432	2007	19525	8221	4201	928	4177	2259	2616	791	6489	11310	2589	4202	10760	6965	2323	135	234	685	793	5802	300	6189	2281	964
ZNF213	863	2123	1127	2234	1145	1567	1320	1081	839	1483	649	1234	516	1614	1141	1095	978	1436	964	846	1349	1132	1967	1977	591	1843	1532	1233	1324	989	1493	1102	541	2103	1451	964	1454	1424	1289	554	1252	577	568	1131	585	307	2518	366	411
AKR1B1	1246	2648	1948	1656	2353	3534	1597	2265	932	1556	1590	1299	511	1627	1598	1287	1799	1898	2023	1164	1979	1371	1418	2023	2096	2459	1988	1269	1999	1525	1304	2073	2152	2718	1706	2599	2120	1517	2402	1238	1669	240	305	598	255	168	279	237	859
CPNE3	4378	8131	4821	6521	3897	6495	6293	5548	3349	6868	3581	4909	2804	4107	5915	4536	3982	4619	5393	3766	4024	4463	5484	5423	5115	7513	5157	4496	3940	4392	5173	4104	4892	6951	5314	5115	4999	5291	7688	3859	4793	4665	3642	10167	7386	2550	14026	4345	3571
RRN3	1345	2620	2360	1429	1758	2605	1962	2031	1926	2892	976	1763	1308	1939	2977	2201	1324	2185	2340	1544	1818	1837	2783	2193	1942	3133	2784	2399	1499	1641	2038	1768	1531	2691	2103	1817	1869	1993	3208	2305	2403	1310	1405	2145	3058	586	6807	1333	1406
CTTN	8075	18096	12270	11657	10878	12128	13474	9201	10668	14973	5169	15803	5606	19093	17016	10570	8540	11570	8531	10092	13946	13511	20404	15950	6850	17599	13935	11142	6353	7691	11275	11160	7442	15532	11406	18105	11581	18151	13630	9699	13174	5493	5562	8820	11401	1862	22106	5043	5127
WNT11	123	194	181	236	119	152	270	175	49	112	76	72	37	244	162	123	103	135	174	132	56	154	294	436	51	280	120	173	68	143	158	150	107	235	256	263	349	266	154	234	45	164	146	214	1007	512	3685	79	81
MTIF2	1552	3525	2181	2055	1601	3310	2653	2180	1509	3129	1148	2737	1292	1787	2591	1719	1593	2363	1823	1291	2058	2222	2029	2272	1975	3227	2650	1916	948	1604	2466	2063	1458	2609	2147	2549	2223	2869	3343	1623	2126	1090	1112	1710	2860	465	3649	1351	971
DDHD2	791	2067	1400	3347	1371	1701	1255	1393	1084	1790	1220	1055	750	1131	2261	1138	1079	1020	1109	1942	1194	1369	1362	1426	1052	1896	1277	1533	2469	1641	1573	1142	1652	1888	1600	1155	1232	1378	1424	1287	1428	556	593	1135	995	188	1601	739	846
TTC39A	3943	3719	5322	935	2492	2724	3371	4032	1702	3095	1054	2546	1069	2488	5839	2364	1425	1984	5262	1960	1871	3495	6076	3555	1827	4286	3475	4189	242	1392	1475	3215	3426	2878	2192	5974	2324	5549	3259	1856	1600	1354	1541	3496	3310	629	3498	2462	1186
EPS15	2296	4668	3797	3092	3493	3613	3754	3311	2497	3666	1957	3604	1608	3055	3780	2732	2374	2512	3111	2662	2836	2755	4176	3067	2685	4413	3440	3058	2448	2644	3284	3363	3294	4336	3042	3914	3014	3344	3838	3038	3080	1893	1465	2203	2845	767	2679	1558	1581
ORC1	274	680	613	272	372	376	441	350	193	454	196	936	85	196	870	290	247	252	160	187	484	350	339	302	398	592	394	361	67	203	411	469	532	450	195	818	421	810	586	992	941	422	328	1059	488	220	1039	158	384
MGST2	3416	4097	3247	6088	2272	3898	2936	4094	2497	4906	1792	3706	1944	3280	4638	2852	2321	4200	3257	1877	2801	3275	4212	3508	4105	5157	3871	2568	1271	2653	3027	3254	3604	4613	3231	4279	2810	5014	5086	3254	2416	2097	2293	3185	4230	814	8128	1790	1403
CHERP	788	2647	2115	1587	1477	2070	2005	1077	1052	1864	716	1592	510	1386	2022	1651	1237	1345	1392	1536	1671	1791	1625	2065	686	2332	2368	1568	1422	893	1714	1303	789	2358	1806	1542	1978	2065	1885	2076	1973	894	1468	1891	1636	352	3300	535	696
ATG16L1	1576	2423	1563	2342	1361	1855	1492	1626	1477	2027	910	1689	925	2227	2078	1489	1214	1469	1472	1700	1580	2028	2406	1950	1447	2252	2322	1576	1430	1261	1601	1608	1379	2419	1794	1694	1679	2030	1886	1487	1883	1045	1542	1137	2058	658	2543	625	999
USP40	1109	1952	1643	2423	1826	2149	1846	1581	1185	1842	766	1421	787	1247	1991	1380	1011	1229	1461	1062	1283	1747	1709	1769	822	1880	2090	1455	1107	1115	1979	1435	840	2247	1706	1508	1889	1778	2242	1356	1695	1812	829	1245	1892	196	4833	473	889
POMGNT1	1675	2559	2101	2843	1628	2649	2378	2233	1339	2411	1218	1544	930	1557	2933	2284	1690	2268	2160	1631	1806	2660	1593	2329	2501	2694	2698	1918	1493	1528	2503	1502	1649	2648	1966	2085	2097	2469	2432	2691	1721	2008	2073	2909	4493	884	5552	898	1437
RAD54L	123	287	253	86	209	167	329	112	86	212	72	330	39	65	401	122	117	120	87	64	237	138	111	102	138	209	222	175	29	95	213	170	131	175	68	306	188	341	252	619	395	227	222	635	381	89	643	85	280
MAST2	4653	14715	6285	15201	2961	11185	8056	4173	9905	14766	2789	10178	4765	17460	6732	5300	5332	11395	4534	4970	11064	8901	16175	11455	4033	14799	11604	6484	3170	4976	8392	8390	1840	13170	11383	5586	9143	10178	9883	2963	4204	1525	2121	3645	4449	389	10420	781	1405
DNAJA1	3835	6997	6153	5175	6613	5728	5164	4946	4525	7430	3979	10121	3252	6770	11167	6092	5318	5463	4593	7221	6552	5045	7272	5413	9074	9661	8104	5742	4389	5626	5113	5293	9765	9268	4720	8957	4899	7877	9917	7643	6825	6271	4294	11099	6372	2921	11238	4253	3458
B4GALT1	6510	14500	8478	5047	6171	11737	7528	4745	20198	20745	4458	14545	10363	16159	16001	14483	8985	9331	4256	10564	14902	10766	16525	9997	8679	17280	13951	7057	2488	6364	7145	10318	5360	16340	9026	13771	9670	14779	14416	9439	9275	4582	4065	8032	7833	1593	10524	3017	2158
CHMP5	5371	7228	4670	7679	3016	5054	3430	6545	5077	6684	3109	5070	2975	7987	4749	2367	3160	5726	4919	2541	4052	3888	8752	5063	7383	7124	4946	2730	2048	4601	3282	4504	6211	7001	4977	5145	4141	5724	6511	2847	3382	2532	1612	4951	4151	1283	5659	2569	1524
NFX1	1366	3529	2935	2816	2267	3178	2248	1840	1812	2855	1261	2074	1142	2316	2832	2182	1593	2057	2383	2083	1967	2416	2557	2103	1372	3180	2905	2101	1927	1895	2009	2293	1619	3345	2188	2506	2848	2392	2896	2508	2486	1262	1229	3012	2672	528	3280	1115	1354
AQP6	0	2	1	8	19	1	2	5	0	4	15	1	0	5	15	2	9	0	1	8	9	1	2	6	3	2	1	3	25	11	10	3	15	0	2	2	1	5	0	41	0	5	28	8	38	13	33	32	10
DIMT1	371	523	357	325	360	478	398	531	223	343	253	299	137	202	531	437	294	290	398	345	347	341	277	341	679	482	486	306	436	297	337	311	578	458	291	528	366	476	411	632	439	432	451	825	606	332	701	412	435
IPO11	569	981	841	676	838	924	1038	724	462	967	589	929	354	450	1258	712	674	643	671	709	672	603	599	686	892	1123	894	818	761	763	768	582	796	975	696	1106	677	985	1175	1271	967	1029	859	990	985	539	873	816	732
FOLH1	16	35	41	129	69	42	99	21	40	44	37	18	9	41	64	61	62	16	56	67	36	25	72	37	32	54	29	30	72	96	85	37	53	63	40	20	45	62	69	65	17	38	47	49	70	6	51	43	16
EIF2AK1	6990	13203	8733	9108	5980	10502	8915	8226	6642	11959	4015	8053	4150	8354	8700	6322	5497	8324	7571	4574	7520	7890	11244	9116	6553	12301	9193	6671	3458	5248	7362	8294	6263	11078	8832	7692	8213	11706	10561	8222	9089	5397	9262	12802	12122	2612	22992	4525	4839
NME8	6	12	5	11	9	9	8	4	3	10	6	4	5	7	4	5	8	15	2	3	12	7	2	1	9	11	12	4	5	6	3	7	0	8	2	5	9	9	9	4	8	0	0	2	8	0	2	1	1
EPDR1	542	1201	554	2021	645	1058	800	483	636	1089	832	566	343	605	698	700	735	456	783	608	424	358	783	1199	631	1276	873	796	858	605	1082	289	712	1283	819	600	610	483	1106	1408	184	771	1543	1741	1626	262	4888	962	728
SNX10	273	244	362	169	458	193	193	374	115	160	229	468	125	189	274	129	164	103	386	124	261	160	220	155	189	259	169	141	121	273	241	343	867	448	172	278	257	254	207	411	625	427	388	384	333	47	379	68	231
SEPHS1	1668	3081	2258	2564	1961	2613	2330	2389	1432	2940	1586	2318	1035	2014	2785	1812	1850	2081	1857	1656	2136	2037	2322	2614	2124	3007	2553	1960	2296	2052	2387	2040	2033	2814	2527	2751	2020	2748	2909	2649	2308	1449	1872	4165	3012	766	3040	1239	1431
MRPL28	1664	2720	1986	3281	1928	2255	2092	2670	1518	2386	1717	2598	882	2888	2018	1794	1518	2586	1347	1582	2300	2246	2656	2917	2103	2459	3021	1693	1805	1883	2593	2171	2112	3320	2609	3079	2448	1986	2453	2382	1875	1185	815	1993	1886	620	7907	1019	826
HBQ1	0	1	0	1	2	2	2	0	0	3	2	0	0	0	0	0	1	0	0	0	0	1	0	1	0	0	5	1	1	2	6	2	2	0	3	2	0	0	4	6	5	1	1	1	0	0	120	113	1
ITPKC	1267	2560	913	3582	1105	2239	1766	1280	1821	2313	849	1974	1009	2628	3099	1824	1226	2374	1168	1209	1745	1662	3399	2022	1350	2195	2058	1387	808	1403	2157	1687	928	2821	2061	1510	2018	2154	1998	2661	1879	918	1207	1496	1253	396	3088	467	527
CEACAM6	18050	23047	24080	3503	27678	12390	24190	9076	50696	50282	11268	90061	15331	77770	32355	5743	16121	18138	8177	18753	35819	13969	154810	22694	10131	49661	24706	27678	2374	18082	18717	50639	43579	36752	16580	113059	20180	47003	37409	21124	9487	23572	49590	24205	39224	33926	259458	23344	25449
FAT2	22	63	48	74	18	51	41	17	53	40	15	16	12	25	27	27	16	26	19	19	26	56	31	44	6	41	30	29	17	10	47	21	5	33	73	11	34	20	24	28	11	3	2	14	26	5	5	5	7
RBM22	1764	3765	2533	2640	1781	3008	2217	2253	1884	2882	1363	2579	1157	2386	2567	2046	1640	2532	2336	1555	2139	2172	3011	2496	1932	3426	2966	1976	1381	2035	2077	2083	1797	3443	2510	2442	2281	2750	3045	2030	2567	1508	1340	2481	2299	1075	3072	1554	1263
TMED2	10799	13590	12003	13000	11049	12546	12597	14242	6633	13451	6904	13813	6592	9720	17224	9439	8386	10008	12256	7772	9408	9115	12737	11381	14993	15734	11554	10857	6510	9537	9134	10083	17304	14378	10208	18157	9746	14738	15618	19584	18325	11336	12934	17651	17576	5849	23159	11422	8008
ERO1B	205	310	446	392	426	466	406	477	162	287	353	164	178	238	427	258	377	166	508	294	237	258	217	293	435	330	356	298	450	394	306	282	501	481	213	427	323	266	369	250	516	225	72	623	120	35	109	115	109
ZFAND6	3273	4648	3496	4247	2561	3473	3235	4286	2975	4249	2462	3572	2148	3680	3799	2212	2535	3666	3145	2568	2847	2626	4797	3379	4689	4595	4122	2550	2752	3416	2566	3536	4438	4223	2935	4022	2864	3702	4277	2559	2393	1882	1481	2572	3340	970	2402	1652	1557
HSD17B2	3395	13204	3319	10282	250	8625	2221	3508	10478	20788	1447	5323	5492	13499	1879	2049	6156	12243	2704	2590	5643	3713	8515	7381	6880	16165	8342	2153	804	4331	4079	2988	749	16822	10146	1817	4692	4792	10280	194	83	1856	236	317	377	128	157	315	181
TXLNG	606	1197	968	919	947	1332	983	700	671	1208	607	852	420	693	1078	809	634	812	994	760	732	970	868	717	659	1257	953	820	649	641	1082	631	551	1071	925	700	979	999	1202	1208	931	780	1157	1841	1305	461	3829	545	1479
PPEF1	1	0	3	4	8	0	3	5	1	5	5	0	1	4	2	2	1	2	6	0	0	0	4	1	4	0	0	1	5	7	3	4	9	4	1	4	3	2	0	2	7	5	7	12	7	3	19	11	4
LAT2	564	818	1465	408	454	739	379	705	350	576	358	735	233	532	360	372	580	656	389	213	724	593	729	529	616	910	873	390	133	443	411	1100	1031	1553	437	1063	962	551	643	405	476	200	149	409	180	132	291	102	144
HUWE1	3278	14741	13159	9402	12459	14133	15835	4580	7875	11713	5845	10311	4342	8172	16219	9377	7391	6100	6387	13116	9794	11817	9876	10777	2405	14492	12420	13168	14418	8406	12005	8254	3763	13636	10631	8460	11675	13408	13737	15657	13130	6105	7565	15395	12883	1304	17430	3014	6625
ZW10	590	1406	954	887	753	959	926	880	590	1193	575	1164	422	557	1372	758	673	736	708	720	830	750	815	753	832	1350	1042	834	686	724	818	724	836	1071	805	1382	821	1079	1160	1003	975	670	713	1268	1170	304	1722	570	783
ALG9	144	303	266	350	288	346	264	222	160	333	228	256	169	186	382	195	249	219	238	281	204	228	242	274	150	334	304	310	494	344	285	238	206	379	267	228	277	251	320	273	334	185	183	194	404	82	739	125	248
MYBPC2	12	53	101	7	14	58	50	25	39	9	13	32	12	21	18	66	14	14	17	5	44	46	51	16	6	104	148	34	2	24	23	84	11	171	26	45	89	15	59	17	71	4	4	6	51	0	8	2	6
NOX4	8	4	6	31	23	14	15	16	0	28	51	3	3	4	17	9	16	3	7	5	2	4	6	16	7	16	3	17	82	26	11	0	23	5	19	13	2	13	3	60	75	26	30	55	38	11	16	20	12
ACOX3	698	1718	1011	1606	903	1492	1315	1136	764	1797	699	2154	547	1426	1055	1167	737	1434	821	723	1651	1070	1703	1820	819	2005	1439	1034	838	793	1396	1706	863	1570	1329	1304	1224	1086	1583	681	1284	500	585	826	938	98	2104	276	391
MTMR2	1051	3474	1438	1325	1531	2051	2338	1740	1706	2828	1397	1812	1281	1445	2671	2167	1782	2041	1185	1748	1684	1144	2383	1768	1659	2504	2161	1612	1907	1754	2196	1969	1357	2605	1851	2111	1822	2018	2843	2157	1222	1517	1180	1008	2253	415	1951	1160	1054
PPP1R15A	1520	3705	2547	7104	2267	4294	3591	2089	3043	2444	1456	2305	2526	4285	8033	3428	3152	3538	1828	3275	3703	10836	6246	5623	2402	5923	4569	2214	1085	4431	5247	2392	1871	3311	2311	4255	1913	6959	2777	7543	4999	1018	1875	3184	4035	1189	7233	818	1211
HSD17B14	92	260	114	198	466	346	231	230	101	142	155	74	31	150	139	130	138	204	232	121	183	134	166	164	200	207	128	71	218	201	163	156	139	289	232	234	189	85	143	243	97	24	50	93	51	23	64	13	19
TRIP6	1249	1553	1075	1069	2329	1288	2086	1793	896	1088	1375	1014	817	1050	2384	1457	1638	1010	1403	2049	1313	1396	961	2040	1049	1283	1553	1605	2887	1429	1909	1487	1939	2899	1231	2282	1474	1533	1238	3084	1741	109	2921	5798	5246	905	6947	1709	1079
ACHE	608	782	976	2122	658	709	673	755	1030	659	808	1886	326	1915	882	394	543	764	673	1548	1910	1205	3216	1631	415	1131	882	997	638	624	1460	1378	1278	1255	680	1911	725	1916	665	184	114	356	63	344	111	32	2461	143	140
FTL	79214	143984	78382	372655	145716	120644	137821	107000	84147	121817	62376	89232	38651	112551	59342	68104	86717	137282	104170	45358	97119	79014	125398	113990	166547	142059	114015	57082	45168	63221	85288	101402	112071	180497	130161	126459	93726	73710	114588	124166	77084	34657	68878	147503	118110	38349	211545	40913	30778
SRRT	2488	6148	5719	3475	3893	5003	4895	3425	2917	4672	2094	5847	1994	3443	7244	5160	3220	4039	3203	3764	4485	5347	4546	4892	3079	6733	5658	4872	2307	3151	5706	3996	3041	6635	3742	6207	4490	6165	5389	5878	5910	1959	3280	6026	6036	936	12824	1329	2318
BAX	2613	4426	3631	4891	2373	2870	2941	3401	2998	4155	1429	3863	1576	4376	3981	2553	2197	3540	2052	1752	3455	3127	5327	4239	2968	4770	4128	2552	1153	2012	3626	3476	2734	5144	3191	4310	3076	4725	3299	5739	1152	957	4608	3718	5638	706	8019	1405	2139
NLK	674	1696	1415	841	814	1307	1366	855	947	1546	504	1153	818	1189	1179	918	841	1053	859	773	973	1084	1576	1062	903	1579	1327	932	500	870	1101	1048	791	1556	1166	1000	1080	1321	1617	1060	618	707	530	815	1382	169	1675	438	645
PIGS	3672	7399	5441	9932	3475	5987	5238	4533	4490	7037	2627	5427	2587	6651	5266	3689	3530	5473	3571	3366	4759	5438	8146	7204	3041	7916	5768	4085	3073	3835	4661	4327	2940	7639	6108	4696	4938	7049	6804	3425	3445	1825	1321	2935	2771	263	2486	1124	1149
ADAMTS2	149	578	424	349	1283	1180	1465	216	320	462	290	388	110	210	663	456	521	194	294	537	480	416	344	589	175	731	389	680	528	282	810	302	298	415	308	593	397	275	363	2644	2654	596	325	1524	291	287	566	182	200
TMPRSS11E	4	5	1	3	0	1	2	1	1	0	1	4	1	2	0	1	0	1	1	3	0	1	0	4	2	2	0	2	0	2	0	2	0	2	7	1	0	11	3	71	1	21	4	3	403	0	48	1	1
ATXN7L3	2502	4576	3487	4213	2499	4200	3720	3147	3150	4273	1622	4345	1690	4518	3937	2982	2480	3633	2545	2699	3456	3939	5743	4256	2451	4968	4355	3205	1834	2664	3647	3616	2225	5526	3451	4378	3770	4790	4258	3982	3135	2983	1859	3122	3877	637	6915	958	1539
PGS1	551	1289	1024	808	813	1049	1040	684	788	1031	417	851	380	664	1065	821	656	917	845	717	772	1154	927	806	743	1126	1101	1090	613	630	1059	940	691	1108	727	1084	1124	1017	918	864	765	494	621	836	803	190	1923	287	447
PSMC5	2295	4662	3413	4641	3526	3730	3388	3380	2665	4667	2608	4402	1844	3774	5548	3589	2837	3919	2592	3031	3788	3350	4475	4161	2758	5702	3850	3204	3473	3387	4465	3400	3722	5258	3309	6042	3215	4645	4144	3529	3581	4074	1769	2960	3678	633	10819	1832	1327
UIMC1	604	1151	1036	1216	838	1093	911	1068	589	872	674	758	423	789	1253	655	678	751	815	972	793	948	1140	943	930	1118	1011	836	1188	877	955	862	1295	1289	760	1182	902	1045	1036	1031	970	638	545	925	1019	257	1155	443	504
CETP	21	27	60	49	123	20	21	31	9	12	10	32	12	23	45	19	50	36	22	11	24	29	28	25	16	30	47	23	42	19	45	129	31	127	11	71	56	26	63	77	267	7	9	30	11	2	40	6	42
MMP2	3596	12701	6595	5139	31324	15521	28369	4296	6169	10599	10653	4226	2960	5551	14702	9696	9098	6217	8946	14073	8832	5075	7053	7781	4361	13938	7102	8682	17200	10901	16830	5220	4616	14254	8891	21164	8657	3976	7394	40618	9111	2694	2350	8238	3878	1896	3870	1287	1433
MT3	118	173	69	97	38	97	43	128	65	95	104	82	19	56	96	66	46	87	130	61	66	102	92	50	63	169	126	45	75	145	176	58	114	114	88	94	111	112	136	12	152	60	14	50	91	29	65	4	2
LPCAT2	1033	1870	1160	763	1373	1518	1707	1186	774	1196	682	1441	530	855	1756	882	886	965	1166	861	1111	1017	1009	1185	1010	1677	1136	1121	670	982	1426	896	1639	1433	1254	1435	1288	1492	1701	1207	1981	1783	1082	1220	2483	651	3758	1120	906
GNAO1	251	597	604	1182	5028	1238	720	1498	549	718	3033	452	342	1576	3907	518	2590	298	849	5554	639	935	747	2237	281	630	445	2408	12693	3305	2954	282	1821	701	1136	1244	464	787	457	665	39	26	55	109	113	19	61	34	21
OGFOD1	621	1216	1194	917	1116	1079	1154	959	568	1163	719	1122	508	670	1489	999	923	823	780	1054	907	866	877	1001	986	1314	1062	1176	1302	1013	1113	828	1021	1337	895	1546	921	1213	1269	1466	1513	841	868	1338	1591	476	3077	672	771
SH3BP2	2398	4446	3045	3690	2859	3663	3253	2178	3381	4279	1078	3198	1495	3556	2645	1595	2025	2885	2279	1691	2997	3523	3909	3143	1504	3785	3146	3093	799	1800	3423	3209	1912	4868	2914	3263	3203	3753	3089	3136	4134	1193	1012	2910	4051	583	4712	842	1648
NOP14	727	1695	1357	1031	994	1443	1197	1059	703	1510	529	1204	463	744	1831	1290	847	1159	982	1074	1190	1165	878	1221	1166	1826	1545	1146	560	755	1280	1153	867	1646	1117	1783	1301	1506	1612	2287	1815	1389	1541	2144	1788	605	4271	766	1349
ADD1	7614	18542	12303	18700	14311	17293	14670	12881	10219	16416	11196	15246	5851	15576	17419	11494	12305	11792	11071	15320	13519	13264	17778	18473	7989	17886	14381	13532	24506	14724	16262	12930	10695	19941	15434	14851	13755	15008	16013	10204	10264	4974	4189	8429	7866	1283	14147	3254	3307
L2HGDH	432	920	653	390	407	730	633	592	384	769	349	597	271	316	828	476	436	519	580	425	375	488	424	426	743	682	583	562	441	415	526	489	550	661	411	500	564	829	837	859	714	363	501	947	1234	144	980	445	293
TXNDC16	447	1213	893	587	536	1146	938	911	408	932	597	756	299	510	841	687	525	768	954	671	642	378	657	806	641	1068	747	630	764	633	648	609	672	842	909	585	941	913	1086	735	1083	446	620	817	801	117	767	515	280
RTRAF	4518	6176	4599	5445	4184	4987	4291	5964	3146	5933	3380	5422	2428	4766	6294	3627	3675	5108	4834	3416	4263	3791	5296	5250	6037	6730	4891	3899	4024	4294	4808	4635	6146	6626	4048	6966	4346	5697	6623	5769	5626	3335	3826	6205	7630	1216	12040	5220	1977
NID2	247	305	504	283	760	344	1215	387	226	308	506	338	172	390	726	333	555	416	690	661	501	622	317	808	148	355	431	674	1122	490	841	304	404	493	288	644	550	694	461	1185	641	184	216	566	325	70	297	93	120
GMCL1	1870	2478	2115	3071	1025	1893	1881	2196	1393	1690	803	1590	812	1756	1733	1341	1041	1653	1922	1161	1223	1921	2176	2018	1354	2435	1737	1443	817	1352	1296	1324	1418	2325	1777	1436	1570	2444	1996	1418	1933	1058	707	1679	1852	349	2457	862	960
SF3B2	6016	14224	11390	11832	8676	11529	10275	8605	7035	11909	6003	11509	4334	10720	12440	8178	7584	9192	7628	8689	10389	9888	12667	12259	5827	15379	11913	9090	7779	8223	10163	9511	6406	15488	10752	12788	10402	12534	12484	11239	12540	5202	4732	9574	10193	1963	22136	4121	3240
KLHL42	570	1786	928	1154	1997	1862	1257	1221	923	1473	1665	860	661	1483	2208	991	1554	664	931	2432	1043	956	1073	1406	742	1368	1236	1878	4590	1710	1764	706	1724	1078	1155	1002	988	1244	1249	1566	1177	568	1089	1217	1474	452	1650	504	872
GNAS	25337	47887	34842	40272	33080	41086	37441	37959	23486	40244	23998	32030	13712	34547	44697	29556	31602	31344	33992	28205	34934	31046	37147	42651	23638	47237	39422	33447	42253	35223	36892	35477	29755	48857	34598	40216	34590	45413	47080	38541	23292	26342	26933	45370	36323	9676	164011	15991	14459
DNM1L	1702	3655	2893	2392	2752	2846	3369	2354	2053	2888	2022	3509	1558	2059	4370	2717	2158	2141	2095	2713	2455	2522	2857	2504	2539	3597	3130	3228	3823	2605	3057	2236	2811	3107	2334	3450	2445	2962	3501	4252	2720	1622	2336	1458	4303	840	4973	1662	1860
PTHLH	20	20	39	43	79	25	10	65	33	64	30	8	15	35	62	61	52	11	33	80	20	16	45	44	27	22	20	91	127	71	45	12	151	34	29	47	13	18	13	65	20	9	14	26	22	9	11	10	4
PHACTR3	27	44	43	60	38	73	53	30	41	23	40	10	13	31	142	57	36	34	66	25	32	35	24	48	49	50	48	23	52	53	63	34	54	50	23	43	26	32	41	19	4	12	15	23	73	27	1107	9	67
ERGIC2	1059	1449	1235	1109	1301	1279	1377	1405	694	1386	849	1016	681	986	1679	1086	1015	975	1262	1075	980	971	1183	995	1531	1593	1328	1157	1288	1239	1214	1020	1630	1583	1061	1311	1034	1216	1546	1956	1190	1397	964	757	2033	553	1883	1102	1056
TFAP2C	30	41	50	45	213	91	64	82	38	28	88	30	27	79	528	41	109	18	69	100	27	108	39	106	15	49	46	35	609	367	109	43	99	41	62	96	33	28	34	322	356	13	72	818	6	26	1167	67	68
AURKA	665	1405	1040	507	1050	1007	1144	753	471	1228	439	1933	366	583	1545	595	538	747	496	375	889	874	967	718	1018	1191	1069	790	178	606	1053	856	661	801	675	1759	787	1596	1372	1460	1259	1296	1153	3368	1391	785	4044	796	1041
CASS4	82	132	98	132	87	198	52	106	104	111	70	87	43	114	103	67	78	104	106	44	199	126	57	101	103	176	143	42	54	94	74	127	120	117	75	191	111	181	131	142	96	42	28	49	21	1	10	21	21
PIR	248	439	238	503	411	312	404	254	392	489	330	589	198	283	493	248	359	320	222	226	335	238	450	251	517	481	242	309	336	274	353	231	570	425	267	526	268	385	374	198	393	356	464	804	408	50	1780	196	157
AAMDC	177	377	169	450	188	358	175	309	187	419	182	192	120	359	184	151	195	362	192	185	216	239	294	317	212	383	265	191	232	250	255	191	278	450	276	168	205	211	341	161	159	125	189	121	203	32	511	251	93
RFX2	232	497	335	1537	488	539	353	339	338	334	293	283	105	509	707	554	757	302	253	1426	402	401	436	546	264	412	354	557	705	627	742	216	432	485	355	490	340	397	380	427	365	225	157	209	239	15	1366	75	65
METTL2A	1025	1267	872	695	675	1114	985	1326	654	1212	430	936	496	711	1022	859	756	1164	1055	774	818	1007	986	922	1631	1274	1249	932	503	707	1030	899	1052	1184	820	1130	915	1181	1280	834	1036	1500	679	975	975	304	2090	556	569
SULT2B1	28	96	53	2192	62	64	35	42	61	186	21	119	51	123	100	56	41	113	26	28	105	20	96	78	138	185	85	26	42	51	25	52	17	130	119	236	55	72	137	375	387	320	1435	1526	489	245	1332	225	394
ALG6	462	1012	732	669	507	786	713	629	554	905	359	788	506	536	990	691	498	707	612	399	585	647	755	666	720	1033	768	637	243	616	684	602	519	916	601	844	653	883	1073	607	707	741	565	703	859	253	1040	381	515
CNOT3	1258	3085	2487	1855	2055	2604	2636	1586	1520	2223	1095	2082	737	1825	2913	1723	1768	2099	1652	1588	2234	2504	2190	2474	997	2833	2759	1939	1534	1436	2339	1844	1208	2908	1844	2256	2204	2759	2350	2486	2263	887	1182	2100	2121	340	4042	401	710
GP6	0	5	9	13	7	7	10	5	7	7	3	6	5	9	12	13	11	6	7	8	6	9	5	5	4	14	9	16	8	3	27	5	6	11	2	7	11	30	8	10	6	1	8	2	3	3	3	1	3
PTPN4	494	1090	710	891	598	864	888	646	553	889	438	752	448	585	834	577	561	606	690	559	728	557	576	586	597	1087	805	726	666	623	784	657	485	1033	775	557	706	749	988	939	643	484	528	620	1169	206	658	372	567
DDX18	2193	4880	4740	3422	3304	3941	3554	3248	2302	3931	2363	3567	1654	2243	5798	3914	2782	2673	3302	3463	2859	3098	2879	3167	3596	5098	3903	3422	3034	3056	3310	2710	3680	4646	3496	4796	3073	3857	4640	5357	4592	2983	2735	4894	4868	1308	6380	2097	3328
KHSRP	4580	12479	9682	9227	7651	9859	10766	6760	5745	9516	4284	9290	3050	6996	12328	9355	6886	7638	6890	7450	8491	8515	8705	10023	4687	11833	10053	9064	7391	6470	10319	7431	5050	11818	7931	10100	8842	11550	10264	12853	9884	4255	8076	10233	10139	2445	18173	3401	4240
GNA11	7356	22821	8826	35795	6322	18964	12512	7400	15718	23922	4945	22091	7070	23386	10727	12328	9633	16181	6033	7744	17311	12305	34005	21984	6990	23442	16869	10393	5365	8676	13110	12977	3905	23861	17769	14139	14859	21976	15984	4059	5868	1697	3231	4094	3434	869	6601	1995	1589
ASAP3	1239	3961	1600	563	1275	2957	2680	1717	1824	4484	1074	2786	1386	1749	1847	2193	2037	3163	2079	979	2393	2205	2331	2021	2197	3276	2224	1546	934	1218	2997	2492	1083	3493	2287	1901	2442	2471	2932	952	1106	641	336	481	1353	57	1131	390	128
EDEM2	1620	2741	1706	2202	1395	2276	1974	2341	1137	2226	971	1742	740	1866	1674	1301	1404	2134	1683	797	1926	1817	1901	2147	2180	2703	2318	1329	606	1113	1457	1820	1826	2758	1878	2395	1919	2094	2632	1471	1447	1310	1392	1603	1418	576	4071	833	764
DNMT3B	53	171	109	37	118	183	160	112	67	140	76	114	74	57	131	88	85	123	92	54	90	115	98	80	60	163	107	110	65	84	117	100	54	133	89	81	130	125	131	272	233	164	105	358	296	42	1023	67	84
REM1	39	54	54	74	79	68	59	56	27	52	57	42	12	38	60	35	77	43	41	61	61	21	41	64	25	54	37	62	131	77	70	32	79	61	44	37	48	40	46	145	12	13	13	22	11	12	17	2	9
TPX2	1026	3300	2460	857	2021	2273	3065	1359	872	2476	909	4233	572	649	2961	1236	1260	1308	845	832	2272	1509	1560	1691	1316	2552	2090	1987	309	1513	2730	2009	723	1804	1141	2912	1897	3402	3343	4824	3189	3173	3005	5524	3169	1763	17886	1613	1982
FER1L4	37	156	160	40	145	309	172	57	167	118	33	66	89	122	173	90	102	98	128	45	230	227	44	60	150	110	219	254	41	38	239	290	48	117	47	143	255	91	116	236	110	117	277	655	1403	148	2963	49	535
PDRG1	721	1093	691	1032	673	804	421	1014	485	862	513	697	278	687	971	609	442	616	745	417	639	480	706	731	955	866	887	550	455	508	764	677	937	1005	744	809	645	664	825	713	677	806	1195	1598	989	808	6852	567	576
EPB41L1	2341	6849	2826	2725	2503	5656	4661	2504	3728	6896	1960	5572	2184	4186	4378	4019	3826	4830	2605	2992	3393	4465	4399	5061	2042	6196	5016	3058	3218	3324	4943	2533	1600	7419	5246	2977	4607	4152	6055	3662	1985	1042	1746	4545	7208	1946	6348	1422	1707
SLC15A1	550	117	415	41702	210	725	566	751	287	343	274	143	792	2015	81	37	18	152	565	413	136	888	6327	1150	14	793	762	230	33	506	180	244	148	967	583	431	454	1476	1217	158	2	7	7	277	233	17	219	16	7
DOCK9	960	3621	2978	3039	3604	3089	2944	1439	2027	3019	2319	4237	1411	3011	4782	2326	2171	1614	1847	3864	2864	2343	2704	2846	917	4114	2491	2803	4199	2728	3417	1868	1449	3688	2684	2570	2717	3061	3053	3089	1897	934	1530	2789	2495	396	2639	1066	912
ANKRD10	2317	3774	2937	2976	2467	3995	4122	2751	2429	2765	1824	2144	2132	2288	3190	2599	2188	2722	2672	2560	2347	3503	2653	2976	2521	3515	3269	3397	2545	2492	3363	3299	2666	3293	2438	2483	3023	3233	2927	3254	2495	1297	2641	4687	4519	1184	4981	1569	2933
TGDS	573	681	457	545	372	509	402	677	289	538	333	424	305	346	576	261	346	348	552	256	387	393	463	355	773	649	509	358	203	373	377	442	719	542	392	648	436	595	586	639	662	368	745	974	790	403	755	625	563
DOCK3	13	29	40	131	319	76	54	107	50	50	190	27	24	100	365	30	171	10	59	472	49	75	48	121	29	38	19	155	744	253	238	11	165	40	69	90	26	43	31	59	63	9	8	25	27	11	29	6	23
C3orf18	174	188	191	280	489	248	180	410	119	213	418	96	92	281	377	90	347	134	263	428	167	184	150	284	157	169	137	241	1176	340	266	150	411	227	205	267	187	187	163	117	85	93	43	110	93	19	113	31	23
COQ9	3470	6475	3704	4774	2535	5191	4282	5270	2844	5635	2263	4572	2007	3738	4437	3036	3208	5304	3382	2841	3989	4461	4932	5166	5188	5687	5409	3601	3841	3198	4508	3529	3524	5184	4070	4411	3954	5491	5055	1849	2524	1492	1555	2178	4349	888	7035	1401	1238
TMEM40	1	1	0	0	1	2	2	0	1	1	0	0	0	1	4	2	0	0	0	1	2	1	1	2	0	0	0	1	1	0	0	0	2	3	0	0	1	0	0	38	16	4	6	7	7	1	2	4	61
KIF9	214	326	228	242	225	267	187	273	137	309	152	282	127	159	473	316	151	225	181	202	206	270	200	301	318	330	335	220	171	222	297	213	342	258	182	327	190	326	306	371	393	246	326	407	502	164	777	248	254
ARHGAP28	116	253	125	92	234	260	377	132	127	228	171	112	135	178	262	87	163	119	157	235	137	160	141	173	101	232	169	180	225	228	172	105	160	177	159	208	165	117	214	187	49	51	28	68	60	50	67	34	80
CRLS1	57	97	54	104	33	108	94	60	22	84	12	53	29	32	48	50	51	132	75	21	121	60	45	131	29	155	143	62	27	16	65	55	31	93	36	34	151	163	80	47	44	146	275	65	114	331	137	89	560
PPP1R13B	1489	3900	2395	2817	1746	2766	3327	2066	1964	3251	984	2900	1300	2929	2539	2623	1490	2671	2034	2086	2407	2668	3647	2951	1391	4031	2889	2492	1595	1456	2597	2461	1257	3531	2747	2694	2877	3450	3011	2102	2456	826	943	2745	2127	272	8626	719	555
ATRN	1508	4411	3349	10287	2304	4377	3262	1544	2385	4177	1734	2428	1388	2279	3305	2222	1747	2053	2293	2484	2475	3332	3551	3004	1207	4573	3195	2548	2309	2345	2129	2088	1247	4148	3521	2274	2979	3072	3666	1545	2165	1111	1843	1024	2441	433	3316	696	1638
SMOX	133	317	209	224	401	347	272	207	126	260	186	156	129	183	359	270	211	182	172	285	208	221	277	354	139	338	389	214	217	187	273	228	181	260	275	466	343	142	231	1150	603	508	988	858	692	645	1511	356	764
SIGLEC1	500	2364	721	994	5397	2697	1887	798	878	1444	683	1705	172	887	637	642	1556	927	1291	481	2017	1023	725	1159	629	1686	1399	514	561	390	1073	1607	668	1317	1639	1348	1722	1424	1265	1164	831	184	73	220	70	33	24	44	162
FKBP1A	9524	11776	10572	8280	6296	9471	8962	10712	8667	9535	5102	9861	4745	11444	11016	7075	6763	8449	8325	6991	8387	9148	17091	12145	6440	12713	10146	10035	5433	8425	9525	8202	9022	13602	10208	12487	7758	13777	11546	6767	5705	4063	3829	6380	6566	2466	16771	2489	3246
NSFL1C	2698	5878	3597	6065	3318	4190	3794	3640	2918	4506	2540	4617	1602	5465	4293	2743	2863	4019	2789	3422	3777	3457	6182	5397	2950	5614	4319	2942	3303	3312	3474	3270	3345	5456	4451	4693	3484	4506	4784	3739	4162	2422	2100	3387	3202	1227	8435	1423	1658
SLC4A11	18	28	41	19	53	25	39	35	22	25	13	14	14	28	46	18	10	32	16	17	20	33	31	46	14	28	33	16	13	10	33	17	14	40	24	32	45	43	33	158	929	122	128	211	232	123	53	79	215
C20orf194	193	587	442	961	2154	897	680	706	365	546	1126	313	249	602	1634	423	1003	249	576	2029	542	575	411	879	295	443	426	1177	2778	1319	1157	282	936	535	656	766	447	473	495	546	124	71	64	160	113	29	79	32	65
ZNF343	157	481	312	301	411	419	288	298	172	369	210	263	108	233	486	259	283	265	354	329	266	286	264	280	151	387	377	325	410	281	371	288	268	423	290	348	358	293	400	499	494	353	393	326	552	132	1055	159	472
EBF4	119	320	214	405	826	421	348	446	141	253	614	165	76	449	602	214	490	237	307	827	252	280	259	581	168	273	249	339	1849	654	669	197	581	267	348	478	247	244	217	272	115	46	86	118	110	16	172	57	62
CPXM1	68	314	226	53	2432	152	738	56	84	303	213	106	74	133	114	264	251	137	399	59	189	116	127	135	104	241	296	60	220	72	627	174	46	405	29	722	203	98	87	2454	354	202	151	677	377	151	885	48	87
MAVS	4577	18093	9717	5901	7256	14321	10860	5532	11995	14634	3033	10762	5577	10441	11707	10223	6964	9787	6519	8058	10086	12700	12221	11268	5170	15784	13209	10398	4883	6484	10644	8764	2941	13267	10220	8827	11441	12375	12513	5336	5868	3505	3048	4435	6126	1797	9905	2210	4722
LZTS3	531	565	536	1131	474	510	814	475	205	341	232	246	173	250	414	437	259	456	556	307	348	517	341	617	225	465	456	386	399	319	684	340	329	602	316	437	438	486	398	1420	2101	1036	866	1710	3063	737	1857	356	1630
F11	7	4	8	104	2	5	4	7	3	1	0	6	2	0	2	1	0	2	10	2	2	2	11	1	3	0	4	3	4	3	6	1	13	2	1	11	1	8	1	8	1	2	0	13	0	3	1	0	2
XRN2	2305	5408	3555	3921	3192	4249	3804	3404	2378	4733	2494	3850	1904	2999	3914	3096	2823	3392	3015	3070	3388	2872	3443	3563	4026	5677	4022	2813	2661	3048	3107	3499	3551	5133	3571	4702	3732	3905	4975	5263	4477	4284	3713	2523	4924	2348	10391	2831	3727
KIZ	328	775	447	1505	1531	1016	485	2003	276	521	1239	292	261	858	1234	342	1044	427	874	2365	365	516	554	1162	580	461	427	612	3479	1546	831	476	1901	622	649	690	381	492	440	557	742	505	333	368	864	339	1601	441	520
DYNLL1	7592	11916	8462	7066	7110	8559	7281	10469	5886	10365	5529	9792	4171	11611	11664	6548	6989	9906	6625	6071	8426	7460	12813	11200	11459	13119	11983	7483	6079	8251	7824	7980	9642	12644	7466	11493	7949	11367	11770	8020	6200	2965	6817	9607	8550	2753	15567	4244	3016
TESC	103	128	192	78	187	106	136	111	92	126	67	45	54	102	109	114	94	114	90	63	242	107	109	90	99	118	155	70	69	107	130	198	110	309	86	200	112	73	65	5431	429	4139	2044	4475	1559	2340	3300	578	872
SNX5	5000	6906	6068	7160	4030	6862	5330	6727	3145	5640	2879	4565	2436	3442	5524	3658	3496	4984	6296	2698	3810	4942	5363	5366	4632	6997	5970	3930	2058	3435	4405	4889	4309	6308	5123	5430	4850	6199	7218	5852	4421	2621	4168	5613	7161	2829	12600	3323	4341
RPL6	25593	35209	28756	23256	20191	32733	23791	33796	14526	28404	20425	22658	11812	17829	30416	20930	20117	27960	30202	18541	21267	23174	21481	29275	25489	37656	30651	19831	21275	25249	25497	22437	34257	40539	26481	31353	24112	28696	34535	53732	34272	7621	16484	17342	55148	8656	72233	14840	13114
SIRPG	121	193	210	71	109	183	108	190	103	110	79	207	31	202	69	66	143	188	116	34	266	109	158	101	88	207	133	152	16	193	161	442	89	356	181	174	206	204	177	121	194	27	41	60	56	12	37	22	31
MAPKAPK5	1754	2864	2319	2258	1413	2637	2074	2333	1446	2520	934	1930	1124	1794	2521	1506	1292	1799	1944	1307	1763	2260	2477	2187	1818	2788	2291	1938	968	1455	1975	1997	1604	2608	1633	2476	1992	2803	2524	2586	2202	783	1938	1219	3720	1073	4430	1304	1455
P2RX7	60	158	138	61	476	175	100	130	58	104	226	159	22	104	137	46	123	64	141	159	152	85	76	120	45	122	89	95	466	98	151	163	291	174	96	159	137	113	110	122	127	15	20	68	23	7	8	13	16
ESF1	354	1171	804	528	708	823	823	502	872	697	338	639	457	704	1131	739	571	586	541	676	668	846	858	732	496	1110	853	690	458	583	729	426	483	868	696	780	688	777	866	1015	964	586	509	780	1872	433	1609	344	860
RBBP9	1003	1274	983	1455	862	1180	1016	1201	665	978	656	761	488	574	903	940	707	862	1302	794	600	900	771	927	1225	1389	1061	937	976	796	937	769	1062	1283	1068	865	819	965	1275	942	977	1538	703	836	1281	705	1745	692	883
ANAPC5	4920	7443	5190	6791	3832	5985	4668	6343	3358	5725	2711	4773	2442	3970	5935	4437	2895	5580	4639	3107	4707	5357	5369	5709	7116	6810	6145	4386	2734	3780	5168	5193	5176	6745	4632	5743	4890	6456	5729	7750	6389	3661	5743	8461	7158	2540	11225	3868	3958
SLC23A2	620	1735	1573	763	1574	1716	1220	802	778	1197	892	661	444	777	1464	987	1135	731	1204	1365	1048	1333	792	1070	532	1536	1220	1199	1578	1100	1118	1060	738	1460	1068	1364	1368	1003	1270	1295	1237	862	410	1134	564	112	763	263	590
SLC8B1	2002	4352	2549	3074	1920	3626	3006	1928	2377	3820	1067	2745	1422	4015	2241	2194	2119	3130	2244	1922	2804	3016	4541	3723	1418	4091	3358	2392	832	1595	2552	2324	1139	5009	3504	2795	3400	2880	3508	2406	2513	560	887	1036	1875	280	2731	760	653
TMEM230	5200	5863	4310	4474	3423	5488	4154	5672	2693	5706	3189	3379	1965	3694	4609	3798	3598	4724	4541	2561	3519	3561	3846	4651	6390	5770	4734	3857	3595	4008	4379	3625	5077	6044	5048	4165	4182	4348	5535	3163	3454	4840	4421	4445	6126	2232	12223	3154	2895
DZANK1	69	181	134	62	98	126	123	100	78	106	60	98	48	53	109	114	73	99	110	77	96	117	80	122	61	121	118	107	100	78	107	93	92	104	84	97	93	122	113	81	122	120	45	98	205	40	358	51	104
KDM2B	548	1385	1381	1250	1103	1153	1167	953	599	1099	581	1027	459	778	1114	785	866	845	722	887	1216	1047	946	1094	620	1359	1169	998	918	819	1179	1135	699	1527	797	1013	1262	1276	1061	1999	1488	811	993	1595	1235	431	2036	385	705
CFAP61	2	4	6	7	12	8	18	10	4	2	10	0	1	10	4	3	3	3	3	13	5	3	1	7	6	8	4	7	10	4	13	1	16	5	3	6	3	8	4	12	5	6	6	3	1	2	10	1	1
LHX5	1	1	0	2	0	0	1	0	0	2	0	0	0	2	4	0	0	0	0	0	0	0	0	2	1	0	2	1	0	0	1	0	0	0	0	0	0	0	0	0	1	0	0	0	0	0	0	0	2
TASP1	335	702	457	346	340	584	451	456	234	497	241	368	223	254	636	354	292	348	395	366	384	380	342	379	460	619	470	377	327	329	389	377	493	506	411	432	403	455	464	702	470	453	394	398	668	245	748	275	511
OAS1	4658	7774	3477	3513	3734	5359	3333	4788	7753	8077	2549	12903	2865	13578	4863	3030	4396	8494	3321	2472	7441	3215	11949	5114	4590	10563	5240	3331	932	3804	5846	8077	5227	9250	6394	5412	5200	9089	9280	4431	4971	5094	3247	3067	1678	1684	2544	2643	877
GCN1	2484	9080	8091	4825	6381	8095	8409	3631	3830	7716	3010	6734	2344	4509	8891	6334	4935	4178	4602	6426	6333	7015	5288	6808	2630	9383	7898	7238	5607	4156	7329	4829	2623	8592	6265	6760	7342	8172	7987	13240	9886	4511	4613	6457	7767	1261	8341	2693	2839
RPLP0	92537	126142	71873	58398	54376	92790	73898	112114	35200	88673	50979	70423	28409	43783	73953	64534	54767	107033	90482	39656	64059	58163	54328	85160	110782	108844	88259	53111	44922	50548	76607	64531	103543	108515	78986	86273	80047	75263	100810	129215	135579	34809	130195	131040	145191	38369	136896	77423	52162
PXN	2444	5540	3472	5542	3225	4783	4233	2666	3168	4910	1834	4224	1569	4935	4812	2884	2286	3595	2787	2841	3754	4325	6152	4774	1661	5474	4611	3197	2330	2320	3963	3306	1795	5447	4097	4050	4172	4668	4445	4213	2917	1021	2334	2445	2925	768	3323	1331	1294
SIRT4	43	64	52	118	56	38	44	73	11	102	59	13	17	44	37	5	45	61	78	45	33	38	37	26	28	51	29	34	94	60	43	32	68	47	45	48	52	38	54	19	27	7	25	25	17	2	38	12	8
RPH3A	9	22	27	29	35	23	16	7	17	26	23	7	8	34	46	20	35	9	15	55	34	11	37	46	12	33	14	25	45	58	84	2	9	50	35	18	12	24	12	16	1	1	0	1	0	0	1	0	1
KIF16B	1793	5796	3607	4716	1482	4687	4234	2058	4889	6125	1647	5872	2454	6979	4270	3535	2553	3681	2160	3227	3714	3465	7732	4356	2079	7104	5168	3248	1444	2537	3020	4163	1759	5667	3601	4838	3731	5868	6243	2115	1854	1252	1663	1626	2425	900	3285	1078	1536
TRMT6	501	809	757	621	534	675	566	662	499	722	364	608	326	478	1110	906	468	510	516	559	475	604	632	623	821	826	885	598	330	543	626	542	641	933	526	961	540	822	667	911	975	821	782	1123	1206	757	2001	552	826
CHGB	363	767	1205	3573	3064	943	528	478	417	471	444	978	226	357	1300	507	655	917	1874	417	249	644	419	404	747	1091	866	234	562	667	430	244	539	780	429	637	284	1946	897	77	6	33	37	183	32	10	12	8	21
PEBP1	10027	21516	12087	52008	11046	16859	13395	13971	9686	21548	9067	14732	7639	9651	11503	14776	12639	16364	10397	10346	13497	8442	12451	14679	17285	21899	15854	10793	11418	12441	15514	11829	13048	20646	14951	12826	13816	14613	17584	15608	9743	3188	11179	13644	16976	2567	34113	5985	5035
BRAP	839	2085	1229	1815	991	1581	1216	1050	980	1794	748	1338	662	1429	1327	937	926	1250	1041	1067	1102	1108	1545	1258	719	1992	1520	1078	912	1009	1240	1092	775	1799	1310	1157	1339	1460	1741	1613	1101	613	964	651	1547	366	1951	702	642
ERP29	6451	11961	8975	10445	8903	9458	9832	8733	5111	11718	4814	9338	4348	8818	9472	6631	6343	9477	7125	5369	8601	8079	10026	10376	6241	12657	10473	6391	5025	7367	8930	8162	6445	13823	8650	8168	8737	11097	13033	13685	10194	2417	4774	3873	9820	1268	16434	3097	2184
NOS1	8	12	26	232	892	67	63	103	15	86	660	32	92	458	220	22	454	5	27	342	14	46	36	145	22	56	6	312	2644	743	34	15	460	38	88	145	29	253	36	28	1	1	4	15	63	0	6	0	1
FUS	3166	10799	9363	8143	7673	7417	6424	4471	6044	8392	4236	8619	3248	6957	12492	7768	5362	4986	4281	6397	8090	6966	8682	7269	3629	11830	8911	7791	6019	6824	9142	7084	5095	11038	5930	11166	7336	9511	9116	11851	6945	3025	5002	9616	13268	2051	30000	3728	4342
IGBP1	3352	5392	2780	6702	2463	5271	3254	4810	2010	3794	2082	2770	1595	3392	2470	1984	2474	5089	4075	1927	2849	2725	3902	4260	3134	4879	3959	1915	2078	2779	2572	2874	2570	5156	4033	2828	3754	3345	5148	2806	4471	1869	4447	4531	3994	1053	5682	2939	2979
FXYD5	1012	1887	1796	981	1439	1686	1145	1357	839	1281	895	948	430	1456	1248	1110	1355	1277	1170	949	1723	1142	1287	1389	908	1941	1763	1349	862	1272	1452	2144	975	3102	1168	2376	1963	1265	1523	7064	1471	1887	4813	2856	7122	1606	7311	3219	1297
ZNF302	701	1035	934	750	834	970	791	842	550	776	670	487	333	560	888	421	624	637	1182	760	529	671	595	595	615	807	725	639	932	764	914	570	822	815	586	588	718	682	773	383	560	410	323	568	1045	116	1330	509	449
GRAMD1A	1393	1742	1885	1145	1938	1767	2235	1819	634	1076	820	776	451	958	1601	1037	1311	1278	1884	1141	1526	1965	827	1698	815	1401	1640	1465	1675	1136	1729	1371	1115	1785	1400	1451	1538	1760	1354	4853	5350	2205	3606	4755	6243	879	11138	2041	1931
FXYD3	597	1412	615	125	114	1265	529	355	1055	928	122	475	350	768	684	185	707	931	518	249	470	620	896	572	192	964	578	473	83	256	764	403	137	794	562	337	485	389	673	84	175	266	984	191	926	54	508	236	172
HEPH	11662	25426	15356	35617	12887	22758	14665	11630	18650	31584	10197	24875	8009	32168	20642	12843	9649	17400	12493	15930	18492	21290	36433	20853	8727	29958	19609	12654	14959	12967	15096	11781	8369	21693	23900	15821	18848	29136	26841	11061	8178	4107	15990	6469	16252	1922	22653	6318	8306
[truncated: 26,759 more rows]
[truncated: 452 more columns]
