# Supplementary material for: Mechanistic investigation of glycolysis and pyroptosis in colon adenocarcinoma tissues, and prognostic analysis of patient clinical outcomes
Source: PLoS One. 2025 Jul 18;20(7):e0328560. doi: 10.1371/journal.pone.0328560 (PMC12273967; doi:10.1371/journal.pone.0328560)
Supplement: S1 File — (ZIP) [file pone.0328560.s003.zip › Additional data1/TCGA-COAD-counts.txt]

gene_id	TCGA-A6-5664-01A-21R-1839-07	TCGA-D5-6530-01A-11R-1723-07	TCGA-AA-3556-01A-01R-0821-07	TCGA-AA-3660-11A-01R-1723-07	TCGA-AA-3818-01A-01R-0905-07	TCGA-AA-3660-01A-01R-1723-07	TCGA-DM-A28G-01A-11R-A16W-07	TCGA-AA-3976-01A-01R-1022-07	TCGA-G4-6307-01A-11R-1723-07	TCGA-AA-3522-11A-01R-A32Z-07	TCGA-AA-3522-01A-01R-0821-07	TCGA-AA-3530-01A-01R-1022-07	TCGA-AA-3511-01A-21R-1839-07	TCGA-AA-3511-11A-01R-1839-07	TCGA-AA-3842-01A-01R-1022-07	TCGA-AA-3561-01A-01R-0821-07	TCGA-D5-5538-01A-01R-1653-07	TCGA-CA-5255-01A-11R-1839-07	TCGA-AA-3858-01A-01R-0905-07	TCGA-A6-2676-01A-01R-0826-07	TCGA-AA-A02K-01A-03R-A32Y-07	TCGA-NH-A5IV-01A-42R-A37K-07	TCGA-A6-2680-11A-01R-A32Z-07	TCGA-A6-2680-01A-01R-1410-07	TCGA-A6-6781-01A-22R-A278-07	TCGA-A6-6781-01A-22R-1928-07	TCGA-A6-6781-01B-06R-A277-07	TCGA-T9-A92H-01A-11R-A37K-07	TCGA-AY-A8YK-01A-11R-A41B-07	TCGA-CM-5341-01A-01R-1410-07	TCGA-F4-6807-01A-11R-1839-07	TCGA-AZ-4616-01A-21R-1839-07	TCGA-DM-A28K-01A-21R-A32Y-07	TCGA-AY-A71X-01A-12R-A37K-07	TCGA-AD-6964-01A-11R-1928-07	TCGA-A6-6652-01A-11R-1774-07	TCGA-F4-6703-01A-11R-1839-07	TCGA-AD-6965-01A-11R-1928-07	TCGA-AZ-4315-01A-01R-1410-07	TCGA-AA-3712-01A-21R-1723-07	TCGA-AA-3712-11A-01R-1723-07	TCGA-AA-3510-01A-01R-1410-07	TCGA-AA-A00D-01A-01R-A002-07	TCGA-AA-3971-01A-01R-1022-07	TCGA-AA-A03F-01A-11R-A16W-07	TCGA-AA-A02O-01A-21R-A16W-07	TCGA-AD-A5EJ-01A-11R-A28H-07	TCGA-G4-6627-01A-11R-1774-07	TCGA-AA-3861-01A-01R-1022-07
TSPAN6	3660	2237	3264	4705	6548	6915	7976	4032	15655	6295	4069	6355	8167	5435	3089	5919	14233	2675	3351	1593	11083	4351	3507	3786	1212	1112	1264	8566	10768	9121	4643	4179	2028	6045	3614	3968	2372	7742	3209	12763	4481	2818	3603	6865	334	2680	1717	7162	4755
TNMD	9	1	21	34	102	12	99	23	59	77	22	23	24	19	18	24	48	5	12	0	340	58	22	24	0	3	4	48	197	22	15	2	0	51	39	2	221	73	10	55	24	1	6	11	20	5	4	576	31
DPM1	1239	1179	1473	1333	1169	2452	1885	1088	3428	1836	1070	1470	3078	1359	974	1939	3044	2105	1210	606	2526	1164	1672	851	1516	1295	834	4718	3671	3219	1517	2504	1219	1752	1054	2638	1757	2573	976	3396	1156	603	977	1213	93	441	1582	2377	541
SCYL3	769	492	423	659	327	675	922	183	829	1178	386	380	995	879	130	591	718	541	351	175	937	889	742	236	771	532	559	584	582	508	564	265	710	836	465	1134	958	601	179	945	1012	222	251	338	86	190	482	488	215
C1orf112	443	252	234	162	292	476	359	135	424	383	166	292	543	252	184	652	435	297	450	226	617	481	94	297	301	154	415	511	399	275	403	229	526	383	140	640	451	316	299	916	166	171	208	206	47	151	322	337	126
FGR	672	550	121	296	68	182	89	36	112	281	44	68	249	371	80	48	753	45	147	378	309	855	227	141	526	927	732	65	182	300	497	235	78	50	543	142	3210	107	76	334	359	241	344	188	73	75	374	392	44
CFH	2657	566	540	2155	222	655	360	164	202	2410	281	305	1343	2835	275	191	1119	272	344	298	238	809	2282	358	6090	4282	4559	258	452	1222	3245	541	192	226	1692	261	14860	455	376	1374	2749	321	680	396	38	151	604	2281	142
FUCA2	3183	1918	1956	2099	1802	3048	3145	758	4256	3415	3733	1952	3668	2446	1813	2029	2337	2488	1680	3049	4001	3238	2813	1273	2050	1899	1069	4073	2319	2305	2450	3980	2749	3015	1857	2501	3467	2477	1496	2931	2343	2359	2007	1426	567	1645	5346	2413	1630
GCLC	1642	1825	2043	1246	1060	1685	3430	646	2035	2911	1222	1458	2095	1857	1055	1045	1592	1429	742	852	2326	2367	2534	1159	1207	744	1438	3001	1967	629	1885	2695	1900	2158	1007	1653	2231	2358	779	2934	1866	870	947	1004	227	513	1787	1606	829
NFYA	1287	1186	1215	838	902	1186	1631	223	2152	1885	711	740	1506	1450	411	1657	1302	800	625	622	1653	1312	871	580	1983	1353	1583	2029	1082	967	1845	1892	2324	2368	839	1832	1533	1756	358	2085	1309	629	545	518	174	549	1756	1356	469
STPG1	499	508	365	633	246	461	612	100	762	1537	200	92	698	754	149	133	584	747	171	203	929	779	1265	221	393	610	513	779	662	135	408	317	463	613	206	449	501	541	147	348	927	276	176	225	177	182	414	344	152
NIPAL3	2394	2419	1467	2228	838	2513	2207	325	2878	4954	953	528	2520	3060	612	630	2373	2543	732	552	1467	2421	4865	890	3580	3089	1526	1893	2018	519	3011	792	1329	2387	1096	2577	1994	1770	601	1870	2819	1662	914	887	478	997	2321	1625	765
LAS1L	1897	1757	1005	891	2085	4014	2513	506	6807	2167	923	1362	2853	1918	968	547	3882	1819	1381	1080	3205	2617	1364	1694	1167	1926	932	4559	5200	682	2371	4978	2234	2967	1720	1935	2836	3620	1023	5991	1165	1255	1324	1225	597	3273	2638	2835	1196
ENPP4	1270	1071	897	1636	781	1246	1880	413	1059	2115	1060	1060	1619	1595	134	3145	2206	741	290	480	1325	1313	1696	551	1696	943	2115	1234	1158	428	1602	850	880	1770	961	1635	1196	856	430	1603	1800	460	180	607	65	207	1236	1597	734
SEMA3F	2045	3615	491	853	774	4260	2844	374	1261	1027	471	541	1371	1464	571	300	2850	975	778	445	837	5412	1351	1618	1349	2298	434	1230	3861	256	4736	1277	3507	3025	1984	2802	4217	2631	1335	1345	1247	4286	1516	807	2004	1130	1966	908	558
CFTR	13561	1828	827	6750	8987	11541	14146	2619	284	13644	6597	7690	29586	11990	3264	4549	9266	9005	3522	634	20828	4810	3333	3218	20	11	56	13027	11119	3235	13168	4995	425	9909	3545	13273	2217	4023	1866	18837	10305	6827	1606	6540	735	5980	1678	10380	6341
ANKIB1	2171	2441	1536	1642	2004	2125	2430	438	3306	3129	1153	1382	3184	2458	717	823	2828	2765	798	799	2744	2418	2832	854	4635	2023	5100	2783	2610	908	2669	1610	1746	3460	1463	3706	3252	2107	463	3851	2400	687	988	957	280	593	1817	2564	1186
CYP51A1	178	192	251	74	280	199	224	83	209	317	82	106	242	177	244	116	134	307	172	524	249	229	239	706	306	115	47	353	379	177	113	30	94	174	99	341	252	119	147	443	155	484	66	119	71	168	288	178	122
KRIT1	201	221	135	154	269	243	280	70	617	313	152	157	365	214	105	133	218	358	136	89	430	310	239	82	299	124	655	290	255	111	220	210	249	453	151	373	208	212	65	358	209	111	165	166	36	80	177	236	120
RAD52	343	401	164	348	269	865	513	83	725	887	126	279	356	483	86	293	296	344	192	142	907	660	326	184	359	293	356	625	615	140	324	281	324	822	202	565	396	1617	67	735	1095	191	138	215	136	293	357	289	108
MYH16	14	15	3	3	19	9	9	1	46	6	6	2	14	5	0	2	5	44	5	0	16	22	3	5	19	12	36	4	8	1	11	11	12	41	1	18	16	9	4	50	4	2	1	2	2	19	21	21	6
BAD	349	409	360	726	570	447	337	275	952	880	530	285	349	601	339	525	297	309	651	538	529	495	692	189	439	588	31	437	611	378	307	386	352	379	283	303	386	241	369	268	684	551	343	471	416	513	424	289	473
LAP3	4872	5841	4299	3126	2437	4069	3723	751	6089	6319	2096	1934	7612	4424	1700	1670	7139	4211	1673	5608	3889	5904	5349	2135	6001	5995	1392	5053	3665	3114	7744	4499	3339	3585	6209	3138	14939	3446	2820	4280	3243	3539	5584	2072	755	1815	3695	7578	2263
CD99	14427	7785	3740	6856	6690	7484	6752	3092	3456	13024	2894	3508	6952	10261	3932	3527	10219	3052	4682	5235	10836	8074	11449	4384	6137	16623	7422	4024	6613	2238	12260	6910	5310	5675	8274	5871	19461	5895	2823	5710	8343	7424	9243	5250	2522	4272	10789	8224	3962
CD99	0	0	0	0	0	0	0	0	0	0	0	0	0	0	0	0	0	0	0	0	0	0	0	0	0	0	0	0	0	0	0	0	0	0	0	0	0	0	0	0	0	0	0	0	0	0	0	0	0
HS3ST1	904	703	478	459	316	559	451	234	876	754	238	283	637	463	133	271	517	3033	305	366	197	580	325	263	909	823	650	266	696	157	440	627	445	1010	498	882	2696	323	297	496	316	254	212	323	249	495	861	499	272
AOC1	6407	4570	7295	24059	12163	6942	10175	2184	8495	65058	9469	3206	17141	38091	3176	1636	8090	33856	4957	50	6868	6258	109176	10376	6540	8780	694	9215	15946	1117	7575	5788	7354	24146	6977	13064	1512	4962	1345	11242	38123	9701	3791	7300	8765	9190	3392	15280	7373
WNT16	9	0	1	7	3	1	11	5	6	9	1	3	3	12	3	1	11	3	0	29	32	7	18	4	0	2	5	1	8	0	8	7	1	3	16	1	2	31	0	3	11	2	2	1	0	2	1	5	0
HECW1	159	18	12	11	11	34	45	3	18	21	5	4	117	13	15	6	41	13	19	7	16	84	26	33	406	207	605	45	33	17	106	13	4	4	61	25	215	55	18	81	20	12	17	49	9	6	23	60	0
MAD1L1	22	18	1	10	3	7	4	4	8	24	3	5	10	33	9	3	51	11	6	8	12	33	9	3	30	18	113	8	16	2	14	15	13	13	17	8	30	21	124	14	20	4	7	13	7	1	12	18	3
LASP1	15094	15408	14034	13593	6391	14691	10656	2096	24300	34798	4741	5027	22449	19418	4440	4211	14898	12400	5613	7328	44461	14370	51054	9613	10063	18312	6032	17494	22623	2845	14589	11782	15089	17056	9569	18986	23121	15039	4356	21029	19352	7611	5724	5859	4418	16004	17566	11313	4235
SNX11	925	1062	1801	1544	659	1295	875	245	2138	2138	687	431	1099	1402	294	1059	1128	1121	700	597	863	898	1211	453	808	1183	429	1176	1486	1266	826	924	869	1223	949	1141	1688	868	915	1061	1484	539	408	585	209	497	1104	934	432
TMEM176A	6004	1446	1026	7682	5642	19736	9712	4095	6240	14180	8691	4107	11969	7608	7414	7120	15548	2243	8821	861	27445	2032	28873	8851	1628	4085	1108	2267	9487	5306	12148	2035	4783	2260	3540	17752	8439	8570	959	4662	9615	8290	9468	9164	2075	6098	473	6299	2414
M6PR	4539	2810	1990	1850	2601	3319	2652	572	2692	3607	1406	1443	3853	3638	1080	1140	4722	3508	1590	1080	4452	3401	2420	2519	2823	2695	1949	3762	3333	1535	3433	2823	1497	3443	2324	2605	6700	3092	1875	6057	2792	2183	1556	1554	499	2327	2278	3213	1818
KLHL13	154	107	22	260	49	98	307	4	15	392	224	40	44	241	18	28	34	31	172	363	9	1192	594	17	150	74	290	17	69	22	1218	60	78	375	69	20	143	26	24	142	318	29	83	34	12	402	310	168	640
CYP26B1	123	105	386	60	24	49	28	9	13	664	21	8	161	227	33	7	119	19	61	154	24	14	430	45	39	123	274	15	15	18	162	83	322	73	56	72	728	29	8	267	287	31	50	35	50	17	106	183	14
ICA1	2177	3496	1186	1384	1824	2583	3726	673	4906	2433	2322	1443	2323	1258	426	1530	2191	2647	1648	1144	498	2249	1113	1092	2924	2901	1773	2814	3825	2118	2174	1754	2873	6331	1188	6330	1163	2311	709	3815	1442	1016	1044	1326	434	1803	2752	2546	1603
DBNDD1	745	1620	216	219	458	918	1586	337	2935	202	361	510	1145	274	412	52	631	1635	1810	892	3409	3811	175	1257	849	1874	284	746	778	228	1545	819	1170	1357	702	1857	608	840	448	1021	136	388	306	855	352	426	372	451	350
ALS2	1074	1209	780	368	531	546	878	119	591	905	252	461	1049	812	199	234	953	951	289	438	1009	1035	1680	302	1814	1121	1688	771	1005	274	1119	1230	1066	1393	708	1578	2057	895	234	902	752	170	531	274	132	341	1036	1150	276
CASP10	2202	1981	1177	1957	445	1172	1011	194	1585	3830	833	672	1230	2240	435	962	1441	1493	419	1503	1286	1128	2117	724	1734	1169	1473	1297	2065	553	1487	2051	1192	1720	976	1705	2613	1289	897	1133	2927	870	1995	1081	562	573	1686	2100	676
CFLAR	4562	3919	1186	2723	1247	1796	3380	444	3287	7120	1319	1915	4360	5175	596	1459	3459	3099	937	1392	5038	4330	6321	1564	4895	3250	11071	3352	4073	2076	4615	4071	2487	4535	2515	5895	7508	2874	1369	4005	5896	1612	1857	1901	678	1074	3584	5066	1027
TFPI	1539	147	258	589	146	353	233	115	610	993	288	353	503	820	287	237	565	1289	139	202	222	296	2390	115	1996	1300	4497	191	299	707	952	1614	380	199	338	1824	1883	299	105	987	747	544	427	223	68	100	1697	1210	123
NDUFAF7	357	395	260	338	336	484	679	143	837	631	304	410	519	485	147	352	682	478	278	273	1041	913	422	219	552	375	727	1125	671	428	463	1108	564	827	319	921	519	597	411	536	416	234	265	340	88	165	571	589	176
RBM5	2027	2252	1347	1405	1033	2466	3719	429	3870	3818	1083	1534	2139	2917	434	1009	2079	1649	930	1007	2552	4113	2362	1214	2560	2045	4411	2119	2421	860	2420	1131	2617	5947	1850	3110	2945	3428	876	1891	3981	1260	1451	1405	813	1525	2713	2101	565
MTMR7	15	29	8	46	11	9	31	21	99	64	22	27	55	69	10	20	20	44	6	6	11	50	89	4	81	27	261	38	51	21	22	22	50	29	18	29	40	11	3	22	59	8	3	19	0	6	51	42	6
SLC7A2	2019	27	22	195	34	240	45	18	124	344	163	468	81	663	161	44	107	580	15	23	43	68	366	25	1108	575	1833	14	55	51	432	151	300	139	90	252	900	77	34	91	426	27	55	33	24	647	694	265	225
ARF5	3518	3309	2810	4716	5461	5700	3939	1191	12404	6429	3385	1795	4811	4284	3029	3150	3432	4470	4198	3143	8902	4659	5756	4260	1935	4327	234	6313	5043	3654	3807	5415	4943	6350	2871	4681	4112	4150	4305	6956	4164	2988	2641	3458	1701	4745	3741	3692	2581
SARM1	291	218	142	158	83	180	372	24	273	450	79	125	291	309	47	94	172	147	191	115	598	749	397	192	235	257	353	234	240	63	249	51	69	521	179	642	197	263	57	266	330	163	82	130	134	377	51	194	74
POLDIP2	5202	4797	2891	4418	3447	5940	7074	1213	15666	8019	2237	2669	7958	5561	1921	2726	5393	6345	4191	3341	12794	7176	6335	4149	2506	4300	762	9030	6426	3231	5521	10384	5493	7110	4281	6865	6569	5534	3569	7284	4710	3698	2566	2472	1803	8558	6461	4939	2883
PLXND1	8075	13426	1459	1323	649	3521	1485	440	2369	3363	309	578	3358	2940	691	389	3353	514	961	1671	1860	8054	1913	1743	7478	10991	3612	1539	1948	398	4081	2200	2249	3421	4622	1344	12136	3896	503	3395	2858	1492	3737	744	1087	1300	3119	3130	557
AK2	7013	5153	3056	5091	3955	7403	7912	1623	11185	9405	2512	3241	8642	6493	2481	5517	8377	6586	3408	3627	9687	9504	10451	2541	4051	4753	4404	8398	5557	4928	6361	7916	6090	7389	4197	6382	5414	5639	5061	5607	6104	4981	3190	2897	1301	2736	7309	4658	2339
CD38	213	513	95	188	47	119	134	28	98	707	137	188	104	1070	52	26	291	22	110	137	50	428	347	95	300	205	1025	39	139	79	475	85	23	15	668	14	1405	36	61	71	588	142	300	340	42	20	130	337	268
FKBP4	4424	4162	5312	4016	7309	26868	6183	2354	14728	6808	3813	3703	9578	6179	4134	5074	6639	9595	4222	4371	17175	7835	4790	3757	4496	5848	969	8377	7171	3652	4828	10684	5197	8199	5042	6558	9664	21824	3180	15588	5114	6038	4336	3165	1650	6007	7807	6684	4786
KDM1A	6180	4872	3547	2361	3890	6019	9588	1113	12867	4807	1910	1535	6817	3868	1647	2456	5516	3115	2538	3226	6170	7616	3188	2074	5716	4765	2314	6544	4434	3635	6219	4570	5860	7728	4239	6215	5243	7656	2946	5348	3113	3533	3109	2931	1103	4132	6024	3476	1932
RBM6	2773	1942	1109	1067	1394	2855	4996	500	6843	2954	847	2167	3169	3711	477	738	2328	2101	818	796	4632	4720	3397	1085	2475	2531	4237	4409	3777	361	2967	3022	3483	8564	2193	3597	3452	5117	541	2533	2882	1019	1705	1254	1221	1440	3528	2955	664
CAMKK1	753	1129	82	258	310	362	1318	118	1577	438	174	279	713	411	220	256	412	784	323	310	1711	2045	348	447	475	799	264	750	1288	125	344	592	539	2309	661	1908	439	743	329	709	475	329	187	191	188	671	1100	865	197
RECQL	1233	608	571	317	419	944	591	113	410	921	386	310	888	775	295	313	1308	577	257	463	575	540	540	316	2288	1148	1051	1305	798	609	1095	469	249	538	460	451	2427	792	340	1387	480	330	413	253	30	226	526	743	238
VPS50	697	1211	789	898	1060	1010	1061	216	1483	1859	667	518	1365	1296	468	523	1183	1428	450	492	1458	1625	944	395	1829	855	1516	1944	1266	742	969	586	824	1280	1229	1860	915	1043	411	1894	1219	426	436	544	77	220	708	1370	611
HSPB6	526	3	15	176	67	52	24	12	1000	302	40	13	92	213	99	175	30	12	57	35	14	32	2645	84	2	22	47	217	85	14	355	14	5	1	25	213	379	6	13	103	222	53	44	158	12	23	8	315	20
ARHGAP33	252	373	157	90	180	547	318	46	1103	371	111	165	401	289	85	171	242	149	126	61	797	1275	102	175	109	306	229	366	547	26	411	183	276	765	186	334	252	590	64	444	464	434	146	190	283	477	400	294	56
NDUFAB1	2129	2247	2091	3287	2195	2720	3306	1388	5863	4154	2079	1750	3328	2772	1854	5059	2877	2837	1944	2499	7154	3297	4491	2057	1710	2191	487	8417	4653	4077	2525	4589	2084	2849	2255	2181	2291	2815	3945	4081	2827	2684	1358	1946	530	1453	3765	2246	1458
PDK4	1062	218	717	2450	438	2448	380	73	125	3741	382	311	1149	3817	143	310	867	329	138	51	950	1045	14552	480	257	189	544	253	1008	277	933	354	212	428	845	660	4611	740	42	224	7673	216	300	396	16	101	58	4437	592
SLC22A16	17	3	6	3	3	3	0	0	4	18	0	1	4	5	0	0	12	0	0	14	2	18	4	5	3	6	28	4	0	11	4	4	0	2	1	1	31	38	0	1	8	5	1	5	0	3	0	4	0
ZMYND10	29	31	11	13	10	18	5	4	19	19	5	7	6	20	2	8	46	13	8	5	24	49	8	13	102	152	45	17	10	17	5	29	20	53	11	9	24	12	18	6	24	10	9	2	7	9	24	10	7
ABCB5	82	0	0	7	1	0	0	0	0	65	0	0	2	21	2	2	0	0	0	0	5	0	5	1	4	4	36	22	0	2	23	2	0	0	6	0	10	3	2	1	8	1	1	1	4	0	1	33	0
ARX	5	85	2	15	0	3	3	6	2	48	5	4	6	79	26	16	6	70	0	99	0	146	48	12	65	106	78	12	1	3	1	11	174	190	0	1	5	15	3	4	39	1	10	4	58	57	41	12	19
SLC25A13	2044	737	1058	1239	1292	1728	1907	456	3073	3553	1133	1062	2754	2107	1381	698	1752	2609	764	395	2650	1194	2030	1165	1264	928	1156	2442	746	521	1400	1297	1270	1917	938	2852	1667	1349	713	3923	2055	1343	754	995	305	721	998	1974	1009
ST7	952	936	707	443	1137	1134	852	299	1628	683	547	463	1178	618	450	515	812	1083	567	487	860	989	880	460	692	972	1179	1120	872	299	828	1344	878	1262	460	595	1030	793	465	1558	561	306	516	493	179	687	1356	1259	481
CDC27	2775	2333	3341	1199	1209	2059	2562	454	3065	2221	1314	1266	2958	1981	719	1279	2610	2085	876	1174	3003	2437	1947	546	5161	2512	6795	2812	1994	1070	2389	2595	1918	2402	1475	3722	4399	1859	560	2739	1580	781	1011	743	133	393	2534	2097	823
SLC4A1	4	0	0	0	1	2	0	0	0	1	1	0	0	2	0	1	0	0	0	0	0	1	21	2	9	3	2	0	3	0	2	0	0	9	1	0	3	1	4	1	0	1	0	0	2	0	0	0	0
CALCR	4	4	0	3	9	0	13	0	0	12	2	1	1	3	3	4	3	1	0	1	0	26	10	5	28	8	17	13	4	15	4	2	5	1	4	11	5	18	2	7	9	0	0	0	3	0	5	14	8
HCCS	1099	1170	856	1848	1887	1650	1462	545	1946	2849	1193	1240	1714	1572	931	882	3429	1823	612	658	2448	911	2224	908	974	1081	783	2544	2376	1340	1326	2157	901	1661	808	1151	1990	1275	1229	1133	1730	1039	725	1000	204	719	1416	2050	1348
DVL2	1336	1981	618	1061	749	1131	1867	310	2436	2107	476	727	1213	1539	526	242	781	1004	641	1156	1523	3342	1357	787	1043	1452	533	872	1577	393	1020	997	902	1884	1481	2347	1369	1031	493	1410	1431	1051	375	506	459	1042	1350	1080	400
PRSS22	719	828	640	88	456	1922	1161	539	698	20	457	206	1001	90	197	272	800	3323	317	126	155	2539	16	406	225	722	357	1538	807	509	627	2194	1947	1900	311	2052	6988	469	465	264	51	204	1172	308	216	1496	1585	633	208
UPF1	7846	8145	3925	3745	5720	6752	7222	1314	14893	11842	2270	2826	10308	8178	2390	1302	6453	7262	5518	2305	9359	13302	6800	4330	6818	7771	1821	10058	9443	740	7248	7226	7182	9703	6496	9627	10412	7042	1420	10950	6803	4543	3334	2723	2685	6516	7488	7368	3316
SKAP2	1773	2033	1692	3018	2178	1810	2392	311	2657	6206	1094	863	4359	3592	784	1231	2129	3126	884	880	1580	1879	4490	724	1067	903	2755	2352	3046	2124	2042	941	964	3117	1751	3480	2559	1917	617	3178	2883	455	479	1187	141	461	247	2320	1097
SLC25A5	19349	18680	11752	28258	42421	36992	22360	11657	25603	60103	20773	22597	23851	27363	20231	29417	32441	27766	11825	17147	19508	15761	70477	22797	13401	19107	2741	39035	33918	26613	19966	28433	17351	22937	11004	11167	18990	30983	30105	45779	31297	25171	12457	16153	5622	27702	26851	28007	35582
MCUB	674	914	672	513	264	394	214	56	1258	488	459	193	221	698	197	474	584	696	482	1704	586	1655	417	233	810	807	865	877	303	1111	522	375	404	640	790	339	1617	458	1152	520	346	687	547	459	67	249	772	867	261
HOXA11	465	1017	185	173	1193	477	779	93	1473	557	331	241	1891	204	134	462	308	591	619	388	924	846	24	445	199	333	155	1432	763	242	841	59	1621	940	222	1534	457	1009	331	226	171	119	254	430	114	447	1519	560	175
POLR2J	1168	1300	398	1674	1514	1826	1468	416	6245	2335	633	464	2581	1642	621	1190	1636	2639	1064	628	2920	1169	1598	1256	622	1240	119	2207	2125	774	1410	3179	1638	2144	1084	2136	1406	1399	884	2900	1431	857	709	801	445	1538	1760	1657	898
DHX33	2020	1666	511	502	759	975	2179	213	1886	1315	427	1088	1172	1051	345	163	770	1109	602	764	1241	2449	726	688	1142	954	1025	1345	1620	179	1263	1707	1883	2379	1096	2237	1268	910	408	1916	889	642	511	325	252	805	1168	1366	426
MEOX1	346	73	23	134	17	94	20	8	24	63	17	16	162	179	32	0	58	10	70	15	22	24	338	64	70	77	49	20	77	22	278	25	11	17	44	37	280	25	7	107	103	40	45	44	5	11	47	289	11
THSD7A	238	33	14	45	18	51	35	3	11	162	31	18	106	134	10	4	84	10	16	35	35	111	90	30	482	204	1278	14	50	15	261	36	13	11	113	25	431	78	3	51	92	13	42	15	2	13	44	327	10
LIG3	1613	1413	885	571	963	1308	1462	212	3575	1353	442	643	2348	1287	356	688	2023	1030	997	402	2340	2949	1024	849	1726	1142	1043	2196	2616	337	1778	1891	1572	1836	1161	2177	1622	1576	802	2872	1153	796	674	622	266	1995	1469	962	512
RPAP3	1770	1183	699	745	1148	1756	1774	586	1965	1259	902	876	1918	1270	501	571	1680	1568	470	573	1954	1631	992	279	1236	1303	1182	2107	1584	551	1292	1418	1192	1708	967	1407	2030	1314	475	1761	722	389	693	383	69	378	1599	1543	777
ACSM3	1020	764	428	688	233	288	1564	106	1628	2251	947	424	283	1440	149	134	808	1102	226	16	1823	1623	334	291	262	201	174	2292	759	523	422	536	82	725	830	232	81	632	582	666	1175	722	165	442	101	679	806	527	588
REXO5	185	396	253	152	67	219	201	58	431	257	165	97	206	149	183	203	213	180	88	268	759	271	161	127	223	215	130	565	313	194	219	211	462	420	228	236	190	874	147	239	128	180	86	160	25	129	310	110	57
CIAPIN1	2319	1872	1547	1500	1570	2524	2910	1106	5683	2423	1405	1081	2963	2038	1182	2216	2960	2137	1739	1511	4964	2369	2200	1618	1556	2247	465	6274	2182	2326	2384	3241	2582	3073	1988	2308	2858	2671	2646	3409	1927	1416	2007	1251	515	1228	2618	2003	1133
SPPL2B	2204	3028	880	1564	1556	4535	3699	455	12657	4652	1106	1741	3403	3475	599	985	2180	2773	2589	884	9314	6289	4834	2315	898	2180	384	4328	4373	506	2437	3454	3944	8069	1663	4819	2106	4368	634	2653	4795	2741	1608	1347	2458	6239	3454	1679	843
FAM214B	971	956	393	1254	477	886	952	231	1284	2083	479	338	1696	1368	168	120	904	1711	258	205	914	880	2297	620	976	1540	899	1443	1356	196	1345	1433	1379	1903	749	444	2412	527	403	657	1669	345	351	423	806	322	812	1777	245
COPZ2	661	135	85	231	40	205	117	42	303	246	61	41	310	226	93	65	298	134	97	78	141	224	399	107	741	1100	649	76	88	358	518	181	236	73	370	77	1570	100	189	287	205	91	142	69	24	66	157	363	44
PRKAR2B	332	262	151	935	79	198	81	82	49	1262	199	127	326	986	50	35	259	103	99	882	65	56	1351	88	1182	824	906	58	130	199	514	104	165	88	669	78	1055	144	239	227	962	62	203	151	29	16	456	450	357
MSL3	1066	1116	623	1016	1191	1097	1400	390	1854	1513	672	1213	1340	1310	510	497	2556	999	484	510	2252	1465	1005	541	1147	1449	1921	2339	2102	1166	1329	1307	1075	1689	1036	960	1800	1374	449	1003	1292	444	650	856	221	698	1955	1369	792
CREBBP	5912	5699	2212	2248	2032	4153	4068	677	7858	8890	1411	1831	5716	6768	1141	856	3763	2399	1838	1421	6417	6704	6417	2888	4956	5127	6084	3166	5058	422	5559	2718	2804	5209	2737	5836	7432	5493	944	7869	4839	1961	1939	1735	1575	1754	4160	4081	1042
TSPOAP1	243	965	159	266	169	588	1944	427	3327	527	62	359	544	700	16	34	447	339	243	22	345	6837	413	174	233	285	456	266	275	55	369	359	177	1232	773	1145	266	217	46	184	580	60	70	1278	89	568	355	393	38
MPO	8	3	6	3	2	17	9	0	22	6	10	4	27	9	0	10	25	16	3	5	4	21	7	12	9	21	11	30	3	7	17	51	1	5	12	22	42	1	6	25	7	6	8	9	0	10	3	24	2
PON1	23	0	1	8	0	8	9	0	0	6	2	12	0	11	2	6	2	132	0	1	1	6	55	10	9	0	6	1	7	0	5	2	76	26	2	3	3	38	0	6	13	3	20	4	0	26	360	0	0
GCFC2	595	506	363	320	256	362	956	196	768	694	326	381	681	595	206	338	412	391	274	317	602	1090	526	138	846	360	1519	830	378	327	467	826	483	763	359	870	658	647	257	538	503	151	271	269	26	108	800	656	182
WDR54	745	326	363	188	185	463	505	85	1522	328	281	80	278	282	69	169	561	224	242	428	710	294	270	236	753	1364	94	326	241	451	329	670	562	669	587	458	526	578	245	407	258	448	267	186	268	659	399	225	84
CROT	495	382	164	721	632	405	679	99	480	2383	550	373	888	799	169	249	498	921	187	34	1055	485	3754	324	384	278	602	745	697	211	507	360	87	1101	282	1277	941	431	144	1072	1480	305	294	405	58	281	42	1373	654
ABCB4	136	24	73	76	20	30	110	14	44	119	38	28	71	177	27	7	80	155	20	8	49	21	91	17	166	127	99	22	64	43	93	24	8	125	48	96	143	59	9	54	92	31	92	37	8	30	17	50	23
KMT2E	4231	3861	1266	3206	1821	3001	5199	521	4123	8646	1369	1800	4464	5917	673	700	3152	2789	1233	788	3371	4561	4536	1594	4387	2775	10819	3310	3030	424	5053	3214	2914	5036	2181	4913	4123	2288	631	6339	5224	1128	1487	1532	785	1283	2632	4768	1105
RHBDD2	3348	3188	2073	2731	3041	4691	2759	841	8913	4282	1346	1007	4525	3352	1590	1521	2443	4881	2056	1869	4660	2151	6278	2230	1790	4757	872	3622	2914	1152	2745	6764	2928	3707	2293	4092	3916	2174	1604	4535	2908	1554	2106	2126	1093	3067	3933	3062	1372
SOX8	180	6	11	92	8	14	7	80	33	78	10	50	329	274	88	5	7	253	5	483	7	6	93	12	295	448	85	6	35	19	290	171	38	566	11	917	207	17	199	73	205	21	9	15	2	7	166	284	28
IBTK	4369	4245	2283	1881	1717	1758	4580	463	2817	3817	2071	1482	4172	3840	793	833	3943	3040	642	1583	2700	6252	3326	929	9562	4449	8628	3430	2760	1214	3491	2877	6283	6225	2265	2654	4869	2605	1019	3356	3076	853	1032	1023	298	658	4531	2454	1350
ZNF195	1192	1060	460	780	1049	1183	2195	355	3869	1268	687	1265	1694	1002	298	967	1173	1438	447	377	1854	1930	919	336	1111	647	2428	1486	1541	1252	1291	1960	1932	2935	632	1567	805	1884	538	936	1178	435	600	583	181	475	1644	1208	414
MYCBP2	2369	1861	1182	658	1067	1463	1824	318	1516	2262	595	906	3064	3557	514	852	2310	1667	913	969	1429	3551	1716	1872	8464	2640	6820	1836	3073	307	2127	1346	1136	1932	1694	3727	4599	2241	326	4120	1514	573	2035	718	213	506	1674	2792	562
FBXL3	1163	1161	943	2295	1026	1708	1278	602	1265	4684	1414	983	1878	2145	863	1628	2266	1261	773	794	1360	1866	3559	616	3021	1491	3278	1404	2058	2127	953	771	1027	1548	860	2021	2124	2057	381	1709	2266	449	823	791	60	169	1594	2020	551
ITGAL	703	985	130	674	128	274	311	63	233	1287	152	242	295	2622	92	36	770	120	153	491	186	1433	561	153	642	1042	844	194	290	104	1261	342	113	102	1393	95	3060	245	87	332	982	310	617	450	157	172	229	1012	196
PDK2	737	1598	1355	2065	501	1260	754	217	2060	3543	514	518	2262	2079	399	801	1366	397	703	378	1972	1892	5640	795	571	1194	133	681	1413	429	884	329	647	1180	601	1679	783	774	317	960	1951	897	351	710	225	495	413	911	264
ITGA3	7157	6011	3948	6031	2121	3980	7010	1097	7088	14733	2926	1524	11863	8747	1410	2085	5091	11801	1664	4079	15079	9834	17902	4168	8499	10629	1944	9555	7620	1227	4718	8666	3146	9836	3300	12305	17644	7008	1201	5502	8407	2027	2167	2499	5537	1958	8951	6321	1199
ZFX	901	967	588	1062	1234	1463	811	258	1725	1588	441	796	746	908	410	492	1778	708	292	607	1287	2352	2044	666	3324	914	3566	1066	1081	412	1443	739	668	1899	563	1141	1339	1274	275	671	1119	266	473	547	132	328	1684	1097	443
LAMP2	5859	4750	4580	4530	7927	10602	7160	1676	6899	9422	4444	6320	8580	6014	2223	2737	12198	6276	2163	2702	7751	4751	12374	2411	8008	5691	11069	10834	12909	4811	7627	7176	2756	6938	4473	5179	16930	8396	2806	10857	5253	2658	3990	4324	317	2627	5355	8276	5322
ITGA2B	23	9	3	7	4	31	4	0	8	5	6	8	14	4	6	32	10	17	8	5	2482	15	17	4	28	25	21	9	4	1	9	11	3	15	7	8	88	17	4	14	12	2	4	19	12	7	8	21	2
ASB4	34	6	48	3	10	94	13	5	13	3	2	2	7	6	0	5	15	48	0	0	409	2	24	47	4	1	14	4	14	1	7	10	6	24	13	5	1	53	3	4	6	10	2	12	0	4	13	4	4
GDE1	5299	4634	3029	5925	3370	3574	6028	1220	8255	9608	3094	1817	5832	6328	1313	3491	2685	3073	2197	1763	3772	4441	7161	2411	4853	5010	2181	10655	4414	5376	5029	3299	3725	5928	2709	4959	3966	5853	3450	5488	6481	1894	2585	3538	826	1702	4996	4214	2065
REX1BD	719	1259	973	918	2261	1109	1228	595	3796	1106	685	788	1135	705	375	1363	1502	1254	2820	1257	2769	2398	1299	1735	609	1100	93	2494	2398	1300	1041	1947	1156	2165	1220	1557	981	823	1183	1679	1001	2038	924	1121	742	4604	1279	733	1229
CRLF1	83	10	1	52	11	8	14	4	26	44	8	6	27	40	4	8	23	27	11	9	15	22	31	8	17	24	27	29	24	19	79	35	2	9	11	11	263	13	4	12	30	20	10	9	3	13	16	75	6
OSBPL7	644	2849	1053	1455	646	989	2344	196	1342	2978	552	453	1633	2159	175	426	916	1974	388	53	3756	2920	2657	993	299	573	274	2252	2423	170	1022	1525	3515	4892	587	2404	552	1537	485	973	3382	491	468	686	1750	781	1882	991	500
TMEM98	3805	3738	3092	8484	2779	3599	3626	863	10524	8183	1858	2242	4753	6919	1425	1955	3107	1820	3214	79	7216	2917	11888	2744	2179	3282	1175	2612	3940	3874	3063	1844	2315	4888	2661	5728	1648	3098	1327	5735	6874	2302	761	2560	473	3869	1507	3355	1329
YBX2	625	480	92	521	291	491	824	181	2578	2591	357	679	775	243	443	312	589	61	234	560	1578	1655	966	693	140	220	128	1512	1642	39	612	1878	1358	1730	204	555	223	498	310	608	1663	927	472	161	1268	164	572	246	167
KRT33A	0	0	0	0	0	1	0	0	0	0	0	0	0	0	0	0	0	0	0	0	0	0	0	0	0	0	0	0	0	0	0	0	0	0	0	0	2	1	0	0	0	0	0	0	0	0	0	0	0
MAP3K14	977	1164	514	562	286	564	437	102	1121	1199	142	265	846	1345	124	187	630	490	250	537	974	1224	1627	514	489	808	288	817	1425	90	961	1207	645	682	530	531	1083	621	173	1002	1010	342	270	314	226	522	723	784	116
ABCC8	27	35	10	21	6	6	33	6	11	84	2	3	10	162	1	6	10	8	1	0	2	9	178	17	72	75	49	0	11	5	4	8	24	120	28	26	28	30	6	18	63	5	0	8	6	31	40	23	0
CACNG3	0	0	0	0	0	0	0	0	0	0	0	0	0	0	0	0	0	0	0	0	0	0	0	0	0	1	0	0	0	0	0	2	0	0	0	0	1	0	0	0	0	1	0	0	0	0	0	0	0
TMEM132A	2963	548	1112	232	1006	1614	2716	339	7234	361	318	619	1432	641	245	235	1376	607	1363	454	679	1629	196	851	3356	5483	546	918	1208	640	2199	3108	679	1502	2496	1747	6873	851	449	2275	258	1150	722	516	452	2635	2844	1025	450
AP2B1	17665	16511	8008	8396	8869	8748	15659	1748	17811	19937	6628	6067	15632	15592	3631	8169	12160	10677	6505	1025	13846	29273	8432	6571	9119	8819	7962	26738	18096	6010	14402	14574	14343	21804	11375	17640	18086	7541	8118	14612	9849	6210	5860	4872	2492	14096	19422	12479	5788
TAC1	257	2	6	41	24	71	53	10	91	67	24	21	53	37	2	542	19	330	62	2	48	0	180	301	0	0	17	11	373	164	409	29	9	4	0	655	1	315	4	11	46	6	4	8	2	6	6	134	2
ZNF263	1192	1545	785	974	1059	1988	1570	569	3746	1708	618	895	1768	1065	517	650	1842	1480	1007	808	2334	2356	1086	906	1592	1397	595	1643	2884	578	1651	2182	1296	1980	1039	1432	1566	1975	501	2704	1107	697	923	853	321	977	1948	1254	713
CX3CL1	3478	2178	222	460	286	505	1961	85	1383	749	388	515	572	688	294	101	817	1212	285	145	1632	541	1075	235	437	1557	366	466	882	321	1052	5971	195	1097	1118	2151	6302	607	703	637	677	230	868	227	244	586	1270	1134	432
SPATA20	4226	4003	1150	2982	2396	2750	4996	458	11283	3156	952	1463	1968	3385	164	435	940	2588	1316	647	1988	2987	2251	1503	1166	1664	302	2609	2352	500	2223	3663	2163	7415	3065	2922	1191	1233	732	2337	3950	1672	961	1599	2429	3677	1290	2719	1257
CACNA1G	28	1	2	5	3	4	3	0	14	13	2	2	13	11	2	3	9	0	10	0	2	0	7	5	3	9	16	1	22	0	36	6	1	10	5	2	14	5	1	5	11	2	4	10	2	1	1	12	1
TNFRSF12A	2894	784	886	284	1243	2899	2288	834	7265	317	492	572	3172	278	897	1216	1507	2799	1015	1808	2953	2015	2388	1620	1939	2498	641	5015	2903	1356	2668	8718	1222	3629	501	2109	4071	1710	1379	4230	402	920	564	576	585	1262	3322	3244	362
DLX6	87	178	1	2	1	15	459	22	0	3	28	36	0	1	0	18	1	0	55	0	8	572	2	33	29	100	46	16	1	45	19	5	2	1	97	65	1	22	2	1	0	10	1	1	15	21	20	17	23
MAP3K9	1092	919	361	382	236	1079	836	73	1213	985	307	278	455	836	112	104	211	421	220	290	399	1046	672	243	1043	701	1069	298	360	27	360	611	757	804	229	802	1263	804	103	722	772	295	323	198	262	543	866	609	182
RALA	3160	3705	2757	3151	3897	4187	3885	1381	5197	6362	2923	1955	6053	3664	3356	1683	4575	5183	1892	1766	5226	4122	4064	2175	3722	4778	4229	4813	6445	2919	3669	4306	3068	4264	2740	5108	5064	3573	1442	5864	3036	1965	1954	1766	470	1464	4053	4484	2157
BAIAP2L1	3117	2987	2151	2492	4386	3966	4272	1103	10226	5196	2424	1662	7039	3496	1662	1501	2494	7426	1843	1745	4724	1922	2993	2637	2124	2779	1235	4301	6522	870	3552	2907	2767	9526	1352	4591	1728	3952	1303	6772	3646	1575	1554	2773	1758	3094	6017	4992	2252
KDM7A	3112	3021	1747	1579	2249	2770	4232	766	5816	4978	1679	1648	3984	3377	1190	839	3960	2493	649	845	4350	5471	3030	1395	6225	2129	9708	4453	4323	465	2383	1770	2311	4140	1639	3710	2647	4847	451	4791	3796	910	1077	1338	230	660	2539	4005	1023
ETV1	423	777	299	173	129	239	298	56	198	364	129	119	326	474	140	64	402	316	85	53	67	184	516	91	2493	1586	4217	127	163	174	616	142	413	204	316	225	1246	440	65	323	237	34	1105	85	34	96	527	301	128
AGK	1268	1008	540	631	1206	1730	2066	292	2827	1364	497	834	1539	942	542	372	1033	1497	614	551	2139	2066	634	481	890	710	1717	1345	1458	358	1277	1645	1219	1693	679	1883	1117	1220	356	2338	853	513	328	519	194	846	674	1345	735
ALDH3B1	1240	2371	464	1297	577	1258	1981	250	1763	1710	1890	399	2459	1699	879	534	1745	4498	451	175	6271	1618	5778	1182	2937	5535	1048	1523	2492	557	1597	1231	971	2558	931	1987	1846	1567	621	869	1269	1286	942	633	1499	950	1228	1600	627
TTC22	679	2307	676	3158	907	1205	874	303	2584	8924	711	822	1891	3632	481	298	1532	1060	977	1032	1315	2486	5977	722	324	372	240	1607	2087	200	746	585	788	2264	403	1444	1524	774	323	1204	4880	1088	832	1045	710	1008	1310	1051	617
PHTF2	1147	573	534	670	561	937	690	252	994	1034	474	371	893	780	343	401	1285	434	350	402	985	1361	421	213	1719	999	3653	637	488	691	954	643	391	669	598	768	2153	793	349	1380	807	252	411	388	24	223	714	1097	377
CCL26	25	143	12	18	20	51	13	1	12	9	16	5	14	22	6	7	112	15	11	11	38	10	11	10	47	32	0	9	2	35	15	74	124	82	58	10	144	3	16	24	14	16	20	5	5	29	411	35	16
FARP2	3752	4018	2191	2112	1775	2626	3898	480	3709	6256	1109	1646	2833	3875	766	1142	2098	2853	1382	1088	4037	4410	3140	1635	3881	1926	2964	4014	3219	464	3136	2716	3221	4904	1558	5653	4178	2906	663	4482	3508	1152	1305	1390	630	1337	5308	3269	942
USH1C	8810	9453	4396	7590	5012	4665	10202	1755	8816	15766	4472	3220	13861	8882	2962	4160	11525	9784	2804	1596	7661	4827	30386	6716	3445	4873	685	9103	10254	2028	5058	5257	7452	18477	1187	12124	2544	7749	2977	7289	8796	3869	3228	2921	4115	4741	5965	6118	3341
GGCT	1237	947	610	521	1511	1772	2106	485	3963	1109	873	791	1554	744	972	680	1220	2888	1081	901	3773	1336	669	1077	821	830	658	2826	2899	1115	943	3158	2313	1658	698	1462	1096	1615	497	2680	539	910	1027	613	168	1055	2177	1175	1055
DBF4	688	889	281	429	718	1309	845	310	1536	677	529	491	792	568	535	813	814	975	514	475	1472	1334	313	235	1159	668	508	1308	931	629	801	1032	1103	818	683	1036	729	1482	416	1783	531	318	432	416	39	239	1380	991	506
TBXA2R	108	37	17	64	26	74	45	17	91	101	13	9	71	95	24	31	63	17	60	65	279	81	145	43	59	151	42	41	67	20	90	72	73	35	53	53	265	46	34	88	112	38	39	38	23	54	85	67	11
IFRD1	354	248	125	237	426	221	492	261	1645	404	372	433	505	239	119	252	314	470	136	112	932	589	572	162	425	272	2990	903	620	396	286	585	236	913	136	449	174	392	226	368	400	215	227	161	22	134	466	635	186
LGALS14	0	0	5	2	1	0	1	0	3	1	0	0	0	2	0	0	2	0	1	0	1	1	0	2	0	0	0	4	1	19	0	0	0	0	0	0	0	1	0	5	4	0	0	0	0	0	0	3	0
COX10	1542	1128	388	1063	726	481	1636	262	1306	2281	535	814	1156	1489	362	543	703	1243	444	810	933	1545	1814	436	781	864	584	1692	1395	317	772	888	1145	1723	791	1112	875	484	607	1147	1375	1137	270	391	275	700	1203	1210	522
GTF2IRD1	2652	2631	729	465	1817	4050	4145	1079	8333	1258	1222	1495	6967	790	879	1443	2865	2961	1862	723	6081	2012	1441	2961	952	1465	410	5308	5236	756	3018	3085	1574	4673	959	6647	1759	4779	1400	6705	646	1325	1998	1437	1191	2217	1628	3354	1021
PAF1	2944	2456	797	1456	1285	2150	2320	298	4376	3277	1150	655	2751	2932	629	674	2044	2126	777	1319	2239	3497	3255	1391	2042	4333	691	2808	2327	1073	2378	2937	2624	3807	2520	1758	4495	2827	1325	3025	1957	1571	1002	673	835	2600	3491	2574	817
VPS41	1889	2670	1808	1851	2395	2901	2334	626	3284	4161	1365	1146	3532	2463	800	765	2607	2586	1202	663	3024	2765	2764	1257	3586	2247	3286	1961	3736	1943	2523	1291	1437	2638	1715	3166	3068	1950	485	4366	2170	987	1055	1146	267	1174	1890	2621	1599
ARHGAP44	887	499	294	2432	418	833	2783	96	2358	6558	545	356	791	3542	26	117	38	162	337	153	42	99	260	151	434	419	359	2104	1039	143	311	200	39	1214	524	197	310	113	422	183	3395	944	51	490	241	451	253	877	287
ELAC2	3732	3640	1135	1967	1987	2263	4719	601	5125	4613	1237	1320	2924	3675	1032	988	2454	3903	1437	2560	3859	5521	2787	1513	3121	3583	611	3063	3772	847	2426	3777	4630	5250	3890	2465	3620	2805	2705	3633	2877	2643	1159	1134	1751	2875	4385	3214	1444
SCIN	410	394	373	2211	623	587	283	57	85	9722	670	449	971	3617	1187	330	651	3311	41	865	4113	161	17148	463	618	512	451	149	1649	173	312	481	786	775	148	222	384	477	17	170	3330	89	112	365	232	167	2351	1366	320
ARSD	1818	2542	1467	4218	3510	3695	4454	325	11665	4832	1907	1567	3575	3457	715	713	6529	2567	699	1038	3586	3752	4953	3192	2439	1965	784	2226	2117	1089	6636	3152	1992	7340	2848	3425	1766	2228	891	1091	2987	1175	2568	2131	1340	2741	2824	3026	1572
PNPLA4	513	611	481	1442	1739	705	768	343	4664	1086	410	641	779	770	285	502	1595	957	555	20	1531	1207	1795	838	342	402	227	1377	1054	1098	1039	1531	734	941	518	412	538	615	514	461	849	558	202	826	189	869	1337	687	696
MYH13	1	1	4	3	1	7	2	0	0	11	1	1	14	4	0	0	3	4	1	1	8	3	2	3	30	15	51	0	5	1	6	5	1	0	1	0	9	3	1	13	5	8	1	13	0	1	1	10	1
ADIPOR2	6460	4414	3429	4525	4391	10299	5091	1006	7790	9888	2550	2305	6418	6320	2138	1741	6345	9310	1699	2164	8232	5238	9897	2782	5186	4009	3302	6975	7559	1738	4044	7116	3659	6456	2321	3248	6542	15514	1562	7490	5988	2283	1705	2070	850	2688	6457	6312	2459
CDKL3	6	7	5	1	1	13	18	3	31	6	9	14	17	17	2	9	9	11	2	11	65	24	9	7	25	8	130	39	21	12	8	8	11	37	5	28	15	13	14	19	10	7	12	5	3	3	10	9	4
UPP2	2	2	0	1	2	1	1	0	3	3	0	2	6	1	1	1	2	1	0	1	3	4	4	0	3	0	9	4	1	1	3	0	0	8	1	0	2	0	1	6	2	0	3	1	0	0	2	1	1
PRSS21	2	283	8	204	11	43	5	0	0	147	8	2	3	165	5	4	30	2	4	4	67	12	15	1	4	9	0	1	830	8	6	5	64	1	542	2	397	4	70	2	58	4	24	222	6	5	2	18	615
MARK4	1194	1591	423	539	986	764	945	107	1826	1045	236	382	1055	892	180	283	765	851	547	543	1395	1286	1185	562	893	1967	645	928	1172	121	1283	1038	986	1609	834	1314	2272	992	246	1047	749	600	418	484	333	777	492	1086	525
PROM1	12437	6719	314	1738	244	4915	6411	1185	915	7862	2885	8138	6627	3924	836	2604	7888	4532	495	1519	194	1691	8609	393	5771	3700	2125	194	4583	303	6366	2781	5961	2969	2272	1046	6941	363	2084	2998	6589	288	3611	3786	433	1313	6741	1732	1547
CCDC124	2352	2214	1000	1358	1918	2444	2234	442	7560	2533	747	670	3169	2065	861	967	2752	2966	3316	1553	3420	3176	2046	1689	1308	4146	117	5221	3413	902	2070	5901	3207	3562	2589	1925	4456	2371	1499	4440	1572	2384	1313	980	1274	3843	3703	1962	1314
CEACAM21	16	33	20	75	3	59	43	9	41	98	14	24	28	148	15	13	51	9	16	12	15	43	43	24	68	96	51	13	18	25	56	28	7	16	83	32	139	53	5	41	108	22	41	42	11	27	23	72	20
PAFAH1B1	5424	4131	2131	3622	2575	2671	4535	813	3422	10191	2086	2615	4144	6168	1198	1140	3516	4037	1279	1927	3879	5581	9253	2161	8653	5373	13692	5245	4618	1290	3630	2462	2992	5374	3278	5083	6018	3433	2177	5106	5930	2719	1517	1463	640	1600	5367	5487	1689
NOS2	13077	4708	2568	1002	1055	1503	612	139	3861	1386	1308	98	552	1958	559	676	2599	2084	3100	410	440	3198	413	1595	1903	2273	46	1326	3055	45	1643	1327	346	992	2291	70	1228	367	381	1721	1232	386	10716	407	3106	5971	829	2985	1741
DNAH9	62	33	6	21	6	18	15	0	5	18	7	6	20	41	3	6	11	4	6	0	1	12	7	4	7	14	55	26	8	3	13	19	2	25	8	2	23	3	27	26	36	3	5	12	4	17	53	11	18
KIAA0100	6351	4169	3868	3627	2409	5167	6227	695	8491	8548	1887	2221	7462	7357	1345	1842	4411	3751	2650	2844	7297	8447	7935	4010	10103	6370	4039	5971	4133	1092	5149	3991	5779	7139	3707	9989	7932	4382	1759	7567	6078	3387	3029	2141	2262	6110	7230	4558	1977
SLC13A2	1607	30	71	3500	74	925	653	82	522	1264	101	179	602	3712	59	676	89	40	91	0	414	3	14751	205	0	4	14	146	856	196	18	294	76	141	22	76	4	39	46	121	2233	140	0	210	72	1651	6	155	75
GAS7	2476	681	210	900	199	673	291	126	368	2799	160	239	1877	1884	232	74	589	158	333	240	331	849	2892	366	2009	1946	3185	360	567	344	2207	539	114	112	1051	1050	3709	669	125	1013	2116	360	584	336	80	177	458	1619	93
TRAPPC6A	1056	1347	690	1375	790	1234	1652	178	5048	1835	590	253	1251	1291	456	754	1010	885	711	327	3329	2033	1029	801	415	1027	79	1974	1378	1036	1114	1246	1749	2240	1080	1425	581	2031	664	1195	1104	937	698	607	435	2001	502	583	318
MATK	112	124	15	175	24	43	39	8	20	415	25	29	53	268	56	13	226	11	37	98	31	1397	273	45	212	406	42	13	41	94	130	75	63	39	152	25	865	52	42	52	192	99	72	71	35	88	56	102	28
CEACAM7	742	2032	5712	51677	1771	6409	9969	1412	8445	277740	7979	634	13756	90729	35	64	1277	3981	2581	74	3825	1145	404	6519	128	109	142	18970	25502	4309	1139	118	101	2338	1164	50	267	936	211	5113	117512	6283	18	13777	2613	90	1916	29743	4041
CD79B	135	42	40	196	20	57	21	11	120	251	69	51	42	1763	5	14	84	5	46	13	34	51	75	34	52	73	10	10	57	35	139	24	7	14	116	9	190	30	31	23	140	61	52	68	44	25	30	221	65
SCN4A	10	4	2	16	5	2	5	0	35	14	0	4	5	37	0	2	8	0	2	0	15	5	29	2	8	7	17	7	8	1	15	0	1	5	18	7	124	9	5	3	25	1	0	7	1	8	2	32	0
ST7L	371	316	244	355	197	516	436	86	628	483	207	234	594	480	125	128	430	234	156	220	464	556	391	131	548	325	958	664	301	222	230	343	406	666	376	476	410	475	237	297	411	259	168	186	55	140	525	350	173
TKTL1	8	4	6	5	1	8	0	0	0	11	0	0	4	8	0	1	8	1	2	3	3	4	6	1	0	9	2	0	116	1	4	0	0	0	1	0	15	0	1	6	5	0	1	6	0	0	1	6	0
PAX6	16	8	29	7	2	129	15	4	1	28	79	12	4	54	12	4	3	33	0	1	71	14	37	3	0	1	10	9	2	9	6	7	1	16	2	4	80	146	10	7	32	1	29	4	119	67	1	21	5
RPUSD1	959	1528	563	954	1128	1533	1307	743	4826	1588	587	946	1942	1023	893	623	1558	1399	2208	1114	3766	3183	1277	1637	736	1803	66	1701	3376	414	1167	2997	1795	1996	1194	1461	1595	1822	835	3275	1067	1103	936	1063	1014	1617	2174	948	672
RHBDF1	1502	2100	1016	1220	977	2261	2465	622	6596	2081	627	840	3013	1392	455	552	2166	2289	1753	808	5991	2883	969	2142	1354	2390	601	1877	3597	592	1570	2113	2041	4798	812	3169	1949	2118	518	3316	1738	701	757	1268	889	2058	2146	1490	460
LUC7L	1238	1108	430	620	597	1210	2577	426	4711	1174	544	1417	1349	996	260	692	1046	1089	622	752	3113	2608	975	837	962	1139	3543	2347	3045	609	1065	2587	1907	4216	1263	2156	1827	1692	372	1879	1614	654	828	721	579	893	1635	1066	286
CACNA2D2	1198	1162	307	242	380	198	1487	40	159	744	193	176	68	884	24	173	45	49	50	134	116	1004	199	197	799	915	317	442	280	7	282	62	474	2232	430	108	77	465	18	468	560	149	10	72	105	672	49	256	207
BAIAP3	159	278	49	214	40	134	110	56	1166	684	112	115	257	397	40	7	291	308	159	22	997	938	721	84	282	505	109	238	278	45	109	302	33	696	170	509	117	368	39	95	650	259	37	96	142	179	92	90	20
TSR3	1119	1337	882	1041	817	1340	1113	491	3421	1946	706	701	1525	1215	701	555	1158	1330	1234	1190	3179	1904	1913	1286	821	1571	84	1468	2056	661	1024	2314	1523	1696	1084	1337	1532	1295	660	2173	1169	1336	877	917	804	1313	1337	978	773
PIGQ	1306	1306	806	876	721	1544	2002	344	3615	1647	486	433	1534	1188	277	335	897	1329	1103	718	4116	2218	974	1303	690	1723	212	1672	2302	349	872	2474	2555	2624	1338	1693	1347	1291	603	1796	1163	695	705	714	808	1687	1278	955	434
CRAMP1	577	992	300	321	265	700	997	141	1735	792	295	482	880	576	183	200	375	434	369	276	820	1385	585	443	460	584	430	585	949	99	629	642	664	1297	491	1203	693	909	138	1023	685	300	310	382	92	329	505	499	168
TEAD3	2076	2006	822	1537	710	1811	1999	371	4070	2480	446	776	3721	2139	500	530	1867	1242	804	964	2613	2115	3257	1391	1372	2656	850	2210	1918	327	2259	1626	3415	2800	1445	2687	3901	2285	362	3019	2429	601	751	758	717	762	2364	2352	369
SELE	1003	101	32	10	61	157	29	10	10	22	16	6	152	36	38	20	319	18	105	45	148	259	787	28	496	512	547	27	108	48	617	45	5	9	174	85	951	57	15	182	8	47	144	24	1	18	123	1123	19
DNAJC11	1976	2002	1031	1362	914	1519	2180	232	2352	3653	537	459	3139	2881	532	623	2055	1383	330	800	2426	3741	2011	1103	1417	1594	330	3284	2176	336	2162	1231	1584	2592	1913	2211	2083	1877	753	2012	2649	1717	741	693	793	709	2197	1497	717
FMO3	101	9	40	8	20	32	27	22	23	48	29	53	60	19	19	36	51	10	67	16	9	61	39	21	57	58	110	14	21	115	105	34	34	35	43	9	126	84	45	30	14	10	19	40	7	4	18	112	6
MYLIP	1190	1864	547	1543	729	2048	1921	281	2185	4052	1044	935	1287	1697	492	428	1918	658	550	277	1733	1226	2122	684	1691	1134	1557	1469	912	724	1911	972	1372	1394	907	2370	1464	1421	246	1611	1646	800	914	773	178	534	647	1149	529
NOX1	9017	2359	5012	6147	7873	12089	16515	4165	37349	6287	4578	6088	9677	5847	3860	5485	14859	9329	2412	647	11753	2036	453	3717	107	102	61	14053	12064	7440	9662	2952	5481	7611	368	3501	209	6959	6438	2435	4715	9295	575	5955	1706	8818	2075	12064	6378
E2F2	966	841	457	682	442	752	608	118	1497	1577	138	144	663	1391	256	257	512	399	544	1114	1845	2256	733	494	1085	872	101	1070	845	55	422	417	619	495	548	283	528	1061	326	1065	891	1033	446	400	254	489	1462	592	370
PSMB1	6481	6580	6291	5811	4892	8441	6983	2195	18080	7740	8968	3523	9530	5421	3618	12315	9850	4596	3679	6971	9853	7771	8472	5171	6022	7283	1954	12810	7120	11534	6642	7297	6109	9313	4902	5963	8249	9664	9475	11241	5099	8026	3908	3898	1179	5020	9319	4835	2698
SYN1	185	11	23	30	65	69	45	25	740	51	21	77	37	66	28	13	25	103	123	15	157	116	102	57	5	38	98	105	66	15	46	277	18	14	14	81	52	47	6	81	28	51	10	82	65	386	11	104	32
JARID2	1899	1118	540	560	653	1165	1923	172	2478	1597	324	720	1807	1291	139	173	1502	483	365	309	1505	1512	1374	559	1571	1157	2052	1478	1265	156	1829	961	1521	1523	932	1573	2168	1345	143	1900	1110	597	684	402	231	381	1428	990	360
CDKL5	474	394	310	160	267	320	480	36	351	589	130	322	404	348	59	35	581	423	146	97	164	529	201	54	2033	1073	5341	920	597	72	596	292	352	618	317	272	1387	353	49	412	330	138	146	165	19	105	206	420	333
CAMK1G	17	14	7	1	3	7	2	0	5	17	2	2	18	13	4	3	25	3	6	17	7	41	28	12	21	85	70	2	7	6	19	22	5	2	22	7	47	10	11	20	4	13	18	1	5	1	15	32	2
CDK11A	46	44	53	28	63	87	80	12	189	67	37	97	115	61	28	90	28	55	14	43	77	136	181	119	25	39	48	98	229	6	48	147	81	190	62	60	41	73	43	44	104	114	43	65	85	152	93	28	20
NADK	3999	5042	2248	3722	1824	5545	3773	691	6227	7772	1378	1431	5299	4897	1261	1341	3785	3457	996	1587	6976	7547	4812	2218	2623	3666	859	3864	3627	1086	3538	2393	2979	5113	3199	4453	3776	3199	1293	3349	5378	2646	2150	1855	1355	1903	3487	2744	1626
TFAP2B	0	0	0	0	2	0	0	0	0	0	0	0	0	0	0	0	0	0	0	0	0	0	0	0	0	0	0	0	3	0	1	2	0	0	0	0	0	1	1	0	0	1	0	0	0	0	0	0	0
TFAP2D	0	0	0	0	0	0	0	0	0	0	0	0	0	0	0	0	0	0	0	0	0	0	0	0	0	0	3	0	0	0	0	0	0	0	0	0	0	0	0	0	0	0	0	0	0	0	0	0	0
DLEC1	48	134	7	56	42	30	167	12	103	124	29	34	45	96	1	4	39	32	17	2	77	139	101	30	56	32	73	45	42	15	70	31	146	452	19	50	24	48	32	23	162	18	20	35	34	21	28	28	18
CYTH3	943	1252	539	1015	786	1680	833	192	1894	1822	340	314	1733	1513	332	173	1070	889	848	660	1426	2805	2890	333	1950	1922	1769	985	1373	423	1546	826	364	698	1089	1106	2222	1184	229	1739	1405	397	497	301	204	450	918	1131	335
ADAM22	190	214	90	211	163	127	235	16	413	580	82	144	131	385	26	19	208	150	81	137	22	667	282	46	426	236	1534	318	346	96	202	62	51	220	576	906	151	168	14	609	542	108	126	127	35	173	126	406	162
SYPL1	5534	8788	3613	4291	7441	6946	7631	2225	8018	7482	5818	3358	8880	5584	3487	4854	7176	11392	3426	2821	9186	7887	5915	2758	3954	4164	6284	7464	6694	3109	5928	5501	6661	8877	3542	7917	6976	6277	2961	9880	4171	2170	3428	3674	339	2027	6610	9789	3892
CYB561	5362	7793	4280	3451	2484	4882	5293	785	16418	5812	2081	1899	5851	4426	1274	1491	4810	6141	2574	2374	8378	11632	7062	2297	5152	8525	1184	6283	7017	1464	4865	4378	5965	6369	3206	5207	6562	3670	1172	6167	3802	1474	2945	1769	1554	8963	6429	3902	1529
SPAG9	4654	2373	3709	2496	1661	2923	2162	632	7236	7637	1969	1685	4943	3716	958	1121	4862	1968	1123	1616	3202	3500	6806	1679	9173	3675	11536	4703	5607	1206	3850	3072	1116	2595	1836	4842	7563	3740	1260	4374	4397	1561	1801	1256	228	512	2666	2953	1007
CELSR3	617	355	630	115	389	1266	1433	74	3593	252	255	66	1065	258	190	98	996	1047	493	982	1473	2126	151	612	911	794	867	745	225	68	1186	1098	543	1774	893	1995	239	1578	126	317	338	483	270	429	646	970	176	221	153
AASS	438	445	53	141	87	232	151	16	81	329	70	319	281	287	23	112	147	193	23	20	80	292	412	103	1215	604	2152	128	305	86	391	175	77	627	606	228	566	201	11	256	380	54	60	138	14	29	63	267	65
PLEKHG6	3938	1165	1037	4583	2957	1921	5149	575	7704	8830	1370	1482	3805	4060	836	491	1804	2813	1745	682	3718	3266	12790	1371	969	1307	236	4542	3574	630	1153	3604	2191	4131	698	2087	546	2699	766	3990	5286	2183	751	1468	1245	2588	1620	2529	1611
SS18L2	568	659	362	567	417	723	887	216	1586	695	399	458	559	580	212	782	704	642	367	289	1192	811	1182	389	381	469	314	1022	654	915	587	1293	997	1004	531	614	700	776	316	532	454	351	337	341	76	405	746	703	221
MPND	546	840	395	1094	570	557	762	139	1359	2422	374	256	847	1368	251	295	529	607	691	430	788	908	1685	840	273	578	54	989	633	203	637	719	762	946	472	521	580	383	372	652	1279	931	429	431	398	1146	503	620	432
MGST1	6317	3591	2546	7364	5932	2161	5675	1642	3523	11226	3602	2943	3496	4309	2953	6727	1978	10364	3192	6077	3416	8564	4447	2685	24	42	113	5053	3307	2469	3631	8735	5644	4841	2338	1536	7013	2695	4059	11195	4784	2743	1677	2710	1242	2345	5578	7397	5205
CRY1	1344	876	508	578	700	988	967	254	655	1017	414	336	1076	944	280	501	1016	665	448	746	955	1791	1366	268	1897	1372	1378	969	651	515	770	1048	1222	1235	616	1226	1363	970	292	1451	805	213	396	306	125	241	1060	767	416
PGLYRP1	16	2	2	1	0	5	3	2	3	15	0	6	2	4	0	7	6	3	2	3	14	14	7	5	5	2	5	5	5	6	1	5	2	8	1	3	4	4	1	3	7	1	0	9	2	3	6	2	1
NFIX	5103	10098	1667	2612	3253	6903	4111	941	6464	5857	2276	2078	8577	4932	2015	729	4735	3655	5605	2074	5737	11545	4594	3155	2550	4345	3571	7896	6325	630	8248	4807	2683	5624	3004	6021	7625	3584	1073	6440	3522	3559	2732	1622	1623	2603	2732	4547	2130
ST3GAL1	1425	785	230	455	167	462	258	507	909	1220	106	285	2520	1339	151	474	2482	453	222	363	188	2534	727	395	3578	3811	3400	1870	961	215	1293	1144	276	146	953	693	8117	617	520	1239	1089	296	355	281	77	287	840	1212	280
MMP25	140	255	75	151	28	62	32	23	62	451	20	28	68	129	25	7	90	37	49	160	139	126	184	76	205	343	418	41	66	21	96	93	26	35	381	41	327	23	14	112	368	62	153	157	39	34	38	114	44
IL32	5342	9248	3636	4649	5482	4653	4007	2237	20997	10804	3120	2684	9177	4292	3137	2289	8063	7315	5287	10824	2580	6446	45454	3487	2406	9890	803	8053	13538	4218	10632	27064	2741	4140	9793	2650	14726	2389	5861	9130	5450	2603	6084	3357	3301	4678	3460	7950	2897
PKD1	2532	4123	508	929	621	1410	1481	166	3087	3031	365	719	2618	2358	330	243	1070	810	844	987	3807	10186	2452	1189	3742	3398	557	1390	2377	70	2384	1071	1604	2838	1267	2718	3545	2211	160	2991	2939	710	717	874	870	1383	2521	1767	239
MAPK8IP2	59	321	18	70	79	176	40	15	565	165	30	5	417	143	37	11	29	153	159	13	233	956	228	57	304	397	122	83	34	32	95	252	9	63	359	203	25	67	106	31	77	73	32	41	12	128	19	80	17
MED24	5328	5760	3940	2406	2046	3047	4877	626	8599	5883	1197	1772	5798	4872	677	1375	3847	2543	3434	1845	19859	7198	4526	3692	2128	4438	816	9009	8452	1380	3884	5174	3500	6999	4456	8246	6482	3722	1425	6131	3493	2723	1764	1788	1603	22451	3999	3336	1235
RHOBTB2	832	1089	154	166	156	467	462	68	1337	510	160	299	667	610	148	162	469	654	128	129	430	961	10075	228	1078	1598	494	483	534	92	648	525	1587	628	423	557	1084	765	122	1115	296	268	235	126	251	469	849	514	145
HEATR5B	1348	1937	756	894	672	1178	1386	160	1588	3395	651	815	1725	2439	376	354	1639	1174	435	416	1933	2548	2184	507	2629	1210	1812	1629	1507	253	1697	921	1211	2036	933	3331	1967	1218	360	1540	1955	616	468	657	216	261	1450	1386	450
SEC62	6168	6234	4117	4571	2569	4867	6442	1432	5354	7154	3254	2881	7086	6884	1769	1474	4775	5155	1567	1490	3752	6024	7517	1289	7829	7161	10872	4347	3570	3018	5282	5042	3960	7342	4001	4665	7109	3945	1378	5103	4732	1898	1670	2156	487	1116	5336	5238	2292
RPS20	30723	43133	10535	22794	14326	30864	76099	8976	167957	40149	20445	12908	30808	26013	7294	19182	50518	40450	18627	11590	39398	32579	28658	8851	26253	39589	9760	35172	42744	60949	31850	70698	65933	52132	36434	53491	40327	53566	9908	44874	21834	13888	23766	10702	4259	16102	41092	29592	9977
CSDE1	24932	24929	15001	16369	10549	18257	33875	4681	31964	36256	11019	13461	26044	23708	6333	4270	24485	10996	7863	9645	19101	25859	46881	6851	29233	21778	26579	19800	16871	9405	15984	13121	16184	27372	16168	23693	27266	17932	7973	16625	20761	11768	9509	8486	2679	6952	25524	17770	7585
UBE3C	4654	5052	3867	2779	4817	10543	4784	945	6179	6737	2399	2427	7379	4907	2423	1892	6713	6041	2555	2113	9898	7211	5002	3042	7359	4477	4869	6710	4879	1255	5069	3827	3753	6240	2505	9651	6158	5560	1964	9368	4829	2211	2383	2469	756	2599	5743	5144	3082
REV3L	1693	1017	481	484	336	666	963	113	555	1564	298	557	806	1346	175	229	664	412	227	362	893	1866	1100	273	3051	851	5497	715	565	152	1141	583	619	1055	771	956	1513	851	148	1073	1136	362	335	286	53	222	1084	922	172
TENM1	25	1	6	7	6	3	4	0	2	37	1	3	4	44	8	4	26	1	3	1	12	69	86	4	59	31	176	2	4	1	24	3	1	4	7	3	23	4	2	0	38	4	5	2	1	1	3	50	2
PAX7	3	1	3	0	1	0	1	203	0	0	1	0	1	0	0	318	1	37	0	0	6	0	1	30	2	4	10	0	0	0	138	23	1	1	0	586	506	1	0	0	0	0	0	0	0	2	1	4	0
MASP2	18	42	20	49	14	51	61	2	27	92	5	28	72	85	1	14	28	11	19	13	54	153	74	14	28	8	198	9	83	4	18	9	20	213	17	78	16	48	4	16	180	16	25	26	10	11	28	23	11
IYD	1080	3697	1138	1456	1994	1573	3810	475	2303	2210	758	1422	3735	2219	477	997	3641	1001	802	7	1698	2154	9509	1130	1318	817	568	1806	5457	600	2137	461	697	1738	465	1644	249	466	371	3311	1766	209	577	1426	165	892	1995	1639	956
FAM76A	471	679	396	535	367	799	636	135	529	792	363	252	645	559	194	394	641	420	265	190	606	713	746	147	882	527	957	540	414	454	781	547	779	904	330	565	602	315	462	360	708	197	352	205	59	120	565	386	255
TRAF3IP3	206	205	60	193	42	92	114	25	85	382	66	113	97	759	24	19	208	21	36	59	65	334	160	29	398	361	990	42	83	108	366	74	37	53	349	32	722	105	33	85	394	83	174	128	43	46	85	319	63
POMT2	1050	847	322	346	434	926	1282	118	1516	820	243	296	772	789	230	133	340	620	405	573	748	1661	681	237	557	849	466	564	556	117	520	770	1366	1258	712	608	919	654	320	680	764	307	456	186	390	861	1166	719	262
VTA1	2341	2129	2014	2517	1361	2168	2856	752	2661	4809	1806	1309	2866	2909	1346	2196	2834	1868	885	1845	2654	2611	3589	941	2527	2086	2491	3211	1941	2115	2512	1953	2637	2928	1520	2231	3267	2288	1160	2520	2677	1063	925	905	217	432	2978	2019	855
MLXIPL	654	535	218	159	822	3102	1224	273	7829	240	145	495	2459	439	945	408	906	1581	402	684	3482	711	5239	569	176	423	236	710	2862	41	1914	1817	1546	2967	351	3201	786	2590	252	979	350	1708	1804	764	1229	3824	683	722	183
BAZ1B	5398	5493	2174	2114	3945	5358	5826	835	8478	5534	1491	2114	7629	5315	1618	1003	4609	5853	1849	2076	8942	9641	3960	2585	7976	6186	5022	6332	5255	511	5702	5650	3542	5651	3911	7985	6958	6360	1207	11001	3354	2263	2005	1832	839	2717	6838	5866	2018
RANBP9	1516	963	1105	986	944	1243	1398	461	1357	2150	950	792	1988	1363	531	484	1585	1074	557	650	1368	1749	1795	837	2151	1560	3372	1694	1132	514	1636	1183	1975	1620	820	1418	2677	1361	750	1841	1414	676	850	655	216	492	1495	1587	657
ETV7	241	2424	340	288	246	378	211	96	278	312	333	244	874	244	259	165	673	391	231	1409	1162	318	854	387	701	897	210	789	539	308	859	1130	285	485	1130	845	1177	338	159	1291	149	421	864	172	162	236	102	625	150
SPRTN	330	458	388	367	275	726	491	153	509	636	314	316	509	463	230	419	575	414	416	176	674	463	513	332	696	390	875	524	377	378	467	463	723	611	315	948	875	475	190	599	490	155	284	200	51	122	547	475	188
EEF1AKNMT	2020	2096	1488	1373	1355	3466	1920	511	2384	3178	1063	1125	2928	2125	658	1232	2261	2254	2363	1023	3710	2717	2184	2074	1411	1962	398	2675	2228	886	2400	1274	2422	2303	1877	4304	2976	2198	1000	4101	1715	1432	1126	940	542	1455	2465	2302	972
DYRK4	867	2511	848	557	900	1091	1058	198	1252	630	523	521	455	607	230	388	560	648	375	451	678	5496	493	257	1439	1739	476	600	906	582	513	1173	2437	2056	1366	118	937	2523	406	998	553	371	300	252	207	910	1558	679	766
ZNF207	5383	4909	3216	3842	3990	7018	7186	1442	10161	7322	2818	3949	7226	5450	1949	5335	6422	5009	3752	3771	8514	7547	4412	3648	5297	3338	12341	6887	4456	4125	5462	6752	7043	8738	3603	7624	7497	5377	3366	8623	5716	2950	2607	2922	1039	5218	6148	5568	2090
UQCRC1	11074	13898	6386	17649	7747	11560	17086	4312	27463	32815	8688	4810	13324	17918	5785	12220	10163	12722	7969	13701	15116	20331	26119	12284	7218	11055	490	21146	10969	8865	8571	13692	13416	18244	11392	10097	10032	10595	21553	8575	19511	20144	5525	8837	8934	12421	16570	10383	5641
STARD3NL	1448	1045	901	1432	1388	1744	1529	586	1501	1530	1006	813	2341	1281	541	1580	1626	1872	824	509	2340	1135	1982	483	1610	1308	1430	1390	1949	2804	1627	1174	662	1346	976	1720	1499	1204	620	1823	1382	652	672	889	79	492	924	1583	962
CD9	32058	26552	12811	32162	29531	24277	27083	7296	29590	48262	19946	10838	30165	27516	9753	19274	42160	18606	14250	5461	30947	34997	11257	14662	9303	13237	6737	26407	19666	19459	19621	25820	16723	33326	11020	13255	23143	34309	13392	33484	25353	13158	5633	11022	2673	10590	15929	27913	15470
HHATL	3	0	1	1	0	0	0	0	0	6	0	0	0	2	0	0	0	0	0	0	3	13	5	0	0	1	6	4	0	0	0	0	2	0	1	0	0	0	0	0	14	0	0	2	2	0	0	0	0
NCAPD2	12399	6374	3342	2329	3026	6404	4718	988	11384	7048	2400	2217	6752	6029	2355	2822	4702	4431	2535	4838	12073	9701	3581	2469	5546	5424	1388	8010	7514	739	6096	6702	6300	6453	4603	4247	8805	11683	2021	14151	3114	3282	2464	2014	1536	3006	7859	4456	1724
IFFO1	472	348	91	263	137	251	178	51	241	504	42	146	304	496	31	54	306	89	141	174	258	601	381	198	532	998	649	142	221	127	447	249	160	207	485	153	1396	204	51	287	618	134	219	154	88	223	287	374	56
GIPR	50	101	19	143	26	109	62	12	35	164	38	150	190	161	4	3	130	210	17	9	166	216	70	95	139	173	410	205	206	21	81	99	28	339	53	117	68	88	17	39	432	198	55	94	143	71	166	106	21
PHF7	91	197	132	302	30	140	247	27	239	649	130	85	150	460	83	34	222	75	67	84	520	415	595	93	125	107	91	241	125	118	122	90	209	422	217	229	134	434	178	73	458	174	63	114	81	57	137	140	41
SEMA3G	723	168	52	401	54	137	146	55	216	1139	46	21	346	1109	36	10	203	35	100	30	217	1071	4869	75	385	630	178	152	226	15	831	149	48	45	612	122	2784	300	10	163	569	55	118	64	18	53	183	763	50
NISCH	3092	4637	1138	2233	1390	2988	3503	442	3977	5237	783	1274	3369	4441	511	778	2351	1643	1538	1297	3863	7671	4043	1993	2762	3968	1884	2614	2897	520	3358	1537	2922	5585	3492	3426	4014	3512	817	2457	5123	1538	1465	1674	1302	2665	2463	2562	650
STAB1	4528	2393	693	2629	626	1383	967	278	853	13690	255	902	1996	4680	300	459	1682	318	717	1269	1783	5045	3792	1637	7110	6196	1906	770	1306	336	3012	719	687	696	3348	809	9474	912	386	2307	11399	1024	1163	1269	556	804	858	1860	236
FUZ	134	245	53	209	184	281	166	65	1100	318	37	258	151	185	24	97	224	93	283	21	545	211	330	22	190	276	127	123	248	80	112	199	284	65	313	158	191	105	118	270	209	96	62	114	41	23	21	123	66
SLC6A13	1	2	1	0	0	7	0	0	6	1	0	2	10	1	0	1	0	2	1	0	1	18	33	1	0	1	16	2	3	1	3	15	0	15	63	1	5	0	0	2	9	4	3	1	0	6	4	12	2
IDS	190	172	107	227	173	413	104	33	96	504	83	83	314	425	51	83	451	178	121	41	166	215	845	113	373	275	624	324	416	84	277	106	35	226	174	308	528	230	45	515	401	54	130	125	32	88	205	303	83
PRSS3	1355	707	2668	5002	2246	5017	1992	1551	7872	7985	2725	923	2848	3192	1577	3650	2153	4591	2034	3123	3502	312	9293	3598	549	964	186	3508	3328	5002	2918	3300	1444	3443	180	1382	2343	1630	3682	1554	4507	2197	2042	1787	2370	2281	5654	2456	1144
ZNF200	315	425	295	378	333	833	591	170	709	443	239	363	426	299	179	346	755	388	302	276	943	764	312	248	514	345	682	735	878	388	544	474	527	1363	333	1269	492	504	125	489	317	213	239	232	82	253	557	625	220
CD4	2850	2129	748	2013	556	1003	835	262	849	5344	531	750	1226	3383	393	270	3498	265	709	1842	444	3545	2107	891	2657	4955	2244	507	856	898	3284	519	527	356	3654	358	8481	574	479	1413	3757	1086	1437	1011	247	332	544	1885	579
LRRC23	342	204	152	216	151	180	321	38	778	251	109	89	205	143	61	106	196	372	90	61	339	325	143	69	202	278	71	263	331	420	147	436	178	824	301	252	203	221	258	240	171	236	133	71	37	185	97	217	85
BTK	291	198	103	364	44	148	78	36	99	653	82	141	103	1302	48	32	464	32	69	113	62	400	204	53	515	436	541	44	74	255	313	45	50	25	384	33	933	92	68	103	587	102	156	136	39	21	76	304	98
HFE	589	806	675	757	287	668	634	95	354	697	319	153	655	443	126	226	740	271	144	658	693	799	521	196	1104	968	712	550	428	375	474	388	724	767	609	983	1318	384	271	716	564	339	250	330	42	186	576	525	259
SCMH1	1649	1606	818	1123	934	1957	2323	329	2555	2454	646	989	2694	1651	285	687	1671	1130	1021	449	2239	2812	2563	512	1198	1641	1451	1136	1511	326	2129	1022	1207	3085	941	2248	1223	1181	383	1400	1521	1536	690	783	494	779	1533	1503	502
FYN	2511	904	573	799	260	772	1089	192	512	1403	187	352	674	1737	197	244	2003	413	223	317	445	757	1803	328	2696	2610	3562	210	316	317	2336	1148	1951	1035	1309	982	4515	1072	131	656	892	305	708	238	118	834	1370	1352	235
HIVEP2	2448	843	601	472	404	905	1025	141	1180	1451	460	418	1831	1842	258	259	1417	539	204	493	280	1010	1790	479	2943	1780	3852	976	1291	216	1838	791	587	1444	829	1452	4145	1147	280	1492	985	329	544	338	201	364	1009	1775	231
FMO1	31	160	12	13	17	15	22	4	15	21	18	20	30	19	16	16	69	10	13	84	5	27	7146	1	84	76	144	17	6	31	96	13	11	15	78	16	663	14	8	43	10	18	29	5	0	1	36	29	1
ELOA	2276	2354	1263	1402	936	1872	2269	330	2750	3040	760	596	2351	2131	642	1026	2608	1788	690	843	2686	1757	2133	694	2448	2186	1846	2248	1535	623	1983	1637	2997	2755	2097	2322	2654	2127	579	1383	2139	895	930	792	418	689	2924	1645	645
LYPLA2	3996	3600	2159	3785	1950	4603	5094	1170	10919	5609	1304	650	8490	4255	1516	1764	3699	5994	2508	1806	9072	4926	5042	1923	1809	4616	460	5678	4557	1433	3384	4672	5619	5217	3521	5632	3845	3381	1704	3681	3834	1548	2006	2117	1250	2389	4310	2913	1243
CLCN6	657	656	214	349	155	674	784	54	1192	940	115	233	880	815	118	148	423	337	90	311	1105	915	1212	281	507	733	1176	482	710	145	762	433	529	883	526	819	923	543	175	392	882	242	296	292	213	267	520	563	82
MRC2	6802	1668	450	850	420	1742	1126	225	1550	3269	432	398	4504	2030	746	182	2313	745	1127	1003	781	2117	1918	1074	13172	17851	2467	999	1430	326	5084	2713	1111	450	5060	1148	21067	1605	414	5219	1648	617	1345	503	457	627	3327	3055	173
NME1-NME2	0	0	0	0	0	0	0	0	0	0	0	0	0	0	0	0	0	0	0	0	0	0	0	0	0	0	0	0	0	0	0	0	0	0	0	0	0	0	0	0	0	0	0	0	0	0	0	0	0
SLC6A7	72	174	10	158	85	159	224	21	438	303	28	52	736	332	21	46	45	306	28	12	124	1909	116	113	63	94	85	92	593	4	23	48	174	578	40	119	26	51	28	77	781	83	58	60	352	436	286	220	52
TSPAN9	3037	1335	517	569	886	2392	1098	208	3532	1420	308	214	2845	1009	330	348	1133	811	761	332	1117	1339	1256	617	2467	3795	1350	677	1714	313	1700	1140	653	1054	1633	1248	4431	2090	487	2439	904	572	580	480	289	1032	1067	1593	308
BTBD7	2329	1963	1181	1361	704	2342	2266	209	3375	3964	1139	753	1464	2558	533	450	940	847	651	502	1077	2551	2438	554	3115	1453	3667	1167	1077	440	1949	1199	1359	2612	1078	1193	1667	2022	450	1663	2311	664	861	457	272	616	1874	1953	626
APBA3	493	568	396	566	605	699	506	177	1187	692	220	297	880	709	160	495	565	469	879	573	1093	929	949	374	565	809	197	884	767	346	540	668	548	1081	623	761	826	417	376	785	686	557	301	325	341	823	590	558	354
MKS1	568	599	574	328	316	580	834	95	2235	714	315	373	719	465	212	260	585	364	374	467	1012	1160	505	335	448	636	313	1114	1390	449	593	698	703	1184	721	881	412	587	355	879	553	443	272	294	173	1312	359	383	193
ABHD5	1045	549	709	1299	720	879	1284	320	717	3578	684	537	867	1204	301	523	980	910	416	327	733	808	2424	342	1492	1085	2840	1031	604	672	758	642	844	1372	607	665	2133	743	907	747	1645	395	309	449	62	267	1245	1237	539
ANOS1	331	233	194	25	48	391	48	83	65	74	122	48	1059	82	298	47	483	54	168	110	156	193	65	127	2275	1006	3146	147	156	232	1099	262	43	25	427	74	801	325	182	1005	26	96	81	39	6	65	588	435	16
AKAP8L	934	1205	442	398	778	888	1326	194	2253	1050	376	502	1202	778	235	322	913	760	755	504	1388	1889	839	638	781	916	422	1451	1347	291	1183	1212	1080	2260	781	1051	1455	1004	663	1810	1001	733	526	449	576	1080	1153	920	334
MBTD1	1070	1560	1304	803	459	932	1624	251	2289	1988	590	932	1295	1317	211	256	1187	569	452	213	1082	1843	1363	294	1804	839	2906	1122	1622	449	1256	573	1010	1542	697	2353	905	1053	161	1635	1263	367	322	475	60	148	1038	832	248
UTP18	1791	1772	3295	1110	1307	2146	1991	640	3636	1677	1713	1092	2270	1372	675	1204	2343	1650	1303	1093	2064	2286	1240	710	2078	1604	892	2966	2527	1889	1841	2428	1698	2141	1182	2623	2317	2147	1358	2631	1159	1104	1121	843	99	610	2058	1627	981
RNF216	2496	2428	1361	1105	2205	2617	1809	392	3868	2612	660	961	3551	2271	635	501	1854	2534	1695	1250	2697	3079	3069	1227	3143	3212	1484	2709	3070	513	2523	2013	1339	2416	1796	3412	3403	2305	535	4415	1760	968	1103	1055	415	1739	1931	2496	916
TTC19	2828	3536	560	2619	2028	1448	5640	432	2051	5229	1762	2547	2583	3495	731	828	2043	3241	712	1186	1878	5805	4414	896	2895	2630	4085	3538	2443	1836	1557	2352	2463	5660	1783	1495	1676	1022	1053	2316	3451	2293	1033	1025	501	1437	4013	2930	1578
PTBP1	19995	16155	8961	8200	12253	21913	16392	5412	35539	21174	6821	8241	19726	15571	7549	6589	17161	13106	14674	12064	22365	25495	14693	10903	9650	12507	4237	24817	20092	2398	15776	19998	18816	21882	11862	21137	21492	20230	6214	26778	12978	11983	8666	7231	5169	11888	20562	13744	6604
DPF1	26	83	4	7	5	52	19	3	64	17	8	8	10	12	42	13	28	5	12	9	151	26	10	19	20	43	27	22	17	6	16	84	12	12	14	22	32	42	5	46	14	5	40	7	20	24	15	34	9
SYT7	3406	3473	1281	1166	1995	5096	5882	1097	11983	1745	436	1518	7573	2028	475	538	7069	3103	1262	32	9821	3879	1091	3186	2469	3949	1335	1482	8049	474	3068	1201	1463	2483	962	7865	651	4506	116	1764	1550	1434	2108	1608	482	2037	3693	2372	741
LARS2	2626	1699	725	1060	1291	1995	2317	549	3536	2527	741	1052	2683	2184	539	800	1516	1665	1217	1180	1802	3205	1091	1340	1512	1148	608	3001	3679	355	2717	1574	1456	2369	2261	1786	1863	2522	1078	2507	1592	1109	769	1356	775	1342	1844	1930	793
PIK3C2A	3844	2032	1580	1303	1456	1923	3268	514	2795	2957	1269	1718	3433	2397	744	918	3543	2273	571	865	2271	2884	2394	517	6243	1589	8467	3191	2478	599	3001	1870	1856	2831	1260	2903	3334	1963	580	2234	2095	470	837	737	169	343	2367	2200	935
PLAUR	5753	2835	1570	1055	2418	1883	1757	777	1752	2413	798	753	2828	2177	778	718	5208	2982	902	2312	1026	3951	1012	2921	7270	11383	5083	4121	1638	1058	2844	7477	2064	4009	1809	1627	10159	2254	1448	4961	1869	1369	773	819	1441	2525	7392	10613	951
ANLN	3419	1752	1018	412	2094	3249	1788	708	2367	1109	700	1165	3169	764	1353	1213	1736	2918	1527	1737	4082	3904	378	673	3461	1971	1828	3773	2947	513	1840	2273	3143	2224	1128	3545	4268	3034	876	5186	458	620	967	720	110	640	3779	2784	864
WIZ	2917	2982	1533	1158	2698	2708	2487	638	5061	3155	882	1074	3654	2152	895	583	2204	2250	3394	1391	3407	4254	2589	1689	956	2565	968	3904	3614	354	2895	2988	2343	3626	1880	2699	3398	2200	690	4869	1913	1511	1373	1027	1214	2386	3196	2594	1373
RABGAP1	3246	2040	1305	2066	1122	3351	2964	368	5149	3907	1274	1306	2371	3428	686	579	2323	1429	790	777	4078	3859	2624	794	4485	2673	4550	1951	1737	771	4116	2050	3172	3676	1895	3270	3970	1806	619	2134	2910	868	1186	848	348	838	2028	2687	684
DCN	29194	3983	3964	20998	3025	8342	4201	2368	1534	23690	2303	1499	12512	16538	3807	2120	12394	1050	4576	1307	1905	6280	25886	1996	32573	35615	22641	1904	2413	28948	27287	3105	1409	590	13468	2063	77566	5363	4291	9088	16105	1927	4244	2979	248	1319	2869	12780	852
QPCTL	490	640	422	541	585	575	1226	252	1622	760	258	347	627	426	185	453	768	723	462	664	948	1415	461	540	382	642	122	1425	1036	294	456	1091	1130	1256	449	493	585	649	306	854	650	436	229	562	307	798	1060	616	449
PPP5C	3353	1553	1333	2059	2156	2685	2997	875	5650	3125	841	1189	3341	2931	1066	1814	3073	2771	1725	1970	2949	4640	1975	1831	2051	2418	609	3753	3902	869	2783	2625	2011	3220	2081	2687	3412	3036	2355	3450	2513	2461	1236	1032	1225	2921	3700	2404	1345
CEP68	1143	1461	608	820	710	1247	1884	194	2127	1914	902	752	1098	1231	206	162	1055	487	632	266	1106	1568	756	441	1227	812	2452	765	713	297	1850	1005	691	1715	885	3169	1431	1283	264	1529	1013	540	535	792	180	558	655	1099	288
MAP4K3	1904	1155	1259	1121	995	1709	2151	649	2093	1789	1153	1333	1823	1417	609	757	1829	1853	630	528	1452	1336	2117	530	2987	1502	3120	1710	1544	1599	1656	1301	924	2701	703	3023	1631	1852	469	1680	1455	527	669	919	70	229	1105	1704	768
ZBTB32	36	26	5	20	7	17	30	0	12	18	14	16	26	68	8	8	26	12	17	20	22	48	9	19	48	30	26	21	21	7	39	36	14	54	31	8	85	16	8	27	19	11	18	21	14	13	18	45	6
TYROBP	1822	1746	442	1830	476	779	358	224	381	3189	418	350	845	1331	552	518	3044	194	694	1952	680	2587	1666	743	993	4016	1515	238	380	3658	1603	1220	534	241	3290	192	7539	318	1462	793	2030	1647	1022	756	207	397	555	1148	365
TMEM159	1645	2883	1595	1979	1178	1409	2233	401	3328	2275	1893	807	1050	1285	532	980	1385	2414	817	762	2446	2582	1518	483	1742	1801	1119	2733	1712	1615	1955	2888	2320	2718	1132	1202	2024	1215	770	2100	1252	844	506	929	322	531	3210	1620	931
GABRA3	22	0	82	6	0	17	82	0	1701	9	0	0	3	9	1	0	790	2	1	3	387	0	15	1	3	0	2	7	268	0	748	1	0	0	209	3	1	114	0	4	1	0	10	0	1	1	0	12	0
BRCA1	1491	917	1423	298	511	1586	1137	156	2483	979	216	572	1213	967	342	466	1086	918	547	978	3358	1585	298	634	2081	894	998	1930	2579	116	1288	1011	1506	981	598	1527	1243	1852	453	2092	438	725	782	359	149	489	1494	778	349
ERCC1	1271	1067	929	1250	1298	1231	1730	454	2628	1894	717	690	2364	1376	468	972	1417	1537	986	750	1388	1988	1919	910	1222	1608	524	1557	1265	891	1342	1365	987	2514	1480	1972	2353	1276	868	1669	1337	823	632	708	416	1229	773	1442	938
CD22	256	90	28	294	13	69	12	7	441	554	66	133	112	5881	5	5	85	38	19	16	68	76	107	21	41	57	18	25	55	13	284	35	10	5	114	4	311	128	21	40	215	48	98	104	14	9	56	556	36
SEMA3B	3975	1621	2682	2535	1246	3140	4047	669	3052	4943	716	1373	1272	4030	534	56	823	1725	436	231	2000	4438	24778	1173	6009	10013	721	2027	4796	103	2406	1153	714	11662	558	779	1547	1697	339	1336	5272	604	538	848	4039	1611	3507	1695	758
MBTPS2	1133	879	819	402	1063	752	1033	320	1153	826	688	1150	1339	728	512	375	2273	1125	390	479	1777	772	764	502	796	742	1801	1710	1729	448	1080	792	498	819	547	1073	1523	1015	321	978	569	390	473	566	54	369	954	1519	693
PRICKLE3	602	560	298	385	747	954	489	208	1044	608	212	507	657	513	295	189	893	742	481	384	913	1190	439	511	338	536	102	1616	1010	74	642	1257	539	700	573	622	998	532	195	521	492	423	551	445	345	874	492	622	458
LTF	538	443	265	139	137	96	67	16	239	467	53	107	339	2558	15	100	77	27	45	5	13	97	112	90	47	47	108	334	277	38	764	12	357	160	325	91	303	317	19	82	138	87	85	133	9	257	71	1770	44
EXTL3	2967	2126	793	802	1250	1206	1196	376	2300	1933	710	884	4117	1446	334	713	1131	1874	961	687	564	1886	1548	767	2811	3301	1193	1747	1153	213	2728	2284	3281	2574	1528	1173	5659	1175	378	4263	1327	512	882	431	321	2279	2855	2360	717
NR1H4	208	1	11	58	36	10	77	8	3	1076	175	7	36	61	128	3	12	64	6	0	8	0	9695	36	3	1	15	1	16	1	2	11	1	196	2	0	0	1	13	15	430	27	19	11	74	3	5	291	90
ELOVL5	1675	2743	1759	521	1585	1622	2430	862	5196	968	420	2197	3907	1428	298	2946	3182	2675	1207	3801	180	2513	1450	1419	3424	2525	6682	3804	2630	2105	4574	3240	462	989	2123	2056	8203	944	921	5401	726	975	998	1046	40	94	372	1367	741
ALOX5	1613	1990	2119	327	330	628	782	71	795	1582	559	743	393	1624	206	142	1730	3179	220	948	278	1181	2156	308	1636	1666	1553	582	404	555	1246	496	2690	6199	1119	323	3920	864	668	529	1165	258	542	349	922	993	1113	957	268
KDM5D	1738	1743	921	0	2	6	2386	249	0	2885	554	782	2891	2245	205	358	1	717	436	0	3409	1	0	1	1027	870	4217	138	1198	1	8	1	1342	6	2044	2085	1688	194	351	1855	2392	899	2945	631	0	834	0	1751	417
CALCOCO1	3218	3689	1381	1733	1213	4253	3759	464	3074	4101	1092	1644	2535	3009	621	525	3615	1412	686	525	4185	3674	5045	1053	1728	2834	4004	3113	3321	797	3525	1200	2791	6949	3568	5184	3579	1585	376	1464	3355	1373	1304	993	1039	1147	1583	3502	728
UBR7	1654	1807	1038	1501	1021	2177	1625	305	4366	3356	1176	634	1426	2416	647	727	981	901	816	1285	1223	2250	2108	595	1748	1739	1589	1570	1080	872	1938	1500	1359	1743	1075	686	1832	2126	900	1396	1869	1196	975	614	162	851	2330	1640	753
MAP4K5	1952	1679	655	883	795	1500	2124	244	2429	1940	798	760	1353	1636	439	178	1207	855	590	495	656	2068	1323	379	2846	1924	7010	1332	1251	465	2230	1746	1010	2076	1063	778	2456	1818	331	1777	1642	398	909	457	113	417	1528	2161	500
EHD3	535	265	113	116	80	183	171	53	312	345	81	140	429	600	131	75	364	94	157	104	81	176	199	184	1024	1080	882	149	257	56	634	315	201	108	425	462	1290	191	61	577	223	99	116	99	93	102	163	400	63
PSMC4	3923	3306	3214	2862	3669	3846	3858	1080	9291	5461	4077	1508	6543	3922	1959	3012	4506	4847	2686	2225	4899	4997	4517	3191	3960	4833	573	7503	4325	2831	3675	6832	3196	4501	3300	3462	6260	4691	3345	7673	3440	3512	1966	1893	1159	5253	5269	4240	2101
MAN2B2	2757	3215	683	2427	1621	2548	3799	378	4397	6567	922	1072	4240	3978	542	968	3342	2936	971	1612	1051	3180	4525	1551	3478	3984	1700	2750	3719	575	2987	2085	1551	4986	2447	3625	5275	1757	548	2611	3943	1854	1341	1576	1578	1845	2668	2869	1323
SLC7A14	37	1	2	10	0	0	1	0	2	59	0	0	8	51	0	0	0	4	1	0	0	1	98	1	0	0	24	1	2	0	34	5	1	0	1	0	1	1	1	1	22	1	1	1	0	0	1	55	0
CLDN11	118	20	5	123	19	21	108	5	35	158	9	8	31	66	3	7	119	8	5	4	29	39	133	7	58	49	179	13	12	94	163	46	7	39	233	14	358	56	1	7	53	8	20	9	6	10	17	109	2
SLC25A39	7088	9872	6785	6217	6382	11998	11635	2347	27246	10862	3069	3628	10332	7288	2863	7553	9452	11640	9639	9310	16887	15584	6648	6972	3262	8745	802	17643	17673	5070	5536	20990	12373	11831	7898	10584	8608	9992	5712	10669	6064	7170	5213	4503	4299	8752	12607	6133	4572
MVP	12713	20089	8090	19268	7694	13710	15755	2970	48084	53400	8518	5024	26429	26801	8417	3837	18328	17879	7276	5152	32189	23187	45983	13238	17115	24388	1347	37708	28144	3080	13592	18343	21104	27630	18233	13331	23007	16065	7981	26107	29987	12440	7702	7293	13181	8790	12007	17434	5505
NUB1	2413	4903	1556	2536	2445	5480	2731	652	4992	4886	1756	1290	4726	3389	1768	838	3456	3571	1174	2721	5886	3789	5839	1500	3751	3826	2466	4683	3277	1074	3257	4524	2104	2984	2992	4240	4965	3203	1367	6049	2843	1311	3070	1843	701	1669	2784	4998	1394
PGM3	1979	2486	1017	966	1005	1067	1632	382	1612	1852	1266	1194	2705	1623	673	916	1947	1163	622	1812	1791	3042	1762	701	4448	2531	3965	2408	1502	778	1512	1303	6726	2928	938	1187	2828	1360	845	1844	1454	626	727	753	280	619	2567	1092	758
RWDD2A	303	563	299	264	165	292	349	99	540	337	208	235	395	258	83	220	340	213	194	358	200	602	621	102	429	391	378	421	283	348	270	257	981	711	253	319	391	234	236	325	286	147	183	202	69	139	346	209	191
CLK1	2329	2085	639	1598	1239	1480	3677	396	4098	2796	920	2339	3013	1925	340	1602	1976	1738	458	719	2884	2319	3180	598	2504	1400	5484	2878	2570	2182	2149	2291	2211	5042	1299	3686	3117	2144	495	2246	3000	1012	1023	1495	217	749	2811	2473	534
POLR3B	863	614	285	334	692	814	1147	253	807	1012	411	299	606	718	243	254	635	700	284	344	837	793	345	289	964	595	531	599	465	217	549	367	539	880	417	661	930	568	215	808	532	462	270	174	126	386	810	506	414
ANGEL1	1489	1144	701	705	981	3495	1756	285	5529	1143	580	640	1443	1116	395	643	801	729	1148	601	797	2580	580	556	814	1065	1579	886	1020	610	1075	1386	997	1534	1190	1265	1737	1586	445	2203	1136	744	1195	540	209	1153	954	1651	500
RNF14	1488	1304	1254	2450	1377	1629	2203	683	2201	3840	1545	1026	2818	2778	612	1448	2726	1687	491	478	3301	1351	2598	604	1969	1599	1756	2954	1582	2410	1854	1745	1236	2215	1463	1570	1665	1307	1176	1664	2566	733	742	837	135	457	1554	2191	955
DNASE1L1	503	509	301	312	394	414	458	158	658	603	220	273	572	466	157	299	570	656	317	241	544	654	856	651	467	517	151	701	1049	241	415	372	408	751	304	452	446	518	232	701	427	383	308	348	261	434	458	447	305
DDX11	1839	1845	400	569	1011	983	1333	343	2811	1198	344	797	1007	643	359	453	809	1602	533	573	3332	3784	309	727	846	1127	313	1989	2175	223	1078	1849	1479	2251	936	1720	1700	3015	282	2915	932	624	611	259	564	1974	2804	1429	361
HEBP1	2252	989	337	993	952	515	2262	356	2716	2992	1384	488	864	939	443	407	1166	1893	488	1036	1101	2448	18683	781	919	1587	899	1120	1612	639	1081	2424	1470	2980	797	951	2107	1531	913	1979	1418	718	602	458	511	975	1096	1614	976
GPRC5A	46699	5284	17998	9916	18672	5689	24037	5068	89166	17528	8205	15610	27666	14453	5669	3548	19569	38544	9254	10733	8917	17259	14274	9655	10725	18172	25402	31185	25966	5011	11843	43834	14216	53835	5241	8576	25521	12539	12393	33394	16688	4942	8518	6150	6238	11513	29004	45621	7547
MAMLD1	199	506	92	107	47	75	51	23	53	171	28	36	130	128	18	16	122	31	56	22	30	2272	152	46	268	639	741	71	65	43	239	91	136	304	178	38	370	69	22	104	113	23	28	47	26	31	601	167	15
CD6	532	677	85	457	88	266	255	56	117	489	161	233	211	981	63	67	496	192	119	165	265	508	406	143	327	521	204	221	192	91	762	236	130	171	1072	224	1221	190	45	212	373	176	394	185	114	268	205	563	151
TACC3	3512	4406	1452	1086	1343	3895	2429	525	8765	2222	622	900	3184	3070	761	1588	2246	2500	1546	2470	4303	7541	849	1081	2480	4049	501	3600	4938	380	2720	3663	4664	4410	2876	2870	3569	5409	1929	3081	1374	2220	1591	942	1208	2262	5670	2184	748
UFL1	2153	2090	1156	1694	890	1448	2966	555	2268	3036	1379	1296	2568	2464	842	513	2980	1323	484	944	2176	2365	2880	535	3226	1817	2546	2565	1754	1232	2176	1344	1701	2977	1353	2650	2875	2175	431	2211	1904	534	609	735	112	259	1660	1613	783
POLA2	208	217	173	102	193	399	259	56	1255	268	107	127	244	263	184	191	268	268	207	285	347	610	165	215	127	258	200	625	422	102	219	504	456	333	368	239	274	447	310	303	171	382	208	164	103	435	518	201	113
ZC3H3	1193	1883	746	833	813	2619	1714	409	7601	1997	454	546	2023	1315	577	404	1596	1255	2023	772	2821	1587	1679	1072	518	1204	223	1951	1008	327	1549	2128	2020	1972	940	2698	1654	1678	426	2342	1228	666	1313	855	860	1533	1232	1190	447
CAPN1	14212	15413	5467	11727	8734	16609	12023	3458	37224	30378	8558	5311	19111	16313	7239	8054	17274	18503	8952	6234	22777	18416	22759	12708	8273	14619	1491	16210	17170	4018	16226	14188	13929	13510	9601	19104	21339	18112	6877	12583	14854	11503	7828	7677	9322	9005	18889	12680	4930
ACP3	720	395	599	195	97	666	253	52	274	200	136	43	90	284	12	158	404	335	138	274	1023	515	52	103	736	461	137	159	89	119	297	219	508	156	176	28	277	523	317	562	327	337	289	109	118	130	1311	279	201
MDH1	4957	5085	3920	6554	3382	4110	8486	1315	7838	11299	3635	2115	5761	7633	1477	5797	5679	6062	2295	3122	5711	6366	9576	2353	4940	5507	1589	7428	3857	6931	5349	8141	4341	7904	5326	5733	8262	5808	6749	6006	6303	4782	2146	2508	676	1851	6465	6529	2472
SLC30A9	4050	3557	2709	3290	2567	2896	5077	803	6604	5729	2085	2519	5034	4361	1215	1647	4562	4365	1257	2690	2169	4362	4095	1140	5115	2840	6342	5134	4635	2304	3402	2238	2990	4641	1969	3308	3221	2981	1701	3475	3911	1443	1671	1637	402	775	4776	3550	1806
MTMR11	1100	2310	992	4822	2462	1852	11833	1567	10570	9369	4329	3701	6572	4159	1398	4125	3533	4124	1129	452	8433	814	7197	2704	679	819	1211	2194	5011	1816	1324	1553	4471	8747	992	3889	1419	2428	1223	5796	7717	1853	1787	1674	1375	859	3264	5916	632
COX15	1269	1580	833	1590	1041	1226	2161	437	2510	3172	1523	1125	1479	1682	824	1064	1364	2020	683	1004	1454	2783	2078	555	1667	1422	2591	2156	1698	1275	1404	2674	1865	2281	1422	1661	1670	1244	992	1636	1680	1268	965	808	278	775	1722	1431	745
CCDC88C	3326	2107	1062	2479	1068	2821	2575	350	7130	6377	857	740	2206	4047	648	493	1116	1561	1483	603	2866	3985	2028	810	2329	1574	1154	1616	1750	396	3166	2281	1934	2922	1549	2079	3581	3073	402	2515	3857	1408	1180	735	667	1381	2597	2467	671
YAF2	909	618	396	477	564	362	616	390	599	545	433	489	728	482	293	803	864	587	263	267	629	601	715	177	947	624	2522	959	567	812	541	583	479	677	361	576	1016	602	386	741	451	214	249	292	24	173	531	747	392
ZMYND11	3632	2792	1753	1995	1705	3022	4364	846	2819	4148	1730	1858	3130	3676	1103	801	2609	2444	1167	670	5285	4094	4600	1047	5747	3418	5208	3541	2888	933	3278	1443	2280	4569	2020	3345	4238	3708	867	4997	3001	1325	1219	1000	291	750	2603	3184	1218
WAS	651	431	100	386	105	208	127	41	191	823	66	112	237	1483	44	40	466	76	125	275	198	774	463	166	307	949	307	116	159	88	625	254	118	51	950	76	1910	139	66	207	599	241	252	198	80	98	180	486	129
DPEP1	5501	11983	11664	43	389	35263	7595	5380	14391	270	4256	2546	993	57	1282	7674	18576	3013	4555	3	9172	3689	123827	18932	213	402	50	18565	21448	819	1726	3435	5475	2284	3459	23400	3163	28265	426	38103	45	18915	13238	12464	4747	1065	2574	10263	213
BID	2153	2129	2246	1503	1871	4147	2704	694	5509	1708	936	1239	1897	1448	1172	1993	2007	1907	2102	1516	1648	2261	1090	1558	2085	2107	1279	2955	2365	2294	1399	2125	1835	2837	1438	2576	2393	1393	2533	3196	1263	2342	1122	1460	639	1619	3030	2132	1098
MATR3	85	72	26	38	38	61	145	9	50	54	21	142	91	66	16	30	30	33	8	30	143	199	29	31	518	56	4618	49	46	16	46	68	73	196	30	125	71	50	3	70	72	20	29	35	8	21	126	67	11
NPC1L1	1726	259	16	8	80	92	216	20	45	13	10	614	59	13	3	34	22	25	7	0	1752	53	91	35	10	45	19	46	86	2	15	69	300	82	24	37	704	64	48	1463	20	11	1	13	129	137	241	20	21
XYLT2	1906	2213	2169	1355	963	1720	2324	199	4387	1535	535	605	2381	1986	299	543	2075	1362	792	535	2101	1364	1259	803	1052	1325	401	2174	2194	304	1472	1762	2158	2813	1948	4074	2045	1030	410	2013	1522	1307	739	633	550	1555	1405	1392	615
RGPD5	0	2	0	2	0	1	2	0	1	4	0	1	1	1	0	0	2	2	0	0	1	2	1	0	0	1	4	0	1	0	2	0	1	4	0	0	2	0	0	2	3	0	0	0	0	0	3	3	0
STMN4	14	0	0	24	3	1	0	0	1	71	4	1	2	44	0	1	0	6	1	0	0	4	131	0	0	1	0	0	1	0	8	12	10	0	2	1	0	3	1	1	15	2	0	0	0	1	0	30	1
NUDCD3	4345	4079	1921	2774	5084	6498	3594	1096	8079	5309	1745	1770	7918	4370	1807	1757	4245	6244	4073	1585	8910	6371	4005	3150	2676	3526	1239	5111	8133	2564	4559	3284	2968	4753	4035	6149	3963	5440	1451	9216	3782	2434	2265	2230	1077	4242	3316	5711	2177
ISL1	27	56	2	64	2	26	312	27	26	42	23	5	29	170	33	38	6	36	5	66	0	67	60	0	74	57	77	11	14	19	18	4	242	100	47	2	199	31	0	22	38	0	15	6	5	47	221	3	0
CHDH	3464	4498	1886	2434	2296	3490	5155	672	10150	2903	1451	2101	3639	3215	1537	980	3271	2615	2383	1065	4309	4551	4858	1206	2549	2269	623	1125	4950	803	3723	1956	2638	5186	1967	4804	1983	3025	1053	5035	3312	2316	1257	2352	823	2106	4250	2225	1650
IL20RA	925	1143	489	676	768	1419	1765	482	2152	1109	1439	846	1288	700	631	673	1707	988	1115	495	2121	2364	132	979	740	573	307	4470	1379	2179	587	700	2930	1632	471	1655	923	2220	872	2653	424	630	698	641	264	404	897	1804	669
CLCA1	30514	102488	1140	142179	552	4500	40264	407	108	165269	73380	18667	1181	97627	142	435	15	121	3211	4	11	11978	114807	9446	18	6	13	2182	3422	10	1264	2054	113119	106272	2446	3	3	31	189	21014	103352	22479	2	9412	5641	9804	1819	90301	46755
CLCA4	12	216	474	41854	32	1836	311	291	144	111146	1452	17	2113	19803	7	25	11	165	395	1	91	47	732	1092	0	11	15	1372	5925	7	54	42	8	48	10	0	1087	6	823	248	42209	656	0	2424	31	4	58	2400	272
GLT8D1	2009	1997	1348	1343	942	1587	2610	458	3953	2108	1191	802	2149	1715	646	911	1925	1644	1036	897	1212	3081	1534	870	2774	2729	1304	1655	1652	2011	2062	1289	2254	3068	1806	1596	2711	1614	944	1455	1766	1023	1381	1236	291	1105	2222	1419	733
ATP2C1	5420	4799	3995	3062	4081	4950	6487	1599	4821	5639	4174	2587	6756	4877	2386	2129	5681	5127	2074	2653	4823	7153	4081	2425	6673	4914	6824	4332	4570	2790	5155	4578	3535	8044	2834	4184	6243	5557	1840	6768	3498	2843	2464	2743	591	1838	5759	4254	2840
IGF1	211	7	17	61	21	19	15	3	5	178	5	10	36	110	4	2	48	5	12	6	13	20	35	5	82	27	354	6	6	22	297	41	1	6	110	0	534	7	1	15	117	15	13	19	4	10	3	80	10
SLC38A5	273	5387	85	909	3018	3634	2871	1333	10867	1075	975	2465	1052	1243	2294	62	901	5320	3950	165	7434	7417	444	3574	2042	3145	321	7558	5858	1370	2362	140	7113	72	237	4550	2814	3736	253	172	951	3393	109	2527	1332	5459	3926	4840	1740
RALBP1	2354	4939	2327	3183	2295	2466	4824	529	4524	6872	1670	990	3113	5133	925	491	3016	4733	1944	1433	3451	9073	3420	1209	4954	4773	3860	3353	3062	804	2764	2546	4884	5039	3913	2404	4991	3068	1221	3273	4303	1443	951	892	803	1412	5118	3457	1477
RUFY3	1443	900	525	650	522	1003	1680	189	1358	1591	453	947	865	1237	203	418	1175	1011	302	353	1516	2124	1490	336	1496	906	4609	1181	1716	342	1209	910	1044	2156	808	1749	2008	641	252	1037	1402	380	498	459	154	269	1233	1059	406
CNTN1	213	19	24	142	15	47	50	0	4	313	2	9	46	310	9	4	31	0	12	10	2	131	621	5	2911	1275	2330	3	6	73	122	12	2	2	102	10	1776	39	11	16	222	10	6	4	1	2	16	106	1
SLC11A1	508	472	65	39	67	215	57	29	113	51	45	22	257	42	150	59	1511	111	74	596	489	1002	92	124	1806	2238	2826	69	155	247	250	896	221	95	443	175	3656	163	132	391	64	388	108	100	57	79	620	421	22
WWTR1	3044	371	279	816	313	921	495	205	297	1470	261	401	1322	1178	311	166	1253	524	223	175	389	524	2495	286	2582	2032	6737	333	521	1382	2460	3105	354	446	1263	805	4238	892	181	739	946	234	340	244	42	127	406	2961	120
AGPS	4047	3545	2009	2379	2059	2198	4119	712	3632	5145	1954	1539	3160	3772	1252	1279	3233	2451	1087	1258	3137	5275	2611	834	5032	2525	4996	5127	2834	1716	3195	3132	2622	2907	2094	3000	4458	3438	1389	3126	3136	1254	1567	1325	254	834	4958	3123	1895
ZNF806	0	0	1	1	0	0	1	0	0	0	0	0	0	0	0	0	0	1	0	0	0	0	1	0	0	0	1	0	0	0	0	1	0	0	0	1	0	0	1	0	0	0	0	1	0	0	0	0	0
CXorf56	654	908	517	911	872	1786	853	325	1880	1701	547	742	1291	895	334	487	2181	1004	412	351	1460	1045	1214	529	1045	893	589	2107	2144	768	1162	1492	754	1074	710	820	1064	2275	436	2316	907	371	661	683	79	530	918	1124	535
ATP1A2	324	3	6	247	22	11	28	1	19	574	11	10	11	408	7	1	13	20	18	1	2	1	2533	2	7	10	11	6	10	4	384	18	1	18	20	31	331	42	7	3	394	8	9	36	14	12	3	722	10
TTC27	833	1136	736	493	587	975	1311	225	1388	1225	681	577	1047	876	388	479	1032	741	672	370	1458	1034	425	299	745	593	527	1489	1025	672	1273	1491	879	1450	707	2001	1093	1170	503	1364	582	508	536	435	103	325	901	1011	442
ZNF582	27	9	7	50	13	49	7	1	37	64	7	3	18	49	6	19	16	3	4	2	8	16	21	13	49	30	81	21	39	33	34	6	7	2	20	2	46	7	10	15	65	8	14	7	1	4	6	29	4
VSIG2	2373	1642	490	14685	64	1676	5756	160	1333	10665	2288	321	1554	12208	177	33	73	4888	1205	8	455	4674	176	992	860	1761	184	890	1641	399	340	86	1272	6920	53	5	234	84	97	430	9881	732	101	2032	1503	46	140	2256	1070
PHLDB1	2222	3487	475	2698	522	1770	2703	262	2315	5151	624	1070	2647	3594	436	372	2314	748	672	335	3285	6511	2477	938	4174	5138	6432	2381	1839	435	2854	763	985	2496	3258	3227	6068	1833	554	1849	4788	2404	495	923	670	590	1519	2012	375
MARCO	1918	101	45	43	24	88	15	9	1	123	4	1	35	23	144	8	2373	12	10	247	20	689	15	6	2036	4033	245	2	3	314	214	17	19	1	160	2	4814	167	41	82	118	69	124	5	4	5	229	143	3
CYP24A1	22	39	7	0	2	28	27	28	111	10	38	29	32	3	0	1	210	3	3	0	72	0	4	1	1	0	0	65	49	18	7	10	0	3	1	1	325	21	6	14	5	4	13	28	1	1	3	19	107
PRDM11	881	504	164	299	236	264	704	135	893	776	228	437	421	633	147	386	206	318	420	76	1013	1007	524	357	519	434	480	665	534	60	381	161	272	760	332	2447	476	571	156	870	555	137	118	263	148	315	373	473	160
SYT13	1789	4105	1943	1923	1085	349	2510	239	378	3725	779	1266	1490	3056	2003	1367	820	5011	1188	6	1016	73	2692	1170	5742	3980	1979	4388	1325	190	396	930	3894	8180	154	2269	2035	771	107	2480	2652	656	141	846	192	1333	3805	2201	1682
SNAI2	301	150	105	407	64	251	110	85	139	796	69	71	394	509	122	116	489	82	141	113	74	129	225	90	793	849	1770	138	145	180	406	246	151	47	317	132	3728	209	105	618	802	74	106	125	22	41	275	256	39
CD74	78250	49947	25468	53605	18270	26748	18356	5622	20057	96407	12915	15846	28324	84474	12212	8378	69080	23957	26656	92158	10941	72724	152130	18537	48276	129584	32099	60057	15801	24007	73933	195914	17614	14115	115495	11501	291200	8843	36533	62266	67255	37613	77546	31652	17528	19447	14237	47641	19812
HGF	405	60	84	88	73	84	129	32	81	194	47	82	326	86	62	21	111	16	45	27	32	97	72	60	533	215	1017	45	91	127	447	24	86	53	250	119	324	68	25	223	132	43	64	82	6	25	29	265	33
ZRANB1	636	496	359	297	197	403	480	112	319	762	199	326	356	466	138	190	412	220	211	182	501	631	826	195	1020	596	1254	474	435	126	463	355	327	477	342	469	637	571	137	561	491	216	266	169	93	162	392	503	138
NCDN	1463	831	620	480	518	1288	1162	93	3003	766	170	359	1758	1084	158	257	1321	1003	869	624	1561	1572	644	427	1026	1809	328	1176	1201	141	1462	979	1411	1681	1322	1304	1916	1088	283	1082	643	409	481	375	346	1032	1799	905	248
ADGRA2	2180	529	349	798	306	892	498	169	748	2017	151	285	2111	1807	357	181	1351	192	987	445	641	1043	1483	1108	2832	3953	974	666	741	231	2598	690	425	157	1389	1295	4719	928	276	2356	1411	627	494	360	317	302	719	1390	102
CCT8L1P	0	0	0	0	0	0	0	0	2	0	1	0	0	1	0	0	0	0	0	0	0	0	0	0	0	0	3	0	0	0	0	0	0	2	0	1	0	0	0	0	1	0	0	0	0	2	0	0	0
ZFP64	901	1236	999	832	916	1884	980	390	2823	2079	514	690	1801	1121	447	573	1378	777	1303	784	1635	1332	993	968	1032	1276	401	1248	1839	564	1023	743	727	1286	725	1992	1125	2101	426	2514	992	607	608	882	443	765	1439	1136	409
MNAT1	304	262	161	213	297	168	540	119	1024	284	282	186	243	237	133	113	307	238	177	178	200	395	183	89	649	377	526	250	273	456	290	574	284	415	399	160	510	619	158	304	176	119	254	86	40	192	448	442	209
SAMD4A	1021	522	218	344	194	379	161	104	1094	734	121	148	476	872	192	43	455	476	300	440	198	838	1811	122	2129	1114	3844	494	645	175	1072	1027	232	425	339	194	1597	406	118	816	623	193	418	123	106	298	729	1448	99
RUNX3	1654	770	147	622	162	502	773	88	229	1297	239	219	1117	1730	632	42	847	167	200	254	91	591	598	282	743	1987	944	130	180	103	1051	271	225	584	819	201	2372	344	79	573	808	229	796	276	329	157	284	855	548
MRE11	1453	734	731	513	666	1439	1941	370	2477	1352	784	1080	1460	1061	476	651	1493	913	631	247	1753	1736	552	508	1169	592	2223	3234	1904	665	1362	1420	1725	1325	762	1860	1225	1410	423	1554	889	577	706	574	97	419	957	997	446
PLEKHB1	1971	239	1429	536	1138	2041	1465	602	3432	987	620	1771	2692	692	211	124	3061	609	1260	11	788	337	958	621	825	2006	656	2545	1547	1550	5069	4042	9386	2569	1224	2709	2379	359	228	1494	595	869	1203	1257	114	1780	695	473	519
SERPINB1	12251	10006	14222	8698	9143	11821	9692	2583	8876	15506	18042	6268	10642	9003	7857	4690	12805	18852	3610	3382	6065	10141	18050	5022	7898	8805	4062	9774	6540	6579	14215	23089	46174	25771	6983	7013	29119	13708	13540	13432	10252	7569	8318	3432	3969	5501	26703	11169	7179
CYP3A43	1	0	0	0	10	6	2	5	1	2	0	3	3	0	0	0	2	0	0	0	4	0	0	0	0	1	0	8	1	1	2	1	2	2	0	3	1	4	0	4	0	0	0	2	0	1	1	0	0
SLC7A9	5	8	4	9	0	6	1	3	76	0	8	6	30	5	103	0	18	11	0	2	13	25	37706	101	3	3	11	4	13	3	1	15	3	11	4	1	15	26	1	22	10	0	7	0	35	3	1	17	3
SPAST	1285	1402	1057	921	733	963	1430	389	1112	1774	1017	716	1376	1207	449	618	1213	1005	484	464	1424	1336	1617	318	2398	1232	2451	1630	1128	726	1281	1250	1080	1696	794	2060	1564	1344	297	1613	1075	282	539	596	38	174	1167	1342	547
NRXN3	526	41	44	57	39	876	639	16	448	260	8	214	185	209	31	75	73	55	47	14	78	31	1800	80	291	306	669	66	28	50	255	220	6	30	348	1494	125	133	23	590	164	90	23	126	5	191	54	389	46
OSBPL5	1801	3056	802	1162	986	654	1261	223	3997	2594	625	704	3783	2261	625	749	2425	2715	1443	840	4886	4424	1961	1371	3451	4308	591	3016	3148	412	1807	1845	1439	5115	953	3779	3102	2448	925	2659	2421	1311	522	949	873	1578	1520	1323	438
AQR	2801	2420	1369	1312	1767	2526	3321	489	2882	4167	1124	1491	2045	2970	715	954	1730	2286	1140	1105	3809	3009	2359	1018	4918	2167	3364	1741	1519	283	1791	2695	2181	1820	1643	2677	2732	2901	885	3507	2355	1126	736	1065	372	748	2589	2304	1121
CPS1	166	1155	2782	34	311	20	97	8	10	48	97	33	40	30	595	24	28	191	97	464	8	616	29880	150	38418	19078	12247	8	19	7	45	1073	12502	3281	694	4	178	1768	58	2917	20	5	15	110	277	14	22	25	518
C8B	0	0	0	0	0	1	0	0	0	0	0	0	1	0	0	0	2	4	1	1	0	0	5	0	3	4	13	0	0	0	0	0	0	5	0	0	1	0	4	0	0	0	0	0	0	0	0	0	0
FHL1	3960	186	339	1920	412	569	530	219	473	4555	317	438	1096	3177	243	309	864	311	543	139	904	261	13642	545	449	833	1519	230	512	755	3001	482	322	416	689	288	4637	469	189	811	3715	243	252	546	67	135	273	3965	157
RTF2	2624	2270	2239	2227	2250	4633	2470	1051	9414	4666	1677	1658	6036	3086	1521	3275	2951	2665	2410	1269	4659	2727	4913	2399	2759	3175	1191	2465	7316	2444	3108	3655	1983	3612	1936	4678	3930	2647	1366	6930	2776	1578	2156	2187	522	1729	2749	4069	991
GABRA1	3	0	0	2	0	0	0	0	1	2	0	0	0	2	1	0	1	0	0	0	1	1	1	0	0	0	3	0	0	0	0	1	0	0	0	0	0	1	0	1	1	0	0	0	0	0	1	1	0
NLRP2	1868	4	45	112	29	1367	1	409	31	143	5	338	10	191	10	240	1666	23	30	7	37	83	67	16	10	14	12	11	26	18	71	29	9	4	81	3	1873	8	11	84	1021	66	33	389	3	3	21	282	7
SLC45A4	1209	2656	1363	955	508	1557	1646	254	4003	3139	408	448	2105	1570	446	287	1183	1551	833	905	1412	2709	1023	690	2851	2476	716	1721	1094	302	1104	1392	2307	2231	1220	3924	1248	1552	348	1917	1584	601	1160	624	475	826	2687	1429	459
RNF10	8500	6686	3355	6208	5541	8267	6393	1642	11841	12917	3327	2693	8412	7705	2519	2634	6275	7083	2437	2539	6733	7473	11121	3122	4619	8663	3353	8925	7186	1472	5456	7727	7042	7692	5009	5371	9860	7341	2630	6631	8316	3206	3286	2650	1958	4216	6791	7118	3232
ZNF839	215	341	126	193	178	285	374	18	753	333	98	110	193	279	74	49	127	174	119	168	335	667	308	46	324	260	192	116	217	125	292	142	302	784	259	160	191	228	93	260	342	181	150	61	102	222	278	254	104
ZDHHC6	2043	1406	1256	1764	1486	2448	2939	701	2060	2606	1833	1748	2103	1754	812	2513	3010	2449	1601	1170	2056	2686	3829	851	1769	1557	1777	3623	2992	1480	2390	4204	2107	3707	1263	2694	2301	2738	1242	3153	2188	1310	973	1090	260	382	2106	1814	968
GRAMD1B	213	1034	76	118	112	80	85	9	96	262	44	58	102	378	719	15	287	1016	54	103	61	370	4982	89	1666	1306	2285	66	120	20	265	180	232	808	145	61	570	66	28	240	244	42	98	53	364	55	417	204	30
RNH1	6897	6501	6109	4973	4399	7172	6480	1981	14224	10147	4166	2631	7649	7219	3088	3191	4900	7356	5411	4791	10383	8680	8278	4694	6149	11519	872	8475	8875	2319	6565	7388	5295	11181	6846	8229	10844	7421	4411	7516	6673	6654	2851	3475	2849	5880	7374	6059	3118
NDUFS1	5386	5040	2989	4740	2688	4025	7358	1459	5502	13650	2478	2990	5446	8171	1629	3493	3141	4740	2177	3196	7475	7186	8659	2864	7382	4125	5590	7107	6394	2604	5238	4745	4073	5275	3402	7374	5673	4726	4221	5274	7048	3471	1845	2885	1021	1197	6396	5674	2027
RB1CC1	1863	1848	1576	1531	916	2786	3529	812	7294	3592	1540	1536	2781	2095	684	530	3978	1365	1049	566	1912	1862	4031	453	5636	2299	6626	2761	3584	2432	2608	1707	2545	2346	1662	3651	2717	3951	511	3082	2312	470	2007	1304	80	315	1840	2400	665
ERP44	4559	4145	3480	3871	2793	5231	4426	1245	7028	6385	3381	2361	4123	4659	1918	2645	5779	4093	1723	2304	6591	3789	6524	1685	2242	2799	2457	4584	3827	3567	3963	5561	7153	5904	2922	3468	5105	3757	2182	3066	4019	1943	2525	2281	679	1275	5121	4038	1640
ALAS1	4867	2717	2051	3077	2146	2381	3925	979	4143	8718	1983	1338	3558	4819	1189	1367	4150	7590	1371	1725	2271	3213	6949	2377	3210	3796	909	4350	4078	857	3362	3251	2036	5320	2461	2863	5665	3023	3698	2618	4524	3014	1493	1578	2093	1623	4835	4269	1734
BIRC3	3747	6872	1803	1407	456	809	598	172	482	2923	1096	650	775	3166	780	286	3063	1779	597	5699	463	1371	11840	397	2361	1145	4737	1201	1642	897	1690	4376	143	682	1842	1881	3045	457	1064	970	3589	655	1258	616	304	313	2166	3413	735
AKAP11	2791	2124	1427	1204	1944	2413	2775	794	1650	3212	1366	1807	5624	2812	1188	1919	3928	2773	1052	745	3393	2729	2019	1334	6127	2101	10880	5153	5000	956	3918	1577	1831	3690	1300	5778	3917	3361	378	5217	2119	719	1844	965	123	351	2003	3703	976
GLRX2	512	555	529	658	575	851	731	312	896	1050	597	508	751	680	361	928	609	1150	600	395	1060	845	1178	400	878	574	1010	986	726	482	479	766	957	1017	401	1070	763	505	285	762	699	326	411	377	54	214	1215	958	447
SNAPC1	216	190	102	135	107	215	265	39	372	134	97	89	177	188	58	69	172	130	85	51	144	280	160	45	228	243	244	111	96	258	215	467	195	260	212	126	474	209	85	174	145	86	113	35	18	92	212	247	88
DERA	2290	1507	1505	3657	1764	1208	2059	655	3066	5364	2219	1228	1990	2686	1219	2088	1594	1596	763	818	2864	2031	7515	797	1552	1264	763	3416	2302	2168	1605	2021	1264	2130	1115	796	2285	2222	1756	2854	3225	1394	669	1181	240	621	1428	1804	1151
STRAP	8711	4392	4290	3592	6323	4007	7438	3947	6426	5767	4404	3603	7633	4070	2489	4822	11509	5649	4003	2766	6769	6203	4799	2873	3696	4916	3137	8343	6457	4246	5312	9948	4675	5525	4702	3231	10410	6232	3031	10846	3441	2888	2372	3408	656	2425	6366	6179	3570
ABCC2	118	13	12	21	16	269	339	50	669	35	15	150	1307	53	13	65	439	238	24	11	349	140	3335	311	10	14	95	130	350	8	26	134	25	53	21	3413	2355	48	67	182	44	7	84	121	25	23	86	141	8
DEF6	1269	2217	448	761	530	665	1409	188	2132	1397	283	537	953	1334	220	197	743	590	422	179	1095	1251	557	572	1336	2022	372	1642	824	220	1232	1032	1593	2232	1149	1260	1897	1211	95	1841	879	665	640	560	451	901	670	1044	370
PLEKHO1	1701	1128	286	1089	376	603	478	151	826	1314	246	253	860	1505	284	239	1353	403	465	649	504	1693	3038	373	2541	4527	1428	365	481	811	2035	1642	428	429	2458	304	5648	496	493	857	1054	621	758	469	226	433	725	2453	263
GCLM	967	718	762	522	625	1337	2244	385	1112	1994	864	965	1647	687	458	272	1769	753	386	626	2166	1586	1510	204	1023	766	1667	2343	1173	429	596	900	822	1293	740	1212	1256	1136	332	1142	511	548	443	490	117	247	1371	775	632
UBR2	2205	3312	1410	1961	1125	1963	2577	552	2810	6075	1471	1451	2891	3423	940	1979	2698	1451	774	1649	2332	4023	4106	831	5669	2276	4901	3296	2379	967	2617	1862	3859	3099	1986	2778	3192	1846	707	3184	3498	1026	1447	1059	308	580	3024	2312	835
EHD2	5229	933	604	1525	523	1438	689	304	992	3046	223	296	3629	2467	746	256	1933	881	1343	1267	732	1339	4745	1220	1712	6445	4309	669	944	284	4496	2551	1010	473	2074	1140	14572	1028	427	2786	2442	683	734	755	296	650	1815	3861	188
DEPDC1	629	514	440	395	375	811	548	263	677	553	206	405	663	426	325	829	522	308	279	724	866	1249	139	102	581	230	408	873	581	409	270	287	735	641	421	409	799	855	452	704	315	261	219	246	20	129	988	337	261
CCDC28A	652	889	521	1329	453	931	804	150	1651	2136	1150	386	1246	1111	393	488	783	638	297	421	916	959	3503	289	1103	1344	736	996	1077	930	998	716	1230	1430	759	638	1034	1288	263	785	1025	436	411	461	81	296	642	785	332
RRAGD	224	216	183	136	108	221	62	12	35	602	68	156	149	225	61	77	491	789	55	119	123	385	304	46	3192	1766	2348	217	159	348	628	317	67	90	511	1363	712	86	90	144	349	176	148	69	4	166	65	251	416
HSF2	443	510	435	272	315	499	486	157	688	458	239	324	587	391	171	375	699	207	202	330	689	691	433	204	685	463	458	791	526	278	569	610	317	503	451	530	614	605	221	546	338	265	185	230	28	152	467	418	179
PHF20	2897	2226	1401	893	1285	1213	2010	596	3557	2051	952	1402	5297	1961	761	1742	2599	1519	1396	683	4025	2583	1280	903	2473	1615	3845	2515	2998	784	2857	1942	1584	2079	1244	4780	2915	2112	492	4321	1331	886	1340	1200	227	735	1757	2262	618
HSD17B6	149	31	26	98	50	98	85	49	102	201	16	22	145	165	35	50	118	28	42	15	41	182	153	40	352	425	296	42	67	122	167	44	24	58	113	34	368	52	18	90	143	38	24	55	3	29	61	318	26
NR1H3	1497	1134	555	1648	747	1362	1658	315	1875	3548	672	562	896	1247	585	529	1365	1093	625	1026	2748	1564	4808	946	1003	1627	432	916	600	1527	1244	717	333	1942	2243	2155	2547	1536	622	973	1767	798	988	726	528	566	858	979	352
TYMP	1740	3428	879	612	569	740	579	240	769	1063	389	330	1302	966	488	218	3061	701	1256	3886	1750	3574	1856	1054	2704	4554	925	870	894	924	2907	3150	379	779	4982	819	14628	518	990	1934	1121	1759	5801	1064	682	961	1578	2631	399
NCAPH2	1873	2784	1194	1565	939	2861	1656	409	4839	2639	515	800	1958	1932	741	904	1940	1396	1555	1970	2135	4371	1921	1268	1969	2804	174	4261	2379	1059	1091	1875	1791	2640	1836	1609	2200	2005	1605	3250	1800	2359	986	1047	780	1889	3102	1533	618
TOMM34	2955	2623	1476	942	1952	5895	3543	1564	11281	2091	1080	1255	5072	1481	1341	2220	2477	3382	3493	1153	7761	2744	1597	2502	1050	1857	328	6902	5964	1129	2654	6763	2319	4526	1582	4788	2496	7125	1098	5794	1012	1189	2410	2327	612	1897	2925	3954	892
SEC63	5358	1274	3040	2028	2166	3522	6173	843	5775	4596	2304	2269	5960	4187	1134	1872	5206	3360	1052	1536	4764	3864	3887	1061	3799	3833	6429	5837	3562	1336	5369	5254	5617	5873	2745	4716	6160	4212	1035	4871	2962	1340	2032	1416	312	1155	5874	3969	1413
KPNA6	3648	3529	2225	1639	1914	2956	3576	376	3150	3685	1198	1956	4239	3084	888	1027	3066	2759	1306	1800	3175	4637	3125	833	5251	3526	5518	3154	2740	481	3798	2317	2980	3937	2352	3470	4630	1787	1039	3234	2533	1425	1539	1212	585	1127	3791	2638	1200
VIM	15846	3747	2461	6104	2341	3998	3442	1327	4350	10909	2110	1972	6819	7384	3404	1723	11051	1780	3771	4216	3315	8804	10886	2235	19455	23280	21892	2215	2767	6913	12328	9320	4019	1431	9205	2697	32998	4197	2972	7272	8649	2805	3842	2289	536	1840	5328	12370	1070
RTEL1-TNFRSF6B	54	105	13	14	28	206	81	20	124	32	13	62	153	57	10	69	30	42	50	51	167	202	49	65	66	53	75	96	243	3	58	90	82	272	54	394	80	106	42	168	73	21	55	74	75	94	80	50	8
FAS	1222	935	233	1941	552	605	1250	116	130	1649	723	847	584	1484	186	343	544	1948	143	750	337	1249	813	112	1051	751	1835	504	280	529	511	612	281	1056	832	221	1206	317	628	342	1877	427	218	440	80	201	374	1181	440
RNASET2	1149	1665	983	1617	1730	3082	3322	739	4556	2798	2955	1688	1938	2153	1376	1251	2461	2240	2161	1994	4964	3174	1780	1764	1268	1486	1955	2979	3190	724	1339	2086	2259	6583	1181	2287	3241	1552	1112	1529	2393	2770	2474	1572	1619	2183	1558	1114	2028
CD44	27280	30570	15416	3667	13336	20906	20265	3267	18143	7161	14601	10480	8914	6528	3912	7194	20694	12982	5788	4605	11054	17032	5227	5459	15397	12937	40764	13798	16853	6291	20567	18918	8976	24748	9747	8798	28283	13892	8592	14802	5500	9387	5740	5310	2684	7953	25925	12151	10566
KCNG1	10	1	6	226	11	25	33	31	161	419	12	22	28	117	8	91	17	4	196	11	9	5	616	26	48	40	25	2	15	20	27	26	1	109	2	34	12	10	13	27	326	60	2	15	0	6	7	83	6
AGPAT4	1150	742	103	190	60	258	108	47	65	203	78	175	262	173	55	195	387	312	70	61	159	667	176	107	1694	1545	1487	183	240	180	779	754	408	642	480	64	1966	139	116	293	237	71	84	75	140	199	1263	396	67
SLAMF7	673	1450	354	1933	214	433	316	88	79	4144	433	533	246	2036	67	134	1075	264	376	899	129	1214	768	244	1022	1046	1593	105	280	633	1225	207	137	106	2480	27	4481	120	310	350	2873	607	982	758	169	100	369	991	999
BTN3A1	1181	4846	1342	2087	875	1165	1571	262	988	2269	870	1501	2283	1791	678	1142	2179	650	405	2357	1351	2327	1552	649	4511	3833	2426	3019	1367	1622	2341	1870	2318	3297	2087	3136	4061	1004	375	2779	1965	655	1378	1257	444	466	788	1612	761
MIPEP	1380	1059	666	898	1504	1705	2301	931	1519	2054	1241	1011	3171	1294	1291	1254	1888	2323	1426	1343	5622	1584	1041	1714	776	783	288	4869	1725	1528	1766	2114	1411	1438	765	2744	1176	2062	1143	1898	1106	549	1567	925	354	681	966	2243	843
PRKCH	955	542	276	479	171	508	483	55	127	816	240	195	476	854	95	98	476	325	128	216	129	680	1028	268	1513	1043	1747	312	568	207	881	469	205	617	654	411	1752	839	73	361	504	165	396	240	80	179	434	733	217
INSRR	4	2	1	2	4	6	5	0	2	4	0	0	5	6	0	0	4	1	0	1	1	5	2	11	11	15	14	3	1	0	24	2	4	4	13	2	37	5	0	2	5	1	1	0	5	16	5	5	0
IFNGR1	5386	3092	7778	5546	1883	4354	3903	1790	2433	8223	4347	2161	3675	5246	2083	3651	4848	5103	2250	2532	3910	3800	11241	1842	5644	3852	4157	3559	3755	5800	3828	5889	4167	5245	2423	3462	7622	3582	4927	3479	5641	1608	2059	2074	664	759	6509	5645	2211
B4GALT7	1516	1852	614	1007	840	1801	2175	312	2521	1465	664	475	2247	1166	538	1034	1359	1282	732	555	3001	2389	927	1187	1139	1734	477	1630	1713	609	1306	2133	1807	3468	1316	1072	1478	1218	732	1908	1091	742	806	816	836	1569	1332	946	468
SH2D2A	305	219	130	147	209	208	459	87	1127	193	166	115	375	191	108	105	402	663	624	297	642	718	191	236	136	260	105	544	418	117	422	595	117	549	416	576	735	180	121	701	210	166	330	162	65	207	167	467	116
VRK2	606	560	518	314	304	504	552	134	575	690	437	341	509	563	163	224	699	502	264	271	852	945	291	210	1045	667	912	960	400	387	591	811	391	591	458	901	1118	864	261	621	430	258	296	342	54	114	684	669	313
TNFRSF1B	5258	4786	1891	2496	1357	4056	2858	562	6455	3799	727	781	6382	3841	1285	652	5675	2994	1732	1930	3520	2924	5847	2180	3764	5833	3352	2605	4604	470	4333	4417	2199	3348	3533	4928	8410	2894	332	3420	3105	2440	3305	1382	1054	1657	1671	3601	806
VEZT	4395	1554	1438	1870	1859	1960	2605	582	3442	2820	1544	984	2493	2404	656	888	2876	2716	710	739	2244	2088	2602	569	3623	2387	4288	2534	1919	1527	2489	2096	1425	2969	1319	1723	2405	2322	948	2580	2216	833	1175	646	221	879	3546	2775	1180
POU2F2	428	225	54	228	48	146	137	21	182	498	43	74	174	2714	15	14	283	48	86	64	193	260	245	50	336	696	1089	69	128	22	412	215	64	131	395	74	1395	184	46	151	317	75	137	106	135	53	99	376	57
BRD9	1958	2107	794	896	887	1616	1880	362	4246	1563	623	949	1976	1569	769	633	1608	1307	858	872	3021	3367	1349	1329	1301	1871	1329	2538	1869	434	1649	1735	3097	2740	1571	2187	2198	1466	550	1869	1365	905	814	681	741	1113	2504	1529	396
SNX1	4572	4065	1934	3623	1894	3693	4061	774	2429	7866	1614	1818	3804	6017	914	1397	4230	3414	1174	1692	2414	6102	6455	1640	4339	4589	4064	3451	2851	1566	3487	3415	3161	5947	4241	4227	5263	4323	2270	4376	5129	2357	1078	1722	922	1349	3514	3657	1253
TBPL1	493	866	606	719	419	752	924	278	825	690	619	454	724	607	293	1286	753	404	411	405	640	902	604	123	638	522	655	862	492	1551	848	1002	1239	812	425	777	781	492	460	677	517	276	364	343	24	148	803	474	260
ARNTL2	1653	2585	1615	140	633	671	712	184	601	205	481	441	786	304	444	550	1169	1086	424	885	554	1604	370	493	4143	1674	3166	1144	631	535	738	1495	1295	1567	755	1015	5452	1233	464	1955	167	240	623	561	101	448	3549	1115	694
BCLAF1	6374	4349	2983	2557	2462	4275	5970	1163	7199	6684	2648	3039	5827	5321	1935	1817	6296	3977	1501	2135	5363	6313	4563	1268	7762	4068	11991	7427	3900	1258	5097	5522	6957	5804	3445	5888	6678	6170	1480	7784	4629	1234	2056	1695	315	1046	4956	5370	1778
SLC39A9	4091	4228	3682	3387	2843	4985	4058	922	8995	7327	2764	1528	3444	4529	1741	3148	3190	3129	2802	2239	3386	5974	6781	1798	6109	3411	7010	3525	3191	2790	2422	4601	3869	4495	2721	2585	4086	4272	2916	3918	4502	2148	2258	1558	461	1554	5676	4378	1775
ANK1	109	68	14	30	31	33	54	1	17	33	22	30	52	80	15	10	41	197	37	13	21	22	27	22	103	83	62	10	30	7	82	244	12	50	23	47	274	17	22	48	14	23	72	25	14	73	59	63	73
IBSP	8	9	1	1	3	4	4	3	1	0	1	1	22	1	9	7	156	6	0	1	1	2	0	1	97	153	70	2	3	3	25	218	98	0	11	1	106	59	23	293	1	17	1	0	3	0	53	73	0
TFB1M	769	520	395	427	286	725	937	209	1372	553	473	323	654	384	256	1040	745	433	260	378	1213	835	376	369	540	434	296	1203	540	1055	636	617	1137	976	487	551	624	595	423	788	501	284	350	331	102	316	838	434	214
RABEP1	1975	1107	734	764	905	858	1246	244	679	1893	519	940	1160	1632	349	256	982	1053	302	593	1316	1900	1559	294	3091	1592	2607	1210	1206	390	1085	1198	881	1729	969	1764	1810	982	449	1394	1476	603	472	342	178	474	1384	1502	617
HMGB3	3476	4223	1134	1045	2331	6010	3688	820	9490	4011	1238	2010	1982	1581	1170	828	2352	1634	1318	1446	3123	7175	1556	1307	2127	2766	1321	5188	4530	1167	3229	4999	4415	3512	4031	1033	3728	12490	1285	7394	1357	1697	2132	1080	351	2614	4436	3531	1673
NUP160	3294	2919	1993	1214	1335	2972	3025	813	4647	3656	1058	2102	2875	2588	1058	2077	2763	1431	1647	1797	2771	4114	1892	1341	4360	2135	2259	2736	3359	1368	3331	2091	2047	2790	1876	3561	3370	3062	1384	2998	1996	1394	913	1080	222	784	3558	2030	842
BAK1	1306	2349	948	3206	1350	2072	1590	489	1509	4480	1038	603	2034	1650	696	928	2570	2256	917	1325	1843	1942	3876	937	1381	1925	370	2159	1946	628	1489	3233	2612	2134	1452	996	4802	733	1099	2459	3057	1340	1011	862	758	888	1628	2164	932
MUSK	76	4	4	147	0	6	4	2	4	165	1	13	16	257	0	0	0	0	3	0	53	5	138	4	19	1	124	6	2	5	39	1	1	4	5	2	11	1	0	4	235	4	4	15	0	3	1	78	1
IKZF2	270	312	179	180	55	111	193	20	120	486	133	106	129	371	31	27	242	255	30	25	47	343	103	29	1211	293	2439	92	175	77	356	51	127	274	178	99	714	178	10	102	186	35	90	70	10	9	119	233	81
GRN	17593	22374	20382	23347	8562	22504	21176	2480	34940	46626	7671	4924	22460	24619	3967	4258	27116	16930	12500	15959	30343	24032	28890	15075	17290	44804	3579	18529	31029	7393	18823	13307	15034	39191	33754	30934	50478	12436	8583	17947	31515	14016	9486	10213	10786	9908	17982	17064	6234
FAM13B	831	558	416	722	237	943	649	171	860	1776	335	469	704	1518	217	300	778	453	184	253	1013	1051	1578	264	2208	1001	3418	677	447	356	782	338	519	986	610	482	1018	916	224	685	1233	266	395	340	127	143	782	913	222
ARHGAP31	1362	1331	541	755	324	604	570	132	225	1596	220	180	1585	1776	199	152	1574	312	270	541	251	1254	925	398	3194	1978	4145	444	612	225	1382	295	447	703	971	712	3594	435	143	931	1374	309	440	318	75	178	509	1045	262
CENPQ	405	226	218	188	123	320	347	119	453	223	243	184	419	290	125	677	489	180	137	122	418	280	101	48	298	213	172	366	265	465	401	235	446	307	170	574	474	485	217	361	197	106	128	126	2	32	368	280	143
SARS1	7851	8198	3518	5073	4939	6461	9821	2486	12461	10021	3697	4477	7658	6689	2659	3123	7363	5340	3323	4758	8480	14266	8553	3410	6564	8627	1627	7443	9186	6531	4255	6390	4582	8555	5331	8029	6245	8459	5242	5861	5807	7224	3185	3327	2238	3937	9922	5741	3478
RANBP3	3786	3429	1366	1865	2001	2572	2951	641	5579	3923	912	1195	4525	3069	587	1159	2890	2784	2546	1470	3681	4075	3271	1894	2334	3660	1010	4781	3072	651	3081	3333	2361	4823	2699	3396	4134	2607	1097	3969	2520	1723	1216	1124	1161	2914	3151	2766	1189
ARID4A	1140	1074	396	739	372	793	1191	165	1468	1564	594	361	708	1384	282	140	671	530	303	224	586	1298	1548	239	1648	900	2887	564	585	341	1356	585	851	1142	758	738	1180	1116	193	913	1279	250	432	242	96	183	697	1237	289
EIPR1	1442	1515	908	1146	747	1639	1555	432	2961	2067	1088	548	1558	1150	565	1029	1779	1809	990	919	3132	2133	894	1312	919	995	283	2451	1491	1393	1604	2792	1518	1566	1299	2405	1641	1619	1011	1552	999	1266	899	827	609	866	1576	1538	629
PNPLA6	2867	2684	1495	2180	2078	2509	3113	794	5484	5938	1168	1244	4510	3508	871	1339	2856	2664	4267	1682	4032	4588	10204	3340	2342	3914	394	3703	4395	1041	2762	2492	1977	4114	2232	5572	5058	1748	1193	5416	4025	2423	1666	1663	2291	4806	2195	3052	1621
IFT88	622	487	307	440	569	520	850	253	984	864	524	388	1500	465	293	629	844	725	333	186	1640	381	699	503	996	538	1129	1091	683	487	746	604	712	1159	273	2074	398	1003	234	1475	665	283	641	296	91	140	399	755	222
ALG1	1245	1484	690	859	791	1269	1245	452	3105	1481	774	697	1768	1288	555	664	1405	1125	1156	594	3145	1792	1100	913	724	983	141	1999	2193	593	1071	1029	1347	1520	1671	1250	1227	1142	690	2175	869	599	479	991	345	901	1479	776	487
ZCCHC8	1177	1433	641	823	654	1655	1465	270	1627	1831	599	764	1171	1287	358	486	958	1022	458	537	1035	1859	1247	319	1409	1054	1481	1238	1151	308	948	1131	1222	1968	779	1335	1396	1265	423	1306	1339	512	465	374	260	389	1217	1240	539
ABCF2	732	701	522	405	1016	1318	825	205	2194	938	391	444	969	607	378	453	638	1067	876	608	1954	999	677	520	393	490	249	1204	1089	339	565	1853	1026	1294	513	970	924	531	495	1820	616	405	593	495	254	1150	1021	918	481
CHPF2	3608	2442	1135	1921	2459	3215	2034	470	4152	3943	1067	1296	3960	3036	960	877	3678	2798	1710	1401	4077	4605	2690	1913	4438	5460	1459	3326	3400	485	2924	2246	2566	4361	3200	3604	5000	2587	737	4600	3538	1068	1423	1749	1054	1867	4229	2842	1296
LRRC7	17	17	2	38	5	21	22	0	17	119	0	15	31	84	3	9	16	11	6	10	26	47	68	1	15	18	141	18	25	5	27	11	11	50	8	17	25	25	2	10	95	4	1	3	11	4	21	30	3
FUT8	3953	3275	2034	942	1061	1658	2630	329	3761	1548	1510	968	817	1223	804	690	1644	2351	992	1496	755	4033	2650	917	4313	2283	3936	634	834	426	1280	4465	2248	4447	1891	584	3994	2685	651	2296	1011	1082	1295	505	400	1949	3753	2434	1441
UBA6	2081	1903	1637	940	1302	2029	2189	527	2857	1850	801	1625	1639	1622	706	1399	3392	2715	883	1677	3804	3063	1598	676	6524	2105	6040	2761	2759	859	2039	2248	1981	3342	1420	2723	4018	2534	865	3685	1516	713	1070	916	136	393	2781	2104	764
GAB2	2522	1166	827	1472	546	1493	2721	241	2657	3818	672	562	2097	2219	557	185	1442	1065	459	489	1288	1596	2116	1042	1529	1622	2852	913	1637	326	2338	723	1376	1866	865	2070	2385	2311	290	692	2384	708	700	556	424	639	837	1495	376
ATP6V0A1	2897	3289	2338	2307	1327	3287	2856	498	6969	6254	763	1193	6564	4208	707	1258	3940	2719	1430	1096	7219	4524	6752	2382	2094	2771	4085	4228	6218	329	2713	2371	2049	3646	2258	4829	3533	2657	977	2939	3899	1349	1478	1477	868	1524	2252	2963	728
PIAS1	1657	1403	1199	1137	784	1181	1494	282	935	2410	516	807	1105	2118	326	566	1894	1581	478	892	1202	1727	2107	547	2144	1313	5254	992	959	337	1131	955	1050	1676	940	1667	1845	1245	375	1439	1654	553	406	599	328	401	1481	1408	357
SLC4A7	1752	1482	642	436	730	643	1281	232	878	1027	377	919	910	972	305	358	1064	617	263	310	391	1087	1761	223	3730	918	7296	865	1017	353	1374	620	536	1044	675	1214	2214	742	83	779	932	206	402	366	21	234	949	1282	439
APBA2	210	156	58	103	38	123	61	47	107	161	21	35	297	172	83	25	133	36	103	52	69	218	149	94	1209	1143	365	68	117	40	218	128	41	34	212	93	992	131	82	401	111	52	109	68	43	82	145	174	27
MAP2K3	5671	5024	1676	2435	2831	2137	2880	702	10127	5526	1398	1450	3682	3465	1348	1420	3214	4717	1415	1765	4433	5226	8448	4014	2695	5214	1347	3231	5108	988	2030	8016	3674	5757	2669	1480	3199	4957	1649	9287	3327	2812	943	1276	1212	2149	6653	4719	1648
EFCAB1	4	3	0	14	4	2	7	2	5	14	3	0	7	14	0	5	3	2	4	2	0	2	26	2	5	9	26	2	4	6	1	3	1	3	5	7	6	3	0	4	23	1	2	2	1	0	1	3	0
TMSB10	61714	41334	22948	48242	40712	44500	55291	24015	101588	56280	42299	18553	58778	47254	20754	55172	63198	65751	25816	50097	110608	65739	56038	25068	58800	91866	13439	77569	49594	106207	61239	187012	71303	73559	97824	42701	91111	69323	105392	45735	38100	65013	26630	30111	26378	41136	87602	49964	21370
ASTE1	274	306	202	400	240	480	315	96	528	947	209	197	626	512	185	218	248	252	236	112	470	350	1063	145	329	230	311	273	342	297	341	208	252	450	183	236	279	413	127	435	570	151	61	191	42	99	297	316	164
RNF19A	2436	1657	1401	1609	750	2371	2761	411	3050	3347	1100	997	1829	2188	445	487	1896	1146	744	819	1108	2830	4081	687	3220	1370	4538	1454	1876	1332	2201	1646	1230	2322	1469	1336	2562	1307	600	1454	2377	591	1299	868	157	437	1649	2137	591
PEX3	480	326	283	357	287	400	573	198	423	538	436	329	523	416	282	438	581	362	214	452	763	398	616	202	494	283	332	821	452	863	470	411	481	528	193	398	661	557	247	500	304	325	271	250	53	108	291	346	255
GABARAPL2	2258	2131	2117	3879	1549	2678	2720	1095	5357	5066	2189	1325	3283	3156	1336	2719	3478	1968	1222	1292	3019	3002	4855	1196	1923	2828	2605	2239	3347	5623	2474	2825	2260	3442	2310	2205	3222	1800	1546	2503	3343	1530	1128	1812	317	659	2864	2374	1110
MYOC	23	0	0	113	9	0	9	0	0	325	0	0	4	170	0	0	0	22	0	0	1	0	213	0	0	3	0	0	0	0	23	2	0	0	0	10	6	6	0	0	170	0	1	0	0	0	3	31	0
SH3YL1	1436	5344	2707	2340	2932	1837	5292	568	5518	6953	6354	1537	5272	3054	738	3082	2909	6032	1398	698	4135	3647	2700	996	2415	1697	2246	6954	3831	2076	5159	3927	4415	8973	242	10540	3292	3313	860	2008	1470	1748	1145	2363	517	1056	3014	4366	828
FAM136A	1936	2666	1467	1490	2148	1997	3377	596	4062	2559	1482	1543	2230	1777	819	958	2652	2296	1295	1726	3078	4222	1911	1029	1666	1757	1080	4893	1811	1251	1930	6509	3403	3396	1604	2466	2369	2526	1203	2698	1738	1188	1043	1388	409	1461	3625	2733	1264
VCL	12181	6903	2716	3854	3722	5558	7076	1611	5569	13010	4001	3358	8543	9393	2787	1480	9516	7931	3287	3784	4657	9395	9782	3259	14497	12331	21462	9566	5851	1175	11761	9526	5316	9773	4565	5158	19151	9678	2588	15226	7779	3900	2087	2537	1497	1956	11108	13646	2236
DEPDC1B	926	673	451	380	365	951	650	347	1128	507	344	364	827	498	384	853	547	523	265	499	893	1086	263	322	823	539	204	925	538	457	789	944	921	333	388	845	370	939	295	1299	343	334	348	314	39	212	1138	473	205
DAPK2	1192	511	544	1211	827	1229	4208	353	1872	2880	605	1138	985	1029	152	459	914	447	606	69	365	1717	5739	379	294	387	513	951	1741	174	1066	813	487	4026	980	1405	399	946	348	1896	1835	1295	180	613	923	705	226	1029	392
NSMAF	1483	1538	999	1157	1044	2092	3210	810	6403	2180	1110	1072	1796	1874	635	691	1809	1685	1635	765	1150	1627	1164	1065	1791	1321	1740	1881	1028	1608	1737	1868	1501	2359	1086	1965	2533	2128	1179	3004	1760	897	1972	1063	189	1140	1566	2213	754
ADSS2	2799	2177	1970	1516	1666	2574	4049	1035	2555	3453	2347	1887	2877	2278	914	2016	2856	3169	1607	905	3442	2512	2586	961	2202	1927	2383	3374	2173	2013	2689	1810	3083	3535	1739	4866	3175	1760	929	3236	2023	1060	1018	1075	146	481	2391	2505	1269
STAP1	96	12	14	55	6	13	9	2	34	119	29	24	15	573	3	2	19	8	8	3	10	36	24	5	22	12	85	6	15	4	23	16	3	1	22	0	82	16	3	9	99	8	15	18	0	2	10	83	18
TIMP2	14238	4435	2027	5105	2366	6960	3095	1259	2592	11600	1909	1742	15854	8136	2947	853	11060	3804	3621	2205	2537	3654	10135	2376	10545	32125	35981	2786	3151	3686	15519	7281	1758	2090	8712	4365	48020	4749	1506	9526	7783	2051	3141	1988	660	1152	6943	11907	702
RFC1	2554	3006	2079	1170	925	2474	2240	411	4209	3044	942	1367	3284	3098	484	480	2931	1390	784	1456	1456	3504	2471	563	4230	2667	2975	2370	3374	656	2798	1026	1726	2570	1819	2924	3373	2511	579	2365	1585	1280	1546	835	252	620	2763	1963	690
TBC1D23	1547	1197	1181	1744	938	1808	1775	539	1621	2808	1548	993	1993	1711	796	791	2389	1532	529	991	1241	1687	3358	571	3069	1576	3047	1916	1425	1638	1534	1217	1092	1891	1033	1357	2141	1432	624	1883	1769	550	713	798	107	216	1652	1605	678
CUL3	2538	2171	1956	1994	1598	2557	2927	727	2802	5391	1480	1712	2487	2910	852	1024	3235	1696	1340	994	2929	2742	3562	1642	3412	2325	3327	2831	2767	1085	2678	2166	2176	2804	1412	3614	3100	2733	1301	3285	2734	1494	1361	1629	471	770	2492	2685	1332
MYOM2	49	62	73	54	44	61	18	8	501	67	34	13	55	130	14	122	61	93	36	61	85	226	369	47	44	78	24	108	129	98	77	192	43	85	154	141	62	110	34	186	79	51	19	46	26	70	24	128	25
OTC	32	31	14	106	254	72	9	39	20	420	177	12	20	109	1461	25	5	149	161	1	0	11	5569	151	75	43	1	1	70	0	15	204	7	299	1	1	5	13	0	234	182	55	6	42	121	83	11	207	253
CYP46A1	21	2	0	7	3	5	5	0	8	17	1	1	10	11	0	2	8	2	1	8	11	10	13	1	29	43	83	2	5	5	14	13	1	6	7	4	25	6	4	5	19	4	1	4	3	11	5	15	0
ZZZ3	1755	1495	1398	989	946	1915	2364	575	2600	2015	740	1306	2330	1444	628	1225	1984	1019	699	855	2051	2918	1418	560	3836	1496	3375	1516	1338	1037	1121	889	1328	2341	1346	2211	1630	2169	563	1658	1279	749	823	770	164	487	1757	1051	712
SLC18A1	839	83	33	103	93	98	142	32	1	117	59	77	189	441	5	16	60	143	10	0	0	8	166	8	369	293	65	1	49	2	108	133	2459	607	9	1	15	47	1	149	164	91	2	33	4	532	132	43	165
USP2	114	41	35	850	37	133	39	53	307	1865	80	49	234	633	29	31	57	56	101	7	23	10	6755	89	36	80	68	280	226	11	79	155	6	37	19	83	105	24	82	54	2200	53	7	115	12	30	15	205	13
CASR	6	0	2	52	0	6	2	0	2	46	10	3	1	54	1	1	2	0	0	0	2	1	79	3	0	3	1	0	2	0	2	0	6	2	0	1	2	1	1	1	56	2	0	1	0	0	2	30	0
TUBG2	405	120	149	173	96	347	432	22	1323	297	60	124	442	282	53	62	248	237	112	173	1243	542	372	168	174	463	412	448	468	75	338	484	134	673	194	246	566	303	145	276	281	147	188	93	178	286	176	337	46
RPL26L1	685	540	444	506	388	949	654	227	1468	716	347	272	983	544	237	664	723	769	310	505	945	810	530	520	516	698	199	1227	707	929	640	2041	627	861	540	564	855	594	898	1029	457	387	272	336	165	362	708	906	167
FLT4	845	138	69	217	113	229	161	43	226	484	28	43	400	427	60	81	362	33	139	168	258	405	607	246	970	1218	178	199	317	52	517	301	198	102	341	215	1211	329	38	414	345	181	110	102	139	131	297	407	21
NSUN2	3115	3350	2305	1506	1771	3129	4109	1036	9263	3754	1637	1826	4750	3352	1949	1105	3994	3655	1751	1377	5152	5476	2703	2178	2774	2403	2074	6025	5474	957	3286	4593	5494	4859	1683	4012	4402	3398	904	4679	2696	2201	1890	1210	1017	1384	4160	3691	1398
FBXO42	1286	1498	952	830	756	1272	1359	193	1748	1784	357	376	1534	1319	243	518	1276	746	486	536	1530	1837	1480	449	1755	1580	1908	1242	1003	310	1477	782	1059	1592	965	1273	1703	1026	386	937	1360	560	640	532	290	689	1453	1017	381
MFAP3	903	500	567	491	334	629	463	102	253	1293	369	322	932	937	211	410	1043	376	167	236	497	633	979	209	1956	724	1619	650	618	338	866	195	293	670	382	706	1446	482	202	903	845	250	258	313	37	90	565	941	214
MRI1	333	449	164	107	637	291	630	163	563	551	222	385	434	325	154	311	398	218	721	529	445	715	554	405	495	352	190	697	611	189	432	343	311	695	347	590	429	215	417	964	558	430	223	334	161	581	215	235	306
METTL1	943	621	367	225	640	1017	1047	316	2616	444	286	371	1219	417	313	722	851	831	689	462	1153	1557	175	405	314	615	144	1214	1281	518	682	968	770	1519	685	733	943	706	816	1034	343	608	355	318	188	1163	660	625	452
HOXC8	21	9	0	1	3	4	9	0	3	6	1	4	2	1	0	3	21	19	0	20	179	32	346	1	0	1	39	0	0	0	41	191	2	4	59	8	299	30	2	2	1	1	14	2	0	0	34	13	3
AGA	679	244	1067	822	375	385	1066	218	1604	1641	864	582	811	796	295	753	1412	720	389	431	606	709	980	363	513	502	385	782	859	1113	635	386	376	1296	616	509	655	845	274	865	868	355	528	513	80	243	1004	937	329
PI4K2B	2970	2174	1991	1559	1228	2550	2421	576	5202	2413	1832	1427	2746	1883	1330	1036	2300	1865	766	1723	1863	3064	2778	577	2798	1538	2809	2805	2127	1157	1801	1177	2681	2419	1687	1677	2034	2218	886	2108	1715	1204	1151	1004	89	312	3210	1954	1152
BOD1L1	2658	1599	1034	839	632	1473	2673	182	3400	3331	404	1172	2844	3352	296	261	2269	1659	333	646	1317	2547	2473	571	4757	2112	6572	1890	3686	244	3095	1219	1702	2980	1763	2926	3419	2099	392	2246	2107	569	757	558	309	419	2022	2207	393
MAT2B	3370	5079	2317	5486	2160	3761	4573	1588	3111	8022	4182	2514	5406	5527	1838	3409	4800	2868	1041	2531	2772	4774	7436	1464	5003	3911	3893	4878	2630	5112	3858	3112	3139	4188	3588	3682	5042	2526	2659	4311	4683	2104	2051	1787	309	897	2901	4584	1802
TLL1	216	7	9	90	8	30	23	0	2	117	11	6	26	122	7	0	26	0	7	4	14	45	496	3	101	43	122	6	7	10	113	15	5	2	29	9	233	17	2	21	145	12	12	18	0	1	14	270	11
EDC4	1851	2355	1008	1305	968	1869	1881	401	2818	3887	612	849	2554	2581	638	478	1525	992	1289	1074	2756	3252	2468	1824	2212	2227	462	1986	3197	212	2337	1190	1658	2863	1707	2809	2564	2332	674	4526	2747	1380	783	1168	780	1156	1810	1361	524
TRIO	6423	6127	2287	2052	1682	3698	4375	644	10003	8608	1339	2546	5332	4657	1381	817	4564	1550	1894	921	4546	5720	2788	2548	10480	5001	8508	6812	8257	842	7237	3006	3106	5280	4810	6959	8678	3867	1055	7455	5373	2750	1926	1531	1298	1842	4153	4594	931
VCAN	9841	2124	1187	601	939	2717	1506	624	1569	1754	601	1259	8876	1548	1465	955	6149	616	1092	1251	1210	4852	1024	1402	68825	25162	74960	1461	1911	1410	10833	2136	1099	290	8667	1553	50408	2707	1637	10514	1853	939	1953	874	182	402	2839	5375	207
CLEC16A	1906	1682	554	1022	714	1509	1383	261	2754	2909	452	505	2267	2413	435	347	1600	1433	630	911	2543	2159	2694	1217	1836	1969	1700	6196	2824	204	1871	1720	1388	2319	1181	2375	2737	1639	321	2395	1919	865	720	649	698	671	1599	1426	492
MSR1	1110	1093	267	549	273	636	111	153	39	1256	254	277	501	402	755	249	4036	45	296	1305	214	1446	485	169	4579	2590	5243	154	204	1915	666	326	334	89	1355	103	9199	248	334	517	882	603	535	194	1	57	404	722	125
CDH1	26112	29489	19323	21163	17065	25455	28086	7140	92464	65705	14683	11331	46915	36702	12086	9473	28461	30072	9956	5735	42789	22869	37927	17698	15048	12464	7072	28852	35359	6662	24719	26454	18512	30141	11745	23418	22169	33785	6690	48741	32319	14383	10455	14281	3942	9337	31735	29363	9547
MTREX	3298	2405	1904	1621	1686	2737	3813	998	3080	3910	1964	1571	3664	2972	1208	1861	3110	2409	874	1143	3648	4160	2498	974	3481	2039	2358	3920	2122	1019	3293	2642	2611	3584	2046	3587	3082	2527	1486	4146	2244	1421	1243	1014	277	609	2906	2855	1140
DNAH5	231	28	42	3	13	54	111	16	68	6	33	50	8	26	7	29	87	208	50	4	70	54	7	18	91	47	171	101	16	65	33	89	103	61	145	200	212	17	11	142	10	16	22	3	24	18	235	70	13
ZFYVE16	1545	780	473	808	736	1195	1205	441	766	1765	529	769	1631	1229	405	575	1632	673	195	419	1544	1075	1483	428	4010	1044	6386	1404	976	512	1173	446	437	1204	616	1464	2456	979	231	1458	1347	399	501	436	51	132	700	1149	517
RIPOR1	1555	1613	691	546	636	1182	1331	388	1163	1322	249	297	2002	1170	363	213	1063	1205	973	1721	2885	3286	1105	847	847	2777	635	1199	1334	381	1858	2187	620	1381	1401	2339	3239	1143	365	1108	983	635	846	796	210	864	1936	1608	386
C6	50	0	23	35	13	5	11	2	20	67	0	10	21	49	0	2	11	13	4	0	36	2	431	8	41	51	13	4	22	1	49	7	1	7	63	3	548	1	0	3	40	1	3	8	4	3	8	53	5
RAI14	1834	521	788	802	636	1174	734	177	501	1666	236	566	1544	1147	294	293	2574	1219	395	360	1226	728	1954	492	5210	4350	8841	1962	1422	696	2365	1533	717	1320	1174	1949	6299	890	262	2350	1108	300	441	334	136	253	1303	2204	148
SOX30	190	35	6	80	27	45	63	25	67	131	243	25	53	109	11	21	246	52	37	161	160	79	71	94	32	19	27	107	86	31	35	97	24	113	28	54	26	68	76	74	110	26	191	29	54	15	17	178	21
PNKP	1509	2038	505	792	1320	1025	1754	214	3378	1579	446	667	1762	1334	354	708	1295	2082	1108	1121	2827	1728	1054	1053	992	1481	307	2252	1855	339	1239	2125	1403	3129	1167	1657	1652	2237	848	1842	1536	1128	703	852	1003	2236	1721	1169	821
BEST2	6	2337	92	1966	455	117	336	26	10	4962	241	37	195	3605	5	49	0	11	152	0	0	1032	48	160	1	6	11	320	276	4	21	3	70	118	443	0	1	9	0	205	2808	285	0	264	26	96	39	638	144
PHLPP2	647	513	408	2795	267	987	623	113	1445	8606	328	445	1046	3790	312	152	704	666	189	350	2369	636	12203	394	851	429	1474	975	950	128	530	620	222	772	360	596	823	927	86	777	4606	444	353	573	251	269	657	1035	149
SPDL1	708	667	390	269	315	723	644	286	542	592	278	379	880	536	294	451	626	501	215	566	631	885	151	172	859	753	754	952	691	300	759	643	712	621	420	511	1297	810	228	1003	333	302	242	194	80	150	1050	519	178
STAU2	1512	1075	1205	1061	834	2262	2681	411	3723	1831	736	761	2611	1402	551	512	2025	1159	507	458	1021	1259	3219	348	1752	957	3623	1325	1871	1417	1717	1051	1420	1499	871	1666	1546	1743	392	1656	1247	438	757	601	96	300	1017	1697	503
SLC66A1	493	660	341	480	316	760	577	59	1644	773	237	104	919	607	140	203	613	846	346	402	1230	789	1168	310	485	724	122	600	731	185	549	631	759	1100	518	781	853	386	276	492	603	338	306	294	365	575	813	402	181
CTNS	504	546	208	426	262	421	548	63	864	985	213	284	485	635	127	109	498	538	277	338	970	811	752	250	600	757	459	829	628	205	393	395	723	908	698	703	1059	370	261	412	739	337	252	228	179	342	515	472	159
RTN4R	190	409	350	129	407	386	378	99	756	175	74	103	224	184	130	82	236	456	245	856	722	585	220	130	323	629	20	299	268	100	137	228	87	679	222	600	301	212	195	281	183	185	88	88	207	371	593	416	140
PHF23	1786	1355	507	1815	1084	1221	1826	303	2570	1886	584	594	1252	1610	504	407	1004	1462	660	870	1747	1893	2492	776	1406	1988	697	1522	1464	648	1087	1683	2363	2163	2177	1245	2538	1233	1016	1421	1473	1009	562	429	504	993	2040	1993	622
CDH10	5	0	0	5	0	0	0	0	0	19	0	0	1	10	0	0	0	0	0	0	0	0	19	0	0	0	10	0	0	0	3	0	0	0	1	0	1	0	1	0	7	0	0	0	0	0	0	6	0
INPP4A	1088	1264	518	725	485	621	829	142	792	1747	372	564	875	1500	202	185	1037	663	386	339	1302	1419	1002	454	1483	956	2328	1049	810	240	1310	705	600	1161	838	1339	2174	887	224	1141	1571	310	746	484	155	407	975	1294	305
RAB27B	364	2035	1005	901	524	255	720	87	74	1334	820	243	287	905	308	102	452	2646	65	1129	106	966	758	60	3567	1281	2127	280	343	171	274	211	328	1371	279	347	1339	109	209	299	852	322	182	280	29	116	2436	601	810
PSMA4	5845	6762	3708	4818	3050	5348	7341	1640	7375	6080	3167	2709	4599	5283	1441	6075	7864	5009	1838	4618	6444	5741	6094	1946	4520	5683	1776	5181	3698	5041	3793	10329	6513	7475	4347	4116	6753	6015	5448	7231	3709	2968	2305	2158	621	1876	8525	5594	1882
MYO16	8	4	6	8	4	3	11	5	10	9	4	6	13	39	8	0	10	4	3	1	11	78	11	4	20	18	351	10	7	7	33	16	14	1	12	2	23	14	3	17	4	3	5	5	9	3	20	10	1
LSG1	1697	2082	1301	1138	1277	2974	2127	560	4329	2514	852	1044	3778	2102	859	928	2014	2215	1166	995	3278	3145	1858	932	2015	1657	889	2316	2114	976	2106	2516	2794	3777	1270	2162	2263	2920	1044	3887	1785	1067	1151	1129	543	1026	1758	1666	772
PARP3	1326	2525	341	661	841	710	1375	237	2465	1513	651	669	962	1242	388	150	753	947	649	840	663	2135	2304	573	1206	1503	501	1186	691	380	1134	1026	310	2568	1079	1713	1367	702	573	1183	1136	906	617	1243	558	611	606	1153	515
TNC	16239	2294	622	421	745	1952	593	333	727	886	170	390	11344	965	1205	158	4697	824	2091	1937	764	628	11033	2469	29270	24158	10512	465	1828	516	14484	9652	498	868	758	2674	35150	1733	830	13395	1556	1232	1156	964	413	415	7873	10705	86
THAP3	380	540	281	569	318	535	418	102	1036	645	159	159	577	431	124	412	390	441	151	350	739	858	678	177	479	763	65	426	457	251	472	680	458	695	438	582	600	407	320	399	423	369	230	201	117	337	646	313	157
RIPOR3	142	113	33	86	22	101	27	37	177	217	12	36	147	180	20	47	38	24	57	15	83	18	212	78	152	161	162	90	138	25	93	82	67	27	53	134	437	72	32	276	265	40	63	78	26	38	61	152	17
TDP1	1206	1303	638	632	696	1416	1331	222	2670	1022	548	395	617	964	402	442	510	605	797	501	956	1352	520	478	1068	819	627	847	666	469	1015	989	1430	1307	714	451	1105	1619	477	880	722	543	609	378	166	822	944	1005	424
AIFM2	1215	1597	742	1150	850	2415	1525	409	3125	4138	813	726	2394	1291	691	549	2060	1394	1065	1043	1592	2918	1771	1094	1191	1984	249	2867	1562	473	1733	2500	936	1860	955	1559	1615	2063	1093	2409	1609	1088	748	1033	547	1194	2766	1271	442
C2orf83	0	0	0	0	4	0	1	0	0	1	0	3	0	0	0	1	3	0	0	0	10	0	0	0	1	0	0	4	6	0	0	0	0	0	0	1	3	0	0	0	0	1	0	0	0	0	0	0	0
SPATA7	327	369	149	232	196	239	416	61	678	340	316	168	185	188	80	116	154	242	134	112	177	323	180	71	521	420	569	140	180	443	300	351	477	657	196	152	304	169	171	229	284	125	205	77	49	178	242	301	198
MED17	179	178	138	122	125	184	400	44	578	240	73	222	197	179	73	108	167	169	106	114	248	422	210	98	262	104	1334	350	251	94	146	132	200	322	147	211	189	176	70	134	202	100	99	125	42	87	224	191	82
RETSAT	4071	2837	2145	10919	3023	4589	4809	895	5721	33794	3103	1259	4413	13781	1692	813	5693	8487	2052	2973	11552	8844	32762	2947	4020	3888	869	7264	5149	1032	2809	2434	3573	8816	2514	3570	4772	3657	2137	3524	15137	4711	1516	3011	2499	2382	6720	8287	1369
CAPG	8827	5772	1960	5844	4949	9015	8302	2259	7531	7581	5925	2451	4820	5571	3563	1864	8936	9092	4198	2607	9220	11749	3732	7822	2044	3967	366	8085	4599	5545	5858	8944	5512	18120	9472	7985	15030	7743	6250	7696	4446	2828	3947	3666	3876	5369	10140	12775	3191
AP2S1	3749	3155	1298	2759	3213	3393	3059	1045	6586	4941	1237	1096	4534	2995	1590	3122	4065	4898	2375	2938	5432	3834	4216	3079	2759	4756	597	5113	4787	1738	3384	5834	3607	4097	2877	2520	6538	3597	3537	4274	2807	3852	1671	1567	1346	4830	5370	3046	1707
USH2A	9	21	22	4	9	7	10	0	19	5	7	8	6	8	2	10	23	12	6	1	8	8	11	1	66	10	47	11	12	0	4	8	49	25	3	12	6	11	1	4	7	3	7	8	1	6	8	8	5
ZPBP	0	0	0	0	0	3	0	0	0	0	0	0	0	0	0	0	1	0	0	0	1	18	0	1	0	0	8	0	2	0	0	0	0	1	11	1	0	3	0	7	1	0	0	2	0	1	0	0	1
TG	925	295	23	14	150	496	1272	332	86	31	153	166	4216	89	12	373	293	352	261	11	643	45	8	164	181	56	462	461	255	42	212	61	1410	415	29	1941	83	693	91	1078	29	148	13	131	27	1740	372	351	272
ADAM28	917	298	126	492	137	168	156	39	81	2287	184	465	258	1444	74	57	598	802	46	242	73	323	580	174	944	597	2230	61	185	239	703	436	357	510	655	62	765	82	128	127	1565	98	168	158	42	94	293	577	139
BARX2	552	51	205	862	28	352	46	23	211	1729	162	133	143	1090	145	231	250	676	31	414	56	11	2214	55	32	91	63	113	162	22	75	174	546	544	49	103	64	183	9	69	811	44	129	134	266	90	975	457	122
DCUN1D1	1397	1457	1251	1274	733	1753	1679	432	1172	2080	1013	873	1858	1375	552	778	1545	1109	510	643	1282	1573	2070	394	3073	1299	4674	1288	912	1202	1393	1074	1132	1934	902	1124	1603	1380	624	1921	1237	362	480	669	59	166	1518	1342	591
JADE2	2226	3301	1464	1318	702	3912	1962	380	2119	2901	1073	1066	2235	2916	697	436	1094	1073	624	1124	3174	3001	4105	1005	3306	2895	1422	1274	1041	423	2191	1645	742	2276	2137	2783	2782	2071	696	3742	2171	1073	1067	658	486	1328	1348	2990	661
ZIC2	75	11	2	4	22	8	29	41	576	8	119	0	114	2	436	6	69	273	24	658	469	78	0	2	13	39	411	11	0	5	2	401	28	211	38	3	3	1352	349	23	4	17	29	2	144	124	261	15	74
LCP2	1251	1135	358	764	211	480	363	123	206	1382	215	330	619	1183	187	170	1553	161	293	933	257	1328	777	264	2108	2004	13440	232	310	535	1482	507	226	129	1434	246	4787	292	157	770	941	413	712	438	104	149	554	1088	216
TRIT1	1064	1214	730	591	629	1192	1256	168	2161	942	438	584	1213	876	373	472	1228	714	544	560	1442	1643	578	274	1504	1200	1132	2088	962	932	1078	1366	1142	1639	963	1025	919	1130	430	567	580	588	495	454	99	470	1134	647	366
ADRB1	45	152	40	108	7	22	47	1	6	206	8	28	8	117	6	1	10	19	0	20	6	51	249	5	100	63	99	11	69	4	17	60	22	62	24	1	38	16	7	2	64	11	71	2	29	7	66	41	17
GUCA2B	12	9	26	4355	7	311	5	24	16	6514	34	4	104	4058	3	4	6	12	42	0	3	2	20639	167	3	11	0	23	87	1	4	5	1	0	1	1	0	8	3	69	5652	75	1	353	0	1	3	341	8
CUL7	1748	1715	748	627	624	854	1574	220	3719	1585	659	631	2014	1249	330	817	1078	743	592	464	1967	2495	1374	866	1460	1827	516	1840	1349	455	1172	870	5438	2975	1848	2071	1845	1235	578	1355	1057	713	545	694	678	1170	591	866	440
CTNNA1	21892	20650	13059	15126	13223	17267	21084	5440	29733	46088	11548	8226	33423	24404	6073	6795	21164	21934	5776	1333	30535	23726	29918	12789	27614	26830	10432	30104	23487	5881	21428	18902	17127	30126	14884	21617	27205	18868	7958	28542	23698	10587	8359	8296	7726	8557	30805	26215	7106
PHKA2	1217	1129	349	501	947	790	1534	144	1774	1946	249	889	1110	985	274	237	1102	552	213	343	1003	1306	1466	527	947	811	742	1391	1666	124	877	638	741	1340	667	859	1219	993	214	705	1283	660	551	648	194	1668	957	629	373
CNTLN	442	240	54	137	24	251	65	19	329	300	122	79	145	221	35	76	228	165	43	290	157	517	338	58	1022	434	2917	53	241	94	390	148	171	203	466	153	406	175	17	153	170	227	197	51	4	38	160	184	55
EPHA3	166	16	81	424	80	182	60	30	53	116	19	52	235	524	32	75	87	25	92	18	23	141	297	31	500	256	604	42	63	331	353	43	12	15	93	74	361	171	24	147	567	28	41	41	11	27	29	165	12
HSPA5	34983	49379	26536	10410	14459	25215	34118	5277	43374	27812	13245	11195	30876	31053	8519	13692	57677	41432	10658	28175	40010	48696	17972	13589	23632	47794	7408	31293	21437	10852	34272	37238	44924	49382	27891	26693	64176	34345	12695	43285	23327	14537	13322	8577	5276	10180	56462	27918	7708
DSG2	23274	19947	13512	20658	15247	10491	26884	4864	16418	44057	11595	6224	22479	25159	5544	7340	13503	23151	4655	6672	14022	31327	19570	7557	20692	10573	12364	16372	21920	9059	13945	9791	20487	27538	12863	31509	11625	14776	8171	24237	23355	8785	3209	6189	3025	5061	24849	16202	7216
GEMIN8	490	607	310	534	743	1026	715	259	1622	472	303	635	852	549	344	506	1515	851	494	420	1289	1704	416	252	318	426	275	1095	1164	673	533	882	533	926	446	442	601	783	364	541	582	522	410	536	187	590	1040	670	331
OFD1	892	1135	498	1084	1049	1482	2135	352	5676	1934	609	1275	1581	1624	427	387	2205	1243	369	455	2922	3743	1582	602	1100	804	1116	2248	2736	449	1653	1684	1202	3215	476	1777	781	2115	306	933	1419	365	603	759	302	605	2052	1676	671
GPM6B	190	58	20	217	33	102	69	26	208	473	22	237	100	523	17	37	72	35	17	16	54	419	1197	25	381	247	1070	275	156	36	223	56	76	117	87	36	457	65	33	127	468	14	30	100	9	41	87	305	25
MAGEC2	0	0	35	0	0	0	0	0	0	0	0	0	0	0	0	0	42	0	0	0	159	0	0	0	0	0	0	2	0	0	0	0	0	0	41	0	0	1	0	0	0	0	0	0	0	0	0	0	0
PREX2	377	46	47	168	38	87	40	19	30	469	33	45	182	291	42	18	96	30	32	59	66	133	351	51	694	200	1174	57	84	40	292	80	35	50	120	79	462	129	10	131	314	27	61	37	1	19	88	300	15
WDR37	960	1071	481	818	274	823	928	136	609	2204	446	461	1018	1660	245	267	679	527	287	253	1613	1223	1383	426	1130	876	1001	719	842	157	829	391	641	1316	633	1393	1212	828	194	1265	1600	455	370	440	178	362	836	696	242
YTHDC2	1606	1728	944	756	735	1053	1021	304	1715	2342	496	457	2089	1837	385	507	1499	1534	324	829	1888	2465	2361	446	1688	985	2452	2356	1312	404	1348	1544	619	1243	679	1481	2704	976	624	2001	1718	546	560	547	158	302	1667	1603	543
CTPS2	1812	1361	918	889	2004	1608	2383	614	4463	1798	1165	1678	2098	1369	705	731	2249	1429	747	526	2780	1836	1532	1176	1419	917	1194	2611	2959	1019	1694	2030	1641	2266	877	1996	1111	1780	603	1488	1193	722	756	1032	267	1435	1406	2096	1306
ATP6V1H	1838	1240	1192	1409	1331	2495	3070	782	6110	2715	1458	1091	2324	1679	561	1269	3981	2147	1265	657	3059	1745	2253	1187	1784	1867	758	2656	4098	3336	2141	1726	2256	2139	1533	2306	2036	3371	992	2139	1531	1049	2142	1055	339	935	1211	2188	909
POLR2B	4680	3943	3274	2585	2733	4565	5000	981	6212	6241	2092	2629	3405	4839	1356	1770	5361	3296	2224	1722	5622	5906	4755	1562	6328	3512	2727	4178	4581	1994	5000	2669	3447	4827	2937	4925	5748	3782	1200	5927	3857	1896	2397	1800	643	1456	4766	3684	1853
FAM214A	959	708	388	1130	309	728	906	112	664	2383	410	562	662	2313	123	192	806	602	208	228	273	929	1632	192	1709	602	4006	437	529	196	572	297	648	949	584	566	799	582	187	523	2214	266	291	367	74	150	1011	967	336
ARAP2	1307	1478	745	464	400	819	990	155	689	1134	346	590	840	817	201	185	1052	1020	184	227	542	895	1850	230	3183	868	3320	967	991	184	651	726	691	1780	822	1069	1507	864	157	904	691	215	537	315	49	146	1287	1363	364
TPR	6198	5570	3001	1857	1674	4789	7174	502	6461	6641	1698	2111	5577	5199	867	880	4579	4480	2099	1647	7668	8961	4226	2022	12396	5130	7754	4856	4968	749	5562	2787	7651	8881	4184	13163	8262	5022	1400	7331	3745	1480	2830	1266	1276	1877	3716	5582	1239
CP	650	34	59	365	12	52	8	1	12	513	12	27	28	846	13	8	496	5	26	67	6	69	298	27	235	127	93	1	33	80	136	69	90	16	150	5	1670	10	7	40	796	18	18	36	2	3	26	193	16
KATNIP	1491	1495	523	830	342	993	1159	178	2259	2284	316	493	1863	1703	320	189	1080	888	501	365	2130	1643	1442	869	1240	976	735	3215	2433	139	1197	953	1502	2146	748	1993	1567	1509	257	2072	2004	363	546	558	690	603	977	969	269
DTNBP1	1075	913	480	868	526	1293	890	235	1792	1218	558	387	1365	958	411	403	1005	395	410	427	1447	1296	1821	785	631	1105	298	1811	935	498	1008	1018	1599	1189	668	547	1128	1479	589	1017	726	508	587	491	240	511	1017	813	336
XK	2133	1093	274	2222	2540	1009	2329	491	1622	4440	1735	1626	1085	2519	823	692	2348	2126	730	962	3749	863	2826	767	150	87	218	2339	2692	464	1136	779	1395	1998	399	529	67	1460	555	1171	2803	620	735	971	131	542	1420	2418	2332
ANO2	44	30	8	13	9	67	12	11	6	57	8	9	32	31	2	5	6	21	6	59	16	27	40	19	54	30	114	7	12	6	37	27	8	10	6	14	59	17	3	21	24	5	35	13	4	83	60	53	19
C12orf4	632	701	419	566	580	1472	565	148	640	966	433	378	681	782	240	464	743	607	352	335	788	654	643	188	979	576	1308	982	746	825	613	397	512	690	606	264	1376	2516	552	775	693	304	265	246	80	222	683	593	482
SCML1	995	713	474	366	1059	1316	1217	472	3363	840	418	1712	999	449	620	926	2937	901	363	386	3141	712	613	727	545	256	983	3083	3316	354	1029	1810	761	1412	423	1045	1056	1490	129	1091	793	379	1654	948	66	461	1087	970	475
WWC3	2755	1424	257	572	987	1297	1301	308	2670	1845	665	801	2236	1461	560	163	4252	1594	555	423	3076	1495	1212	805	2258	2263	3424	2132	3878	270	2273	2302	1057	1869	1204	2189	3718	2000	307	1534	1061	599	1212	803	308	628	2088	1816	670
ARHGAP6	171	163	34	132	82	87	325	14	50	292	22	562	173	248	12	30	102	756	45	22	160	85	409	101	870	639	755	753	893	39	292	86	101	74	187	222	299	75	37	374	299	273	30	462	32	107	146	228	105
FAM184B	7	15	5	38	19	13	249	0	143	107	10	11	39	42	0	8	12	7	1	3	159	33	13	16	61	24	74	18	44	2	1	7	19	37	13	21	13	91	28	10	46	91	4	1	3	7	8	21	34
MAP4	16331	14075	5727	5098	5576	9299	14448	1994	13842	13755	4408	4479	11683	11216	2966	2400	11180	10813	6008	5285	13169	16389	14169	6644	9256	14877	9754	12019	10428	1871	17194	10930	10054	15320	9827	12226	22667	13263	2364	13181	8590	5162	4550	4955	3631	5198	13372	12794	3235
GOPC	2140	1687	1169	1493	1022	1336	3457	409	3003	3462	1389	943	2226	2249	552	896	1466	1284	558	711	1926	2602	1552	488	2852	1736	5384	1873	1307	764	1892	1537	1677	3738	718	1634	2523	2024	388	2432	2337	651	673	618	153	388	1826	1610	1021
ROS1	3	6	19	46	31	6	26	0	478	151	5	0	33	69	0	2	2	2	1	2	27	0	40	41	16	14	90	8	4	1	5	8	0	3	3	2	15	0	6	9	95	2	0	9	0	1	8	32	4
USP28	1295	1689	761	808	852	984	1247	194	2054	1474	480	794	1077	1348	377	469	1394	712	542	755	1291	1941	1038	300	2442	1388	1298	2624	1390	290	1064	978	1035	1071	1266	1278	1345	908	410	916	975	351	525	561	133	353	1079	938	461
HDAC9	284	57	115	536	51	224	57	40	39	1336	148	119	159	825	38	20	170	301	72	19	18	140	411	60	461	169	1581	173	134	301	362	203	51	37	66	209	225	76	57	103	619	29	113	88	22	9	40	437	62
TSPAN17	1837	3067	2037	2527	1653	3156	2750	756	2864	3397	1353	885	2820	2546	762	1290	1055	2315	1149	1420	2663	4155	3148	1413	1690	2347	590	3012	1647	960	2116	2673	2127	3516	1875	3289	2699	1638	1101	2321	2466	1272	1357	1333	782	1617	2413	2217	1237
NOP16	1052	791	507	417	952	1374	1361	565	2375	644	604	692	1471	434	671	965	1094	1447	740	711	1909	1637	365	763	428	643	146	2001	1120	950	991	3288	1722	1694	890	873	803	1062	1140	1818	584	1161	846	570	377	1272	1598	1002	637
CC2D2A	833	145	245	255	137	406	325	51	195	521	111	353	290	285	40	117	264	287	147	34	505	128	494	82	1283	683	4548	184	515	319	623	336	322	106	326	325	494	381	90	378	315	33	54	144	46	222	57	609	79
RRM2B	1361	1948	750	1273	1182	1781	2066	323	3061	2616	1088	1866	1691	1892	595	303	1177	4115	399	682	851	1334	1791	252	2726	1475	3828	1354	1196	1138	1385	1043	954	1380	975	1206	1888	1544	259	845	1261	349	894	575	39	216	834	2178	956
ZNF800	988	931	639	763	1405	1142	1363	377	1618	1634	858	728	1737	1202	509	498	1351	1398	587	385	2139	1002	1490	461	1942	779	2438	1693	1219	472	1187	678	758	1517	600	1824	959	1227	316	1821	1094	354	464	627	110	359	1020	1621	789
TNFRSF17	37	58	56	469	12	86	67	12	13	1179	162	99	31	718	0	12	91	3	52	1	6	39	94	35	48	37	81	8	58	18	61	5	0	6	126	4	110	6	17	6	840	47	66	175	15	7	30	150	178
SNX29	1046	1082	253	543	295	718	402	93	655	1452	229	241	997	1603	218	121	882	698	263	255	611	899	879	297	1806	1384	1710	1000	834	151	1052	418	514	635	787	946	2941	576	73	1238	1002	255	341	279	77	233	554	958	181
LMO3	302	9	6	103	39	5036	173	15	10	222	26	35	65	141	17	7	53	52	38	16	15	14	875	5	28	18	238	14	25	67	305	80	23	8	57	41	178	79	4	32	124	4	26	30	15	28	6	645	4
MRPS10	1813	1508	1162	1304	989	1762	2091	743	2691	2304	1404	922	2637	1845	942	5423	1953	1789	856	856	2948	1374	2003	778	1982	1558	1687	3781	1544	2886	2055	3451	3688	2133	1405	2047	3040	2641	1598	1788	1219	710	931	771	192	524	2074	1663	755
GUCA1A	0	0	0	0	0	0	1	0	0	0	0	0	0	0	0	1	1	0	0	0	0	2	0	0	1	1	0	1	0	0	1	2	0	0	0	0	0	0	0	0	0	0	0	0	0	3	1	0	0
RSF1	2831	2060	1224	1064	897	1425	2482	282	3362	2916	802	1276	2124	2293	488	404	1993	1543	551	500	1853	3269	2084	523	5860	2703	8357	3105	2064	428	2418	1661	1762	1951	1562	2387	2559	2114	424	1828	1742	570	809	593	164	396	1994	1888	517
VPS13D	3121	3298	1593	1826	923	2232	3141	202	3299	6671	1022	646	3761	5734	767	366	1983	2543	543	858	2507	4665	4212	778	7922	2821	7479	2483	2959	360	3311	1744	2691	3872	1775	2706	4040	2061	438	2574	4342	907	1229	886	751	838	3248	2700	924
CELF2	3938	2402	524	1432	1446	3134	2298	492	896	3491	1053	1313	2853	3392	172	484	1932	1586	1004	234	186	7173	2227	621	2883	2240	10596	2044	1775	414	3837	1429	1138	3523	1479	4008	3767	1754	351	2452	2427	954	1099	652	252	1110	2802	2666	576
FAM120A	12226	17134	6455	9502	7189	15392	13460	2468	16739	25821	6214	6832	14481	14696	4567	5158	11778	12587	5065	4837	26131	18775	11675	6638	12612	8942	12184	17262	13182	2910	12293	15952	17047	15425	8986	13005	14917	12547	3503	13579	14261	5368	5074	5069	2070	4288	20590	13073	4756
R3HDM1	2050	1853	774	749	1247	1755	2259	325	2455	1821	630	1066	1648	1711	341	557	1753	1721	1269	860	1927	3696	1049	917	1206	1241	3224	2658	1430	326	1955	2961	1855	2157	1124	2282	2674	1593	794	2751	1088	703	901	1000	406	849	1643	1683	887
COL9A2	2276	1845	114	385	135	403	1594	91	747	447	577	1086	207	589	16	330	1226	968	380	337	214	1711	144	269	265	570	117	393	329	46	943	442	347	4991	1446	1379	404	160	293	483	468	224	899	267	692	411	2816	456	507
KITLG	1871	1782	1018	1653	1094	1500	1813	339	384	3831	890	1312	984	2221	659	376	803	4159	302	1735	1323	1488	1189	155	2394	1015	2434	514	593	275	1090	1272	830	1289	621	941	2050	1050	218	856	2163	305	299	364	34	271	1762	1676	948
ERCC8	414	436	339	347	291	464	736	195	622	581	338	311	476	462	174	288	375	269	165	207	648	530	283	161	854	375	1527	759	368	336	475	516	429	344	256	451	578	429	377	652	391	208	205	232	39	88	362	469	261
ADAMTS6	111	77	82	15	42	96	48	22	43	14	24	51	132	28	22	21	103	37	26	25	70	192	14	37	815	318	1516	65	166	28	164	76	43	69	105	227	390	89	18	228	21	21	51	36	1	10	109	124	8
H6PD	8244	6345	2054	2624	1999	4955	5776	645	5682	9076	2007	1165	7564	5962	1359	802	3675	1817	1922	1113	6851	4602	8958	1970	6245	5420	2850	3387	4253	590	6414	2306	2371	6139	5191	7860	7715	4461	631	4292	3927	1848	3227	1863	806	2323	4814	3946	943
VAMP3	4777	4548	3708	4941	3642	4759	4830	1457	5755	8048	3323	1696	6720	4665	2512	2937	7430	4620	1090	2346	6421	4940	9025	1798	3687	3505	5392	5621	4919	3451	4836	4183	4524	6326	3005	4230	6071	3703	3105	4118	5538	2989	2861	3013	795	1627	4160	4641	2304
PER3	297	229	90	362	156	140	212	70	186	1239	174	94	491	824	95	152	394	313	28	261	757	204	1292	112	584	346	1089	187	468	46	514	144	29	431	124	256	583	149	119	239	1092	171	411	134	15	32	748	728	74
UTS2	103	3	16	23	6	8	5	7	4	3	3	3	4	16	4	6	148	344	45	0	250	4	76	68	3	3	0	132	30	6	6	87	2	56	9	6	7	27	2	8	15	9	3	30	0	1	224	17	0
TNFRSF9	203	225	90	38	86	59	55	10	126	46	35	55	81	278	42	20	296	48	31	103	25	286	16	38	372	233	614	53	41	212	271	226	16	40	254	32	495	47	46	114	24	61	168	119	24	34	81	170	43
EPN3	817	1357	1605	1444	598	2009	1624	203	3304	1774	377	446	1402	1886	217	238	1047	1107	1156	95	1428	1300	317	626	401	944	95	1228	2373	175	1230	819	1108	2080	439	1060	827	596	93	1002	1801	932	608	513	1013	813	1793	986	535
LTBP1	2887	694	441	1075	1130	3130	3598	393	1645	2634	1035	713	4089	2586	768	353	2676	905	1226	1157	3036	2573	1624	719	8198	7027	7191	1411	1714	1397	5582	2217	467	2978	2357	1257	8475	3086	339	2012	1556	732	576	578	610	490	1828	5693	510
RCN1	3444	1370	1958	856	2628	2229	3748	762	8241	1266	1524	2207	3499	972	775	651	3415	3275	859	1591	918	2852	726	1388	2998	3024	3514	4775	3035	1014	2129	8248	1987	4320	2156	1626	3645	1756	366	2663	778	1769	2096	1547	591	3225	4583	2250	1852
ELN	9644	466	409	778	731	2326	1048	608	2521	839	413	449	8929	1450	734	260	727	364	1554	219	916	374	1259	1777	1049	3093	1210	1346	1762	737	6226	609	457	304	2248	1079	4054	2377	427	1737	1038	433	767	526	305	848	491	2436	172
RFC2	1396	1423	718	863	1086	2080	1373	302	3590	1633	630	520	1628	1125	704	989	1389	1333	940	1075	2781	2305	1028	1043	1364	1538	224	2687	1641	901	1151	1985	1224	1423	1119	1628	1494	2180	1286	2534	750	1359	972	726	311	1265	2043	1422	644
ARID1B	4695	5286	2258	2090	1685	3419	4382	564	5204	5755	1637	1815	4521	4980	945	1247	3487	2030	1409	1696	4229	5413	5899	2510	5495	3472	15552	4306	3653	629	4836	1901	2664	5639	3001	5811	5597	4586	556	4798	3491	1553	1721	1261	835	1455	3888	3134	1081
CLPTM1L	5521	6828	4073	4042	3389	5402	5026	1807	14669	8891	3154	2736	9405	7096	3473	3152	7097	4479	3665	3205	8374	7901	12517	4526	4195	5664	1416	9049	9534	1927	5480	6135	8440	7837	5284	6171	7600	5863	2973	8506	6005	4247	3227	2992	1538	4131	6806	5773	2484
NEDD4L	2473	4692	2175	5450	2240	2412	4663	510	6581	12361	1796	1229	3061	9524	684	823	2770	2377	947	719	3287	5016	9647	1401	3265	2458	4095	2812	4838	970	2547	2061	1755	6291	1924	6885	1674	1794	777	3002	8700	3103	828	1715	555	973	2721	2851	1436
FOXP3	158	195	54	48	58	201	76	25	95	48	54	33	168	98	44	12	210	50	96	130	67	169	22	101	67	293	173	86	134	65	305	86	28	56	187	65	852	86	41	160	38	77	202	121	86	108	57	244	51
PPP1R3F	67	29	16	37	109	47	26	10	84	65	27	17	112	78	17	9	40	58	60	15	245	74	96	41	59	120	18	112	300	25	84	52	19	104	65	25	121	85	10	92	81	17	64	25	16	105	60	113	29
HEXB	6840	4666	7526	6606	5432	9374	9658	3347	7539	9363	4894	4074	12523	6350	2818	5185	11362	8072	2809	5241	14072	6367	7860	3790	8786	7794	4770	9502	6548	7005	5889	5582	4834	11442	4108	7559	10476	4472	4709	7098	6700	6001	4414	3889	1056	2480	9579	7775	5106
PTCD2	434	406	232	223	247	455	668	174	965	484	193	333	539	404	230	262	601	430	130	260	878	941	280	226	334	326	885	870	442	203	465	588	444	717	434	651	528	425	204	480	340	223	277	221	44	204	418	421	148
NEXMIF	29	0	1	36	3	8	6	0	5	168	7	5	3	104	4	2	10	1	2	1	0	3	72	2	76	34	177	1	1	4	33	2	0	1	11	2	16	8	0	1	142	3	2	2	0	0	2	60	0
JKAMP	1230	1779	1057	1585	704	1532	2045	263	3001	1978	916	591	1160	1431	342	548	1101	973	555	538	1249	1776	2052	367	1918	1151	1855	910	957	1331	1492	1062	1314	2032	833	612	1951	868	779	994	1604	550	795	493	164	624	1588	1549	633
DKK3	5271	845	940	1379	930	2461	2017	636	1304	2531	502	638	4283	1988	1237	626	2037	1031	1915	839	578	1170	3282	1797	6969	7782	5990	1310	1228	1493	3881	2357	1472	572	1651	1604	6288	1967	2048	5132	1617	638	591	826	280	658	2972	2701	247
ARHGEF5	938	1005	541	935	1001	1867	1102	174	1445	2259	418	427	1698	1174	308	328	805	1745	406	220	2491	1133	2919	908	567	994	234	1737	1675	172	922	854	802	1796	616	2183	646	1246	336	2571	1448	509	387	450	321	689	938	1909	408
NFE2L3	2538	3339	2084	461	4281	2844	4562	1404	7411	757	2219	1834	8022	423	1600	1446	3968	4020	1992	2509	3750	2190	345	1442	2164	1391	2541	4158	4197	2891	2359	3897	2187	4347	1477	5550	1432	3939	1735	6973	360	1345	1430	2589	220	1772	2526	3149	2047
MCUR1	1628	1454	1203	1638	1099	2447	2162	691	2115	2996	921	1174	2222	2323	1418	884	2047	1802	718	886	3115	2381	3774	1064	1428	1267	1949	2512	2160	577	1759	2532	2770	1825	948	2848	2078	2715	601	2951	2503	934	1208	980	317	634	2202	1399	665
LIMA1	12670	5135	7203	15154	8015	8366	7781	1659	6115	31307	7078	3312	7974	17673	3929	2674	6666	20065	1565	2636	7194	5238	27396	2481	7853	6370	9078	7556	7949	2004	5555	6491	5891	14467	2997	2096	15463	6484	2043	4467	17497	3198	2714	2823	2654	2129	7843	14468	6621
LETMD1	2316	4011	1472	2133	2447	2668	4485	604	4532	4124	1697	1737	3147	2337	1031	1598	2579	2963	831	1726	5387	3286	3328	981	1157	1318	2250	4164	3207	1427	1635	3017	3081	5288	2042	3373	2039	3066	1025	2646	2822	2020	1240	1451	765	1691	1930	2202	1340
SLC4A8	415	411	70	50	69	249	277	46	465	101	136	193	75	172	18	62	318	124	77	14	370	147	260	35	339	226	650	203	674	59	519	114	219	525	298	429	127	66	20	131	82	61	34	55	19	532	53	125	98
LAMC3	183	150	64	102	34	143	46	36	141	1269	24	31	328	272	30	35	20	38	123	19	29	1	27	282	85	182	41	90	87	21	105	117	270	48	72	91	265	47	21	301	613	48	38	128	56	73	77	219	25
PTGER3	541	28	33	111	89	167	274	61	110	261	39	22	521	185	95	37	118	29	99	23	66	51	390	57	308	178	1507	41	56	114	652	86	14	2	224	49	1034	120	56	228	144	25	42	35	11	26	85	290	4
TNIP3	347	71	35	21	14	22	16	24	16	23	17	7	25	38	12	17	37	9	27	17	7	52	10	13	118	85	383	31	251	28	73	38	15	5	70	10	106	16	44	22	9	15	28	23	9	13	81	112	12
MAPK9	2065	2507	1301	1640	1247	2172	2957	714	1839	3588	1339	1191	2989	2965	681	1393	2085	1703	600	899	2514	3307	2905	1295	2846	2188	2902	2682	1971	1289	2238	2584	2461	3073	1505	2430	2203	1855	955	3197	2701	1380	1183	1277	329	880	2639	2162	878
COL23A1	87	49	34	63	10	36	8	13	8	181	11	11	74	68	6	8	47	6	23	34	13	32	261	51	146	214	36	15	20	13	40	36	21	18	37	6	127	26	3	52	81	33	18	44	1	9	24	99	3
BCAR1	5046	5567	2190	4568	2172	3923	3921	1052	7297	9610	1336	1256	5867	5645	1645	1272	3817	4251	2778	2110	6421	5744	9860	4017	4566	7851	843	3870	5140	562	4469	5662	3924	7427	2937	4273	9318	3808	2285	7162	6438	2550	1351	1841	3091	2959	6572	3709	1465
FAM160A2	2768	2616	1377	2839	1935	2302	4135	610	5406	6403	1228	1236	5016	4003	739	1041	2389	3360	1428	734	3610	4220	5073	1689	1779	2564	1639	4844	3640	493	2154	2497	2570	6656	2030	2665	2152	3366	1151	2408	6656	1330	872	1176	1586	1455	2673	3073	779
HERPUD1	4440	9025	3748	6838	2571	3739	3849	1263	6592	13905	3086	3054	4752	10663	1471	2413	6342	5013	2392	3580	2636	8889	7758	1748	8125	7675	7807	7638	5632	4091	4888	3013	3450	6768	3704	1501	7868	4041	2031	4534	12318	3757	2085	3763	909	1453	6433	5266	2427
HOMER3	254	80	144	106	210	107	202	33	818	212	69	48	131	116	70	43	171	54	120	147	168	217	175	103	341	418	221	197	81	264	248	201	51	280	184	295	947	51	55	446	196	133	237	56	55	381	91	246	84
RAD51	856	826	415	505	330	1047	852	186	1078	958	309	249	341	706	355	521	428	565	541	811	2182	1640	239	510	737	854	203	704	601	226	386	803	1505	394	497	532	469	1399	722	1108	381	999	298	311	120	394	1468	483	255
POLQ	888	511	282	121	156	692	564	138	777	473	121	286	663	381	183	285	545	450	182	227	974	1175	85	219	797	267	538	736	666	59	621	479	586	635	243	930	574	964	165	903	281	277	322	209	78	203	862	317	132
PIK3CB	2333	2361	1581	1947	1376	2941	2797	669	4921	4323	1421	1396	3774	2914	1093	675	3111	2087	945	1140	2624	3228	4491	849	3501	2167	3749	2506	2259	667	2470	1724	1836	2590	1211	2344	2296	2953	740	2739	2734	1019	860	1161	237	476	1605	2348	818
CYBA	9282	8492	925	8130	6722	10034	5952	4793	17928	11924	7400	4243	5822	10287	12840	10555	2868	12226	8865	1761	18770	12653	4809	7093	5309	7514	523	10767	7101	2261	7476	14549	12099	9276	6895	7297	12858	7147	11312	7666	9455	11752	7781	7464	7968	6441	7332	6191	5506
THOC3	560	548	249	425	325	775	966	152	1286	421	251	286	967	456	192	282	261	878	259	282	1098	1087	275	367	264	399	109	908	644	365	722	1408	671	1519	312	663	707	834	228	1106	439	262	277	368	171	236	654	560	295
HEBP2	2664	4272	3027	3697	2479	4093	4837	1409	8228	4638	5205	2029	4600	3063	1787	5269	4122	3110	1895	2492	5351	3058	3131	1620	4235	3313	3212	4558	2006	4199	3452	5287	8909	5659	2136	3688	4511	3322	2199	4327	3333	2378	2094	1971	1117	1402	2834	3416	1976
MPHOSPH9	919	663	348	302	357	966	528	142	435	798	276	385	684	691	183	375	590	448	179	477	701	1138	289	169	1588	562	1759	547	463	144	562	380	422	519	440	551	1077	843	378	814	580	241	323	217	56	233	904	542	244
PLEKHA5	2860	774	855	967	1201	2247	2983	293	2370	2216	981	1322	1683	1564	377	554	1337	2248	384	228	1521	874	1795	672	2081	995	3244	893	1750	376	1497	1465	989	2857	642	1023	1785	1790	390	2830	1586	453	554	517	233	497	1170	1766	872
PRSS8	5745	7281	2813	13545	5503	6622	9960	2241	21848	25351	3796	2442	16995	15357	4323	5152	9230	11794	3994	14	19472	7291	26408	7799	1917	6965	177	18295	21334	1446	5726	5987	5276	11426	4869	6308	4647	9329	2744	13892	14991	4652	1562	4949	4191	5810	7408	9104	2862
SIKE1	1309	1425	1251	1243	874	1164	1746	403	1747	2323	681	1155	1991	1637	533	620	1546	857	606	633	1789	1997	1588	424	2363	1102	3572	1724	1809	1064	877	1171	1416	1975	977	1866	1543	1087	615	1290	1592	595	487	723	151	307	1319	1075	654
RRP12	2548	2647	641	436	1303	2452	3100	643	4308	1420	640	1117	3624	1550	990	815	2369	2987	2578	1627	4813	5242	1249	1519	1968	2781	470	5198	3197	511	3014	4444	4257	4340	2384	6011	2817	3404	1120	5050	856	1738	1455	781	780	2220	3080	2356	754
FNIP2	2880	2136	1292	2767	928	1830	2562	341	1752	7715	939	1329	2001	3423	439	648	2461	2009	718	464	1722	3697	2498	554	4783	1942	5501	1471	2041	930	2137	776	1212	1933	1435	3098	2656	1330	504	1478	3922	887	754	752	169	233	2455	2234	644
MSMO1	2636	2534	4140	1707	2975	4581	7400	1685	11051	3691	2085	3068	2530	1623	2504	4597	5236	8948	1759	3831	2388	1552	4298	786	1935	1492	2069	5980	3611	10317	2544	2881	4206	4775	1418	3311	4092	2267	1286	3408	2183	1238	703	1807	664	456	8612	4810	1512
TTC17	3606	4947	1868	1941	1771	3249	4866	858	5749	4631	1589	2352	5139	3561	715	1144	3012	2617	1421	770	3735	5270	3266	1241	4596	2731	4758	3471	4543	898	3312	2215	2590	7574	2176	5090	2494	2545	594	3139	3483	1214	1172	663	535	1231	3041	2979	1234
ALX4	3	0	0	0	1	1	0	0	1	1	1	0	6	3	0	0	1	1	0	0	0	10	0	0	40	17	41	1	7	0	4	2	0	8	2	2	6	0	1	5	2	3	1	0	0	0	3	5	0
FSTL4	82	4	2	14	6	21	68	43	104	28	3	3	30	33	2	43	17	6	1	0	30	3	35	16	603	798	609	7	7	13	11	3	3	15	4	20	35	32	4	9	76	14	1	61	2	4	9	10	7
FOXN3	2557	2460	1004	2213	755	2500	1618	222	2490	6114	1110	783	2201	4293	484	236	1621	462	674	595	1451	2297	8556	558	3679	2381	8592	1179	1456	551	3002	976	612	1807	1657	1852	4274	1578	525	2096	3275	1364	700	628	147	459	926	2875	599
METTL24	26	3	3	18	3	5	4	0	5	25	3	4	13	27	3	2	11	3	3	6	3	16	249	4	128	51	68	2	4	7	29	1	0	2	19	5	67	17	3	4	35	3	4	3	1	0	0	57	0
AKR7A2	1828	2962	1329	3399	1738	2942	2110	417	3304	4625	1772	434	2722	2662	1372	2238	1681	2242	1549	1523	3693	4259	4705	927	2228	2438	617	1686	1643	1277	1712	1523	2547	3379	2178	1901	1920	1929	1473	2225	3204	2009	1100	1108	882	1711	2552	1262	1051
MRTO4	2836	2619	1675	1377	1599	3532	3240	514	8164	1763	1380	729	3241	1623	1101	2426	3592	2353	1981	1916	4208	4686	1277	924	1333	1835	324	3480	2573	2530	2750	4203	3562	3398	2616	2565	2574	3743	2288	2745	1341	1934	1461	1212	577	1863	3807	1367	883
NNAT	46	24	3	12	14	19	33	3	38	41	9	30	120	59	4	8	40	61	4	7	118	58	313	31	45	28	355	69	85	9	69	16	36	121	64	112	343	53	0	93	52	11	13	40	14	35	63	360	4
USE1	641	637	272	674	608	773	950	227	1892	1228	395	297	1460	742	311	709	823	938	759	264	1066	785	878	628	467	1119	103	1021	998	784	685	835	592	1566	728	838	677	623	211	1000	691	511	312	402	274	958	616	784	427
MCF2L2	36	19	8	31	14	22	27	3	15	88	15	8	46	66	9	4	31	18	4	12	14	18	62	3	107	38	307	20	24	5	43	44	8	36	13	17	70	35	16	32	86	16	12	20	7	13	25	48	7
NRIP2	209	146	48	154	99	427	177	11	246	370	34	100	221	252	31	65	107	139	87	28	267	257	174	89	112	136	359	132	216	41	216	68	125	222	111	183	245	398	17	177	267	37	38	50	65	40	105	219	34
LAMA3	10936	3802	1842	2625	4589	2288	6261	705	733	7568	2651	1483	4226	5335	304	288	2107	5741	1232	493	4580	1340	11750	1714	3772	2653	690	5906	3237	623	1698	3360	662	13067	469	9152	7813	3089	5206	6849	4150	759	696	2623	655	1613	12089	9767	1803
AP5M1	1732	1704	1291	2733	1414	2019	3166	356	3894	5495	1723	904	1560	3369	936	740	1196	1458	849	963	1395	3359	3611	504	2724	1313	3916	1834	1318	1170	2040	2039	2001	2958	1575	944	1984	2183	1217	1893	3300	1045	987	659	215	467	2387	2670	1223
ANAPC4	1040	1306	624	721	529	1121	1583	210	1872	1429	641	774	1322	1037	283	675	1028	760	352	510	1245	1667	1084	320	1372	787	1728	1578	1207	695	944	892	1273	1904	733	1422	1260	1033	508	1024	1173	464	622	460	110	352	1195	978	350
KCNQ1	5063	6913	2104	2784	1340	7966	7526	1992	12906	5705	1744	1986	9129	4501	3821	3861	6379	8300	5212	1770	6963	5378	3915	7150	1685	3140	305	7586	17371	515	5892	5692	3641	7771	1199	9146	2114	9427	1694	3499	2660	6987	3133	4125	2652	2244	1918	3276	1990
TRAPPC3	2026	1911	1850	2041	1482	2308	2234	400	3890	2758	1063	973	2796	2017	692	1521	1899	1729	1197	1252	2944	2575	3401	1023	1918	2403	1292	2559	1706	2454	2213	2250	2148	3011	1686	1952	2893	1693	1913	1701	2073	1380	1219	980	374	1233	2268	1667	792
THRAP3	8120	9017	3474	3115	2805	5473	8040	864	8592	9126	2145	2697	7338	8749	1666	1048	6430	5008	2611	3395	7668	9947	6408	2166	9631	8998	5910	6095	5312	996	7251	5279	6017	8248	6537	7556	10612	7493	1861	6388	5287	3059	3056	1793	1242	2386	8205	5737	1904
PHPT1	3066	1995	1281	2288	2018	3126	3532	774	7753	3675	1098	1332	2315	2619	744	2402	1567	2095	1234	2016	3091	5941	2441	1646	1788	2767	209	1817	1923	2850	2325	2471	4410	4497	1699	1946	2344	1722	3228	1894	2874	3512	922	1123	1855	3696	1976	2036	971
ENTPD2	1238	1145	948	464	1254	898	1631	702	1701	1698	499	180	1562	1095	385	340	978	2135	730	417	9618	4237	2165	1382	395	2264	87	652	1038	64	762	1260	837	5184	293	965	275	1316	212	581	826	734	300	689	1323	961	1448	471	637
LY75	1356	1506	944	986	896	1493	2104	457	1794	1815	1126	1490	1687	976	532	1044	2239	2012	378	518	2687	439	2270	474	368	254	909	1875	1790	632	1384	1444	1122	1805	297	3075	1202	1900	212	2712	950	528	911	832	156	217	673	2173	741
ARID4B	1819	1314	869	934	683	1654	1727	264	1080	1883	817	913	1757	1851	323	525	1868	1544	474	443	1688	1781	1562	432	3855	1920	4694	1387	1222	492	2053	1041	1827	1946	1219	3683	3062	1213	261	1760	1384	392	723	533	132	294	1572	2006	395
OPN3	67	32	92	176	119	110	67	21	128	795	120	46	170	253	47	74	87	66	169	26	48	103	148	77	47	40	31	88	164	129	102	13	45	127	63	137	163	63	23	121	267	89	37	76	12	33	142	97	65
SDCCAG8	849	654	439	536	336	759	773	111	1114	884	389	362	931	672	195	405	735	673	351	249	868	992	749	280	1195	661	1407	734	567	614	847	611	840	1118	638	1507	1357	623	270	842	597	352	330	227	110	280	744	746	231
PTPRN	163	5	4	49	10	58	14	33	25	173	8	1	49	115	9	2	155	15	16	81	67	7	286	38	354	503	131	8	48	21	108	52	8	5	27	43	142	49	3	12	41	23	71	144	11	9	45	129	10
HHAT	254	210	256	307	177	161	425	27	435	595	166	143	268	367	39	99	121	212	114	24	35	789	346	149	316	324	378	188	298	100	127	74	235	621	278	360	185	176	25	206	316	95	56	189	26	117	137	282	103
KIF1B	4350	2755	1769	1311	1369	2636	3362	246	3461	6425	1216	792	4321	3769	760	753	2635	2403	854	1395	4258	3491	5226	799	6302	3007	7261	2921	2830	349	4503	2099	1700	4095	1521	3609	4373	2987	710	3402	2886	1412	1401	776	515	966	3682	2546	904
FOXC1	231	101	110	65	78	113	81	6	33	93	191	45	183	92	55	31	97	471	41	204	22	67	138	86	70	101	390	815	45	28	376	347	832	55	185	44	1123	97	17	163	57	9	555	9	40	98	84	449	70
TBC1D22A	1771	2134	1111	2091	1100	1926	2125	437	3381	4123	815	766	1998	2738	713	319	2028	1476	1251	953	1467	2012	4127	990	1309	2474	831	2649	2528	632	1042	1407	1486	2461	1744	2032	2337	1450	728	2230	2157	1447	1052	983	863	1127	1686	1837	663
SYNE2	8187	6799	2303	3590	1968	6937	6235	293	9868	17700	2102	1710	2657	11051	737	266	1887	1582	1499	1631	5275	7521	4638	1071	17815	4136	11405	7650	6326	576	3402	5606	2932	8077	4150	3648	6642	6812	1262	5076	8234	4938	5874	1202	802	3313	5169	5961	1011
PLEKHH1	1635	2149	337	1150	1163	1724	3627	254	3684	3558	635	1014	1466	2738	476	258	539	1302	467	512	1753	3456	2503	769	1057	680	1978	1102	1603	150	570	878	2287	6997	962	918	384	2529	273	1618	3802	753	370	560	1226	1311	1437	1821	529
ATP9A	8000	8106	6955	4592	5347	14515	7920	2124	19848	16478	4812	6194	14542	9395	2129	1671	8863	3619	3570	1471	14969	6593	11368	5754	3799	2122	3576	8336	16808	2524	9087	2380	3525	13046	2819	17387	4414	18622	1302	24465	7547	2146	5709	7232	688	3333	3815	13175	2370
SPO11	0	0	0	0	0	0	0	0	0	0	0	0	0	0	0	0	1	0	0	0	0	0	0	0	0	0	5	0	0	0	0	0	0	0	1	0	0	0	0	0	0	0	6	0	0	0	0	0	0
CBLN4	1	0	0	0	1	28	0	0	0	11	3	0	1	0	0	3	2	0	0	1	57	4	12	0	7	9	57	0	0	0	87	46	1	14	14	0	16	8	1	1	3	0	1	1	1	1	1	4	0
CHRDL2	2506	41	56	29	173	105	110	13	95	19	32	69	308	80	79	8	87	67	180	46	29	3	56	82	12	37	22	13	102	34	2355	289	4	2	111	127	446	47	33	44	30	265	96	207	18	34	101	4000	14
FAM168A	2446	2337	1525	1008	1045	1722	1672	217	2798	3075	714	723	2434	2355	427	326	1948	1135	964	878	1209	2598	4955	639	4395	3829	4915	1608	1692	412	2892	1580	1585	1893	1967	1718	4739	1421	378	1985	1888	811	847	568	351	749	1475	2005	528
RELT	544	268	122	123	205	381	193	59	446	216	39	115	225	328	70	119	395	234	210	442	292	592	98	187	642	642	743	418	309	45	278	476	232	146	308	194	880	236	166	305	191	199	148	126	98	256	537	253	67
GALC	3889	648	195	1294	794	365	3649	413	3455	2910	1860	177	1048	2396	607	431	859	961	108	721	255	970	3569	484	1862	1250	2290	106	957	479	1450	1417	1421	2608	1659	82	3116	944	236	1959	2014	164	2343	548	24	701	155	3507	823
NOP58	3011	2527	1176	1123	1385	1986	4166	827	5136	1966	943	1712	2936	1798	657	1335	4088	2871	1141	1246	5694	4041	1071	931	2171	2223	1088	4170	3046	1406	2759	4769	3556	4237	2149	3873	3669	4537	918	4556	1271	1231	1341	1132	352	983	4116	2700	844
SZRD1	5519	5910	3184	3995	2475	5349	4014	1023	11717	6751	1661	1037	6020	5273	1947	2951	5211	3306	2681	3463	5356	8937	7339	2564	3260	5146	2397	6218	4658	2009	4631	5378	4186	5171	3395	3735	7096	4200	3234	3927	4571	3182	2477	2043	1721	2764	5972	3562	1585
KCNH2	463	64	168	208	696	840	223	135	632	450	133	205	1837	458	340	113	1104	930	255	22	974	850	1392	468	803	1249	158	315	412	93	461	606	48	215	45	1252	272	577	55	757	386	677	63	840	56	813	276	1484	127
CUL1	3092	2724	2357	1949	3972	5407	3048	829	6262	3757	1580	1650	4347	3075	1307	1347	3386	3140	1945	1568	5408	4643	3332	1864	4166	3254	1860	4144	3334	1175	3298	3092	2513	4235	2271	4857	3342	4014	1451	5809	2553	1772	2038	1761	570	2156	3199	3734	1750
FAM114A2	708	624	691	532	299	537	614	192	768	985	449	239	923	861	262	307	856	531	215	264	732	844	1153	180	1168	869	1590	596	508	617	755	438	493	898	507	535	1107	587	316	568	662	245	138	281	33	130	610	785	177
CYFIP2	3391	2025	476	1136	1685	1578	2371	393	2087	2810	1101	1251	2571	4235	65	1212	1745	1943	579	173	936	1164	1962	1728	1810	1840	1652	2914	1816	808	1635	573	189	2451	1393	3274	1242	928	661	2621	1173	1415	646	1082	515	1588	656	2890	1004
TAB2	3083	3158	2686	3771	2157	2919	2965	748	2538	8281	2533	2176	4097	4670	1165	2855	3925	1808	1200	2041	2788	3526	5657	1179	4073	3265	8741	3326	3090	1713	4176	1851	2600	3818	2097	2849	5785	2994	916	3338	4480	1417	1418	1732	395	692	3019	3241	1262
GINM1	1127	1233	1205	2198	591	982	1377	295	1097	2657	1291	490	1302	1741	506	803	1182	650	416	834	1304	1033	2631	311	1913	1756	1546	1278	865	1304	1347	971	879	1782	840	1684	2211	1206	510	899	1849	423	561	571	103	256	1076	1178	507
EIF2AK2	3456	4865	3404	1627	1735	3097	3031	713	2882	3457	1897	2259	4847	2269	929	1049	4243	2741	1120	1687	8637	3581	3711	1210	8001	3184	10701	3705	2473	1031	4696	4921	2061	3468	2224	5781	5740	3501	654	4335	2239	885	2310	1975	232	796	3231	5585	1165
USP36	3054	3058	1359	868	1165	3047	2720	397	6375	2838	843	1704	3569	2153	598	490	4558	2616	1547	1022	3852	5599	2023	1467	1408	2082	2296	4117	4882	328	3007	5024	2769	3550	1879	5413	3201	3277	465	4395	2162	1430	1480	1205	792	1972	3067	3028	869
KMT2C	4160	3848	1396	1481	1954	4060	2982	321	3401	6247	1086	1550	4078	5416	800	499	2823	3288	653	918	5727	4525	4271	1356	7701	2890	13612	3182	3853	249	4111	2080	2499	4337	1721	6018	4429	4223	375	6532	4322	818	1531	1169	490	839	3837	4251	973
MCOLN3	187	4	247	40	21	41	29	9	157	61	55	55	60	72	32	39	73	131	7	2	444	17	156	18	144	81	412	160	13	337	40	10	158	155	37	59	19	890	22	4	100	64	34	19	27	99	60	27	50
CCDC85A	22	1	9	19	3	23	4	2	0	25	3	0	12	32	2	3	8	0	6	5	3	7	25	3	67	40	18	4	3	6	54	0	0	8	5	3	20	4	3	4	16	4	11	5	1	1	2	10	5
PUM2	5577	6735	4317	4602	3515	5581	7790	1551	8611	11261	3606	4571	6462	7688	2161	2341	7092	4589	2570	2548	7805	9964	7375	2654	9398	4855	12856	7255	6152	2127	6590	6600	4864	8103	3480	11422	7797	8073	1765	8464	6345	2638	2750	3344	450	1493	4912	6766	1965
MRPL43	1854	2194	944	2390	1468	2762	2253	795	3118	2556	1615	1148	2083	1777	849	2393	2059	1508	1498	1736	1685	2695	2456	1274	1395	2166	394	2372	1884	3219	1592	3226	2093	3174	1529	1993	2267	1325	2798	2084	1828	2042	883	1049	602	1572	2259	1548	1058
ITIH4	2	3	1	3	1	3	1	0	2	3	0	0	2	8	1	2	2	0	2	0	2	6	1	0	0	3	8	3	4	0	2	1	6	7	3	2	16	2	0	0	9	0	4	2	6	0	2	0	1
ITIH1	4	1	0	4	1	0	2	0	1	4	1	0	1	8	0	1	2	5	2	0	0	1	2	4	2	3	10	1	3	0	6	0	2	65	4	0	14	0	0	0	2	0	0	1	0	1	2	2	0
HPF1	501	701	379	711	383	715	700	133	947	780	471	330	322	579	178	578	829	538	237	406	334	840	529	130	699	779	395	794	400	716	491	492	651	613	529	388	951	699	421	465	428	315	279	265	40	151	889	707	257
ZFR	4448	3498	2802	2510	3070	4366	4821	1270	6345	5211	2421	2425	5128	4522	2118	2262	6173	2817	2258	1626	3559	5415	5169	1901	5304	3265	4100	4726	3828	1616	5113	3097	4185	4854	2255	4759	5909	3887	1840	5877	3267	1434	1724	1559	413	1261	3611	3980	1664
ZNF280C	255	283	146	84	273	333	336	80	374	182	158	330	231	179	103	85	341	140	65	125	271	394	101	66	383	116	656	294	305	80	256	284	192	291	158	343	386	657	45	530	125	51	219	163	23	97	301	275	101
NPFFR2	6	0	3	6	5	19	0	0	0	14	0	0	2	12	0	1	0	0	6	1	3	0	6	0	2	1	3	0	3	3	9	0	0	1	0	1	5	3	2	2	10	2	1	5	0	0	1	4	0
PHF21B	1	2	0	1	0	0	0	1	0	3	0	0	0	6	0	0	0	0	0	0	1	5	6	0	6	11	11	0	0	1	0	2	1	8	3	0	1	2	0	1	6	0	0	1	0	0	0	2	1
TRAF1	510	407	156	254	179	392	577	66	857	420	132	205	491	782	99	94	680	267	209	192	1066	696	277	262	629	701	630	261	609	165	645	334	223	915	639	669	1205	295	76	515	268	204	349	304	185	276	211	659	122
RC3H2	2745	1698	1295	1134	1007	2511	2550	301	2135	2723	959	1486	2131	2211	762	677	2364	1450	626	520	4463	2894	1910	747	5860	2148	8389	1935	2138	670	2332	1672	1961	2000	1691	2166	3776	2281	515	2874	1936	591	1357	974	193	561	2199	2111	721
IL17RB	978	751	1041	701	539	1418	1204	394	3862	939	365	746	992	820	290	1627	1358	572	1106	717	1022	1524	655	334	1231	929	606	344	962	497	951	980	599	2022	396	1581	726	691	341	902	915	793	442	1148	105	678	1633	450	460
TRAF3IP2	2522	3378	881	2711	1098	1582	2319	503	1738	6357	1310	774	1540	2796	613	1551	1934	1609	805	1005	3337	2080	2555	1037	1203	1564	1265	1467	952	409	1672	2676	1826	2809	1129	2587	3801	2027	938	1741	2886	951	882	707	603	896	2002	1521	774
GYG2	983	200	25	291	659	874	871	164	524	371	127	880	1018	423	140	255	1144	227	201	12	564	63	501	498	424	560	398	954	1477	105	2069	561	403	257	257	859	875	583	27	304	237	175	275	364	300	692	523	535	435
DCBLD2	1214	706	2521	570	115	1106	218	165	1690	957	1014	635	1240	964	280	187	1325	3086	277	722	529	1611	732	300	2228	1431	6707	739	446	262	2089	1636	441	1648	675	640	9643	2185	151	1629	724	271	453	488	79	236	212	1976	205
SERPINB3	17	0	27	0	0	2	0	1	0	0	0	0	0	0	0	4	7	6	0	0	0	0	0	0	32	29	0	0	8	0	0	3	1	0	59	0	3731	0	0	3	0	0	0	0	2	0	194	0	12
SOAT1	1680	2096	523	1800	839	1524	1276	137	2628	2721	873	1048	1299	2586	516	733	1715	285	202	1292	2534	1841	2002	296	3536	2066	4974	2529	2828	1080	1993	452	622	1360	1418	260	4540	989	112	962	1973	623	391	699	57	437	1695	1249	533
PKP2	8126	7111	3347	6730	5736	2878	5755	1676	1792	18838	4780	2496	6742	8966	2756	2144	7225	6151	2973	5297	6846	8485	3874	3123	5311	3479	2024	7026	4275	1237	4652	4505	3901	5557	2273	4544	3741	7294	4044	9375	10234	3549	1598	2416	1185	2583	3094	6028	3399
MSH4	2	42	1	0	9	4	14	4	2	13	2	10	7	2	0	2	13	2	1	2	4	171	1	1	160	22	82	3	18	3	2	2	7	35	40	2	6	5	2	3	13	4	1	0	0	4	29	0	8
F7	58	4	2	3	23	51	45	4	32	15	1	32	115	9	4	15	8	11	54	1	5	0	104	82	6	12	23	9	22	6	20	13	21	13	3	1010	9	24	8	40	12	1	11	22	0	16	5	12	0
GDI2	15067	16016	9994	12005	11121	13781	16856	5866	10874	22945	15340	9520	13478	14673	8863	14816	18190	13289	6396	8607	39759	15178	23737	4852	15818	12032	9871	18166	12826	14532	14905	12203	15444	19439	9792	14871	19539	16237	10674	19888	12194	10138	7744	6421	1668	5554	16388	12383	8336
PRDM1	1678	969	294	713	611	675	785	166	389	1997	347	533	1496	2031	224	203	1169	610	258	606	437	828	638	381	1764	1544	6760	792	588	159	1333	843	249	496	716	573	4263	512	187	1459	2656	321	487	330	154	156	974	2631	590
ATG5	1743	2199	1514	2737	1739	2068	2580	708	2609	3972	1984	1441	2664	2571	797	3761	3452	1700	856	1990	2902	2638	3532	768	2512	2048	1880	2931	2002	2973	2162	2102	1298	2732	1709	1906	2369	2544	1457	2510	2486	911	921	1051	169	598	2639	2130	1170
TMCC3	786	2032	857	3391	1358	603	875	138	120	8298	381	306	1291	3312	219	153	1564	1511	572	605	292	1311	4445	860	1240	862	1923	726	1086	254	911	413	618	1365	315	433	1895	674	198	1505	8049	376	151	687	87	293	987	1787	402
PITHD1	1908	2089	1280	1524	1216	2287	3034	449	4368	2725	962	468	2971	2415	941	711	2289	2424	996	1273	3436	2163	2205	932	1622	1894	2123	2033	1806	1145	2022	2708	2529	2544	1658	2152	1976	2082	868	1701	1648	1059	1312	753	331	1278	2179	1610	778
MTA3	1721	1476	848	1367	792	1674	2492	335	2871	2452	1082	934	1228	1779	471	707	1258	1210	780	624	2972	2537	1696	795	1455	1370	1430	1850	1226	1081	1544	1796	1534	2017	1377	3125	1765	1360	982	1630	1474	970	712	880	406	677	1243	1513	510
USP13	1049	547	280	256	304	899	574	71	748	461	120	258	802	710	197	172	256	588	191	281	246	1103	313	256	1573	1023	1699	72	247	79	582	579	664	602	449	93	782	814	105	465	567	315	243	86	42	313	994	382	204
ATP11B	3414	2504	2728	3174	2278	3748	4616	849	2033	6200	2307	1815	5493	4944	877	1262	2566	3778	1224	818	3661	3171	3595	1187	7066	2513	9149	3782	3410	872	5160	2465	2489	4533	1113	3066	3924	3752	1213	4559	4004	1000	1059	1368	389	873	3071	3763	1743
LAMC2	14755	6295	7549	2485	4554	7703	9483	1499	5881	7011	4844	3146	10065	3881	1150	3152	16706	14592	3573	1542	5132	3972	6022	4832	10016	9529	2282	5731	6289	4111	13437	8484	4664	23165	3585	20466	13704	6803	3059	10545	3583	3331	2031	2861	858	2386	25741	21116	1976
CDK14	457	257	57	189	100	225	93	33	62	358	91	136	581	633	135	63	604	82	89	74	104	484	362	67	2960	1650	5530	68	199	337	690	225	36	154	536	66	2017	174	69	336	310	49	133	124	12	41	293	429	145
SEC61A1	16886	20543	9398	7378	10601	18473	12432	4330	21852	17665	6441	6492	25824	15198	5403	6030	19718	19521	9840	8603	15191	23551	15331	9496	16886	22537	4887	12868	14622	3340	12994	16627	17903	19473	13407	13617	23412	14929	6637	18227	11607	8315	8327	8158	5339	14603	28421	13346	6037
PPP1R12A	4388	2459	1264	1542	1954	1961	2882	838	1900	3406	1397	1358	2754	3020	777	814	2759	2727	703	585	2296	3117	3998	642	4646	1930	7557	2474	2411	668	2988	1851	1664	3200	1792	2587	6406	2493	636	3066	2352	564	1046	813	184	496	2604	3879	1181
RASGRF1	312	39	109	30	9	179	109	18	41	38	19	29	177	100	6	8	29	28	38	4	9	20	25	13	4	12	46	9	38	14	48	77	17	51	12	306	116	23	19	68	27	11	24	15	6	49	12	34	9
CAMK2B	58	9	0	10	6	5	0	0	4	43	7	1	668	152	0	3	7	0	1	1	20	27	95	8	189	266	42	2	10	3	9	14	4	5	10	8	12	46	13	11	21	8	2	2	2	9	6	19	0
CROCC	558	2004	376	293	369	583	1564	70	2831	803	169	230	1177	681	178	103	557	500	374	414	1726	4164	619	410	1158	1636	272	1206	1223	80	1030	722	949	2964	1149	1926	1491	801	104	759	642	278	454	326	388	1103	1104	549	218
POLR3E	1692	1602	993	911	934	1716	2312	607	4108	1933	623	1006	2790	1611	797	868	1874	1339	1322	577	4109	2993	1422	2572	1517	1264	1002	8071	3099	502	1689	2189	2059	2727	1429	3175	1678	2230	943	3383	1429	1446	797	1122	617	1206	1936	1338	556
ATP2B4	5710	1743	946	1252	1033	2143	1660	157	1361	3666	606	905	2384	3314	707	337	2094	2974	675	748	1634	1589	11237	975	5023	4155	10333	1122	1968	442	6920	1785	772	1954	1993	3487	8166	2038	268	2802	2545	562	1155	564	344	445	1554	7980	481
ZC3H11A	9	7	3	1	2	1	7	0	2	5	3	10	8	5	0	6	2	11	1	2	9	7	8	4	13	3	223	1	12	0	6	3	7	8	3	14	4	4	1	6	5	2	2	8	0	2	3	8	1
RIOK2	1000	540	658	747	706	835	1356	482	1496	1364	688	445	1427	924	454	594	1283	808	211	364	1369	1381	1154	328	1377	978	785	1484	807	775	1076	1348	556	721	968	713	1109	937	543	1381	933	585	503	399	78	256	1246	1039	484
YIPF1	1064	1712	1183	1816	757	1477	1565	357	1542	2490	823	482	1634	1768	490	647	1619	924	576	563	1267	1066	1630	373	1775	2098	819	1066	1203	1168	1166	1023	1844	1798	1151	1350	1996	974	444	898	1628	561	716	627	228	584	1909	1144	697
NDC1	3241	3108	2372	1510	1805	3409	3128	977	4211	3071	1201	1758	3285	2759	1345	2080	2586	1830	2224	2266	3478	4257	1033	832	2649	1470	1813	3235	2557	1363	2891	2462	3270	2794	1418	3072	2686	2707	2007	3225	1642	956	1438	1300	213	898	4836	1750	1247
DGKG	271	349	15	29	234	273	111	42	147	69	62	95	340	109	14	38	435	156	14	11	18	17	305	14	39	33	129	56	268	161	267	171	7	49	30	49	179	218	91	377	52	13	72	140	27	234	104	162	102
FLYWCH1	910	1574	650	768	597	1026	1591	310	3372	1402	462	507	2269	1227	316	471	947	1313	791	881	2278	2892	1424	1002	1147	1769	634	1394	2262	243	1448	1493	1319	2381	956	1401	2294	1152	302	1864	1435	573	661	813	920	854	1314	968	393
UNKL	363	499	202	268	106	762	353	66	1174	685	174	345	594	461	152	156	364	145	247	278	687	708	296	328	464	443	454	458	760	84	432	366	336	640	415	1263	546	563	82	991	518	243	235	436	117	255	525	241	76
TBXAS1	3528	1148	782	576	2407	690	1280	216	2782	1173	1442	800	5910	858	323	732	3001	2351	396	292	202	1076	638	217	1353	1417	866	1590	712	360	2667	698	957	3709	1218	1246	2348	399	824	1416	885	540	1132	783	328	1049	1460	946	865
PARP12	1446	2961	1820	2436	1173	2034	1267	248	4263	5126	1472	503	3232	2540	1019	418	2249	3234	626	2445	4545	1491	6057	1251	1741	1691	1499	2658	1617	635	1729	2314	727	1913	1894	1724	3899	1707	845	2463	3066	827	2482	1078	921	1072	3468	3398	734
ALDH18A1	7657	5761	3039	5274	5242	5882	9217	1504	10680	19416	3651	4130	8802	9130	3276	2410	10942	7543	3187	3259	10480	9266	19839	3528	11588	8650	3811	14257	7377	2454	8109	10101	8359	11483	5060	7083	9157	8293	3093	12294	8871	4761	3280	3417	2430	3166	7811	6552	2700
TARBP1	1366	1602	803	729	1296	2838	4927	599	2662	1646	1200	1528	3221	1569	794	1303	2116	1916	2089	537	4960	3019	675	1401	1117	634	3271	2754	2619	557	1557	1122	3171	5413	1348	5583	2301	2340	706	3524	1688	561	1043	890	363	893	1524	1844	689
GATB	813	695	707	913	378	718	1172	224	3291	1481	268	407	605	1016	281	250	990	692	546	320	978	970	816	247	546	544	244	1646	1157	864	725	476	807	1306	1450	750	843	633	1123	827	848	626	384	468	287	435	620	781	288
MXD1	3639	3181	1314	5323	1650	2366	1942	576	1766	12103	1476	971	2692	7478	650	713	2336	3956	665	774	1912	2051	12013	1436	3255	2124	18189	4623	2635	626	1502	3296	1647	2563	827	1463	8381	1100	618	2764	12171	840	909	1933	717	471	3545	11561	1045
CDK17	1765	900	538	604	624	957	959	272	690	1256	465	620	795	1003	285	224	1042	904	227	355	1106	1047	1379	251	2182	846	3800	785	804	318	1036	692	608	1093	626	756	1892	976	209	885	940	271	348	323	48	235	834	1394	417
DNAJC25	368	347	163	340	224	439	456	96	602	657	261	346	381	395	172	176	414	309	156	160	860	600	705	113	476	416	451	500	332	211	327	573	627	595	239	229	566	352	155	363	450	203	164	146	29	105	653	437	208
SLC2A3	2258	951	239	299	539	679	587	68	197	596	207	236	1289	711	236	139	2996	337	172	1509	830	1643	958	302	8319	5590	34817	638	293	474	2122	2334	362	95	742	385	5116	1144	197	1412	449	634	222	264	40	267	1115	4477	189
PSD	332	67	19	135	93	67	62	8	59	173	34	14	115	268	53	16	105	134	68	35	44	142	2259	60	102	262	95	32	34	50	495	87	50	130	150	70	176	82	42	67	191	42	31	67	56	113	98	1210	19
CTDP1	1167	3502	928	1325	739	885	1618	231	2504	3480	682	366	1466	2367	465	208	1072	1150	636	564	1417	3692	2469	1182	1965	1796	633	1681	1505	335	1004	1229	991	2899	1904	2474	2151	1116	557	1771	2390	1238	591	518	1099	853	1605	1266	504
YBX3	12962	9202	3730	3499	4340	8554	6807	1425	7765	6145	4393	3851	6210	4043	2376	3488	6324	4955	3075	4736	8854	8047	4511	2814	3637	6576	7352	7458	5796	3383	6276	10527	8773	10658	5744	4289	14688	7706	1646	9755	4013	3848	3459	2097	1997	4537	7983	7392	2750
STYK1	807	758	342	1137	184	443	645	39	412	2282	400	147	680	1724	138	299	422	1275	28	246	605	773	1385	245	844	585	421	458	908	273	434	344	876	515	215	76	491	539	189	279	1760	391	200	261	157	229	746	629	192
WNK1	10903	5205	2774	2214	4069	10126	7314	785	7989	6888	1821	2397	6730	6727	1297	1163	5476	5894	1674	2420	5731	3962	5364	2190	7974	4797	17341	7503	6700	617	7775	5260	3347	7195	4221	9018	13219	14339	775	9485	4317	1554	3125	1653	651	2214	5576	6969	2242
RPS17P5	1	0	1	0	1	0	4	0	5	1	1	1	0	1	0	6	2	2	0	2	1	0	2	1	0	0	0	1	0	2	2	1	2	0	1	0	0	0	9	4	0	2	1	0	0	5	6	0	0
CCAR1	4368	3187	1444	1279	1434	3817	5348	756	5060	3215	1193	1763	4239	3189	883	1133	3906	2913	1316	1479	3383	4429	2020	749	2633	2381	2292	5272	2788	827	4210	4655	3572	4735	2438	3727	5756	4373	990	4748	2310	820	1639	1096	343	905	4166	2968	1039
OGFR	1652	4125	1871	1498	1301	3441	1474	554	8196	2835	779	1074	3319	1820	773	847	2473	2119	1738	2061	5656	3867	3329	1854	2757	3912	542	3706	4640	466	2612	4779	2131	3587	3212	5159	3855	2855	609	5524	1801	1627	2084	1657	1260	2229	3802	3350	579
GNA15	1601	1105	441	212	89	401	578	64	1603	274	153	234	260	210	60	189	500	1695	102	276	88	317	105	172	544	623	181	361	406	294	709	651	1006	987	547	1141	4147	287	178	216	205	183	200	106	218	615	702	382	221
CREB3L3	16	16	2	1064	7	86	6	12	8	81	5	40	25	152	15	6	17	43	6	0	1901	2	49374	4	1	1	0	9	65	2	14	98	5	37	5	28	30	28	3	93	1221	7	6	27	37	14	2	23	18
PIGV	598	612	597	1043	425	912	1115	119	2488	1755	560	209	858	824	334	359	700	756	211	454	1042	1059	1232	221	525	532	487	850	910	802	957	681	759	1803	1026	1231	779	736	321	641	1023	611	423	428	195	338	755	653	264
PTPRU	1570	3033	75	99	48	310	1884	28	158	278	236	318	336	255	87	10	421	2113	253	3720	523	9106	137	98	4220	4686	1099	110	181	79	318	242	1780	205	396	1494	3192	237	122	305	196	104	852	105	232	158	205	436	79
SNRNP40	1973	1888	1511	1454	1227	2234	2071	439	2282	2007	803	1044	2089	1649	774	1751	1890	1396	1579	1426	1896	2379	1345	999	2110	1818	878	1985	1330	1460	1942	1889	1718	1880	1654	1915	2248	1971	2222	1886	1206	1447	912	970	265	1006	2504	1247	715
RIMBP2	552	4	2	86	29	137	90	28	785	176	22	31	248	360	40	29	880	176	5	6	16	2	193	41	28	34	113	254	36	17	90	127	4	43	21	378	277	428	56	90	158	4	24	17	1	211	178	56	42
COL11A1	524	1251	252	25	269	1491	382	259	246	18	180	180	6463	35	762	120	3723	197	554	355	445	6295	25	301	30993	29100	21602	555	377	659	3992	907	74	40	4660	408	29285	1526	487	3918	21	279	390	45	62	261	1666	2048	30
QSER1	1523	933	721	699	907	948	1227	263	74	1933	227	1166	1617	943	288	629	1035	1190	542	680	1927	2944	952	653	2122	697	6434	1952	1853	313	1396	1534	151	1033	1084	1618	1785	1319	336	1417	1030	474	653	544	75	367	2767	1409	383
MPC1	830	1307	662	3361	821	1499	1648	571	1583	5045	1841	1037	1877	3010	1020	3141	1537	1587	597	1029	1506	1163	3536	1221	1384	1346	665	2247	1437	2478	1590	774	1777	1521	742	505	1262	887	1249	1176	3176	1537	494	902	458	458	2029	1123	964
ACAA1	2239	1258	1184	3506	1199	2592	2446	558	4212	5784	976	600	2200	3606	848	787	1994	2787	957	891	3328	1463	8653	1933	1185	1848	442	2618	1528	693	1766	1820	2556	2793	939	1724	2229	3460	1608	1820	4266	2523	918	1453	1416	1736	2557	1708	762
BCAT1	737	492	118	269	92	253	104	62	130	484	73	88	567	530	260	87	1568	90	109	373	179	787	337	66	9538	3061	19771	118	252	576	647	363	320	45	919	159	7114	234	132	835	490	121	292	91	3	54	459	428	39
HDAC7	4618	3115	1015	1102	1306	3467	2993	518	3795	1723	655	1063	2779	2703	558	507	2134	2232	1201	728	3865	2901	1288	1171	2682	4648	1958	2222	2690	317	3549	2828	2099	4067	2537	3672	8129	2560	431	3559	1564	850	1029	1018	876	1836	2621	2528	690
LZTS1	290	89	60	27	80	131	110	23	204	64	36	51	438	153	36	49	374	48	98	146	94	465	75	176	651	1045	500	317	224	81	424	293	101	34	456	194	1717	297	54	261	88	94	91	42	26	84	186	412	6
PRDM6	107	27	12	68	21	69	20	20	26	104	22	21	134	85	38	11	73	19	31	7	16	93	122	9	295	185	917	19	16	28	169	36	4	11	111	24	267	31	18	51	67	6	24	10	7	10	22	127	3
WNT8A	0	0	0	0	0	0	0	0	0	0	0	0	0	0	0	0	1	0	0	0	0	0	0	0	0	0	1	0	0	0	0	0	0	0	0	0	0	1	1	0	0	0	0	0	0	0	0	0	0
SPAG4	433	97	108	105	261	185	300	71	1301	234	159	106	142	167	32	95	292	520	150	65	397	206	53	108	84	133	84	736	419	307	167	307	242	272	204	215	322	179	136	358	361	95	195	244	134	119	92	215	141
NCKAP1	8060	6474	7360	4908	6098	7760	9085	1931	7496	11352	3702	4837	9398	7456	2051	4402	8337	6524	3871	3669	10036	8827	13262	3250	12973	6328	10288	10354	6662	3884	9224	7079	4955	10208	4247	14630	11975	8508	4149	9942	6502	2756	3578	5362	570	1797	8424	10117	4200
MRPS35	7065	6096	3551	4172	5220	4233	7837	3339	8096	6499	4828	3801	6346	4018	3472	5283	5549	7683	2775	3314	7640	8823	3763	1809	6908	6004	2378	12108	6854	5149	3881	6154	7962	6129	5365	4186	5282	4958	3694	8458	3715	3550	2004	2117	730	2601	9403	4830	4757
GUCY1B1	902	164	190	213	183	352	189	131	184	274	109	129	600	257	199	235	495	96	303	185	145	232	728	160	844	663	1307	163	166	580	970	449	138	41	342	225	1522	284	258	504	254	121	170	158	15	85	198	846	39
SFSWAP	2132	1854	766	901	1087	2203	2224	349	3899	2097	481	803	2349	1822	385	513	1639	1594	862	845	2782	3450	1666	871	1505	2010	1651	2893	2336	227	1663	2301	1892	3354	1484	2385	2610	2659	592	2467	1968	884	796	654	759	1196	1808	1594	611
TNK2	1906	2264	536	1187	908	2074	2137	742	3028	2465	805	1090	3132	1761	1578	337	1841	3690	1690	656	5634	8667	807	2410	1190	2633	932	3333	2173	189	1653	2113	3070	5429	1440	4989	2660	3721	1097	2950	1540	1022	957	990	1682	1135	1757	1705	505
MON2	2227	1354	741	1119	1054	1301	1929	308	1478	3259	751	961	1771	2314	319	639	1362	1417	429	298	1579	2020	2004	400	3125	933	5339	1986	1443	346	1287	893	1256	2315	809	1035	2329	1257	404	1512	2716	447	680	586	149	438	1268	1526	799
CDH3	7063	2664	2325	13	2603	3012	8364	1054	21882	27	2068	1822	7427	215	2119	1743	2484	6709	1229	5041	11215	1049	12	780	2340	2944	605	5184	2480	1594	3570	4181	3269	8487	2068	8927	13438	7100	1829	8237	28	1151	1890	1886	1567	2301	10412	3306	1618
ARSF	1	1	2	1	0	0	2	0	0	1	0	0	0	0	0	1	0	1	2	0	0	1	4	2	1	1	8	1	0	0	0	2	0	1	0	0	1	0	0	0	3	0	0	1	0	0	3	2	0
GPBP1	3483	3491	2559	2479	1779	2884	3997	812	5100	4768	1949	1849	4094	3411	998	1777	4122	3134	643	1331	4731	5024	4200	900	4882	3381	5215	4332	2969	1582	3789	4182	3111	2965	2584	3684	3975	3921	983	4476	3247	1379	1720	1230	303	834	4256	4189	1234
DGAT2	302	243	349	227	1146	1126	2095	407	3761	297	813	727	1684	345	712	879	1765	554	1724	769	2385	1218	971	1090	443	477	729	1332	1988	534	1316	713	1089	1611	679	2399	2434	1701	328	1823	207	688	672	662	149	1004	318	1022	370
ZNF112	136	199	154	171	153	150	281	32	305	339	81	152	214	192	33	51	184	155	64	18	188	283	208	58	272	106	198	163	254	52	183	137	177	235	98	167	167	50	29	168	179	82	46	82	19	83	8	97	92
CS	12918	11356	2995	6221	8156	10923	10919	2575	11687	19546	4984	5659	10087	10665	4416	4181	7608	10708	4644	6346	10547	11717	10788	5119	2966	5025	3832	13048	11045	1702	8713	10797	6883	10166	4658	8156	10846	5282	3790	12514	9172	7062	3826	3464	2786	5765	10567	8933	6300
LTK	981	300	298	914	8	481	235	84	95	1861	56	91	78	726	118	16	10	115	64	1	134	110	560	179	42	50	30	206	61	64	40	450	45	216	49	552	39	543	151	1557	1574	183	154	252	94	214	25	578	24
MRPS24	5	7	9	2	41	7	25	6	10	13	7	15	14	7	16	26	7	1	36	24	16	16	10	19	7	11	8	16	14	19	5	12	13	6	8	14	20	6	18	7	10	50	13	12	8	23	8	8	26
ELMO2	1319	1433	1049	735	968	1480	1291	307	2478	1542	576	656	1882	1296	368	549	1319	693	788	548	2449	1336	1203	782	1275	1451	1152	1941	2070	425	1416	1044	1109	1896	1043	2064	3020	1809	285	1924	1232	356	712	797	327	704	811	1570	388
WAPL	2868	2571	1247	1723	1735	2690	2982	619	2443	3656	1711	1628	3226	3172	1155	883	3401	2468	1036	1415	2773	3654	2940	1159	6008	2389	5229	4040	2404	794	3218	2591	2412	3537	1918	3233	3228	3645	1122	3976	2553	1089	1430	1171	282	868	2921	3027	1028
VMP1	6997	6581	9235	5487	4718	6389	8754	2331	13602	7185	4116	6599	8734	6361	1803	6546	6564	7852	2561	2750	8830	8954	6115	2528	12496	5191	59721	17679	11821	9100	5400	11192	8321	11312	3106	7762	10617	6471	3739	8332	12684	2914	3500	3676	753	10094	9554	8429	2556
APPBP2	1698	1428	2407	1346	847	1378	1589	267	1767	2493	1161	932	1449	1836	321	681	1606	1010	504	680	1402	1640	2011	411	3414	1602	5110	1309	1407	821	1561	871	1046	1917	912	2060	2060	1144	531	1476	1819	519	676	573	123	860	1214	1473	642
POLD1	1860	1870	777	782	1070	2198	1464	360	3192	1795	224	556	1249	1416	597	517	1373	1199	1504	2130	2680	3876	969	1848	1491	1597	148	2404	1898	122	1380	1571	1420	1795	839	2138	1999	3546	949	2028	996	1949	811	696	734	2636	2010	874	753
SEZ6	10	0	1	12	4	7	8	0	3	23	0	1	4	49	1	0	1	4	2	0	6	6	45	7	29	3	102	0	4	0	19	7	0	11	4	1	8	25	0	14	13	1	1	0	2	40	1	13	0
EIF4B	29603	22857	6447	9401	10978	20602	25468	5660	17959	20241	10509	9690	15192	13458	6706	5306	17647	16197	5669	6620	16011	19095	18415	6090	22579	16306	15913	14113	15528	5759	13006	13449	17333	21080	11274	26430	20958	13757	4446	16032	10976	9261	5619	5536	1963	5139	16646	12651	8948
SLC6A16	32	22	9	19	3	3	10	0	22	35	6	8	15	94	3	2	11	8	3	3	93	70	29	1	29	30	313	27	3	4	15	27	11	20	20	9	44	6	8	6	40	11	14	6	0	9	9	32	2
BICRA	890	848	343	502	576	763	770	165	2119	1745	218	379	1086	831	324	137	529	588	559	473	1134	1112	1277	587	196	655	297	931	1149	36	897	792	678	880	502	935	995	827	142	1006	987	522	457	395	828	1065	690	658	360
SPHK2	1258	797	295	1116	1008	1030	1352	261	1953	2583	305	510	1369	1172	458	329	1022	1297	1115	248	1961	1172	3198	1378	356	1053	413	1447	1346	123	1249	723	1213	1402	575	1093	992	1944	197	1493	1472	699	468	568	761	1053	733	663	504
RPL18	26314	65784	17638	36391	60925	48561	60144	22212	112626	55340	31936	22301	51117	33960	34148	56945	46647	58770	38427	30911	51253	62245	34862	36493	25796	47830	3121	45022	40827	29297	42031	78641	62178	71742	44644	41585	37549	65292	27185	46923	30209	50646	22049	20249	17508	65781	45679	31407	41662
CA11	224	64	153	108	39	127	90	17	704	137	49	24	45	165	21	7	94	144	36	43	115	126	467	19	176	376	74	97	34	104	271	233	26	40	229	81	367	85	29	143	141	46	108	28	2	139	26	210	15
ISOC2	2240	2119	1214	3216	2555	2752	2809	568	4710	3398	1185	1105	2662	2930	1079	2727	2782	2357	1907	2278	3134	4139	3436	1171	1453	2899	133	3460	2882	751	2670	4583	2933	3443	2062	1668	2978	3308	793	3043	2531	2355	1281	1204	1593	3596	1919	1719	1661
U2AF2	9403	6998	3626	5005	6817	12639	8404	1963	20285	11206	2293	3598	11144	9179	3473	3168	10219	6795	6016	4145	7687	11017	6698	6359	5602	7455	1747	12247	11234	1645	11130	10688	8098	12221	6468	8262	13344	11072	4300	14290	7361	7960	3789	3373	3284	10766	7538	7110	4162
EPN1	8009	10531	2848	10800	7311	9528	9018	2348	20097	22109	2325	3196	13757	12162	4339	4364	6270	9733	9408	3915	14140	11546	26124	10692	1997	7382	858	13961	16491	854	7892	10563	7482	11976	5060	10845	9330	14162	2951	11745	12794	7211	4109	5149	6418	9935	8645	6348	4486
MED29	2256	2398	1211	1944	1414	2068	2282	357	6780	3750	1536	831	3400	2733	631	902	2235	1747	1270	968	2182	3225	4049	954	1594	2650	1930	2890	2892	1155	2456	2701	1801	3084	1719	1758	3073	2313	1035	2952	2669	1084	996	910	578	1669	1857	2263	788
AHRR	1	1	0	5	1	0	3	0	5	3	0	0	1	4	2	1	4	6	0	1	2	8	2	3	2	1	22	4	4	1	2	2	1	0	6	4	2	2	5	4	9	1	3	1	1	0	2	0	1
GSC2	0	0	0	0	1	0	0	0	0	0	0	1	0	0	0	0	0	0	0	0	1	0	0	0	1	0	1	0	0	0	0	0	0	0	0	0	0	0	0	0	0	0	0	0	0	0	0	0	0
ZNF275	1194	1015	491	440	1104	1278	868	175	1538	1334	337	1218	1297	1098	345	220	2052	954	456	392	960	1298	856	619	1458	1227	3639	1506	2687	121	1040	1115	999	1434	770	942	1611	1758	226	2572	1104	358	742	768	185	890	851	1428	692
MTMR1	1761	1435	884	889	1317	2568	1404	405	2776	1632	718	1227	1424	1757	637	298	2022	1156	924	791	1255	1929	1270	969	494	408	920	2118	2436	421	1701	1747	1261	1538	1122	1630	2298	2824	358	3372	1226	762	1249	836	193	1113	1622	1970	975
GPC1	1762	1098	544	729	639	1384	1498	403	3613	1233	382	423	1768	1078	474	260	556	926	2104	1603	1238	1556	1061	1123	2568	5735	621	1897	1114	856	1783	1865	446	1356	1083	10628	4449	2023	831	2730	1257	626	368	804	733	1121	1830	2280	187
ADCK1	478	465	151	311	506	724	744	102	2291	933	256	189	591	531	186	255	350	438	495	276	983	1022	462	258	246	520	195	653	640	220	465	863	509	1008	459	317	524	782	242	836	543	317	335	210	255	914	558	620	207
HAGH	1209	1091	975	1636	800	1529	1539	502	3923	2780	724	627	1898	1662	525	816	1450	1851	625	892	3125	1871	3608	1543	1033	1483	265	1491	3233	911	1136	1935	1092	1910	1273	1335	1629	1654	877	2139	1894	1269	517	634	957	1234	1346	1276	642
RNF4	3121	3834	1920	2033	1944	3338	2617	453	5788	4443	1262	1377	4289	3190	891	936	4047	3019	1260	1154	2796	3929	3641	1260	2981	3315	2183	3630	4874	733	3416	2645	2904	4249	2305	4032	4198	2979	1051	3104	2764	1489	1574	1321	633	1412	4281	3212	1246
CASP8	1689	1681	1184	1299	732	952	2048	356	2466	2170	812	1220	1548	1707	513	579	1880	1563	662	1175	2506	1508	1557	594	1660	1077	1505	2166	1834	891	1463	2314	1296	2755	1194	2563	2049	2321	694	1739	1364	662	762	949	206	352	1600	1840	646
LIMCH1	1565	569	490	428	157	1012	1659	114	2119	1025	340	248	1558	831	51	196	1229	1880	145	1875	297	186	909	91	2931	1841	2876	450	539	164	1245	374	594	1386	495	1301	2191	389	95	352	698	269	190	210	424	206	3041	593	300
INTS13	1571	905	928	599	1371	1244	1988	614	1895	1060	968	812	1630	820	710	715	1315	1969	888	502	1940	2028	495	443	1560	1076	987	2140	1103	1394	1223	3259	1284	1994	1392	1510	2576	1828	574	3455	655	819	529	434	127	484	2674	1347	1046
TM7SF3	4478	2530	2731	2880	3043	2008	2429	564	2462	3803	1734	1334	2973	3156	1315	2110	2338	6817	1283	1513	1573	3569	3714	1341	1993	2054	1984	2820	2640	2809	1663	1814	2030	2859	1455	3444	3817	2262	1733	3721	2687	1811	1062	1536	149	1402	3417	2612	1575
DLX3	264	49	36	3	7	947	337	31	131	15	1	11	7	10	0	20	19	13	5	0	34	3	24	51	2	0	0	4	45	6	8	37	5	61	7	671	256	119	3	9	9	3	6	1	4	0	0	0	2
SPA17	176	100	166	129	122	106	170	43	339	255	97	35	167	174	58	118	125	156	118	94	148	73	102	36	137	145	349	193	229	278	95	99	266	122	43	210	117	87	205	69	144	71	65	77	36	42	23	92	83
TSPAN32	36	15	8	15	9	12	37	1	12	12	2	6	16	25	1	0	15	1	10	14	23	60	33	7	48	62	27	8	4	4	46	9	5	12	34	15	75	14	2	6	54	7	17	10	19	13	4	33	10
CCN5	522	14	6	404	7	10	4	0	10	634	1	5	1	342	0	1	108	22	4	8	17	41	236	0	20	48	14	2	9	23	312	4	4	1	214	22	1268	5	1	14	231	11	11	11	0	4	2	134	4
DMRT3	10	2	0	0	5	223	33	0	0	0	0	0	1	0	3	0	3	2	0	1	8	20	1	6	4	26	40	1	0	3	13	44	8	0	10	0	35	1	7	4	0	1	2	0	0	2	2	5	2
ST3GAL6	156	63	41	86	20	69	42	24	37	267	35	44	77	111	33	27	207	21	24	18	61	111	107	19	431	269	1339	35	45	185	136	53	46	30	102	39	466	49	19	74	225	38	51	34	5	7	57	92	17
ATP2C2	2269	6591	1850	3853	1859	2588	3036	890	5132	5017	1105	1043	8140	7598	1797	1351	2489	2038	909	511	3436	5942	1297	2736	4501	4203	1282	1428	5483	436	1880	978	4378	4512	2195	3346	1934	4619	907	4150	6643	2796	1466	1226	1332	3281	3845	2580	1309
NGFR	399	21	7	108	40	20	143	10	103	388	11	27	64	569	5	27	99	23	8	19	20	39	633	22	15	24	66	49	43	3	752	78	20	32	408	22	1174	56	11	30	244	22	20	23	5	14	12	511	3
CDON	351	152	192	63	81	207	99	36	225	137	39	32	223	131	30	37	175	72	25	38	43	220	763	34	919	397	730	113	179	10	304	43	28	116	167	241	237	124	24	43	82	35	84	42	16	41	131	272	27
TAF2	1543	1098	1059	805	732	2972	1933	399	2989	1712	556	706	2173	1395	558	546	2354	1311	1039	524	1497	1651	1174	565	2568	1191	2206	2113	2174	808	1735	1179	1249	1562	959	2302	2437	2115	398	2639	1146	300	1277	582	106	403	1164	1579	417
HIPK2	4833	4823	1703	1565	1993	1981	5109	172	4019	6877	1030	941	3363	4057	616	336	1305	1974	591	1185	324	4824	3323	593	8518	4050	9551	1538	2362	149	3726	1103	2709	4869	2032	3285	4729	1554	357	3055	3526	1178	1260	979	420	1123	3121	2458	1525
TNPO3	2876	3334	1677	1708	2975	3225	3788	430	6172	4884	1332	1294	4750	3503	1237	739	3074	4638	1366	1471	6246	4241	3047	2097	4209	3068	3003	5017	3676	568	3330	3277	3157	4494	2384	5738	4117	4310	1234	7714	2598	1798	1493	1573	679	2036	3945	4381	1511
BORCS8-MEF2B	1	0	4	0	0	1	3	1	2	1	0	0	0	1	0	0	1	0	0	0	3	0	2	1	4	1	3	1	2	0	0	0	2	3	2	0	0	0	0	2	2	0	1	0	1	2	0	0	1
RFXANK	1241	1277	601	1008	1226	1258	1390	443	2970	1879	672	457	1497	1108	476	910	1470	1055	1533	680	3166	2406	1139	918	904	1529	64	1504	1293	640	1132	1725	1400	2037	1132	1259	1728	1394	638	1445	973	1140	615	636	555	1733	1009	1020	762
TMEM161A	1585	1714	879	708	2224	1917	2016	467	6132	1235	593	716	2519	1131	582	592	1839	2270	2845	1574	4246	3167	653	1234	700	1771	60	3116	2771	473	1517	3230	2097	2757	1366	1979	1995	1261	1041	3522	801	1621	856	775	626	3852	2201	1618	1196
LPAR2	757	1019	646	785	745	1044	1065	111	1935	918	371	469	860	775	189	263	661	1643	1096	499	1556	1331	806	636	372	766	161	899	1001	155	925	1188	1057	2497	745	1102	1104	602	558	1021	831	882	456	480	624	2299	1350	1012	500
CTSA	4713	4043	5192	12365	4148	10377	5427	2224	23215	23182	3020	2989	14365	13627	3088	1762	10070	8392	7336	5026	22572	6188	17141	6387	3737	7165	1449	10723	15321	4695	3969	7216	4938	8440	6157	20125	10210	6026	5071	9370	16445	6072	4874	7763	3867	3976	4324	9502	3056
SUGP2	2746	3462	1013	1041	2138	2897	4024	421	5748	2720	744	1917	4178	3236	424	1022	2905	2830	1560	1284	5792	8078	1376	1231	2383	2232	3159	5631	4715	383	2708	3344	3715	6401	2274	4978	4092	2763	864	4651	3204	1272	1268	1091	1063	2469	3473	2563	880
SLC12A2	38976	52331	23213	6716	14639	33681	44298	8148	8857	19302	19908	34973	16808	13138	13903	7503	40477	16849	5530	2468	27499	32771	10297	9709	67536	25472	62249	40587	16130	8372	13861	22009	19624	28074	9639	34906	10441	22950	6697	27458	7987	9720	9138	13725	2183	13148	22023	23197	11462
SNX24	309	468	189	439	170	187	344	34	76	983	190	76	395	603	31	79	231	378	38	43	241	736	1527	58	634	507	1100	316	197	148	199	323	49	201	227	187	610	90	87	88	681	80	129	136	55	103	249	416	159
EYA2	105	798	21	439	9	173	440	11	22	2463	60	29	80	738	13	8	50	17	33	14	13	65	23	31	79	133	42	15	61	19	96	45	16	24	385	274	383	123	8	465	528	101	7	43	4	28	37	308	34
CNN2	8948	7448	2811	3080	4371	8010	5976	2305	12216	3459	2675	2698	14489	6334	2360	4386	13082	10162	5341	4769	14469	8801	1861	5528	7843	11738	4294	6259	7167	2237	10361	7077	9187	9148	7495	7087	20601	6631	3005	9606	3423	5392	1913	2785	2236	4270	6717	9261	3382
ABCA7	545	1311	361	510	554	944	1166	59	1599	1578	386	566	963	1342	106	199	761	1967	695	1050	5279	1470	635	611	535	770	206	672	1534	127	777	796	892	2353	501	1335	2003	370	191	749	1028	495	410	373	1135	1089	660	744	377
SNCAIP	3130	36	38	57	57	269	866	86	243	141	90	21	199	97	8	35	157	33	129	4	1087	198	203	55	375	266	601	419	91	728	187	51	14	61	90	1467	278	361	99	58	96	28	134	42	4	71	32	169	76
DDX20	811	824	508	479	515	941	1050	336	1152	994	445	622	998	671	303	308	781	362	406	408	983	949	758	216	1315	635	880	1162	685	479	467	677	901	1348	568	882	888	801	424	753	717	485	447	318	121	262	923	649	360
BTBD1	3208	2531	2204	2354	1957	2484	4501	907	3200	4199	1921	2104	3014	3245	1109	1576	3267	2951	1470	1262	3874	4529	4765	1061	4735	3032	4075	1916	1768	1969	2034	2620	2215	3580	2107	3447	3385	3339	1419	3144	2788	2352	886	1312	279	671	3474	2583	1510
FAR2	2091	1639	1519	2290	2853	1038	2524	883	2280	5530	1955	1754	2982	2786	1518	1875	3450	3157	1135	396	2223	2109	1781	846	1466	871	1644	2897	3447	1041	1089	1946	1790	2788	1007	1792	1160	1352	882	3897	3246	1867	604	1211	169	826	2908	2172	1433
BCAS1	1734	6533	1987	11308	1868	2562	2822	233	2378	18931	1717	554	3475	15965	215	171	1072	4488	669	9	20	1838	6266	969	1173	1012	185	1251	3077	171	326	135	3050	8884	131	623	406	371	83	1682	12441	790	353	1814	1005	853	4689	4940	1321
POU1F1	1	2	0	2	2	1	1	0	1	4	3	0	4	4	0	2	4	5	2	1	0	1	6	0	1	2	4	0	2	1	0	2	1	5	0	0	2	1	0	0	2	0	0	1	0	0	1	4	0
CHI3L2	90	35	22	55	3	25	21	7	23	122	24	27	9	344	0	6	57	7	13	27	8	188	62	11	122	135	97	6	14	24	184	10	11	7	257	17	424	19	2	8	30	115	30	15	6	7	53	118	43
SBNO2	7424	5934	1543	1726	2596	5099	2632	803	3831	4050	1145	1331	4781	3014	858	1368	4609	3681	3444	3099	5101	5692	3292	4201	6797	7882	1176	2508	5753	376	4454	3985	2171	4864	4190	6836	12400	2954	1146	6116	3331	3096	2475	1622	2478	3752	5527	3974	1770
PMS1	758	481	442	316	383	705	998	187	742	520	259	493	597	457	198	415	714	573	320	242	1425	928	314	167	859	346	983	962	572	397	810	801	650	1037	392	1054	618	1070	258	936	485	274	287	337	47	164	647	610	321
HMG20B	2090	5018	1542	2690	2346	2508	2983	633	5697	3864	1213	1219	2309	2772	874	988	2046	2361	2737	1654	4362	3819	3715	1246	2949	3684	612	2781	2336	795	1579	3335	10022	6378	2403	1971	3587	1991	1036	2353	3052	1801	1498	1367	2046	3413	6140	2016	1970
CALCRL	1006	246	313	674	240	600	309	110	106	533	141	123	654	621	182	207	820	56	268	179	240	589	675	197	1998	963	2106	177	376	661	1169	337	237	208	571	304	2697	410	113	520	703	174	270	184	6	68	432	1235	92
TAF11	840	974	571	785	475	784	1121	246	1528	1207	417	528	985	848	311	459	847	536	420	502	1229	865	1106	313	768	889	637	1344	1099	1705	898	1298	2022	1360	709	568	1024	861	485	886	1024	542	416	443	134	355	1189	763	288
ANKS1A	3066	2890	1170	1489	1296	2150	2674	417	3501	4450	882	1204	4042	3200	751	477	2301	1582	1274	934	3353	3505	3751	1444	2245	2467	1163	3559	3369	566	3225	2072	4771	2905	1666	3384	3490	3051	526	4352	3132	1011	1043	913	617	1005	2304	2414	693
AP3D1	10580	11077	3860	4224	5812	13157	8979	1370	12451	11875	2707	2746	13610	9479	1576	2265	8700	10728	6997	4131	12478	13147	9971	6243	5372	8966	2642	11982	10826	909	10201	9660	9107	12761	6814	12436	14058	8095	2517	11241	7937	5013	4949	2865	4365	8138	9630	7716	3769
ZNF76	1276	1256	551	1064	523	1383	1684	163	3778	2018	442	637	2003	1623	315	334	1236	697	519	542	1681	2211	1260	734	1022	1336	532	1735	1228	665	1411	1046	2890	2478	801	1426	1491	1386	598	1461	1619	861	459	621	587	1087	1381	715	282
SLC9A3R2	2262	4512	980	2498	1348	1798	2696	686	6516	2865	821	555	5082	3467	920	666	1748	3592	2272	722	6100	5021	2302	1336	2275	6290	555	1962	3922	556	2369	3689	4415	4546	3345	3897	3967	1854	1211	2928	2800	1771	698	1572	1288	1615	4071	1761	1020
NTHL1	1130	1451	565	1039	732	1252	1538	536	7619	946	820	544	2268	921	667	1071	1774	1502	1428	751	3821	2722	550	1227	794	1541	57	2326	3026	1480	901	2271	1441	2142	1431	1879	729	1583	1977	2610	800	2168	496	1111	461	1597	1375	775	401
UHRF1BP1	1361	1152	654	343	537	939	1202	175	1026	1354	475	743	1411	1114	291	203	1095	571	358	559	1716	1568	938	531	1804	930	1908	1311	1051	220	1383	720	1292	1159	788	1647	2411	1177	259	2025	1002	367	631	490	95	384	1364	798	395
GNAI3	4806	4770	4335	3365	2957	4055	4590	1250	5919	7081	2834	2727	5375	4359	2144	1405	6253	2959	1928	3428	5354	4284	4472	1937	6932	4859	8172	4726	3833	3934	3297	3647	4485	5202	2654	3862	7075	4348	2516	4132	3442	2607	2268	2107	491	1388	5875	3947	1770
IPO5	9271	6962	4472	3877	8195	11776	9252	4508	10138	8246	4676	6319	12291	6116	4528	13845	16304	6266	7672	6420	11143	10074	4561	8580	7519	5329	4627	11356	15488	6626	12226	8701	7402	8557	5306	21348	10631	14174	3269	15621	4883	5637	6550	5085	926	3040	9875	7282	3489
OAT	5887	1181	1014	4688	3144	7002	2459	1269	2667	6584	2141	2632	4521	4324	4163	1634	8798	4045	1303	3378	5461	3027	134334	432	6122	4183	2764	5308	5023	3057	3404	5908	1258	3401	1208	3353	8858	4636	1874	4011	4365	1836	2897	1903	254	1843	2924	4437	2782
WDR3	2035	2550	1364	797	1463	2431	2702	594	2810	1840	898	1588	3085	1411	1006	489	2840	1557	1464	1099	2937	3416	850	665	2033	1477	966	2546	1969	814	1718	2051	1926	2644	1822	3431	2316	2337	843	2875	1103	1358	991	858	123	664	2926	1479	992
PKN2	2979	3161	2343	1946	1758	2044	3166	764	3029	4521	1252	1969	3072	3442	1027	578	2280	1655	887	1297	2457	3679	5673	429	5350	2288	5986	2800	2503	993	1339	1457	2183	4526	1660	2732	2409	2876	613	2020	3209	708	958	952	155	360	3299	2165	1138
WDR18	2009	2130	1219	1243	2401	2600	2556	920	4726	2453	1141	797	2007	1433	529	1312	1427	2581	5168	2447	4839	3805	1523	2242	1158	1885	83	5832	2555	816	1419	3783	1900	3178	2046	2305	2035	1393	1850	2056	1237	1969	1124	818	994	3514	1988	1799	914
TRAM2	4223	3004	1564	1316	946	1058	2111	346	1519	4406	914	993	3796	3273	571	594	2060	1107	731	605	1882	3155	4663	882	4961	4810	5412	2077	1998	235	2706	1279	4004	3773	2014	1940	6017	2073	264	3909	3239	784	903	806	282	986	4141	2586	917
NTN1	526	119	21	383	37	231	139	11	307	1605	51	77	223	886	62	18	125	72	77	72	35	108	2849	141	616	981	320	55	206	36	256	226	403	347	29	89	3147	134	85	140	955	47	33	84	75	56	577	512	62
GLP2R	179	2	20	411	7	52	21	18	37	858	21	19	75	565	11	16	4	5	23	0	4	7	890	32	6	13	57	12	37	11	84	2	13	12	14	9	34	13	7	44	875	3	2	25	0	4	2	167	13
MCM10	798	622	374	135	251	660	516	156	549	280	167	264	396	366	238	290	697	422	324	653	2016	1026	105	204	704	496	315	979	708	119	622	499	631	377	428	508	633	994	417	1367	160	351	366	172	52	216	1114	376	191
DGKA	2047	942	296	1486	916	1102	1610	226	1348	3559	643	452	1284	2454	347	401	660	4677	411	401	3989	3716	6902	1073	909	1758	1866	2070	964	265	1000	1428	1868	4481	611	797	2813	2046	467	1203	2964	588	712	796	1519	274	1181	2557	566
ERBB3	20999	26202	10064	10608	8726	21786	19159	2658	44067	35626	7862	8212	20123	15141	5318	2867	16379	10527	6163	3511	27799	17745	24565	7484	19949	14684	7151	13709	21545	3191	9564	8970	13349	20418	12374	30364	10454	13591	3115	20200	16225	8221	6085	7018	4203	9786	15561	14285	4483
ROPN1	1	0	0	29	0	0	2	0	14	8	0	1	0	34	0	0	0	1	0	0	2	0	0	0	2	1	1	2	2	3	1	2	0	1	2	0	0	0	2	1	32	0	0	0	0	0	0	1	1
ANKRD44	621	494	169	407	173	362	222	37	181	756	129	267	257	1252	41	127	464	133	70	157	106	692	572	119	1665	569	3932	154	348	154	519	117	180	307	496	265	1186	293	92	217	549	117	289	198	27	87	197	523	95
KARS1	8063	9461	4682	4415	5030	7606	9393	3370	22414	9580	5297	3643	10190	6161	5344	4877	9488	7498	5760	4681	10213	10118	6984	6228	7102	6705	1326	9769	9111	5194	8683	17042	9243	9743	7793	8620	10530	10730	5070	13497	4815	6275	4649	4802	1637	4132	9968	7447	3147
ADAT1	822	543	838	505	360	1005	849	210	1618	958	348	381	1197	1024	349	329	675	765	415	460	1437	968	685	574	1121	922	1208	933	1122	388	1098	773	594	830	549	1025	1243	1086	276	1440	927	269	339	439	150	227	698	897	234
PDIA5	2513	2722	847	1406	1010	2221	2101	431	2616	2048	979	592	2436	2087	726	394	1708	1876	957	1293	2114	2139	870	736	3152	3479	734	1729	1108	587	1552	2077	2594	2958	1717	1233	2962	1676	590	2622	1684	788	948	950	514	1286	3262	1898	820
TBC1D22B	615	843	503	773	425	750	682	189	1135	1257	289	309	954	1049	217	1667	586	463	390	304	798	953	1707	444	422	689	599	1085	703	108	839	785	1265	980	496	718	1100	772	245	738	950	390	298	349	184	338	703	638	225
NDUFB4	3215	3399	2763	4641	2755	5113	4426	1478	9219	5860	2518	2257	5363	3940	1320	3581	3567	3507	2049	1717	3122	3305	5871	1548	2711	2654	1197	4980	3834	2740	4163	6519	3037	5615	1710	2945	3932	2383	3408	3958	3828	3091	1419	2730	881	1725	4211	3202	1963
SPEN	5895	4568	1571	1736	1580	3420	4346	414	5388	6962	744	1043	6723	5289	882	576	3446	2695	1283	1498	5908	8327	5173	1774	5177	4129	5421	3671	4250	154	5376	2902	3128	5700	2684	6261	6004	4572	431	5930	4373	1414	1623	1326	1501	2061	5297	3589	727
MYLK	8855	741	768	4824	1394	2513	2089	694	1447	12062	687	904	5478	8167	1046	802	3506	1379	1149	742	960	1606	38160	1053	12308	8994	18982	1083	2201	2299	11514	1935	636	422	2318	1483	9845	2065	675	3101	8401	685	651	1510	238	240	1110	20723	266
ZC3H15	3855	3216	2276	2675	2174	3798	4796	1258	5615	4082	1996	2256	4273	3260	1171	3508	6438	4036	1511	1012	6307	3692	4211	1703	4050	3858	3739	6454	3627	3891	4341	6473	3410	4531	2703	5909	5219	5342	2508	5894	2440	2058	1683	1927	300	971	5078	4545	1382
MAP2K4	1668	1440	626	1262	879	815	1808	248	1366	2533	728	880	1178	1772	315	448	928	1368	345	622	854	1709	1956	414	2045	1118	2175	959	1245	491	915	1000	1301	2125	812	716	1577	648	609	1022	1680	438	370	405	219	469	1545	1520	577
PACC1	414	359	255	188	301	554	702	194	1142	217	190	203	751	203	138	485	568	562	366	298	496	600	123	336	256	228	251	566	424	495	467	597	479	619	416	819	753	325	202	694	203	219	275	208	64	210	315	438	222
SNAP91	248	2	0	16	5	13	17	0	5	52	6	3	3	83	0	0	0	3	0	2	1	0	82	1	4	6	56	2	3	2	20	3	0	3	10	0	1	3	0	0	8	2	5	4	3	0	1	63	0
SLK	4848	3484	1662	2409	2478	2568	4472	1219	2263	6330	1943	2598	4952	4184	1036	813	3893	6096	1300	954	2739	5813	4286	1049	9742	4060	7634	5379	3949	651	4906	4162	3073	7264	1908	4410	6400	3967	830	5997	3841	790	1345	1051	350	666	4441	5219	1357
CYB5R4	1074	1445	699	1448	769	1028	1825	491	775	2460	1039	1089	1353	1498	405	900	2144	797	535	163	1233	2045	1360	320	1959	1307	2782	2139	1406	2043	1533	1062	1301	1128	767	903	2319	1177	691	1423	1559	493	690	562	57	206	1400	1140	522
COL17A1	3792	756	2355	8312	6812	3106	6921	1256	3126	26344	8575	3020	11542	9875	3430	394	6667	40012	817	2224	9745	4759	29531	3752	1216	1099	561	6361	5442	314	4978	6028	596	25026	150	5455	26216	5834	1515	15218	11095	746	4222	2143	9024	775	4877	19447	3183
GSTO2	592	883	747	731	940	496	2537	294	505	1422	712	888	819	962	560	1459	82	1368	726	1069	1470	3138	705	173	501	463	728	986	370	450	1104	1417	1145	3337	1110	451	714	1431	503	1345	982	134	737	432	251	1332	1471	949	575
SEC61A2	162	154	268	141	113	255	249	47	275	149	64	129	275	228	60	127	189	121	88	117	823	355	129	96	163	140	692	443	295	70	235	179	225	351	105	277	243	158	108	278	281	73	156	105	31	90	233	199	51
PRKCQ	525	266	37	115	143	164	408	49	196	171	109	164	35	179	22	41	187	35	54	114	15	227	153	26	317	172	376	88	223	76	236	147	10	13	187	423	311	101	15	532	103	43	104	121	13	180	22	263	103
TLE2	2098	469	490	1982	2894	4737	4605	806	8811	2556	359	1651	688	2693	330	228	707	349	993	203	912	874	794	1276	762	1653	238	287	3407	158	2099	1243	702	1318	616	3976	733	2889	157	540	1339	807	255	1242	503	4855	151	1672	707
ASB1	1291	999	385	661	310	1176	1263	195	1142	1745	405	641	1083	1141	206	376	956	558	557	425	1662	1690	1209	530	1373	1452	1132	1062	1426	382	937	979	730	1254	643	2397	1183	1265	375	1298	1204	553	411	562	277	489	1130	968	215
FAM107B	2864	6121	2702	3619	1738	910	1413	511	738	9369	1506	1467	2136	6710	790	879	2145	2653	393	193	1881	1465	5896	613	11972	9231	13258	2237	2611	1137	1954	1315	2351	3198	2124	730	5279	509	201	3015	4327	526	448	704	139	419	3943	3809	1200
ME1	827	730	1495	355	1746	1508	2575	321	3129	707	1403	285	1754	505	978	621	1920	1726	325	1961	744	2272	806	297	1156	767	945	1176	324	1574	1018	1985	2990	1483	413	759	1456	1855	1948	797	534	230	639	568	264	369	2831	631	1394
TBC1D1	3661	2379	1800	1685	1240	2725	1436	431	6288	4904	822	1530	2661	2622	754	550	2207	2945	481	1489	1005	1204	4742	943	5310	4282	2797	1362	3637	1048	3493	3286	1821	2618	2175	1879	4326	2012	281	1351	2387	1406	1697	1161	841	1561	2731	3210	731
CDK13	2387	2292	1303	1460	2224	2773	2695	669	3961	4059	1004	1389	4115	2875	873	817	1919	2634	1567	897	4472	3363	2428	1330	4027	1673	5831	2805	3464	678	2236	1588	2093	3686	1584	4030	2775	2750	554	4642	2704	811	1224	1250	467	1271	2646	2776	1011
MTHFD2	3319	3629	2026	1073	2485	2226	4114	1403	2861	1406	2341	2698	1842	1697	1410	3586	3457	3507	1254	2885	2263	5667	517	1482	5036	3712	3136	3410	2780	2275	3194	6462	4101	2414	2151	3250	5153	3901	2379	2696	1116	2303	1930	1070	222	1033	7186	2634	1792
SLC9A7	314	780	493	104	506	656	171	16	857	221	158	258	128	526	48	43	203	779	39	1028	137	1268	184	75	2257	842	2079	741	88	146	477	1007	219	758	645	51	1770	185	106	212	183	226	675	93	56	658	628	805	720
FOXJ2	1704	1567	630	748	824	1263	1018	182	1700	2246	531	569	1467	1558	307	275	1302	1072	526	559	1687	1493	1351	573	969	1481	2227	1485	1546	183	1470	1093	1129	1406	908	698	2621	1115	321	1854	1378	555	605	474	211	754	1125	1416	522
YBX1	26478	26522	12516	19804	14465	28766	26232	9393	50663	29723	10686	13156	36099	22637	10561	15312	29858	21296	18151	14313	27451	28343	24124	12909	15064	16095	6955	30316	22747	17309	29349	29710	23752	28030	9663	28182	32525	20972	11686	21762	17964	18162	12100	10754	6673	12363	28194	16056	11700
PDE4A	1642	3465	378	918	627	1129	1744	208	1672	1625	472	602	1128	1173	139	244	1324	365	1047	152	4097	2457	440	428	1268	2728	1452	1727	1405	254	1402	1366	538	2206	1260	3207	1989	1023	162	2377	1372	682	502	547	298	613	949	1937	844
PPP2R5A	2750	3738	1865	4054	2017	4266	3704	1108	3842	6655	3190	2296	3446	3861	1546	2747	3806	3491	2521	1325	3598	3589	4913	1263	2975	2474	3158	3218	2628	2109	2945	3014	5095	4383	2147	5261	3354	3139	1452	3961	4257	1345	1318	1412	448	756	4069	3653	1607
CTNNA2	180	1	86	20	1	42	91	5	0	68	45	29	15	49	3	2	8	13	4	1	84	11	122	8	12	15	5	11	3	2	32	164	18	5	0	213	39	8	2	253	18	21	4	67	4	2	0	57	2
ELAVL1	4571	3667	2663	1959	3895	4029	4279	1314	8490	4192	2191	2432	4483	3205	1686	1750	3937	3674	3489	2647	5902	6345	3326	2430	2754	3429	2350	6175	4946	1336	3704	5847	4406	5510	2899	4527	4367	3515	2152	6021	2572	2687	2478	1838	1043	2997	4873	3736	2228
TIE1	1400	320	201	449	234	417	253	75	355	904	64	65	959	647	189	104	694	100	308	337	508	774	963	521	1263	1979	435	297	650	130	1296	504	387	142	999	342	2874	512	118	655	675	305	332	158	135	368	596	1368	54
DIP2B	6845	2987	1943	1771	2875	3434	4310	630	3363	5559	1554	1975	4633	4380	1085	643	3396	3549	945	843	3217	3884	2586	1202	4832	2327	4723	3946	3472	394	3374	2654	1760	3939	2037	3130	6555	4232	912	4835	3363	1178	1138	914	323	1247	3837	3468	1143
SMARCD1	4606	3200	1588	1659	2497	3598	3559	961	6631	3146	1082	974	6259	2886	1068	1005	3110	3595	1896	1618	5215	3666	3874	1615	1933	2885	1647	4017	3709	494	3231	4151	2569	4236	2123	4521	4479	4492	1153	4823	2289	1148	1711	1226	733	1964	2942	2853	1172
KDM4A	839	1070	475	746	516	795	1104	137	1923	2179	313	387	1212	1420	223	186	671	682	353	346	866	1456	1190	347	1206	1032	377	953	903	165	878	586	529	1227	702	623	1107	989	324	726	1121	496	511	360	279	514	802	719	350
NFYC	1937	2408	659	1719	914	1944	2538	507	3170	3852	853	948	2587	2891	614	888	2236	1427	826	957	1835	2679	2392	959	1216	1602	1090	1588	1626	573	2023	1538	1576	3295	1403	1816	2333	1496	1124	1376	2394	1604	799	893	716	1136	2127	1365	674
ZMYND12	41	88	50	112	40	25	79	8	184	174	104	20	20	33	38	47	104	34	15	22	44	118	54	9	93	83	62	52	11	68	39	37	33	119	58	27	42	25	67	17	88	27	27	35	12	21	27	38	22
SLC9A3	122	72	105	1085	130	986	150	331	94	27435	240	99	1292	2145	114	226	99	440	152	243	5018	55	7229	1244	27	12	32	1145	1479	11	157	524	71	488	48	721	171	1269	94	451	2373	243	115	646	125	244	17	926	53
NGEF	722	931	117	1316	747	612	1921	253	2794	3588	562	589	1698	1536	305	344	709	907	825	206	1985	1435	5421	757	941	1144	217	1577	1762	357	954	801	466	2947	398	1718	730	1876	337	1492	2071	1075	370	814	713	449	925	1248	388
ASPM	1551	1391	747	337	393	2119	893	245	1680	959	403	623	1433	853	523	712	930	1073	644	662	2858	1780	268	300	3237	676	1651	1735	1562	157	1405	710	2041	1226	555	1972	1891	2350	365	2305	450	259	699	299	55	230	1767	1098	238
CD84	664	681	134	256	100	233	135	30	49	901	120	161	281	963	121	45	1362	38	115	480	116	1031	266	107	2620	1215	4419	88	95	379	729	138	122	46	1130	58	2670	149	66	342	786	225	400	183	12	42	223	446	105
ELOVL1	4261	4060	4889	5085	3690	5969	5350	1413	10487	9519	1996	2154	7419	5335	1901	2984	6666	7650	4073	2478	7005	6117	7876	2932	2476	3689	772	4913	6121	2638	4757	4078	3469	9501	2710	4819	7939	3368	2909	4414	5452	3230	2141	2501	2181	3202	5759	4544	1911
SPI1	1237	1096	250	751	188	466	296	120	379	1663	164	202	553	1488	214	144	1678	118	385	963	399	1394	675	414	824	2592	866	189	280	494	1168	470	257	93	2137	196	4882	264	262	598	1058	647	750	429	274	249	351	624	226
POLR1H	511	582	366	505	463	622	800	228	1575	551	366	321	719	406	290	745	616	503	650	384	1133	1031	729	694	484	630	249	982	505	1515	571	1574	1289	921	678	479	491	709	1091	1036	368	647	288	283	64	646	609	573	227
MPPED2	55	3	4	12	9	14	11	0	15	27	7	4	8	23	3	1	14	7	6	4	5	21	106	3	41	43	166	4	11	15	56	15	1	0	30	12	61	17	3	4	23	2	3	4	2	3	7	41	2
CLDN18	89	122	52	6	9	7	5	22	0	4	2	7	13	8	6	2	18	7668	849	3	2	18	4	1	65	10	353	1	5	0	109	1644	14792	12	16	3	26	5	3	5	2	2	0	21	0	638	222	9	24
ZBTB11	1099	1055	651	674	573	1293	924	302	1232	1448	581	683	1469	997	399	540	1137	871	402	713	1005	1491	1177	300	2122	949	1968	1083	874	504	1317	1080	855	1449	662	1111	1571	1138	309	1268	1052	297	437	503	85	193	1179	1120	440
ATXN3	767	1092	518	707	382	875	1123	159	2540	1462	693	441	641	879	290	300	571	426	272	373	594	1259	629	212	2292	901	3895	642	475	471	960	755	860	1443	755	527	970	967	234	612	861	330	557	286	115	312	820	791	289
GOLGA5	2326	2353	1579	2356	1219	2618	2997	383	4810	3519	1599	739	2409	2632	805	1009	1825	1671	890	1005	1503	3077	3668	575	4209	3159	2002	1752	1549	1748	2644	2388	2982	3367	1785	1123	3455	2663	954	2146	2787	952	1308	685	373	732	2505	2398	908
FGFR2	578	1889	1322	1903	627	348	604	119	818	6707	429	465	260	2075	105	21	39	1609	890	42	20	5465	1618	130	2899	1729	1380	465	455	75	645	382	726	2671	1615	196	976	162	23	216	2828	779	8	200	158	456	1068	1792	485
LRRC40	708	669	400	567	255	455	679	212	474	1043	293	446	717	685	314	421	832	384	231	227	511	796	1084	161	1128	523	1088	1040	509	505	472	481	497	704	376	483	795	580	421	544	558	235	210	227	29	73	725	531	210
ISOC1	1082	1172	859	1168	1045	987	1274	341	1381	2032	595	808	1319	1509	597	717	868	828	411	1339	2299	2402	2342	616	1155	1066	1199	3014	1197	788	819	1812	616	1287	660	1044	1593	1100	513	1363	1268	561	437	595	161	531	1254	1334	612
EML1	614	141	114	382	551	516	105	52	116	628	50	100	467	597	122	64	287	87	127	45	53	140	1449	111	1527	1036	877	103	144	201	599	314	69	86	155	477	1136	183	58	469	622	68	112	112	23	223	160	711	32
TRMT11	675	437	399	277	384	571	1130	288	917	601	355	549	865	416	260	908	692	570	293	601	740	911	470	280	810	493	829	1257	594	521	853	1478	406	815	322	822	806	757	248	1234	457	218	330	237	36	200	906	670	257
THUMPD1	2393	2653	1734	1630	1241	1907	3300	594	4139	3220	1440	1496	2232	2422	1053	661	2138	2128	940	1028	3243	3397	2281	650	3825	2202	4347	2907	2552	1019	2355	2713	2002	3299	1686	1740	2994	2535	363	3161	2280	887	811	870	148	563	2604	2040	1004
MSANTD3	549	685	486	277	377	735	491	84	476	318	350	336	548	354	178	298	696	475	257	310	870	712	251	168	1037	981	1032	379	283	524	514	1040	515	664	396	619	1057	355	367	472	262	206	307	194	44	188	1236	597	221
KIF26A	292	150	38	315	226	717	65	83	1243	714	295	19	170	805	347	13	80	7	1697	36	1576	3387	327	174	544	530	124	1095	1160	32	249	559	30	13	112	1263	518	1754	251	214	1952	1010	68	39	36	1494	237	584	6
ATG2B	1807	1651	783	804	510	1894	1281	139	3269	2826	705	755	1151	1699	413	240	880	539	370	378	1336	1753	2909	399	4446	1698	4601	806	1398	279	1489	822	1078	1701	709	1317	1866	1594	251	1208	1887	624	752	386	180	611	1728	1397	242
ARFGEF1	3568	2876	2556	2628	1921	5709	7253	1309	12020	7323	2017	2374	5778	4410	1602	1656	6643	4550	1790	1277	6901	3609	4921	1718	5731	2494	6479	4751	7763	3256	4846	2350	3617	4923	1808	5788	4546	7415	850	6430	4016	1145	3409	2177	467	1038	2909	4299	1479
ACSM2B	2	1	0	2	0	0	0	0	0	1	0	0	0	1	0	0	0	1	0	0	1	1	1	2	0	0	9	0	0	0	2	0	0	15	0	0	0	0	0	0	1	0	0	0	0	0	0	20	0
ZFAT	366	309	234	224	161	506	456	89	909	673	116	110	394	632	91	70	437	294	255	140	245	437	398	186	4878	4449	1622	233	209	101	369	235	383	304	245	461	517	463	96	344	383	162	198	127	105	232	432	357	122
MTFR1	1523	1167	1284	960	1120	1637	3027	926	4229	1533	1233	1177	1778	963	1095	1285	2437	2095	1232	782	1630	2199	1677	708	1968	1521	1545	2110	1873	4063	1574	2211	2549	1971	759	1196	1582	2389	636	2086	1078	782	1071	642	142	589	1328	1839	936
STAG3	87	99	14	78	48	61	86	9	127	117	21	37	97	175	15	18	47	28	15	23	55	297	106	30	69	55	436	67	150	16	40	132	52	105	40	142	103	36	13	56	112	36	51	33	9	28	23	81	14
FECH	547	1338	605	794	354	562	1060	124	439	2219	410	230	631	1195	180	160	598	385	223	971	137	1704	1110	264	1293	872	986	502	416	377	617	439	255	914	1015	529	1252	295	624	428	1134	693	247	296	134	300	853	607	512
MYO9A	1136	694	427	517	432	804	838	109	643	1866	259	591	673	1442	248	200	921	611	262	281	797	1577	806	256	3364	777	4866	573	661	109	864	612	662	1037	555	1026	1101	1071	146	1192	1342	292	263	354	91	212	648	1053	216
DDX3Y	2650	2295	1130	0	1	11	2626	607	0	2087	827	1452	4195	2171	292	611	0	771	527	0	2118	0	0	2	2105	1266	6542	153	1426	0	4	4	1557	0	1565	2003	2345	254	384	3565	2131	805	1773	581	1	387	1	2277	604
PFKP	6795	5086	4530	2890	4106	3943	3842	878	3704	6114	2476	1140	3881	4380	2016	1695	3361	6554	2578	6710	11626	4719	7114	3488	8975	9124	1054	7128	3370	1156	4358	4955	4368	7723	3152	4758	7092	6360	3745	9731	4036	5340	2467	1541	7033	5410	7189	4998	1682
IDI1	2011	2461	2493	2272	1654	3530	4924	1178	2444	4461	2052	1966	2365	2358	1932	3553	3378	4710	1189	2409	6258	1931	4348	1253	2034	1499	2187	4868	3601	8474	2394	1649	2759	2103	1470	1636	3247	3126	1416	3390	2994	1302	655	1234	458	495	6176	3253	942
SP100	2324	4172	2652	2712	1053	1944	2246	312	2506	4559	1317	1172	3106	3028	603	894	1852	2617	776	1782	4047	2824	5358	755	4294	3341	5352	1916	2026	2629	3832	4899	1485	3579	2428	3693	5858	2445	877	2254	2627	997	1870	1297	420	496	2083	4832	698
KLF6	17075	10837	4425	9236	3573	8222	5486	1757	8303	20756	5887	3550	12283	15139	2964	2082	7920	12564	2613	4038	18635	9490	13357	3053	7667	7440	26350	14591	7973	6192	12203	6018	3196	7774	4572	5262	12689	11191	1979	7036	19591	4281	2605	3375	1522	1493	7747	19427	2407
PLPP1	1397	293	618	2308	730	919	941	274	915	5181	590	429	968	2127	234	368	873	394	528	279	1178	811	3221	647	666	617	649	546	800	715	1445	664	127	412	562	254	2373	587	428	908	2635	534	519	614	203	501	371	1639	330
NEO1	5665	18584	2307	7165	3047	4709	6905	582	7272	18121	1119	2789	5817	16656	1274	2770	7671	3741	1620	703	4143	16275	11994	4468	5643	4760	3405	3839	4945	575	4439	2667	6220	8683	5247	9565	1865	6951	1366	2791	13090	5401	1475	2872	2121	2679	6777	6664	1845
TRAM1	8275	7803	8600	8027	3189	17279	10523	5014	17860	11030	6411	5382	11744	8861	6171	5876	14985	10388	6279	3657	7031	5825	11920	2142	12000	6680	14590	6474	11210	16351	9414	5892	10291	7075	6142	9814	15205	9840	2108	7734	7447	1863	6630	3698	436	1776	7801	12129	3543
PHKA1	1002	756	369	246	1444	961	1008	146	1327	452	461	887	535	489	48	153	822	1484	334	278	337	1218	161	216	1196	747	606	1577	853	127	889	1429	381	1405	569	390	1093	398	300	1969	308	377	477	355	88	1139	980	1079	1185
TNFRSF1A	8389	3542	3349	6392	3484	4580	4183	1150	6830	12443	2362	1928	5847	6906	1554	2646	3410	4327	3222	3365	6455	5305	17758	3204	3984	7260	3601	4860	6302	1770	4502	6491	2459	6945	3764	1942	12697	4430	2261	6526	8199	3353	2419	2494	1782	2873	6453	8252	2129
CACNB1	186	399	240	315	60	211	234	42	448	1253	43	82	329	424	30	77	175	147	139	46	1790	314	128	71	143	262	395	176	396	130	176	300	171	455	272	532	271	106	32	197	797	84	118	122	60	290	126	257	17
EVI5	1373	1084	721	720	495	700	1236	230	1063	1392	483	699	1321	1133	349	183	970	694	278	299	955	1407	1410	246	3231	1014	5211	1143	982	315	702	671	709	1285	596	831	1286	855	187	893	954	241	462	385	131	256	1305	929	326
STOML1	654	693	353	518	401	879	541	174	1070	852	279	233	601	559	242	525	753	893	459	193	408	615	1036	331	539	908	120	363	852	308	412	609	609	1120	494	1016	792	765	390	724	547	492	252	417	158	607	820	426	237
PKM	83967	34408	32451	20610	34483	49814	44521	13746	51951	44070	20942	15218	39920	36007	17846	29823	82207	77178	23719	48702	37115	47552	30244	43754	49209	94476	12028	42785	29508	17381	35341	94022	59906	68940	36016	37985	106919	64624	45019	79882	23475	48043	18675	18770	46192	40769	112736	40845	16852
DHX29	1440	1314	899	806	853	1578	1798	417	1825	2094	907	702	1880	1637	467	438	1450	1226	403	622	1800	1864	1891	511	2137	1303	1617	1982	1234	350	1609	1649	1335	1701	1025	1487	2188	1058	436	2117	1353	498	817	461	152	411	924	1822	652
DNTTIP2	2877	2296	1496	1536	1437	2696	3686	865	4309	2668	1226	1647	3309	1992	730	744	3456	1986	904	1029	3139	3081	2300	595	2841	2642	1902	2901	2289	1805	1684	2589	2613	3892	2290	2560	2893	2575	1264	2420	1636	1056	1161	842	265	673	3414	2684	995
METTL22	379	410	310	293	241	390	523	190	1098	497	139	301	699	385	104	282	347	331	293	177	1127	614	450	369	439	524	571	498	1027	286	378	677	357	721	387	459	591	563	431	799	488	313	158	302	238	310	396	422	89
TP53BP1	2593	1720	438	561	858	1303	2724	312	1213	1869	466	1092	1258	2010	256	354	1351	956	584	583	2214	1670	601	896	4278	2386	3150	1325	1088	142	1858	1324	1425	1407	1566	3181	2320	1623	450	3571	1312	1018	510	716	284	865	1114	1342	524
TRO	263	49	20	60	28	88	81	16	70	141	10	35	191	128	24	40	111	25	52	23	47	103	168	67	414	534	514	47	77	45	190	88	60	33	148	66	624	94	54	195	101	39	49	58	17	49	106	162	9
RRP15	1057	854	374	411	599	1153	1487	401	1615	840	487	728	1480	704	356	708	1397	1510	574	297	1141	1491	449	420	833	742	1452	1344	1152	746	1197	1148	1486	1446	872	2229	1198	844	457	1504	563	364	470	273	34	248	1253	1279	386
RHOA	26158	24719	17618	22379	17680	24653	19247	8460	26570	38524	18970	11172	24881	25306	13697	17635	36290	27017	12962	15776	21973	30889	31793	13814	22291	27653	20239	22437	20246	16973	24800	17278	23119	26246	20784	19299	37423	14930	16973	19811	22772	13605	11422	14276	3686	8494	27715	25248	12437
DHX8	3338	3462	2829	1436	1250	2948	2561	399	5362	4110	904	1124	3699	3115	589	931	3322	1789	1332	1271	3298	3948	2845	1903	4226	3384	2221	3553	4393	411	3550	1989	2082	3001	2023	5206	5008	2791	939	4163	2495	1417	1308	998	732	1406	2863	2735	693
PMS2P4	37	45	25	63	18	45	47	9	42	87	8	19	70	91	12	20	55	63	17	12	90	105	92	30	53	36	33	61	45	23	34	52	43	80	49	51	52	47	23	69	79	15	18	18	7	15	40	50	17
PRKCZ	771	1134	543	1062	536	1455	1006	215	2760	1877	405	291	1607	1244	454	486	707	794	185	502	1077	1815	2354	792	622	745	251	1052	1350	395	745	734	665	1406	517	1793	538	1498	490	862	1293	864	608	571	601	564	852	716	343
ZFY	538	475	290	0	2	1	584	224	0	904	298	392	817	703	107	293	0	234	253	1	555	0	0	0	709	224	1109	26	288	0	1	0	369	1	321	537	508	57	90	751	622	188	541	218	0	76	0	447	218
IARS2	5328	6361	4445	4296	3388	6299	8417	1348	9410	10956	4526	3222	7480	6525	2738	3956	7053	6546	3555	5539	10155	8271	6955	3500	6564	5272	3121	5314	6295	3149	5981	5267	8995	7843	3922	13521	7344	6419	2452	7884	5611	3325	3073	3048	903	2041	6812	7483	2907
SYT1	831	16	12	90	231	214	597	93	3	221	140	108	37	255	234	6	26	611	4	1	520	133	521	101	593	342	938	494	714	133	119	383	18	419	523	109	66	505	26	12	98	8	138	102	58	11	6	743	281
NAV3	121	12	50	40	9	37	32	7	10	61	3	7	42	57	12	13	60	9	10	8	142	326	66	12	351	132	665	16	208	30	160	69	4	6	108	8	419	55	9	436	60	5	7	2	1	8	25	69	4
IDH3G	2717	3377	1213	2377	2920	3547	2730	1014	7730	5167	1350	1794	3669	3189	1590	1881	4191	3372	2054	2211	3131	4667	4843	4589	1350	2344	295	6384	5792	1546	2234	5715	2800	3742	1602	2067	3474	5142	2622	4363	2215	2564	2364	2231	2139	5866	3015	3424	1834
ROGDI	338	361	141	412	207	307	520	60	881	741	179	168	424	523	98	196	145	299	129	166	975	701	975	323	196	334	132	346	745	118	258	384	435	940	240	255	309	164	163	384	780	194	186	245	610	490	396	268	112
PDZD4	117	3	4	125	17	34	22	6	30	293	10	10	35	230	5	12	24	27	17	12	9	40	593	9	206	292	79	8	36	4	110	28	7	27	73	17	104	14	5	22	174	17	14	16	17	9	11	174	5
ATP2B3	12	0	0	3	0	1	0	0	1	10	3	0	7	9	1	0	1	2	0	0	0	1	42	1	1	0	1	1	1	0	8	3	0	0	0	2	2	6	0	2	4	1	0	1	0	0	3	16	0
ROCK1	2961	1602	1312	1300	1088	1150	2656	247	1102	3587	746	638	1912	3048	427	225	1927	1942	528	817	1451	3069	2653	477	5437	2719	8581	1304	1565	398	2256	1232	2655	2873	1488	2952	4664	2037	124	2685	2344	631	724	464	119	372	2926	2416	610
CBFB	2571	2784	1754	984	1797	2689	2685	1569	4056	1584	1727	1699	3497	1921	1656	1260	3946	1974	1307	1283	4113	3383	871	1709	3476	2115	5072	3337	3208	1536	3456	3688	2116	3780	1561	3255	4564	3627	1173	4799	1140	760	1381	1586	127	505	3140	2687	1203
PDK3	2593	1615	1241	1050	2271	1922	3624	621	4208	3803	1339	1680	2684	1757	1294	693	3025	1943	732	839	5484	1924	6000	1217	3599	1438	7196	4455	4330	708	2066	2082	1228	2180	1139	1301	2360	2867	461	1208	1448	1028	1744	1485	308	1428	2267	2407	1438
HYAL2	3270	1573	1598	855	1611	2296	2653	907	5430	1158	695	740	2959	1420	722	1550	1951	1774	1840	1054	2054	1982	1813	1902	1970	2638	179	1699	1920	1689	2642	2989	1683	3007	1699	1721	4020	2098	1866	2143	1465	1444	838	1305	680	1902	1964	2419	684
HDAC4	1344	1984	574	562	281	872	883	214	999	1687	265	513	1269	1521	285	451	887	535	452	383	1569	1762	1717	453	1631	925	1552	898	1171	106	1096	723	894	1443	390	2103	1976	1267	229	1441	1194	324	656	524	204	323	1042	1193	377
RASSF1	1622	1694	403	929	705	1876	980	373	2978	1427	701	548	922	1006	438	854	1089	1223	1112	1141	1622	4992	1128	771	1428	2463	678	1870	1280	606	986	1162	2847	1750	1079	810	2184	1757	715	1120	1042	879	868	770	553	1308	1809	1294	377
FGFR3	1908	2638	449	1653	714	1101	3525	312	7111	3495	356	779	1077	2238	219	680	686	546	732	708	3124	2649	2523	1270	773	863	194	1843	4345	218	406	567	211	3098	353	14873	1218	2142	561	2143	3675	785	48	664	1011	705	2890	1267	496
IFI35	1274	2917	4511	2053	792	1335	1246	244	2226	2705	1057	486	2385	1703	462	674	1629	1869	694	1689	4666	1093	3422	768	1620	3147	187	1410	1680	1135	2116	2996	897	2445	2511	577	4436	1011	1516	2002	1567	1226	1380	880	382	790	1130	2719	688
HEATR6	856	1179	877	300	354	529	822	83	1682	988	363	325	550	585	99	136	699	543	304	397	463	943	502	247	1202	855	803	564	691	234	739	415	493	1332	673	1111	854	685	204	618	521	342	369	200	195	1150	689	540	259
COASY	3773	2937	3933	2454	2324	4425	4957	814	11475	5295	1098	1414	6789	3749	1231	2207	5311	4166	3016	2537	11107	5214	5373	3050	1416	3193	459	6540	9311	837	3498	7426	4416	5064	3412	6680	4996	4224	2270	4618	3613	3538	1820	1720	1798	3086	4170	3176	1337
PLEKHH3	737	888	449	496	473	1026	982	87	1824	741	247	185	850	621	171	211	326	792	699	616	3543	2146	317	718	750	1459	215	982	1308	59	750	1168	426	1035	477	489	1276	972	317	1016	698	540	187	386	679	488	888	685	266
MEF2A	1667	1302	691	985	671	1032	1221	316	823	2523	515	768	1151	2069	338	393	1581	973	374	450	1015	2019	2136	504	2503	1625	5819	925	1004	300	1355	672	652	1603	964	1444	2826	1234	246	1508	1791	418	372	508	157	246	1173	1641	407
OTUD5	3145	3560	944	1874	2096	4472	3099	549	6745	5324	1172	1828	3610	3479	1137	630	4914	2640	1328	1344	6662	3669	3952	2264	2257	4091	994	4946	6163	658	3119	3925	2750	4055	2601	2664	4483	3110	928	2701	3074	1788	1563	1797	1236	3511	3244	3878	1403
TFE3	2527	1686	922	1342	1431	2924	1442	379	3231	3000	612	843	2625	1983	561	624	3392	1972	940	1018	4711	3129	2899	1518	1649	3033	1943	4139	3514	413	2430	3583	1088	1983	1663	1991	5160	1920	593	1668	2043	852	1567	988	737	1627	1698	3168	764
TBC1D25	695	765	289	528	541	1231	484	147	1224	1097	281	556	678	749	194	210	796	404	336	336	1341	967	788	424	367	863	308	822	1121	215	630	520	306	739	522	608	918	646	203	602	837	445	366	390	155	747	465	855	320
ACSL4	2969	1461	2117	810	1851	2114	1237	992	1774	1565	929	1511	3701	1348	695	1760	4315	3325	521	1458	1329	1426	1281	887	5975	2852	9123	3647	1896	2408	3178	2857	883	2242	1570	2478	7482	3896	419	5193	1145	372	1700	1041	66	661	2163	3496	1574
INPP5A	1587	1127	623	1198	736	1171	1341	375	1212	2935	408	629	1169	1608	486	481	1027	947	751	396	730	1303	3238	835	1406	1265	1000	1437	1058	275	1222	1062	833	1529	568	1463	1302	1158	180	1250	1680	672	457	525	281	426	1155	1293	440
GPKOW	1063	1075	791	1032	828	2357	1055	379	2024	1915	579	554	1616	1305	503	389	1728	1070	580	742	1899	1681	1460	1068	1403	1817	164	2578	2029	594	1017	1297	1087	1426	1223	1174	1231	1538	813	891	1138	865	916	649	398	1063	1097	1614	669
GRIPAP1	1950	2235	750	1217	1263	2855	2682	358	4244	2992	680	1450	2479	2297	449	354	3346	2150	523	675	4452	3517	2360	1191	1651	2420	1193	3753	4355	347	2133	2860	2210	4057	2275	2161	2999	2382	694	1531	2251	963	1416	1061	855	2367	1721	2349	844
FTSJ1	1665	2077	936	834	1552	3232	1448	718	3015	1439	738	1219	2179	1156	827	1101	3646	2004	1635	1154	5175	2874	892	1557	1928	2366	822	4316	3439	1403	1640	2733	2009	2309	1430	1725	2472	2069	1014	1335	1069	1017	948	1423	495	2034	2170	1720	1008
PRR11	2227	1360	1316	555	781	1748	1224	350	2627	943	514	746	1865	918	382	1587	1199	1085	745	820	1751	1506	312	572	934	881	579	1939	2130	486	2054	1828	1578	1172	496	2079	1564	2253	641	2009	454	565	704	638	254	1525	1608	738	288
REEP1	340	10	20	156	59	654	607	107	684	168	11	90	190	177	22	279	150	111	100	2	89	10	1180	37	92	85	128	214	1240	805	194	59	12	52	11	1291	91	79	22	28	190	394	26	107	4	80	78	419	23
ATP11A	5693	1603	1100	461	1885	4127	2538	567	7653	1484	693	1610	10640	1239	1522	1498	5307	2638	1752	1080	3856	4123	2006	4387	3653	2605	4774	2585	7809	262	6702	2189	1477	3345	1428	9103	6235	4319	350	7007	974	1016	3107	1271	498	1423	3565	2579	516
POLR1A	4159	4390	1779	767	2127	3863	4394	631	5551	3504	980	1618	4598	3298	965	791	3269	3101	2401	1724	6845	5800	1320	2208	3437	2451	1837	6525	3560	282	3706	4628	3419	4291	2906	7453	5102	4172	1027	6254	1981	2031	2268	1559	978	2594	3483	3666	1215
LAPTM4A	14721	8554	9627	11807	7236	10162	15251	3312	14824	16144	10244	5794	12470	12911	5196	6394	14968	8011	4493	5213	12437	10173	16080	4332	8070	11576	6701	12390	8077	10882	13753	13053	9714	16572	6994	14008	19002	9510	5338	10426	9460	4901	6384	6068	912	3178	10041	15108	5314
TTC7A	1596	2671	949	1823	648	1469	1058	166	1661	3786	709	482	1492	3208	632	213	1219	1819	518	913	2444	2316	6325	840	1800	2860	801	1560	1373	247	1451	2341	1322	2204	1333	1450	3928	1950	487	1471	2425	534	846	707	679	922	2489	1889	405
IP6K2	2738	3404	1614	4331	1803	4359	5672	1026	14381	5844	1651	2195	3362	4557	899	1708	2401	2515	1913	1195	3989	7463	4316	1921	1812	2592	1629	2974	3002	2165	2952	3252	4078	7698	2642	2687	2231	4456	1673	2306	5897	2389	1489	2216	1435	2660	4112	2458	1056
STON1-GTF2A1L	0	1	0	0	1	0	1	0	0	0	0	0	0	0	0	0	0	0	0	0	1	0	5	0	3	2	78	0	0	0	0	2	0	0	0	0	2	0	0	0	1	0	0	0	0	0	0	0	0
SRBD1	992	1133	690	613	342	546	905	130	992	1277	558	382	699	878	240	248	923	569	186	468	1129	1102	1063	250	2462	1391	1495	1199	457	337	731	944	1022	1107	689	887	1209	918	448	759	682	373	349	363	135	194	1025	804	357
KIF2A	2833	1553	1729	1418	1351	1857	1974	753	1595	1919	1333	1391	2417	2008	659	1257	2622	1599	482	835	3146	2144	3601	1006	2521	1415	3702	2822	2011	760	2487	1649	1249	1156	1157	2483	2329	1828	975	3099	1625	752	1517	959	199	606	2250	2366	831
RASGRP2	291	77	39	205	33	118	77	29	169	332	34	91	101	986	13	27	100	29	71	62	159	180	448	95	123	194	119	56	118	59	263	78	34	44	198	53	401	103	44	62	307	57	102	112	33	69	50	446	25
PSME4	4849	3257	2656	1261	1759	2847	4387	736	4116	3462	1679	1941	3658	2785	792	1352	3625	3430	1296	1592	5858	5115	2069	1326	6070	3404	6888	5609	3102	730	3975	5332	5251	5058	2325	4628	5823	3677	1266	4445	2272	1057	1823	1614	458	1090	5645	3671	1273
IFT80	344	257	204	222	98	352	459	85	459	348	242	211	378	289	83	160	375	168	85	100	429	442	153	59	448	236	1275	394	343	266	319	311	355	798	212	488	359	381	91	306	261	78	137	144	28	50	227	283	101
SIRT2	1625	1868	1158	1710	1933	2352	1471	519	2728	2858	1450	763	3039	2046	763	1021	1938	2098	1370	760	2221	3277	3853	1013	1559	2302	881	2114	2439	1010	2217	1241	1311	2461	1187	1784	3245	1786	511	2330	2057	1234	916	858	499	1536	1706	1683	1078
ERLEC1	3952	4101	2259	3756	1970	2415	3856	995	3528	4378	2780	1884	3607	4166	1124	3141	4287	3465	1285	1342	2180	3782	3071	1363	5682	4541	4940	3465	2919	3714	3350	2094	3241	4161	3031	3693	5088	2615	1688	3249	4018	1473	1285	2040	294	817	3449	3413	2016
PPP2R5B	915	994	586	875	600	970	672	194	1856	1684	369	375	1053	1192	289	354	969	1191	511	406	817	1396	1078	418	1134	1800	467	1566	1538	281	1147	1249	821	1474	665	528	1569	662	356	706	1449	409	331	319	733	495	1050	1299	274
PYGM	177	10	6	117	21	32	23	3	29	125	5	7	27	115	1	10	40	18	15	15	25	104	570	15	18	39	32	22	26	5	136	31	15	24	12	11	61	38	13	11	117	16	7	12	17	11	16	371	4
PAGE1	0	0	1	0	0	0	1	0	0	0	0	0	0	0	0	0	186	0	0	4	42	0	0	3	0	0	0	1	0	0	0	0	0	0	1	0	0	2	0	0	0	0	0	0	0	0	0	0	0
PITX1	2967	1968	1240	814	3237	2417	1821	1597	2961	1737	1236	1138	489	956	1000	923	1674	1830	2121	2271	2700	2617	363	2739	540	1050	86	2847	798	338	1723	2797	928	3190	752	2870	4313	1186	1615	3408	781	1924	1614	231	2456	2514	3647	2288	1976
TRPC7	1	3	1	15	1	12	5	0	2	46	4	3	7	30	0	2	0	2	0	0	6	2	44	11	1	1	1	4	4	0	2	0	2	6	1	0	0	8	0	7	40	0	0	3	1	1	3	8	0
MAST4	1468	768	482	484	341	810	1225	151	244	2008	408	703	827	1052	68	181	891	583	175	83	1233	834	1773	239	1779	867	2829	420	1096	107	1509	459	382	1362	783	1551	2273	624	58	851	800	482	337	345	255	252	606	1279	220
ADGRF5	1389	362	247	238	239	519	369	123	245	757	110	182	1004	551	199	194	973	146	282	356	407	936	704	340	2844	1893	2623	366	699	180	1499	737	457	195	714	543	3133	688	111	1372	661	215	284	159	58	126	687	1089	62
SDK2	265	49	21	105	20	86	56	7	58	396	38	62	155	393	6	12	69	30	61	6	14	3	119	60	961	677	253	26	93	4	77	87	259	570	304	64	808	72	8	119	224	87	20	24	57	23	213	168	60
ADAM7	0	0	0	0	0	0	1	0	0	0	0	0	0	0	0	0	0	0	0	0	0	1	1	0	0	0	9	0	0	1	0	0	0	0	0	0	0	0	0	0	0	1	0	0	0	0	0	0	0
NUP133	2047	2199	1313	1106	1431	2908	2562	617	2381	3169	1617	1704	2817	2086	1029	1652	1869	1853	1660	859	3619	2792	1765	1170	3487	2032	1453	2478	2060	1121	2668	1399	2405	2425	1623	5440	2904	2182	784	3636	1679	972	1103	789	259	614	2020	2394	909
NUCKS1	14768	10186	6012	5928	5990	15063	12999	2163	12943	11973	6009	5009	10280	11614	4568	3413	8260	10572	4891	6113	13033	11478	7133	3273	18198	11026	31375	8140	7565	2772	15165	9295	13395	12498	4878	15488	15406	15416	2420	13218	6981	4227	5625	2508	756	3009	11994	11350	4196
VPS35	7134	6215	4579	4643	4839	7030	8729	2505	11444	10187	5958	4687	8799	6224	4794	3405	10208	5712	3430	3196	10949	8140	13888	2602	9021	6157	6894	11813	8804	4904	8512	7527	7218	8472	5088	7295	8053	8421	2668	9243	5773	3042	3063	3755	722	1438	6134	5594	3441
DNAJA2	3418	3015	2416	3088	2449	3451	4224	1762	6691	5228	3157	2218	4596	3580	2289	3217	4657	3098	1650	1920	3925	3345	5058	2115	4025	3024	2429	5927	3386	3647	3393	4980	2814	4572	2399	3190	4918	3493	2929	5081	3311	2358	1796	1903	465	887	3544	3687	1669
BCL3	6698	2778	829	2100	3002	2183	2204	833	3708	4260	886	1118	2778	2010	957	986	2566	2694	1905	1866	2015	1799	8401	2859	334	2537	1087	3297	3869	179	2363	5818	2334	2798	2009	3252	4871	1025	1218	2990	3222	1876	1398	1181	3250	3849	4082	6867	1408
KCNAB2	927	1127	368	547	451	1570	435	235	2203	1152	202	389	3439	1352	267	342	2158	971	573	399	2277	2849	511	665	1401	2340	1098	1603	2396	319	1858	1408	186	906	1511	4366	3472	514	176	2453	1070	824	1121	857	216	909	452	1140	184
ABCC9	294	38	33	45	42	68	59	10	27	63	12	23	145	73	35	43	204	20	16	76	52	223	557	50	1166	501	1942	37	54	47	448	141	14	17	228	73	1180	75	16	152	68	39	56	45	0	17	74	460	6
GAL	405	245	14	169	281	206	132	189	993	171	132	456	81	72	25	69	35	865	1624	1	86	746	244	56	139	370	90	663	46	199	149	2093	107	111	210	145	122	140	173	1126	67	190	172	144	61	16	4	704	176
CLEC2D	156	175	57	214	50	79	226	18	159	301	81	189	88	813	20	49	145	62	29	49	95	515	186	33	567	229	2031	83	182	113	197	143	94	150	218	66	441	92	59	138	281	55	196	87	22	91	65	320	60
FUNDC1	508	372	337	496	694	609	746	182	2191	511	315	460	665	487	178	271	986	641	161	197	898	1110	455	280	394	465	214	914	812	533	1074	984	408	769	471	282	671	630	269	317	389	180	203	282	60	304	859	532	372
MAOB	863	57	34	363	146	456	206	8	42	1005	232	22	170	656	24	3	111	2509	32	11	965	60	25275	51	139	192	325	202	35	41	504	1348	29	266	193	15	4778	96	56	35	539	45	66	60	32	155	1155	905	55
RORA	703	131	73	238	69	172	168	61	188	517	105	216	317	540	40	54	334	111	51	54	62	209	487	56	1269	283	4983	254	356	125	409	208	51	91	223	141	783	130	46	238	483	51	112	134	10	39	108	466	68
DRD4	25	50	7	14	9	10	36	2	73	42	8	18	33	20	12	6	5	29	11	38	204	67	103	38	9	45	4	29	77	3	20	48	17	124	28	41	103	26	8	12	24	41	9	15	75	81	12	9	4
TGFBR3	1990	431	398	649	167	1087	594	198	401	1659	200	839	803	1264	307	125	1419	657	386	818	543	289	2599	282	1793	898	2697	115	733	178	748	679	369	370	398	2489	1691	354	53	476	1070	527	415	314	35	126	736	1134	86
PLA2G10	28	69	29	463	119	130	108	47	213	532	194	63	176	448	66	28	17	168	79	0	229	147	107	161	328	282	102	125	258	152	60	98	121	344	146	22	10	39	100	88	567	133	24	229	26	133	164	239	141
HES2	441	2684	66	1056	678	342	1737	114	1368	1629	513	246	1461	1382	71	323	549	434	174	109	4248	2401	613	138	555	501	83	580	1550	502	229	138	3101	1668	776	779	1023	986	805	412	1395	385	18	253	173	292	877	614	589
ATP1B3	6449	3523	3205	12079	4004	10630	10214	3503	19168	20536	5213	3285	10827	10667	4125	6256	9125	6009	4940	4859	10531	6537	14672	4412	2798	3960	2989	6588	7956	10360	6152	10188	8281	6896	3919	5949	9106	7884	2213	8483	12495	4848	3770	5718	1203	2541	6459	8893	2363
NEDD4	999	559	377	299	555	1070	495	272	781	476	240	593	586	413	421	463	1141	667	185	402	1142	930	3034	599	1731	701	2404	507	1354	224	391	509	189	646	321	2137	1140	2062	90	1490	649	271	205	509	83	177	622	1097	217
PIGB	360	274	258	368	230	270	514	104	271	559	243	227	274	367	125	205	362	285	156	113	194	274	436	131	454	264	938	145	214	187	216	278	203	542	191	416	330	228	134	459	357	156	91	207	39	112	229	387	199
MAPK6	4478	2865	2373	2779	1597	2006	3598	1127	1198	7052	1438	1875	2507	3305	641	2085	3431	3181	591	1314	940	1920	8996	1078	6298	3201	5242	1560	1598	560	1963	2823	2872	3864	1465	1918	3085	1693	1297	2375	4158	891	625	934	251	618	4878	2647	1135
GNB5	467	356	392	223	166	296	177	62	393	359	150	120	293	536	91	186	419	432	124	226	259	242	491	67	910	1059	812	113	183	242	526	549	127	320	320	615	870	322	140	216	375	192	198	190	53	344	479	379	104
RAB27A	1685	2701	807	5272	530	1216	1042	250	354	4678	955	654	1121	4971	310	390	1131	783	384	494	466	2057	2893	450	2302	2100	2930	730	1184	523	1057	1055	1530	1788	1142	1031	2507	946	323	1635	3630	700	398	1047	119	213	2013	2209	811
HDHD5	2458	2401	1505	1877	1961	3353	3659	605	7631	3259	1100	1436	2673	2409	1111	998	2515	2177	2343	3289	2860	4177	1917	1313	1690	2725	576	4473	2549	1717	1454	2028	2058	3872	1967	3087	2344	1830	2297	4502	2048	2853	1361	1280	962	2882	3131	2228	866
UFD1	1439	1681	1362	1462	1433	2221	1592	423	3453	2359	846	879	2102	1678	731	1092	2406	1659	1229	1412	1537	2484	2219	934	1814	1823	1375	1863	1677	2121	1055	1931	1907	2503	1187	1503	3174	1302	1983	2610	1724	1383	911	1019	503	1188	2414	1790	829
LRP6	3841	1493	985	1033	1609	2225	2720	360	1726	2614	786	1220	2394	2167	500	476	2040	1835	470	519	2944	3067	1897	788	4339	1580	5466	2377	2485	332	1962	1460	1179	2424	996	1444	3063	1851	246	3314	1807	656	604	652	136	702	2130	1739	742
GUCY2C	4982	1025	2538	2993	2639	1258	3359	834	2417	7787	2533	2358	3863	4632	1852	1976	5999	3699	1080	486	6584	1813	12426	1442	1099	737	331	3753	6327	1976	1880	1297	2374	4941	409	3088	203	4780	186	6070	4934	3123	1363	2409	520	1782	1313	3110	2574
SCT	159	3	3	15	4	18	37	3	12	34	2	14	19	59	5	30	5	6	24	3	18	35	186	43	10	27	40	6	8	7	8	17	1	11	25	31	96	20	3	26	37	5	0	9	10	8	5	7	5
PHRF1	3053	3374	1806	1468	1264	2539	2945	440	7879	4235	706	965	2803	3024	690	418	1999	2173	1479	1091	3190	4689	3930	1551	3211	3065	575	4495	3895	182	2526	3360	3186	4145	2802	4629	3690	3771	678	3142	2697	1726	1128	1011	1677	1589	2580	2342	672
ELP1	2041	2286	1127	803	1148	2462	2635	370	2218	2148	898	1331	2181	1901	558	601	2050	1397	960	987	4003	3097	1585	1000	3042	1891	3879	2143	2150	569	2178	1528	2661	2904	1543	2625	2873	1832	579	2014	1756	551	889	677	258	798	2159	1575	711
NUCB2	3021	4168	949	2052	762	959	2094	224	2195	2174	888	588	2064	2812	291	445	2713	1478	269	1704	969	1851	1095	294	4159	4404	3119	1361	2049	936	1474	2127	2693	3389	2025	788	3329	1279	276	1000	1585	538	955	538	192	683	3932	1298	780
PFN2	851	203	1299	1320	3555	395	4478	719	8596	1858	1029	360	726	1497	270	760	846	1684	293	1997	234	332	5228	188	2031	1898	4858	204	2841	1197	4698	3301	115	2940	916	854	1392	596	889	941	1524	1186	171	313	241	1341	150	730	584
PTPN3	2672	2603	1870	1924	1399	3146	3988	1227	3946	5139	1817	1873	4715	3213	979	1790	4908	2271	1370	475	7115	2829	6171	1963	2278	1688	2116	3932	4315	809	2255	1660	2093	5995	1286	7285	2284	2965	1158	2844	3366	1445	931	1258	689	1208	1933	2644	1078
SPTB	83	323	78	12	17	32	23	2	62	35	6	13	35	52	8	4	60	18	9	3	59	152	80	11	737	568	273	15	41	3	72	46	21	76	193	26	126	42	11	24	36	24	7	5	2	33	135	86	3
DAPP1	918	813	84	263	33	163	561	100	489	215	322	293	114	640	56	41	877	827	44	88	211	832	71	138	647	402	1780	470	170	135	461	279	268	284	387	217	1222	147	199	61	269	182	268	234	85	82	617	477	232
FGF10	297	28	12	108	15	39	26	8	13	92	17	8	94	55	18	4	30	12	14	3	13	78	195	10	158	111	216	11	20	72	223	37	11	1	43	9	303	39	14	57	79	4	34	23	0	5	20	291	3
SLC44A1	6956	6758	5692	13949	8160	9941	11228	2121	12520	27139	8192	5217	10148	14768	5216	4504	8157	6134	3286	6414	19553	11011	12140	3911	13668	8628	18934	9456	8766	6844	10289	6571	7879	12680	5237	6441	9692	10616	3348	7140	15697	3570	3407	4906	827	2620	11129	8586	4165
TMEM260	883	604	446	526	1067	663	1137	213	1596	1223	613	623	703	735	285	155	551	595	504	234	699	996	864	236	914	508	1055	683	793	375	740	607	845	1501	432	845	737	957	281	987	774	393	536	224	70	368	730	981	452
SMG6	1272	1518	298	564	476	446	815	84	634	1994	226	297	779	1439	175	68	480	672	204	368	622	1775	1334	395	1416	1400	1498	885	860	61	814	263	667	972	822	1045	1468	722	182	895	1167	407	272	264	326	393	1019	915	205
EXOC5	2637	1800	1453	1502	1246	2377	2351	399	2842	2867	1480	843	1791	2202	730	478	1802	1303	650	945	1478	2737	2066	374	5802	2375	7066	1664	1273	1314	2683	2024	1637	2569	1568	1238	3449	2557	723	2049	1985	728	845	459	71	407	2312	2643	859
CLTCL1	106	323	95	91	101	382	224	5	474	117	23	75	213	175	13	10	236	83	179	70	65	545	89	46	367	321	460	112	123	51	165	123	35	168	552	376	544	115	44	102	216	153	89	96	69	430	113	130	14
FGF22	1	14	0	1	1	10	2	0	5	9	3	0	4	2	0	0	2	2	1	2	0	5	5	1	10	4	13	6	5	0	1	5	3	7	3	1	0	3	0	0	2	0	1	2	4	2	5	1	0
FSTL3	935	343	216	124	517	543	314	194	394	232	101	151	1194	293	342	167	854	524	542	2393	1355	1060	662	436	2038	3841	741	647	332	354	1428	1323	1729	507	1045	847	1904	551	365	973	463	316	524	170	147	660	795	1987	118
DGCR2	6386	11134	4058	6182	3603	7377	6572	751	13694	18164	2045	2185	7778	10312	1718	1220	5465	6077	5480	2817	6685	13719	10156	3449	5753	8611	1584	8626	6925	1040	4608	5633	5236	8706	5992	6934	7667	7077	1541	7277	9052	3765	3189	3598	2543	5006	7903	7634	1822
RNF126	2011	2331	1174	1852	2362	2729	1955	1114	4702	2391	815	1232	2584	1697	1114	1367	1790	2699	4111	2531	3788	4255	2896	2624	718	1380	248	3432	2941	603	1259	3058	2378	3145	1377	2324	1908	1851	1599	2345	2173	2191	1230	1300	1860	3013	2708	1607	1564
MNT	1594	1345	282	448	458	727	944	193	1793	1498	259	538	1204	1168	248	211	644	1077	511	522	1457	2303	1602	1129	586	1212	1594	1585	1610	109	932	892	1107	1679	733	1589	1307	837	288	1438	1162	595	275	392	623	766	1355	1623	254
ZXDC	1433	2033	629	710	599	1985	2116	385	2186	2117	519	821	2191	1451	346	405	1445	883	698	413	2140	2587	1462	709	1399	1145	1128	1238	1418	258	1283	656	1864	2439	931	2463	1228	2070	364	1690	1741	505	527	724	473	598	1134	838	340
JMJD6	1220	883	658	645	716	1029	746	232	2668	1347	399	519	1719	820	289	799	2027	1256	521	1076	1337	1622	1704	783	1022	1479	520	2119	2219	733	1554	2568	1228	1245	1216	1434	1882	829	523	1488	1146	870	611	494	427	684	1798	1675	328
POLB	583	721	618	507	505	1277	828	244	1166	614	693	398	823	490	269	813	356	711	795	388	878	857	386	304	832	733	983	1052	437	1219	805	1107	1160	1083	559	669	1071	385	597	956	470	376	1331	512	73	414	785	748	373
ST6GALNAC1	7568	43758	10731	28381	6155	8081	12895	697	6755	26112	5299	2540	9401	30674	1392	2522	6859	2218	2288	3068	3053	31248	9160	1725	7238	8055	507	2507	3372	1419	1718	2629	33957	23664	7790	587	273	1502	660	3300	25461	8981	319	4390	2256	4744	11051	7988	7079
WIPI1	1325	1842	1240	1576	457	927	1799	204	3609	2942	1379	694	1692	1650	214	781	1608	757	706	132	764	1221	986	532	1975	1400	623	1357	1610	791	1356	590	1224	916	2454	833	1754	403	515	1352	1865	1252	295	608	380	791	568	1146	549
FRMPD1	130	9	33	6	19	145	66	2	4	24	8	3	11	59	4	1	21	10	4	4	1	21	29	6	27	16	21	9	4	0	15	33	2	49	3	0	14	11	1	8	11	9	6	3	7	7	5	31	2
GBA2	2645	3705	1713	3609	1669	3619	5004	731	4331	8278	1184	1787	3750	5898	1040	1833	3452	2665	1240	1461	3555	7005	7766	2579	2760	3432	1080	2775	4010	510	4084	3025	5943	7518	2275	2779	2794	2027	909	2503	8395	2369	1100	1765	2219	2107	4581	2687	989
NDST1	4557	3075	1509	2799	1293	3254	2171	376	3376	7045	672	923	4492	4314	752	302	2715	1664	1100	1229	2781	3650	8301	1716	4547	6738	3153	1390	2922	296	3780	1660	2087	2171	2333	2555	8115	2232	320	4610	4375	1367	1237	1094	648	1197	2421	3753	738
ASNS	33	61	18	12	54	36	46	7	44	24	6	65	50	32	9	142	34	61	21	26	47	187	12	72	49	36	121	43	43	9	34	30	5	70	13	160	15	66	17	90	18	89	19	21	5	47	71	67	9
AP3M2	797	580	458	312	543	1129	1047	98	1184	648	321	473	780	612	176	340	662	1092	460	267	1540	1370	368	336	1119	1025	1333	782	431	277	690	1348	913	1051	628	684	1064	633	351	1285	464	388	1695	361	95	560	809	815	326
CNGB1	15	4	3	4	2	8	2	0	0	52	1	4	2	48	0	1	2	0	1	0	5	6	50	1	4	10	11	5	0	0	4	9	1	1	6	2	21	1	4	1	9	1	0	0	5	1	1	21	0
ST6GALNAC2	41	133	34	60	73	45	23	4	24	103	37	13	21	68	2	4	95	80	21	83	100	464	66	30	145	117	24	86	9	8	24	78	118	203	65	22	193	56	3	18	90	6	42	14	8	8	99	49	35
CHAT	17	0	2	4	3	1	15	0	0	171	0	11	2	90	0	0	0	2	0	0	0	0	38	0	0	0	0	0	0	0	16	2	1	0	3	0	0	1	0	2	49	2	0	6	0	1	0	18	0
PABPC1	76080	92959	42115	39674	53473	174024	178278	31651	349884	89345	51527	44440	91327	50687	34417	47106	129941	69963	75301	32894	54862	69031	43641	42789	26891	40015	32850	64002	108487	55045	104339	83967	128474	103448	49766	144293	66946	108460	25653	103450	44342	44956	75337	37865	18569	49861	82665	51340	35424
TESK2	230	437	167	600	165	332	335	69	500	1209	165	195	220	702	64	107	296	129	150	129	140	452	1100	79	295	225	166	194	175	107	217	65	246	336	197	217	233	190	94	124	903	114	82	161	78	88	86	198	99
CFAP20	1213	1211	601	830	776	1273	1209	596	2299	1225	738	707	1151	924	667	960	1362	928	682	807	1862	1819	1226	922	995	1004	288	3633	1309	932	1257	1525	930	1300	784	1037	1469	1270	696	1648	915	1048	553	770	300	622	1230	879	557
CSNK2A2	1171	1738	826	635	1155	1254	1537	630	2281	1669	1204	906	1299	839	752	788	1816	1275	926	783	2092	1548	1089	1237	1358	1194	1928	3656	2287	979	1301	1463	1202	1860	1047	2127	1536	1531	672	2933	792	960	933	1083	309	882	1063	1174	878
PTPN21	813	1228	374	1203	205	731	858	95	973	3498	418	312	702	1805	175	111	340	357	279	138	360	1505	1919	286	1133	809	1791	388	539	156	989	354	881	1276	819	412	909	815	125	747	2323	336	282	270	235	270	831	1257	167
EIF2B3	965	447	457	574	740	1200	1079	361	1661	826	406	701	1490	803	330	1007	1232	843	623	328	1045	1201	645	567	915	953	331	1431	1176	1104	1234	1018	840	1149	668	902	1145	597	1008	976	588	783	548	319	195	673	827	696	522
CAMK2A	19	21	2	14	2	9	2	1	3	57	3	4	43	54	3	4	6	37	4	3	15	7	108	12	35	30	80	4	14	4	24	18	1	22	11	8	61	4	3	11	33	5	1	0	4	1	36	27	2
TCOF1	5089	4390	1196	993	1834	4135	4477	847	9964	2533	634	1319	6758	3169	851	756	3622	3630	1425	1883	4717	6827	1291	1801	2358	4139	812	6470	4581	264	4563	9227	4334	4433	3895	5248	5115	4473	660	8060	1532	1692	1839	869	1332	2498	6148	4363	872
CDC42	12588	9631	5275	13240	6437	12675	11786	2278	15337	20043	5345	2677	13347	13746	3869	8565	15564	11249	3469	5010	11236	10307	18658	2132	12951	10351	21830	9680	9231	10261	11597	9322	8462	14080	6594	6994	14212	8530	5021	8054	12453	3998	4078	4023	779	2585	12649	10592	4384
OSBPL3	2021	1547	971	373	1875	2023	1957	520	1714	898	684	857	2728	886	870	483	1515	4376	950	610	2404	1890	586	747	2376	1468	3739	2025	2198	404	1211	1630	1711	3126	836	3496	2311	2284	302	3512	758	555	1219	731	217	587	2260	1973	1106
EPHA8	0	0	1	0	0	0	0	0	2	0	2	0	0	1	3	2	2	3	0	0	0	3	4	11	0	5	10	2	3	0	1	0	0	0	2	2	15	13	0	16	0	3	0	0	0	0	1	0	0
SLC12A3	5	3	1	2	1	2	1	0	5	1	0	1	1	15	0	1	1	5	0	0	2	5	3	5	1	5	11	4	5	1	3	0	1	1	5	0	16	5	1	0	11	3	3	12	1	1	3	8	0
RAD18	1118	926	818	481	608	1018	984	533	2054	962	615	640	1028	737	793	589	1152	1049	665	689	885	1277	409	464	1169	765	1231	1860	1291	620	1051	997	1221	674	430	1404	868	1229	488	929	537	561	500	650	92	372	1801	938	417
ATP2B1	3588	2131	2085	3349	2324	2306	3245	555	3147	7748	1290	1395	2912	5332	790	632	2729	3480	617	1041	4341	2144	6188	810	7913	3648	9811	2134	3980	549	2587	2425	1580	3875	1419	1357	3339	2792	541	3182	4294	801	668	988	250	662	4009	3108	1234
TRPM5	66	18	13	31	46	34	286	10	30	454	71	47	24	228	9	23	26	162	22	0	480	23	135	349	22	5	22	16	35	2	39	74	226	347	24	103	15	108	21	73	149	86	24	31	184	319	30	54	21
NCK2	2792	1502	1457	1854	1642	1713	2985	694	5470	4417	1215	1369	3213	2622	908	1085	2159	2218	2071	781	2265	2023	7079	2136	1692	2018	1518	3232	3986	964	2924	4269	1857	3154	1082	6049	2752	2179	667	3204	2329	2459	1400	1487	797	1750	2037	2270	934
MAP4K4	6387	3876	1864	1018	2045	2376	5723	746	3750	3191	1443	1642	5741	4853	764	846	4238	3920	1113	1450	5705	4429	2090	2078	8869	8541	10896	3348	4265	1324	7651	4645	3218	4927	2814	6727	12030	4639	1226	4905	1935	1313	2165	962	710	1669	6324	4808	947
MGAT4A	3173	1910	800	4368	1170	1600	2229	360	3939	10782	1342	1749	2418	5416	1481	1852	3646	2386	724	1663	1642	5238	15034	635	4426	1918	4716	2173	3773	1523	1712	2081	1968	1734	2660	3611	2755	3133	568	2207	7095	1627	1062	1503	190	626	3643	3065	721
RPL31	40012	42671	10299	29359	20269	17145	61279	6879	57244	40212	27684	14420	31708	29125	9287	30943	32752	36447	15365	19380	50035	47847	25684	15100	25987	31143	10080	38905	30621	69386	37738	69532	47777	69721	28187	49238	36664	33005	20518	35667	23352	27044	12582	15592	6151	26598	34247	28182	11892
WDR1	22873	14026	7950	15665	10942	17752	18175	3344	46270	41028	5677	7636	28953	26825	5864	8464	25342	17971	7919	9057	15939	18684	26634	15830	16959	18305	7412	23856	37337	6254	19604	17432	16937	23607	12279	17081	27547	16418	10750	19439	25903	12445	8430	8803	9248	11091	22593	23062	6478
SNX13	1228	1640	1182	2108	1399	2117	1942	529	2167	3890	1216	1101	2795	2979	711	775	2541	1830	741	644	2399	2461	2308	638	4189	1487	5671	2250	2638	1497	1652	907	1330	2039	916	3053	1583	2426	618	2517	2768	601	622	1033	102	352	1152	1792	1004
MS4A12	0	43	449	16092	142	1415	24	284	360	12207	178	6	180	5512	6	40	3	237	181	3	213	2	23	161	0	1	0	177	498	77	35	7	0	24	0	0	0	7	23	440	27666	121	2	1501	9	4	3	3922	10
ARHGAP10	387	114	74	207	113	556	137	14	64	470	48	42	272	367	74	84	331	847	100	482	314	841	760	63	684	560	1036	171	76	122	499	326	216	49	369	213	1294	457	169	197	357	62	207	61	25	148	1250	461	25
RPS6KA2	1696	2039	362	654	702	596	687	250	381	1840	852	808	2001	1569	177	299	1387	1645	280	256	341	1712	1477	456	2266	3541	2457	693	1857	205	2535	734	1019	1945	1319	1816	3077	909	173	814	1327	394	625	483	382	636	1790	1414	583
ING3	457	665	282	435	326	526	474	187	564	999	306	356	667	885	212	279	666	645	200	313	657	610	712	212	848	563	727	543	596	359	479	284	379	554	374	614	649	615	167	857	654	292	187	257	45	153	798	518	208
VASH1	622	555	158	321	127	439	220	85	299	609	161	210	728	501	140	77	444	99	204	158	273	663	395	395	1264	1590	1075	253	377	105	678	188	186	126	690	323	1681	315	156	624	651	261	351	133	106	185	273	424	62
LMCD1	2289	492	433	325	399	544	906	253	519	493	337	219	844	511	179	239	1383	451	351	405	425	885	670	453	2425	2783	2510	291	502	680	2559	1630	230	436	965	1201	4642	482	915	812	491	245	297	267	55	309	929	1418	198
BUD23	4064	3184	1867	2555	3667	4473	4741	875	13020	3542	2101	1539	6895	3296	2021	1951	3777	6971	1830	1732	5953	5625	2729	3408	2177	4025	916	8013	5468	2034	3271	7719	5183	7011	3882	6158	3033	4563	2666	8607	2557	2043	2575	2193	903	2744	4810	5057	2072
SEL1L	5758	9192	2936	4234	2666	5011	5692	744	6656	11571	3492	2202	4338	9674	1445	1729	5358	3540	1672	1883	2932	6065	8792	1441	9971	5111	16281	2981	3410	1925	6975	3211	3543	5376	4011	2887	10181	4162	1195	5253	8311	1916	3999	1806	391	1114	5577	6231	2148
TRIP13	985	1002	1194	238	598	1350	909	472	2994	364	326	503	1417	358	740	993	1372	1240	998	757	2010	1194	184	649	694	585	178	1961	1357	473	892	1838	2239	1128	738	1357	1055	1225	850	1856	254	659	549	476	224	744	1529	765	332
ATP6AP1	6001	6153	3763	5067	6429	10314	8245	1599	15500	10374	2843	4182	8986	7737	2345	2586	12669	8720	3814	3833	11378	8535	7878	5079	4905	8624	2588	10688	14619	2652	6466	8287	5653	9873	6122	5971	10543	8291	2077	11846	6977	4704	5552	4039	1936	6456	7657	7572	4426
TCF3	6164	7104	1582	2324	4125	6962	6491	1624	11053	4883	1471	2344	6324	5880	1118	1515	4447	5120	7875	3086	8693	11280	3914	4413	3071	4611	915	11195	7477	943	6845	8282	9326	7605	3412	13038	7463	4946	1547	10665	3433	3434	2563	2625	2632	5806	8020	3811	2857
TRIB2	1464	1864	333	363	119	369	692	131	274	657	570	331	856	1037	182	159	1119	865	292	209	343	2549	698	205	2460	2464	4301	314	412	253	1856	1540	2029	1523	1590	270	3713	549	191	720	487	168	821	216	228	298	1291	1021	311
DAZAP1	5962	7119	1748	2972	3853	7729	7109	1783	15384	7061	2170	2892	6585	4745	2401	2363	4339	5261	4946	3724	9572	14986	5894	4751	2761	5003	2503	7950	8426	1338	4153	8545	8639	10318	4211	7716	6557	6895	2015	9202	4610	4660	3156	2571	3304	6177	9764	4448	2421
MBD3	2163	1698	540	969	1712	2389	2242	446	6077	2345	533	613	1912	1691	452	486	1016	2108	2696	1262	3629	2594	2008	1208	1328	2143	234	2399	2241	248	770	2342	2195	3121	1312	1483	2567	2605	667	2424	1478	1191	1117	777	1210	5216	2778	1663	1097
PRLH	0	0	0	0	0	0	0	0	0	0	0	0	0	1	0	0	0	0	0	0	0	0	0	0	0	1	0	0	1	0	0	0	0	0	0	0	0	0	0	0	2	0	0	0	0	1	0	0	0
HLTF	651	423	35	217	193	236	517	96	350	679	305	349	1051	621	431	277	928	178	76	614	331	792	340	110	3270	999	1598	549	459	163	455	199	603	635	614	653	943	900	221	581	463	313	500	147	12	1	37	294	343
FAM50A	2435	2510	1047	1292	2051	3953	2411	475	8055	2809	841	1131	3217	1875	826	1260	3702	2938	1350	1348	5650	4096	3644	2088	956	3426	337	5074	5942	1485	1740	4893	3166	5218	2223	1814	2897	2912	2026	3375	1793	2488	2218	1098	1171	4837	3254	2919	1528
FAM3A	1533	2090	1042	2655	2375	3848	2275	595	7430	4173	900	938	3136	2838	949	1021	2876	2594	1551	904	3171	3702	6019	2417	992	1986	329	5240	8432	975	2328	3095	2022	3428	1614	1707	1708	4322	911	4482	3188	1770	1913	1808	1466	3539	2771	2081	1500
CPSF1	4791	7146	1881	2198	2283	9197	7652	1379	23893	6042	1336	2115	6677	4767	1972	1345	3739	3244	5885	3154	8561	8759	5168	4335	3062	4587	608	5286	3008	1053	5089	6553	5645	11170	4742	7789	5028	8188	1284	9904	5140	3833	3678	2672	3505	8393	4607	4417	1545
MYO3B	150	253	8	6	9	28	15	13	10	11	0	7	21	26	2	6	60	16	9	4	33	1	4	12	9	7	25	22	29	2	14	31	51	11	15	46	39	21	0	25	6	2	31	7	4	35	51	17	7
CYBRD1	4404	655	2161	3196	637	1468	808	337	450	7225	604	542	2697	3765	637	1016	2387	492	562	334	364	1537	90447	445	8243	5597	16015	540	711	2553	4687	750	132	749	2883	689	6612	1836	271	1538	4324	442	1043	700	169	120	479	3408	302
CDH19	141	0	3	49	7	1	3	0	0	176	3	4	9	138	3	0	4	11	1	5	1	1	537	0	0	1	13	18	1	1	78	10	1	1	0	1	50	0	0	1	174	4	4	9	0	0	10	176	3
PDCD2	2118	2438	2093	1825	2091	2299	3172	1157	4079	2564	2410	2028	3831	2157	1887	3447	2547	2028	1769	2036	3428	2523	2226	1333	1784	1433	1671	4119	2166	2859	2212	2821	2671	3605	1921	2833	2539	2468	2469	3371	1843	1359	1288	1417	458	1048	2834	1885	1609
SLC6A15	12	0	0	11	4	0	0	2	1	35	3	0	7	20	2	1	0	2	0	6	0	1	32	0	0	0	1	5	1	1	13	2	0	0	84	0	26	2	1	0	10	1	2	0	0	0	1	28	0
RDH11	2743	1978	1499	1064	2186	2849	5081	541	9676	1723	1392	622	1508	1723	944	996	1293	3881	1390	2182	1178	1651	1816	864	3252	2807	3225	1832	1680	4151	1603	4383	3319	3025	1688	859	3380	1993	2276	2291	1374	1203	1050	707	733	1315	4462	3442	1169
PRKACA	3426	2576	1204	2818	1863	2903	2590	538	5166	5400	976	932	3852	3929	860	835	2757	2748	2098	1270	3803	3045	5730	1431	783	3038	2228	3723	3230	704	3129	3066	2708	3218	1949	2473	5107	1825	775	3124	3112	1315	1357	1235	1009	1808	2128	2561	1155
ADGRL1	3003	1498	1013	776	1214	2691	2312	427	5437	2270	430	870	2735	1419	792	263	2043	1750	1830	1751	7253	3142	2146	395	2200	2949	1029	1814	1651	226	1044	1743	1637	1954	1475	1810	1126	2773	287	4350	1589	1194	1278	343	920	2207	2373	1635	503
SPP2	0	0	0	0	1	0	1	0	0	0	0	0	1	0	0	0	0	0	0	0	0	0	1	0	0	0	0	0	0	0	0	0	1	8	0	0	2	1	0	0	0	0	0	0	0	0	0	0	0
ACTN1	20817	14179	7642	4648	6561	15565	13488	2029	25721	10731	5476	3323	14825	8115	3837	2779	12023	9576	6584	4713	10511	11116	15134	6577	20130	25753	11281	7575	6986	3169	20384	14939	10570	18717	9341	10465	41382	17407	5569	14778	6388	9381	8159	3039	5080	9015	17275	17816	2828
ZFYVE26	1336	1630	601	801	407	1463	1224	159	2201	2736	406	412	1077	1723	253	119	1022	683	507	592	1348	1730	1998	425	2307	1606	1905	893	982	257	1007	813	1248	1676	1738	1571	2598	1277	387	1102	1713	497	773	349	369	542	1015	1611	281
RPS6KA6	457	3	248	480	156	489	680	89	877	1279	243	455	164	691	11	31	313	112	93	3	314	1	395	157	52	26	160	322	1009	59	236	24	10	347	122	212	33	497	0	619	839	83	89	229	29	185	2	584	41
EPN2	714	945	216	407	260	419	396	75	306	853	124	247	483	609	119	178	342	382	178	172	590	899	486	214	885	678	708	390	498	77	543	250	695	789	393	503	831	580	82	1137	693	288	112	168	201	191	881	601	145
PTPN18	4426	6217	1315	4617	1478	2575	6063	371	4152	8524	1441	1694	3829	7820	1035	1398	1752	4475	2289	2180	6750	9484	4867	2667	2696	5541	2947	4018	4308	727	2467	4285	6138	10489	3809	6601	4161	2451	791	3279	5153	2242	1510	2634	2683	2957	3090	3004	1231
LIMS2	1732	215	132	641	267	477	424	115	482	1141	69	155	740	972	189	167	497	233	424	132	361	584	4233	592	229	1276	345	394	944	162	1332	508	179	206	749	3195	2335	600	182	791	1082	178	194	391	139	314	439	2249	71
ASIC4	11	5	3	2	6	3	15	0	19	2	1	4	10	1	0	0	0	19	0	0	1	10	2	2	4	7	4	4	2	17	4	30	8	28	1	4	6	3	0	4	2	0	4	6	2	7	10	2	4
SPEG	452	53	82	208	147	77	211	16	82	337	11	11	79	280	28	9	53	131	33	46	27	15	1861	171	474	857	573	24	36	17	724	141	248	147	37	1207	1016	94	21	64	309	19	46	60	31	157	70	1054	13
LNX1	1295	644	588	518	426	859	1223	163	995	1602	517	387	1328	1028	246	495	1310	658	232	102	282	691	1026	271	1000	673	174	429	839	250	1396	340	428	1257	394	470	400	835	304	814	857	845	338	302	170	438	772	493	298
ALDH3A2	3911	5531	1848	4281	4249	2127	4190	770	2502	9461	2382	1627	2936	4412	1254	1641	1842	5972	789	3026	1969	5549	8057	1373	4025	3269	2859	2743	2802	638	2035	2537	2954	8727	2027	1595	3481	2578	1540	5898	4318	2796	1475	1059	833	1746	5227	3904	2394
TFRC	15318	9789	8850	5043	20638	18367	15743	4334	13236	20347	7069	11696	9622	8883	11465	16889	19016	27383	8711	13377	29478	16056	10070	12982	31745	13304	13888	33329	24237	9473	24970	11533	6763	11792	4197	22157	14480	12286	15948	18494	11467	20992	7371	8383	1909	4892	30938	15668	12068
SREBF1	6472	11024	1143	2633	3534	4473	9057	1121	10529	9577	1759	1822	3983	5800	2505	1173	3305	9410	2778	5160	5919	9680	11353	5536	4053	8117	1181	5758	8535	898	4160	5498	5682	8975	5467	3955	6857	5204	2221	5427	6020	5564	2517	2105	7125	5428	8723	4187	1343
TRPC5	0	0	0	0	0	0	0	0	0	0	2	0	0	0	0	0	0	0	0	0	0	5	1	0	13	0	26	1	0	0	2	0	1	1	1	0	0	2	0	2	2	1	0	0	0	0	0	0	1
AFF4	5751	3204	2521	2320	1941	2952	3956	695	3208	6470	1974	2417	5308	4542	857	1115	3913	3137	566	1084	5424	3298	5613	1163	11325	3977	20854	4763	3247	859	4435	2491	1162	4287	1066	4275	5656	2107	601	4106	4586	1075	1573	1217	268	607	3418	5356	1178
UBE2D1	1035	917	724	1115	923	1164	1596	442	859	1631	1144	1057	1181	1032	647	479	1796	751	600	593	889	1020	659	290	1163	755	1849	1694	995	846	1207	1355	756	1479	943	847	1939	1048	366	1827	879	395	576	587	69	266	1136	1510	732
MPP5	1633	1488	1069	1832	1049	2072	1523	317	2191	4743	1260	638	1361	2438	534	559	969	963	690	572	874	1688	6320	405	2960	1401	3286	848	1117	683	1076	1072	1197	1666	786	1143	1620	1605	493	1555	2596	637	623	452	114	449	1840	1707	616
RHOBTB1	944	558	233	366	292	1009	948	253	1056	814	705	371	1615	491	160	245	443	427	165	86	462	452	785	219	1446	983	1568	560	1501	567	936	442	381	658	473	1130	1179	1130	196	948	569	126	548	327	111	603	938	513	178
SMC1A	7663	5384	2801	2590	6161	10982	4361	1061	10232	7236	1654	3531	7803	7449	2528	1460	12559	4926	1921	7137	7203	18222	7431	5693	5211	5888	3945	9886	11952	769	11209	6981	4200	7357	3527	6253	9008	8829	1880	14380	3909	3168	2865	2567	1284	3187	15047	6574	2329
HSD17B10	2860	3396	1293	2656	3958	7342	2835	1247	8568	3229	1513	1713	4617	3020	1629	3017	4953	4100	2688	2025	5537	3847	3175	7352	2352	4175	216	7652	6946	2791	2904	6642	3683	4212	2793	2909	3674	3970	4564	9785	2594	2750	1971	2548	1161	6320	3434	3981	2388
MARK2	4934	5632	2257	4048	2082	4512	3430	712	9219	10169	1607	1440	4878	6122	1525	1246	4498	4698	2105	1834	5781	6035	6251	2941	2333	4125	2455	6319	6288	615	4924	4116	3328	4266	2324	5071	4625	4579	1051	3805	5668	2834	2159	1588	2035	2371	5591	3962	1275
HMMR	1207	182	659	682	625	1800	829	1029	1144	826	848	664	1654	845	954	2142	1388	871	331	853	2051	2111	248	238	1087	661	613	2665	1157	1397	1108	910	1113	825	831	1099	1301	2250	707	1886	438	296	442	486	31	150	998	1025	413
CHFR	1702	1411	152	1137	1030	886	228	228	1933	2695	486	660	553	1689	248	304	331	831	208	175	1459	530	1936	276	1408	1698	1371	1858	1915	209	1299	1325	1816	216	513	678	2277	202	269	886	2152	706	204	564	554	743	176	725	780
TRHDE	90	10	25	339	85	78	110	27	25	1147	181	99	83	300	62	3	160	43	10	1	267	21	1296	21	21	6	37	172	347	56	26	22	19	36	25	135	60	51	24	29	336	32	8	70	10	7	0	143	119
P4HA2	4361	2130	4731	2077	1752	2006	3162	556	4778	4636	1472	870	3979	3352	937	793	3929	3022	704	1731	6615	2652	5234	1318	6000	6625	1861	3170	2830	2045	1564	2254	1343	6809	1314	3900	3892	2092	661	3288	3081	1989	962	1350	1657	1311	4686	3096	1002
FCGR2B	361	155	68	419	38	117	42	6	39	563	54	43	71	397	43	17	526	32	35	314	93	351	191	30	1295	1315	1463	11	38	574	235	99	10	15	352	14	955	26	45	71	392	94	90	126	9	19	91	122	28
NFATC3	1055	669	644	295	570	596	407	185	629	1033	361	545	1121	1029	441	347	755	521	567	405	934	1369	1279	629	1731	693	2510	612	805	166	999	366	416	558	517	785	1234	559	201	1794	575	419	682	652	119	511	739	749	293
TRNT1	530	414	528	451	441	829	1157	333	1343	713	706	578	452	594	254	531	658	917	394	326	852	858	367	222	827	548	1291	955	513	411	798	944	771	830	586	678	970	913	266	717	539	345	496	343	41	195	850	779	353
ACADVL	14235	10602	3862	13038	9078	7139	22365	1704	18571	33949	5269	5878	10007	19640	2521	2216	7425	16849	3529	4554	20351	26509	28288	6926	6417	9692	1809	15683	16420	2839	5589	12824	12772	38836	7745	11827	10004	9573	6543	7417	17155	11221	4182	4987	10111	14978	12180	12947	6497
STK10	2564	3806	886	1399	980	1743	1586	353	1369	2964	612	624	2096	3710	542	449	2178	1529	762	875	2513	2569	2690	1075	3814	4011	1949	1814	2011	354	2200	1107	1799	4297	2337	2503	4919	1993	432	3159	2066	851	933	788	941	960	2132	3195	638
FBXW11	2476	1865	1664	1282	1195	1807	2190	542	1284	2951	964	1182	2692	2332	619	728	2129	1484	536	727	1591	2337	2590	960	3494	2012	4041	2027	1652	582	2188	1361	1293	2130	1223	2437	3438	1275	419	2391	1904	738	899	741	219	593	1999	2654	602
ACAP1	500	422	109	486	126	248	285	58	315	861	127	192	181	1464	63	49	319	110	118	219	415	806	515	182	515	694	396	166	283	87	627	320	129	258	825	306	1151	307	75	238	711	195	392	323	105	204	262	607	153
CRMP1	424	83	81	131	65	182	239	34	320	267	31	79	267	243	32	71	166	85	128	39	93	225	396	139	338	618	729	194	266	111	435	135	106	88	181	211	492	241	58	318	260	73	89	57	26	101	134	411	29
EVC	649	225	72	137	62	242	116	24	106	428	31	66	692	421	62	23	381	55	121	70	71	269	452	85	2084	2220	1895	69	99	103	1025	101	45	53	462	138	2009	280	34	479	401	51	144	83	20	54	138	487	30
DERL2	1320	1796	625	1423	691	778	1475	295	1595	2102	822	803	964	1328	468	543	925	1104	350	815	1053	1456	2507	275	1653	1382	2119	1262	1209	883	834	1382	1336	2263	1292	1300	1663	843	820	986	1496	545	524	501	156	439	1817	1306	486
SIDT1	1054	1909	692	1476	394	421	1341	79	1417	1098	291	226	1217	2708	339	140	250	682	232	612	442	3052	673	189	988	727	498	402	485	89	512	201	1425	1858	442	125	539	772	31	338	1982	490	216	337	240	539	3581	716	249
NDE1	2111	1964	1021	579	1027	1983	1313	409	1947	1208	587	524	2410	1081	529	981	1647	1038	887	1020	2140	3099	832	799	1989	1756	1674	4306	2015	366	1488	1255	1696	2223	1204	1341	2706	2240	481	2220	598	720	742	741	319	811	2215	1304	510
IRAG1	1828	312	318	644	356	889	835	214	631	1705	185	394	1592	1026	315	205	805	318	512	185	389	596	2820	348	2440	2419	4546	403	493	271	2220	632	326	221	727	585	2157	1068	236	1416	1250	187	267	311	110	240	483	2501	115
TMEM38A	185	320	122	555	45	248	316	17	680	474	111	59	315	555	182	105	102	356	319	22	124	1440	306	107	256	369	30	261	168	91	221	188	165	805	156	238	84	74	229	117	415	337	96	108	39	155	81	258	152
AP1M1	1825	932	682	932	1171	1660	1069	289	3832	2149	655	700	2069	1658	684	506	1777	1737	1574	495	2374	1775	2915	815	1595	2429	790	2122	1899	607	2098	2192	543	1591	1383	1335	3687	1577	737	2633	1349	1107	922	725	450	2177	1041	1620	617
PVR	3601	2198	1020	982	3102	3191	3239	903	5738	2350	552	1758	4762	2092	963	1199	2646	3536	1357	997	3957	3919	1712	2740	2312	2472	565	4112	6046	296	2271	3680	2183	2824	2052	3325	3332	3494	535	4848	2113	1597	1118	1202	694	3116	5391	3962	1211
XRCC1	1558	1701	365	690	918	1518	1612	241	2855	1415	330	552	1787	1193	339	501	890	1376	572	617	1151	1485	950	779	1119	1932	218	1751	1495	197	1325	1753	1314	2119	1083	1596	1607	1200	448	1385	622	744	607	493	473	1449	1110	1241	638
SCARB1	6099	4721	1297	2094	6645	6277	5128	1484	10118	5123	1142	1792	3784	3039	1339	1433	3643	6948	3721	2147	8138	2441	1627	3369	944	1828	537	8938	7458	635	2204	3806	2537	5123	2137	5032	3581	5442	1010	6707	3027	2365	2147	2143	3219	7054	6874	3900	1988
CYP2W1	793	68	206	278	1270	2398	3703	160	2407	27	11	233	33	569	310	315	11	20	1752	0	205	22165	60	5958	39	67	6	3055	565	108	278	68	74	217	34	7707	346	2047	117	1923	257	11	361	5281	43	5778	1477	857	25
MCM2	2622	2374	1361	629	862	4511	1380	641	2967	2052	542	826	2386	2358	1319	737	2131	816	2024	2777	2012	4579	595	2217	2900	1985	71	2341	1912	368	2275	1248	1425	1141	1801	2047	2429	3384	1787	3918	892	4074	815	1265	435	1730	3132	989	542
MOV10L1	19	13	5	6	5	9	24	9	11	4	1	9	26	3	7	0	12	2	6	1	8	9	9	7	56	62	248	6	6	9	21	8	5	5	21	11	72	16	19	32	10	4	10	3	0	15	14	21	0
PANX2	30	15	3	5	8	28	4	0	35	13	1	2	15	8	2	0	56	1	10	7	26	14	5	4	313	688	76	20	3	11	13	34	1	10	18	7	56	7	27	13	5	17	1	6	4	9	8	7	3
SELENOO	689	1237	495	579	806	1154	873	159	2301	1259	403	637	1062	902	407	232	801	1028	952	594	1471	2323	1250	670	500	878	65	1555	1278	206	459	1238	1140	2059	739	1107	1251	788	655	1940	1183	800	586	585	1029	1502	1340	611	456
TP63	18	14	27	10	5	4	5	3	1	18	8	9	7	36	1	1	14	20	7	8	2	61	21	1	44	33	62	2	23	4	39	18	6	6	13	4	6148	3	1	3	10	4	3	6	1	0	7	41	14
ALPK1	992	1015	765	608	267	736	1101	113	1828	1844	393	713	586	991	114	346	1096	633	280	455	1011	1584	874	174	1104	675	2202	803	1699	345	924	648	853	1669	1090	1643	1392	860	171	1395	1154	360	553	422	197	278	740	1062	214
LLGL2	10768	9483	3880	12672	6407	12376	18129	2613	24594	28427	5224	5869	14187	14505	2767	6594	16094	8989	6132	3277	13187	20966	10222	11040	6536	9577	1151	18848	28116	2992	8402	15897	12565	21540	6622	33672	5739	11462	9507	9651	20515	10141	3981	5267	7280	8072	12507	7733	4018
PDE8A	1901	1477	862	2802	894	1713	2318	503	3007	8258	688	1084	1660	2910	430	826	1798	1136	720	740	2122	1852	2880	1063	1947	1053	2765	1677	1623	575	884	1020	1460	2737	705	1873	1372	1806	289	2314	4320	909	355	889	625	507	1475	2332	630
CLCN4	650	567	169	63	272	527	141	49	12	219	229	231	303	176	72	142	1764	193	223	238	379	91	74	200	676	374	351	517	583	59	664	802	370	268	263	548	142	147	235	213	123	229	437	235	12	270	309	92	162
NLE1	1495	1930	531	605	694	1978	1465	302	4751	1202	508	701	1614	872	426	693	1242	875	1331	1186	2741	2448	493	927	818	1034	187	1634	2321	569	1501	2327	1941	1868	1138	3083	1092	1425	778	2225	671	1372	573	524	430	2597	1975	768	432
SDHA	331	328	515	305	401	227	570	177	1119	1227	565	377	381	590	553	266	176	433	419	899	709	904	697	677	466	292	518	644	530	257	271	559	657	844	257	238	530	222	856	341	579	1322	417	349	1173	797	545	358	395
SMARCE1	303	269	343	178	388	200	330	70	476	464	172	348	315	353	84	194	219	210	132	140	1009	541	391	117	766	367	2485	619	648	600	252	361	300	451	203	423	268	273	154	357	460	163	158	164	35	129	302	290	174
FNDC8	2	7	0	0	1	0	3	0	1	4	0	2	1	4	1	1	7	6	2	2	1	26	1	4	0	4	0	7	5	1	1	3	3	2	1	6	2	5	0	0	3	1	2	0	0	5	2	0	0
GSDMB	1249	3815	2760	3464	1252	2462	2398	250	6046	4405	1376	1056	3160	3351	306	796	2580	6196	422	1638	15564	1772	5572	1144	896	1145	965	5179	3893	3906	1099	6487	2439	7268	1064	3921	1560	1103	719	2143	3775	1668	1230	1435	1596	8485	4263	3785	1038
KDM5A	3512	2554	1410	1485	1578	4955	2511	409	2672	4233	1167	1053	2637	3419	693	573	2854	2244	657	744	3187	3421	2532	1069	5926	2236	6437	2746	2811	700	2453	2078	1735	2374	1381	3223	4501	8059	671	3885	2576	1030	1257	959	375	952	1748	2847	851
ADAM11	16	11	3	4	9	8	16	2	33	11	0	3	5	8	0	1	7	2	5	6	27	68	36	10	41	40	15	4	2	3	35	11	10	17	9	10	6	11	7	10	10	6	4	2	2	29	7	38	1
PPP2R3A	370	305	129	727	174	306	375	36	592	1828	317	185	329	907	40	31	444	177	62	19	362	1082	987	49	726	361	1515	378	305	88	345	163	130	475	220	58	806	241	27	222	1092	120	92	175	48	88	95	607	200
FERMT2	2137	280	245	576	298	684	343	227	294	1044	171	262	1354	931	399	311	1244	189	369	254	231	621	3063	366	3848	2773	6363	277	427	866	2579	527	280	140	886	327	4011	525	275	1609	1051	188	185	280	29	98	652	2789	71
ABCB11	6	3	3	88	4	7	5	1	30	2717	8	0	31	134	1	1	6	42	1	16	86	16	4	9	7	4	14	24	24	0	7	23	0	15	4	5	34	5	6	8	387	4	0	18	1	0	32	45	10
DHRS9	118	81	437	4837	485	822	322	142	360	9205	550	14	1732	3787	24	100	159	5623	113	407	2169	288	555	751	92	92	81	1296	2303	82	181	1049	31	1927	130	1	5117	139	458	341	5702	220	27	1045	407	32	1431	3030	555
CD5L	1	0	2	1	1	0	1	0	0	2	0	1	0	3	0	0	3	0	0	103	0	2	0	0	0	2	1	0	1	1	1	1	0	0	1	0	3	0	0	1	1	1	0	1	0	0	0	0	0
PTGS2	3063	831	84	84	122	211	18	72	23	181	62	60	648	93	43	134	770	443	106	392	229	213	276	194	4518	1637	39376	80	300	425	352	296	776	187	97	196	760	26	9	404	91	173	60	138	31	32	1112	765	44
IGF2BP2	5639	2122	826	1787	1418	1771	5424	1099	4023	3194	1521	1819	4777	2579	765	1084	2572	2307	836	1800	3286	649	2792	994	1458	1790	1384	1530	2252	520	3091	3341	2649	3214	2484	6083	1422	3361	378	7517	2466	1214	795	801	523	892	2836	1697	783
MAP3K13	1365	2186	782	1650	880	1876	1994	311	1759	2566	1145	839	2206	2020	580	663	1725	1733	622	1120	1661	2207	2562	625	2203	1772	2996	1445	1263	1156	1290	2358	1604	2237	1138	1413	1586	1075	868	1602	1813	665	554	881	172	348	1432	1722	646
ST6GAL1	7117	2349	487	5925	4821	6525	7517	867	22080	7452	3122	4590	22253	11451	1752	2002	10334	3687	5195	1520	6177	834	989	2583	1442	1714	3547	3897	6634	5388	10631	2591	623	2295	2343	7042	7061	4146	1373	11011	7235	6421	1436	6747	377	3113	684	4656	3054
TBX21	25	66	15	67	6	10	18	6	6	89	14	10	14	62	0	3	35	5	11	38	4	120	35	2	81	77	48	8	4	5	48	19	15	4	85	7	301	16	7	29	28	16	61	7	4	9	20	50	15
VDAC1P1	9	5	14	2	7	7	29	6	15	49	8	19	15	5	17	27	16	19	2	22	25	22	10	12	5	4	12	15	4	12	17	23	10	21	2	6	19	5	39	26	14	54	28	8	13	30	36	25	15
FRY	1210	357	357	266	321	418	523	136	258	688	190	196	1498	601	104	411	548	618	198	44	419	224	837	214	2686	1498	5639	248	442	285	1608	227	248	287	429	505	1441	435	70	563	619	326	190	165	140	215	1137	815	83
PICALM	7149	5326	4933	4337	3723	5252	7084	1388	8838	11559	3768	3412	7544	6234	2551	1907	8850	6681	2638	2750	6434	7545	14268	2681	16188	9454	24442	12509	8048	2637	8589	6640	5445	6208	4646	5906	14291	7092	1641	6408	6654	2311	3131	2382	663	1476	8005	7125	1923
NSF	2148	2169	3441	2148	1721	2642	2422	526	6206	4765	1752	1048	3697	3214	662	1519	2734	1961	1461	993	2024	2758	2684	1437	2022	1647	1920	3523	2780	865	2575	2194	3039	2885	1179	3036	2911	1880	927	2898	3021	1410	1143	1005	327	985	3145	2209	1095
GLI2	379	93	96	76	51	133	90	20	134	264	17	33	449	216	73	30	151	123	83	344	57	128	180	114	418	490	535	69	87	52	470	123	53	34	238	85	771	125	34	269	209	36	85	53	36	62	134	247	15
CLASP1	2357	2167	1050	753	872	1474	1825	261	2946	2473	553	878	1974	1988	422	412	1759	1542	706	973	2542	2429	1902	1024	3346	2123	4962	2014	2265	267	2495	2214	1422	2246	1464	3479	4060	2264	288	2739	1689	630	998	832	363	809	1792	2332	454
MRPS34	2640	2905	1177	2189	2053	3003	3401	1347	9901	3173	1322	1044	3747	2300	1512	1935	2620	3957	2583	2184	5114	5635	3127	3673	1892	2951	228	4870	5266	1939	2021	7033	3721	3985	2951	2562	2775	2659	2987	5016	1869	4249	1602	1921	1617	3740	4468	2284	1620
NOTCH3	6907	1585	893	557	1137	2345	2021	424	2475	1293	356	721	4975	1105	1098	558	3796	1050	1996	1706	5318	3682	838	2719	5383	10248	4936	2484	2154	408	5687	3987	1671	856	4408	2713	14283	3808	855	7276	1396	1285	1226	835	762	1619	2750	4345	214
CLNS1A	4458	3486	2596	3037	2669	4235	6125	1210	11860	4346	2995	2390	4012	2935	1620	2772	3965	4491	2725	1988	4296	4415	4672	2318	3406	3090	2969	4798	3718	5046	4343	6227	4418	4017	3913	4186	3795	3627	1374	4237	2595	2637	1947	1839	478	1866	4318	3445	1556
PPP2R2C	114	8	5	21	9	604	206	45	8	62	5	12	2706	54	108	309	783	190	85	3	257	3	117	53	223	312	61	60	99	89	377	15	57	41	6	211	1044	106	67	11	26	7	471	31	8	71	18	50	18
TEAD2	1861	429	176	537	957	2084	1501	574	1966	617	364	562	551	559	276	699	960	383	744	73	2110	652	678	572	1170	1556	774	1359	215	347	1802	1123	1446	976	1359	2148	1887	1691	599	1214	590	749	209	645	337	502	207	900	528
EED	771	637	804	749	593	827	1055	203	1881	1392	849	527	739	1079	374	728	906	830	487	558	1156	1256	593	602	1023	749	988	2330	729	832	879	1090	1193	1008	638	817	1208	1205	733	867	764	642	458	382	100	311	1151	830	340
CDHR2	2770	2223	227	5853	482	1874	896	399	3336	13117	620	919	3733	6500	437	448	900	951	259	7	894	34	119208	2073	3211	3170	218	1345	6579	66	222	1026	402	3389	17	984	1782	1238	105	2005	10879	425	603	1038	1994	193	5198	1755	453
SNCB	7	3	0	0	2	0	0	0	1	1	0	0	1	1	0	1	3	0	1	1	1	0	25	0	2	10	4	0	0	0	1	5	1	0	0	0	6	3	0	3	5	0	1	0	4	0	3	4	0
TSG101	2920	2810	2229	3144	1794	3231	3822	1098	6504	5762	2696	1809	4781	3682	1539	2034	5853	2976	1436	1659	3879	3129	4387	1527	2061	2943	1475	4199	3952	4940	3019	2503	2794	4679	2322	3123	3238	3368	2552	2216	3375	1665	1306	1491	585	1050	2825	3251	1146
NCBP3	2843	2196	579	1478	1351	1346	2849	256	2627	3335	767	1302	1967	3043	557	464	1093	1548	351	898	1746	3582	2585	747	2528	2093	5406	1757	2348	312	1535	1739	1933	4608	1273	2192	2409	1363	785	1656	3206	1092	689	629	468	716	2519	2122	596
ATP2A3	6601	13136	2061	16877	4007	4505	7630	942	4363	22422	3221	1554	8331	32992	722	1304	1430	6501	2165	288	1633	8993	5898	2395	8285	11835	1158	1315	6407	404	2444	1268	7387	15799	5590	6835	3951	2046	975	2535	20952	3017	820	5040	5852	9504	16912	9567	4440
CA12	10184	5751	1187	23470	5009	5321	11752	2151	3890	41391	5153	5776	6086	24808	1908	1981	20399	5575	1643	165	17073	6227	2882	1908	9610	10692	5864	542	11246	676	2050	3530	54	19472	5176	1655	10337	6681	151	1551	30954	8041	193	4020	4159	2143	3691	9685	4915
MGLL	6621	9599	7352	14043	4381	9788	12762	2007	9720	36618	4678	2177	15112	16971	2350	1785	5981	6083	4046	426	5073	8704	19009	3949	6388	9212	2230	6577	10265	1281	7847	3092	6359	18293	5082	4038	5897	7322	1781	5083	21676	4326	2632	4485	4011	2658	9267	10651	3540
NTN4	1516	1235	802	1445	1160	362	1205	185	1042	2375	562	535	539	1917	207	210	733	809	145	255	267	1378	1791	261	697	505	225	989	1489	344	1339	608	1041	2160	574	274	1184	550	110	831	1605	611	118	326	74	279	636	900	648
BCS1L	904	962	384	643	734	1408	1564	310	3184	1281	347	677	1183	890	314	790	806	997	949	541	2766	2600	746	823	450	549	323	1836	1605	686	1091	2299	1426	2014	847	1653	941	1396	879	1503	1061	1174	474	638	441	1375	1161	948	443
NUAK1	799	523	116	285	219	489	634	67	443	589	103	154	858	373	140	33	572	169	210	282	166	1115	273	162	4388	3315	4429	426	464	215	966	164	147	454	1076	683	4570	559	54	794	364	194	252	129	50	186	506	506	122
DPP8	2041	1673	831	1440	788	1318	2138	376	1058	3531	832	1047	1416	2263	421	585	1881	1468	445	583	1139	1874	2681	592	2703	1363	4802	1234	1275	417	1098	1382	1528	2362	1138	1797	2240	1553	479	1991	2099	411	460	621	136	295	1668	1677	598
SLC24A1	894	374	228	250	298	489	981	101	296	794	230	336	364	561	152	94	788	414	148	104	311	836	346	253	514	544	754	456	358	75	449	297	347	805	483	830	541	906	72	786	408	225	153	278	154	246	411	382	170
ZNF532	1143	812	133	288	248	1006	1045	182	511	887	166	424	963	940	183	90	1633	269	266	227	425	573	660	238	2692	2318	4660	773	399	194	1538	772	501	493	978	512	3975	852	209	1405	769	131	413	272	77	156	772	1600	102
SCARF1	446	327	111	313	106	227	271	44	149	556	68	117	300	333	58	67	383	102	111	233	310	508	506	193	851	904	567	168	280	98	412	195	174	433	418	196	1256	198	61	359	677	220	203	165	144	119	242	364	83
LMAN1	5017	9324	4882	3363	3274	2831	7623	953	5097	5501	3169	2840	3946	5281	2065	1007	4469	5525	1365	5831	3037	10007	5660	1005	13695	7221	15659	5110	3891	1285	4453	4645	3786	7630	4816	6016	9434	3064	1626	6623	4798	2996	1690	1767	436	1254	4756	4138	3430
HACD3	5463	4839	4045	2541	4564	6212	7183	1973	7561	3993	2282	3099	4344	3851	2356	4730	9685	5936	3143	4922	6005	8003	3633	2846	5143	3579	3095	3859	3762	3142	3683	5110	5436	6540	3114	6858	4296	6418	3022	10249	2919	3529	1770	2565	452	3392	8401	5451	2595
IPCEF1	135	77	14	108	40	55	42	5	33	195	91	53	51	204	8	37	60	13	24	18	50	175	130	11	99	59	367	19	54	35	134	42	25	31	74	17	167	31	14	37	121	17	53	42	2	45	16	139	78
ZZEF1	3764	5568	881	4691	457	2138	3223	313	3179	18632	1077	1599	4219	10669	732	351	1645	2703	774	1590	3061	7264	19623	1617	5966	3743	3399	2483	4529	229	2193	1526	2962	4800	2035	3789	3358	2515	513	3975	12041	1746	916	1309	1950	1420	3688	4376	897
NOX3	1	0	0	0	0	0	0	0	0	0	1	0	1	1	0	0	0	0	0	0	0	0	0	0	0	0	6	0	0	0	2	0	0	1	0	1	0	0	0	0	0	0	0	0	0	0	0	0	0
ENO1	90859	48236	26587	22828	42241	68813	47481	9615	147896	53466	20451	11844	76895	35919	23400	32809	81084	49906	41036	56661	65971	39432	49660	25403	50802	79718	6133	89993	50682	27320	61873	100302	66355	69676	46035	52052	100973	69489	55346	70054	26700	61877	28629	21517	25983	53504	136384	38803	19050
SLC12A1	3	0	0	1	1	1	2	0	0	1	0	0	1	2	0	0	0	0	0	0	1	2	3	0	0	1	34	0	2	0	1	2	0	1	1	0	15	2	3	2	1	0	1	0	0	0	0	2	0
MYDGF	5452	5419	3823	3609	4635	4097	4474	1464	8672	4196	2884	1964	5905	3975	1544	5153	6133	6062	3460	5422	5099	4743	3709	3359	4416	8270	465	9283	5616	4543	3670	4347	6660	6323	4561	3508	6207	3048	4382	4831	3593	5629	2219	2625	2720	5718	8761	3582	2972
ANO8	471	883	290	190	376	513	817	63	710	470	137	148	514	346	85	91	290	464	347	633	441	1943	396	377	620	890	170	526	368	44	562	248	569	1453	394	497	606	331	112	592	573	312	264	133	479	855	799	531	234
TUBE1	393	623	305	271	394	341	894	216	556	553	242	760	724	441	161	1109	471	405	208	300	514	955	469	218	736	386	1181	1001	913	443	412	562	358	862	252	728	523	609	332	710	512	152	140	201	26	117	680	457	204
ARHGEF10L	5097	9299	1683	4296	2205	4707	7757	643	8997	9526	1418	1314	7718	7085	1090	2314	4354	3733	2251	1139	4253	9045	3442	2867	3399	3900	957	4926	5510	660	6447	2965	3820	9555	4385	9245	4777	4900	1711	4753	7205	3690	1839	1853	2647	4811	4267	3506	1560
TXK	62	43	35	36	10	38	38	5	56	102	40	62	39	71	3	3	33	38	5	17	34	185	78	4	79	37	45	20	61	7	22	23	17	108	41	26	72	26	6	39	63	15	44	14	3	5	48	56	15
WSCD2	108	2	13	21	8	13	4	0	1	33	1	2	3	31	2	0	6	3	1	3	4	4	185	11	15	28	59	0	1	4	70	2	0	8	14	5	32	7	3	2	22	4	3	3	0	2	0	44	3
KCNQ2	2	16	7	4	1	7	1	1	2	5	0	1	3	9	1	2	0	7	2	0	12	429	38	0	28	54	2	3	3	0	9	43	0	0	5	4	0	22	2	3	3	6	0	0	5	18	1	13	0
TACR2	324	206	6	98	53	93	41	3	231	348	361	19	65	88	23	21	49	52	28	73	9	69	2569	24	42	57	34	32	58	12	353	40	49	86	39	19	41	180	38	32	146	24	89	60	17	25	120	1066	20
ACTR6	1217	818	346	794	545	706	1299	246	1404	1183	795	559	927	805	393	555	972	987	280	374	876	1204	931	214	860	744	732	1286	904	829	802	894	723	1125	721	725	1125	906	368	989	793	321	395	256	40	175	827	951	487
TIPIN	301	455	178	135	104	352	372	60	618	224	97	166	191	265	96	170	350	290	195	328	388	722	97	120	380	294	176	322	206	161	180	683	458	397	359	316	326	498	293	505	131	237	90	120	21	138	758	216	113
SRI	4244	4817	2607	14788	5541	4494	5468	1722	10159	33844	5443	3246	6472	13041	2214	4663	4303	5471	4605	2183	6957	6621	16070	4828	5593	5998	2666	9573	9577	11049	4026	3298	4577	6807	4154	4575	2949	4345	4126	8981	16441	4293	1780	5523	651	2366	2835	11234	3271
EIF4G3	4382	2770	1759	2093	1704	3332	6019	443	5136	7374	986	847	5233	5129	811	801	3325	3449	919	946	4365	7241	2440	1049	4431	3845	7855	4718	3895	469	4866	2418	3031	6489	2315	5880	5881	3776	450	4102	4488	1292	1576	1074	681	855	2396	3359	1182
NUP37	1510	981	734	694	985	1302	1279	589	1998	967	980	723	1093	786	655	1312	1085	1235	701	853	1601	1100	530	496	962	900	321	1462	991	1321	901	1373	1230	1430	847	726	1577	1614	1114	1754	555	643	589	512	121	607	1137	1169	756
SEMA3A	491	98	173	134	737	184	509	561	523	352	437	309	1963	307	79	141	487	549	188	46	1557	80	473	108	1203	640	2369	1469	293	348	693	938	110	110	203	1397	868	317	311	2472	252	172	221	509	10	162	79	1304	95
GTSE1	1267	1013	548	319	554	1836	675	171	1578	637	233	371	1206	693	476	417	821	689	582	1130	1349	1777	192	300	761	837	159	1705	1135	119	632	565	1120	1334	719	975	1142	1377	351	2087	370	514	562	389	265	484	1629	692	225
SEMA3C	6408	1585	1576	2753	2896	3131	6137	691	1532	5652	2873	1907	5155	3842	735	1688	3635	3604	1086	403	3533	960	2701	1346	3062	1369	3738	4184	4393	2263	4810	525	688	3235	2017	6843	3454	2468	577	5987	2964	831	1541	1494	360	545	1309	5061	1414
TTC38	3606	3997	1136	5719	3089	3454	5095	898	5464	12566	2305	2578	5385	6205	1516	2317	4517	4321	2698	2614	4788	7297	29206	5446	2119	2605	381	5607	4497	785	2260	2859	2814	8998	1489	7064	2067	3805	2274	7240	7058	5141	1246	2739	1884	2255	4501	3543	3864
ACAT1	1571	1691	796	3238	1168	1624	1572	473	4335	7550	1143	1288	1950	4201	637	807	1757	2038	1227	1090	4105	3735	2830	940	1373	1583	949	5484	1998	1099	1748	1987	654	1008	1084	1285	1513	1218	1198	859	3129	1996	1114	977	250	1084	2259	1966	1074
GRAMD4	2639	6034	1496	3778	1227	2639	4429	439	7857	10657	681	1224	6264	6097	1093	467	2953	2184	1406	561	2338	3274	4480	1076	4586	4115	1093	3120	4754	281	2134	1410	1673	4800	2257	6592	2787	2354	246	3336	6370	874	1121	1367	826	1132	3294	2588	838
CELSR1	2605	2686	930	337	1212	1663	3676	330	4546	385	330	674	2360	1347	124	335	1156	1187	667	404	4406	1092	116	1629	2162	1707	853	2496	2984	120	1776	954	343	3296	1332	7888	5442	2570	320	1484	331	165	1085	696	229	1133	4546	2320	502
WNT8B	1	1	0	0	1	4	7	4	36	1	3	2	3	1	4	0	8	2	7	7	38	45	1	0	8	4	52	23	7	7	5	6	12	13	2	1	4	12	1	6	4	4	3	4	0	3	0	1	0
ZNF638	3425	3429	1627	1559	1209	2430	4893	392	4887	4513	1287	1715	2990	3355	624	567	2664	2762	764	1170	5109	4471	3040	542	8664	4010	8260	3530	2389	596	3607	3502	4102	6366	3523	4484	4363	5202	550	3989	3069	884	1647	1090	311	791	4068	3010	1034
SLC25A40	870	1025	368	1092	1076	1049	1260	402	820	1782	733	723	1344	1241	506	1111	1068	1109	391	504	1250	1397	781	342	974	771	1639	863	759	627	865	347	836	995	614	1839	829	899	473	1402	1170	510	401	577	30	212	1053	1024	786
TIMM21	523	803	424	827	454	664	1301	245	805	1435	461	336	618	1024	348	332	585	870	281	527	637	1517	662	290	581	701	323	932	586	500	556	900	471	1135	678	692	856	536	540	759	876	753	268	274	135	209	1182	597	507
ADD2	84	5	1	10	7	9	11	1	62	66	3	7	15	128	0	0	17	5	1	15	4	29	109	10	719	403	543	1	6	3	156	25	1	0	61	6	258	38	5	7	18	5	12	6	0	3	7	92	3
FGF4	0	0	0	0	0	3	3	7	8	3	0	3	17	1	0	4	1	0	0	1	0	2	0	10	0	1	0	3	10	1	7	1	0	0	0	5	0	1	0	2	4	4	7	6	3	0	0	2	1
RASAL2	1839	721	1297	551	512	1229	1654	187	1325	1394	539	554	1107	1180	476	589	1345	1408	479	271	1288	1493	1087	1153	3147	1310	6776	1747	1176	257	1250	751	1222	986	807	2849	2956	2339	409	2575	1216	386	602	347	191	431	1189	2064	376
VPS9D1	313	675	160	363	196	370	512	92	712	875	227	136	562	518	132	152	261	572	175	161	1225	684	1065	379	335	761	200	400	566	127	391	669	324	1008	452	421	1082	346	190	431	720	248	240	249	431	328	409	392	197
ZNF37A	851	835	450	300	352	515	1052	115	860	824	326	678	1056	794	191	88	831	924	251	387	1094	1154	620	221	1926	777	2986	1055	927	99	1026	685	945	1528	396	1051	1006	578	117	1528	589	260	485	251	124	312	979	893	268
MARK3	2757	2553	1603	1581	1493	3047	2645	394	6046	3513	1171	1017	2006	2358	677	922	1646	1801	1295	1317	2174	4375	2857	1148	3782	2650	8736	1834	1931	999	2676	3607	2782	4756	1749	1573	3828	2961	1217	2203	2542	1220	1663	811	974	1769	3684	2917	791
SLC25A3	27448	18290	8577	18701	19010	19736	28677	8537	27593	39906	15684	12394	23340	22704	10958	19962	21025	24555	12397	13525	17810	22299	32410	12428	13829	15488	5506	24633	17369	12273	16093	19795	15484	22293	12788	17953	25034	13267	13314	23333	23637	15955	7603	8323	4681	14786	29409	20514	11913
FNDC3B	6848	2844	2275	1861	1757	4122	5625	1164	4883	5366	1837	2343	5960	3638	938	1820	6234	3715	1124	1142	3073	3118	2231	1635	12376	5441	20315	5018	4319	1566	5219	2355	1403	4835	2293	6013	9582	4412	1053	7673	3873	1722	1440	2313	403	578	3578	4631	1198
FOSL2	17131	10656	2879	4503	2932	5010	5690	789	5025	15813	2934	2349	6205	10161	1784	665	4780	5842	1674	3823	4459	10112	15031	3002	10942	12765	21193	4550	5515	629	9740	7164	4673	6332	3379	8896	16915	5158	1218	7310	19953	1847	2257	1937	1976	1986	9252	17959	1604
CACNG5	0	0	1	1	0	2	0	0	0	3	0	0	1	50	0	0	0	2	0	0	0	12	4	2	1	0	20	0	3	0	2	2	0	1	3	1	24	0	3	3	4	0	3	2	1	0	2	13	0
CACNG4	13	2	8	7	24	217	335	7	736	12	4	41	21	30	79	0	9	0	260	0	132	4	24	22	4	4	12	223	4	403	140	134	10	142	2	156	3	507	5	3	6	0	69	0	0	105	7	123	2
FRYL	5296	7904	3314	4917	2021	2960	7713	520	9209	16108	2419	4183	6776	10388	728	1964	3597	2633	1243	738	8007	17028	4796	1005	13258	3531	8408	6652	7288	679	4934	1927	5137	7924	5172	2612	3465	3644	658	7387	10430	1691	993	2233	465	1095	4107	6369	1479
TMEM131	3778	2865	2382	3939	2262	1823	4552	505	3765	14269	2152	1974	4580	8652	722	706	2748	2985	1224	1109	4019	5997	7061	1554	3750	3100	5625	5223	5659	543	3790	2438	2778	6815	2686	5187	5539	2810	706	4028	7689	1251	1331	1863	1320	1351	3778	5075	1696
FSCN1	2927	1928	597	718	493	1192	517	347	951	1295	494	261	1709	1144	717	327	1488	2304	1000	2161	8432	1217	640	1141	2783	5237	1180	694	924	298	1991	2240	1219	2513	1659	668	19415	987	4869	2050	844	740	760	534	1240	945	11182	1216	433
ACTB	296702	166643	100907	144969	215277	216892	179400	61830	385352	310447	95168	83226	309092	250901	107191	88179	261161	410791	151479	162785	351904	247705	312472	247704	165604	290132	203554	276495	333588	99575	248583	437480	197201	306034	171155	132125	490658	209123	171743	351357	198971	143436	89786	112571	86403	215239	268512	388684	99518
MOCOS	754	1289	552	310	646	776	989	200	354	692	524	426	515	439	355	481	660	1479	319	716	752	1708	2573	660	989	642	406	996	940	108	348	954	1618	878	384	2687	1438	560	561	894	462	663	469	331	325	365	2928	621	631
PLD1	1532	1153	1282	1954	939	810	2368	340	2236	6686	1649	1077	3155	2867	435	451	1041	1139	571	232	964	1063	4220	414	4060	1908	5850	805	827	305	1283	599	1720	3170	890	1020	1350	541	292	1994	3579	845	365	647	290	480	1838	1726	696
ATP12A	12	2	44	56	11	118	45	4	1600	9	0	0	2	39	0	16	3	51	0	1	5	4	0	67	2	1	0	4	0	4	3	0	7	12	0	0	2	3	6	1	17	5	0	1	444	1	2	4	4
WDR62	650	687	251	152	380	1043	511	112	1009	312	194	166	695	454	157	271	353	574	593	745	1497	1643	114	494	405	634	99	858	788	49	367	542	868	1047	380	610	1102	1055	482	1625	258	456	373	190	405	1058	1090	379	248
DLG1	2830	2960	1840	2624	1635	3928	3640	899	3236	5978	1962	1899	5209	4270	1321	1456	4114	2275	1131	1064	3915	4262	4672	1303	5068	2728	8405	2912	3624	1051	3898	2143	2670	4279	1353	3492	3806	2783	972	3458	4162	1165	1539	1518	394	665	2721	2722	1451
RAB7A	13251	8953	7037	11019	6691	16615	13651	3597	18714	18433	6578	5113	21745	14483	4473	4967	18571	13565	5329	4805	15713	11299	16263	5869	3628	8438	9171	13315	12464	6286	14207	17614	9096	14344	6636	12423	18027	9308	5450	12486	10967	6013	6116	6545	2444	4152	11652	12762	4475
BCAP29	10	13	18	14	9	18	23	4	29	42	14	10	26	26	4	13	9	24	4	17	45	26	16	9	15	11	146	33	31	11	14	26	16	34	11	24	24	21	8	13	37	12	8	14	2	11	21	34	9
SEC31B	165	205	26	82	135	210	659	31	256	345	112	300	237	353	35	150	231	115	23	89	778	1513	155	110	82	93	591	593	367	40	195	320	372	1117	167	420	175	288	39	249	511	56	137	176	124	219	281	158	42
SART3	3715	2408	1115	1113	1920	2993	2699	635	3815	3108	883	1100	3050	2697	816	974	2529	2405	1252	1326	3621	3704	2215	1607	2760	2633	1994	3998	3059	439	2316	2674	1855	2868	2391	2958	4107	2961	1121	3670	1929	1551	1256	891	564	1693	2875	2310	1018
ARHGAP15	342	151	110	352	46	116	73	22	95	428	114	86	119	554	21	84	176	39	68	94	48	264	322	42	526	347	890	147	72	303	349	111	37	39	302	29	611	110	85	94	451	58	129	100	15	34	63	316	86
TUBA3D	15	19	2	3	4	5	24	1	16	18	2	5	9	16	1	2	11	7	5	7	49	45	7	6	11	10	6	9	17	1	17	10	10	38	5	32	11	21	1	42	15	2	4	9	11	6	14	4	2
PAX2	13	0	0	1	4	29	4	0	2	2	3	0	0	2	0	3	2	3	4	0	7	35	0	0	0	3	11	1	1	2	1	2	0	11	5	1	1	0	1	0	0	2	6	0	0	27	0	11	6
EXOSC7	2018	953	730	577	753	1691	1910	402	3977	907	768	592	1144	789	455	931	1163	1385	730	491	1666	2031	864	1398	896	1297	560	1837	1188	1444	1259	2002	1373	1866	1112	1068	1159	2051	1120	1232	588	1410	709	739	199	1594	1433	1194	511
KIFAP3	1509	1047	940	1197	883	1184	1700	429	1268	3944	1358	879	1596	1614	321	1215	1233	787	676	261	3462	1792	2098	719	1552	1302	1405	1385	1267	860	1779	608	861	1624	1058	1673	1699	1035	374	2192	1632	653	450	586	180	588	902	1689	667
MKRN2	1279	1264	1106	1100	959	1393	1749	521	1926	2015	1005	962	1340	1407	462	733	2129	1171	792	777	1157	2282	1372	635	1771	1409	1768	1363	1038	745	1555	1217	1065	2128	1020	1381	1719	1580	844	1170	1526	841	603	856	235	458	1529	1149	657
MCM6	3455	3575	2382	1223	1575	3998	3056	795	6097	2742	957	1639	1990	3063	1084	1599	3577	1953	2095	3208	4063	6240	1176	1695	3111	2867	973	5180	2504	1643	3202	3963	4051	2973	2583	3336	4077	6154	2579	4876	1277	3357	1612	1465	363	1696	5332	2972	1224
REXO2	1539	1283	1422	717	1140	1049	2282	418	4652	1091	957	1092	1882	886	622	1022	1905	1239	1504	1100	1842	4719	813	545	2622	2317	2732	3911	1604	1875	1413	1305	2251	1298	2102	994	1553	906	1738	1155	846	1435	603	785	193	703	1962	1178	764
RBM7	1358	1381	906	1167	889	907	1448	360	1364	1803	1014	986	1252	1108	472	920	1587	822	602	667	749	2486	1469	346	1864	1344	2385	2580	1017	1486	1196	795	755	930	1030	924	1242	711	504	813	1028	498	456	491	62	187	1406	1204	600
RBMS2	3814	1942	1231	1139	1091	1669	2901	578	1778	2640	1082	1336	2137	2373	534	522	1441	1404	721	898	1533	3447	1342	748	3866	3309	9453	1575	1678	457	2059	1853	1304	3121	1068	2718	4875	1416	460	2078	1935	844	894	741	395	1327	1824	2129	935
BAZ2A	9109	7421	2748	3376	2816	6192	5676	814	5693	9939	1793	2333	8489	7938	1406	959	5349	5422	1583	2748	6918	8174	6144	2739	4549	6153	7109	5669	6449	409	6365	3932	3926	6208	4447	8652	11321	5118	1124	8099	6609	2877	2434	1959	1415	2516	4858	6311	1727
PTPN23	4325	4408	1687	1964	1919	4113	3378	617	6193	5429	1290	1566	4145	3983	924	1009	3461	2882	2410	1815	4418	6255	4016	2667	1848	3982	970	3974	3780	479	3696	2220	3434	5194	2683	4714	4445	3593	1067	3134	3716	2575	1577	1850	2337	2828	4222	2890	969
MLH1	1416	1365	929	946	746	775	1250	395	2238	1774	802	597	1018	1569	600	826	1375	1027	613	69	1493	282	1225	534	1259	1183	1307	1920	1119	1320	1433	1024	1218	1454	318	993	1042	2299	1153	1219	1184	1120	818	756	252	535	126	1145	469
UNG	4380	3404	1682	2261	2493	5743	4720	1254	9154	4159	1725	1862	2622	3513	1567	1443	3253	2469	2120	2488	4940	6271	1671	1181	2351	2586	1254	3966	2910	1556	2300	4069	3309	3295	2458	3351	2479	4808	2016	4839	2422	2595	1328	1490	401	2426	2729	2808	2076
FMO4	101	75	119	338	64	165	230	20	240	788	121	89	213	409	37	77	177	83	52	14	206	136	1335	50	89	69	111	235	249	203	223	76	49	308	114	185	172	111	32	162	514	48	50	109	24	30	50	218	43
KLHL20	790	738	494	533	342	780	700	116	401	1108	322	317	815	900	155	358	820	811	303	244	757	955	953	413	1243	979	1206	474	500	292	845	277	525	832	493	915	1440	518	196	892	814	303	182	270	86	148	673	908	289
RGS11	18	38	6	44	16	54	82	21	31	203	58	17	43	69	2	10	23	160	268	2	1181	103	270	102	66	165	167	52	55	78	68	37	8	560	41	60	31	141	16	89	218	50	40	78	183	62	26	71	8
SLC46A1	194	248	121	389	66	162	509	22	273	761	76	99	199	588	11	16	84	165	126	44	1160	419	338	39	246	208	364	213	62	91	155	123	125	285	240	351	185	128	37	172	209	115	43	49	77	237	28	115	75
PLXNA2	2808	1994	878	3311	1482	3252	2829	397	6060	11072	978	793	4858	6699	454	576	1751	3783	1628	860	5100	3779	9788	2789	3803	3055	1444	2648	3430	417	3138	1444	2707	3259	791	6868	3926	2616	603	4035	6721	1301	738	1057	1177	1501	2850	3840	619
SPAG5	1865	1471	707	503	613	1559	1497	176	3249	1275	343	544	1770	1200	260	808	1056	1134	715	1292	3420	1754	1121	634	1529	1445	313	2546	1464	171	1521	1492	1974	1997	1284	2064	1550	2047	737	2454	669	1021	652	403	391	1418	2135	893	420
ANKRD13A	2190	2241	818	2370	1084	3111	1335	394	2479	5616	1041	902	1937	4244	548	649	1922	1357	815	987	2002	1717	2955	738	2637	1803	3666	1901	2161	649	1624	1406	1393	1416	1004	1646	3848	1524	353	1947	3280	1359	1006	715	256	657	1274	1931	698
TPD52	6112	11510	7192	9920	4072	14351	12357	2838	19139	11042	5593	3639	6691	8377	5243	3012	8616	8467	3821	2315	4966	11352	8728	1965	7560	5201	9498	7084	8863	8182	5019	6882	13129	10027	3470	6126	2957	9904	2270	4888	8766	2223	5191	2860	477	1860	10016	7049	4502
ACACB	1558	588	143	1236	342	652	806	135	939	3664	277	545	1212	2140	213	180	521	352	186	377	1557	798	4223	572	743	766	813	1386	1271	80	1051	768	579	687	597	1233	2295	1134	99	757	2996	234	396	475	610	819	342	1470	224
TRAF4	3180	3641	2007	3125	2022	3189	4208	771	7994	4850	999	1600	4404	2771	884	3596	3084	3372	2028	1870	5545	4679	6604	3423	1727	2803	454	4294	3792	2381	2753	3647	4011	5140	1731	3383	3009	3017	2422	3130	3835	2675	1049	1453	1638	5430	4233	2545	955
PAG1	1112	569	688	2502	542	1692	1958	297	2098	9951	601	663	1193	5133	575	200	1481	1832	318	1391	1441	2096	7343	385	3712	1383	9304	1161	1727	924	965	475	305	798	570	2373	1299	1367	159	1093	4619	728	395	631	231	182	1143	1716	202
GPATCH1	452	663	339	449	361	564	633	169	1282	971	457	272	920	682	184	169	572	632	351	204	797	691	1031	285	633	534	340	1098	999	201	599	589	388	929	461	665	674	694	176	1137	754	290	285	213	129	340	481	697	271
ICAM3	79	55	33	87	20	29	20	6	14	188	22	56	16	241	11	10	61	1	176	31	19	58	51	46	57	91	27	11	68	21	85	6	4	4	98	12	147	20	6	28	147	39	50	241	7	15	12	67	42
NT5C2	1323	1055	500	962	839	1422	1367	327	631	2780	955	768	1694	1805	385	842	1948	1257	524	546	1538	1631	1219	596	2087	1043	3289	1655	1291	539	1679	651	970	1868	670	1501	2718	1676	437	1826	1873	552	590	629	110	310	1290	1362	491
MCAM	6543	1054	940	1117	1005	2242	2025	620	2629	2165	373	688	4468	1974	872	1553	3418	917	1459	1178	1527	3522	6306	2565	5985	8504	1614	2104	2842	922	5392	3117	3778	1155	2711	2381	11475	2662	1036	5788	1964	1153	888	809	615	1241	2765	5509	290
GPC4	5020	1861	1066	898	4165	2945	3722	689	595	2848	1595	4136	3019	1597	649	1254	1456	2104	755	753	952	3007	1787	1363	1697	2193	2155	6398	4603	697	2507	4232	1781	2896	3323	1702	3139	5755	724	9750	1394	1745	830	1497	352	2079	2860	4007	2361
MBNL3	1498	1276	1048	1933	1629	1065	1412	374	1170	3759	728	945	1071	2885	653	594	1422	1995	454	513	734	2284	2348	638	3738	1026	3936	1769	1299	223	938	777	841	2134	563	966	1386	2487	293	3817	2482	489	251	669	92	415	1606	1749	1256
CAMSAP3	2785	2590	1106	1869	2256	2724	2848	755	4835	5753	1024	1362	3864	2472	582	1167	2648	2977	4377	1191	6316	3850	4604	2301	1051	1669	166	4409	4647	238	2060	2288	3041	4739	1148	4783	1720	3394	814	7643	3493	1605	1148	1318	2113	3505	2337	2588	1284
RAP1GAP	2636	7629	4040	3528	2034	2075	3748	447	1423	5685	1098	393	4268	4988	731	667	1343	1642	498	21	2600	3028	3821	744	9227	12800	513	607	1084	126	668	672	19404	12909	1600	4846	598	1817	179	1087	4206	1123	173	936	963	3813	15680	1849	2086
XAB2	2257	3505	1187	1336	1657	2279	2697	480	6034	3687	1128	854	3248	2437	706	1036	2255	1857	3016	1742	3510	3525	2675	2579	2127	2922	137	3881	3171	763	2888	3552	2646	4404	2254	3383	3331	2354	1331	5078	2173	2274	1177	1311	1319	3605	2303	2003	953
ARHGEF1	4094	5187	2446	2693	2380	3712	6098	1046	9085	5220	1109	2079	7793	5968	1152	1183	4741	4809	3217	1450	5872	7535	3030	2947	5854	9872	1497	3920	5247	774	6175	4349	4729	10567	5487	8342	8645	5566	1331	7630	4808	1866	1538	1996	1903	4550	3364	4154	959
STXBP2	1567	2035	983	1969	1773	1970	2320	454	4025	3390	1005	925	2709	2384	560	900	1375	2614	1745	1513	4400	2812	3553	2328	774	2214	1066	3789	2811	813	1743	2959	2543	3883	1783	1992	2281	1762	1179	2150	3008	1907	983	1280	2007	3378	2054	2033	1197
MAP2K7	1701	1946	628	1295	910	1766	1736	355	2662	2659	648	732	2377	1894	373	433	2478	1589	1528	833	2390	2970	2028	828	970	2066	675	1938	1972	275	1594	1706	1202	2134	1107	2353	2200	1452	362	1824	1815	1104	679	613	530	1143	1829	1511	621
NMRK2	0	0	0	3	0	0	0	0	0	0	0	0	1	4	0	2	0	1	0	0	0	2	6	0	0	1	0	0	0	0	0	0	1	0	0	0	1	0	0	0	2	0	0	0	0	0	0	2	0
DGKD	2829	4874	1077	2519	967	2119	2721	467	3524	7004	601	1138	2697	4926	641	427	1926	1609	1794	707	3464	7590	4281	2599	3298	3227	1794	3768	4547	210	2090	2428	3873	5086	1397	4733	2000	4171	523	3758	6091	2187	1498	1567	1086	1523	3087	2839	655
CTTNBP2	873	85	422	180	404	859	737	145	130	375	296	391	1063	255	213	96	548	703	165	4	1477	79	186	143	66	57	161	1357	1010	61	1120	330	23	262	72	112	210	474	70	1246	296	138	33	458	48	324	61	587	420
ACTL6B	5	1	0	3	0	0	1	2	0	7	0	0	0	5	0	1	1	0	0	1	2	4	15	0	1	1	5	1	1	0	2	0	0	2	1	1	0	2	0	0	4	1	0	2	0	1	0	4	0
RARB	128	55	28	47	51	61	96	54	61	212	47	101	146	107	28	80	219	42	24	29	42	67	272	26	253	193	495	125	173	163	237	92	39	54	102	71	510	69	34	136	96	23	53	30	15	24	71	201	41
TOP2B	7818	6816	3826	3287	3030	4832	7805	1447	10459	8242	2784	3002	6317	8124	1475	1316	5867	3642	2282	2087	4782	8383	6340	1488	10373	6220	8108	6701	5887	1420	7567	3646	5669	8027	6270	7092	5463	9762	908	6453	5436	1398	2943	2607	437	1322	6407	6037	1858
TM9SF3	18243	21286	11068	14970	10701	17338	25630	5310	19965	25296	16515	12880	22008	21184	10274	6740	24196	20839	6190	9337	17776	12481	22536	5923	39330	22395	37005	20741	18124	5874	19718	15226	25303	30261	5456	16301	12762	18370	4719	22823	16971	7821	8986	7468	1467	4699	15058	19325	10442
NFKB2	2325	4329	708	1161	979	1399	1471	234	2171	2076	708	783	2449	1832	488	510	3746	2044	1232	2392	2205	3453	2046	1443	2636	5221	1015	1225	1732	440	2536	4003	2029	4586	2414	3105	6035	1273	1117	3076	1670	1390	983	809	1169	1630	2990	2617	672
UBE2T	809	754	638	502	584	1608	1028	478	2083	664	528	535	1013	553	391	2559	996	1188	865	989	1999	1659	229	766	393	347	115	1398	1154	1383	1070	1744	1662	1097	608	1191	934	1080	1276	1511	371	940	519	434	106	580	1566	550	413
PPP1R12B	6174	1827	520	2684	834	1176	1788	262	1980	4082	721	1320	3000	6403	369	491	814	3928	892	323	1217	2524	15007	479	2465	1790	10121	2360	1786	354	9851	1696	4262	1246	1182	1999	3055	1453	353	1686	5133	365	484	1042	499	863	1605	9354	524
DNAJC10	8232	6517	4569	2530	2782	3438	7734	1337	4118	3850	2593	3503	5435	5416	1138	2669	5846	6302	2260	1619	5750	5920	3061	1645	9554	6183	8915	7319	5394	2360	5980	6292	9958	10893	4015	11088	9478	5008	1120	7062	3069	1000	2270	2704	495	1612	8996	4905	2820
GTF3C1	4959	5153	2069	1724	1663	2898	3704	568	9502	5640	1152	1391	5186	4658	1260	669	3455	2916	1863	1802	7858	6881	3980	2588	7092	6024	1978	12725	6871	393	4242	4298	3458	4812	4294	4621	7141	4268	1103	6752	3532	1627	1882	1443	1393	2121	2474	3701	1076
IL4R	4662	7370	2480	3888	1627	2980	4186	790	4405	9404	1402	1482	4384	6305	882	999	3743	3146	1556	1119	6072	5481	5832	2833	3584	5373	2427	7164	6446	633	3742	3591	3832	7089	2619	3708	9010	4064	845	5555	6015	1457	1480	1636	1776	2415	5602	5110	1126
USP33	2261	2387	2356	2117	1444	2294	2578	748	2864	4381	1372	1637	3416	3060	976	1506	3215	1417	951	1377	2331	2624	3539	496	4825	2060	4661	2653	2267	1279	1755	1285	1888	3332	1668	2640	3032	2405	1027	2002	3032	915	1134	1227	234	353	2228	1948	1024
PAK3	58	1	6	14	8	15	12	2	5	85	9	9	28	60	1	6	14	2	3	3	7	10	54	8	75	33	263	8	7	16	43	5	0	6	32	5	30	23	2	9	35	2	9	3	2	9	3	50	3
CAPN6	2099	36	1238	293	763	66	338	255	71	580	66	339	365	847	9	72	25	81	273	2	1	2	153	551	112	218	0	28	23	11	2729	509	127	131	493	36	5349	29	375	600	212	39	16	121	23	876	19	457	395
DCX	5	1	9	19	20	0	0	0	10	4	0	0	4	11	2	0	1	0	0	0	0	0	3	12	0	0	2	0	1	2	9	3	0	4	7	0	6	2	0	18	2	2	1	0	0	3	1	20	0
SNRPA	3185	3370	1280	1387	2287	2820	3647	831	9067	2733	897	1284	2890	2237	1087	1728	2704	3426	2392	2103	4823	3940	1947	1831	988	2195	339	5280	3996	784	2395	7477	4363	4628	2335	3359	3249	3287	1493	4360	1516	2084	1642	1329	1199	3699	4546	2198	1240
SPAG6	18	0	2	7	1	1	1	0	1	0	0	0	3	2	0	0	2	1	2	3	5	2	3	2	0	1	0	0	0	1	2	0	4	0	1	0	2	3	0	2	8	0	2	0	0	1	3	7	0
EXOSC5	1131	868	725	823	1483	2088	1873	654	5475	1190	668	829	2022	830	846	1379	1601	1224	1755	787	2424	1848	507	979	499	1224	46	2536	2272	1379	1411	2028	1730	2114	1605	2058	928	2113	1548	3876	629	1490	570	948	326	1879	1344	796	835
DYNC1I2	3314	3282	2491	2843	2605	3575	4935	670	5570	6035	1949	1665	4544	4375	983	1866	4985	3479	1713	1040	4763	2687	4233	1568	3339	3238	2364	4399	3622	3874	5286	3984	3406	5915	1959	5375	5835	5450	2060	3989	3451	1600	1381	1862	512	1140	3005	4946	1555
APBB1IP	511	399	117	363	69	152	95	67	116	763	107	130	157	1214	72	30	530	60	87	203	110	582	322	73	530	641	1068	96	101	136	546	121	36	52	668	48	1736	94	41	146	449	176	282	123	62	56	129	406	164
LRCH4	424	471	171	417	372	560	544	103	831	764	131	199	630	667	236	176	444	738	229	289	796	811	928	428	379	588	1055	468	473	55	435	215	400	705	310	798	646	393	151	633	743	265	216	233	329	373	382	317	123
FAM76B	668	793	317	436	199	645	971	169	998	950	298	487	585	893	217	225	641	389	282	330	828	1049	546	133	936	471	1726	993	702	395	587	530	695	868	446	551	752	850	123	548	685	158	230	203	30	88	722	630	162
SIRT6	947	1319	538	2714	822	1505	1286	521	3847	3799	577	515	2253	2358	341	645	1333	2027	1616	709	3904	2241	1877	1140	494	1350	136	3826	3044	682	784	2060	1210	2527	1009	1523	1216	1345	739	1687	3465	1119	451	708	930	1373	1389	1425	480
TYR	0	0	0	0	0	3	1	0	0	0	0	0	0	1	0	1	0	0	0	0	4	11	0	0	6	3	29	47	3	1	0	0	0	0	1	0	1	1	14	0	0	1	0	0	0	0	0	0	0
POLD3	1541	1129	1009	817	560	1304	1062	314	1959	1591	562	599	1216	1604	413	670	1219	1156	768	650	1219	1679	1170	484	1482	1185	1018	1563	1504	529	1168	1241	3146	1347	714	1280	1550	1110	363	1132	1561	623	575	539	114	391	2299	1413	517
ACTN2	4	1	1	0	0	3	4	0	3	14	0	0	4	15	0	1	3	2	0	0	2	2	27	0	12	8	13	1	2	2	12	2	1	0	3	2	11	1	4	0	4	5	1	1	5	1	0	3	1
CAPZB	13277	14185	5915	10715	6275	9562	9342	1847	15494	19173	5731	2366	13598	13047	3822	5339	10295	9796	4077	5201	12723	12585	14565	4106	5708	12918	9287	10242	10358	4264	12233	11719	13243	15200	8712	6752	18126	7815	4383	8502	12105	5425	6311	4642	4142	4929	14046	8989	3787
GPR137B	870	686	645	392	375	1081	494	112	362	913	672	392	684	495	207	452	1234	895	202	307	435	531	454	192	906	1113	2639	420	410	507	855	668	318	746	686	3008	1677	321	159	712	585	297	366	221	60	261	508	767	355
NAALAD2	24	18	3	36	5	13	16	11	35	96	7	23	24	60	0	13	20	31	9	3	8	36	63	3	46	15	197	46	33	11	42	21	14	25	30	31	48	16	2	13	62	1	8	8	3	3	42	20	1
JADE1	761	1020	726	335	395	623	902	111	546	994	284	578	511	719	207	195	497	408	190	703	833	1686	1097	206	1563	892	1471	361	699	242	888	366	827	967	816	741	943	793	176	942	613	466	440	333	112	360	1077	488	221
SLC25A43	1231	1269	659	1605	1594	2223	1329	430	2071	2741	731	1509	1557	1455	607	483	2204	1911	706	584	2980	1084	2352	778	1280	1137	1410	2150	2838	587	1642	1791	681	1711	616	1230	1903	1496	485	3454	1874	612	732	782	321	733	55	2092	1032
UBE2A	2625	2245	2185	4381	3824	5834	3157	1761	6473	6792	3092	3018	4010	3815	1823	4081	6644	3843	1437	1761	4300	2644	4539	2031	1891	2729	3483	5432	5657	3402	2968	4022	2933	3679	1522	1976	4895	4986	2053	5269	4232	1368	1769	2409	419	1287	2947	4605	3091
FGFR1	3839	490	259	887	372	976	822	179	619	1832	197	274	1727	1860	281	139	1156	370	782	299	1244	635	3127	635	2530	4462	2877	436	602	414	2995	1439	1169	476	1449	578	6124	990	242	1494	1588	312	535	452	172	330	1852	2433	102
FKBP6	0	1	0	0	0	2	0	0	1	0	0	0	1	0	0	1	0	0	0	0	2	2	0	0	1	0	7	0	1	0	2	0	4	3	1	0	1	2	0	0	0	3	1	0	0	4	0	2	0
SMC1B	11	7	3	6	6	16	8	0	24	4	102	9	7	15	4	2	44	6	5	216	4	20	12	4	25	1	70	5	9	1	5	9	14	16	2	2	6	5	11	7	9	2	353	6	3	1	9	10	2
FBLN1	21846	1830	1266	6165	1523	4722	1841	697	1715	16882	534	795	11519	12723	1250	626	2885	701	3089	269	1706	2574	10342	1983	12890	28329	7533	1101	1526	2323	14545	1295	364	137	7749	1664	25632	2925	933	3931	8931	1444	2951	1294	278	1690	856	7325	247
ITGA8	446	83	129	351	94	176	302	84	191	1188	47	118	141	664	13	104	155	91	81	11	51	84	717	132	270	147	296	198	188	68	173	66	190	162	106	79	450	299	19	232	878	52	84	120	68	34	80	358	91
CST7	273	138	61	251	63	540	251	24	27	230	44	45	88	214	39	43	151	62	92	117	48	457	238	296	237	510	166	65	73	113	382	149	21	45	376	749	910	563	50	73	170	144	176	94	36	54	75	370	64
MAP2	146	15	62	61	15	68	61	15	10	142	16	24	38	188	17	32	82	20	9	5	7	52	186	9	246	170	465	33	21	43	142	138	54	30	66	26	223	40	4	28	73	9	20	10	1	6	39	136	8
PIAS2	1040	1012	432	722	584	520	1093	132	659	1168	552	342	475	1005	220	186	483	853	234	507	383	2344	673	148	1793	876	4239	570	560	226	481	724	1388	1541	697	606	862	386	591	671	1004	545	225	271	162	249	1138	567	377
AMPH	129	17	9	71	10	42	8	8	12	146	9	9	112	85	9	18	47	5	35	10	13	20	118	11	182	201	285	16	32	37	77	26	17	6	33	15	271	36	8	81	73	18	26	24	0	5	28	89	9
ARAF	3626	4019	1789	4117	3508	5925	3090	942	6026	7704	1644	2322	4030	5248	895	1679	5008	3354	2201	1396	5934	4643	5561	2701	1570	3728	580	5896	7025	1061	3451	2584	2256	3405	1976	2776	4312	3234	1919	2983	5143	2675	1898	2041	1658	5569	3445	4314	2516
MCCC1	916	1257	810	1107	441	1385	1908	302	1922	2440	800	489	2179	1616	580	583	995	912	469	254	970	1214	1286	703	836	490	406	838	858	679	714	345	946	1503	971	1392	740	970	1016	1040	1322	862	684	683	268	536	671	869	481
LAMP3	635	1015	858	228	254	557	380	132	166	224	227	244	288	366	44	193	611	582	87	472	247	248	105	156	275	484	610	140	312	118	773	323	70	169	470	141	972	103	70	162	159	256	369	173	55	42	104	851	248
FAP	571	291	109	34	138	322	83	70	49	20	112	33	647	38	235	68	1289	92	120	153	3238	299	31	66	4203	2957	3664	72	89	1217	1302	335	237	15	974	168	5721	309	134	701	26	136	274	80	13	56	454	704	10
NEBL	4426	5917	3773	1058	4097	3989	6121	1501	7727	1274	3841	4650	6446	1716	713	2940	7463	3600	1862	790	3255	827	452	1101	3315	1638	5397	4850	7534	3149	4630	1593	3672	6141	2332	9308	2246	4502	1570	8752	1003	1771	1969	2409	297	1555	4920	2900	1920
ACER3	1270	770	1214	1483	1209	1165	1214	345	1229	3286	972	883	1059	1535	423	921	1229	1589	548	548	692	1822	1419	480	3480	1550	4829	1128	1460	485	996	1088	1886	1124	870	828	2769	694	324	1017	2113	389	879	751	231	618	1521	1472	648
UBE2K	4947	4622	3662	3952	3156	4377	5885	1395	7325	6984	2424	3166	5982	4987	1646	2575	5246	4255	1718	2362	4259	5206	4576	1670	4907	3438	7231	5144	5516	2319	4235	3902	4242	5565	2820	4453	5147	3930	1900	3999	4413	2562	2042	2051	312	1114	5504	4286	2304
PIK3C3	1258	1386	730	1048	767	713	1503	279	1045	2329	683	484	1094	1725	340	327	1132	1167	347	608	760	1545	1682	356	2114	1364	3841	897	848	587	1024	499	2606	1454	1180	1565	2023	788	480	1126	1470	584	365	359	160	247	739	1157	455
N4BP2	937	676	258	341	262	326	639	73	783	845	266	302	447	883	118	66	653	402	69	176	274	729	502	45	2553	662	3412	345	389	174	495	305	850	593	327	217	642	582	56	622	636	90	179	130	14	85	809	553	204
TIGAR	466	192	221	179	573	1007	214	88	144	285	254	397	437	224	68	96	221	1260	82	156	319	303	190	97	383	203	956	493	370	63	280	683	178	433	140	351	623	563	136	447	164	70	169	99	12	122	160	518	291
TULP3	1381	908	471	371	718	2389	731	138	1442	750	418	526	1223	690	314	305	896	904	480	678	1406	1129	539	524	934	1258	1337	1178	881	300	967	938	762	891	619	1302	1754	2088	315	1625	614	405	306	397	240	636	883	953	280
SYNJ2	2622	2199	1297	1222	967	2711	2601	431	2750	4516	1099	1173	5226	2990	1036	884	2440	1290	1055	991	3305	1370	2790	1476	3139	1880	3178	3099	2378	498	2985	1880	1575	3120	875	3929	3884	3157	668	2938	2468	1088	1288	822	416	750	1855	1719	682
ADCY2	62	22	20	52	20	70	47	6	33	80	7	16	107	81	20	5	47	8	41	6	14	50	243	26	132	130	195	23	31	33	133	26	2	6	43	27	72	74	21	59	106	18	23	18	0	8	27	127	2
PPP2R5C	5989	9529	4628	4841	3665	6734	7792	1622	13905	8167	5462	2770	6112	6790	2578	2811	5430	3071	2532	2751	4983	9242	7616	1518	11252	8749	17094	4401	4566	4420	6446	7007	6051	11338	4992	2492	5867	10301	4115	4554	5242	3331	3257	2011	708	1895	5547	6477	3153
PMS2P1	319	264	241	246	311	470	510	85	951	331	204	152	441	421	193	310	403	420	247	112	775	725	222	180	190	235	185	439	403	411	350	421	334	449	356	483	241	521	282	509	253	196	212	247	53	230	284	355	167
RBFOX1	7	0	7	53	31	40	1	0	4	160	12	8	37	101	0	1	2	4	7	356	0	3	12	6	3	1	14	2	8	1	74	0	19	165	1	3	1	0	0	8	61	7	1	34	0	9	0	63	15
GNB1	19281	15103	11986	13221	10568	20610	16912	2601	24849	27525	6436	7512	27031	19310	6278	7030	19984	14934	3110	8717	21085	22345	41779	10091	13425	20082	15487	17865	16522	5835	21487	14059	12688	17496	12105	17107	24960	15351	8726	14616	16702	10705	8026	7213	4334	7615	18076	13557	5719
HOXA9	552	2001	54	492	1352	718	1752	126	2552	935	980	1137	1618	359	342	979	685	854	787	750	1380	958	788	492	58	78	328	1635	1181	521	1099	33	1889	1764	287	3237	447	1445	734	1928	490	42	82	757	192	155	160	341	768
EDN1	2300	1143	622	1079	219	684	5858	348	2654	1829	778	808	314	904	348	89	1574	378	407	45	579	150	1184	366	321	357	682	887	483	320	1647	705	1117	4143	227	244	1016	1046	194	1354	725	100	103	215	113	52	607	774	203
MLLT10	1478	1102	504	852	677	1219	1325	253	1136	1750	453	724	1296	1296	331	766	1697	825	591	595	2921	2028	1222	543	1154	645	2598	1217	1239	562	1243	602	716	1325	853	2137	1702	1650	484	2221	1345	680	498	514	157	380	857	1135	358
ZCWPW1	66	66	124	97	45	87	155	6	768	169	88	32	146	160	38	26	125	76	24	159	208	249	220	26	66	73	185	252	147	98	54	73	116	335	81	170	97	241	85	75	111	45	262	46	23	52	43	124	25
ADCYAP1R1	63	0	3	22	2	2	0	0	3	91	3	1	8	102	0	0	10	0	1	4	1	10	303	2	46	51	46	2	0	0	60	3	0	0	13	2	57	5	1	2	51	3	5	7	0	1	8	64	1
FGF20	942	5	29	2	2	58	288	30	1	2	10	8	20	0	2	45	5	93	1	0	97	0	1	27	0	0	0	9	1	1	2	5	0	47	1	0	2	79	2	56	1	0	23	0	1	0	0	23	10
P2RY10	162	142	23	219	48	76	63	9	37	390	93	83	49	547	8	18	156	22	25	62	10	160	139	38	200	134	761	16	29	66	244	72	14	15	168	16	338	27	27	27	266	48	133	80	5	16	47	331	80
ITM2A	795	463	75	2171	114	242	330	91	91	1573	175	257	219	1882	67	127	314	68	93	127	85	1355	1282	92	199	219	282	136	163	295	566	100	443	607	495	53	1221	154	73	106	701	72	184	122	11	46	95	1104	115
NRDC	4697	4689	3564	2136	3286	4349	5905	1071	7408	6009	2371	2666	7334	4084	1557	1954	4781	3050	2209	1993	5466	7429	4055	1848	5533	5347	5666	4817	4824	1450	5491	3560	4153	6965	3596	4379	7608	4394	1922	5085	3400	2472	2627	1612	969	2356	5339	3664	2348
VDAC3	4286	3966	3124	4164	3165	8417	5650	1106	7199	7003	3899	2643	5566	4490	1620	5425	2888	5619	4342	2817	6256	5737	5488	2813	4088	4315	2001	6644	2204	6556	4775	8277	6111	6618	3492	3057	5277	3049	3851	6318	4469	3365	7889	2678	848	3394	5830	5576	2228
PCM1	5589	5763	1440	2340	1798	2065	3191	503	5051	6390	2996	2147	4857	4475	813	1140	2356	4012	1022	1703	1374	6013	4849	675	10077	4321	8104	6418	2582	1386	5746	4391	7824	3405	3779	3330	5694	2776	1191	6050	3491	1532	1954	879	414	1566	3806	4805	1445
TNRC6C	839	447	285	246	226	518	350	57	841	1032	241	361	801	895	83	61	635	442	156	209	596	1197	738	280	1140	767	1664	516	806	84	913	454	298	606	488	1142	799	966	109	698	648	208	336	237	133	273	431	738	100
CBFA2T2	1725	3952	1456	1490	1214	2018	2338	380	4316	4464	700	1287	4612	2848	517	1148	1543	1108	1119	306	2976	4887	2274	1191	1879	1467	1645	2961	3386	320	2540	1266	2522	3284	1153	4630	1760	2563	347	3555	3227	845	981	1374	484	1437	2479	1929	546
BRINP1	21	42	1	4	3	6	35	2	3	31	28	33	7	13	1	5	7	3	33	1	12	157	54	16	380	270	50	55	26	7	15	5	33	21	18	9	75	1	15	35	3	6	3	2	0	6	1	21	8
ITCH	2664	2477	2805	2419	2184	2368	2753	1196	4865	6134	1658	1972	6047	3453	1517	2835	3535	2577	1807	1081	4268	3168	4094	1160	6229	2389	6804	4210	4475	1652	3421	2079	1862	3211	1372	3913	4287	2971	903	4959	3603	876	1384	1902	205	630	2107	3227	1039
PKD2L2	1	5	0	1	0	1	3	0	3	2	0	7	10	6	0	1	2	5	1	2	7	11	5	0	3	0	154	2	3	0	5	1	1	7	3	3	4	1	1	3	4	0	2	1	0	1	5	4	0
TP53INP2	2065	2264	723	5132	847	1044	1101	151	3710	24586	570	383	3186	8171	424	318	1157	1971	334	230	322	542	7603	998	805	2578	2977	1590	2372	335	2466	977	723	1419	1098	777	3322	1033	122	1408	12359	863	410	999	711	720	2289	4297	462
SDF4	8022	7369	5549	8153	5252	9720	8626	1798	14995	14162	3339	3937	12478	10651	2791	4487	9683	7691	2105	6392	10230	13700	19374	4973	8674	13418	966	9822	8452	3267	7420	7017	6321	13663	8627	8728	10112	7013	4174	7931	10089	7539	4174	5175	5350	6202	11681	5702	4041
MYH7B	1097	56	21	32	72	330	470	37	181	157	15	30	156	68	18	30	63	70	29	5	256	101	66	418	66	31	106	84	180	5	47	69	235	523	35	218	34	418	13	291	90	38	71	21	50	105	21	108	11
BPIFB2	11	0	6	0	1	1	2	0	0	0	0	1	17	0	0	0	0	2	0	0	0	0	0	0	0	2	2	0	4	0	10	1	12	4	2	0	21	0	4	0	0	0	0	0	1	16	1	1	0
TP73	310	288	37	32	16	23	34	25	672	53	57	37	383	208	60	90	95	100	9	1116	276	1064	10	28	448	682	73	218	28	19	148	119	12	245	94	264	330	283	12	217	51	91	155	154	87	116	458	133	39
TOLLIP	2979	3033	2860	2920	1977	3229	2591	717	7357	6493	1382	1317	4412	3587	1670	1371	4864	3992	1771	1278	4001	3633	5769	2133	2330	3905	978	4080	4579	1052	2951	3127	1883	3519	1883	4211	4109	2724	1296	2478	3556	1645	1626	1320	1108	1928	3062	3033	1258
UBE2D4	334	517	354	248	673	365	567	150	867	567	259	297	625	336	132	377	460	500	370	173	716	463	618	244	462	453	496	416	597	362	374	421	266	833	260	543	348	314	265	656	344	243	233	308	70	449	427	357	344
CLUL1	0	2	4	3	9	2	1	1	1	9	3	1	9	5	5	5	0	4	2	0	1	8	3	0	18	8	28	1	0	13	1	0	1	8	0	8	0	2	0	3	0	2	1	1	0	1	3	2	1
RUNX1T1	222	51	70	128	57	109	106	21	78	304	24	67	240	200	37	30	145	33	53	9	57	81	234	15	548	308	3499	47	48	58	333	52	18	25	221	67	511	103	25	123	200	28	105	47	7	34	41	202	12
CDH17	21376	17004	17074	30215	20540	18682	51281	9849	60788	77335	18169	15076	38423	40795	12649	10860	32951	55776	14852	9849	33131	21057	59040	14057	20163	11666	6736	22427	31421	10223	29610	13488	13158	42645	1326	23896	1559	34249	6499	48215	39149	19604	14815	14132	4637	8728	26632	35729	14750
THOC1	484	727	325	430	399	542	1378	191	1235	880	353	407	764	699	295	542	505	685	324	402	953	1465	568	145	1074	774	1951	788	720	298	514	821	1308	1600	743	426	1007	756	347	747	813	392	393	197	90	203	1215	815	278
FKBP7	599	295	222	262	149	251	366	106	384	338	123	181	444	269	95	157	285	175	170	57	164	555	277	63	753	913	1453	312	256	467	579	313	426	224	300	348	1207	235	99	420	243	93	132	186	14	98	255	367	117
OSBPL6	443	62	13	66	22	67	253	18	774	164	16	5	33	138	13	12	22	44	11	16	10	35	877	24	323	253	304	11	17	21	52	34	248	39	36	11	205	74	1	29	112	9	21	17	8	11	834	106	9
SLC1A3	201	258	58	35	58	57	80	17	21	52	26	40	73	92	81	56	576	60	35	396	56	525	94	22	1190	723	1714	38	44	318	206	150	57	15	611	32	3056	88	52	265	76	124	164	43	4	31	137	137	25
XRCC5	17108	12039	10973	8459	8901	14771	17132	4876	21917	17235	7178	7922	16416	13512	5004	9715	16153	11176	7813	7581	17184	13889	13753	6725	19199	13357	8136	18248	14751	10583	18052	20170	13419	16341	6564	25704	22573	19507	7566	16928	10058	7313	7038	8105	1876	4514	15689	14578	5959
LXN	830	565	198	1807	125	359	842	127	508	2250	752	294	851	1515	314	561	533	756	200	114	878	1337	2012	258	2775	2085	1347	317	503	1026	627	319	438	1678	641	381	1561	364	131	524	1816	402	269	431	110	218	138	908	473
SP140	128	302	38	115	28	40	48	8	73	303	24	112	72	1142	13	12	132	21	18	243	57	335	74	25	205	163	631	33	74	31	253	250	33	25	377	18	726	45	21	51	211	72	129	76	17	26	53	186	87
MKNK1	996	969	466	958	512	1005	1278	218	1800	2388	414	584	1406	1430	299	402	994	783	430	581	1800	1523	1808	463	1000	1131	2377	1174	993	446	1012	649	673	1472	831	783	1912	919	383	796	1882	628	457	510	517	507	1015	794	274
TNS1	9645	1434	547	2381	1019	2191	1293	262	1122	6822	330	539	5476	5354	774	327	4801	739	843	1181	1057	2906	20123	1006	9094	10023	14642	1004	1516	580	13099	2460	666	493	3676	3459	20236	1823	378	4105	4908	817	966	933	287	618	2310	15429	150
REXO1	2006	1782	417	985	1108	1815	1947	427	3398	2754	477	822	2007	1659	366	681	1232	1533	1838	800	2486	3081	1866	1605	680	1380	163	2532	1983	172	1288	1676	1565	2434	1715	2372	2004	1215	536	2312	2105	1239	718	731	1191	2094	1472	1408	878
SAR1A	3786	4077	2727	2722	2187	3498	4944	924	3891	4510	2972	2148	4223	3585	1665	2324	4987	3423	1656	2337	3271	7361	3996	1452	7615	5617	11175	3969	3350	3205	4199	4932	4624	5396	3294	3044	7006	3682	2687	5217	3221	1747	2239	1568	397	1043	4988	3570	1451
CDC14A	403	226	203	722	123	433	421	66	351	1851	248	186	148	802	100	66	227	123	93	190	245	543	2891	67	334	162	753	192	241	290	235	105	112	212	171	183	215	181	60	149	1205	128	106	158	23	45	219	320	213
RAPGEF3	746	197	156	340	276	468	287	124	338	403	200	178	1085	473	109	201	647	582	205	56	903	413	456	200	341	550	354	305	1105	79	316	161	627	1163	230	355	1912	292	99	435	625	203	188	176	71	236	710	493	182
CEACAM1	6334	1250	16696	23189	15399	5789	7288	3089	15605	72573	3285	3011	22012	17051	907	3037	21578	16063	2019	1085	8730	1083	7711	5709	3524	6144	3209	9733	20169	1655	4614	6018	3749	12107	893	5383	8719	3454	1493	12495	34070	5311	1837	7941	1837	2835	6721	22427	5714
SENP1	1293	944	615	500	732	1057	889	283	927	891	362	478	1015	1011	344	359	947	755	368	495	1147	1195	628	324	1046	730	1652	1222	1072	290	813	800	644	915	586	911	1507	937	305	1347	597	300	474	347	60	315	801	804	422
DUSP13	0	3	0	0	0	0	0	0	1	1	0	0	0	0	0	0	5	4	1	0	1	0	0	2	1	0	1	2	1	2	0	2	1	1	3	2	3	1	2	0	0	0	0	1	0	0	1	0	0
CIC	5213	2426	1116	1773	2111	3201	2989	355	3977	4917	685	1141	4173	4082	650	534	2551	3068	1664	1757	3451	4364	4463	1886	2307	4629	1069	2834	3296	160	3774	2148	2429	4181	2459	3846	6972	3076	577	4111	3298	1344	1213	1138	2134	2630	4108	3177	1248
LIPE	301	247	62	150	348	307	355	109	1020	352	132	205	321	361	96	147	550	469	516	488	290	555	2124	191	289	396	113	708	592	44	512	268	254	409	738	472	3138	346	83	580	167	404	230	157	175	502	195	344	200
FDFT1	12022	7878	4779	6451	6336	8856	10624	2826	28618	12575	8244	5834	12319	6637	3686	14515	5366	22362	4490	6456	3145	8274	8761	4108	4978	5739	2885	16645	6937	21394	13068	11425	16425	11425	6678	4483	11153	7547	7476	12448	6766	6753	2418	3249	4756	6886	16940	13739	4026
PAFAH1B3	923	1490	632	620	1815	1185	1350	563	4768	689	539	813	1559	643	723	1432	1421	1303	1646	868	2270	2100	496	1467	592	1310	55	1901	1561	910	1093	1830	1566	1794	1362	1484	926	1544	888	1654	486	1773	754	938	603	3135	2000	774	849
OPHN1	452	308	253	326	422	311	446	69	143	819	257	273	340	626	165	189	318	402	139	94	635	285	469	193	1414	549	1319	626	618	63	470	153	233	641	181	386	550	394	52	985	506	67	251	203	43	151	350	459	302
AFM	0	0	0	0	0	0	1	0	1	1	0	1	0	0	0	0	0	0	0	0	0	0	0	1	0	0	1	0	0	0	0	1	0	3	0	0	1	0	0	0	0	0	0	0	0	0	1	0	0
KIF22	2758	2933	1134	1889	1333	2770	2850	829	5599	4222	1187	747	2077	3058	1344	1178	1514	1173	1743	1285	4745	5603	1359	1760	1888	2208	277	7016	2859	585	2147	2763	3052	3559	2202	1473	2362	4140	1426	4094	2526	1930	1122	1134	955	1793	3354	1392	766
SCGN	127	1	3	491	0	25	11	0	2	930	6	3	24	1106	68	5	1	17	4	0	0	2	984	22	1	2	0	4	16	0	17	54	4	5	3	2	20	143	3	45	498	9	4	20	5	71	21	207	3
CARMIL1	3801	3793	2088	1842	1219	1861	2459	442	2705	4991	1022	946	1828	3534	1005	445	1711	597	616	1287	2054	2766	5798	937	5473	3402	2688	2175	2372	313	2554	2203	5115	3589	1460	1758	3965	2724	588	3421	2576	1341	1449	702	793	870	4897	2364	889
PGM1	2702	474	810	5552	2600	1844	3540	501	2246	14591	2069	1826	3416	5669	1307	2150	1628	1979	1131	1825	4992	3108	8064	1462	3848	4488	1249	4455	2877	1978	1848	1321	1619	2173	1639	1902	2702	1718	1964	1206	5420	3340	432	2302	1588	1369	2701	2606	1617
DDX1	6317	4132	3955	3599	2812	4223	6422	1194	9135	6957	3861	2737	6422	5306	1886	2196	6320	4370	2197	2937	8826	6422	8950	2815	6516	5832	3423	9315	3915	3603	5439	7412	4943	7856	4053	6723	7243	7535	3595	6254	4164	2402	2616	2654	729	1715	6508	5876	1905
DNM2	11269	14222	7006	13632	9789	12888	14178	2797	19677	40917	5240	4632	15336	21841	3416	3727	11230	20265	11560	8348	11781	22589	19495	8573	11834	12408	4411	16970	16034	2793	10202	8874	11443	25238	6084	10291	14914	10629	4962	15232	25245	11178	4182	5607	12767	10313	15525	11411	6376
EPB41L2	16048	6561	4305	2987	8349	7063	15386	3986	8989	8376	8083	7485	18145	5349	2370	3232	13730	8156	4855	7268	10860	10264	7602	2936	5526	4542	9139	19505	11858	2992	20850	9454	7482	18495	4519	7258	8868	17575	4098	17323	4294	7008	2286	3209	1516	2904	9852	9150	3848
RIMS1	14	0	2	8	0	6	3	0	2	11	16	6	14	12	3	0	0	0	5	1	1	0	40	5	138	15	38	1	5	2	21	4	0	1	0	0	2	1	4	0	12	1	0	7	0	0	0	73	2
MOXD1	1057	121	203	139	258	261	493	106	184	599	186	164	991	452	184	68	446	37	190	73	160	157	488	149	1748	2049	3475	137	221	957	1848	128	63	63	1672	370	2924	512	93	348	277	134	299	188	25	96	112	657	49
STX7	2642	2893	2425	2903	1741	2117	3075	693	3172	5733	2488	1967	3337	4059	1548	2278	4241	2393	653	1581	3773	3872	4851	910	5256	3421	9256	4022	2497	3437	3317	2726	5120	3887	2444	2644	4382	2276	1278	2402	3245	969	1111	1011	265	512	2414	2353	1109
RABL2B	621	504	253	317	281	581	937	75	1069	626	130	435	647	587	138	106	457	467	283	185	823	897	434	139	181	409	508	791	537	238	362	564	925	1144	377	1139	606	291	301	543	566	259	278	263	152	321	467	464	155
KEAP1	3558	3720	1771	2929	3106	4617	3751	909	8101	5697	2142	1647	4606	3120	1119	1512	4690	3494	4544	3594	5282	6434	3559	3163	4153	5093	434	6351	3636	1838	3203	3168	3013	5525	3547	4411	5214	4044	2304	6720	2965	4390	1850	1725	1542	3682	4298	3188	2248
DDX43	5	0	71	11	1	3	5	31	5	43	100	160	15	45	33	1	1	4	28	148	7	2	17	0	153	130	166	1	1	43	16	105	2	394	13	1	48	156	2	102	36	0	90	40	0	0	6	7	3
PTPRH	1331	2312	1247	5676	1384	1882	1956	291	2897	12227	774	535	2694	6724	624	604	1500	4959	425	88	1514	1894	19238	1599	2003	2279	255	2219	3088	185	899	1507	691	3807	897	934	791	2393	483	1590	8309	1153	555	1128	2660	1337	2676	3339	684
DCT	2	6	2	5	11	1	31	1	0	7	7	0	2	1	0	1	6	1	2	10	1	13	13	4	0	0	15	221	2	2	3	1	0	14	3	4	4	11	40	0	7	0	1	1	1	9	4	3	0
SLC35C2	2645	2601	3152	2086	1950	4852	3130	1143	11112	3605	1089	1789	6237	3019	1190	1984	2948	2797	3635	1334	5740	4077	3177	2008	1473	3490	1024	4298	6893	1464	1962	3147	4005	4526	2427	5699	2708	5129	1277	5746	2877	1628	1467	2684	894	2966	2757	2956	877
CRYBG3	897	630	369	316	265	260	333	37	92	1256	233	222	699	979	146	127	470	574	118	170	374	1091	484	151	3381	588	2985	634	520	43	810	109	339	630	423	702	1167	533	78	764	848	154	262	178	50	77	798	733	184
EPHA6	7	2	1	8	1	0	0	1	0	3	0	0	2	2	0	0	3	0	2	0	2	2	35	0	5	2	10	1	1	1	24	0	1	1	7	0	8	2	1	0	3	0	0	0	0	0	0	37	0
SCTR	12	4	0	21	1	8	15	0	4	65	1	6	8	29	3	1	3	1	4	0	111	3	125	0	5	1	1	6	41	4	2	1	1	5	6	73	12	8	1	3	95	3	1	13	0	0	0	9	2
RFX3	852	423	270	291	219	652	698	179	623	582	290	496	396	499	117	283	507	240	149	304	216	970	348	192	1262	371	2145	398	400	150	500	361	772	749	501	946	562	288	138	395	382	218	182	218	36	122	740	301	121
RIF1	2813	2476	1282	744	1139	1899	2384	526	2601	2449	730	1771	2475	1900	610	616	1605	1872	846	813	4086	3564	1527	497	8887	2148	9892	3202	2142	490	2707	2538	1858	2722	1624	4181	3444	3313	588	4093	1620	719	1054	1047	105	429	2309	2768	748
RAB21	3633	2482	1617	1800	2625	2210	3311	832	3997	4362	2501	1844	2494	2470	1196	808	3097	3975	911	950	3231	4132	3912	753	4664	2324	8602	3826	2964	751	2489	3694	1937	3474	1579	1898	4443	2476	871	3431	2378	1304	1142	901	187	861	2785	3230	1777
SLC4A4	777	1104	949	10369	36	967	506	112	19	32857	578	93	1277	14105	16	27	29	450	134	296	20	1883	3330	302	2517	828	1675	263	465	7	91	20	1574	516	70	16	74	29	396	395	15376	247	15	1297	68	166	296	2510	241
SMARCA2	4808	6149	1554	2754	1493	4233	4125	664	4035	8780	1893	1850	5044	7901	1123	837	3758	3515	1135	1691	2936	6491	6615	1552	7783	5985	7446	6508	4603	916	6604	1910	6431	4268	3208	4359	7419	3352	676	3242	4620	1599	1633	1448	717	1088	4885	4602	1304
RDH8	0	1	2	0	0	38	0	2	0	2	0	0	1	1	0	0	1	0	1	1	27	0	0	0	5	1	1	0	1	27	1	9	0	1	1	2	2	0	1	1	0	0	6	0	0	0	0	1	0
SESN1	2601	1329	1273	1133	2567	7650	4318	711	2940	2247	1763	1738	1673	1596	488	6596	2405	1055	1657	223	1133	1261	1257	2191	949	635	1362	1172	1006	987	5289	480	3333	3302	474	5952	1270	4179	402	2294	1702	287	4002	830	81	2029	726	3050	1225
MID2	521	299	226	142	55	350	300	32	548	237	236	141	157	275	24	60	802	381	61	226	110	407	495	51	840	590	2160	102	742	98	330	361	183	478	187	142	689	264	47	168	282	226	359	47	24	285	327	410	237
DNAAF6	2	0	0	0	0	0	0	0	0	0	0	0	0	0	0	0	0	2	0	0	0	0	1	0	0	1	0	1	0	0	1	1	0	2	0	1	1	0	0	0	0	0	0	0	0	0	0	0	0
COL5A3	1182	528	159	85	217	644	260	70	516	413	44	134	1423	277	244	117	793	213	440	514	1306	1099	224	395	3876	6568	984	562	720	79	1423	1043	506	229	1487	438	6530	519	284	2300	282	316	250	190	197	296	1411	889	78
SRCAP	235	158	97	74	74	134	175	27	330	276	55	151	280	224	104	59	189	81	107	109	261	259	167	152	159	110	510	452	229	26	200	165	109	204	100	236	290	127	27	283	201	99	67	102	89	80	158	149	48
PUM3	2030	1529	914	721	1259	2969	2732	761	2971	1536	1022	1258	2163	1425	851	799	2601	2331	1248	831	3922	3004	638	924	1522	1333	1053	4895	1721	1202	2731	3416	2664	2162	1047	2285	2676	2030	935	2139	991	1240	1007	671	287	861	2627	1707	842
CPB2	1	1	2	0	2	0	5	0	2	1	0	1	1	3	0	1	3	2	1	0	2	2	0	0	18	1	29	3	3	1	1	2	2	26	3	1	6	2	1	2	0	1	0	1	0	0	1	1	0
CHRNA3	205	125	12	119	44	29	41	1	18	423	12	14	67	354	19	6	94	34	35	21	5	74	257	13	378	381	494	8	10	42	416	82	12	49	83	69	65	40	8	25	235	31	15	21	2	31	25	391	2
KCNN2	41	161	57	22	6	7	44	8	4	32	30	14	5	37	49	2	21	57	20	3	16	12	43	11	31	31	48	1	13	15	21	36	17	10	22	14	41	15	9	26	15	8	6	9	26	48	40	32	17
CNOT4	954	891	584	593	748	1052	1064	210	1541	1578	433	525	1204	1074	348	323	1003	1103	467	373	1107	1022	1062	341	949	802	2455	1069	883	180	982	764	859	1285	576	1291	1294	771	213	1565	812	378	432	410	164	336	869	1163	463
PSEN1	4287	4877	3261	4852	2623	4653	4625	769	10195	13228	3225	1473	4217	6875	1784	1652	2796	3520	2068	2179	4081	5741	11898	1943	6650	4465	6301	3029	3888	2783	2958	3791	3558	6669	2571	2227	4551	5223	1942	4369	7173	2378	2248	1524	710	2017	5226	6452	1472
CPOX	1219	1683	1061	510	854	947	1412	454	980	1128	694	796	1134	765	415	483	1213	1488	488	663	1084	2819	846	514	1485	1285	1050	1533	1079	404	1149	1347	1522	1470	701	1039	1539	915	345	1604	643	611	539	518	142	480	2159	971	547
CLDND1	1597	2487	1807	1543	1109	1606	1612	678	1990	1760	1271	1446	1619	1472	660	1438	2193	1215	617	773	1716	3802	1672	428	1860	1515	5131	1502	1393	2228	1627	1802	1795	2234	1073	1194	2078	1257	664	1680	1636	618	509	1033	134	331	1825	1874	658
MOK	202	176	95	112	98	364	303	54	779	265	92	121	145	141	58	47	110	143	156	109	402	245	247	116	283	328	792	184	130	328	160	540	606	372	142	166	345	142	142	111	168	88	162	76	122	193	203	133	682
HSP90AA1	54119	39538	36272	21501	27333	95254	51896	12276	180692	44349	27938	14769	50473	43711	19493	25031	50582	38401	20597	32382	51592	54456	29116	12750	22123	28800	18687	40163	27098	38236	76174	105521	33526	63972	48581	28635	70332	95542	24057	56919	25822	31027	34849	11419	4136	21166	74291	61228	17500
RBL1	535	627	631	165	312	306	464	204	1876	630	210	604	1433	640	389	346	843	484	489	471	1564	1179	268	331	1121	435	1297	1413	1679	246	735	606	499	690	351	1055	835	1018	144	1662	330	330	458	468	44	228	1130	716	170
DLGAP4	4439	4032	2128	1157	2743	2241	2687	1059	6615	2636	1248	1833	9120	2211	1526	1732	3388	4356	2037	1193	4841	3826	2783	1711	1426	4427	3313	3966	5154	786	3900	4768	4181	5048	1715	4400	5356	3153	844	5899	1954	1231	1781	1682	1186	2805	5332	3633	939
IGSF9B	447	253	82	95	46	125	138	48	1900	155	22	72	70	341	15	23	18	142	271	304	30	618	785	59	457	332	906	138	76	7	241	260	47	505	250	646	325	340	37	525	227	40	104	52	34	107	904	512	27
CFHR2	0	0	0	0	0	0	0	0	0	0	0	0	0	0	0	0	0	1	0	0	0	0	0	0	0	0	5	0	0	0	0	0	0	12	0	0	1	0	1	0	0	0	0	0	0	0	0	0	0
CROCCP3	73	101	24	27	23	64	103	6	132	70	15	28	103	63	8	13	43	46	11	29	212	304	59	34	159	86	377	65	108	14	56	54	55	304	59	213	102	91	6	31	61	9	40	42	15	29	59	52	2
NDC80	418	824	409	375	276	597	749	165	1018	735	301	123	598	667	314	318	424	584	470	663	874	1239	228	92	1164	862	366	769	506	235	474	602	2057	1134	566	374	927	1033	482	778	267	404	284	176	86	162	1404	512	214
AP4E1	568	486	233	447	230	533	501	114	401	947	219	285	500	773	135	99	726	577	177	224	443	775	801	273	1240	593	1691	435	397	123	421	491	489	661	447	514	824	662	146	702	710	211	146	212	47	133	550	664	135
RSBN1	1289	1542	932	1371	762	1193	1513	430	1581	2968	866	982	1565	1799	546	431	1639	553	458	527	1127	1834	2058	254	2423	977	3825	1285	1041	674	810	706	935	1603	985	1382	1217	959	375	1077	1717	519	432	625	79	188	1394	891	481
MAGI3	1331	1501	970	1432	559	1209	1222	249	1244	4347	577	704	1196	2178	365	269	1276	889	300	458	1852	1440	2600	371	1778	593	1755	1125	1272	204	857	496	962	1460	538	1108	1056	1362	220	909	2576	572	438	452	213	208	1221	1138	442
CXCL2	6750	3926	525	236	188	543	565	117	2477	99	357	295	325	84	46	459	493	177	1249	411	1109	621	848	293	365	397	4521	885	674	354	443	784	746	193	1032	2016	974	71	590	1641	114	368	403	216	165	814	1054	638	483
AFP	5	2	0	0	7	2	8	1	18	1	4	3	3	1	0	2	8	40	2	0	0	1	12	3	1	0	0	18	29	3	1	1	1	17	1	4	3	2	27	15	0	1	1	1	0	2	3	6	0
COL4A4	247	474	82	70	14	40	30	8	27	207	27	34	170	350	7	52	49	8	12	17	83	286	54	24	1354	718	1498	371	62	13	349	17	30	36	205	16	225	24	5	39	193	51	57	55	11	2	45	176	15
TCF7	3269	1385	659	422	1399	3232	2444	1148	4697	845	892	1252	4602	1715	767	732	1819	2319	753	41	2463	808	1348	1578	556	947	1186	3171	3400	222	2236	3167	1016	4027	1630	5692	1514	2199	591	5662	515	1022	1153	1926	589	1063	1228	2510	1029
OSTM1	915	608	507	1164	498	859	809	347	532	2013	557	439	1294	1178	331	730	1764	655	300	365	1000	696	1377	423	1682	1242	2381	919	1037	1165	1158	836	495	873	849	1118	2730	787	256	1026	1303	256	387	382	24	151	740	1444	357
CDH7	33	16	0	2	5	14	70	3	0	1	22	5	0	12	2	3	0	30	0	0	237	53	2	3	38	22	67	0	7	0	7	2	2	28	2	0	4	109	6	4	4	3	1	1	19	1	2	3	16
IMPG2	10	15	0	10	5	13	5	1	2	11	5	26	14	11	0	2	23	7	2	4	3	68	15	0	58	21	84	6	11	8	31	4	7	19	14	6	19	7	3	15	6	4	2	2	0	0	13	16	5
PCNP	4652	3771	2936	4178	2701	5449	4815	2318	4905	5211	3992	3754	5221	4080	2399	2908	6147	3773	1640	2315	5233	5398	5179	691	5470	3489	6600	5155	3247	4804	4879	4505	3338	5251	2491	4350	5052	5430	1743	4908	3565	1567	1634	2087	103	491	4871	4522	1977
EXD2	1304	1331	912	1001	1139	1193	1457	147	3314	2229	743	551	1108	1295	307	332	730	873	757	512	813	2380	951	285	1434	1341	1166	914	824	717	911	1212	871	2094	959	704	1245	980	496	1080	1427	577	610	342	182	777	1163	1471	534
ARG2	266	139	79	21	140	111	399	111	1014	148	61	95	158	39	83	77	236	126	91	234	76	135	2105	99	397	286	136	76	195	301	86	92	60	122	92	55	241	335	147	97	43	467	25	40	28	75	134	95	57
MEF2C	931	213	193	581	155	369	888	80	2740	2028	180	240	463	2188	122	198	533	84	166	82	179	449	799	147	1507	820	4439	190	308	250	848	266	160	73	495	157	1422	335	72	322	1091	385	226	183	17	63	193	1004	129
PTPRC	2564	2305	650	1843	418	790	527	124	292	3347	662	835	816	8649	258	183	3018	193	296	1251	249	2423	1572	329	7398	3493	12253	323	499	1113	3054	416	195	180	2775	253	6601	650	248	883	2264	520	1260	838	64	121	524	2498	687
CACNA1S	33	2	1	2	1	2	20	0	5	1	2	1	3	2	0	0	12	0	1	0	8	1	4	5	3	5	19	3	3	0	3	2	1	8	0	3	4	3	1	0	2	1	0	3	2	2	0	3	2
PKP1	104	800	24	73	122	341	517	165	281	35	128	314	412	99	35	48	968	494	180	4	65	1244	145	461	36	36	33	1797	1324	17	459	160	801	949	222	379	13261	215	83	519	60	30	336	127	12	157	528	383	68
UBA5	1446	1530	996	1069	1066	1584	2271	619	1795	2159	1110	1205	2157	1477	590	635	1592	1534	844	769	1683	2169	2408	714	2514	1789	3266	1690	1331	626	1671	1679	1491	2353	1127	1373	1922	2113	632	2540	1466	789	652	932	166	467	1788	1561	869
STK17B	1909	1603	1255	2501	1020	1540	1197	481	680	6124	1344	1254	1072	3719	671	1491	1372	975	698	1107	1273	1780	12049	416	5844	2066	11149	1228	1172	2023	1934	877	1640	1563	1133	834	2991	1311	618	1023	3339	535	888	925	75	258	2413	2054	953
CDC14B	1219	1463	362	1058	888	1217	339	138	2034	2584	737	1018	1078	1223	428	313	851	908	364	519	1081	1517	2652	612	1854	1228	2548	1338	1215	439	1697	941	1041	1858	470	894	1219	1024	353	1327	1284	913	249	529	135	240	1382	990	465
ZNF510	356	422	165	296	218	697	488	57	673	595	230	275	377	450	99	149	430	221	187	149	551	390	434	138	977	410	1103	335	340	230	501	335	449	727	188	583	451	344	124	402	429	146	204	146	51	89	325	321	130
LRP2	3	0	0	1	4	1	3	2	3	2	1	1	1	0	0	0	5	1	0	0	23	10	2	2	15	2	63	16	1	1	23	3	4	37	30	0	10	2	2	1	0	0	1	0	0	0	0	83	0
ZNF506	568	747	266	605	735	740	941	182	1283	1154	312	618	764	874	189	252	471	464	442	139	655	1028	777	202	628	223	2685	764	807	547	933	742	809	877	574	821	465	596	83	525	847	53	230	427	74	200	396	473	129
JMJD4	146	220	330	154	237	318	266	112	716	251	176	183	265	195	108	236	256	251	720	153	342	300	317	272	188	195	84	223	276	190	199	241	451	369	256	347	235	187	222	259	179	208	178	164	137	364	218	186	153
DUSP12	575	542	318	438	261	548	743	196	1013	647	412	394	581	551	154	427	635	536	419	308	1066	1161	636	490	565	590	211	682	506	682	597	628	917	718	421	1195	654	517	454	793	480	404	199	275	109	253	869	585	177
AACS	3629	3829	1180	1797	2262	2530	3490	277	3463	3113	1346	1021	2152	2900	904	1065	2377	3883	1417	750	4808	2712	2220	1950	2457	2857	1231	2948	2776	614	1550	1478	2557	3601	1218	2353	4077	2186	1326	2011	2681	2267	1211	1164	647	3148	2777	2022	1406
DELE1	3167	2940	1231	1854	1911	1702	4913	977	5154	6633	1907	1563	4568	4367	672	1535	2664	2576	1026	1216	4446	4502	3220	1426	1500	2055	1826	2766	3059	1334	2434	2149	2074	5807	1934	4210	2660	1757	1137	3224	4461	1868	1199	1078	921	1449	2320	2642	1447
SLC13A1	0	0	0	10	0	0	5	4	0	12	0	0	0	7	0	0	0	3	0	0	0	0	5375	0	0	0	7	0	0	0	0	2	0	8	0	0	0	0	0	2	25	8	0	0	2	0	0	25	0
CADPS2	1880	1700	1272	760	1377	1489	1784	204	526	1319	835	628	610	1106	455	451	1158	1451	409	730	406	2534	1246	574	3512	1995	2220	1024	1186	288	1463	438	1145	1826	1419	928	2450	1323	268	2184	946	677	729	432	226	765	1171	818	1020
PCDHB4	123	11	115	66	7	42	39	10	24	114	8	173	80	113	3	2	64	11	15	8	18	12	95	22	105	92	118	20	21	18	115	30	5	7	210	36	196	35	10	49	64	13	11	26	5	7	17	113	2
PCDHA6	2	0	2	2	2	1	2	0	7	12	0	2	0	3	0	0	9	0	0	0	6	4	7	0	8	3	6	0	0	0	40	3	0	1	14	4	13	0	1	4	8	0	2	0	0	2	0	6	0
PCDHGA2	70	10	5	7	23	28	55	1	39	37	4	5	32	62	8	6	27	11	5	10	57	16	34	4	98	85	174	19	18	14	60	62	51	3	37	19	84	26	0	37	22	21	1	5	1	3	15	43	6
HSPB11	332	514	535	586	237	523	745	182	1335	803	224	370	954	604	170	441	632	500	167	301	968	893	651	102	558	656	754	836	485	525	567	603	336	961	444	725	910	674	284	329	546	187	388	282	28	189	612	418	191
PHLPP1	1147	1264	711	1025	888	764	1895	177	2474	2862	458	319	1156	2042	346	125	628	1207	327	818	962	1855	2001	636	925	706	667	797	983	117	868	923	616	2112	598	1350	1198	1095	415	1284	1639	1204	214	360	421	521	1467	912	456
ATP8B1	4381	11278	4893	16544	5991	5807	14875	1218	10445	40254	6900	2935	6888	20831	2109	1675	5192	9742	2130	4721	7352	21166	9597	3148	10888	5282	5085	5480	7398	1913	5878	4765	3221	17343	3420	10092	4215	5666	3977	7669	20912	8247	1234	4152	1785	1538	11684	9778	4295
IL12RB2	94	54	11	51	16	25	5	5	12	110	10	43	45	57	9	6	54	28	15	24	10	189	26	11	151	95	230	19	32	17	58	29	81	73	110	21	320	14	12	40	45	35	42	22	4	18	35	82	8
SMARCD3	349	85	121	247	150	218	145	66	169	385	71	115	283	270	68	155	160	147	122	114	310	872	425	102	611	844	273	130	219	310	311	170	144	217	256	305	545	149	102	220	351	91	161	133	81	191	111	349	47
WDR70	1105	1263	372	970	625	1241	1560	441	1917	1797	795	602	1420	1192	689	560	1144	638	692	432	1373	1279	1178	569	1280	949	1087	1295	1529	1042	1150	1065	1549	1367	748	1130	1356	844	778	1236	1045	577	599	467	202	541	935	1098	516
FYB1	886	909	200	572	144	277	310	54	90	1306	219	305	244	1494	102	72	937	82	101	330	172	979	651	89	2182	1312	7402	129	202	266	1213	214	137	163	1227	74	3581	233	78	342	809	127	766	250	60	85	229	798	238
MPP4	1	1	0	0	0	2	0	0	2	0	0	0	2	0	0	0	2	0	4	3	2	4	1	2	7	6	10	0	2	2	2	3	1	1	0	2	8	0	0	1	0	0	0	0	0	0	5	4	0
STRADB	325	766	229	1295	673	558	810	156	1136	2438	354	467	633	1318	425	284	684	1064	313	344	1647	886	4214	368	415	195	495	857	919	308	518	769	611	857	287	648	712	961	135	830	1887	254	248	704	66	237	854	991	266
BZW1	5994	3711	3665	3423	2488	2657	5098	1224	5713	5855	2596	2104	4813	4531	1348	2691	7865	5492	1564	1808	3974	2508	5854	950	7788	5443	5801	6201	3972	4181	5084	7194	5025	7350	2793	4537	10703	6005	2234	5511	4464	1253	1769	2205	378	746	3959	5235	1965
PGR	87	9	6	55	14	12	31	2	19	177	27	19	39	104	7	6	19	18	15	7	21	31	235	6	257	111	954	12	12	21	166	12	6	7	85	13	85	27	15	17	92	6	12	10	10	1	12	135	4
C1QTNF3	881	87	35	229	57	260	202	34	264	279	51	110	362	221	99	36	139	32	84	17	81	491	559	34	632	514	2170	108	167	143	343	52	84	133	238	73	714	71	59	175	187	32	63	50	19	57	114	212	18
ME2	2948	3164	1659	2755	2613	1436	5291	761	2687	7990	1942	1166	2164	3905	1351	1111	2508	3143	846	2067	2715	4035	6519	965	2771	1555	3421	3936	2261	933	1943	2775	1050	3689	1968	3301	3771	1478	2771	2701	4119	2159	1052	879	533	679	3247	2647	1919
C5orf22	611	1179	776	894	652	935	1290	251	1805	1614	769	631	1621	1420	574	567	1203	1002	560	542	1448	1036	818	310	1013	843	1711	1281	1202	341	1509	1202	1410	1342	863	1088	1440	809	423	1292	1053	394	384	433	61	189	1172	1149	482
CCNT2	1369	1265	977	1344	699	1451	2174	355	2019	2519	537	1180	1311	1782	254	1023	1467	927	470	356	1974	1832	1467	497	2131	845	4481	1513	1030	877	1353	1430	1117	2802	884	2229	1662	1795	315	1572	2363	457	642	783	176	324	1424	1586	453
FAM135A	2771	886	1441	1704	1070	1156	3328	385	1377	2771	1185	1378	2831	2652	526	501	1297	1148	442	430	1046	1890	2415	389	3851	1058	3203	2503	1373	548	2343	1071	1424	3379	743	1728	1910	1370	806	2273	2407	471	357	631	73	327	3074	1653	813
COL19A1	6	2	1	30	1	5	1	2	6	86	3	6	9	89	0	1	2	1	2	0	0	0	32	4	6	1	38	2	4	1	11	0	0	2	6	1	3	9	3	2	28	2	1	3	1	0	0	39	4
EPB41L3	1399	345	204	2188	111	364	78	99	36	7301	168	987	585	3385	619	290	799	1689	109	331	149	2819	12237	334	2296	1554	4022	2117	530	154	989	193	80	205	876	76	3629	601	175	562	3692	2109	182	389	51	112	223	1555	825
COBLL1	1551	296	574	611	858	1412	1118	507	1919	1772	430	889	2221	1450	385	714	1624	1586	524	444	1478	1198	1513	752	777	516	2988	1337	1720	281	1322	979	444	666	427	2307	1348	1345	182	2245	1243	490	659	770	123	288	611	1767	466
DLG3	4966	4887	2057	3178	3172	4434	6114	1069	6707	7841	2192	2936	4502	4277	1607	883	4783	4616	1136	2044	4804	14065	5207	2441	3899	3558	1244	6835	7291	960	4050	6191	4220	6557	2626	2426	3144	3765	1930	6956	4336	2382	1599	1525	1194	4316	7341	5611	2833
KCNK2	42	23	0	54	3	6	0	0	1	52	2	0	7	45	1	1	17	1	2	5	0	45	101	0	51	48	50	2	16	2	57	2	1	1	14	2	200	9	3	2	23	3	3	18	0	0	1	40	2
SERTAD4	507	221	66	339	55	125	707	23	83	690	164	61	203	359	34	18	55	79	43	1	29	1542	360	29	378	407	1645	63	78	79	247	33	1162	717	357	70	257	101	18	114	235	21	32	69	26	18	367	298	39
TRAF5	1958	1608	597	556	975	3583	3764	772	2786	1446	1155	2301	2560	1490	413	1807	3584	1901	1379	222	5441	3365	557	1329	1645	1027	3448	3459	3207	896	2314	2613	3386	6124	1042	9315	2277	2475	672	3177	1142	904	1932	1669	219	893	1840	1903	515
MRPL22	1143	978	735	1044	782	1053	1252	721	2178	1331	1096	829	1425	1011	459	1692	1002	1039	467	750	1253	1303	1211	943	790	853	422	2415	1036	1819	963	2080	1132	1517	651	825	1002	694	1985	1195	789	1161	570	617	336	598	1212	1284	684
GEMIN5	958	1532	707	411	808	1425	1599	341	2609	1193	598	774	1853	991	495	437	1369	919	648	375	2305	1670	547	548	1604	1026	750	2398	1201	307	1972	1874	1328	1753	1122	2370	1738	1320	403	2611	773	596	741	552	171	560	1875	1467	466
OPRK1	2	0	6	0	3	0	1	0	1	0	0	0	0	0	0	1	2	0	0	0	0	3	8	0	56	19	28	0	0	1	1	1	21	0	0	0	0	0	0	0	0	0	0	2	0	2	1	1	0
NFE2L1	12523	8343	9164	9299	4028	6660	13758	1148	19155	21832	3111	2923	16690	16205	1142	2080	13684	8218	2190	3161	10001	11822	23246	5734	10182	15678	3795	10141	15875	1388	11336	6741	6852	10970	7895	13725	18443	9009	1871	9837	13034	4355	3748	3260	2633	3268	11576	10695	2517
SEMA5B	86	28	30	47	47	63	33	25	70	47	10	28	139	46	10	18	35	15	52	28	75	111	20	38	105	143	118	52	57	20	127	66	17	31	139	51	160	55	2	53	95	21	20	42	29	35	22	69	11
GSK3B	4057	2807	2410	1507	1898	3332	4659	1046	4333	4416	1819	2198	4510	2849	1194	1322	2941	2781	1405	1029	2974	3460	4653	1806	3950	2334	10110	2793	3461	960	3974	2650	2136	4514	1729	3624	3551	3696	1016	4127	2406	1389	1364	1564	517	1122	3593	3123	1271
ITGB5	5815	4110	2828	3370	3317	7727	6007	1649	8802	7990	2832	1692	11367	4873	2517	1191	6676	4694	3567	2324	5745	6812	5290	3868	12586	16286	4734	3631	5743	2171	7023	4180	3292	9518	6550	6787	13500	7186	1923	7435	4644	1832	1827	3352	1339	2601	6527	5896	1737
ERC1	3244	2084	747	821	1418	3491	1782	247	1728	2999	569	709	2050	2370	374	624	1723	1628	650	776	2309	1859	2119	856	3326	2593	3600	1955	2867	186	2609	1200	1197	2146	1298	2500	5192	4736	260	2743	1978	552	986	579	372	1004	1878	2386	730
XPO1	6552	5743	4718	3122	4311	6736	7124	1581	8522	6026	3464	4216	5859	5830	2459	4574	7127	5007	2628	3321	12074	9675	3434	2018	10227	4793	13994	8760	5758	2440	7976	7132	6474	8671	4573	10254	8625	10964	2404	9326	4668	2382	3730	3051	459	1586	7368	6136	2603
LINC01587	1	0	0	1	0	0	0	0	0	1	1	0	0	0	0	1	0	0	0	0	3	0	0	0	4	0	58	0	0	0	1	0	0	1	0	1	2	1	0	0	1	0	0	0	0	0	0	0	0
RNF13	1912	1602	1809	2169	1091	1910	2047	908	2495	3306	1589	1401	2723	2006	779	1238	3416	1716	959	854	1690	2311	3182	718	3214	2030	4145	1321	1728	3747	1867	2302	1366	2056	1391	2067	3094	1613	971	1854	2066	934	809	1309	113	391	1715	1881	714
TRPM3	26	8	1	5	5	18	4	54	0	21	2	0	77	13	0	1	8	0	1	1	3	3	18	25	35	7	24	0	2	9	9	12	1	8	8	1	12	6	2	5	10	4	0	0	3	4	4	22	0
PALB2	621	886	746	387	393	831	849	181	1407	621	319	403	914	513	463	328	913	827	530	455	1552	1171	794	355	807	522	586	1822	1097	400	780	703	729	1053	482	956	971	962	264	1430	437	316	393	442	107	256	819	553	286
DOP1A	1149	593	572	489	441	763	1022	165	954	1621	417	594	1463	1218	287	256	844	448	195	277	1243	911	1592	314	2138	550	1771	1010	850	198	1049	452	1267	1682	513	1243	1103	1139	86	1279	1304	288	488	357	105	273	596	836	263
LYRM2	1282	1675	1043	1895	731	1551	1748	374	2580	2354	867	819	1646	2034	387	678	1723	1082	453	1139	1907	2230	1625	445	1784	1444	1493	1896	1139	2144	1493	1729	1367	2202	1168	1167	1696	1763	817	1179	1605	763	483	515	127	304	1278	1479	451
BCKDHB	1010	1583	851	1589	966	749	2174	361	993	2728	863	1157	1399	1632	427	548	1331	1561	593	761	1113	4554	1294	575	2342	1430	2415	2923	1946	1234	632	746	3417	2270	892	1591	842	1014	379	1182	1639	608	426	954	172	354	1918	1134	1065
KAT6A	3704	2439	1479	1275	985	2811	2060	284	2013	4362	795	1253	3265	4026	470	567	1849	2100	1434	826	3299	2980	3204	1487	7432	2792	8962	3387	1851	257	3990	1940	2041	2537	1599	3457	4567	1628	525	4060	2584	1107	3668	971	332	1139	2290	3133	600
TUT7	1742	1606	997	953	753	2349	2003	343	1584	2587	881	880	1835	2220	555	438	2278	1671	585	503	2998	2004	1843	616	3546	1518	4215	1717	1506	372	1760	1226	2090	2642	1048	2072	2896	1789	407	1513	1704	463	958	536	251	318	1653	2060	633
ULK2	694	714	60	381	346	263	873	97	522	872	230	311	649	591	113	147	387	379	146	252	148	1153	516	174	794	635	1076	321	649	258	584	296	304	1194	651	357	678	376	204	635	642	306	252	135	63	262	509	671	274
GRHL2	2399	3415	1997	1513	1197	4481	4150	719	8330	3180	1208	1208	2618	2276	683	899	3017	1983	1814	933	4048	4408	1037	1134	2113	1526	536	2891	4304	989	3835	1730	2418	2802	1686	3533	1684	4040	646	3786	2145	1257	1622	1202	410	1440	2872	2139	788
TNPO1	7253	6378	3213	3056	3216	4853	7207	1421	5038	6506	2478	2923	7059	5849	1664	2854	5984	5161	1442	2757	6756	7925	5665	1802	11588	4344	14880	6222	4375	2107	5800	5879	5335	7417	3792	7053	7176	4872	2018	6058	4080	2064	2045	1897	338	1045	8511	6320	2455
PLOD1	7890	5411	2487	2339	3498	4839	4916	787	12234	4487	1359	1094	10492	3629	1787	1409	8139	4553	2398	4105	9355	10707	11969	2406	13113	20325	1719	5489	4227	1197	6591	7793	5910	6613	6494	4104	14826	4376	1522	7211	2886	3899	1747	2376	2240	4467	17303	3944	1508
P2RX5	55	33	9	38	5	44	12	12	57	87	36	26	27	613	27	10	57	142	102	16	96	108	26	11	43	77	90	248	42	38	35	23	0	9	61	72	98	25	13	117	81	31	60	11	13	20	18	159	27
ITGAE	510	910	168	717	474	451	617	117	640	1351	379	409	458	733	239	764	507	523	230	416	711	1390	1215	225	903	986	249	1102	710	795	590	786	579	767	802	623	1529	634	636	786	752	403	477	263	88	352	863	731	210
DIS3	1782	2185	1175	1096	1540	2373	2506	883	2622	2480	1355	1453	4277	1939	1071	2125	4829	2499	1342	1403	2295	1869	1981	1371	4432	2121	3429	3602	3833	1246	2726	2280	2286	2594	1767	4297	3016	3362	725	3489	1518	725	1764	1082	162	439	2803	2363	860
PIBF1	671	679	456	544	572	718	1347	404	1149	871	524	446	1844	654	362	894	1314	673	475	302	613	1182	616	316	1973	869	1176	1279	1641	801	1001	720	1035	1279	631	1833	871	1144	355	1007	558	203	573	454	31	97	750	775	403
TDRD3	742	1132	446	809	735	943	1092	266	937	1517	559	477	1357	878	444	372	1332	686	351	336	1063	1457	946	453	1703	1010	2409	1237	1334	746	1159	1009	1112	1426	673	1123	839	1250	334	933	964	437	598	338	126	243	1164	1199	380
AC000061.1	11	3	3	2	7	10	9	1	15	6	3	5	27	6	0	7	5	8	3	0	34	2	1	2	0	0	0	18	10	13	4	10	0	15	6	14	2	4	16	21	4	4	1	1	0	1	7	5	1
NUFIP1	437	402	288	174	455	682	604	271	984	386	272	330	1108	293	248	423	595	476	532	174	753	519	261	379	169	219	248	1122	1026	311	741	906	459	726	343	1031	458	957	198	1001	225	197	430	228	45	146	341	591	166
PDS5B	1889	1286	939	977	1207	1725	1625	474	1457	2203	759	806	2777	1902	863	1213	2204	1266	871	528	2967	2594	1992	974	3747	1690	4989	1944	2298	459	2410	1279	1207	1653	1130	2590	2744	3066	415	2094	1305	674	1157	679	125	299	1988	1960	456
OXCT1	2448	1692	732	969	100	508	1386	218	913	1590	957	543	823	1572	647	865	460	799	432	1557	751	4312	1659	178	2571	1601	1556	140	453	622	1249	184	910	1566	1617	156	1193	1271	1049	208	986	392	566	289	155	472	2711	756	457
RRAGB	390	318	230	350	382	626	541	149	614	463	296	384	364	373	68	106	738	369	207	122	520	488	575	212	507	400	495	554	807	529	490	372	293	693	337	250	398	412	183	777	440	110	231	403	28	339	176	473	463
EPYC	50	46	5	0	20	109	32	2	1	1	0	0	147	4	18	2	37	0	14	1	0	133	1	1	4132	5043	5220	2	0	243	495	5	0	0	112	6	2241	8	1	34	3	6	29	1	0	18	1	12	0
CYLD	1777	2161	822	1556	511	1049	997	232	1417	2824	658	793	1339	2832	495	235	1867	815	269	675	847	1540	2217	605	3971	2077	7574	2070	1298	511	1859	1048	761	1307	1562	959	4100	1225	411	1821	2224	436	1083	755	71	284	971	2022	478
SLC27A5	153	372	11	175	535	668	565	105	1338	272	140	119	199	93	100	95	308	603	503	211	655	1243	87	232	250	406	163	501	583	60	138	1209	390	85	371	35	64	116	494	422	100	248	271	96	91	803	385	150	302
ZNF324	391	370	144	234	206	369	395	60	583	666	105	148	432	415	114	86	336	390	255	173	502	860	490	289	423	408	196	555	428	51	340	341	425	501	342	339	381	671	122	394	533	194	164	148	193	253	375	464	131
ZNF671	118	31	40	129	16	52	42	6	37	176	16	25	58	265	11	16	68	8	11	22	34	125	179	12	220	136	225	17	44	60	78	36	18	29	101	18	163	47	11	25	158	21	49	42	23	19	36	87	29
ZNF416	128	240	147	190	151	282	170	60	308	256	113	88	147	154	52	64	257	88	134	11	185	240	210	75	284	170	78	102	135	154	176	130	196	267	128	140	139	255	38	150	155	86	96	70	37	132	155	140	97
ZNF586	461	392	234	476	216	493	538	111	603	655	189	233	378	401	109	227	279	249	192	200	488	340	583	231	708	259	1136	525	411	206	328	321	507	818	132	426	410	370	243	313	515	271	103	264	48	43	500	426	183
ZNF446	181	187	115	142	133	144	203	28	382	323	63	84	259	178	40	54	115	135	142	84	240	345	199	94	177	253	44	211	219	44	171	112	185	372	179	185	201	229	74	233	202	118	82	118	115	249	155	120	79
ZNF264	1150	1459	90	908	46	1016	1094	152	328	2285	365	363	533	1036	282	35	217	512	240	305	787	1192	1198	74	3651	1042	7625	604	1206	104	1216	774	982	175	716	1493	1600	172	278	468	1027	175	149	446	165	24	1002	527	318
RPS5	35373	49676	16329	39611	61385	48171	38216	23990	53697	46021	28186	22527	39027	29249	24233	84340	39349	37984	38584	42985	29292	38045	21289	28704	20516	31193	2207	27470	31681	64483	38245	36408	37105	41258	28273	48510	35599	37082	44792	36165	27277	50171	15955	21072	9892	57691	36729	21979	33856
FAT1	27450	25770	15681	5873	10711	14892	14597	2675	23963	26277	7325	13816	20746	16469	2711	6148	17862	17952	7431	7898	7613	20110	33552	12993	47637	13208	19054	27384	22995	1914	20920	12500	7302	24268	7982	22819	20706	26504	4585	60401	13607	7033	19978	8208	7319	8347	25153	38910	6565
YTHDC1	3850	3562	1849	1918	1483	3219	4803	666	5740	4644	1302	1859	3088	3985	778	843	3800	2515	1088	1097	3648	4671	3708	1129	3351	3410	3804	3089	3383	815	4159	2583	3261	4878	2458	3966	4257	3370	746	3642	2907	1298	1624	1051	489	1219	4095	3281	1082
CHMP2B	3516	2184	3155	4496	2026	4115	3020	1345	3282	7282	3808	1697	4397	4282	1512	1817	4482	4497	1526	1215	2584	2412	6670	1083	3578	3252	6150	3229	3232	3116	3212	3553	2106	4621	1444	2288	3267	3989	2445	2759	4571	1375	1212	1857	253	636	5117	4148	1837
SMAP2	3479	1808	968	1455	1017	1539	1352	240	1495	3331	854	1105	2113	4049	645	890	2119	1822	1054	1237	1398	2835	2421	738	2173	2911	3089	1597	1951	714	2847	2144	1367	1570	1553	1606	5129	1475	751	1153	2664	1485	1379	808	487	943	2084	2189	808
PPIE	1760	1859	1312	1741	1163	2223	2532	401	4826	2597	863	1503	2835	2025	711	1352	1898	1541	1431	1080	2933	2799	2457	982	1506	2230	992	3101	2466	1554	1967	1982	1720	2534	2212	2260	1839	2093	2018	1920	1575	1466	902	1169	443	1318	1155	1421	770
ZMPSTE24	2952	2783	1996	2682	2012	3615	4150	752	3967	3188	1415	2584	5222	4000	1421	2589	4323	3665	1391	1523	3030	2186	4303	859	3733	2365	4123	3911	3667	2500	3844	3122	2892	3204	2051	3353	4470	1721	1359	3862	3202	1151	1329	1258	131	629	3515	3213	1806
STARD7	6822	9145	5194	6097	4552	7648	8795	1699	11077	12732	5037	3885	7263	9037	3433	4223	8620	5993	4550	4124	11819	11733	8401	4269	7046	6895	7297	9008	8709	4284	8668	9300	4909	7910	5677	9941	8379	9961	3085	9821	7039	4776	4109	4377	1065	2892	10243	8346	2770
NOA1	1849	2714	1264	1471	1543	1962	2196	435	2901	2849	1237	1441	957	1499	680	1058	1586	1402	1291	1351	1991	2042	1724	888	1494	1436	524	1386	1570	920	1468	1362	2077	2761	1207	2935	1178	1417	845	2680	1692	1711	730	854	628	937	1568	1234	990
REST	1889	1984	1480	992	1058	1559	1949	432	2141	2506	896	1219	1364	1605	564	534	2109	1380	568	594	1641	2127	1629	342	6899	2011	9499	1867	1513	515	1831	1141	1463	2462	1262	1872	2410	1678	452	2462	1370	406	807	635	60	313	1448	1619	730
HAL	18	23	9	15	7	12	19	4	20	36	3	12	71	29	0	9	22	18	8	8	173	77	38	10	89	18	286	15	31	6	13	19	19	65	8	8	67	33	31	14	33	2	9	7	0	12	12	17	7
SSH1	2966	2695	709	1093	1211	2158	2135	344	1950	3634	634	879	3327	2812	596	335	2603	1627	721	786	2742	3325	2126	777	4027	3756	5925	1558	1923	272	2786	1632	945	1743	2165	3173	8065	2003	395	2919	2550	821	956	783	258	1065	1823	2353	747
GSTP1	28609	25647	889	11440	21701	37966	30927	9630	112973	16796	19452	9540	19848	12379	11514	24728	33274	36981	24140	22634	39516	35119	13705	30148	16729	28875	2288	40054	27357	15876	21616	34899	34798	28392	10060	26388	27758	26730	13420	12060	9272	5896	15163	12441	10686	25094	34004	26186	12168
APLP2	31524	14120	14683	21257	18529	19476	24288	3670	57303	62082	14543	10188	29643	32342	7594	9031	34097	31378	9334	12050	22173	29936	49267	11051	19898	24504	12905	37524	27035	9209	20551	17346	9989	19518	13831	19503	47469	21639	3570	13704	32090	9092	9402	7786	4873	8735	24381	27226	8386
FAM234B	223	53	103	42	66	77	162	6	183	183	41	36	83	186	20	31	203	136	14	34	65	203	468	37	231	159	343	35	116	28	151	217	41	135	136	100	585	221	20	274	135	26	148	31	8	58	123	181	52
SLCO1A2	39	12	0	1	4	0	41	2	1	1	4	31	1	4	2	1	10	5	0	0	159	215	1	2	5	0	48	4	1	0	24	0	24	1	64	0	2	3	0	33	0	0	0	13	0	3	2	29	10
WBP11	7681	4920	3031	2635	3219	2558	5153	1116	6996	5629	1941	2121	4970	4997	1477	1825	5065	3897	2361	2602	5658	7047	4251	1744	1989	3751	2467	7044	4893	1532	4036	5899	3079	4436	3406	2438	6743	4556	1933	7233	3437	2407	1537	1675	896	2181	5137	4350	2119
EIF3I	11450	10673	6086	6706	7653	11693	13177	1920	29462	9956	4361	4407	16679	7873	3745	11150	13372	12804	6565	6722	12999	12684	8513	5331	8382	10648	1472	14090	10353	8984	11052	16223	15056	16499	8502	11144	11138	10239	10822	10597	6030	7491	4880	4588	3352	8357	14908	7584	3749
NKAIN1	10	8	2	8	6	3	7	0	37	9	2	4	3	11	2	1	9	6	2	0	4	12	14	0	6	24	1	6	4	5	12	21	1	3	9	1	12	17	4	3	3	1	2	1	4	19	2	13	0
COL16A1	4464	7725	890	520	733	1225	1468	188	909	1267	278	358	2727	1290	270	111	1627	845	787	158	760	2094	1469	603	8947	12086	4052	692	1299	242	3987	1329	7739	2039	5769	1811	15617	1511	439	2161	1243	302	683	357	214	1551	1231	2025	702
TXLNA	4492	4881	3036	1930	2002	3462	4638	572	6429	4386	1324	1982	5209	3919	1031	1396	4101	3289	2232	2315	4318	6937	2879	1222	4113	3666	3930	3625	3217	791	3749	3140	3591	6132	3605	4376	5880	3345	1495	3459	3186	2000	2424	1702	861	2893	6819	2895	1480
APOB	5	1	14	33	7	2	1	0	2	15	0	1	10	16	103	7	3	447	4	1	0	2	442990	0	2	3	77	1	0	1	11	1	4	124	9	0	60	0	130	2	29	2	0	0	0	0	2	16	4
NCOA1	2726	2071	1318	2091	972	1529	1622	189	2316	3946	650	792	1869	3964	384	440	1476	1321	283	731	1046	2621	5316	733	3032	1819	4918	1819	1908	310	2540	1214	1557	2161	1313	3398	3011	2161	365	836	3434	498	914	960	413	574	2076	2512	488
AGBL5	982	900	786	1035	659	1609	1646	282	2046	1865	711	613	1765	1071	436	687	1413	570	583	819	1162	1467	1088	727	1140	1223	624	1633	1310	1039	1146	1430	1173	1732	1049	3734	957	981	587	987	1177	852	733	1069	346	523	812	783	421
EFR3B	247	34	18	63	112	117	284	15	89	193	43	70	111	224	7	25	65	29	22	126	197	142	151	102	255	200	277	172	33	9	83	156	24	305	34	183	107	93	82	49	193	29	17	19	12	45	53	146	103
KIF3C	1197	265	217	138	347	562	497	70	944	331	110	181	261	315	107	41	591	204	246	56	514	473	459	181	713	1227	710	431	701	182	612	601	204	376	492	2080	1329	474	53	340	186	289	125	345	45	222	214	629	76
RAB10	9990	6351	5450	7004	6699	7007	9077	2976	9301	13828	6609	5253	9160	8968	3132	5796	12079	10635	3648	3542	9840	7084	8519	3187	7999	6064	10337	10790	6474	3705	9428	16542	6366	14045	4460	11226	16274	9454	3692	11852	8502	4047	3580	4166	764	1879	8962	10351	4893
GCKR	11	10	3	2	6	4	6	0	2	0	11	1	2	2	2	0	11	15	7	1	2	4	6	5	24	24	19	4	1	1	9	10	4	20	7	9	39	0	9	7	6	4	2	3	4	9	5	4	2
HADHA	13130	10178	4410	13184	6375	9365	12885	2245	12818	35206	6822	4409	8579	16927	4406	6253	10582	10593	4631	7239	12802	15311	44784	6022	7389	9390	2990	15120	8575	5996	11825	15778	8906	14836	7531	16413	11553	9640	6502	9055	15768	7924	5028	5583	3726	6503	7772	12863	3784
MAPRE3	585	69	224	718	974	354	1615	159	732	1671	571	276	895	875	215	263	2180	1333	461	48	1869	395	339	590	251	399	233	2309	823	306	563	826	181	1725	158	1823	580	731	592	885	1149	697	179	376	337	455	227	1061	408
CAD	5437	4295	1774	850	1673	3971	5300	687	8234	2871	1029	1656	4805	2969	1343	948	3075	2822	3475	3465	8128	7015	1297	3083	3047	3412	1046	5356	4045	397	4377	4194	4074	6020	3382	10790	5739	5863	1509	7280	1943	2658	2059	2003	1542	4677	4092	3380	1098
CD59	7741	3913	3877	6508	4360	5096	5984	1531	9300	10698	5209	2736	7282	5741	1900	3628	7038	6900	2626	2413	5438	5562	6103	3227	9725	8089	11990	6312	7664	8859	6891	7522	2447	9872	3898	4410	12514	3130	2718	5469	5926	3040	2541	3804	750	2028	10733	9761	2626
CD82	2648	3797	1210	1199	938	1548	1245	321	1249	1498	760	701	3213	3053	1298	551	2808	4755	658	2342	3460	1741	14197	2339	4175	7954	1101	2075	1402	264	2597	1732	1754	2779	1633	2625	9051	1880	836	2648	1057	1233	1261	802	1112	1088	4356	4090	721
BCORL1	1025	1125	244	476	453	754	894	109	1129	948	189	438	1228	912	231	97	1074	575	340	289	1762	1680	730	384	351	933	783	1674	1212	53	1091	904	466	813	849	1954	1298	1455	62	1859	707	228	324	311	223	336	422	1058	359
ATRX	3789	2611	1244	1095	1706	3224	3529	599	2539	2667	1042	2491	3030	2893	663	473	3367	2353	549	602	1847	2527	2146	691	7726	2551	13278	3451	3275	513	3579	2688	1739	3158	1818	2578	3386	2406	326	5322	1848	420	1229	1011	127	743	2487	3964	1376
AK6	564	504	374	422	316	521	727	232	893	735	363	423	737	476	229	395	615	650	146	275	1064	875	539	222	512	452	412	1071	563	345	478	963	676	475	269	380	556	525	344	677	429	210	314	195	52	139	903	695	291
FCN1	583	97	31	76	28	67	25	15	15	119	9	14	81	111	7	31	262	5	45	98	27	333	169	115	969	1127	774	8	25	192	233	36	6	5	143	21	1187	23	13	28	154	274	55	62	4	45	25	148	28
MYNN	503	523	361	518	428	715	652	402	689	776	424	466	752	582	249	648	594	449	298	257	530	820	718	197	860	508	1093	1339	427	754	543	587	463	862	371	464	565	546	501	776	620	311	206	353	32	138	552	526	229
MECOM	5120	4754	1068	2675	1686	2409	5220	975	2709	5624	3115	2882	3272	4026	798	1758	4341	3234	2001	572	3198	5502	1498	1385	4224	2093	3732	4808	3862	708	4125	2915	3029	7087	3049	3689	1995	2683	2684	5498	4113	1556	675	1766	588	1146	2537	4188	1913
SCAMP1	2375	2872	1248	2008	1558	1887	3498	810	2344	2878	1761	1909	3248	2234	1068	884	3462	2326	585	953	2627	2637	2456	516	5475	2555	5982	3225	2123	2198	2581	1976	2725	3857	1539	2555	2369	1419	516	2415	1830	679	846	1086	76	340	2683	2743	1241
PREP	9431	8132	4567	3603	5331	4323	8450	1655	8625	7653	4621	4070	6970	5001	2514	2149	6824	4215	2989	2866	7582	10332	3815	2505	4058	3743	1800	7965	5431	1751	5847	6746	4538	10045	4295	3389	3579	7206	4817	8957	4500	5875	1809	2407	1515	3519	5630	4562	2774
HACE1	368	458	266	172	193	275	231	26	238	456	123	153	399	340	54	126	360	131	142	277	251	594	463	103	951	389	1491	283	274	223	415	177	257	595	271	222	606	235	79	399	300	109	129	101	18	79	523	301	142
SEH1L	1704	1758	1205	1010	1444	1209	2624	700	2310	2049	1189	1018	1595	1526	1180	1014	1516	1823	1221	1945	2266	3242	1310	875	2017	1526	2599	1972	1371	889	1182	2257	2821	2791	1460	1178	1656	1378	1665	2250	1283	1823	674	598	180	658	3010	1459	1067
WDR47	499	462	317	271	322	460	401	81	337	718	181	289	585	476	135	119	669	314	156	204	407	744	530	133	882	578	1071	431	363	196	478	241	254	486	321	431	1177	330	162	460	501	194	187	167	42	125	424	503	190
WDFY1	2261	2039	1761	1518	1381	1633	3197	531	2298	3554	1622	1413	2951	2149	749	630	2248	2194	775	995	2684	1684	1904	667	3968	1990	8150	4023	2461	1242	2659	2998	1942	3471	1199	2273	3905	2440	724	2981	2012	767	1054	1013	137	334	1834	2671	1080
OVGP1	216	246	66	128	204	333	514	101	435	150	97	384	601	145	73	221	390	318	75	24	406	673	123	143	142	147	107	250	287	368	140	163	164	569	95	1045	117	141	99	176	166	295	87	180	62	186	642	149	126
SLC25A24	4129	2207	2015	4968	1996	3260	4898	1101	1358	7608	2026	2862	3441	4332	1594	1010	2700	2779	972	1708	4008	4184	6246	637	5005	2557	5744	2468	2679	2572	2364	1277	2699	4614	1922	3260	2530	3147	1082	3492	4817	1153	973	1162	254	477	4405	3799	2075
MAP3K4	1389	1814	691	709	598	1096	1623	170	1616	1895	615	732	1184	1305	396	539	1032	764	548	777	1141	2378	1575	651	1955	1099	1851	1540	1248	295	1135	920	1135	1898	1164	1224	1716	1616	396	1874	1089	499	490	494	295	588	1593	1026	376
PILRA	297	305	64	150	66	124	37	22	49	251	30	52	171	100	62	33	834	20	80	387	104	580	134	76	575	953	376	55	66	234	278	145	95	121	366	47	1621	32	96	138	248	174	141	126	58	40	129	200	30
IGSF9	503	662	409	3636	557	1618	1012	199	1654	5973	304	323	908	2562	199	114	683	1247	343	235	5297	1429	5707	1244	201	480	145	563	1328	77	254	708	385	695	704	2808	1030	983	69	1895	3665	331	263	577	677	698	2054	1573	180
ABCB1	2323	135	234	3201	685	793	5802	300	6189	6629	2281	964	5123	6142	2331	119	2452	2694	110	16	629	1125	33331	306	425	271	280	381	4254	1135	2525	1355	34	2886	1468	1836	233	1004	97	473	6528	958	1909	344	878	1708	102	1210	308
ZNF213	554	1252	577	863	568	1131	585	307	2518	2123	366	411	1755	1127	385	389	788	730	890	493	1331	1244	2234	950	376	924	221	875	1927	144	967	1098	997	1438	598	1054	1065	886	309	1328	1052	575	441	682	783	793	823	596	310
AKR1B1	1238	1669	240	1246	305	598	255	168	279	2648	237	859	1198	1948	289	497	1229	124	502	745	279	1499	1656	487	2355	3438	791	840	2675	1082	1595	590	287	164	2816	464	4521	374	307	1947	1984	828	455	412	83	201	379	1026	263
CPNE3	3859	4793	4665	4378	3642	10167	7386	2550	14026	8131	4345	3571	6486	4821	2854	3406	8438	4674	3792	2992	5457	5298	6521	1935	6351	2876	8343	5580	7109	6107	5887	4152	5044	5542	2547	6780	6043	4681	2158	5604	4626	1916	4802	3166	284	1604	3844	4901	2638
RRN3	2305	2403	1310	1345	1405	2145	3058	586	6807	2620	1333	1406	2872	2360	909	751	2381	2302	905	709	4208	3637	1429	858	1994	1627	2141	7596	3297	967	2710	4023	1975	3222	1903	2422	2454	3250	676	4079	2324	921	931	932	187	537	2024	2307	1114
CTTN	9699	13174	5493	8075	5562	8820	11401	1862	22106	18096	5043	5127	14426	12270	4191	3389	11046	13517	5778	5243	16003	17050	11657	7675	11287	12201	6343	19315	17126	2930	11422	14860	12331	16627	7393	15968	14152	11590	3495	10693	12190	4607	5608	5758	6003	5854	16290	9494	3851
WNT11	234	45	164	123	146	214	1007	512	3685	194	79	81	77	181	94	297	65	10	424	1052	49	72	236	127	36	57	21	954	1117	407	2925	223	67	444	174	1516	90	2170	57	387	161	256	577	96	108	135	17	270	28
MTIF2	1623	2126	1090	1552	1112	1710	2860	465	3649	3525	1351	971	2221	2181	761	1070	2094	2319	890	1083	3470	3089	2055	886	1999	1577	1157	4204	1898	1082	2075	4528	2042	3237	1812	3367	1969	2976	986	2673	1997	1214	1075	1292	345	641	2460	2184	882
DDHD2	1287	1428	556	791	593	1135	995	188	1601	2067	739	846	1761	1400	407	490	645	1157	478	657	2564	2472	3347	250	2496	1539	4131	1292	872	672	1874	1329	848	1731	1168	1582	2166	604	263	1773	1355	451	413	558	95	396	1030	1513	381
TTC39A	1856	1600	1354	3943	1541	3496	3310	629	3498	3719	2462	1186	5406	5322	411	1465	2463	2542	1518	965	2460	2306	935	1155	2807	2892	720	3274	4216	1312	1683	647	3332	3855	975	3856	774	1149	1458	1448	4131	1089	2227	1683	713	1403	3045	1866	1372
EPS15	3038	3080	1893	2296	1465	2203	2845	767	2679	4668	1558	1581	2656	3797	892	1876	3157	1670	1028	1158	2964	3245	3092	662	6039	2877	8498	2018	2190	1236	3418	1573	2219	3299	2003	3547	4155	2376	877	2362	2990	1214	1244	1164	159	477	2804	2632	952
ORC1	992	941	422	274	328	1059	488	220	1039	680	158	384	612	613	305	422	714	248	481	919	806	1301	272	359	713	560	100	899	711	179	582	558	671	365	420	611	744	919	668	707	313	869	277	291	148	564	1263	226	210
MGST2	3254	2416	2097	3416	2293	3185	4230	814	8128	4097	1790	1403	4293	3247	965	3100	3576	4515	1287	1184	3082	2748	6088	723	1536	1882	602	4110	4140	3072	1965	3228	2974	4823	1564	2587	1791	1929	2318	2265	2693	1541	1844	1396	421	1283	4181	3206	1542
CHERP	2076	1973	894	788	1468	1891	1636	352	3300	2647	535	696	2630	2115	657	483	1933	1434	2413	1237	2144	3013	1587	1379	630	1408	317	2520	2547	239	1778	1422	1414	2542	1125	2669	2280	1482	469	3642	1447	1494	912	798	1133	1879	1180	1436	894
ATG16L1	1487	1883	1045	1576	1542	1137	2058	658	2543	2423	625	999	1912	1563	560	911	1779	2492	1028	745	2644	2598	2342	1336	1346	1212	1430	3183	2133	970	1623	2910	1801	3517	1224	4220	2401	1965	1332	2733	1999	1014	779	926	589	762	1949	3035	843
USP40	1356	1695	1812	1109	829	1245	1892	196	4833	1952	473	889	2187	1643	388	471	1804	1463	769	672	4703	2870	2423	846	2372	1889	2104	2736	2993	590	1817	1760	1731	2681	2038	3373	1937	2723	400	1845	1752	497	999	1099	624	954	1220	1402	461
POMGNT1	2691	1721	2008	1675	2073	2909	4493	884	5552	2559	898	1437	4677	2101	757	2553	3444	1370	1549	1438	2518	5005	2843	1370	2203	2610	1269	2186	2405	1014	2359	1638	2372	5321	3140	5483	2590	2179	2046	2191	2592	1418	1359	1561	588	1734	2631	1675	985
RAD54L	619	395	227	123	222	635	381	89	643	287	85	280	461	253	125	220	425	232	290	723	843	945	86	199	265	311	121	644	435	43	551	366	400	317	224	405	402	651	198	573	148	411	277	167	84	284	737	162	103
MAST2	2963	4204	1525	4653	2121	3645	4449	389	10420	14715	781	1405	5702	6285	891	749	2622	3641	1368	959	4934	8157	15201	2051	3042	3995	1698	2661	5883	474	3180	2927	3961	11340	2304	4501	3864	4283	694	3222	8565	1566	2232	1389	3690	3169	6180	4368	1004
DNAJA1	7643	6825	6271	3835	4294	11099	6372	2921	11238	6997	4253	3458	9202	6153	3628	4142	10173	8686	3003	5635	11184	8769	5175	3164	7351	7670	3527	7770	4969	6389	8942	8680	7695	8236	8863	6454	14281	6189	3938	9052	4879	4647	5316	3293	736	2191	13403	8900	2816
B4GALT1	9439	9275	4582	6510	4065	8032	7833	1593	10524	14500	3017	2158	9065	8478	2149	1766	8112	6190	2794	2420	5428	5074	5047	3132	7891	13461	16180	5701	8412	1797	8015	7222	4447	8094	3086	6009	19723	2902	1990	5509	8425	1637	2898	3108	713	2515	12366	9809	2433
CHMP5	2847	3382	2532	5371	1612	4951	4151	1283	5659	7228	2569	1524	4182	4670	1307	3340	5210	3899	1085	1479	3950	4369	7679	1285	4495	4569	2424	3137	3537	7993	3129	3133	3320	3968	2499	2515	4448	1946	3134	2090	4366	1987	1082	1811	207	601	3675	3809	1317
NFX1	2508	2486	1262	1366	1229	3012	2672	528	3280	3529	1115	1354	2845	2935	760	612	2760	2156	1073	825	2942	3868	2816	1144	3100	2613	2324	1525	2216	646	2398	1621	2524	3467	1585	3305	2505	1848	731	1914	2384	1496	944	983	445	964	2372	2162	758
AQP6	41	0	5	0	28	8	38	13	33	2	32	10	47	1	4	4	26	39	23	0	73	66	8	14	9	14	15	17	36	1	26	15	26	82	15	18	8	45	12	14	2	2	6	10	2	41	3	11	3
DIMT1	632	439	432	371	451	825	606	332	701	523	412	435	901	357	282	981	665	384	353	308	1096	672	325	414	444	394	349	839	561	483	802	613	454	382	382	843	760	418	416	916	369	349	307	268	29	245	508	632	296
IPO11	1271	967	1029	569	859	990	985	539	873	981	816	732	1265	841	587	617	1296	728	466	637	1782	1210	676	638	2014	916	1372	1610	1110	667	947	787	738	538	648	1124	1341	944	714	1745	674	533	607	553	90	255	1169	1216	557
FOLH1	65	17	38	16	47	49	70	6	51	35	43	16	98	41	30	59	114	8	21	27	80	179	129	34	3566	2725	891	124	102	33	57	53	50	23	92	46	155	201	37	92	28	35	31	37	1	31	78	44	3
EIF2AK1	8222	9089	5397	6990	9262	12802	12122	2612	22992	13203	4525	4839	16532	8733	4561	3985	10365	13331	6888	4182	13167	14154	9108	4491	3937	6349	5052	13536	15544	5388	8451	10365	10137	12357	4989	11699	7924	8867	2963	16630	7624	4288	4951	4537	1951	6227	10532	8886	5656
NME8	4	8	0	6	0	2	8	0	2	12	1	1	7	5	0	0	10	4	0	1	2	23	11	1	23	18	93	2	73	10	6	3	4	3	8	0	21	4	3	1	20	4	2	1	2	1	1	10	0
EPDR1	1408	184	771	542	1543	1741	1626	262	4888	1201	962	728	2035	554	132	595	1528	2112	1071	80	1589	177	2021	817	866	858	1754	1981	3425	1294	1761	468	57	1197	474	1660	1503	592	743	4272	541	773	853	820	161	806	162	1489	945
SNX10	411	625	427	273	388	384	333	47	379	244	68	231	732	362	104	236	1268	280	71	452	253	524	169	171	997	587	2726	423	577	881	356	364	142	253	693	287	2164	433	89	651	159	142	267	261	6	93	216	375	120
SEPHS1	2649	2308	1449	1668	1872	4165	3012	766	3040	3081	1239	1431	3162	2258	1321	1499	2235	1608	1455	1374	7786	2960	2564	1401	2081	2061	1312	3439	3852	1425	2591	2574	2221	3058	1732	2161	3072	4528	1404	6472	1881	1630	1242	970	502	1619	3111	2148	897
MRPL28	2382	1875	1185	1664	815	1993	1886	620	7907	2720	1019	826	2040	1986	894	749	1541	1569	1474	1941	4336	3021	3281	1499	1673	3370	112	3061	3179	1111	1928	5187	3348	2991	2277	1360	2857	2805	1457	3174	1707	1917	1410	1175	883	2331	2234	1596	655
HBQ1	6	5	1	0	1	1	0	0	120	1	113	1	1	0	0	1	20	0	1	11	2	198	1	0	48	88	0	5	2	22	0	1	0	3	3	4	0	2	10	5	0	33	4	2	0	0	2	0	0
ITPKC	2661	1879	918	1267	1207	1496	1253	396	3088	2560	467	527	1731	913	526	640	1801	1933	949	493	2132	1804	3582	1568	1244	1860	227	1871	2392	559	1322	2572	1376	1592	1097	2030	3203	1957	586	2853	1631	742	780	631	494	1231	1562	3099	560
CEACAM6	21124	9487	23572	18050	49590	24205	39224	33926	259458	23047	23344	25449	221528	24080	10605	11041	75688	165593	46969	5798	37769	8063	3503	16885	27729	33955	39253	93235	194653	82386	34913	34591	22547	53520	13196	25745	51314	17936	13083	108554	18206	3822	4223	17602	8172	15007	25020	147661	29012
FAT2	28	11	3	22	2	14	26	5	5	63	5	7	34	48	1	6	14	5	0	6	47	32	74	3	59	17	121	16	17	2	22	11	4	40	7	15	3125	28	4	35	79	6	9	7	6	11	5	28	7
RBM22	2030	2567	1508	1764	1340	2481	2299	1075	3072	3765	1554	1263	3340	2533	806	1491	2647	1644	851	1328	2518	2974	2640	994	1883	2246	1964	2582	1920	1591	2205	2116	1537	2972	1799	2525	2449	2011	1136	2902	2329	1274	1120	1102	378	728	2404	2963	866
TMED2	19584	18325	11336	10799	12934	17651	17576	5849	23159	13590	11422	8008	16162	12003	7593	11236	18546	17373	5612	9191	12445	19081	13000	3073	15438	11617	22900	19481	15741	10923	9719	16196	15243	15999	9501	10498	21107	10502	6982	12383	9640	5294	6969	6394	863	4574	20642	13497	9636
ERO1B	250	516	225	205	72	623	120	35	109	310	115	109	142	446	46	150	462	69	37	34	150	303	392	29	716	353	1816	102	118	120	213	144	148	286	257	402	541	268	34	98	342	172	183	77	18	96	151	243	44
ZFAND6	2559	2393	1882	3273	1481	2572	3340	970	2402	4648	1652	1557	2017	3496	730	2285	3712	2673	1197	1109	2857	2349	4247	1045	2887	2442	6469	2213	2036	2154	1887	3130	2202	3399	1545	2710	2856	3111	1096	3127	3031	901	643	1366	215	513	3001	2890	1238
HSD17B2	194	83	1856	3395	236	317	377	128	157	13204	315	181	673	3319	427	158	364	1427	106	821	208	423	10282	334	132	167	26	220	486	77	48	27	93	2593	79	127	254	199	507	230	5038	246	38	570	832	79	776	1076	165
TXLNG	1208	931	780	606	1157	1841	1305	461	3829	1197	545	1479	1546	968	599	541	3258	1298	661	781	2705	3089	919	950	831	636	1051	3106	2708	419	2303	1760	916	1711	805	1651	1247	1827	245	1283	839	540	716	729	132	643	1417	1418	659
PPEF1	2	7	5	1	7	12	7	3	19	0	11	4	27	3	4	26	48	8	22	2	6	40	4	5	113	69	120	18	14	89	38	22	8	10	35	4	38	11	27	15	0	8	4	3	0	7	7	15	1
LAT2	405	476	200	564	149	409	180	132	291	818	102	144	403	1465	97	101	592	155	136	243	474	676	408	225	736	886	694	127	201	271	420	369	103	150	557	316	1539	215	132	378	657	192	288	170	57	137	437	518	98
HUWE1	15657	13130	6105	3278	7565	15395	12883	1304	17430	14741	3014	6625	14334	13159	3211	1947	18243	8867	4008	5416	15011	19722	9402	7552	17268	10177	11509	18160	22620	889	14391	12401	8426	15188	8176	13832	20449	17986	2132	28663	8037	5084	8570	4990	3561	9463	11753	13890	4298
ZW10	1003	975	670	590	713	1268	1170	304	1722	1406	570	783	1283	954	506	426	1212	851	790	608	1229	1504	887	458	1402	1009	477	2494	1314	579	1119	972	990	839	737	1180	1199	1155	438	1248	765	543	538	442	110	347	1205	843	363
ALG9	273	334	185	144	183	194	404	82	739	303	125	248	340	266	82	153	265	234	132	136	371	370	350	120	397	236	795	472	452	62	284	209	323	164	171	366	315	217	54	252	248	108	152	126	22	106	322	244	107
MYBPC2	17	71	4	12	4	6	51	0	8	53	2	6	16	101	2	2	1	0	1	0	7	1	7	4	1	3	1	2	43	4	37	2	1	3	10	13	5	27	0	2	24	7	3	6	2	17	2	23	2
NOX4	60	75	26	8	30	55	38	11	16	4	20	12	193	6	50	27	350	25	29	42	47	166	31	29	976	651	1777	27	32	287	249	145	15	13	328	33	923	85	45	110	5	23	62	19	4	16	124	141	3
ACOX3	681	1284	500	698	585	826	938	98	2104	1718	276	391	1132	1011	229	210	1037	1000	493	644	990	1022	1606	391	850	872	453	1226	1376	273	970	670	761	1043	363	773	1157	681	385	771	976	731	529	387	375	543	660	1027	353
MTMR2	2157	1222	1517	1051	1180	1008	2253	415	1951	3474	1160	1054	1585	1438	726	957	1676	1464	999	807	1891	1423	1325	636	3050	1822	5235	3907	2010	921	1626	1652	925	1679	1180	2068	2699	1763	669	1672	1484	624	735	643	176	343	1414	1692	767
PPP1R15A	7543	4999	1018	1520	1875	3184	4035	1189	7233	3705	818	1211	4535	2547	677	1147	2919	5485	1641	2161	3495	5434	7104	1772	4236	6711	2860	8486	2819	903	4289	4556	2096	2951	1883	4963	4572	4529	1048	2669	3163	5093	804	851	1012	1783	3756	6339	1112
HSD17B14	243	97	24	92	50	93	51	23	64	260	13	19	115	114	47	13	223	27	46	113	277	256	198	37	82	331	83	45	57	95	172	159	47	25	289	65	486	65	42	128	166	83	64	49	12	69	73	139	16
TRIP6	3084	1741	109	1249	2921	5798	5246	905	6947	1553	1709	1079	1038	1075	139	1634	591	4466	3708	935	8724	7103	1069	2142	729	1436	279	2686	714	536	3814	4119	3717	2986	1632	7725	3775	2329	901	7795	1055	2698	852	1064	957	7866	1222	5203	1357
ACHE	184	114	356	608	63	344	111	32	2461	782	143	140	380	976	56	19	189	243	86	28	88	265	2122	172	1104	2967	642	477	423	50	252	409	27	206	724	47	140	302	11	410	814	230	66	285	49	257	176	741	60
FTL	124166	77084	34657	79214	68878	147503	118110	38349	211545	143984	40913	30778	161526	78382	35729	161055	139675	65707	69912	46835	139365	129264	372655	48591	63109	117466	31389	129603	88762	94519	124631	116987	65802	60851	156896	80458	281624	92543	46436	77412	83597	45352	63137	45185	16158	65842	70299	92847	66858
SRRT	5878	5910	1959	2488	3280	6026	6036	936	12824	6148	1329	2318	7188	5719	1498	1702	4846	4680	2894	2995	8783	9105	3475	3426	2364	4275	950	8124	6714	800	4401	6855	6835	9149	4291	6627	7216	6871	2224	8821	4448	3527	2636	2325	2516	5642	7811	4627	1790
BAX	5739	1152	957	2613	4608	3718	5638	706	8019	4426	1405	2139	5354	3631	1088	1275	2224	9832	2460	1260	7523	3989	4891	2462	818	2390	404	6117	5322	978	2424	5125	4331	7803	2948	3162	4100	4050	2399	4205	2675	2121	1476	1083	1438	5747	3774	4582	2593
NLK	1060	618	707	674	530	815	1382	169	1675	1696	438	645	1181	1415	214	441	922	887	267	217	1539	816	841	380	1395	1013	1918	1312	825	368	874	1127	856	1837	593	1496	1150	1016	272	1272	993	474	388	404	77	529	694	927	475
PIGS	3425	3445	1825	3672	1321	2935	2771	263	2486	7399	1124	1149	3174	5441	488	1099	3198	2553	1636	1783	4899	3548	9932	1767	1880	3716	1114	2928	2449	986	2699	1771	2327	2995	2645	3956	4384	1718	1069	3275	5154	2391	826	1161	740	3129	4060	3045	853
ADAMTS2	2644	2654	596	149	325	1524	291	287	566	578	182	200	5357	424	1182	312	2378	322	1105	977	523	1183	349	1004	7456	8643	4161	616	570	402	4151	2247	1151	121	2437	382	28811	782	844	7451	453	988	1737	531	219	301	2984	3296	64
TMPRSS11E	71	1	21	4	4	3	403	0	48	5	1	1	0	1	0	1	3	40	1	1	60	0	3	0	5	0	0	1	0	3	1	3	3	0	0	0	1514	3	0	4	6	0	0	0	0	3	49	4	0
ATXN7L3	3982	3135	2983	2502	1859	3122	3877	637	6915	4576	958	1539	4341	3487	848	1086	3220	2648	1916	1541	4149	4088	4213	2364	2257	3573	1210	3318	5245	491	3266	3544	3257	4225	2811	5187	4442	3133	872	4113	3348	1635	1310	1294	1136	1666	3773	2656	1140
PGS1	864	765	494	551	621	836	803	190	1923	1289	287	447	1268	1024	229	537	1364	547	545	413	1189	1365	808	875	1083	945	2115	1620	2135	248	865	1397	642	1325	710	2255	1557	990	461	1285	1198	539	358	452	217	525	846	833	263
PSMC5	3529	3581	4074	2295	1769	2960	3678	633	10819	4662	1832	1327	4499	3413	1058	1370	3161	3921	1670	2274	5130	5337	4641	3058	2268	4482	625	6056	3152	1726	3289	7427	4176	5845	3508	4394	5642	3530	2976	4846	2884	3419	1937	1366	1915	10650	4797	3072	1183
UIMC1	1031	970	638	604	545	925	1019	257	1155	1151	443	504	1411	1036	265	526	1239	951	247	496	1469	1728	1216	438	1072	1064	1126	1363	1021	632	1195	1573	780	1321	794	1082	1195	1201	575	1364	889	688	486	557	183	405	1458	1096	241
CETP	77	267	7	21	9	30	11	2	40	27	6	42	80	60	13	19	44	15	20	36	73	71	49	48	88	146	62	63	41	26	70	101	148	17	76	43	119	54	8	72	23	24	33	35	1	16	22	65	28
MMP2	40618	9111	2694	3596	2350	8238	3878	1896	3870	12701	1287	1433	24176	6595	3298	1106	8458	1783	6625	1555	4369	4043	5139	3802	33266	86716	33866	2705	4674	4878	27567	12485	2110	921	21382	4608	134385	8058	2541	17935	6298	3018	7717	2802	942	2897	11230	19562	577
MT3	12	152	60	118	14	50	91	29	65	173	4	2	67	69	0	376	6	2	4	5	8	67	97	1050	442	1951	67	11	29	38	5	24	0	109	149	155	2	140	2	1	71	43	0	7	4	49	17	69	4
LPCAT2	1207	1981	1783	1033	1082	1220	2483	651	3758	1870	1120	906	2482	1160	1107	613	2808	1175	482	940	1818	1270	763	331	2561	1444	3657	2143	3879	1052	1319	797	2584	2321	1663	4367	1893	1892	560	1668	1276	443	859	1527	78	283	1370	1484	796
GNAO1	665	39	26	251	55	109	113	19	61	597	34	21	215	604	18	8	52	44	48	15	23	34	1182	66	66	121	197	37	63	21	708	79	8	21	89	40	252	118	9	70	499	44	61	64	33	33	24	975	15
OGFOD1	1466	1513	841	621	868	1338	1591	476	3077	1216	672	771	1728	1194	673	786	1536	1685	1007	780	2453	1938	917	910	1166	1113	1235	4167	1459	643	1572	2574	1836	1613	1115	1526	2158	1410	908	2318	894	834	758	664	225	615	1960	1467	544
SH3BP2	3136	4134	1193	2398	1012	2910	4051	583	4712	4446	842	1648	3701	3045	507	1086	1851	3391	1371	1463	3805	5305	3690	1209	3620	3465	6937	1782	4991	508	2260	2500	2772	5815	2130	5560	4134	2547	1084	2098	4013	1309	994	1405	1374	1756	4969	1989	759
NOP14	2287	1815	1389	727	1541	2144	1788	605	4271	1695	766	1349	3084	1357	836	1228	2564	2101	1481	1172	1924	3747	1031	892	1723	1630	564	2542	4248	757	2221	1623	1792	2112	1454	2641	1844	2052	641	2516	965	2006	1528	940	465	1286	2803	1591	1031
ADD1	10204	10264	4974	7614	4189	8429	7866	1283	14147	18542	3254	3307	10983	12303	2265	2335	9367	5714	3388	4285	7186	12086	18700	3444	8446	10890	7501	5996	11921	2390	10845	4976	6939	10440	7741	8799	12928	7490	2344	7404	11540	4531	4281	3612	3046	4268	7562	9860	2284
L2HGDH	859	714	363	432	501	947	1234	144	980	920	445	293	423	653	242	180	408	569	358	438	510	1172	390	241	788	481	751	420	463	263	757	715	510	607	483	285	600	902	226	616	496	306	321	153	79	352	803	659	444
TXNDC16	735	1083	446	447	620	817	801	117	767	1213	515	280	560	893	185	236	510	392	330	217	235	1151	587	158	1665	717	1105	463	499	361	818	321	802	1138	522	346	376	443	167	553	742	288	320	202	37	295	647	525	1349
RTRAF	5769	5626	3335	4518	3826	6205	7630	1216	12040	6176	5220	1977	3930	4599	1845	2523	3310	4786	2493	3261	4275	7076	5445	1462	4512	5155	3979	4633	3363	6990	5442	9440	6538	8653	4013	2221	5503	6168	4127	4564	3795	3077	3089	1561	831	4047	6874	5737	2642
NID2	1185	641	184	247	216	566	325	70	297	305	93	120	1359	504	290	137	847	156	386	299	378	1031	283	732	3487	3017	1483	470	475	103	1620	343	352	164	1137	396	4299	707	338	2278	599	1189	182	206	109	285	532	795	50
GMCL1	1418	1933	1058	1870	707	1679	1852	349	2457	2478	862	960	1489	2115	552	669	1620	1060	510	567	1781	2402	3071	625	2243	1548	3086	1954	1255	939	1164	1243	1717	1649	1055	2435	1597	1612	504	1419	1673	634	520	741	89	226	1833	1259	535
SF3B2	11239	12540	5202	6016	4732	9574	10193	1963	22136	14224	4121	3240	12109	11390	3651	2992	10096	9270	5755	5448	12660	15705	11832	4628	8046	12837	2975	16475	12345	3134	10214	12960	9720	9846	9672	12087	12822	15139	3908	9546	8152	5134	4993	3530	2976	5033	13813	9184	2667
KLHL42	1566	1177	568	570	1089	1217	1474	452	1650	1786	504	872	1296	928	356	618	862	1093	491	285	1313	1914	1154	632	2285	1222	4044	1185	1640	345	1089	809	684	2268	654	1873	1842	1181	181	1876	1651	403	564	490	116	542	1219	1787	669
GNAS	38541	23292	26342	25337	26933	45370	36323	9676	164011	47887	15991	14459	23204	34842	11692	23333	27747	15779	30349	19415	42111	41395	40272	32240	18848	38224	17447	27980	31837	19163	41975	43951	38573	55893	22680	34671	45006	72181	14761	45148	29857	20275	16516	6288	10959	23993	31440	34451	9337
DNM1L	4252	2720	1622	1702	2336	1458	4303	840	4973	3655	1662	1860	3705	2893	844	1572	3337	3136	1032	1466	4920	3815	2392	1202	4082	2028	4621	4592	3641	1258	2833	3769	2608	4162	2092	3339	5244	2221	1012	4642	2462	1077	1330	1073	326	1065	3641	3190	1480
PTHLH	65	20	9	20	14	26	22	9	11	20	10	4	113	39	13	1	41	63	18	0	15	24	43	13	81	149	170	12	12	58	72	42	2	25	20	13	1532	32	9	54	18	16	11	13	13	11	65	66	7
PHACTR3	19	4	12	27	15	23	73	27	1107	44	9	67	49	43	22	4	50	61	76	1	1	14	60	39	5	10	10	122	224	253	25	59	2	25	17	556	17	197	105	228	85	17	3	53	0	52	27	392	2
ERGIC2	1956	1190	1397	1059	964	757	2033	553	1883	1449	1102	1056	1710	1235	485	1140	1762	1515	438	538	2381	1811	1109	503	2996	1582	3592	2458	1407	2003	1210	1296	1372	2210	957	1329	2499	1549	630	2288	1074	701	720	583	106	409	1753	1602	915
TFAP2C	322	356	13	30	72	818	6	26	1167	41	67	68	37	50	12	68	74	132	73	328	46	349	45	3	440	429	679	82	35	45	172	443	199	121	142	53	737	1	27	163	152	9	332	26	15	5	211	300	24
AURKA	1460	1259	1296	665	1153	3368	1391	785	4044	1405	796	1041	3128	1040	902	2906	1585	1816	1512	1519	3426	1938	507	1035	1151	848	234	1436	3848	784	1473	2035	1303	1592	760	1859	2153	1868	914	4529	673	752	913	1029	242	731	2249	2541	699
CASS4	142	96	42	82	28	49	21	1	10	132	21	21	61	98	8	8	92	9	33	56	24	217	132	29	301	176	1308	23	37	56	120	27	12	11	88	19	277	18	12	49	203	43	42	38	5	8	23	79	16
PIR	198	393	356	248	464	804	408	50	1780	439	196	157	675	238	109	458	1246	645	142	295	694	289	503	248	277	447	74	1205	787	334	334	911	214	403	271	403	602	442	254	471	179	162	149	361	33	326	648	366	380
AAMDC	161	159	125	177	189	121	203	32	511	377	251	93	208	169	49	92	163	126	89	68	272	269	450	71	130	159	81	195	183	275	137	123	181	287	108	78	199	148	140	124	175	200	103	83	42	187	110	176	121
RFX2	427	365	225	232	157	209	239	15	1366	497	75	65	215	335	51	85	284	201	354	152	834	217	1537	182	358	391	361	216	274	123	415	393	52	465	205	471	371	551	195	328	383	204	99	102	48	204	208	454	29
METTL2A	834	1036	1500	1025	679	975	975	304	2090	1267	556	569	929	872	283	1135	1193	1005	666	535	1283	1394	695	475	1122	963	649	2365	918	1069	736	1236	977	1352	882	1524	911	860	799	1053	838	651	397	551	211	962	1160	827	440
SULT2B1	375	387	320	28	1435	1526	489	245	1332	96	225	394	668	53	299	467	1791	1846	310	5	750	705	2192	1460	121	363	14	649	2290	66	411	1467	262	869	28	258	2646	783	201	775	48	175	488	90	432	1243	1471	1896	821
ALG6	607	707	741	462	565	703	859	253	1040	1012	381	515	1238	732	323	572	899	412	289	320	898	900	669	158	527	336	556	792	739	372	769	501	710	1022	398	544	834	648	399	782	699	275	362	284	30	220	709	607	412
CNOT3	2486	2263	887	1258	1182	2100	2121	340	4042	3085	401	710	2578	2487	632	695	1758	1880	1309	1374	2613	3006	1855	1581	561	1628	752	2538	2146	171	2114	1957	2583	3052	1657	2674	2459	2918	742	2741	2186	1401	804	800	1499	2097	2122	1606	733
GP6	10	6	1	0	8	2	3	3	3	5	1	3	3	9	1	2	13	7	1	7	9	53	13	3	6	3	76	4	25	2	8	20	2	8	4	2	11	8	1	20	20	1	0	3	1	13	12	10	2
PTPN4	939	643	484	494	528	620	1169	206	658	1090	372	567	602	710	199	385	743	729	369	249	1206	1387	891	302	1878	551	2597	772	783	432	685	716	499	1114	502	1950	909	1102	151	913	683	255	1009	410	62	172	699	946	307
DDX18	5357	4592	2983	2193	2735	4894	4868	1308	6380	4880	2097	3328	6023	4740	2294	3261	6989	4231	2813	2231	7324	4986	3422	1774	4891	3763	3604	6898	5749	2783	5897	6942	4041	4753	3164	8485	6269	7228	1932	8225	3302	2176	1978	2671	268	1176	5235	4817	2118
KHSRP	12853	9884	4255	4580	8076	10233	10139	2445	18173	12479	3401	4240	14076	9682	3267	2789	10304	10187	9720	4056	15847	16499	9227	7098	4979	8572	3405	16953	12666	1167	9731	17080	10264	12150	8211	12826	13977	11488	3295	21377	6596	7372	4663	3502	2975	6572	12527	8346	4589
GNA11	4059	5868	1697	7356	3231	4094	3434	869	6601	22821	1995	1589	6157	8826	1791	1137	3473	3890	2847	1819	7261	7160	35795	3977	2786	3549	747	5483	6413	432	3283	3599	3318	5974	2752	3585	3349	3833	868	4680	11067	2355	1602	1954	3405	2792	3826	4427	2177
ASAP3	952	1106	641	1239	336	481	1353	57	1131	3961	390	128	532	1600	122	82	290	223	181	58	1853	921	563	175	2060	1864	753	329	470	126	651	172	493	1121	760	386	1096	252	49	294	1915	324	162	251	382	401	303	945	263
EDEM2	1471	1447	1310	1620	1392	1603	1418	576	4071	2741	833	764	4179	1706	802	2830	1682	1449	1663	970	2010	1737	2202	1373	1640	1972	418	2640	2313	2366	1431	1625	1468	2391	1679	2207	2659	1581	1136	2401	1894	1054	928	1297	489	1300	1162	1710	590
DNMT3B	272	233	164	53	105	358	296	42	1023	171	67	84	261	109	13	69	164	115	270	71	453	222	37	76	223	154	142	302	211	49	278	232	279	365	120	567	600	349	64	414	115	45	173	93	56	166	114	231	35
REM1	145	12	13	39	13	22	11	12	17	54	2	9	34	54	10	8	24	2	24	13	10	6	74	21	48	94	42	13	8	21	52	22	14	2	36	16	108	15	10	19	53	9	15	16	6	10	21	37	10
TPX2	4824	3189	3173	1026	3005	5524	3169	1763	17886	3300	1613	1982	12732	2460	2563	3524	3450	3763	4406	2828	11028	6202	857	2396	2717	3223	779	17283	8717	1137	5497	5162	4855	4358	2235	6735	5207	14073	1812	14128	1077	2126	2798	1929	568	2269	5774	5242	1045
FER1L4	236	110	117	37	277	655	1403	148	2963	156	49	535	862	160	12	234	453	1809	693	9	2125	626	40	578	84	95	327	4112	2884	230	421	765	215	2138	139	285	408	865	42	2316	422	42	288	971	225	734	380	654	93
PDRG1	713	677	806	721	1195	1598	989	808	6852	1093	567	576	2650	691	704	2083	1444	1147	1280	661	1778	1545	1032	846	513	1035	49	2945	2620	1272	935	1437	897	1359	837	1389	1062	2082	800	2374	665	677	1013	4026	277	1056	1145	1106	378
EPB41L1	3662	1985	1042	2341	1746	4545	7208	1946	6348	6849	1422	1707	5105	2826	1611	886	4114	7576	2102	1298	8590	3535	2725	3402	1285	2410	1436	4761	7823	642	3114	4899	1842	6303	686	13893	3687	4070	529	8019	3522	1036	2091	1715	1286	1522	2750	7219	1100
SLC15A1	158	2	7	550	7	277	233	17	219	117	16	7	441	415	24	182	62	1095	17	0	1	4	41702	211	3	4	21	378	280	2	0	141	17	10	9	505	122	1138	2	22	1292	37	1	147	5	1	1	83	3
DOCK9	3089	1897	934	960	1530	2789	2495	396	2639	3621	1066	912	4254	2978	655	784	3885	1842	872	1053	2117	3154	3039	1965	3567	1938	3802	2481	4344	293	4470	1654	1016	2752	1381	4477	5557	3096	387	3911	1952	924	2583	686	414	612	2581	3611	700
ANKRD10	3254	2495	1297	2317	2641	4687	4519	1184	4981	3774	1569	2933	7246	2937	856	4231	4684	2703	2089	901	5582	6576	2976	2299	4095	2526	7647	6001	6906	3153	4746	5629	3229	8794	2705	6846	3176	4682	1773	8122	3805	1611	2445	1913	522	1964	3647	4226	1051
TGDS	639	662	368	573	745	974	790	403	755	681	625	563	1306	457	528	2183	1129	995	514	516	825	1091	545	465	984	750	753	1007	1156	1118	1037	916	732	921	468	1185	824	1231	500	1112	511	403	527	402	44	142	851	677	385
DOCK3	59	63	9	13	8	25	27	11	29	29	6	23	23	40	7	10	55	13	14	14	199	113	131	6	53	38	79	32	30	9	27	41	91	40	46	30	44	51	7	14	24	8	29	5	57	9	90	30	2
C3orf18	117	85	93	174	43	110	93	19	113	188	31	23	152	191	19	52	206	51	75	37	123	338	280	69	347	492	147	67	47	77	188	80	49	132	108	233	312	97	46	65	189	62	44	58	9	46	49	147	16
COQ9	1849	2524	1492	3470	1555	2178	4349	888	7035	6475	1401	1238	3493	3704	1124	2250	2325	2779	1628	1460	4846	4665	4774	2047	1904	2628	477	12395	3706	1937	2742	3492	2315	3941	2373	2504	2336	2163	2608	3315	3940	3364	1181	1597	1383	1571	3013	2362	1295
TMEM40	38	16	4	1	6	7	7	1	2	1	4	61	5	0	0	3	70	3	0	18	60	6	0	0	14	31	3	10	2	8	9	9	2	3	2	226	1404	4	3	17	2	0	3	12	0	24	3	3	0
KIF9	371	393	246	214	326	407	502	164	777	326	248	254	593	228	176	438	561	806	344	249	493	380	242	339	345	402	158	1040	548	531	252	516	870	527	303	493	236	369	680	319	196	259	267	344	98	210	562	349	186
ARHGAP28	187	49	51	116	28	68	60	50	67	253	34	80	121	125	16	64	56	39	30	5	30	67	92	17	574	244	1360	43	55	48	201	19	51	28	182	30	519	27	5	98	242	8	34	52	2	7	17	96	40
CRLS1	47	44	146	57	275	65	114	331	137	97	89	560	92	54	280	113	35	45	198	409	86	170	104	380	153	24	496	167	114	421	79	45	83	201	32	185	51	19	183	157	149	421	141	382	136	338	60	47	292
DEFB127	0	0	0	0	0	0	0	0	0	0	0	0	0	0	0	0	0	0	0	0	0	0	0	0	0	0	0	0	0	0	0	0	0	0	0	0	0	0	0	0	0	0	0	0	0	0	0	0	0
PPP1R13B	2102	2456	826	1489	943	2745	2127	272	8626	3900	719	555	1467	2395	436	413	1011	1146	897	583	2026	2179	2817	812	1497	1964	1104	1313	1780	255	2172	1454	1764	3127	1069	988	2051	1813	565	1734	2986	1151	1054	586	1168	1727	1844	1998	608
ATRN	1545	2165	1111	1508	1843	1024	2441	433	3316	4411	696	1638	3434	3349	226	255	2312	1988	1747	738	775	2574	10287	959	4436	3360	3474	1505	2063	675	1042	1605	1022	2575	1942	5128	5979	726	305	5084	2513	1119	433	1324	408	1311	315	2415	746
SMOX	1150	603	508	133	988	858	692	645	1511	317	356	764	2183	209	361	280	776	1912	361	350	278	314	224	583	794	1465	237	667	1186	287	1355	2948	769	1750	350	1829	1520	682	426	2693	158	434	294	514	295	1490	732	1468	280
SIGLEC1	1164	831	184	500	73	220	70	33	24	2364	44	162	359	721	63	57	962	32	112	560	403	1851	994	169	570	1012	251	82	104	82	681	424	77	124	1331	17	3691	127	108	220	2093	159	350	188	29	48	155	525	70
FKBP1A	6767	5705	4063	9524	3829	6380	6566	2466	16771	11776	2489	3246	11611	10572	3626	2477	10434	9249	5683	2772	5753	6565	8280	4234	3394	5947	15580	7301	10030	5095	7989	12499	5046	5969	4745	8898	11903	3751	2155	12791	9110	2060	2867	4025	1338	3519	7304	9963	1694
NSFL1C	3739	4162	2422	2698	2100	3387	3202	1227	8435	5878	1423	1658	4117	3597	1551	672	5031	3517	2235	1374	1768	3586	6065	2251	2347	4355	1374	6511	5228	2193	4434	5434	3992	4361	2792	5349	5542	1878	1594	6946	3424	1941	947	2413	963	2951	4458	4325	951
SLC4A11	158	929	122	18	128	211	232	123	53	28	79	215	77	41	46	74	72	1185	1705	155	45	1629	19	356	342	748	143	397	60	42	61	293	1384	348	127	2023	2041	92	310	918	26	32	32	57	190	959	706	822	50
C20orf194	546	124	71	193	64	160	113	29	79	587	32	65	261	442	44	37	262	46	76	103	77	380	961	70	945	681	1078	65	119	103	540	203	50	49	429	88	1640	140	57	247	520	69	121	92	18	33	123	539	17
ZNF343	499	494	353	157	393	326	552	132	1055	481	159	472	602	312	122	53	643	517	392	165	376	1148	301	398	424	412	478	654	804	139	672	809	594	655	481	705	626	262	71	1409	327	243	160	275	145	530	552	621	173
EBF4	272	115	46	119	86	118	110	16	172	320	57	62	188	214	68	25	108	79	102	233	68	111	405	102	297	650	283	58	96	45	270	261	174	215	153	77	466	126	39	176	227	62	261	38	55	709	82	463	35
CPXM1	2454	354	202	68	151	677	377	151	885	314	48	87	1198	226	265	187	545	177	370	125	258	305	53	287	1209	2240	306	447	488	67	1966	554	204	62	829	393	5217	539	299	1362	46	552	364	173	102	248	484	1033	72
MAVS	5336	5868	3505	4577	3048	4435	6126	1797	9905	18093	2210	4722	11161	9717	1628	1619	4321	4905	4572	1779	5372	7743	5901	5344	5053	3977	4939	4363	9078	1058	7653	4548	5592	6562	3431	16563	6010	3245	1025	14993	10606	2770	1708	4643	1882	3947	4504	6059	1438
LZTS3	1420	2101	1036	531	866	1710	3063	737	1857	565	356	1630	1424	536	651	334	1035	1593	3190	33	287	3786	1131	2470	922	1235	626	1271	2241	336	1904	2470	1261	1969	1076	5255	2150	358	196	5502	457	1100	441	1161	343	1328	400	2916	433
F11	8	1	2	7	0	13	0	3	1	4	0	2	22	8	1	56	2	0	1	0	0	4	104	1	0	0	1	1	6	0	2	2	0	3	0	0	0	3	2	2	6	1	1	9	0	0	1	2	0
XRN2	5263	4477	4284	2305	3713	2523	4924	2348	10391	5408	2831	3727	6146	3555	2663	1568	6311	3386	3832	2399	2650	4560	3921	2621	6342	4637	3992	6316	5617	4299	4784	3413	3164	5063	3091	9798	6783	6724	1909	11780	3049	2077	1147	3641	576	1900	4463	5686	1712
KIZ	557	742	505	328	333	368	864	339	1601	775	441	520	653	447	388	110	664	583	272	153	249	827	1505	232	735	654	1065	635	726	289	478	471	609	1774	389	1112	761	961	90	1544	497	166	236	352	272	380	518	1004	294
DYNLL1	8020	6200	2965	7592	6817	9607	8550	2753	15567	11916	4244	3016	9500	8462	3485	7550	7078	8891	4794	4005	11439	8701	7066	3223	4498	6657	4438	10926	5723	7444	6164	10832	9949	12292	6219	4810	11643	7015	6366	9861	7942	4755	3508	3309	1185	5234	10507	7255	4250
TESC	5431	429	4139	103	2044	4475	1559	2340	3300	128	578	872	8026	192	499	1497	3667	5524	646	39	1719	61	78	2205	3798	6576	369	1836	1789	959	2846	1990	4250	2284	601	4182	3901	1855	1928	3531	116	86	1556	682	335	5277	1854	797	843
SNX5	5852	4421	2621	5000	4168	5613	7161	2829	12600	6906	3323	4341	7103	6068	2828	2942	5811	6463	3517	2589	3633	6349	7160	2428	3301	3163	3603	3518	6131	4473	5693	6660	3989	6616	2932	8961	3439	5324	1795	14005	6084	3552	988	3968	431	2345	5729	6370	2030
RPL6	53732	34272	7621	25593	16484	17342	55148	8656	72233	35209	14840	13114	35133	28756	10224	14036	34055	34948	9444	8827	41971	37742	23256	6126	20276	25629	6864	43170	32587	16749	25292	58011	40288	47767	24894	41654	37791	37849	6710	34174	20273	7721	10167	7972	2918	12960	34106	25430	10217
SIRPG	121	194	27	121	41	60	56	12	37	193	22	31	30	210	12	21	62	15	23	81	13	201	71	18	51	130	89	39	37	37	176	123	9	16	230	13	372	46	27	62	101	48	138	58	20	35	56	134	36
MAPKAPK5	2586	2202	783	1754	1938	1219	3720	1073	4430	2864	1304	1455	2954	2319	904	1382	2402	1969	1291	681	3491	3045	2258	1247	1545	1441	2174	3464	3395	1314	1412	2202	2577	3848	1731	3072	1791	3611	1161	3356	2555	1494	945	1292	521	1290	2406	2315	1168
P2RX7	122	127	15	60	20	68	23	7	8	158	13	16	51	138	11	9	234	6	20	74	103	151	61	17	478	302	351	39	17	35	128	13	15	13	174	36	556	44	5	48	141	44	75	22	0	8	41	67	14
ESF1	1015	964	586	354	509	780	1872	433	1609	1171	344	860	1900	804	315	100	1346	1353	399	263	1049	1260	528	285	1156	904	1292	1365	1428	331	945	1457	886	1301	801	2824	1338	955	142	3042	619	263	234	387	48	181	1295	1520	449
RBBP9	942	977	1538	1003	703	836	1281	705	1745	1274	692	883	1502	983	391	435	1086	819	710	475	598	723	1455	520	1098	700	2141	1897	1149	1456	878	1061	641	1633	383	1037	1418	776	591	3022	952	407	247	783	102	410	723	1557	480
ANAPC5	7750	6389	3661	4920	5743	8461	7158	2540	11225	7443	3868	3958	6230	5190	2680	5168	6417	5532	4286	3089	6337	7665	6791	3334	5336	5008	5492	7417	6786	4288	4787	6143	5383	7677	4281	4871	7617	5773	4433	7240	5856	3747	2775	2995	1555	4680	5337	5202	3881
SLC23A2	1295	1237	862	620	410	1134	564	112	763	1735	263	590	706	1573	123	94	331	668	585	243	397	1855	763	461	1382	1034	2274	496	845	108	1164	917	518	1348	942	1185	2069	374	131	2128	1507	478	391	378	92	704	650	1426	274
SLC8B1	2406	2513	560	2002	887	1036	1875	280	2731	4352	760	653	2101	2549	369	593	1715	1782	992	743	1762	3572	3074	829	1292	1844	919	1961	2012	280	1410	2008	1583	2147	1725	1818	3009	1646	538	1675	2606	940	794	935	753	1781	2315	1700	912
TMEM230	3163	3454	4840	5200	4421	4445	6126	2232	12223	5863	3154	2895	6471	4310	2268	2419	4791	5029	4225	2007	2734	3656	4474	1551	3222	2733	4351	3980	4267	6944	5216	6633	3379	6813	3024	6380	4180	1628	2168	7747	4083	2241	815	2948	357	1449	2886	4837	1979
DZANK1	81	122	120	69	45	98	205	40	358	181	51	104	245	134	9	36	86	120	93	40	39	102	62	104	113	101	286	195	260	91	130	59	113	288	61	441	120	149	23	227	146	30	40	120	46	94	9	110	27
KDM2B	1999	1488	811	548	993	1595	1235	431	2036	1385	385	705	1161	1381	313	411	1054	855	910	776	1496	2392	1250	960	1095	1023	1132	2147	1649	255	1147	1124	904	1464	930	1526	2052	1531	355	1885	971	827	686	520	418	1060	985	1094	577
CFAP61	12	5	6	2	6	3	1	2	10	4	1	1	5	6	4	3	16	4	3	1	10	13	7	5	15	10	40	8	2	8	4	10	12	9	2	4	17	3	5	8	3	1	2	0	0	9	6	3	2
LHX5	0	1	0	1	0	0	0	0	0	1	0	2	5	0	0	3	9	0	6	0	0	0	2	2	42	72	9	0	8	0	10	0	0	2	22	15	0	13	35	2	0	2	0	0	0	5	0	2	0
TASP1	702	470	453	335	394	398	668	245	748	702	275	511	734	457	211	173	668	658	434	181	441	566	346	462	842	519	678	684	817	622	471	625	521	650	413	1304	688	537	234	1827	440	275	128	400	44	306	465	732	178
OAS1	4431	4971	5094	4658	3247	3067	1678	1684	2544	7774	2643	877	12250	3477	622	1418	6270	6930	1221	1012	14446	2801	3513	2416	2734	3079	546	3655	3554	3735	3281	5256	3087	4797	2084	2683	6722	3821	1511	2377	4012	1554	3823	2463	1538	3714	5502	9217	3280
GCN1	13240	9886	4511	2484	4613	6457	7767	1261	8341	9080	2693	2839	10019	8091	2385	1823	7216	9187	4254	4606	10919	12542	4825	4992	9561	8484	2493	8359	9775	631	7093	5551	7370	11661	7044	10847	14628	9092	2195	14132	5753	3969	3711	2205	3208	6247	9550	7357	3147
RPLP0	129215	135579	34809	92537	130195	131040	145191	38369	136896	126142	77423	52162	83008	71873	37821	101305	123379	130687	74757	68982	76898	101631	58398	65774	54575	77242	5634	69182	76387	90094	69329	104046	119793	152501	74281	135675	89690	80983	71649	103091	71667	85372	31196	39947	24957	115721	126397	68091	82653
PXN	4213	2917	1021	2444	2334	2445	2925	768	3323	5540	1331	1294	5144	3472	930	930	2928	4346	1191	1418	6049	4187	5542	2039	1885	3186	1162	4304	3970	345	2312	3066	2043	5026	1702	3418	5642	3154	1121	4563	4344	1671	1053	1463	1684	1679	3624	2988	1293
SIRT4	19	27	7	43	25	25	17	2	38	64	12	8	19	52	9	22	28	27	7	11	3	23	118	6	57	79	46	22	11	41	24	26	20	33	29	12	42	12	8	19	30	12	14	6	3	16	22	20	7
RPH3A	16	1	1	9	0	1	0	0	1	22	0	1	13	27	0	0	5	0	1	0	9	2	29	1	0	3	6	6	2	0	6	4	0	1	3	3	3	0	2	0	5	0	2	4	2	0	0	11	1
KIF16B	2115	1854	1252	1793	1663	1626	2425	900	3285	5796	1078	1536	3113	3607	691	293	2034	2449	1108	608	917	2668	4716	1494	3425	2248	1152	1637	4299	643	1564	1045	1851	4157	1071	4602	2387	1369	338	8356	3683	1067	421	1395	593	869	2590	3978	787
TRMT6	911	975	821	501	782	1123	1206	757	2001	809	552	826	1755	757	628	275	1653	1285	908	396	1082	1291	621	928	468	519	300	1826	1420	1026	1471	1518	795	1421	728	3544	1356	747	608	3230	671	413	269	691	82	388	1083	1470	549
CHGB	77	6	33	363	37	183	32	10	12	767	8	21	130	1205	34	0	7	27	15	1	3	1	3573	66	3	10	30	2	160	0	66	170	13	3	52	1	65	31	3	272	579	34	0	143	2	354	2	137	5
PEBP1	15608	9743	3188	10027	11179	13644	16976	2567	34113	21516	5985	5035	15852	12087	6039	3857	14174	19870	7340	7333	14604	16032	52008	6878	7154	10319	3334	19700	14977	4930	11456	24419	12019	15886	8880	8444	12292	15481	3668	13380	9661	7144	7650	5112	3705	11689	14328	9616	6090
TBX5	24	0	1	0	0	0	60	0	0	0	0	0	0	0	0	0	11	0	5	0	3	0	0	24	0	0	7	45	0	6	24	0	0	0	46	123	1	0	1	24	0	0	5	0	0	0	0	0	0
BRAP	1613	1101	613	839	964	651	1547	366	1951	2085	702	642	1432	1229	405	394	1392	1448	493	466	1617	1492	1815	560	1690	1152	1298	1596	1321	361	978	1388	1269	1519	1005	1367	1845	1287	533	1568	1123	631	639	464	233	640	1193	1208	646
ERP29	13685	10194	2417	6451	4774	3873	9820	1268	16434	11961	3097	2184	7264	8975	1295	2120	6924	11101	2429	5333	17912	12675	10445	3265	6033	10868	1513	10111	8421	2303	4887	11452	11481	14025	5749	6479	10608	9388	4138	7331	6502	5856	3251	2834	1914	8150	10703	7841	3119
NOS1	28	1	1	8	4	15	63	0	6	12	0	1	13	26	4	2	0	40	0	3	0	1	232	0	0	4	22	3	8	1	157	5	5	0	5	17	6	32	7	4	10	0	0	3	3	13	1	120	0
FUS	11851	6945	3025	3166	5002	9616	13268	2051	30000	10799	3728	4342	12346	9363	3134	2406	7630	7974	5032	5719	19196	18523	8143	12646	2437	8129	9795	17828	10221	2588	11752	15574	13996	18574	6941	10385	13202	12763	4160	15106	7287	9196	6111	4133	2627	5965	11001	9300	2937
IGBP1	2806	4471	1869	3352	4447	4531	3994	1053	5682	5392	2939	2979	3682	2780	1441	1857	5379	3070	1234	1350	2853	2968	6702	1932	2407	2779	777	4826	4859	5974	3246	4642	2984	5480	2263	3620	2851	2753	2061	6282	2902	2772	1652	2071	716	2999	2715	3614	2767
FXYD5	7064	1471	1887	1012	4813	2856	7122	1606	7311	1887	3219	1297	7676	1796	1129	4069	6650	12353	4063	5623	6365	6377	981	3294	2288	8686	1863	7171	5315	3153	1794	3843	2413	12513	3804	10706	12711	3719	1965	8115	1248	3121	2225	2638	2509	4798	5747	6117	1772
ZNF302	383	560	410	701	323	568	1045	116	1330	1035	509	449	757	934	97	197	673	393	283	316	727	1626	750	168	868	427	1334	402	685	674	453	553	995	1699	758	894	680	847	217	804	948	308	293	253	68	216	746	483	188
GRAMD1A	4853	5350	2205	1393	3606	4755	6243	879	11138	1742	2041	1931	4243	1885	801	901	4265	1977	2300	466	3938	3444	1145	2243	1714	3744	1127	4654	6720	800	4209	4269	5536	9142	2628	7190	5558	3200	1232	4651	1709	1897	1698	1285	1290	5338	2751	3660	1945
FXYD3	84	175	266	597	984	191	926	54	508	1412	236	172	249	615	22	71	88	415	102	197	378	815	125	131	97	139	235	329	363	966	47	41	308	773	141	201	121	70	225	219	2318	586	28	281	526	293	484	235	137
HEPH	11061	8178	4107	11662	15990	6469	16252	1922	22653	25426	6318	8306	12091	15356	2959	3194	4745	14570	3133	3400	6778	13709	35617	6901	12765	10977	3476	15842	19318	2168	7929	5634	5973	34351	3820	6135	4007	9084	2525	26895	14983	5306	3116	5007	4368	8912	24090	15631	10644
CDIP1	578	381	93	914	97	699	145	45	3635	1915	520	350	591	1354	54	92	414	113	134	103	982	467	4835	271	928	1969	629	1210	1958	119	921	238	153	78	725	278	1368	175	148	444	1219	817	170	170	68	98	179	673	73
CMTM1	73	47	12	21	18	57	34	8	49	56	15	22	80	44	16	19	61	28	8	24	107	53	20	54	83	40	89	35	76	10	70	25	34	76	24	69	107	21	11	82	59	24	18	27	7	16	34	24	8
KCNH4	20	21	5	2	7	24	10	5	106	9	2	7	54	22	11	3	113	42	84	3	22	120	24	11	6	13	2	18	81	2	29	5	3	26	25	84	57	14	12	37	8	41	49	37	5	40	13	22	1
GANAB	34023	21376	12202	9428	11980	18521	24293	4141	49614	27685	7693	8594	30416	22088	7543	7175	26078	15174	9370	17434	23068	28734	23262	10371	15731	20591	6698	24158	24520	3766	24448	20630	15546	18862	19672	25040	27038	18123	6722	20565	15646	15355	7885	9223	4456	12240	27283	16687	5666
GMIP	1457	1612	880	1792	1261	1703	1217	344	2208	3329	617	586	2045	2728	451	469	1740	1927	1635	496	1408	2264	2213	1412	1309	1776	738	2111	2211	303	1577	1307	1457	2222	1442	1623	2732	1468	596	1989	2298	1295	857	957	840	1740	1353	1905	866
RBM41	547	352	180	234	280	674	692	96	674	518	146	457	749	528	112	94	777	545	130	142	774	575	573	120	891	350	1472	1145	1156	151	457	457	501	1102	253	550	684	1025	129	1337	398	97	320	192	60	129	579	659	152
BIRC5	2951	3168	2753	1477	1626	5564	1687	957	6839	1766	1119	1018	2192	1376	1186	4402	3816	1925	2253	2838	4116	4908	713	1334	1807	2654	429	3990	4313	2155	2462	5310	3567	2345	2125	2711	3419	4477	3422	4242	964	2385	1420	1151	371	1491	5179	2696	879
LAG3	149	447	69	182	76	85	67	31	89	386	31	58	95	452	46	25	131	37	58	289	347	645	485	74	75	358	67	174	58	38	352	432	57	95	616	28	992	54	117	151	215	96	250	101	56	52	142	230	55
MLF2	12874	8180	3106	6188	8262	9134	10491	2581	22298	10503	3866	3823	14366	8545	3494	4409	9785	14145	5883	5364	15108	11400	13331	5579	2803	9558	3938	15303	12335	2486	7506	20184	10492	11312	6715	3540	13756	7139	5915	14153	6947	5190	4162	3981	3486	8028	9100	8421	5287
OTUB2	754	245	150	72	254	362	257	189	274	116	208	90	701	93	139	222	269	420	259	13	77	98	18	53	541	413	233	163	283	115	293	115	220	681	105	187	730	298	123	229	149	118	414	50	70	380	536	306	191
DDX24	7796	5072	2636	2733	3266	5854	5562	767	11413	6308	2445	1693	5456	5606	1438	1376	3424	3717	2505	2158	4465	6298	6104	1932	5669	7044	2831	3783	3883	1884	7298	6660	4528	7774	4989	3078	8996	6605	2216	5362	4474	2980	2849	1220	1362	3791	7040	7593	1882
ZBTB25	417	706	480	274	285	581	766	85	1231	505	313	293	267	419	184	121	264	248	229	422	613	1291	468	88	957	343	2405	281	306	304	322	526	438	1075	345	331	520	412	204	381	450	210	393	208	78	212	687	478	169
NECAP1	1549	1443	896	1284	1053	1344	1452	416	1938	2471	873	785	1385	1741	522	1159	1365	1642	530	693	1629	1588	2127	515	1429	1034	3303	1736	1280	859	846	1376	1131	1631	929	462	1461	950	687	1331	1826	774	565	642	186	516	1443	1551	815
ARHGAP4	815	1917	144	770	1096	2074	3701	296	412	2163	1248	1518	405	1544	107	69	3134	4581	233	1042	7966	3934	1033	1767	746	1207	146	266	4086	120	1907	5905	167	2751	1581	3340	3337	8417	955	453	1469	2460	2556	1593	2856	429	345	885	1908
ANKRD24	32	31	24	45	13	22	43	2	77	66	17	30	35	47	4	10	25	112	16	8	754	90	110	17	27	36	14	22	37	5	8	67	30	208	93	44	41	61	99	25	79	52	17	16	27	219	12	31	28
DHX32	1740	2380	1685	2629	1374	2416	2585	575	388	4111	1439	1360	2788	2988	882	1397	2407	1625	1059	729	1576	2720	2053	1061	2241	1445	628	2752	2287	1552	1628	2074	1838	3132	1203	2118	2154	2298	1483	2673	2898	1620	893	1182	437	1072	2270	2218	1078
RCOR1	2589	2558	1259	1325	1573	2369	2589	291	3585	4026	1379	768	1723	2711	818	385	1123	1810	744	992	1938	3031	2988	996	2730	2193	3674	1843	1373	394	2365	2375	1865	3486	1267	894	3568	2739	658	2353	2417	1041	1069	553	445	999	3300	2879	1038
GPATCH2L	1585	1183	500	720	638	1276	1515	160	1945	1768	406	685	1257	1490	271	392	908	843	444	376	1018	2379	1572	451	3448	1280	8677	885	1279	409	1001	1220	898	2079	882	1082	2040	1364	393	1549	1319	372	492	352	148	521	1332	1431	378
LTBP4	11068	7729	1693	8881	2018	2845	7895	1138	5538	19884	2601	1895	7089	16236	1829	840	2390	4423	3809	2657	17599	6187	16882	4040	5941	15271	1512	3775	3760	492	5808	3134	3205	18477	5494	3045	3660	4613	1174	7947	20980	3122	1811	2368	9293	3240	5247	4335	2022
BLVRB	1997	3662	1496	3084	1925	2408	1619	395	3806	4740	2100	533	2113	2520	790	1331	2325	4072	966	1992	2940	3874	5153	3396	2390	3750	142	2794	2317	1591	1472	2786	2513	4531	1702	2215	3119	1754	1894	1959	2466	2978	849	1081	1467	4237	2607	2200	1574
SLC9A1	3384	3411	994	4232	2409	3593	2850	385	4617	15474	1139	583	6128	8301	870	518	2690	5145	1688	1069	3337	4307	7629	1909	927	3769	1369	3364	4040	268	3635	2897	2183	6072	1423	2038	5527	1690	663	2536	6640	1513	1359	1144	2868	1798	5216	3492	1178
SPTLC1	3158	3738	2619	3941	2738	4994	4570	1151	4505	6354	2824	2513	4127	4514	2731	2752	4290	3698	1620	2183	5685	4125	4686	1178	4235	3436	4391	5305	3614	3646	4564	4107	4150	4841	2886	3651	4559	4049	2508	3396	4082	2169	1636	1921	289	677	3809	4120	1778
PAPOLA	8870	8289	6250	6534	5457	11274	11168	1682	22917	12798	4829	3754	8555	9181	3136	2603	6864	5373	3993	4499	8117	9917	10609	2386	10001	6389	18695	8596	7207	4080	9098	10392	7922	11732	5309	7533	9570	10348	2690	8515	7803	3625	4459	2399	730	2878	11137	10231	3393
CCNK	432	464	296	290	336	563	326	102	749	774	309	155	333	540	164	188	302	293	254	277	259	580	510	118	425	325	728	645	309	107	537	326	358	504	231	242	506	483	138	402	486	222	254	160	113	152	393	374	174
PCBP4	2091	1222	812	645	1347	1346	1257	416	2346	582	330	701	1482	875	315	361	792	2034	1132	240	1629	2084	1736	956	707	1859	241	1311	1765	336	1473	1357	787	2027	726	1776	901	1399	464	1159	636	817	567	763	606	1326	1659	1239	445
RGS1	1995	1532	185	1139	945	749	1058	215	255	1908	641	792	1136	1590	286	393	1143	475	379	1008	639	4619	1015	173	3094	2551	8953	1031	676	3904	3012	1132	435	190	1009	463	6975	651	729	1201	3147	457	486	472	18	131	822	2303	1062
YPEL3	1031	1952	502	1826	331	1250	1252	173	5534	2796	717	789	1172	1833	533	214	1087	348	493	584	1124	2448	3612	528	616	1835	1056	1225	1570	736	876	750	1929	2207	1652	1873	1864	479	194	515	1850	815	661	1015	443	476	378	1059	245
MRPS33	1666	1473	1328	2075	1984	2701	2652	549	6588	3098	1324	801	2509	1871	1020	1946	2204	3130	849	761	2779	2245	1937	1100	1112	1260	487	3120	1902	3103	1905	2914	1890	2600	1601	1662	1247	2024	2070	3047	1706	1600	836	1086	225	1133	2056	2394	1274
[truncated: 58,791 more rows]
[truncated: 472 more columns]
