# Supplementary material for: Mechanistic investigation of glycolysis and pyroptosis in colon adenocarcinoma tissues, and prognostic analysis of patient clinical outcomes
Source: PLoS One. 2025 Jul 18;20(7):e0328560. doi: 10.1371/journal.pone.0328560 (PMC12273967; doi:10.1371/journal.pone.0328560)
Supplement: S2 File — (ZIP) [file pone.0328560.s004.zip]

Archive with 1 entries (1 files):
- Additional data2/TCGA-COAD-fpkm.txt
